# Supplementary material for: Quadrupolar 23Na+ NMR relaxation as a probe of subpicosecond collective dynamics in aqueous electrolyte solutions
Source: Nat Commun. 2023 Jan 5;14:84. doi: 10.1038/s41467-022-35695-3 (PMC9816157; doi:10.1038/s41467-022-35695-3)
Supplement: Supplementary file 3 — Source data [file 41467_2022_35695_MOESM3_ESM.zip]

Archive with 143 entries (137 files):
- Source Data/
- Source Data/Figure3/
- Source Data/Figure3/fig3_R1_sim_T40degC.dat
- Source Data/Figure3/fig3_R1_exp_T45degC.dat
- Source Data/Figure3/fig3_R1_exp_T30degC.dat
- Source Data/Figure3/fig3_R1_exp_T25degC.dat
- Source Data/Figure3/fig3_R1_exp_T50degC.dat
- Source Data/Figure3/fig3_R1_sim_T25degC.dat
- Source Data/Figure3/fig3_R1_exp_T35degC.dat
- Source Data/Figure3/fig3_R1_sim_T30degC.dat
- Source Data/Figure3/fig3_R1_sim_T50degC.dat
- Source Data/Figure3/fig3_R1_sim_T35degC.dat
- Source Data/Figure3/fig3_R1_sim_T45degC.dat
- Source Data/Figure3/fig3_R1_exp_T40degC.dat
- Source Data/Figure2/
- Source Data/Figure2/fig2a_efg_acf_c3.00m.dat
- Source Data/Figure2/fig2bc_efg_acf_T20degC.dat
- Source Data/Figure2/fig2bc_efg_acf_T45degC.dat
- Source Data/Figure2/fig2a_efg_acf_c2.50m.dat
- Source Data/Figure2/fig2a_efg_acf_c3.50m.dat
- Source Data/Figure2/fig2a_efg_acf_c4.00m.dat
- Source Data/Figure2/fig2a_efg_acf_c0.06m.dat
- Source Data/Figure2/fig2bc_efg_acf_T50degC.dat
- Source Data/Figure2/fig2bc_efg_acf_T35degC.dat
- Source Data/Figure2/fig2bc_efg_acf_T30degC.dat
- Source Data/Figure2/fig2bc_efg_acf_T25degC.dat
- Source Data/Figure2/fig2a_efg_acf_c2.00m.dat
- Source Data/Figure2/fig2bc_efg_acf_T40degC.dat
- Source Data/Figure2/fig2a_efg_acf_c1.50m.dat
- Source Data/Figure2/fig2a_efg_acf_c1.00m.dat
- Source Data/Figure2/fig2bc_efg_acf_T10degC.dat
- Source Data/Figure2/fig2a_efg_acf_c0.50m.dat
- Source Data/Figure1/
- Source Data/Figure1/fig1d_efg_variance_ai.dat
- Source Data/Figure1/fig1b_efg_ai_vs_efg_ext_c1m.dat
- Source Data/Figure1/fig1c_gamma_eff_prime.dat
- Source Data/Figure1/fig1b_efg_sternheimer_fit_c5m.dat
- Source Data/Figure1/fig1d_efg_variance_gamma0.dat
- Source Data/Figure1/fig1b_efg_ai_vs_efg_ext_c5m.dat
- Source Data/Figure1/fig1d_efg_variance_gamma0_prime.dat
- Source Data/Figure1/fig1c_gamma_eff.dat
- Source Data/Figure1/fig1b_efg_sternheimer_fit_c1m.dat
- Source Data/Figure4/
- Source Data/Figure4/fig4c_efg_variance_sim_T25degC.dat
- Source Data/Figure4/fig4b_slow_decay_contrib_T35degC.dat
- Source Data/Figure4/fig4c_efg_variance_sim_T40degC.dat
- Source Data/Figure4/fig4b_slow_decay_contrib_T45degC.dat
- Source Data/Figure4/fig4a_tauc_sim_T50degC.dat
- Source Data/Figure4/fig4a_tauc_sim_T35degC.dat
- Source Data/Figure4/fig4c_efg_variance_sim_T20degC.dat
- Source Data/Figure4/fig4b_slow_decay_contrib_T50degC.dat
- Source Data/Figure4/fig4c_efg_variance_sim_T30degC.dat
- Source Data/Figure4/fig4d_efg_variance_3shells.dat
- Source Data/Figure4/fig4d_efg_variance_full.dat
- Source Data/Figure4/fig4a_tauc_sim_T25degC.dat
- Source Data/Figure4/fig4b_slow_decay_contrib_T25degC.dat
- Source Data/Figure4/fig4b_slow_decay_contrib_T20degC.dat
- Source Data/Figure4/fig4c_efg_variance_sim_T45degC.dat
- Source Data/Figure4/fig4c_efg_variance_sim_T10degC.dat
- Source Data/Figure4/fig4d_efg_variance_2shells.dat
- Source Data/Figure4/fig4a_tauc_sim_T10degC.dat
- Source Data/Figure4/fig4c_efg_variance_sim_T50degC.dat
- Source Data/Figure4/fig4b_slow_decay_contrib_T40degC.dat
- Source Data/Figure4/fig4c_efg_variance_sim_T35degC.dat
- Source Data/Figure4/fig4a_tauc_sim_T45degC.dat
- Source Data/Figure4/fig4d_efg_variance_1shell.dat
- Source Data/Figure4/fig4a_tauc_sim_T40degC.dat
- Source Data/Figure4/fig4a_tauc_sim_T20degC.dat
- Source Data/Figure4/fig4b_slow_decay_contrib_T30degC.dat
- Source Data/Figure4/fig4b_slow_decay_contrib_T10degC.dat
- Source Data/Figure4/fig4a_tauc_sim_T30degC.dat
- Source Data/Figure5/
- Source Data/Figure5/fig5d_tauc_exp_vs_tauc_SED_T30degC.dat
- Source Data/Figure5/fig5c_tau_struct_T30degC.dat
- Source Data/Figure5/fig5g_tau_struct_vs_tauc_T40degC.dat
- Source Data/Figure5/fig5b_viscosity_exp_T45degC.dat
- Source Data/Figure5/fig5d_tauc_exp_vs_tauc_SED_T40degC.dat
- Source Data/Figure5/fig5e_fit.dat
- Source Data/Figure5/fig5a_diff_coeff_sim_T30degC.dat
- Source Data/Figure5/fig5a_diff_coeff_sim_T25degC.dat
- Source Data/Figure5/fig5a_diff_coeff_exp_T30degC.dat
- Source Data/Figure5/fig5a_diff_coeff_sim_T40degC.dat
- Source Data/Figure5/fig5e_eta_kT_vs_tauc_exp_T35degC.dat
- Source Data/Figure5/fig5b_viscosity_sim_T25degC.dat
- Source Data/Figure5/fig5b_viscosity_exp_T30degC.dat
- Source Data/Figure5/fig5b_viscosity_sim_T45degC.dat
- Source Data/Figure5/fig5c_tau_struct_T10degC.dat
- Source Data/Figure5/fig5c_tau_struct_T35degC.dat
- Source Data/Figure5/fig5c_tau_struct_T20degC.dat
- Source Data/Figure5/fig5a_diff_coeff_exp_T35degC.dat
- Source Data/Figure5/fig5a_diff_coeff_exp_T25degC.dat
- Source Data/Figure5/fig5e_eta_kT_vs_tauc_exp_T25degC.dat
- Source Data/Figure5/fig5f_tau_dip_vs_tauc_T35degC.dat
- Source Data/Figure5/fig5f_tau_dip_vs_tauc_T10degC.dat
- Source Data/Figure5/fig5c_stress_acf_c1.00m.dat
- Source Data/Figure5/fig5a_diff_coeff_sim_T35degC.dat
- Source Data/Figure5/fig5g_tau_struct_vs_tauc_T45degC.dat
- Source Data/Figure5/fig5e_eta_kT_vs_tauc_exp_T40degC.dat
- Source Data/Figure5/fig5f_tau_dip_vs_tauc_T20degC.dat
- Source Data/Figure5/fig5c_stress_acf_c2.50m.dat
- Source Data/Figure5/fig5c_stress_acf_c1.50m.dat
- Source Data/Figure5/fig5a_diff_coeff_exp_T40degC.dat
- Source Data/Figure5/fig5f_tau_dip_vs_tauc_T40degC.dat
- Source Data/Figure5/fig5d_tauc_exp_vs_tauc_SED_T25degC.dat
- Source Data/Figure5/fig5c_tau_struct_T50degC.dat
- Source Data/Figure5/fig5g_tau_struct_vs_tauc_T25degC.dat
- Source Data/Figure5/fig5f_tau_dip_vs_tauc_T25degC.dat
- Source Data/Figure5/fig5c_tau_struct_T45degC.dat
- Source Data/Figure5/fig5b_viscosity_sim_T30degC.dat
- Source Data/Figure5/fig5b_viscosity_exp_T25degC.dat
- Source Data/Figure5/fig5c_stress_acf_c0.50m.dat
- Source Data/Figure5/fig5b_viscosity_sim_T50degC.dat
- Source Data/Figure5/fig5e_eta_kT_vs_tauc_exp_T30degC.dat
- Source Data/Figure5/fig5c_stress_acf_c4.00m.dat
- Source Data/Figure5/fig5a_diff_coeff_exp_T50degC.dat
- Source Data/Figure5/fig5e_eta_kT_vs_tauc_exp_T45degC.dat
- Source Data/Figure5/fig5b_viscosity_exp_T35degC.dat
- Source Data/Figure5/fig5a_diff_coeff_sim_T45degC.dat
- Source Data/Figure5/fig5b_viscosity_sim_T40degC.dat
- Source Data/Figure5/fig5c_tau_struct_T25degC.dat
- Source Data/Figure5/fig5c_stress_acf_c2.00m.dat
- Source Data/Figure5/fig5c_tau_struct_T40degC.dat
- Source Data/Figure5/fig5c_stress_acf_c3.00m.dat
- Source Data/Figure5/fig5g_tau_struct_vs_tauc_T30degC.dat
- Source Data/Figure5/fig5d_tauc_exp_vs_tauc_SED_T45degC.dat
- Source Data/Figure5/fig5c_stress_acf_fit_c4.00m.dat
- Source Data/Figure5/fig5a_diff_coeff_exp_T45degC.dat
- Source Data/Figure5/fig5g_tau_struct_vs_tauc_T10degC.dat
- Source Data/Figure5/fig5g_tau_struct_vs_tauc_T50degC.dat
- Source Data/Figure5/fig5b_viscosity_exp_T40degC.dat
- Source Data/Figure5/fig5c_stress_acf_c0.06m.dat
- Source Data/Figure5/fig5g_tau_struct_vs_tauc_T35degC.dat
- Source Data/Figure5/fig5d_tauc_exp_vs_tauc_SED_T35degC.dat
- Source Data/Figure5/fig5e_eta_kT_vs_tauc_exp_T50degC.dat
- Source Data/Figure5/fig5f_tau_dip_vs_tauc_T30degC.dat
- Source Data/Figure5/fig5a_diff_coeff_sim_T50degC.dat
- Source Data/Figure5/fig5g_tau_struct_vs_tauc_T20degC.dat
- Source Data/Figure5/fig5f_tau_dip_vs_tauc_T50degC.dat
- Source Data/Figure5/fig5f_tau_dip_vs_tauc_T45degC.dat
- Source Data/Figure5/fig5d_tauc_exp_vs_tauc_SED_T50degC.dat
- Source Data/Figure5/fig5b_viscosity_sim_T35degC.dat
- Source Data/Figure5/fig5c_stress_acf_c3.50m.dat
- Source Data/Figure5/fig5b_viscosity_exp_T50degC.dat
