# Supplementary material for: Quadrupolar 23Na+ NMR relaxation as a probe of subpicosecond collective dynamics in aqueous electrolyte solutions
Source: Nat Commun. 2023 Jan 5;14:84. doi: 10.1038/s41467-022-35695-3 (PMC9816157; doi:10.1038/s41467-022-35695-3)
Supplement: Supplementary file 3 — Source data [file 41467_2022_35695_MOESM3_ESM.zip › Source Data/Figure3/fig3_R1_sim_T40degC.dat]

# c (mol/kg); 	 R1 (1/s); 	 R1 err (1/s)
5.555555555555555247e-02 1.283797837247400508e+01 5.879990094262904643e-01
5.000000000000000000e-01 1.380983949771658637e+01 6.325117327198437334e-01
1.000000000000000000e+00 1.429781167839336042e+01 6.548616035905356902e-01
1.500000000000000000e+00 1.496766176145906613e+01 6.855417600668277656e-01
2.000000000000000000e+00 1.581011670369387723e+01 7.241274826119333818e-01
2.500000000000000000e+00 1.664677047798445386e+01 7.624475028084485295e-01
3.000000000000000000e+00 1.751732456401589033e+01 8.023202090388958929e-01
3.500000000000000000e+00 1.839074352208334773e+01 8.423241307824436142e-01
4.000000000000000000e+00 1.942875715129344272e+01 8.898667397538981838e-01
