# Supplementary material for: Quadrupolar 23Na+ NMR relaxation as a probe of subpicosecond collective dynamics in aqueous electrolyte solutions
Source: Nat Commun. 2023 Jan 5;14:84. doi: 10.1038/s41467-022-35695-3 (PMC9816157; doi:10.1038/s41467-022-35695-3)
Supplement: Supplementary file 3 — Source data [file 41467_2022_35695_MOESM3_ESM.zip › Source Data/Figure3/fig3_R1_exp_T30degC.dat]

# c (mol/kg); 	 R1 (1/s)
1.728000000000000091e-01 1.588057805304113046e+01
3.492000000000000104e-01 1.605136436597110716e+01
9.005999999999999561e-01 1.665278934221482032e+01
1.487999999999999989e+00 1.721170395869190983e+01
2.114900000000000002e+00 1.793078716155639185e+01
2.785600000000000076e+00 1.876876876876876921e+01
3.504799999999999915e+00 1.984914648670106985e+01
4.277899999999999814e+00 2.112378538234051462e+01
5.111200000000000188e+00 2.291475710357470064e+01
