# Supplementary material for: Quadrupolar 23Na+ NMR relaxation as a probe of subpicosecond collective dynamics in aqueous electrolyte solutions
Source: Nat Commun. 2023 Jan 5;14:84. doi: 10.1038/s41467-022-35695-3 (PMC9816157; doi:10.1038/s41467-022-35695-3)
Supplement: Supplementary file 3 — Source data [file 41467_2022_35695_MOESM3_ESM.zip › Source Data/Figure3/fig3_R1_sim_T25degC.dat]

# c (mol/kg); 	 R1 (1/s); 	 R1 err (1/s)
5.555555555555555247e-02 1.605518820502247124e+01 7.353521315277470327e-01
5.000000000000000000e-01 1.685229790418411611e+01 7.718609727107229590e-01
1.000000000000000000e+00 1.781871121214782150e+01 8.161241776556255045e-01
1.500000000000000000e+00 1.850851391176581728e+01 8.477181944320222318e-01
2.000000000000000000e+00 1.985953479652282638e+01 9.095970135811981550e-01
2.500000000000000000e+00 2.100363181006962066e+01 9.619984035146391665e-01
3.000000000000000000e+00 2.219645930173366111e+01 1.016631723743526505e+00
3.500000000000000000e+00 2.362505783983218777e+01 1.082063717854909735e+00
4.000000000000000000e+00 2.516768125262049693e+01 1.152718225310862765e+00
