# Supplementary material for: Quadrupolar 23Na+ NMR relaxation as a probe of subpicosecond collective dynamics in aqueous electrolyte solutions
Source: Nat Commun. 2023 Jan 5;14:84. doi: 10.1038/s41467-022-35695-3 (PMC9816157; doi:10.1038/s41467-022-35695-3)
Supplement: Supplementary file 3 — Source data [file 41467_2022_35695_MOESM3_ESM.zip › Source Data/Figure3/fig3_R1_sim_T30degC.dat]

# c (mol/kg); 	 R1 (1/s); 	 R1 err (1/s)
5.555555555555555247e-02 1.484491197206770430e+01 6.799196323084446547e-01
5.000000000000000000e-01 1.562178871459419760e+01 7.155017731875206177e-01
1.000000000000000000e+00 1.647031867187173049e+01 7.543657406964154877e-01
1.500000000000000000e+00 1.720907883966591356e+01 7.882020842595075516e-01
2.000000000000000000e+00 1.823913789661953544e+01 8.353803616772306206e-01
2.500000000000000000e+00 1.914708455388498010e+01 8.769657047580908804e-01
3.000000000000000000e+00 2.037838369242997771e+01 9.333610851494648086e-01
3.500000000000000000e+00 2.172531281390072166e+01 9.950524952931630862e-01
4.000000000000000000e+00 2.289247966587126726e+01 1.048510519047539225e+00
