# Supplementary material for: Quadrupolar 23Na+ NMR relaxation as a probe of subpicosecond collective dynamics in aqueous electrolyte solutions
Source: Nat Commun. 2023 Jan 5;14:84. doi: 10.1038/s41467-022-35695-3 (PMC9816157; doi:10.1038/s41467-022-35695-3)
Supplement: Supplementary file 3 — Source data [file 41467_2022_35695_MOESM3_ESM.zip › Source Data/Figure3/fig3_R1_sim_T50degC.dat]

# c (mol/kg); 	 R1 (1/s); 	 R1 err (1/s)
5.555555555555555247e-02 1.175716788650060174e+01 5.384962390763634588e-01
5.000000000000000000e-01 1.217651881373372902e+01 5.577031517740639321e-01
1.000000000000000000e+00 1.275970773830369254e+01 5.844140948841387573e-01
1.500000000000000000e+00 1.347105456612567487e+01 6.169948656240767937e-01
2.000000000000000000e+00 1.398464147883768405e+01 6.405179303284437298e-01
2.500000000000000000e+00 1.468490993851370519e+01 6.725912948937574631e-01
3.000000000000000000e+00 1.535365570255230772e+01 7.032208718726249419e-01
3.500000000000000000e+00 1.603169144103932453e+01 7.342759438643966519e-01
4.000000000000000000e+00 1.694282499108051709e+01 7.760072514998712645e-01
