# Supplementary material for: Quadrupolar 23Na+ NMR relaxation as a probe of subpicosecond collective dynamics in aqueous electrolyte solutions
Source: Nat Commun. 2023 Jan 5;14:84. doi: 10.1038/s41467-022-35695-3 (PMC9816157; doi:10.1038/s41467-022-35695-3)
Supplement: Supplementary file 3 — Source data [file 41467_2022_35695_MOESM3_ESM.zip › Source Data/Figure3/fig3_R1_sim_T35degC.dat]

# c (mol/kg); 	 R1 (1/s); 	 R1 err (1/s)
5.555555555555555247e-02 1.431933614489447315e+01 6.558474570180676810e-01
5.000000000000000000e-01 1.461105807752074703e+01 6.692087669093472746e-01
1.000000000000000000e+00 1.535076088668308358e+01 7.030882848862484158e-01
1.500000000000000000e+00 1.612328380818771478e+01 7.384710141154678942e-01
2.000000000000000000e+00 1.694282903364855386e+01 7.760074366556591885e-01
2.500000000000000000e+00 1.805295061576935822e+01 8.268526999589019821e-01
3.000000000000000000e+00 1.884428719285546094e+01 8.630971233368914808e-01
3.500000000000000000e+00 1.987658740601567686e+01 9.103780491304891420e-01
4.000000000000000000e+00 2.090327264112700689e+01 9.574018003569622071e-01
