# Supplementary material for: Quadrupolar 23Na+ NMR relaxation as a probe of subpicosecond collective dynamics in aqueous electrolyte solutions
Source: Nat Commun. 2023 Jan 5;14:84. doi: 10.1038/s41467-022-35695-3 (PMC9816157; doi:10.1038/s41467-022-35695-3)
Supplement: Supplementary file 3 — Source data [file 41467_2022_35695_MOESM3_ESM.zip › Source Data/Figure3/fig3_R1_sim_T45degC.dat]

# c (mol/kg); 	 R1 (1/s); 	 R1 err (1/s)
5.555555555555555247e-02 1.234102588243802856e+01 5.652378266765510917e-01
5.000000000000000000e-01 1.295888286108384868e+01 5.935366195916267351e-01
1.000000000000000000e+00 1.352198231834109166e+01 6.193274344278364429e-01
1.500000000000000000e+00 1.408702263682206457e+01 6.452071436712397690e-01
2.000000000000000000e+00 1.482369236180217520e+01 6.789477417619318445e-01
2.500000000000000000e+00 1.569015732801961605e+01 7.186331600619674242e-01
3.000000000000000000e+00 1.630531871118571274e+01 7.468084905886587244e-01
3.500000000000000000e+00 1.729836807318780245e+01 7.922916674742506160e-01
4.000000000000000000e+00 1.801710599543682179e+01 8.252109616230607347e-01
