# Supplementary material for: Quadrupolar 23Na+ NMR relaxation as a probe of subpicosecond collective dynamics in aqueous electrolyte solutions
Source: Nat Commun. 2023 Jan 5;14:84. doi: 10.1038/s41467-022-35695-3 (PMC9816157; doi:10.1038/s41467-022-35695-3)
Supplement: Supplementary file 3 — Source data [file 41467_2022_35695_MOESM3_ESM.zip › Source Data/Figure2/fig2a_efg_acf_c3.00m.dat]

# t (ps); 	 efg acf (atomic units); 	 std err (atomic units)
0.000000000000000000e+00 1.556269947600673049e-04 7.669623233272722916e-08
5.000000000000000278e-02 9.334782594474220520e-05 7.045554460866152348e-08
1.000000000000000056e-01 6.012402515421204222e-05 7.405199560851584315e-08
1.500000000000000222e-01 4.914231533983344681e-05 7.521766279448034685e-08
2.000000000000000111e-01 4.009248951883402564e-05 8.777435097328675640e-08
2.500000000000000000e-01 3.596460387079772992e-05 9.591443362079301809e-08
3.000000000000000444e-01 3.289847209284606667e-05 1.031051241715822157e-07
3.500000000000000333e-01 3.139999281795403073e-05 9.127828415766249388e-08
4.000000000000000222e-01 2.997369377787073677e-05 9.676924436692752212e-08
4.500000000000000111e-01 2.852033671085416993e-05 9.047662397953967701e-08
5.000000000000000000e-01 2.691253947823963376e-05 7.523259030799092488e-08
5.500000000000000444e-01 2.530788335501023327e-05 7.251408326361481808e-08
6.000000000000000888e-01 2.378803430561043903e-05 7.095750029152386409e-08
6.500000000000000222e-01 2.240227322965954643e-05 7.113034663001848731e-08
7.000000000000000666e-01 2.116095895482765569e-05 7.022327875519854385e-08
7.500000000000000000e-01 2.003415481894775340e-05 6.968224055008430422e-08
8.000000000000000444e-01 1.901930833984274868e-05 6.884011650452157975e-08
8.500000000000000888e-01 1.806115912614166132e-05 5.846092515666347748e-08
9.000000000000000222e-01 1.717736823757184543e-05 5.839769716142148139e-08
9.500000000000000666e-01 1.634251761173945072e-05 6.187557991829688549e-08
1.000000000000000000e+00 1.556925202119015093e-05 5.576510050579374904e-08
1.050000000000000044e+00 1.483379123613261840e-05 5.495108269953659861e-08
1.100000000000000089e+00 1.413696375534799443e-05 7.093949649835795906e-08
1.150000000000000133e+00 1.349638009313075962e-05 6.427070436063386452e-08
1.200000000000000178e+00 1.290261920822718794e-05 6.283277859581411186e-08
1.250000000000000000e+00 1.233480079702017746e-05 5.996175322237461214e-08
1.300000000000000044e+00 1.179331403135149749e-05 6.518063602560576256e-08
1.350000000000000089e+00 1.128660160969456181e-05 6.119125702952387701e-08
1.400000000000000133e+00 1.080592222280400673e-05 4.369222382747481095e-08
1.450000000000000178e+00 1.035634087831539749e-05 4.086290813439384447e-08
1.500000000000000000e+00 9.943324638330279281e-06 4.292435761631998489e-08
1.550000000000000044e+00 9.544747079495142069e-06 5.536798182358939844e-08
1.600000000000000089e+00 9.160389962364104107e-06 5.913294568717007970e-08
1.650000000000000133e+00 8.802324356059699128e-06 6.084601843753914392e-08
1.700000000000000178e+00 8.468822725518726662e-06 6.614404144409953610e-08
1.750000000000000000e+00 8.130030692565441117e-06 6.254294325775032389e-08
1.800000000000000044e+00 7.805833230397124967e-06 5.777628265173539079e-08
1.850000000000000089e+00 7.520425939534829516e-06 6.092239221637008015e-08
1.900000000000000133e+00 7.246118655930881138e-06 4.660488291970766097e-08
1.950000000000000178e+00 6.974325428119693162e-06 4.373891345568646154e-08
2.000000000000000000e+00 6.734612870567716381e-06 4.054722219129334212e-08
2.050000000000000266e+00 6.498142913616022298e-06 5.039922842623660751e-08
2.100000000000000089e+00 6.273691812366294434e-06 3.593055266140982805e-08
2.149999999999999911e+00 6.053902669303134470e-06 3.666176822540649837e-08
2.200000000000000178e+00 5.835692803222000695e-06 4.829405287019273276e-08
2.250000000000000000e+00 5.624344611413096936e-06 5.219922408511886533e-08
2.300000000000000266e+00 5.434716875610756650e-06 5.463549481716903832e-08
2.350000000000000089e+00 5.256883332029433240e-06 5.605772497859245966e-08
2.400000000000000355e+00 5.086719513828791131e-06 5.544271114173240121e-08
2.450000000000000178e+00 4.924365970477942399e-06 4.789856015836021077e-08
2.500000000000000000e+00 4.747928970816420913e-06 3.931489727593781264e-08
2.550000000000000266e+00 4.582185243455136935e-06 3.363041841832944729e-08
2.600000000000000089e+00 4.432127923382088998e-06 4.032610304277893214e-08
2.650000000000000355e+00 4.304120150454971511e-06 4.715543194646849691e-08
2.700000000000000178e+00 4.172501205538245707e-06 4.275950150047304009e-08
2.750000000000000000e+00 4.044100443920236897e-06 4.658015434467612953e-08
2.800000000000000266e+00 3.915555078092031966e-06 5.066479895308391328e-08
2.850000000000000089e+00 3.781328827364071462e-06 4.161798715969132172e-08
2.900000000000000355e+00 3.659310338615390054e-06 3.155235120114661429e-08
2.950000000000000178e+00 3.552367760044107559e-06 3.354371023843401682e-08
3.000000000000000000e+00 3.429654261509691019e-06 4.680670551307168436e-08
3.050000000000000266e+00 3.313434631788809446e-06 4.207218402853922028e-08
3.100000000000000089e+00 3.210454275781881556e-06 4.817967940653111935e-08
3.150000000000000355e+00 3.115255603589537521e-06 4.138385354403383476e-08
3.200000000000000178e+00 3.021395251962474453e-06 2.952245276059938896e-08
3.250000000000000000e+00 2.936742616517942633e-06 3.673225523614610160e-08
3.300000000000000266e+00 2.846999507337784909e-06 4.374066730839249100e-08
3.350000000000000089e+00 2.775122126581081456e-06 3.976986422531234662e-08
3.400000000000000355e+00 2.701868913051885970e-06 3.236987277045498506e-08
3.450000000000000178e+00 2.628960628118521567e-06 2.929785695631999266e-08
3.500000000000000000e+00 2.560982835174763451e-06 3.214459124544187803e-08
3.550000000000000266e+00 2.480322481377040535e-06 4.034988643545804741e-08
3.600000000000000089e+00 2.403984005569852089e-06 4.864340983468386422e-08
3.650000000000000355e+00 2.332904682587133145e-06 5.323044695092564511e-08
3.700000000000000178e+00 2.265058393564661255e-06 6.460932163394527184e-08
3.750000000000000000e+00 2.209329293495942900e-06 7.394908781166742307e-08
3.800000000000000266e+00 2.147274854760329188e-06 6.848839288945749582e-08
3.850000000000000089e+00 2.088936161639546946e-06 5.110245418906729194e-08
3.900000000000000355e+00 2.026366496047520031e-06 5.156724565040320507e-08
3.950000000000000178e+00 1.985544710924937601e-06 4.484801822454354875e-08
4.000000000000000000e+00 1.937352510854575107e-06 4.563620234183540307e-08
4.049999999999999822e+00 1.884532888805559033e-06 4.311379052739394468e-08
4.100000000000000533e+00 1.836546812479382631e-06 4.475690781036378105e-08
4.150000000000000355e+00 1.778135422020273233e-06 3.785935935785357332e-08
4.200000000000000178e+00 1.728377963932481040e-06 4.016140392846246379e-08
4.250000000000000000e+00 1.690208228732342486e-06 3.306144596328535420e-08
4.299999999999999822e+00 1.646764734519884925e-06 3.129410295570280258e-08
4.350000000000000533e+00 1.608101616739437574e-06 4.484522882182210555e-08
4.400000000000000355e+00 1.562902454372559084e-06 4.940022566119931307e-08
4.450000000000000178e+00 1.519340729443437255e-06 5.278553352160272383e-08
4.500000000000000000e+00 1.474724451240146452e-06 5.434030046766469628e-08
4.549999999999999822e+00 1.429293143482807961e-06 4.315044513390997857e-08
4.600000000000000533e+00 1.382715564302609970e-06 4.197014653866895986e-08
4.650000000000000355e+00 1.367767790777573600e-06 3.888530902321471439e-08
4.700000000000000178e+00 1.349155309931588563e-06 3.396974694583467281e-08
4.750000000000000000e+00 1.340488921721252854e-06 2.912839669409938012e-08
4.800000000000000711e+00 1.312327114769143410e-06 5.641772040712143568e-08
4.850000000000000533e+00 1.281119555020889527e-06 5.763074405783866491e-08
4.900000000000000355e+00 1.243311627350460682e-06 4.779255679680531685e-08
4.950000000000000178e+00 1.199516343527717837e-06 4.549574566867230039e-08
5.000000000000000000e+00 1.181124715102684304e-06 5.193603583508899247e-08
5.050000000000000711e+00 1.161618841971778321e-06 5.268233390298431586e-08
5.100000000000000533e+00 1.130050007325794081e-06 4.474830439578968625e-08
5.150000000000000355e+00 1.100902060125032412e-06 3.255916487619047481e-08
5.200000000000000178e+00 1.076091511234172606e-06 3.375019867183559527e-08
5.250000000000000000e+00 1.055187941866676551e-06 5.550537645684442138e-08
5.300000000000000711e+00 1.012256989642892259e-06 6.598045424228624888e-08
5.350000000000000533e+00 9.976415656316742821e-07 6.579635901842772551e-08
5.400000000000000355e+00 9.781870169004776836e-07 5.641325947230583293e-08
5.450000000000000178e+00 9.636638731149251210e-07 4.683445365413871304e-08
5.500000000000000000e+00 9.274763349667194772e-07 2.937150704254098064e-08
5.550000000000000711e+00 9.046702906867377922e-07 1.744322971719695079e-08
5.600000000000000533e+00 8.820443006158867184e-07 3.161976260974274006e-08
5.650000000000000355e+00 8.646820627175647023e-07 3.300315075698773598e-08
5.700000000000000178e+00 8.455726819495702079e-07 4.072595609917891845e-08
5.750000000000000000e+00 8.363460980978916788e-07 5.415963074675727382e-08
5.800000000000000711e+00 8.195050556055703960e-07 5.537479104527831900e-08
5.850000000000000533e+00 8.024383732023000602e-07 5.553329915701282758e-08
5.900000000000000355e+00 7.917405615283773967e-07 4.753570286709723269e-08
5.950000000000000178e+00 7.743276088892002900e-07 4.024772643073132440e-08
6.000000000000000000e+00 7.614887688632306019e-07 3.991223367829133671e-08
6.050000000000000711e+00 7.439692041217909319e-07 3.762402587374596888e-08
6.100000000000000533e+00 7.306968421776912376e-07 4.628038382618443017e-08
6.150000000000000355e+00 7.046324486983576646e-07 5.738598099701879381e-08
6.200000000000000178e+00 6.667893924514668356e-07 4.652148193456980668e-08
6.250000000000000000e+00 6.548033668327494253e-07 4.778259024701763772e-08
6.300000000000000711e+00 6.414603292253916592e-07 4.916507713940204731e-08
6.350000000000000533e+00 6.306827800785649060e-07 6.380691685783945636e-08
6.400000000000000355e+00 6.237881434482309259e-07 5.653701834518917085e-08
6.450000000000000178e+00 6.299407886487960441e-07 4.572788236915395832e-08
6.500000000000000000e+00 6.250932836855235027e-07 4.087393036610400155e-08
6.550000000000000711e+00 5.955080942137156089e-07 3.785530210166413768e-08
6.600000000000000533e+00 5.756631040022446815e-07 4.315823940588447878e-08
6.650000000000000355e+00 5.453674465767218298e-07 4.508216080430972805e-08
6.700000000000000178e+00 5.262931561428994311e-07 3.718220313774109342e-08
6.750000000000000000e+00 5.206901105958722874e-07 4.439819442856109801e-08
6.800000000000000711e+00 5.005944374829685113e-07 4.273511738420752024e-08
6.850000000000000533e+00 4.938336452975032856e-07 4.956805052485804343e-08
6.900000000000000355e+00 4.995440712484231522e-07 6.112689237435008292e-08
6.950000000000000178e+00 4.730800433264003830e-07 7.396164499975569070e-08
7.000000000000000000e+00 4.620960822541949221e-07 7.485642537149075567e-08
7.050000000000000711e+00 4.442849507448646420e-07 6.876516209818460430e-08
7.100000000000000533e+00 4.392423107603817113e-07 6.925342935053652442e-08
7.150000000000000355e+00 4.370987241948662227e-07 6.218539386485972858e-08
7.200000000000000178e+00 4.273894695944283965e-07 6.527976937732211113e-08
7.250000000000000000e+00 4.207595349173630663e-07 7.612596185188114581e-08
7.300000000000000711e+00 4.276826056884863281e-07 8.180243674873511806e-08
7.350000000000000533e+00 4.219489085351158693e-07 8.351677992145867346e-08
7.400000000000000355e+00 4.135946267236872008e-07 7.585513928497368815e-08
7.450000000000000178e+00 4.154713438118252836e-07 7.422231980936685482e-08
7.500000000000000000e+00 4.000189920298067727e-07 6.860628653360190889e-08
7.550000000000000711e+00 3.863826537161744417e-07 6.667443381866292970e-08
7.600000000000000533e+00 3.869085167218650673e-07 6.688503546206757774e-08
7.650000000000000355e+00 3.828666269571730944e-07 5.942758514445944875e-08
7.700000000000000178e+00 3.756354403232120724e-07 6.401685497887142508e-08
7.750000000000000000e+00 3.848668365044324079e-07 5.461006415952097830e-08
7.800000000000000711e+00 3.803772533929871397e-07 4.825889102866686780e-08
7.850000000000000533e+00 3.691194331866750175e-07 5.152003821360410653e-08
7.900000000000000355e+00 3.535465481392475156e-07 4.818105397903184212e-08
7.950000000000000178e+00 3.464695837960727197e-07 2.681118910419249551e-08
8.000000000000000000e+00 3.388598544722915470e-07 4.214839842004769745e-08
8.050000000000000711e+00 3.334670634050358238e-07 4.434139803174780828e-08
8.099999999999999645e+00 3.141020186648229270e-07 4.940924875725448479e-08
8.150000000000000355e+00 3.053758639550938905e-07 3.855581476120084701e-08
8.200000000000001066e+00 3.042060377275277352e-07 4.489143913375366153e-08
8.250000000000000000e+00 2.900224747590797196e-07 4.873670620578894468e-08
8.300000000000000711e+00 2.864831049369111817e-07 4.867472858799013849e-08
8.349999999999999645e+00 2.924788866296650409e-07 4.971670971792834854e-08
8.400000000000000355e+00 2.953436042074998783e-07 4.348619864754655688e-08
8.450000000000001066e+00 2.894873873902879313e-07 3.892224422155449817e-08
8.500000000000000000e+00 2.758015107885599795e-07 3.950194317808122292e-08
8.550000000000000711e+00 2.696941713914638645e-07 3.810915220409847433e-08
8.599999999999999645e+00 2.775402548704330834e-07 2.774806632241816394e-08
8.650000000000000355e+00 2.747030510670449288e-07 2.493269515569877175e-08
8.700000000000001066e+00 2.670173741706150621e-07 4.329919979304105885e-08
8.750000000000000000e+00 2.608429865435983003e-07 5.231481327195662242e-08
8.800000000000000711e+00 2.518414375385943520e-07 7.268105913928071430e-08
8.849999999999999645e+00 2.555572719035918190e-07 8.323112033992715743e-08
8.900000000000000355e+00 2.381139253799696394e-07 7.686589821583869441e-08
8.950000000000001066e+00 2.498024257731342284e-07 6.876094343026218558e-08
9.000000000000000000e+00 2.439656089857216583e-07 6.671738970948769672e-08
9.050000000000000711e+00 2.191115140260776770e-07 6.910296680769815583e-08
9.099999999999999645e+00 2.159586669735654432e-07 6.773298228280729688e-08
9.150000000000000355e+00 2.061433968714997344e-07 7.752748975306839646e-08
9.200000000000001066e+00 2.012068122262807914e-07 8.276067380149506705e-08
9.250000000000000000e+00 2.121277565025552292e-07 8.215281110350734391e-08
9.300000000000000711e+00 2.059805494331408079e-07 7.676611148168382055e-08
9.349999999999999645e+00 1.911174924402212485e-07 8.687313525046897900e-08
9.400000000000000355e+00 1.860315198456006245e-07 7.785621986691128138e-08
9.450000000000001066e+00 1.757227094371569015e-07 6.362965604173798940e-08
9.500000000000000000e+00 1.562686582769532624e-07 6.425063474688595876e-08
9.550000000000000711e+00 1.534811357624957865e-07 6.220694226062752194e-08
9.600000000000001421e+00 1.494319076804552802e-07 5.880170279220344945e-08
9.650000000000000355e+00 1.521606661089205899e-07 5.368407856027487746e-08
9.700000000000001066e+00 1.542562422848480806e-07 4.796573318334581867e-08
9.750000000000000000e+00 1.546421120416497468e-07 3.741340826995842311e-08
9.800000000000000711e+00 1.521869467013394430e-07 5.143816748914263164e-08
9.850000000000001421e+00 1.466036828504889657e-07 6.226802194411500203e-08
9.900000000000000355e+00 1.544568894967897062e-07 5.853149427019203068e-08
9.950000000000001066e+00 1.637285601673090069e-07 6.540587141635456396e-08
1.000000000000000000e+01 1.628570859745526501e-07 6.592249568101608630e-08
1.005000000000000071e+01 1.554638602972645353e-07 5.200505217140115832e-08
1.010000000000000142e+01 1.607687169347493009e-07 5.676030121623966980e-08
1.015000000000000036e+01 1.656685025097776401e-07 5.915851106084113931e-08
1.020000000000000107e+01 1.537311808742753067e-07 6.401855645147780195e-08
1.025000000000000000e+01 1.544224247742140616e-07 5.686922417952497686e-08
1.030000000000000071e+01 1.557843409935632445e-07 6.168478107691908755e-08
1.035000000000000142e+01 1.478789412019510458e-07 6.204941908252550669e-08
1.040000000000000036e+01 1.401970530421730839e-07 5.543956572496247222e-08
1.045000000000000107e+01 1.335234917020644014e-07 6.415496510699557385e-08
1.050000000000000000e+01 1.403963578080405597e-07 7.877251126566003833e-08
1.055000000000000071e+01 1.374525936361964802e-07 8.104724691334296461e-08
1.060000000000000142e+01 1.368498655930508041e-07 8.082050216818557786e-08
1.065000000000000036e+01 1.309528451449935266e-07 9.043385768049832732e-08
1.070000000000000107e+01 1.162026192771570743e-07 9.949231281821072752e-08
1.075000000000000000e+01 1.041958276618197931e-07 9.321671911554739726e-08
1.080000000000000071e+01 1.152359701350784061e-07 7.948007978333476238e-08
1.085000000000000142e+01 1.287946166447524462e-07 6.831638816833664690e-08
1.090000000000000036e+01 1.111192674330378185e-07 6.648816096819459565e-08
1.095000000000000107e+01 1.179747900027857211e-07 5.918937492743822633e-08
1.100000000000000000e+01 1.172083248033593565e-07 4.774308783532015319e-08
1.105000000000000071e+01 1.058933843628985846e-07 5.285773382960031452e-08
1.110000000000000142e+01 1.042133180511513505e-07 4.989507525902757733e-08
1.115000000000000036e+01 1.099999990211065807e-07 6.677459176370941563e-08
1.120000000000000107e+01 9.652737158796971749e-08 6.660785001980868118e-08
1.125000000000000000e+01 7.599659225360145710e-08 7.098934096836615907e-08
1.130000000000000071e+01 7.170690154124749509e-08 7.611487240867905294e-08
1.135000000000000142e+01 6.717423423556925113e-08 9.109343831996573744e-08
1.140000000000000036e+01 6.337844125199212819e-08 9.334110388617520489e-08
1.145000000000000107e+01 7.041594471345944677e-08 9.241156454718343008e-08
1.150000000000000000e+01 8.433094712180584801e-08 8.372794746532015688e-08
1.155000000000000071e+01 8.305065004903236292e-08 7.376416867916062423e-08
1.160000000000000142e+01 5.533058780736328908e-08 6.509799169289564746e-08
1.165000000000000036e+01 6.048589240841605507e-08 7.071804629770087950e-08
1.170000000000000107e+01 7.274204602648857174e-08 7.016271322548491743e-08
1.175000000000000000e+01 7.106631715631576906e-08 7.414202058288172194e-08
1.180000000000000071e+01 7.084189381808836467e-08 6.146360354307628869e-08
1.185000000000000142e+01 8.024916737019110722e-08 6.519112526729042626e-08
1.190000000000000036e+01 8.726616592174010013e-08 7.737503433745442614e-08
1.195000000000000107e+01 9.002159219858765468e-08 8.624814658870555964e-08
1.200000000000000000e+01 9.643547949826212192e-08 6.731796693092547603e-08
1.205000000000000071e+01 9.802410644125067558e-08 7.079051561954851409e-08
1.210000000000000142e+01 7.417632988771541455e-08 6.948972199834768317e-08
1.215000000000000036e+01 6.104497335422118105e-08 7.475779286835937075e-08
1.220000000000000107e+01 6.283664883018371733e-08 7.662920097310745040e-08
1.225000000000000000e+01 5.411333934240848478e-08 6.845047058713981834e-08
1.230000000000000071e+01 5.491138127159922874e-08 5.613677781737587538e-08
1.235000000000000142e+01 4.535084774616296443e-08 4.063618624105940316e-08
1.240000000000000036e+01 5.702747031170149654e-08 4.688808307263879207e-08
1.245000000000000107e+01 6.835422703274655254e-08 6.094205272779203703e-08
1.250000000000000000e+01 5.611618459769171641e-08 6.923744226526398639e-08
1.255000000000000071e+01 3.007706559420883540e-08 5.845302688153332287e-08
1.260000000000000142e+01 4.063606961318970893e-08 5.722492669516603527e-08
1.265000000000000036e+01 3.390228863579330033e-08 7.905488287519614186e-08
1.270000000000000107e+01 3.494035131047382876e-08 8.689372335188874523e-08
1.275000000000000000e+01 4.527031729210146867e-08 8.811850708719917803e-08
1.280000000000000071e+01 4.722384277789377289e-08 7.288448462944262535e-08
1.285000000000000142e+01 5.868432603318161172e-08 7.424403450046792519e-08
1.290000000000000036e+01 6.612559019377672095e-08 8.389070244561047859e-08
1.295000000000000107e+01 5.245063230128593288e-08 7.899144213600221496e-08
1.300000000000000000e+01 7.501137013673097131e-08 6.439483583140643239e-08
1.305000000000000071e+01 7.768517387554393335e-08 5.680745003283284817e-08
1.310000000000000142e+01 7.208038578429706941e-08 5.786664873135302063e-08
1.315000000000000036e+01 8.093701942473995466e-08 5.534027086940278094e-08
1.320000000000000107e+01 6.769260909091419739e-08 4.377887425888589666e-08
1.325000000000000000e+01 6.824076584643296001e-08 3.600663669861770948e-08
1.330000000000000071e+01 8.208291279235517680e-08 4.226189324563197159e-08
1.335000000000000142e+01 6.484359272974590686e-08 3.978400162812745743e-08
1.340000000000000036e+01 5.696111600316004193e-08 4.257631574805319150e-08
1.345000000000000107e+01 5.335551781624536395e-08 4.892099244346959455e-08
1.350000000000000000e+01 5.450444179616648250e-08 4.198420298800557255e-08
1.355000000000000071e+01 5.876068191073363665e-08 3.885852139106498069e-08
1.360000000000000142e+01 7.051963882257547565e-08 5.029266800410608401e-08
1.365000000000000036e+01 7.083144921990704611e-08 4.265541918514343427e-08
1.370000000000000107e+01 6.164425747720639665e-08 4.610868736950876846e-08
1.375000000000000000e+01 6.327725291438704087e-08 3.884367944513390640e-08
1.380000000000000071e+01 6.434319935909391681e-08 3.619931680886449807e-08
1.385000000000000142e+01 6.303514009414748703e-08 3.967420773516286895e-08
1.390000000000000036e+01 6.476805404128212138e-08 4.144374975341560994e-08
1.395000000000000107e+01 6.893424957547428067e-08 4.699563737075897308e-08
1.400000000000000000e+01 7.049815113664747659e-08 4.818060294654244271e-08
1.405000000000000071e+01 6.683547543053515254e-08 4.422100934624659011e-08
1.410000000000000142e+01 5.508348847525406763e-08 4.040392463389865706e-08
1.415000000000000036e+01 4.632089837114582500e-08 4.632220647582291769e-08
1.420000000000000107e+01 4.366852564013394285e-08 2.956135772444488019e-08
1.425000000000000000e+01 4.379736347560930919e-08 1.840510846190697444e-08
1.430000000000000071e+01 5.475424147610426521e-08 2.165575653110701926e-08
1.435000000000000142e+01 6.857464218295044972e-08 2.662150052813771289e-08
1.440000000000000036e+01 7.144625234110142939e-08 2.363294027372960046e-08
1.445000000000000107e+01 7.052869709645253685e-08 4.122557640371448961e-08
1.450000000000000000e+01 6.909266853392006690e-08 4.664749571539932526e-08
1.455000000000000071e+01 7.181208029004726249e-08 5.524054516787646614e-08
1.460000000000000142e+01 5.601767961638694707e-08 5.420370799794398608e-08
1.465000000000000036e+01 4.601010978517707396e-08 4.612617579887767343e-08
1.470000000000000107e+01 4.773929290111312430e-08 3.700487105036085481e-08
1.475000000000000000e+01 4.704042566040941011e-08 1.996340546707981639e-08
1.480000000000000071e+01 5.356077146987206767e-08 1.521306779263470482e-08
1.485000000000000142e+01 5.036349808183222923e-08 2.144083675483110201e-08
1.490000000000000036e+01 6.522360542462905015e-08 1.010925846713101659e-08
1.495000000000000107e+01 5.397146413557194740e-08 8.651196718748423141e-09
