# Supplementary material for: Quadrupolar 23Na+ NMR relaxation as a probe of subpicosecond collective dynamics in aqueous electrolyte solutions
Source: Nat Commun. 2023 Jan 5;14:84. doi: 10.1038/s41467-022-35695-3 (PMC9816157; doi:10.1038/s41467-022-35695-3)
Supplement: Supplementary file 3 — Source data [file 41467_2022_35695_MOESM3_ESM.zip › Source Data/Figure2/fig2bc_efg_acf_T20degC.dat]

# t (ps); 	 efg acf (atomic units); 	 std err (atomic units)
0.000000000000000000e+00 1.409316323334628904e-04 9.464246975676553478e-08
5.000000000000000278e-02 8.530668678507534269e-05 9.426376594280415425e-08
1.000000000000000056e-01 5.482056860945681490e-05 1.046004802851604223e-07
1.500000000000000222e-01 4.664444241474678752e-05 1.033943815951244603e-07
2.000000000000000111e-01 3.984193215034599985e-05 9.623056178641117535e-08
2.500000000000000000e-01 3.728202847611171368e-05 1.011831967562240767e-07
3.000000000000000444e-01 3.540656349752309705e-05 8.527128326939291677e-08
3.500000000000000333e-01 3.493551133982567594e-05 7.916097034767013949e-08
4.000000000000000222e-01 3.431360260741732321e-05 8.360179063737409716e-08
4.500000000000000111e-01 3.347740349688991043e-05 8.104216003266958770e-08
5.000000000000000000e-01 3.234323115809412266e-05 7.275897180916552929e-08
5.500000000000000444e-01 3.115150616377959159e-05 7.211681252832022031e-08
6.000000000000000888e-01 2.998724675511113506e-05 8.031621820488881220e-08
6.500000000000000222e-01 2.892759501756364521e-05 9.216686102522005469e-08
7.000000000000000666e-01 2.795936932838776918e-05 9.478740478579771620e-08
7.500000000000000000e-01 2.708587361318685297e-05 8.979573580330999036e-08
8.000000000000000444e-01 2.627209201905809921e-05 9.397618109841043387e-08
8.500000000000000888e-01 2.550175342950067512e-05 8.999224149101663853e-08
9.000000000000000222e-01 2.474472270357579553e-05 8.947434093922148557e-08
9.500000000000000666e-01 2.401647718779387897e-05 9.350551516557583454e-08
1.000000000000000000e+00 2.332491267379630900e-05 9.588255616938797105e-08
1.050000000000000044e+00 2.267298064221232691e-05 9.455213275402686447e-08
1.100000000000000089e+00 2.204704552963695298e-05 9.080960230455948685e-08
1.150000000000000133e+00 2.144563251112033205e-05 9.090301347158859534e-08
1.200000000000000178e+00 2.086846380774811207e-05 9.323084185742855792e-08
1.250000000000000000e+00 2.031476929541776256e-05 8.657390608450926595e-08
1.300000000000000044e+00 1.979781959509331130e-05 9.786794805882937293e-08
1.350000000000000089e+00 1.929654371403830346e-05 1.077291339144472580e-07
1.400000000000000133e+00 1.881347594464210046e-05 1.063316598123910692e-07
1.450000000000000178e+00 1.834699593866832100e-05 1.006951222564612694e-07
1.500000000000000000e+00 1.789312797389961462e-05 8.995790841138827311e-08
1.550000000000000044e+00 1.746236729977267187e-05 8.156410226399313186e-08
1.600000000000000089e+00 1.705910590819882035e-05 7.585100627872839782e-08
1.650000000000000133e+00 1.667598449060859862e-05 7.166072585680808196e-08
1.700000000000000178e+00 1.628697807291039202e-05 6.754535493411179949e-08
1.750000000000000000e+00 1.590707758148668778e-05 6.501205934391867233e-08
1.800000000000000044e+00 1.554208332583799108e-05 6.437955699684453014e-08
1.850000000000000089e+00 1.519014456682499456e-05 6.251236948356548412e-08
1.900000000000000133e+00 1.485698636423709161e-05 7.342778419594287249e-08
1.950000000000000178e+00 1.451401159042753330e-05 7.473828261459288681e-08
2.000000000000000000e+00 1.418939205331070006e-05 7.283758604245424475e-08
2.050000000000000266e+00 1.387516382543229354e-05 7.159341953681403477e-08
2.100000000000000089e+00 1.357920656148192694e-05 7.462058779169848279e-08
2.149999999999999911e+00 1.328371504589790894e-05 8.216379032069060423e-08
2.200000000000000178e+00 1.301245389631126002e-05 7.707221194985496623e-08
2.250000000000000000e+00 1.273961345127131710e-05 7.707112678559576446e-08
2.300000000000000266e+00 1.247982518059021319e-05 7.472389893065851352e-08
2.350000000000000089e+00 1.221591685972360126e-05 7.206332524233536109e-08
2.400000000000000355e+00 1.195803544562498437e-05 6.738428379999005817e-08
2.450000000000000178e+00 1.171525883820385654e-05 5.990987505289963779e-08
2.500000000000000000e+00 1.147610317257631040e-05 5.625191810266612397e-08
2.550000000000000266e+00 1.123665143382934841e-05 5.750358690818828631e-08
2.600000000000000089e+00 1.100920684551468912e-05 4.597173373951390084e-08
2.650000000000000355e+00 1.078837738364208626e-05 4.839252024597705876e-08
2.700000000000000178e+00 1.057252835136821033e-05 5.201937338596819849e-08
2.750000000000000000e+00 1.036136707169030570e-05 5.291261175347159089e-08
2.800000000000000266e+00 1.015955516020501170e-05 5.484521063950353553e-08
2.850000000000000089e+00 9.975159100530952530e-06 5.266385953756463487e-08
2.900000000000000355e+00 9.792939293133817651e-06 5.960838158462921340e-08
2.950000000000000178e+00 9.604201212062409430e-06 5.384037471187197709e-08
3.000000000000000000e+00 9.410817680999850754e-06 4.564674490242320720e-08
3.050000000000000266e+00 9.234045526157772798e-06 5.157484361558596875e-08
3.100000000000000089e+00 9.067088963994448722e-06 6.322666728048278177e-08
3.150000000000000355e+00 8.898144519551233594e-06 5.903849721256919006e-08
3.200000000000000178e+00 8.724983490860118270e-06 5.917362529302183058e-08
3.250000000000000000e+00 8.564419449149009443e-06 5.254012907758724262e-08
3.300000000000000266e+00 8.425658752889373526e-06 6.091063815087437449e-08
3.350000000000000089e+00 8.275540962292957299e-06 6.224276351591016324e-08
3.400000000000000355e+00 8.135034111093748552e-06 5.572976110322096688e-08
3.450000000000000178e+00 7.988975279265166080e-06 4.959541182489468608e-08
3.500000000000000000e+00 7.843716927135946311e-06 4.794869849640895709e-08
3.550000000000000266e+00 7.701443747768632478e-06 3.956911233538288518e-08
3.600000000000000089e+00 7.569575925544793947e-06 4.598244952236020447e-08
3.650000000000000355e+00 7.429997289876029240e-06 4.922695982550163924e-08
3.700000000000000178e+00 7.295966948204827883e-06 5.615481733483831150e-08
3.750000000000000000e+00 7.166431750852094695e-06 5.968776973027698017e-08
3.800000000000000266e+00 7.060341133213398944e-06 5.811088538534563838e-08
3.850000000000000089e+00 6.943171155927576829e-06 6.424766332039846005e-08
3.900000000000000355e+00 6.823984956060328514e-06 6.124683877021059307e-08
3.950000000000000178e+00 6.718192693394600432e-06 6.750190183511781692e-08
4.000000000000000000e+00 6.610989831459605963e-06 6.777133549115733792e-08
4.049999999999999822e+00 6.491542309440746471e-06 6.729736876578208789e-08
4.100000000000000533e+00 6.378763305545514632e-06 7.226825118231118234e-08
4.150000000000000355e+00 6.280972679099950924e-06 6.641157246732948635e-08
4.200000000000000178e+00 6.184335229780060612e-06 5.146296201336528998e-08
4.250000000000000000e+00 6.081351204861900431e-06 5.737452693641502404e-08
4.299999999999999822e+00 5.986468958291445014e-06 6.357840482052666419e-08
4.350000000000000533e+00 5.887932101488293604e-06 6.174309362931053201e-08
4.400000000000000355e+00 5.785580217294246384e-06 5.963226276164130427e-08
4.450000000000000178e+00 5.689343465660193055e-06 5.186416367294169923e-08
4.500000000000000000e+00 5.600483248061156840e-06 6.448036951915621524e-08
4.549999999999999822e+00 5.499367453579236508e-06 7.743520377822119507e-08
4.600000000000000533e+00 5.422343000001450833e-06 6.010051801735881713e-08
4.650000000000000355e+00 5.334884500188577958e-06 5.953052487331451280e-08
4.700000000000000178e+00 5.246954353168275613e-06 6.401016924896998871e-08
4.750000000000000000e+00 5.171417526488905293e-06 5.945089241567374206e-08
4.800000000000000711e+00 5.091063253688790943e-06 5.137640987833379675e-08
4.850000000000000533e+00 5.013557333129356194e-06 4.413625238332118674e-08
4.900000000000000355e+00 4.944123091756102935e-06 4.453327258048111505e-08
4.950000000000000178e+00 4.874344105988270052e-06 5.117472291648582144e-08
5.000000000000000000e+00 4.809958462279210003e-06 6.263413170049920104e-08
5.050000000000000711e+00 4.741594853661311992e-06 6.497261484229963275e-08
5.100000000000000533e+00 4.666480782114709521e-06 5.782310051943916292e-08
5.150000000000000355e+00 4.592552368221161031e-06 5.502729673513052667e-08
5.200000000000000178e+00 4.523367656919953331e-06 5.773600491464464202e-08
5.250000000000000000e+00 4.458291624851654626e-06 5.954795696344090766e-08
5.300000000000000711e+00 4.390783139372019721e-06 6.773481117290658916e-08
5.350000000000000533e+00 4.333470555853355320e-06 6.376477335473248750e-08
5.400000000000000355e+00 4.268358890222270157e-06 6.897920809088787793e-08
5.450000000000000178e+00 4.207780397565927819e-06 6.568456009794968655e-08
5.500000000000000000e+00 4.151485191664453452e-06 6.476804632032040764e-08
5.550000000000000711e+00 4.085816261114175307e-06 6.113372458124232130e-08
5.600000000000000533e+00 4.019924050572391025e-06 5.372758552210134115e-08
5.650000000000000355e+00 3.961954286654964746e-06 5.930871284562704403e-08
5.700000000000000178e+00 3.902297618047590054e-06 5.818835556730098014e-08
5.750000000000000000e+00 3.849090015093895309e-06 5.111764995466172354e-08
5.800000000000000711e+00 3.802130121563439417e-06 6.462442502154640390e-08
5.850000000000000533e+00 3.748868089054341380e-06 5.853812643817752035e-08
5.900000000000000355e+00 3.698350750485801659e-06 5.545511836414030493e-08
5.950000000000000178e+00 3.636612858068003506e-06 5.115394691297884823e-08
6.000000000000000000e+00 3.577267584052260849e-06 4.505806575022817528e-08
6.050000000000000711e+00 3.530729371828084244e-06 5.381633771941116328e-08
6.100000000000000533e+00 3.488604603940009860e-06 5.435308589396497261e-08
6.150000000000000355e+00 3.437435425060735626e-06 5.528298022929858816e-08
6.200000000000000178e+00 3.386534614930452655e-06 5.892738510514007140e-08
6.250000000000000000e+00 3.336072490212241119e-06 5.896017029579320383e-08
6.300000000000000711e+00 3.283191966571641405e-06 6.335956035131625699e-08
6.350000000000000533e+00 3.238990746284556828e-06 6.591228396743415015e-08
6.400000000000000355e+00 3.196530287502014490e-06 5.794781944534244376e-08
6.450000000000000178e+00 3.148626312329385239e-06 7.163713739024958765e-08
6.500000000000000000e+00 3.108040030253738334e-06 7.819667028350388890e-08
6.550000000000000711e+00 3.072930235795037334e-06 6.712816165449524360e-08
6.600000000000000533e+00 3.032799938666969822e-06 6.146330933615124065e-08
6.650000000000000355e+00 2.989788552305196693e-06 6.089484069553123699e-08
6.700000000000000178e+00 2.941413499905374313e-06 5.521345366973045063e-08
6.750000000000000000e+00 2.901081477532445433e-06 6.431386466019396881e-08
6.800000000000000711e+00 2.866165780424781663e-06 6.432147594693422320e-08
6.850000000000000533e+00 2.835740699530964457e-06 6.555726963387257218e-08
6.900000000000000355e+00 2.800255306852056252e-06 7.433090251084058842e-08
6.950000000000000178e+00 2.763462086259242263e-06 7.557342176494759614e-08
7.000000000000000000e+00 2.717902480749023984e-06 7.672869909798436607e-08
7.050000000000000711e+00 2.677074156742399408e-06 7.278416953487921987e-08
7.100000000000000533e+00 2.641328907019469854e-06 7.401903762813673515e-08
7.150000000000000355e+00 2.636280735263910226e-06 8.331228753113529911e-08
7.200000000000000178e+00 2.607682582497388080e-06 7.746231317439642703e-08
7.250000000000000000e+00 2.565667156574498963e-06 7.401740690358059950e-08
7.300000000000000711e+00 2.534943319881693730e-06 7.611925289369393674e-08
7.350000000000000533e+00 2.510562801981556813e-06 7.004917792252585813e-08
7.400000000000000355e+00 2.484135331128351338e-06 7.221511852765499857e-08
7.450000000000000178e+00 2.451106269727451272e-06 6.863674395698439021e-08
7.500000000000000000e+00 2.421839067485552945e-06 6.881375174649419292e-08
7.550000000000000711e+00 2.393892080786461759e-06 6.551170521078277235e-08
7.600000000000000533e+00 2.371262881712394931e-06 7.126236520612497175e-08
7.650000000000000355e+00 2.332877626733625063e-06 7.391189410888233294e-08
7.700000000000000178e+00 2.307303444298384422e-06 6.320954584655057400e-08
7.750000000000000000e+00 2.273995827720382844e-06 6.980008935553042786e-08
7.800000000000000711e+00 2.252096614497083617e-06 7.851524064737834377e-08
7.850000000000000533e+00 2.222884018143856026e-06 6.800264924301531508e-08
7.900000000000000355e+00 2.201556323100119590e-06 6.449576792134462916e-08
7.950000000000000178e+00 2.183754233926196282e-06 7.215431572946537299e-08
8.000000000000000000e+00 2.158137083958626237e-06 7.307889019484395513e-08
8.050000000000000711e+00 2.127561815235611367e-06 7.175243852144193301e-08
8.099999999999999645e+00 2.112766586194940440e-06 6.705375861068954776e-08
8.150000000000000355e+00 2.088951936892786659e-06 7.084083168393932208e-08
8.200000000000001066e+00 2.058420159926670587e-06 6.322818202723983899e-08
8.250000000000000000e+00 2.034263202330640026e-06 7.227220563440240157e-08
8.300000000000000711e+00 2.017668320218507853e-06 7.053550315328703713e-08
8.349999999999999645e+00 1.991187619858119096e-06 7.230290441393587403e-08
8.400000000000000355e+00 1.962957469525406781e-06 7.245959167113754311e-08
8.450000000000001066e+00 1.940294605188177363e-06 7.187025738443164726e-08
8.500000000000000000e+00 1.914348019719472168e-06 6.290484957129644712e-08
8.550000000000000711e+00 1.898951206638081752e-06 5.400445858186842165e-08
8.599999999999999645e+00 1.874664614037338259e-06 5.752104389258282543e-08
8.650000000000000355e+00 1.849011203900867907e-06 5.153997008206318631e-08
8.700000000000001066e+00 1.823906002810464187e-06 4.710624456139170916e-08
8.750000000000000000e+00 1.798588977973894722e-06 4.373765670413526023e-08
8.800000000000000711e+00 1.774548157910969962e-06 4.461484419252361681e-08
8.849999999999999645e+00 1.758869318630780023e-06 4.277725489365869779e-08
8.900000000000000355e+00 1.738473212350718631e-06 4.946485730538758191e-08
8.950000000000001066e+00 1.726583140636251923e-06 4.100810383932910526e-08
9.000000000000000000e+00 1.717649465699227442e-06 3.694724182499708135e-08
9.050000000000000711e+00 1.696914151206843105e-06 4.696785427712602645e-08
9.099999999999999645e+00 1.672632784328572131e-06 4.273924223848009554e-08
9.150000000000000355e+00 1.641408884871294836e-06 3.657245592789645069e-08
9.200000000000001066e+00 1.618725216173159634e-06 3.691369792499584651e-08
9.250000000000000000e+00 1.600692495626406666e-06 4.518516639255986514e-08
9.300000000000000711e+00 1.594810298977493856e-06 5.222087479269390542e-08
9.349999999999999645e+00 1.580955423313841122e-06 4.576751619324748436e-08
9.400000000000000355e+00 1.557351951063333278e-06 3.847121719986238752e-08
9.450000000000001066e+00 1.531776671284195082e-06 4.358788416868628291e-08
9.500000000000000000e+00 1.510552890348338896e-06 3.996995302795961938e-08
9.550000000000000711e+00 1.499188331150375136e-06 4.243350621106659738e-08
9.600000000000001421e+00 1.474480863306107502e-06 4.714080931639460607e-08
9.650000000000000355e+00 1.460905458900424992e-06 5.094588308158967852e-08
9.700000000000001066e+00 1.452871912800292888e-06 5.365117719739450551e-08
9.750000000000000000e+00 1.437728538379194404e-06 5.797403443829118771e-08
9.800000000000000711e+00 1.429833303251546819e-06 5.341895006175192525e-08
9.850000000000001421e+00 1.412651636420968538e-06 4.770291851336536188e-08
9.900000000000000355e+00 1.394068564084051735e-06 3.922505967246434493e-08
9.950000000000001066e+00 1.378236279142770567e-06 4.290181089124077627e-08
1.000000000000000000e+01 1.355743638228477083e-06 4.536570116989056756e-08
1.005000000000000071e+01 1.332882019072888111e-06 3.945102349676142204e-08
1.010000000000000142e+01 1.321285492075952015e-06 3.877471076395759856e-08
1.015000000000000036e+01 1.330244305340318864e-06 3.881660526653229659e-08
1.020000000000000107e+01 1.323211995080562666e-06 3.792006268345567626e-08
1.025000000000000000e+01 1.318821246249100710e-06 4.130358367901916441e-08
1.030000000000000071e+01 1.304252658295474053e-06 4.659003730351117914e-08
1.035000000000000142e+01 1.271077345865072924e-06 5.434428472137278187e-08
1.040000000000000036e+01 1.263971207246657205e-06 5.883850708379025938e-08
1.045000000000000107e+01 1.245496060383708973e-06 5.041897770120010428e-08
1.050000000000000000e+01 1.237412250440518089e-06 5.242293249181369024e-08
1.055000000000000071e+01 1.232549623279371971e-06 5.836771993704190089e-08
1.060000000000000142e+01 1.222982997404251162e-06 6.125601053578489318e-08
1.065000000000000036e+01 1.216659581407036130e-06 5.612867502013611539e-08
1.070000000000000107e+01 1.204442699154605801e-06 4.070580746678232964e-08
1.075000000000000000e+01 1.200352136556420169e-06 4.698601528300730932e-08
1.080000000000000071e+01 1.192658990697852793e-06 5.169584104197142297e-08
1.085000000000000142e+01 1.181180686953703029e-06 4.931707660326310717e-08
1.090000000000000036e+01 1.164510588193559633e-06 4.610132625434201260e-08
1.095000000000000107e+01 1.152553040637870122e-06 4.841726581041326232e-08
1.100000000000000000e+01 1.148946871686606396e-06 4.745249032398307231e-08
1.105000000000000071e+01 1.135557062480020210e-06 5.343336046414144602e-08
1.110000000000000142e+01 1.123068287827922339e-06 4.737736901136205015e-08
1.115000000000000036e+01 1.119884096816236922e-06 4.654853542548576183e-08
1.120000000000000107e+01 1.108159555784099635e-06 4.458600262686804773e-08
1.125000000000000000e+01 1.100159032322579907e-06 4.307704077774714313e-08
1.130000000000000071e+01 1.081920771967046114e-06 4.199899187706050828e-08
1.135000000000000142e+01 1.064796377944221976e-06 3.696472722541288053e-08
1.140000000000000036e+01 1.068458755152648900e-06 3.581483874506106087e-08
1.145000000000000107e+01 1.058061917081734343e-06 3.835571796554025679e-08
1.150000000000000000e+01 1.046788149543470713e-06 4.074320399982518212e-08
1.155000000000000071e+01 1.038966246428294884e-06 4.375683082419638122e-08
1.160000000000000142e+01 1.038625796158986893e-06 4.193776175965220253e-08
1.165000000000000036e+01 1.019802475863154252e-06 4.415054910552610544e-08
1.170000000000000107e+01 1.003891084287763654e-06 4.809775266564873487e-08
1.175000000000000000e+01 9.954870528701083240e-07 4.659539297599862417e-08
1.180000000000000071e+01 9.956041030980931939e-07 2.911964073564722440e-08
1.185000000000000142e+01 9.873722442582308786e-07 2.329285716006942393e-08
1.190000000000000036e+01 9.714342548976301263e-07 2.642841270042670709e-08
1.195000000000000107e+01 9.590964902332957749e-07 3.006222831117524294e-08
1.200000000000000000e+01 9.507872600487675175e-07 4.469118183183715741e-08
1.205000000000000071e+01 9.426142966340537796e-07 4.508413418341960303e-08
1.210000000000000142e+01 9.390577481464933716e-07 3.969559656273049806e-08
1.215000000000000036e+01 9.216665923175189222e-07 3.267997823378544614e-08
1.220000000000000107e+01 9.246772338176717284e-07 2.097346628983996223e-08
1.225000000000000000e+01 9.075659758868495613e-07 1.459482555543353683e-08
1.230000000000000071e+01 8.914258961038954444e-07 1.521968243341918000e-08
1.235000000000000142e+01 8.805185209604975937e-07 1.595383942230089871e-08
1.240000000000000036e+01 8.863353258681776588e-07 2.005636215986865169e-08
1.245000000000000107e+01 8.914127262300982487e-07 2.302364997342867819e-08
1.250000000000000000e+01 8.790158816067314798e-07 3.333346574781343094e-08
1.255000000000000071e+01 8.715569579962018846e-07 3.702968111298534990e-08
1.260000000000000142e+01 8.631598103801771398e-07 4.036493159891084385e-08
1.265000000000000036e+01 8.605069676641944568e-07 4.109051761320642708e-08
1.270000000000000107e+01 8.544407958864210301e-07 4.479977892152432626e-08
1.275000000000000000e+01 8.513340681505599214e-07 3.752034535213739951e-08
1.280000000000000071e+01 8.441605636522077336e-07 2.772881995243690819e-08
1.285000000000000142e+01 8.311031007356595426e-07 2.824817485332015694e-08
1.290000000000000036e+01 8.117924047328112729e-07 2.640611254835880450e-08
1.295000000000000107e+01 7.947180274733807225e-07 3.129661590984450866e-08
1.300000000000000000e+01 7.845458500966042679e-07 3.999565736234019014e-08
1.305000000000000071e+01 7.786479797484635398e-07 3.190337899356079887e-08
1.310000000000000142e+01 7.672339776930575469e-07 3.966434057560548063e-08
1.315000000000000036e+01 7.538786921278027578e-07 3.807908265094329072e-08
1.320000000000000107e+01 7.539930463328399840e-07 3.499225296837130454e-08
1.325000000000000000e+01 7.718283971851505549e-07 4.521337317318215847e-08
1.330000000000000071e+01 7.704311626564928103e-07 5.334536214130946945e-08
1.335000000000000142e+01 7.704596672885330796e-07 3.935529552844785027e-08
1.340000000000000036e+01 7.586922932153890759e-07 3.373375741431259524e-08
1.345000000000000107e+01 7.404878794575682743e-07 2.948894147198382587e-08
1.350000000000000000e+01 7.404584149626587332e-07 1.884792203975495475e-08
1.355000000000000071e+01 7.276000100874812057e-07 2.770690987855141908e-08
1.360000000000000142e+01 7.182614983081801879e-07 3.601454376275718427e-08
1.365000000000000036e+01 7.117797739876593776e-07 3.627784207892204167e-08
1.370000000000000107e+01 7.081128316071935616e-07 3.590906832805764980e-08
1.375000000000000000e+01 7.027595644845178088e-07 3.707621135178377294e-08
1.380000000000000071e+01 6.926112495487163975e-07 3.190707680471553211e-08
1.385000000000000142e+01 6.940813108754817327e-07 3.962464383735300955e-08
1.390000000000000036e+01 6.946108450449403311e-07 4.599776994235144598e-08
1.395000000000000107e+01 6.845330956922779696e-07 4.432197329132959657e-08
1.400000000000000000e+01 6.853201966586059364e-07 4.823269945295772341e-08
1.405000000000000071e+01 6.762947986185508559e-07 4.869082143653801855e-08
1.410000000000000142e+01 6.605507111257053081e-07 4.412779930784979879e-08
1.415000000000000036e+01 6.681890587978413242e-07 4.393171360893045425e-08
1.420000000000000107e+01 6.719387458747881198e-07 4.379278795654949188e-08
1.425000000000000000e+01 6.662533640747907864e-07 3.742303780397633576e-08
1.430000000000000071e+01 6.511470426106515363e-07 3.856815304567619622e-08
1.435000000000000142e+01 6.523858988426846804e-07 4.681284261763179464e-08
1.440000000000000036e+01 6.541351846086166312e-07 3.852204470059765963e-08
1.445000000000000107e+01 6.498556421269375661e-07 4.381183846528574296e-08
1.450000000000000000e+01 6.420529506978322917e-07 4.462536136380731808e-08
1.455000000000000071e+01 6.304100623064484784e-07 3.808301070611283765e-08
1.460000000000000142e+01 6.344040380599117518e-07 3.799923198940900724e-08
1.465000000000000036e+01 6.206350828283366320e-07 3.877475516149087410e-08
1.470000000000000107e+01 6.212527441906000773e-07 3.459417719109660725e-08
1.475000000000000000e+01 6.181582809994095477e-07 2.592574525259094379e-08
1.480000000000000071e+01 6.051553178280266462e-07 1.891302681617895526e-08
1.485000000000000142e+01 6.089871607284144768e-07 1.804328269048521665e-08
1.490000000000000036e+01 5.981866919278452363e-07 1.818593139452874568e-08
1.495000000000000107e+01 5.915001070515875229e-07 1.687535503547917398e-08
1.500000000000000000e+01 5.891429353734055802e-07 1.424921469258612379e-08
1.505000000000000071e+01 5.868375156030727061e-07 1.270688141459533504e-08
1.510000000000000142e+01 5.830043887071692806e-07 1.882328817909936451e-08
1.515000000000000036e+01 5.827030591139612179e-07 2.999466249211856840e-08
1.520000000000000107e+01 5.686444173250359996e-07 2.843149730820156822e-08
1.525000000000000000e+01 5.569855403895387869e-07 2.525955348343753215e-08
1.530000000000000071e+01 5.488318362463411243e-07 1.964289822367336310e-08
1.535000000000000142e+01 5.384393902230527396e-07 2.369653484023053556e-08
1.540000000000000036e+01 5.366896482723589084e-07 1.871097401726511847e-08
1.545000000000000107e+01 5.324422878581193972e-07 2.544318703150364510e-08
1.550000000000000000e+01 5.234492680116938560e-07 2.760184306768049097e-08
1.555000000000000071e+01 5.175007033730741040e-07 1.044290374124472619e-08
1.560000000000000142e+01 5.173473700291108275e-07 1.074793138087910405e-08
1.565000000000000036e+01 5.120126616807771167e-07 1.455659999083144155e-08
1.570000000000000107e+01 5.140702407194963814e-07 1.696670678562330135e-08
1.575000000000000000e+01 5.195414775239738034e-07 1.976172642217577983e-08
1.580000000000000071e+01 5.146544327602062495e-07 1.815726546419297784e-08
1.585000000000000142e+01 5.152385231286304654e-07 1.195832832031625138e-08
1.590000000000000036e+01 5.181426865340276004e-07 4.382799641229326308e-09
1.595000000000000107e+01 5.070729124622692654e-07 1.309552136252785127e-08
1.600000000000000000e+01 4.982455090558903763e-07 2.179823434486609241e-08
1.605000000000000071e+01 4.934756903375529311e-07 2.802638403451546659e-08
1.610000000000000142e+01 4.940778924942544359e-07 2.328616476798173815e-08
1.615000000000000213e+01 4.844275700680804092e-07 2.332886111314168347e-08
1.619999999999999929e+01 4.763354107857168295e-07 2.716958962258192085e-08
1.625000000000000000e+01 4.647854834586598650e-07 2.522034290694220458e-08
1.630000000000000071e+01 4.631385276838692093e-07 1.594736528938321238e-08
1.635000000000000142e+01 4.646903734553113811e-07 1.705211927507446013e-08
1.640000000000000213e+01 4.707852288783346229e-07 1.453320473846975251e-08
1.644999999999999929e+01 4.667404607875532186e-07 8.347473529932995197e-09
1.650000000000000000e+01 4.587383230978615232e-07 2.137566447565332789e-08
1.655000000000000071e+01 4.637174270267066407e-07 2.522491706143808154e-08
1.660000000000000142e+01 4.638558501661819944e-07 3.086692610501893391e-08
1.665000000000000213e+01 4.612847165331423560e-07 3.238436625255523283e-08
1.669999999999999929e+01 4.597482659527428479e-07 2.880532271318514066e-08
1.675000000000000000e+01 4.399907502722804668e-07 2.802445230492929526e-08
1.680000000000000071e+01 4.248861407155636023e-07 2.811653570527136609e-08
1.685000000000000142e+01 4.270225079051234825e-07 3.410183385992847424e-08
1.690000000000000213e+01 4.290781830355451565e-07 3.672342939431669868e-08
1.694999999999999929e+01 4.287869781691896031e-07 4.429761884051200588e-08
1.700000000000000000e+01 4.148970891245169316e-07 4.620000403018648546e-08
1.705000000000000071e+01 4.109849486091733840e-07 4.694311301468389037e-08
1.710000000000000142e+01 4.117893326959990539e-07 5.681476606067634595e-08
1.715000000000000213e+01 4.157662413595591263e-07 5.783962907820676176e-08
1.719999999999999929e+01 4.134361314117112390e-07 5.489579024199167819e-08
1.725000000000000000e+01 4.176613240886089447e-07 5.619247931117233159e-08
1.730000000000000071e+01 4.207543505988740611e-07 4.319337840500563706e-08
1.735000000000000142e+01 4.109058327381098965e-07 4.586115041400494646e-08
1.740000000000000213e+01 4.042485882108066979e-07 5.019380146479936932e-08
1.744999999999999929e+01 3.898639045359640136e-07 4.354767859941429065e-08
1.750000000000000000e+01 3.887560097031279490e-07 4.086660490399946397e-08
1.755000000000000071e+01 3.952562267855535771e-07 5.544485506547049310e-08
1.760000000000000142e+01 3.964701182427969722e-07 6.294832897567264920e-08
1.765000000000000213e+01 3.991477929283097373e-07 5.437772963715370935e-08
1.769999999999999929e+01 3.982987828868064268e-07 5.273528202610180264e-08
1.775000000000000000e+01 3.960563938685365785e-07 5.293031036314090255e-08
1.780000000000000071e+01 3.982687446510933440e-07 4.672460122125623401e-08
1.785000000000000142e+01 3.837028566268006870e-07 5.342178764365266877e-08
1.790000000000000213e+01 3.718252862004174329e-07 4.850804525432247401e-08
1.794999999999999929e+01 3.710336720115449403e-07 4.806187190183325826e-08
1.800000000000000000e+01 3.674400710791860988e-07 4.997873506402643826e-08
1.805000000000000071e+01 3.798262155051881993e-07 6.267643245595610532e-08
1.810000000000000142e+01 3.738963641442405775e-07 5.984362978497504586e-08
1.815000000000000213e+01 3.626894241245552971e-07 4.996563687065470627e-08
1.819999999999999929e+01 3.705244210092803659e-07 5.115944989796317480e-08
1.825000000000000000e+01 3.719439873298480674e-07 4.542300652911916590e-08
1.830000000000000071e+01 3.722409565805551946e-07 4.888380235808941136e-08
1.835000000000000142e+01 3.700062835128646643e-07 5.682633151482238858e-08
1.840000000000000213e+01 3.665302834019076653e-07 5.614093400599838795e-08
1.844999999999999929e+01 3.538316723232410766e-07 6.077631509281150990e-08
1.850000000000000000e+01 3.537854708680573361e-07 6.915159164759293332e-08
1.855000000000000071e+01 3.561841960221880062e-07 5.916824189531124268e-08
1.860000000000000142e+01 3.588663411954757738e-07 5.474427757326347073e-08
1.865000000000000213e+01 3.553116270079301830e-07 5.125043126150563398e-08
1.869999999999999929e+01 3.516351813727171350e-07 4.423527807992297296e-08
1.875000000000000000e+01 3.399371665441527607e-07 4.819896748752994280e-08
1.880000000000000071e+01 3.314825612948381665e-07 5.445072784995462660e-08
1.885000000000000142e+01 3.316566320387890317e-07 5.698440181138213919e-08
1.890000000000000213e+01 3.202804401165383543e-07 6.416984747933338961e-08
1.894999999999999929e+01 3.259224389280542947e-07 5.468306672047432203e-08
1.900000000000000000e+01 3.294872227569614776e-07 5.316329003592975205e-08
1.905000000000000071e+01 3.268776483906542067e-07 4.772382309541159531e-08
1.910000000000000142e+01 3.253410573979261753e-07 4.781873439369075030e-08
1.915000000000000213e+01 3.292732829513708135e-07 4.923957465590147750e-08
1.920000000000000284e+01 3.361070641626340322e-07 4.588236989695670058e-08
1.925000000000000000e+01 3.261880804399931253e-07 4.950735189843278975e-08
1.930000000000000071e+01 3.222542233018810434e-07 6.327166809443943463e-08
1.935000000000000142e+01 3.178683899266803614e-07 6.633556083434334608e-08
1.940000000000000213e+01 3.050767020465350144e-07 6.420100445369135558e-08
1.945000000000000284e+01 2.998442843590493711e-07 6.504771114400532708e-08
1.950000000000000000e+01 3.063489675892199395e-07 6.216740516257143406e-08
1.955000000000000071e+01 3.039659571364709704e-07 5.792443360520484109e-08
1.960000000000000142e+01 3.138011169980213240e-07 4.390859346403754277e-08
1.965000000000000213e+01 3.101882433032556682e-07 3.965857940421551711e-08
1.970000000000000284e+01 2.965069423367677771e-07 4.622103489890374115e-08
1.975000000000000000e+01 3.010371761613292046e-07 4.935960114663467294e-08
1.980000000000000071e+01 3.101756161559056991e-07 3.994771080215693158e-08
1.985000000000000142e+01 3.107988323708714192e-07 3.872271045717398516e-08
1.990000000000000213e+01 3.036563964642169989e-07 3.844807939163305825e-08
1.995000000000000284e+01 3.024860524282951452e-07 4.743971174717646850e-08
2.000000000000000000e+01 2.970187379287348534e-07 4.133795384401347751e-08
2.005000000000000071e+01 3.000784767992311209e-07 3.935773057699024173e-08
2.010000000000000142e+01 3.049568037581449349e-07 4.301029836338182121e-08
2.015000000000000213e+01 2.980223026091005490e-07 3.923973197652274802e-08
2.020000000000000284e+01 2.831234253587773682e-07 4.544558072934873122e-08
2.025000000000000000e+01 2.874386957720855291e-07 4.192017373170822007e-08
2.030000000000000071e+01 2.884484700328261538e-07 4.742395319824874613e-08
2.035000000000000142e+01 2.811704851251985981e-07 4.735187572334909964e-08
2.040000000000000213e+01 2.794005194359954433e-07 4.603376483952047773e-08
2.045000000000000284e+01 2.816280798163013025e-07 4.697812869109013175e-08
2.050000000000000000e+01 2.838723419780629441e-07 5.086690103486445813e-08
2.055000000000000071e+01 2.865836703062364915e-07 5.188367603375053653e-08
2.060000000000000142e+01 2.725722087812879181e-07 4.856385173628166170e-08
2.065000000000000213e+01 2.699479507789980766e-07 4.613416805277504489e-08
2.070000000000000284e+01 2.661230653304134751e-07 4.522560402525363578e-08
2.075000000000000000e+01 2.568707091869645511e-07 4.106960676818432768e-08
2.080000000000000071e+01 2.509794892485036782e-07 3.270204944892006011e-08
2.085000000000000142e+01 2.424213219731502739e-07 2.330594598536582802e-08
2.090000000000000213e+01 2.521024064778676465e-07 2.826101081673830166e-08
2.095000000000000284e+01 2.542491682964587156e-07 3.949461733093019163e-08
2.100000000000000000e+01 2.544501951497079099e-07 5.000399333201230840e-08
2.105000000000000071e+01 2.512739030922868033e-07 5.630768465894034996e-08
2.110000000000000142e+01 2.487015119669234982e-07 5.204930148020929379e-08
2.115000000000000213e+01 2.463611656419952100e-07 5.106853074599194998e-08
2.120000000000000284e+01 2.360404973665984446e-07 5.253968579095079802e-08
2.125000000000000000e+01 2.353872184814318869e-07 4.748427727252735418e-08
2.130000000000000071e+01 2.477045717003426556e-07 5.748071811067111444e-08
2.135000000000000142e+01 2.475814996202519281e-07 5.762256814756532261e-08
2.140000000000000213e+01 2.473513445123820416e-07 4.966524932217295030e-08
2.145000000000000284e+01 2.454482298415372904e-07 4.071524657713409428e-08
2.150000000000000000e+01 2.416838966403446547e-07 4.146922002021226707e-08
2.155000000000000071e+01 2.360196622140507678e-07 4.349294547429735953e-08
2.160000000000000142e+01 2.403179399542167201e-07 4.431310842456030525e-08
2.165000000000000213e+01 2.361023410788191934e-07 4.747122542970617115e-08
2.170000000000000284e+01 2.246210091620905704e-07 4.449848563191456208e-08
2.175000000000000000e+01 2.202133284374511847e-07 4.515571501472761593e-08
2.180000000000000071e+01 2.308331759612518322e-07 5.186800174294754879e-08
2.185000000000000142e+01 2.374541790949077562e-07 4.826108350395020067e-08
2.190000000000000213e+01 2.493504558338497286e-07 4.568672610434253058e-08
2.195000000000000284e+01 2.355761785835654948e-07 4.504385183669985174e-08
2.200000000000000000e+01 2.243735007556160767e-07 5.053572500555823520e-08
2.205000000000000071e+01 2.237612852492291373e-07 4.439499730825866615e-08
2.210000000000000142e+01 2.153752045804819293e-07 4.122212944733240129e-08
2.215000000000000213e+01 2.065914567532969328e-07 4.794631172788974407e-08
2.220000000000000284e+01 2.102085486523915536e-07 5.418832700875076711e-08
2.225000000000000000e+01 2.011030356945977404e-07 5.383881397963258670e-08
2.230000000000000071e+01 2.057063742330806858e-07 6.162835627854872561e-08
2.235000000000000142e+01 2.069883606757413746e-07 6.631010568921396695e-08
2.240000000000000213e+01 2.016722786658995409e-07 6.306895484618380901e-08
2.245000000000000284e+01 1.973663001466287600e-07 6.820817261785812447e-08
2.250000000000000000e+01 1.987214146461406768e-07 7.140531921082025595e-08
2.255000000000000071e+01 1.944960739543270046e-07 6.458067217557128438e-08
2.260000000000000142e+01 2.116647811041309047e-07 5.909569897875595236e-08
2.265000000000000213e+01 2.142640814498152533e-07 5.122077876297318043e-08
2.270000000000000284e+01 1.958024493293698033e-07 5.418870067704045588e-08
2.275000000000000000e+01 1.918136345290007377e-07 5.449106663213220090e-08
2.280000000000000071e+01 1.919482610218120114e-07 6.767377867697341756e-08
2.285000000000000142e+01 1.926933778747908603e-07 7.240778393939665169e-08
2.290000000000000213e+01 1.725699213962198781e-07 7.319306493156203731e-08
2.295000000000000284e+01 1.653328987778406153e-07 7.636673245129660537e-08
2.300000000000000000e+01 1.628007516932991935e-07 8.177677167812800788e-08
2.305000000000000071e+01 1.667230253051429986e-07 7.895317181371207787e-08
2.310000000000000142e+01 1.793572393661521228e-07 7.614206382855595389e-08
2.315000000000000213e+01 1.821647431899186680e-07 7.205244106062344559e-08
2.320000000000000284e+01 1.733093792007531666e-07 6.747227447836049204e-08
2.325000000000000000e+01 1.763444371189890487e-07 7.202762771355869820e-08
2.330000000000000071e+01 1.736623306658047321e-07 7.625565882480090811e-08
2.335000000000000142e+01 1.704540157761080467e-07 6.951764714936555582e-08
2.340000000000000213e+01 1.629463236082756039e-07 5.832623044275770995e-08
2.345000000000000284e+01 1.590805230818991760e-07 5.868053376966423112e-08
2.350000000000000000e+01 1.563423887581743894e-07 6.450056502207686819e-08
2.355000000000000071e+01 1.549318026292867669e-07 6.523624499860247966e-08
2.360000000000000142e+01 1.635899655184222834e-07 5.952599285973036542e-08
2.365000000000000213e+01 1.680022858790984641e-07 6.070516903088714003e-08
2.370000000000000284e+01 1.769312382276525199e-07 6.378925599546432901e-08
2.375000000000000000e+01 1.870990600941977988e-07 6.871717804899428123e-08
2.380000000000000071e+01 1.871052587009576584e-07 7.528285595898230408e-08
2.385000000000000142e+01 1.865960690804915798e-07 5.629132513066110411e-08
2.390000000000000213e+01 1.870738283904185384e-07 5.428902145804972964e-08
2.395000000000000284e+01 1.860245980123244856e-07 5.865328502144414523e-08
2.400000000000000000e+01 1.841971819267901649e-07 5.338100474880417217e-08
2.405000000000000071e+01 1.890402336101402804e-07 4.734087380039509091e-08
2.410000000000000142e+01 1.931290423223722713e-07 4.800164936397465581e-08
2.415000000000000213e+01 1.805915702701773137e-07 5.291930484214364466e-08
2.420000000000000284e+01 1.810868134250308846e-07 4.795183464591393216e-08
2.425000000000000000e+01 1.673539181273755420e-07 5.369601043615233551e-08
2.430000000000000071e+01 1.603217478362633799e-07 5.505797574400145871e-08
2.435000000000000142e+01 1.575731681393377717e-07 6.438173824386653236e-08
2.440000000000000213e+01 1.505449113970215449e-07 6.916294353525729861e-08
2.445000000000000284e+01 1.535830487697673909e-07 6.948801743515274959e-08
2.450000000000000000e+01 1.581666637148707253e-07 8.173789277011017202e-08
2.455000000000000071e+01 1.640255068669991786e-07 8.643434164548378458e-08
2.460000000000000142e+01 1.743177972459773002e-07 8.187539230318324370e-08
2.465000000000000213e+01 1.936589960054127648e-07 8.332165272795445305e-08
2.470000000000000284e+01 1.944348554313088695e-07 8.052161021952404605e-08
2.475000000000000000e+01 1.856561874422982067e-07 8.432732777572312907e-08
2.480000000000000071e+01 1.761718441323711731e-07 8.569790082749069150e-08
2.485000000000000142e+01 1.724628188836394634e-07 7.926836866676119189e-08
2.490000000000000213e+01 1.670492498000419738e-07 7.838164858169940038e-08
2.495000000000000284e+01 1.620683844768317274e-07 7.898158095348926292e-08
2.500000000000000000e+01 1.540437298058978733e-07 7.037553969039986904e-08
2.505000000000000071e+01 1.596550745368670444e-07 6.786116144559028758e-08
2.510000000000000142e+01 1.692131285462115078e-07 6.545768205103501963e-08
2.515000000000000213e+01 1.798747541300907035e-07 6.022064259440545553e-08
2.520000000000000284e+01 1.769233294369692406e-07 6.201658954427107554e-08
2.525000000000000000e+01 1.711401010319420144e-07 6.245675132039784691e-08
2.530000000000000071e+01 1.605502267577061936e-07 6.287676567926106093e-08
2.535000000000000142e+01 1.622792556339927182e-07 6.315577263674192369e-08
2.540000000000000213e+01 1.607735619637229357e-07 6.227992856807093381e-08
2.545000000000000284e+01 1.620219794546326754e-07 6.505771295583750584e-08
2.550000000000000000e+01 1.749281875861730904e-07 6.136933952762792429e-08
2.555000000000000071e+01 1.751468204995245868e-07 5.932535427056135896e-08
2.560000000000000142e+01 1.638971910645455581e-07 5.507138422597812063e-08
2.565000000000000213e+01 1.627217688730598064e-07 5.303923990518188093e-08
2.570000000000000284e+01 1.668142575509275731e-07 5.726036347766867080e-08
2.575000000000000000e+01 1.636014318866080061e-07 5.084896009285668968e-08
2.580000000000000071e+01 1.563997624258183463e-07 4.518104693422767109e-08
2.585000000000000142e+01 1.662682362054481849e-07 5.221405315574530516e-08
2.590000000000000213e+01 1.637035104475675413e-07 5.094009081262349152e-08
2.595000000000000284e+01 1.696467972918763719e-07 5.030889710383436859e-08
2.600000000000000000e+01 1.683374493119282950e-07 5.317496086664443196e-08
2.605000000000000071e+01 1.622335998635056965e-07 6.065869665007508566e-08
2.610000000000000142e+01 1.614590294718509953e-07 6.442580611809952250e-08
2.615000000000000213e+01 1.598420807166330541e-07 6.371358613586116415e-08
2.620000000000000284e+01 1.562330705038621371e-07 6.498478164594718883e-08
2.625000000000000000e+01 1.514544596166882118e-07 5.463749583489774159e-08
2.630000000000000071e+01 1.429160058262145705e-07 4.386981277174020979e-08
2.635000000000000142e+01 1.413777629800411751e-07 3.485331151134734919e-08
2.640000000000000213e+01 1.483005169539431597e-07 3.096993979528493424e-08
2.645000000000000284e+01 1.473475804808725309e-07 3.704227261422166264e-08
2.650000000000000000e+01 1.465059474535873292e-07 4.602644449722628052e-08
2.655000000000000071e+01 1.484611084840933746e-07 4.594682018685333399e-08
2.660000000000000142e+01 1.548432052014765883e-07 4.809114613649099882e-08
2.665000000000000213e+01 1.459996138019713597e-07 5.474505191804014066e-08
2.670000000000000284e+01 1.561611406998266640e-07 4.974559600594147074e-08
2.675000000000000000e+01 1.572231959064268681e-07 4.700857644578140775e-08
2.680000000000000071e+01 1.466569154073248535e-07 4.234435630436622781e-08
2.685000000000000142e+01 1.564537023943793974e-07 3.391197449875429214e-08
2.690000000000000213e+01 1.460803551312176979e-07 3.558686566348141674e-08
2.695000000000000284e+01 1.337383816953679214e-07 4.415084200939017948e-08
2.700000000000000000e+01 1.309412449072027989e-07 3.980571292847417259e-08
2.705000000000000071e+01 1.355289384572205852e-07 3.326229094173118125e-08
2.710000000000000142e+01 1.378066687821253133e-07 3.874936804721734535e-08
2.715000000000000213e+01 1.362904414323244216e-07 4.125332337330393628e-08
2.720000000000000284e+01 1.335226715530980041e-07 4.392413316604657798e-08
2.725000000000000000e+01 1.225120928721286227e-07 3.663734251127210677e-08
2.730000000000000071e+01 1.253148380106581383e-07 2.372471228576363763e-08
2.735000000000000142e+01 1.130595174837047583e-07 2.274202899035995979e-08
2.740000000000000213e+01 1.234477554890993423e-07 2.791265854776697900e-08
2.745000000000000284e+01 1.221229347153832616e-07 3.029059166812895626e-08
2.750000000000000000e+01 1.291933239449382476e-07 2.464724973788184206e-08
2.755000000000000071e+01 1.287714770588424974e-07 3.131855022188040582e-08
2.760000000000000142e+01 1.193422374984480492e-07 2.651348757960047589e-08
2.765000000000000213e+01 1.140005107638812834e-07 2.002373745095281051e-08
2.770000000000000284e+01 1.153120621400083063e-07 1.820489676467519247e-08
2.775000000000000000e+01 1.099802154642020950e-07 1.862586980271669507e-08
2.780000000000000071e+01 1.135984671985068390e-07 2.279889436218008541e-08
2.785000000000000142e+01 1.085515159287018845e-07 2.401126812713853875e-08
2.790000000000000213e+01 1.075913110588946147e-07 1.764052817009421546e-08
2.795000000000000284e+01 1.043959068747377608e-07 2.221708598741210173e-08
2.800000000000000000e+01 9.870421276418126294e-08 1.462021279320550823e-08
2.805000000000000071e+01 1.068022753563110506e-07 8.952984871577504374e-09
2.810000000000000142e+01 1.003397147318183399e-07 6.219618898397929550e-09
2.815000000000000213e+01 1.012664514606983710e-07 9.349000130486116920e-09
2.820000000000000284e+01 1.081251249001211312e-07 9.599711175467969257e-09
2.825000000000000000e+01 1.126020311990359985e-07 1.841127338688615950e-08
2.830000000000000071e+01 1.091404299867659387e-07 1.485824669078833703e-08
2.835000000000000142e+01 1.090859451078215375e-07 1.093724275655777645e-08
2.840000000000000213e+01 1.122767576990702662e-07 1.780040698610471694e-08
2.845000000000000284e+01 1.082345329604259088e-07 1.680429410654489346e-08
2.850000000000000000e+01 1.129024913142269707e-07 1.924778080798280673e-08
2.855000000000000071e+01 1.079228477561708037e-07 1.607566609879125314e-08
2.860000000000000142e+01 1.037161268967931758e-07 1.719652073359502685e-08
2.865000000000000213e+01 9.677378275824187834e-08 1.427587855545055287e-08
2.870000000000000284e+01 1.013255849899665443e-07 1.574202912218409791e-08
2.875000000000000000e+01 1.047477431799197243e-07 2.345108713589625938e-08
2.880000000000000071e+01 1.010628471464695963e-07 3.212168006836032202e-08
2.885000000000000142e+01 1.043890588073515923e-07 3.117459072422960886e-08
2.890000000000000213e+01 9.415801013931804523e-08 2.619320197987261110e-08
2.895000000000000284e+01 8.301970121012281363e-08 3.494496882615336272e-08
2.900000000000000000e+01 8.444208171798351922e-08 4.499039484579271340e-08
2.905000000000000071e+01 9.000029863369334717e-08 4.717256882231603241e-08
2.910000000000000142e+01 9.082114743914867212e-08 4.803025592352787648e-08
2.915000000000000213e+01 8.955449642323483024e-08 4.665367609914363618e-08
2.920000000000000284e+01 8.498832089650548399e-08 4.038664185937382453e-08
2.925000000000000000e+01 8.844981258661828670e-08 3.782688837916773024e-08
2.930000000000000071e+01 8.582731436844055740e-08 3.787182709821025848e-08
2.935000000000000142e+01 8.880767707563403667e-08 3.424076317422628227e-08
2.940000000000000213e+01 8.605850632185656983e-08 2.575309548822746102e-08
2.945000000000000284e+01 8.623101960744625273e-08 3.105921458041009924e-08
2.950000000000000000e+01 8.751644137954597350e-08 3.501649963769360916e-08
2.955000000000000071e+01 9.595091868399099353e-08 3.217086061960960277e-08
2.960000000000000142e+01 8.950461119488294318e-08 4.098476677477398687e-08
2.965000000000000213e+01 7.439332273323055022e-08 4.773659095173756273e-08
2.970000000000000284e+01 7.181586320077761138e-08 4.438942976631776397e-08
2.975000000000000000e+01 7.138515646600699178e-08 5.149420555370021007e-08
2.980000000000000071e+01 7.040761122397484342e-08 4.713952331056273825e-08
2.985000000000000142e+01 6.318930940420254099e-08 5.663999271525765637e-08
2.990000000000000213e+01 7.802456232903033040e-08 5.266941373174808644e-08
2.995000000000000284e+01 9.296661703727178061e-08 5.272993757994416197e-08
3.000000000000000000e+01 9.443448702764113699e-08 5.987640537356740363e-08
3.005000000000000071e+01 1.016210426922933428e-07 5.467995648548046394e-08
3.010000000000000142e+01 1.091917028403657593e-07 5.039330674810753087e-08
3.015000000000000213e+01 1.006076076439494135e-07 5.372000296189685640e-08
3.020000000000000284e+01 9.754563867713526648e-08 6.478796400675240037e-08
3.025000000000000000e+01 9.294998452419595128e-08 6.438863328653937489e-08
3.030000000000000071e+01 8.962601126167448217e-08 6.198791059524866155e-08
3.035000000000000142e+01 9.576601665618177704e-08 5.959167684515650240e-08
3.040000000000000213e+01 9.798052723039657524e-08 5.007294641840346225e-08
3.045000000000000284e+01 9.660273981959748496e-08 4.890360357922018910e-08
3.050000000000000000e+01 9.871153548530339595e-08 4.428972153278870207e-08
3.055000000000000071e+01 1.063916526937742061e-07 4.546592099155586527e-08
3.060000000000000142e+01 1.048194056899905578e-07 5.407495433739376150e-08
3.065000000000000213e+01 9.535249122418575876e-08 5.121993867036367710e-08
3.070000000000000284e+01 9.583220772180323271e-08 4.418021894229860972e-08
3.075000000000000000e+01 1.029620966125534585e-07 3.772429325437888160e-08
3.080000000000000071e+01 1.108186220440855104e-07 4.992160886979915741e-08
3.085000000000000142e+01 1.154450768212764589e-07 5.959287924228048753e-08
3.090000000000000213e+01 1.130637027379335057e-07 5.934231906842996080e-08
3.095000000000000284e+01 1.041632392415531215e-07 5.724669330873577458e-08
3.100000000000000000e+01 9.917707762387224739e-08 5.972340704504472794e-08
3.105000000000000071e+01 1.100415867826887055e-07 5.970963942787340999e-08
3.110000000000000142e+01 1.091397789152292890e-07 5.213308586080017575e-08
3.115000000000000213e+01 9.568999677235896329e-08 4.661988075580815862e-08
3.120000000000000284e+01 9.769325656593740293e-08 4.871584721421575581e-08
3.125000000000000000e+01 9.679259201712925700e-08 4.857640604153376564e-08
3.130000000000000071e+01 9.789378908977903896e-08 4.628039339157267515e-08
3.135000000000000142e+01 1.014851712435348202e-07 5.002449245769853765e-08
3.140000000000000213e+01 1.021252602001409547e-07 6.216331502749765740e-08
3.145000000000000284e+01 9.730836849013128553e-08 5.701750226997631493e-08
3.150000000000000000e+01 9.775860720168636578e-08 4.974504081505219852e-08
3.155000000000000071e+01 9.866900285798987655e-08 4.630432461486549091e-08
3.160000000000000142e+01 9.123826279147224156e-08 4.479506198395559291e-08
3.165000000000000213e+01 8.728130114837701709e-08 4.367996004303983370e-08
3.170000000000000284e+01 9.103901994168465874e-08 4.467502942470230056e-08
3.175000000000000000e+01 1.021713181434856716e-07 4.700034509460303013e-08
3.180000000000000071e+01 8.584148073677792594e-08 4.878097240880133042e-08
3.185000000000000142e+01 7.155843656640773357e-08 5.151683200594090055e-08
3.190000000000000213e+01 7.404236336078741264e-08 5.235947208882802501e-08
3.195000000000000284e+01 7.813451764572173630e-08 6.334613080491691931e-08
3.200000000000000000e+01 9.363852066984449550e-08 6.178562821247283687e-08
3.205000000000000426e+01 8.508499146437397241e-08 6.271857859627473123e-08
3.210000000000000142e+01 7.146688153120087643e-08 6.664637012527564897e-08
3.214999999999999858e+01 8.188086936369858839e-08 6.644519437272971421e-08
3.220000000000000284e+01 8.137869401107695960e-08 4.887184202546541532e-08
3.225000000000000000e+01 7.013212631033700595e-08 4.479596235648409344e-08
3.230000000000000426e+01 6.977492473074693394e-08 4.523078246914779268e-08
3.235000000000000142e+01 8.725184460515118402e-08 3.982258310166918076e-08
3.239999999999999858e+01 8.648516505861155603e-08 3.937509318709166470e-08
3.245000000000000284e+01 7.211895754251245472e-08 4.302198324258443019e-08
3.250000000000000000e+01 7.368903793441974245e-08 4.159938150111976596e-08
3.255000000000000426e+01 7.439221854344333439e-08 4.824028612105013265e-08
3.260000000000000142e+01 5.901152919513278466e-08 4.434387192106563041e-08
3.264999999999999858e+01 5.521044932492160389e-08 3.768165156077290595e-08
3.270000000000000284e+01 5.994890523591127790e-08 4.225610308880165147e-08
3.275000000000000000e+01 4.885888372343076298e-08 4.087281772285816470e-08
3.280000000000000426e+01 4.468381742634833922e-08 4.499791805723965166e-08
3.285000000000000142e+01 5.457692577979676117e-08 4.293510471024906453e-08
3.289999999999999858e+01 6.333417358110255495e-08 4.818926210420399798e-08
3.295000000000000284e+01 6.991199942008810178e-08 3.548110292087942825e-08
3.300000000000000000e+01 6.483894639087909487e-08 2.574342198478943876e-08
3.305000000000000426e+01 5.713658900282638554e-08 3.099921720955142965e-08
3.310000000000000142e+01 6.528030937647089604e-08 3.472274940614760846e-08
3.314999999999999858e+01 6.727151376770673885e-08 2.739747963745668807e-08
3.320000000000000284e+01 6.895174924814418846e-08 3.126861406449847817e-08
3.325000000000000000e+01 7.330878032318455501e-08 4.184387070853413238e-08
3.330000000000000426e+01 6.521668045712864497e-08 4.192376106746230170e-08
3.335000000000000142e+01 5.076747466690938540e-08 3.727304412675374886e-08
3.339999999999999858e+01 4.762074685659338016e-08 3.519283550342519119e-08
3.345000000000000284e+01 4.843382423852922822e-08 4.153469843528857462e-08
3.350000000000000000e+01 4.913046082793577379e-08 2.846913183329234281e-08
3.355000000000000426e+01 4.826753032716176580e-08 1.940680029216100839e-08
3.360000000000000142e+01 4.479546616860936080e-08 1.793552693547442044e-08
3.364999999999999858e+01 4.089751695056545145e-08 3.052036104815143805e-08
3.370000000000000284e+01 3.825308681796902943e-08 4.003093858802659359e-08
3.375000000000000000e+01 5.512705025370999591e-08 3.623722400969462371e-08
3.380000000000000426e+01 6.299272894495372093e-08 3.896123473202282269e-08
3.385000000000000142e+01 5.740907742400493650e-08 2.500934526872877281e-08
3.389999999999999858e+01 5.950621943929464332e-08 2.315638150858794450e-08
3.395000000000000284e+01 6.421634139242041541e-08 2.241804671319744098e-08
3.400000000000000000e+01 6.592438050739126816e-08 2.441415151179471518e-08
3.405000000000000426e+01 5.750041754889758196e-08 2.421814786586019945e-08
3.410000000000000142e+01 5.992300821200086133e-08 3.561746364646116944e-08
3.414999999999999858e+01 4.750535070938825362e-08 3.698591418720358895e-08
3.420000000000000284e+01 3.764899482164039495e-08 2.830842168061288643e-08
3.425000000000000000e+01 5.510368781624350256e-08 2.735756131812459923e-08
3.430000000000000426e+01 6.159177005779602197e-08 3.147945781869640988e-08
3.435000000000000142e+01 5.800026578344137136e-08 3.546602303593286358e-08
3.439999999999999858e+01 6.316560458230580034e-08 4.482645733211996155e-08
3.445000000000000284e+01 6.403570408138519213e-08 4.727694058773811086e-08
3.450000000000000000e+01 5.964973240261834643e-08 4.985855376761623307e-08
3.455000000000000426e+01 5.049170619263359474e-08 4.501069288352675259e-08
3.460000000000000142e+01 3.921140170098780274e-08 4.866228448208746566e-08
3.464999999999999858e+01 4.094319458822964066e-08 5.091345122819607800e-08
3.470000000000000284e+01 3.711813813190748753e-08 4.783908583425202713e-08
3.475000000000000000e+01 3.855191596451029201e-08 4.845722216901075345e-08
3.480000000000000426e+01 3.178589871328003071e-08 3.585506886988970215e-08
3.485000000000000142e+01 3.490197798830286217e-08 2.311411376348700791e-08
3.489999999999999858e+01 3.867395959216286714e-08 2.737766390013520344e-08
3.495000000000000284e+01 4.478438192238960884e-08 3.326915686779059648e-08
3.500000000000000000e+01 5.096124103519532697e-08 2.607738317515387890e-08
3.505000000000000426e+01 5.254232258255688692e-08 2.555060145817110629e-08
3.510000000000000142e+01 5.147812353039128153e-08 3.281856768292622496e-08
3.514999999999999858e+01 5.375401516423563291e-08 4.428503910856595161e-08
3.520000000000000284e+01 3.748991426983840514e-08 5.334087808966339573e-08
3.525000000000000000e+01 1.930125647204001742e-08 5.717078745765523442e-08
3.530000000000000426e+01 1.636168348128256494e-08 5.291990539205500269e-08
3.535000000000000142e+01 1.767290615827500353e-08 4.711821319916167620e-08
3.539999999999999858e+01 8.411415811343089895e-09 4.814333853839563961e-08
3.545000000000000284e+01 7.634317382014470656e-09 5.272045306201570954e-08
3.550000000000000000e+01 6.911466009064139568e-09 5.009032021929075850e-08
3.555000000000000426e+01 1.469556396749658272e-08 4.798031257189138425e-08
3.560000000000000142e+01 2.470539019409600550e-08 5.682603662056763800e-08
3.564999999999999858e+01 3.118669485486045979e-08 5.053892888424859412e-08
3.570000000000000284e+01 2.950852920852936225e-08 4.558002123505089369e-08
3.575000000000000000e+01 2.300852468740936822e-08 4.398018492548751433e-08
3.580000000000000426e+01 1.481106852904045155e-08 4.118297260195861160e-08
3.585000000000000142e+01 1.793776068481487610e-08 4.136498096767345481e-08
3.589999999999999858e+01 2.283557657557547823e-08 3.993990611796952321e-08
3.595000000000000284e+01 1.839751942243608896e-08 3.811926633729278537e-08
3.600000000000000000e+01 8.308897346522452989e-09 3.456415427074518820e-08
3.605000000000000426e+01 1.972068954839186610e-08 3.933111512836555703e-08
3.610000000000000142e+01 1.142589946508025638e-08 3.963683239699793558e-08
3.614999999999999858e+01 1.431571856453644797e-08 3.850067544658668062e-08
3.620000000000000284e+01 3.643630785934609125e-08 4.114246305859396480e-08
3.625000000000000000e+01 3.034938052442000603e-08 3.758936486518403301e-08
3.630000000000000426e+01 3.424555635966847190e-08 3.948993229248994268e-08
3.635000000000000142e+01 3.350123236194619581e-08 4.379030402446545612e-08
3.639999999999999858e+01 3.520533592042155685e-08 5.066127734269298530e-08
3.645000000000000284e+01 2.838312803030996680e-08 5.530658012874097968e-08
3.650000000000000000e+01 2.249562057212074093e-08 5.645719668606454322e-08
3.655000000000000426e+01 1.562161798112106483e-08 6.614515568545866713e-08
3.660000000000000142e+01 1.723482802085850387e-08 6.094508005966389551e-08
3.664999999999999858e+01 2.989111795723666552e-08 5.185511894267527679e-08
3.670000000000000284e+01 3.384024895945273852e-08 4.914270295554963661e-08
3.675000000000000000e+01 1.896470749241663891e-08 5.122406590328993102e-08
3.680000000000000426e+01 1.553256690269957352e-08 4.799849045702865200e-08
3.685000000000000142e+01 2.619973917639703577e-08 4.191244748672859554e-08
3.689999999999999858e+01 3.992639479881458708e-08 3.801586187386293401e-08
3.695000000000000284e+01 3.287226508402008977e-08 4.317674648758621966e-08
3.700000000000000000e+01 2.940988646980938849e-08 4.492472008030586066e-08
3.705000000000000426e+01 1.979809470309354142e-08 3.156930465430279005e-08
3.710000000000000142e+01 2.246605519840083673e-08 2.876116549767526190e-08
3.714999999999999858e+01 1.871549426143493359e-08 3.391776754745456762e-08
3.720000000000000284e+01 1.818284960353932035e-08 3.440423178317332588e-08
3.725000000000000000e+01 3.069033453147753892e-08 3.678467315604997820e-08
3.730000000000000426e+01 3.021324832700616854e-08 4.099204706735797818e-08
3.735000000000000142e+01 2.398694511869933991e-08 5.019383624274882978e-08
3.739999999999999858e+01 3.574285156013316037e-08 6.153086371783251327e-08
3.745000000000000284e+01 2.919876791986886449e-08 7.140629864510883574e-08
3.750000000000000000e+01 2.175183255213869587e-08 7.319761296486625500e-08
3.755000000000000426e+01 2.622750628919248308e-08 7.183888126108005614e-08
3.760000000000000142e+01 3.074150776849269397e-08 6.454047176213017178e-08
3.764999999999999858e+01 2.764667901643492692e-08 6.280730777394125971e-08
3.770000000000000284e+01 2.538959021034715541e-08 5.331639506878108962e-08
3.775000000000000000e+01 2.033313726176663998e-08 4.824814230328982999e-08
3.780000000000000426e+01 7.161003784664442801e-09 5.111816376694539700e-08
3.785000000000000142e+01 1.248056109722926269e-08 5.646742624561350394e-08
3.789999999999999858e+01 6.479433953760284324e-09 5.892704466321383709e-08
3.795000000000000284e+01 1.168945413567714567e-08 5.933491697596841626e-08
3.800000000000000000e+01 1.835992914583190642e-08 5.468977127914758764e-08
3.805000000000000426e+01 2.432435075307459239e-08 5.995833413182755639e-08
3.810000000000000142e+01 3.214623942251830043e-08 6.058390636857861634e-08
3.814999999999999858e+01 2.207065022439548912e-08 5.486244094822050880e-08
3.820000000000000284e+01 2.085006629517172464e-08 5.362249566106128944e-08
3.825000000000000000e+01 2.247258737825310038e-08 4.654896634119046740e-08
3.830000000000000426e+01 3.408111247822183370e-08 4.324468276244172458e-08
3.835000000000000142e+01 3.150450384487716926e-08 4.119293181141433651e-08
3.840000000000000568e+01 2.136300087161867159e-08 4.521319467014943079e-08
3.845000000000000284e+01 1.537880473863933411e-08 3.990037494118286300e-08
3.850000000000000000e+01 1.240481102819405765e-08 3.766161652988002212e-08
3.855000000000000426e+01 1.117411429554125136e-08 4.359833621677245243e-08
3.860000000000000142e+01 2.468241584797032043e-08 5.032424233691589679e-08
3.865000000000000568e+01 3.497574277726646856e-08 5.501844031057538150e-08
3.870000000000000284e+01 3.371658439651668616e-08 5.629034102156082925e-08
3.875000000000000000e+01 4.270054699582835367e-08 5.067889846651675694e-08
3.880000000000000426e+01 4.783995259826304480e-08 4.678161007372235600e-08
3.885000000000000142e+01 4.883266111432886669e-08 5.257429070818897871e-08
3.890000000000000568e+01 4.558845559718866188e-08 6.057771486129307419e-08
3.895000000000000284e+01 3.792450982412729315e-08 6.458790308183025284e-08
3.900000000000000000e+01 2.931207762088500976e-08 6.199504750033432045e-08
3.905000000000000426e+01 3.258355033793103177e-08 5.623691037165694795e-08
3.910000000000000142e+01 3.783773781018486002e-08 5.544982160760990241e-08
3.915000000000000568e+01 3.801837957220226987e-08 5.898090808146352704e-08
3.920000000000000284e+01 4.165332082907852744e-08 6.476839467949729596e-08
3.925000000000000000e+01 4.151359974787339243e-08 6.433082946060180999e-08
3.930000000000000426e+01 4.462937867459996552e-08 6.117868055643179713e-08
3.935000000000000142e+01 4.063934462244421397e-08 5.866480002371153459e-08
3.940000000000000568e+01 3.813644347858959344e-08 5.006011295027817922e-08
3.945000000000000284e+01 3.796914007541774139e-08 4.647318258257867362e-08
3.950000000000000000e+01 3.176390362745663399e-08 4.521736117344423647e-08
3.955000000000000426e+01 2.473034558067199333e-08 4.512718409558610981e-08
3.960000000000000142e+01 2.462849895326852475e-08 5.205554823048434319e-08
3.965000000000000568e+01 2.862448250589688658e-08 5.658082376656438254e-08
3.970000000000000284e+01 3.309961429013310484e-08 5.647068182200039475e-08
3.975000000000000000e+01 3.718065904902157625e-08 5.612790978166863118e-08
3.980000000000000426e+01 4.292232283947924859e-08 4.628697121795346575e-08
3.985000000000000142e+01 4.178831610954531343e-08 3.916598150990202742e-08
3.990000000000000568e+01 3.457094800997388803e-08 4.013882410377147191e-08
3.995000000000000284e+01 2.561446944945332480e-08 4.762002273620891600e-08
