# Supplementary material for: Quadrupolar 23Na+ NMR relaxation as a probe of subpicosecond collective dynamics in aqueous electrolyte solutions
Source: Nat Commun. 2023 Jan 5;14:84. doi: 10.1038/s41467-022-35695-3 (PMC9816157; doi:10.1038/s41467-022-35695-3)
Supplement: Supplementary file 3 — Source data [file 41467_2022_35695_MOESM3_ESM.zip › Source Data/Figure2/fig2bc_efg_acf_T45degC.dat]

# t (ps); 	 efg acf (atomic units); 	 std err (atomic units)
0.000000000000000000e+00 1.525200626567854234e-04 8.508961780581139068e-08
5.000000000000000278e-02 9.175936550815000532e-05 6.457960252798461921e-08
1.000000000000000056e-01 5.921903928756608304e-05 7.412707102859156283e-08
1.500000000000000222e-01 4.911718598496102453e-05 7.723364995440330609e-08
2.000000000000000111e-01 4.070124728897499809e-05 7.435010861284488962e-08
2.500000000000000000e-01 3.694377935246930103e-05 7.099207468745708352e-08
3.000000000000000444e-01 3.416369206559465596e-05 6.728927644338853810e-08
3.500000000000000333e-01 3.286860603098664253e-05 6.716886148116378520e-08
4.000000000000000222e-01 3.160582451250745642e-05 6.172838082349640035e-08
4.500000000000000111e-01 3.028393589995835992e-05 7.192428514476510819e-08
5.000000000000000000e-01 2.878689983080024291e-05 6.427260918352361805e-08
5.500000000000000444e-01 2.727053832533905294e-05 7.569241225834829087e-08
6.000000000000000888e-01 2.582670965801926881e-05 7.575443021481686221e-08
6.500000000000000222e-01 2.450878987022013684e-05 7.602231917320366264e-08
7.000000000000000666e-01 2.331045359949463736e-05 7.264624824690962812e-08
7.500000000000000000e-01 2.223611333335490976e-05 5.641689820345435804e-08
8.000000000000000444e-01 2.125301969404003345e-05 5.557691170662773695e-08
8.500000000000000888e-01 2.032361433255087255e-05 5.833831257722092797e-08
9.000000000000000222e-01 1.945236226198594857e-05 6.020107883198273607e-08
9.500000000000000666e-01 1.862681329171979859e-05 6.473197764874537600e-08
1.000000000000000000e+00 1.784878896165851579e-05 6.627509577481089812e-08
1.050000000000000044e+00 1.711415951636645745e-05 6.004839856582179121e-08
1.100000000000000089e+00 1.641815742364365782e-05 6.299492242713437392e-08
1.150000000000000133e+00 1.575982444476397673e-05 5.361706496390797293e-08
1.200000000000000178e+00 1.513746861674350603e-05 5.460940817163119628e-08
1.250000000000000000e+00 1.455155404222370530e-05 5.623604060076447154e-08
1.300000000000000044e+00 1.398645966067293595e-05 5.640228469858475436e-08
1.350000000000000089e+00 1.345720126464359090e-05 5.435723098123756424e-08
1.400000000000000133e+00 1.296505036147500888e-05 5.218952072840351336e-08
1.450000000000000178e+00 1.250658374093541292e-05 5.479867999559620667e-08
1.500000000000000000e+00 1.205303895840281130e-05 5.821894073552333694e-08
1.550000000000000044e+00 1.162211486586312668e-05 5.741657960197755944e-08
1.600000000000000089e+00 1.120927708413845756e-05 5.790015131878107550e-08
1.650000000000000133e+00 1.081752928468580034e-05 6.597069689244002573e-08
1.700000000000000178e+00 1.045232020540570611e-05 6.334744669783864970e-08
1.750000000000000000e+00 1.012016908294993345e-05 6.973637664229455950e-08
1.800000000000000044e+00 9.796561238198252020e-06 6.853649309718183776e-08
1.850000000000000089e+00 9.469605923225407675e-06 6.590283041655378007e-08
1.900000000000000133e+00 9.161613628451141154e-06 5.890108450846739922e-08
1.950000000000000178e+00 8.871374702777295261e-06 4.732851084506270474e-08
2.000000000000000000e+00 8.586467547242985788e-06 5.000315464527814699e-08
2.050000000000000266e+00 8.309916976034920213e-06 5.950622320261190082e-08
2.100000000000000089e+00 8.037435044601120622e-06 5.721191021631693585e-08
2.149999999999999911e+00 7.791978907018870976e-06 5.503094925965177444e-08
2.200000000000000178e+00 7.553081266768337830e-06 5.478951485344693238e-08
2.250000000000000000e+00 7.339530101393116905e-06 6.552905257621897187e-08
2.300000000000000266e+00 7.130969255395811679e-06 6.285762187595083180e-08
2.350000000000000089e+00 6.911652920923567177e-06 7.357253763260415560e-08
2.400000000000000355e+00 6.690257153194263648e-06 7.022593465796681090e-08
2.450000000000000178e+00 6.503929708917436082e-06 6.574583541388304441e-08
2.500000000000000000e+00 6.321802815583431976e-06 6.009003610634975338e-08
2.550000000000000266e+00 6.143467623960903504e-06 4.905344650437711651e-08
2.600000000000000089e+00 5.974142593437603407e-06 6.209016962576173608e-08
2.650000000000000355e+00 5.805467558549438079e-06 5.756903624378904159e-08
2.700000000000000178e+00 5.638695711329836443e-06 6.616239243546274806e-08
2.750000000000000000e+00 5.476584224371668480e-06 7.513254801910369326e-08
2.800000000000000266e+00 5.321299609035553303e-06 7.455328093700486884e-08
2.850000000000000089e+00 5.177926478984600124e-06 6.694837480680195783e-08
2.900000000000000355e+00 5.048185247861252684e-06 6.808823014378066095e-08
2.950000000000000178e+00 4.899575470558468114e-06 6.722324611850280593e-08
3.000000000000000000e+00 4.771822365781006219e-06 7.169709290015355935e-08
3.050000000000000266e+00 4.646098733538689908e-06 8.251952080525941934e-08
3.100000000000000089e+00 4.520654135014328346e-06 7.991904239244196747e-08
3.150000000000000355e+00 4.395145733029522750e-06 8.352566210097774348e-08
3.200000000000000178e+00 4.281606907337697186e-06 8.702821574134432113e-08
3.250000000000000000e+00 4.171445962580678419e-06 9.087755198238386306e-08
3.300000000000000266e+00 4.077046938422832818e-06 9.646719451900445833e-08
3.350000000000000089e+00 3.983097576801003192e-06 9.845251823280724388e-08
3.400000000000000355e+00 3.869619830113206287e-06 9.952954859497626437e-08
3.450000000000000178e+00 3.777185154802270386e-06 9.510861596829090293e-08
3.500000000000000000e+00 3.688469630596431131e-06 9.551470212276410771e-08
3.550000000000000266e+00 3.604639561039326905e-06 9.184666339440799806e-08
3.600000000000000089e+00 3.510135904576665829e-06 9.175191464238006520e-08
3.650000000000000355e+00 3.415770627076067203e-06 8.550524129418903255e-08
3.700000000000000178e+00 3.331954068959349795e-06 8.246095817659177757e-08
3.750000000000000000e+00 3.245601006039761363e-06 9.596649467097947106e-08
3.800000000000000266e+00 3.168073185383403354e-06 9.212140550832089108e-08
3.850000000000000089e+00 3.095245687721376725e-06 8.130140685129984754e-08
3.900000000000000355e+00 3.017679749001345137e-06 8.047995882149573425e-08
3.950000000000000178e+00 2.949227438415242096e-06 7.551537207626312528e-08
4.000000000000000000e+00 2.885411969794167129e-06 7.259066898633022001e-08
4.049999999999999822e+00 2.810251974961147418e-06 7.334715655075979952e-08
4.100000000000000533e+00 2.756128910786490222e-06 7.041497907159793692e-08
4.150000000000000355e+00 2.688578949268656991e-06 6.444008205894299090e-08
4.200000000000000178e+00 2.632279934017892759e-06 6.455224147748427325e-08
4.250000000000000000e+00 2.567712306937205489e-06 6.508443950017521188e-08
4.299999999999999822e+00 2.509592642455923388e-06 5.996377689050904562e-08
4.350000000000000533e+00 2.458435239005615905e-06 6.337395415352809738e-08
4.400000000000000355e+00 2.401587907680941941e-06 6.318656949400860049e-08
4.450000000000000178e+00 2.357569687022455197e-06 6.747164020989949050e-08
4.500000000000000000e+00 2.300270256666811778e-06 6.439370131982190754e-08
4.549999999999999822e+00 2.251583526414010568e-06 6.203324624080632118e-08
4.600000000000000533e+00 2.205000927221983763e-06 6.130065798585827306e-08
4.650000000000000355e+00 2.160347349936222139e-06 6.074905584025719774e-08
4.700000000000000178e+00 2.116116071343106273e-06 7.042143680246319763e-08
4.750000000000000000e+00 2.070547193242131042e-06 7.276218800764349995e-08
4.800000000000000711e+00 2.035729180525046311e-06 5.789654273797054517e-08
4.850000000000000533e+00 1.997989798340980545e-06 4.796527968622325844e-08
4.900000000000000355e+00 1.950954801746501871e-06 3.931606435467712665e-08
4.950000000000000178e+00 1.903446480303340396e-06 4.184937378631371751e-08
5.000000000000000000e+00 1.861904709527988828e-06 4.833684563446035266e-08
5.050000000000000711e+00 1.824829051250653898e-06 4.963016702710265087e-08
5.100000000000000533e+00 1.796166243814579621e-06 4.257202921747251790e-08
5.150000000000000355e+00 1.754223408655810040e-06 5.610626308592068694e-08
5.200000000000000178e+00 1.718627703161495047e-06 6.417127806471832191e-08
5.250000000000000000e+00 1.685313931128614555e-06 5.945002787279134985e-08
5.300000000000000711e+00 1.653854182696592040e-06 5.332307112045702517e-08
5.350000000000000533e+00 1.615378997033031285e-06 6.132862573716625815e-08
5.400000000000000355e+00 1.576090378543862777e-06 7.319958039440203759e-08
5.450000000000000178e+00 1.545336357263421648e-06 6.431985991519597910e-08
5.500000000000000000e+00 1.519723306787241825e-06 5.810417322501775766e-08
5.550000000000000711e+00 1.494496760100303042e-06 6.914773350944577156e-08
5.600000000000000533e+00 1.465128103065392788e-06 6.622097421899742326e-08
5.650000000000000355e+00 1.430975753371347257e-06 5.602035323112686745e-08
5.700000000000000178e+00 1.405798295693344759e-06 4.901322657387268606e-08
5.750000000000000000e+00 1.384851183530424862e-06 5.019202142778470620e-08
5.800000000000000711e+00 1.366182266869976088e-06 5.365853656191422772e-08
5.850000000000000533e+00 1.346606568698441826e-06 5.751420776025925702e-08
5.900000000000000355e+00 1.323891413259855754e-06 5.902979757766073836e-08
5.950000000000000178e+00 1.308213681902166532e-06 5.388555663896498913e-08
6.000000000000000000e+00 1.285160484652328035e-06 5.821619708748384241e-08
6.050000000000000711e+00 1.245654982652011400e-06 4.400735308490555854e-08
6.100000000000000533e+00 1.211186399675155823e-06 3.698643832495236992e-08
6.150000000000000355e+00 1.193451630171016342e-06 5.047595136226092601e-08
6.200000000000000178e+00 1.169948975317007062e-06 5.340106800402249135e-08
6.250000000000000000e+00 1.146567103819287274e-06 6.067516997674516070e-08
6.300000000000000711e+00 1.112918028171091479e-06 5.245782004669090565e-08
6.350000000000000533e+00 1.087380692715599065e-06 4.192727294303707383e-08
6.400000000000000355e+00 1.078349145992422539e-06 2.895062640202500331e-08
6.450000000000000178e+00 1.052092971047678502e-06 2.666488726758169299e-08
6.500000000000000000e+00 1.023549728044347888e-06 2.736343912566032804e-08
6.550000000000000711e+00 1.008735457683533727e-06 2.749214457382901992e-08
6.600000000000000533e+00 9.931599910326852026e-07 3.112106311510158148e-08
6.650000000000000355e+00 9.846286378210094237e-07 3.176541605821150598e-08
6.700000000000000178e+00 9.602511567996031227e-07 2.740218102148413466e-08
6.750000000000000000e+00 9.440047868412962904e-07 3.205479933008974899e-08
6.800000000000000711e+00 9.322444229482680374e-07 3.100943467223203110e-08
6.850000000000000533e+00 9.202745299248280917e-07 3.370284069323102350e-08
6.900000000000000355e+00 9.083005891732862846e-07 2.902159945775496609e-08
6.950000000000000178e+00 8.919878555486789157e-07 3.379486929663348631e-08
7.000000000000000000e+00 8.831009771794319757e-07 3.891357246507029814e-08
7.050000000000000711e+00 8.731439175653129818e-07 3.282618098167677191e-08
7.100000000000000533e+00 8.651174399769405188e-07 2.671026328795638115e-08
7.150000000000000355e+00 8.609707113445563249e-07 2.440963043348185534e-08
7.200000000000000178e+00 8.355029519698200028e-07 2.680693018377610366e-08
7.250000000000000000e+00 8.182827665425080003e-07 3.177406062667071828e-08
7.300000000000000711e+00 8.168142885880038235e-07 4.375665661863385040e-08
7.350000000000000533e+00 7.977858398699894387e-07 4.762139133540742713e-08
7.400000000000000355e+00 7.813660696366328176e-07 3.920976066228578510e-08
7.450000000000000178e+00 7.622769666561884564e-07 3.841033400580120136e-08
7.500000000000000000e+00 7.554546863838241489e-07 4.711284067408317434e-08
7.550000000000000711e+00 7.450961039441952696e-07 4.910968289558856062e-08
7.600000000000000533e+00 7.344729359651557062e-07 3.650557689557780170e-08
7.650000000000000355e+00 7.411482291896004080e-07 2.844588500525844190e-08
7.700000000000000178e+00 7.311900515418810673e-07 2.976080025808696861e-08
7.750000000000000000e+00 7.165593547229190009e-07 3.546901395145072109e-08
7.800000000000000711e+00 7.089922400607753788e-07 3.523333345254975098e-08
7.850000000000000533e+00 7.101225764673173242e-07 3.416135806306347461e-08
7.900000000000000355e+00 7.005858409546763289e-07 3.489970606784327638e-08
7.950000000000000178e+00 6.909288058716960187e-07 2.307011688604346128e-08
8.000000000000000000e+00 6.848280130555370557e-07 2.486173487361473286e-08
8.050000000000000711e+00 6.767378879387487434e-07 3.367070630567548626e-08
8.099999999999999645e+00 6.574335523551069152e-07 3.014142323992116005e-08
8.150000000000000355e+00 6.428907939918756602e-07 2.858722449471995420e-08
8.200000000000001066e+00 6.284657976450991436e-07 3.030315105767980233e-08
8.250000000000000000e+00 6.155983149160247389e-07 3.263083051579501055e-08
8.300000000000000711e+00 5.913880951528826461e-07 3.956435538728797462e-08
8.349999999999999645e+00 5.779325933307254671e-07 4.099654103369216719e-08
8.400000000000000355e+00 5.774224354733653521e-07 3.233917051349367063e-08
8.450000000000001066e+00 5.715294180757403523e-07 3.624121611248117388e-08
8.500000000000000000e+00 5.705305939014388210e-07 2.760417091821026879e-08
8.550000000000000711e+00 5.742055903375138255e-07 2.463732960654871284e-08
8.599999999999999645e+00 5.673041450885915519e-07 3.089522868093269757e-08
8.650000000000000355e+00 5.682899006746735180e-07 2.155477197664847978e-08
8.700000000000001066e+00 5.668534489010902037e-07 4.964355381125926924e-09
8.750000000000000000e+00 5.483330518298640563e-07 1.360373031136835242e-08
8.800000000000000711e+00 5.435554288613038277e-07 1.122874902577037876e-08
8.849999999999999645e+00 5.394398697602306714e-07 2.245147483226392450e-08
8.900000000000000355e+00 5.279752755918214500e-07 3.178262464783066366e-08
8.950000000000001066e+00 5.217878176160764818e-07 3.077555430953453932e-08
9.000000000000000000e+00 5.110559892416190932e-07 2.634959915322989360e-08
9.050000000000000711e+00 4.931533618115224754e-07 2.614217528729700526e-08
9.099999999999999645e+00 4.870284788131178792e-07 1.485756624129386248e-08
9.150000000000000355e+00 4.784734748477072629e-07 2.362498869068214408e-08
9.200000000000001066e+00 4.806298706713401439e-07 2.565528009702098386e-08
9.250000000000000000e+00 4.812765083033957313e-07 2.451563565752987453e-08
9.300000000000000711e+00 4.812332669013585873e-07 2.880105681642532462e-08
9.349999999999999645e+00 4.729181498913496427e-07 3.174145650006665197e-08
9.400000000000000355e+00 4.574911998282837778e-07 1.625399374832155292e-08
9.450000000000001066e+00 4.535236200934578068e-07 3.130844302342262863e-08
9.500000000000000000e+00 4.542011679037218205e-07 3.910566336514534346e-08
9.550000000000000711e+00 4.426394052928836750e-07 3.000849881204888481e-08
9.600000000000001421e+00 4.370734408765902879e-07 2.774162105803448834e-08
9.650000000000000355e+00 4.333988615539227551e-07 2.589429276105855773e-08
9.700000000000001066e+00 4.403198113527084012e-07 2.619503332859265890e-08
9.750000000000000000e+00 4.351539031547932584e-07 2.722050177740117358e-08
9.800000000000000711e+00 4.391604876219957644e-07 3.024374690580573894e-08
9.850000000000001421e+00 4.292302876974920018e-07 2.892708765363472148e-08
9.900000000000000355e+00 4.134628447372642448e-07 1.816613694283484423e-08
9.950000000000001066e+00 4.258961922814415984e-07 2.060750432031682386e-08
1.000000000000000000e+01 4.234348487544774824e-07 2.443913783623780549e-08
1.005000000000000071e+01 4.058420693673411171e-07 2.079941352442945023e-08
1.010000000000000142e+01 3.869303162295335600e-07 2.172978961926771566e-08
1.015000000000000036e+01 3.861324437015072327e-07 2.719675690321905827e-08
1.020000000000000107e+01 3.905901241213917116e-07 4.302321520506664995e-08
1.025000000000000000e+01 3.866116361370466463e-07 3.691811588750109150e-08
1.030000000000000071e+01 3.772599884646060824e-07 3.486725224349673148e-08
1.035000000000000142e+01 3.551167445831986622e-07 3.380854431480139172e-08
1.040000000000000036e+01 3.494430499464776661e-07 2.848768281663427276e-08
1.045000000000000107e+01 3.490434801636421381e-07 2.837047324796361508e-08
1.050000000000000000e+01 3.380445156151064802e-07 3.490831788060008452e-08
1.055000000000000071e+01 3.262836560594096814e-07 4.398552821581641404e-08
1.060000000000000142e+01 3.237330164815536720e-07 4.792327368356277768e-08
1.065000000000000036e+01 3.316211677824897239e-07 5.052209480477003078e-08
1.070000000000000107e+01 3.349739700194456954e-07 4.510459488963407445e-08
1.075000000000000000e+01 3.288033568994817871e-07 4.269572795863341881e-08
1.080000000000000071e+01 3.170952089903867968e-07 4.614928693671247157e-08
1.085000000000000142e+01 3.014420175080699915e-07 4.620353756625203638e-08
1.090000000000000036e+01 3.088555026555382430e-07 3.693599063239358490e-08
1.095000000000000107e+01 3.013651047748519021e-07 3.572898418164330721e-08
1.100000000000000000e+01 2.855062042471841337e-07 3.889427477138903921e-08
1.105000000000000071e+01 2.743376497527290124e-07 4.157632115220201451e-08
1.110000000000000142e+01 2.730634900976519854e-07 4.614477728802357361e-08
1.115000000000000036e+01 2.607061103508420334e-07 4.493348633341524852e-08
1.120000000000000107e+01 2.626942963532869583e-07 4.905701724621917929e-08
1.125000000000000000e+01 2.738931302635446116e-07 4.505901533283805116e-08
1.130000000000000071e+01 2.747724839989271558e-07 3.148677832791486061e-08
1.135000000000000142e+01 2.584675402368211817e-07 3.208736531748982783e-08
1.140000000000000036e+01 2.409041707692474027e-07 3.635997915766568637e-08
1.145000000000000107e+01 2.491847901566988951e-07 3.597945653668460225e-08
1.150000000000000000e+01 2.594244565212491408e-07 3.311738257127045318e-08
1.155000000000000071e+01 2.560756154516473139e-07 2.326626226556635434e-08
1.160000000000000142e+01 2.525125693232260034e-07 2.022704926269539902e-08
1.165000000000000036e+01 2.476930455616184700e-07 2.201431582537007528e-08
1.170000000000000107e+01 2.460360408429928448e-07 1.959249304073225205e-08
1.175000000000000000e+01 2.378610967148088996e-07 2.145832207896894392e-08
1.180000000000000071e+01 2.176174659864243436e-07 3.066092092862045779e-08
1.185000000000000142e+01 2.193214956619580528e-07 3.364737769662523521e-08
1.190000000000000036e+01 2.078540488610195705e-07 4.452756303229772668e-08
1.195000000000000107e+01 2.123612098986332633e-07 4.438021298415198321e-08
1.200000000000000000e+01 2.132577719492081554e-07 4.593708834868628552e-08
1.205000000000000071e+01 2.036796497326783696e-07 3.899384279803225096e-08
1.210000000000000142e+01 1.940809952631148612e-07 2.319594041595359317e-08
1.215000000000000036e+01 2.117563762529952363e-07 2.076597806713006271e-08
1.220000000000000107e+01 2.162550425063828384e-07 2.731033899474706552e-08
1.225000000000000000e+01 2.121015263429988221e-07 3.665924844129869674e-08
1.230000000000000071e+01 2.147133267631516348e-07 4.179418986146780572e-08
1.235000000000000142e+01 2.167561264339671588e-07 5.151951950262245185e-08
1.240000000000000036e+01 2.182054180223493564e-07 5.470856379877710973e-08
1.245000000000000107e+01 2.107063567188817082e-07 3.014864065767572615e-08
1.250000000000000000e+01 1.990839518190103896e-07 3.134903732404851473e-08
1.255000000000000071e+01 2.006685107291335887e-07 4.334010355115343924e-08
1.260000000000000142e+01 2.062332408501008625e-07 4.257191764065163819e-08
1.265000000000000036e+01 2.059932462901277659e-07 4.158032886919286218e-08
1.270000000000000107e+01 2.036425920083569542e-07 2.649998168202243857e-08
1.275000000000000000e+01 2.016792202647902479e-07 1.413477796664016412e-08
1.280000000000000071e+01 1.963329405268685314e-07 1.837904033591766114e-08
1.285000000000000142e+01 1.922482269197370819e-07 2.744327109561212617e-08
1.290000000000000036e+01 1.983932944177119185e-07 2.924018084797585730e-08
1.295000000000000107e+01 1.936433054491804637e-07 3.509824572185010981e-08
1.300000000000000000e+01 1.848479731079843889e-07 3.980605970728314669e-08
1.305000000000000071e+01 1.762417490311635997e-07 4.222584546387567842e-08
1.310000000000000142e+01 1.670227535603040130e-07 4.629715100965737277e-08
1.315000000000000036e+01 1.623226720043465943e-07 4.921280689237574892e-08
1.320000000000000107e+01 1.574152308408804152e-07 3.661761412735408379e-08
1.325000000000000000e+01 1.601059762778964852e-07 4.034822047308000008e-08
1.330000000000000071e+01 1.606174208781711255e-07 5.466446163306064941e-08
1.335000000000000142e+01 1.535354385279013783e-07 5.278516221024846464e-08
1.340000000000000036e+01 1.526171321957903672e-07 5.353460926767558042e-08
1.345000000000000107e+01 1.511256945237481863e-07 4.795882927915269906e-08
1.350000000000000000e+01 1.565249331121325001e-07 5.479840342975489592e-08
1.355000000000000071e+01 1.509446714811768688e-07 6.283152204784157518e-08
1.360000000000000142e+01 1.455808765395039363e-07 6.268827816867687175e-08
1.365000000000000036e+01 1.527144276902872378e-07 6.483374441216286504e-08
1.370000000000000107e+01 1.418926346817999352e-07 6.227082004101781970e-08
1.375000000000000000e+01 1.296860898896739020e-07 5.441009453941758564e-08
1.380000000000000071e+01 1.396314307266667459e-07 4.153806571929510668e-08
1.385000000000000142e+01 1.397877317610965159e-07 3.538448910053253538e-08
1.390000000000000036e+01 1.449508326978656391e-07 4.589833977158873245e-08
1.395000000000000107e+01 1.578356768022319724e-07 4.915267496081544434e-08
1.400000000000000000e+01 1.530601750716125279e-07 4.926229681086079209e-08
1.405000000000000071e+01 1.500085538761064498e-07 4.198739036087840962e-08
1.410000000000000142e+01 1.527248718842466463e-07 4.633655096526661899e-08
1.415000000000000036e+01 1.458534121369324462e-07 5.708319923467383598e-08
1.420000000000000107e+01 1.316578998265661474e-07 5.890408109710607252e-08
1.425000000000000000e+01 1.355707155094362552e-07 5.949735683441473151e-08
1.430000000000000071e+01 1.378921448382776122e-07 6.115712537291907942e-08
1.435000000000000142e+01 1.260161742830433691e-07 5.623759374101237735e-08
1.440000000000000036e+01 1.269781667736640458e-07 4.936644842008218252e-08
1.445000000000000107e+01 1.380183122757009979e-07 4.366959575815777692e-08
1.450000000000000000e+01 1.377471904291709978e-07 4.257810942677884502e-08
1.455000000000000071e+01 1.442939165168164062e-07 4.170698437009430321e-08
1.460000000000000142e+01 1.361059733232152220e-07 4.166502184900736743e-08
1.465000000000000036e+01 1.375369877210311601e-07 4.804871382531190582e-08
1.470000000000000107e+01 1.278891582826246977e-07 4.382191128569691573e-08
1.475000000000000000e+01 1.168876022142327970e-07 3.399395795071502371e-08
1.480000000000000071e+01 1.203569515620877597e-07 3.304394638138744103e-08
1.485000000000000142e+01 1.176684795115140208e-07 3.803331098417952596e-08
1.490000000000000036e+01 1.108762861672404994e-07 3.681292038006152727e-08
1.495000000000000107e+01 1.047990506838760915e-07 3.796499632289967466e-08
1.500000000000000000e+01 1.028336264864022108e-07 3.084023837382633793e-08
1.505000000000000071e+01 1.100361298013335592e-07 2.855042473855373586e-08
1.510000000000000142e+01 1.235722700240969919e-07 2.964695463408837721e-08
1.515000000000000036e+01 1.194099288072522422e-07 3.528401176710556214e-08
1.520000000000000107e+01 1.095566195219883424e-07 3.399833108300872001e-08
1.525000000000000000e+01 1.108699709439587784e-07 2.879781572511219093e-08
1.530000000000000071e+01 1.267464824640121828e-07 2.629680148902944276e-08
1.535000000000000142e+01 1.297240379854665918e-07 1.651982913572100577e-08
1.540000000000000036e+01 1.240804031859934958e-07 1.183977913804448933e-08
1.545000000000000107e+01 1.127094968298289599e-07 1.344053228541131251e-08
1.550000000000000000e+01 1.166952661942435931e-07 1.595872047659590005e-08
1.555000000000000071e+01 1.121869074404343991e-07 2.135681071484760560e-08
1.560000000000000142e+01 1.007399751331766372e-07 1.230558753628682728e-08
1.565000000000000036e+01 1.024619589338185280e-07 1.378955435995524518e-08
1.570000000000000107e+01 1.136929811201518171e-07 2.045724817692583538e-08
1.575000000000000000e+01 1.109338697680688770e-07 1.553148952377868059e-08
1.580000000000000071e+01 1.067036859917895637e-07 2.630137559369591992e-08
1.585000000000000142e+01 1.059791547184220338e-07 2.599955102960347099e-08
1.590000000000000036e+01 1.021402706351214108e-07 2.527881941139413128e-08
1.595000000000000107e+01 8.737592274412018717e-08 2.977935994968218027e-08
1.600000000000000000e+01 7.936682511889796092e-08 2.278699758809654348e-08
1.605000000000000071e+01 7.595663234515484672e-08 1.720225519207349817e-08
1.610000000000000142e+01 6.909388926670128456e-08 2.172292935192211811e-08
1.615000000000000213e+01 6.735985908524165733e-08 2.481108714078720324e-08
1.619999999999999929e+01 7.993099752041282606e-08 2.532809280711407424e-08
1.625000000000000000e+01 9.931177880420844197e-08 2.616576199146250453e-08
1.630000000000000071e+01 9.148438037111934888e-08 1.751471078048258623e-08
1.635000000000000142e+01 9.656370687287463462e-08 1.122540505191498152e-08
1.640000000000000213e+01 9.116675749949866781e-08 2.320396127821193339e-08
1.644999999999999929e+01 8.269287387091602117e-08 2.352995760663905680e-08
1.650000000000000000e+01 8.310484801245729359e-08 2.887818596099336050e-08
1.655000000000000071e+01 8.485446990750122046e-08 2.170799607246486005e-08
1.660000000000000142e+01 8.592070143557928775e-08 1.846401225760271680e-08
1.665000000000000213e+01 7.518144036970195386e-08 2.860029451066688533e-08
1.669999999999999929e+01 7.010716947438163390e-08 2.709579548205188062e-08
1.675000000000000000e+01 7.058209797554467763e-08 3.942854961033666458e-08
1.680000000000000071e+01 5.653363220715245911e-08 3.635276458728435703e-08
1.685000000000000142e+01 6.338228609249344009e-08 4.035351890143658019e-08
1.690000000000000213e+01 6.357434900628334942e-08 3.798816158968589254e-08
1.694999999999999929e+01 7.198640659762442407e-08 3.304609329439977074e-08
1.700000000000000000e+01 6.789892553875143884e-08 2.975392113373518413e-08
1.705000000000000071e+01 6.969009327322049980e-08 2.404231078997939605e-08
1.710000000000000142e+01 8.558555605399943594e-08 1.844244136891752618e-08
1.715000000000000213e+01 9.264497304445581096e-08 2.372580680738789560e-08
1.719999999999999929e+01 9.009774166411757593e-08 2.115345279525684344e-08
1.725000000000000000e+01 6.984151182735094288e-08 2.110816733482588358e-08
1.730000000000000071e+01 6.924942454427166415e-08 1.233412474708215748e-08
1.735000000000000142e+01 7.516077198735566483e-08 1.760418285758823025e-08
1.740000000000000213e+01 7.870096152486672052e-08 1.906231579732347546e-08
1.744999999999999929e+01 7.584424583779452044e-08 2.064738532378485549e-08
1.750000000000000000e+01 7.412353074991685943e-08 3.233343555288294094e-08
1.755000000000000071e+01 5.852994184991423543e-08 3.249942609839724546e-08
1.760000000000000142e+01 5.646034950525752811e-08 3.020575198200862280e-08
1.765000000000000213e+01 5.586730126435994228e-08 2.617993409230774044e-08
1.769999999999999929e+01 5.088768932979372286e-08 2.923576517855833946e-08
1.775000000000000000e+01 5.844085052422697598e-08 3.358535267042734440e-08
1.780000000000000071e+01 5.167599064014582728e-08 3.794137413487317085e-08
1.785000000000000142e+01 4.728085888825111834e-08 4.357018594446436963e-08
1.790000000000000213e+01 5.015056019604841162e-08 4.234592909185040124e-08
1.794999999999999929e+01 5.749039588724720373e-08 3.857838440616247557e-08
1.800000000000000000e+01 5.326239631588719118e-08 3.682093076255829864e-08
1.805000000000000071e+01 4.856978879547732349e-08 3.166289282390922144e-08
1.810000000000000142e+01 4.423822157744195087e-08 3.366855685608398995e-08
1.815000000000000213e+01 5.174638952502814510e-08 3.326367720175997791e-08
1.819999999999999929e+01 3.615520579099317896e-08 3.176657918092216513e-08
1.825000000000000000e+01 4.608647361288581823e-08 3.192065651061199582e-08
1.830000000000000071e+01 5.245233154102037319e-08 4.004035593968771468e-08
1.835000000000000142e+01 4.601026715406460805e-08 3.123436543275583045e-08
1.840000000000000213e+01 3.687022817398521132e-08 1.310230733278247874e-08
1.844999999999999929e+01 5.120966515157746149e-08 1.559639848716372106e-08
1.850000000000000000e+01 6.123785616586074005e-08 1.680784273412780962e-08
1.855000000000000071e+01 6.756603729254072144e-08 2.235156853704213085e-08
1.860000000000000142e+01 5.911937587388566378e-08 1.998373871749201442e-08
1.865000000000000213e+01 5.043218245849005671e-08 1.805170154261707730e-08
1.869999999999999929e+01 5.664003725537055855e-08 2.742317085680475745e-08
1.875000000000000000e+01 5.569067463380911266e-08 2.928875101730964283e-08
1.880000000000000071e+01 5.498091720032139063e-08 2.806388449238867140e-08
1.885000000000000142e+01 6.896554254642371031e-08 2.531871788645065684e-08
1.890000000000000213e+01 6.844295151266132500e-08 2.346537601898467792e-08
1.894999999999999929e+01 6.913974888307005147e-08 3.138637907987640367e-08
