# Supplementary material for: Quadrupolar 23Na+ NMR relaxation as a probe of subpicosecond collective dynamics in aqueous electrolyte solutions
Source: Nat Commun. 2023 Jan 5;14:84. doi: 10.1038/s41467-022-35695-3 (PMC9816157; doi:10.1038/s41467-022-35695-3)
Supplement: Supplementary file 3 — Source data [file 41467_2022_35695_MOESM3_ESM.zip › Source Data/Figure2/fig2a_efg_acf_c2.50m.dat]

# t (ps); 	 efg acf (atomic units); 	 std err (atomic units)
0.000000000000000000e+00 1.558732319224432488e-04 1.280042271111147768e-07
5.000000000000000278e-02 9.340421330098005743e-05 1.059432542781794166e-07
1.000000000000000056e-01 6.006923157652684531e-05 9.366173760570666372e-08
1.500000000000000222e-01 4.886191790711679606e-05 8.453160364639312432e-08
2.000000000000000111e-01 3.966173996060374157e-05 8.021986938076355857e-08
2.500000000000000000e-01 3.546586784816267756e-05 6.078088542833233223e-08
3.000000000000000444e-01 3.237262194731086698e-05 5.494008307769825047e-08
3.500000000000000333e-01 3.083668795755671339e-05 6.312632710796357445e-08
4.000000000000000222e-01 2.939798813718465917e-05 8.317584522898476610e-08
4.500000000000000111e-01 2.793960884380693876e-05 7.797570142468598480e-08
5.000000000000000000e-01 2.633932568403056599e-05 7.620890194906142996e-08
5.500000000000000444e-01 2.473224172856582382e-05 7.131968351103949562e-08
6.000000000000000888e-01 2.320229741293540401e-05 6.201437380695999562e-08
6.500000000000000222e-01 2.178474300651255099e-05 6.458508863162761873e-08
7.000000000000000666e-01 2.051270620795708570e-05 6.436589751342774286e-08
7.500000000000000000e-01 1.936752460599403452e-05 6.295987134288898022e-08
8.000000000000000444e-01 1.833549677105121529e-05 4.754649237135198833e-08
8.500000000000000888e-01 1.739925809330841394e-05 5.934564852727832842e-08
9.000000000000000222e-01 1.652513530626330648e-05 5.894629456609744193e-08
9.500000000000000666e-01 1.570717226965193355e-05 5.538453135913834528e-08
1.000000000000000000e+00 1.494071559442501358e-05 5.591295479466543078e-08
1.050000000000000044e+00 1.420838778353077926e-05 6.287285467187875919e-08
1.100000000000000089e+00 1.351922357125256250e-05 6.017980978497355194e-08
1.150000000000000133e+00 1.287008127574673300e-05 5.846617068777674088e-08
1.200000000000000178e+00 1.225718606913045018e-05 5.716569713497849511e-08
1.250000000000000000e+00 1.167309205772763643e-05 4.380168083474986571e-08
1.300000000000000044e+00 1.115033882899693366e-05 6.156636852078863387e-08
1.350000000000000089e+00 1.066702268571598819e-05 6.697213189222702328e-08
1.400000000000000133e+00 1.022512368640217071e-05 6.139014839024318312e-08
1.450000000000000178e+00 9.803932912560320994e-06 4.750045870460809826e-08
1.500000000000000000e+00 9.375908148503244089e-06 4.038610637020677012e-08
1.550000000000000044e+00 8.971962265434464846e-06 2.807613035825549125e-08
1.600000000000000089e+00 8.586593059073508485e-06 3.800674131089176776e-08
1.650000000000000133e+00 8.232728917580488346e-06 4.380427923407526463e-08
1.700000000000000178e+00 7.893312696958479385e-06 4.290469561411869089e-08
1.750000000000000000e+00 7.577281204784386674e-06 4.031911897916789316e-08
1.800000000000000044e+00 7.277503452226268354e-06 2.761956855546564795e-08
1.850000000000000089e+00 6.995683314860567717e-06 2.486038480426448912e-08
1.900000000000000133e+00 6.734673275802952309e-06 2.856857592626067965e-08
1.950000000000000178e+00 6.477169112196150998e-06 1.930161237444545464e-08
2.000000000000000000e+00 6.226120067198486541e-06 9.098658218676685578e-09
2.050000000000000266e+00 5.985813959302280500e-06 1.411269599168102746e-08
2.100000000000000089e+00 5.763843555172142830e-06 2.456068681387533947e-08
2.149999999999999911e+00 5.546560350250276137e-06 2.649182060295888359e-08
2.200000000000000178e+00 5.346106380108109571e-06 2.301463294290688579e-08
2.250000000000000000e+00 5.147202222767722970e-06 2.801303953629379854e-08
2.300000000000000266e+00 4.973236299185920924e-06 2.365735397057035809e-08
2.350000000000000089e+00 4.791317144317386331e-06 1.599269337316064061e-08
2.400000000000000355e+00 4.625170138846806876e-06 1.711544479466940419e-08
2.450000000000000178e+00 4.462520182577756718e-06 2.199334341664068760e-08
2.500000000000000000e+00 4.310844430627570843e-06 1.658980008127509838e-08
2.550000000000000266e+00 4.157947079530731182e-06 1.635553855661961409e-08
2.600000000000000089e+00 4.016049330964238773e-06 2.242758832338239432e-08
2.650000000000000355e+00 3.883750506109517775e-06 2.133231039688377742e-08
2.700000000000000178e+00 3.756704096737441705e-06 1.333173340256649089e-08
2.750000000000000000e+00 3.620479201410572690e-06 3.228876860968481044e-08
2.800000000000000266e+00 3.507323076978891973e-06 4.091238855333836194e-08
2.850000000000000089e+00 3.392190056921726676e-06 3.820697752525382117e-08
2.900000000000000355e+00 3.279520945843577226e-06 3.670928126136870004e-08
2.950000000000000178e+00 3.173733703720289889e-06 3.753749150363100863e-08
3.000000000000000000e+00 3.092569289136754025e-06 2.657839626506317691e-08
3.050000000000000266e+00 2.991332190478366240e-06 4.080203178437322537e-08
3.100000000000000089e+00 2.887350110281454813e-06 5.067663353307504019e-08
3.150000000000000355e+00 2.800700088275902805e-06 3.801855363418684646e-08
3.200000000000000178e+00 2.708185247259599210e-06 2.510626671821767420e-08
3.250000000000000000e+00 2.625201640315477311e-06 2.126170501877578627e-08
3.300000000000000266e+00 2.550622202909707932e-06 3.197308560516443795e-08
3.350000000000000089e+00 2.455930762863571749e-06 3.993838324379669855e-08
3.400000000000000355e+00 2.360867452791324237e-06 3.421497925542420361e-08
3.450000000000000178e+00 2.289710350316271865e-06 4.331872450463619398e-08
3.500000000000000000e+00 2.227673901187058708e-06 5.933007788826272325e-08
3.550000000000000266e+00 2.171202818500620948e-06 4.472520997302278074e-08
3.600000000000000089e+00 2.120898927076198149e-06 3.596119167209892342e-08
3.650000000000000355e+00 2.054784396107195770e-06 5.041968880501502821e-08
3.700000000000000178e+00 1.993739973334246526e-06 4.912797576207959605e-08
3.750000000000000000e+00 1.949718263850590926e-06 4.782860083166573394e-08
3.800000000000000266e+00 1.910817763586876669e-06 4.018016148091034898e-08
3.850000000000000089e+00 1.850255137439548148e-06 3.898889005166148303e-08
3.900000000000000355e+00 1.790998713070279144e-06 3.417752699004651070e-08
3.950000000000000178e+00 1.728780410733118191e-06 5.268175461644237796e-08
4.000000000000000000e+00 1.698340361223711445e-06 5.374552820369178860e-08
4.049999999999999822e+00 1.663823246613521106e-06 4.976756303607733917e-08
4.100000000000000533e+00 1.625565755237525744e-06 4.629957475871416605e-08
4.150000000000000355e+00 1.579946147173600364e-06 3.891328342918466590e-08
4.200000000000000178e+00 1.530010179737801419e-06 4.340456014513323503e-08
4.250000000000000000e+00 1.464021114971806003e-06 4.376928094127061983e-08
4.299999999999999822e+00 1.417477342984736104e-06 4.311327578808884624e-08
4.350000000000000533e+00 1.384294497531094182e-06 3.410541613626252797e-08
4.400000000000000355e+00 1.360499003472556528e-06 3.260691106112750593e-08
4.450000000000000178e+00 1.310089591910484184e-06 3.833219883035207495e-08
4.500000000000000000e+00 1.270634849265885181e-06 3.441992258133350314e-08
4.549999999999999822e+00 1.247912069561409411e-06 3.180580083869043654e-08
4.600000000000000533e+00 1.219933896433272272e-06 4.003941413056744050e-08
4.650000000000000355e+00 1.195701309177288896e-06 5.261588360177928079e-08
4.700000000000000178e+00 1.164897758589376512e-06 6.222344086010624767e-08
4.750000000000000000e+00 1.138825857264452680e-06 5.944254493373638971e-08
4.800000000000000711e+00 1.099879244101457113e-06 5.999027584776123825e-08
4.850000000000000533e+00 1.062284702882951131e-06 5.058453252330843182e-08
4.900000000000000355e+00 1.035206437906588690e-06 4.232554223964891175e-08
4.950000000000000178e+00 1.009227252745480661e-06 4.346794330250834181e-08
5.000000000000000000e+00 9.788791649000312423e-07 3.801561652700160339e-08
5.050000000000000711e+00 9.525408076730499388e-07 4.051947626451871465e-08
5.100000000000000533e+00 9.238601128042200886e-07 2.588004010107752055e-08
5.150000000000000355e+00 9.138401652437347352e-07 3.568084826363266353e-08
5.200000000000000178e+00 8.848286866355354518e-07 3.581348667143589084e-08
5.250000000000000000e+00 8.721486663034626982e-07 2.541027825729792743e-08
5.300000000000000711e+00 8.564438942592543936e-07 3.219733888361379448e-08
5.350000000000000533e+00 8.336379084085195705e-07 3.622897705667544001e-08
5.400000000000000355e+00 8.076086346198039562e-07 3.592735781423508974e-08
5.450000000000000178e+00 7.712628383351730651e-07 2.257881666960235593e-08
5.500000000000000000e+00 7.691157494079638163e-07 1.773484500274549505e-08
5.550000000000000711e+00 7.380516118897363138e-07 3.577514871185238693e-08
5.600000000000000533e+00 7.254473013011011852e-07 4.829722436171956788e-08
5.650000000000000355e+00 7.257366705577254853e-07 4.175067561085395655e-08
5.700000000000000178e+00 7.200560232717846327e-07 3.446308728619354692e-08
5.750000000000000000e+00 6.947635564582645618e-07 4.808394689399130734e-08
5.800000000000000711e+00 6.529092910099829817e-07 4.609708628740833758e-08
5.850000000000000533e+00 6.362558487359592746e-07 4.448956994297886556e-08
5.900000000000000355e+00 6.171658644032680901e-07 4.341533709418319503e-08
5.950000000000000178e+00 6.077934511585023007e-07 3.776467454271828506e-08
6.000000000000000000e+00 5.943745134643681916e-07 5.222669739088247902e-08
6.050000000000000711e+00 5.829784415883033511e-07 4.987009985830747625e-08
6.100000000000000533e+00 5.454785600119274439e-07 4.626989681614054063e-08
6.150000000000000355e+00 5.266211394832962366e-07 4.156151829271136306e-08
6.200000000000000178e+00 5.252186557678452983e-07 3.431496460169142407e-08
6.250000000000000000e+00 5.164097349073163792e-07 3.558341128809375630e-08
6.300000000000000711e+00 5.103646659815534857e-07 4.967337462318472888e-08
6.350000000000000533e+00 5.144075512699983913e-07 3.690179842520504402e-08
6.400000000000000355e+00 5.188567158463667794e-07 4.231041709866321521e-08
6.450000000000000178e+00 4.923296389738302581e-07 5.142464828526442354e-08
6.500000000000000000e+00 4.842291229658820793e-07 3.742843430831413181e-08
6.550000000000000711e+00 4.832449622867043785e-07 2.653104589040836190e-08
6.600000000000000533e+00 4.714915563889152059e-07 2.126478855372809650e-08
6.650000000000000355e+00 4.527572708119609482e-07 2.282120326850000932e-08
6.700000000000000178e+00 4.407618276510920921e-07 2.555098898924498255e-08
6.750000000000000000e+00 4.396655315776828828e-07 2.823408056571246938e-08
6.800000000000000711e+00 4.384975009205584242e-07 3.121275995434117791e-08
6.850000000000000533e+00 4.422062978167936077e-07 3.528591995556124700e-08
6.900000000000000355e+00 4.194934325384892998e-07 4.202454010117711912e-08
6.950000000000000178e+00 4.122720614431685218e-07 4.038307812755884405e-08
7.000000000000000000e+00 4.230927792436509674e-07 3.500253697423906833e-08
7.050000000000000711e+00 4.105146507445371642e-07 4.261323752066005383e-08
7.100000000000000533e+00 3.781615041562388757e-07 4.637011507841266350e-08
7.150000000000000355e+00 3.858087554812154798e-07 5.557367270806395062e-08
7.200000000000000178e+00 3.879460191481295863e-07 4.768965424868738548e-08
7.250000000000000000e+00 3.784019597145771239e-07 3.549635022386716977e-08
7.300000000000000711e+00 3.879923993157826070e-07 4.517166836559148610e-08
7.350000000000000533e+00 3.849390526576002293e-07 5.271289616812717616e-08
7.400000000000000355e+00 3.763840399867626519e-07 4.077450089172153760e-08
7.450000000000000178e+00 3.698574358396514960e-07 3.691132252942154120e-08
7.500000000000000000e+00 3.637239231866065136e-07 3.977692740757952158e-08
7.550000000000000711e+00 3.615842879711001652e-07 3.187217987767882091e-08
7.600000000000000533e+00 3.584907731204122724e-07 3.102824731386214356e-08
7.650000000000000355e+00 3.501532788978218648e-07 2.787507898615647914e-08
7.700000000000000178e+00 3.498362088790408633e-07 2.489452094963089636e-08
7.750000000000000000e+00 3.370773472500337593e-07 3.861450942567516125e-08
7.800000000000000711e+00 3.181850609960071889e-07 3.835365848932649732e-08
7.850000000000000533e+00 3.125257130773520215e-07 4.596800011187373444e-08
7.900000000000000355e+00 3.095777178594623354e-07 3.786081566740781976e-08
7.950000000000000178e+00 3.060906861473643142e-07 4.214243828517333696e-08
8.000000000000000000e+00 2.977374441394142749e-07 3.983597700781508607e-08
8.050000000000000711e+00 2.831943365334516515e-07 4.213818762649118384e-08
8.099999999999999645e+00 2.868325218340565293e-07 4.855717492094517311e-08
8.150000000000000355e+00 2.870092090048628854e-07 3.583612824731338298e-08
8.200000000000001066e+00 2.872790773135835639e-07 3.374077052393773224e-08
8.250000000000000000e+00 2.834513802633400454e-07 2.336894774273941033e-08
8.300000000000000711e+00 2.771886253236270934e-07 2.230377266340527931e-08
8.349999999999999645e+00 2.752451958095172426e-07 2.715084812602086764e-08
8.400000000000000355e+00 2.743570329933547753e-07 2.660462819005892977e-08
8.450000000000001066e+00 2.604887739462230146e-07 2.985842694223786091e-08
8.500000000000000000e+00 2.397957885810365279e-07 3.932627663067142340e-08
8.550000000000000711e+00 2.225932858174636772e-07 3.720185659501560996e-08
8.599999999999999645e+00 1.961012692043764372e-07 3.872479979780100656e-08
8.650000000000000355e+00 1.801945118719328898e-07 3.131700149817267259e-08
8.700000000000001066e+00 1.827661084278460345e-07 2.604207083257176055e-08
8.750000000000000000e+00 1.944919992163169832e-07 3.008204959483665944e-08
8.800000000000000711e+00 2.039999652381802706e-07 3.017709108341146233e-08
8.849999999999999645e+00 1.954251628876413181e-07 3.064835768734966956e-08
8.900000000000000355e+00 1.939015141973536694e-07 2.024137534122144858e-08
8.950000000000001066e+00 1.726018247021263849e-07 3.380043601662574625e-08
9.000000000000000000e+00 1.566541677561043224e-07 4.161977290618113710e-08
9.050000000000000711e+00 1.574497257984230817e-07 4.678483675518693376e-08
9.099999999999999645e+00 1.644009928216110681e-07 3.291476597672111142e-08
9.150000000000000355e+00 1.752004310124693926e-07 4.043206821516007615e-08
9.200000000000001066e+00 1.695763317478771186e-07 6.020641768692166478e-08
9.250000000000000000e+00 1.696511376039518379e-07 4.473402267646963090e-08
9.300000000000000711e+00 1.732564643182792362e-07 3.420473579196464781e-08
9.349999999999999645e+00 1.672167990587103614e-07 4.509657360495824615e-08
9.400000000000000355e+00 1.575665681983120837e-07 3.766344494620656945e-08
9.450000000000001066e+00 1.603617645652177878e-07 4.094026491387786198e-08
9.500000000000000000e+00 1.460088881574814886e-07 3.940835178643387487e-08
9.550000000000000711e+00 1.449513644303536266e-07 5.254363381900189007e-08
9.600000000000001421e+00 1.571820597445494911e-07 6.516995700235370282e-08
9.650000000000000355e+00 1.484891523148458746e-07 6.362793400637208778e-08
9.700000000000001066e+00 1.470722506445124140e-07 6.118981482862241576e-08
9.750000000000000000e+00 1.571055731575892261e-07 5.820073645039841554e-08
9.800000000000000711e+00 1.688490347557946044e-07 5.412392839718955705e-08
9.850000000000001421e+00 1.586116785722153452e-07 4.965442123731866136e-08
9.900000000000000355e+00 1.521311097142917928e-07 5.058148493565776318e-08
9.950000000000001066e+00 1.747699811660883708e-07 5.198336957547421564e-08
1.000000000000000000e+01 1.603237479209859734e-07 3.963325625123923374e-08
1.005000000000000071e+01 1.507072334115689405e-07 3.458425269115751867e-08
1.010000000000000142e+01 1.423859591459340877e-07 4.045271847513190967e-08
1.015000000000000036e+01 1.504100922547154840e-07 5.044450596087845398e-08
1.020000000000000107e+01 1.599297660505299638e-07 5.728402050885468412e-08
1.025000000000000000e+01 1.620896300877917079e-07 4.419156267990550072e-08
1.030000000000000071e+01 1.461870416718819132e-07 3.841173902416016524e-08
1.035000000000000142e+01 1.304269615630917783e-07 3.656509071361752137e-08
1.040000000000000036e+01 1.158824556502736004e-07 2.490890919697516502e-08
1.045000000000000107e+01 1.032876259257173394e-07 2.440024891367606994e-08
1.050000000000000000e+01 1.022677715743544493e-07 1.726164341015180714e-08
1.055000000000000071e+01 1.010760479251095952e-07 7.517304633044212663e-09
1.060000000000000142e+01 9.403934070963627722e-08 1.426446966108853432e-08
1.065000000000000036e+01 1.062351824374370728e-07 3.044259660013026157e-08
1.070000000000000107e+01 1.008177396908663193e-07 3.390136021670274125e-08
1.075000000000000000e+01 1.004928855394042574e-07 3.292513890645773779e-08
1.080000000000000071e+01 1.079221527540827154e-07 3.503570848894269782e-08
1.085000000000000142e+01 1.045896474556596953e-07 3.571003387677318136e-08
1.090000000000000036e+01 1.007183360383776767e-07 3.850468196133537214e-08
1.095000000000000107e+01 1.137969344365690349e-07 3.810245440823885646e-08
1.100000000000000000e+01 9.882823756275409476e-08 5.115339351289006093e-08
1.105000000000000071e+01 9.378931277391408587e-08 5.283491303844377982e-08
1.110000000000000142e+01 1.028232916372813220e-07 5.089194386696636061e-08
1.115000000000000036e+01 9.472963061289741990e-08 6.261220312023700213e-08
1.120000000000000107e+01 9.532461227686890210e-08 5.399238651755099627e-08
1.125000000000000000e+01 9.619526065388407619e-08 6.043168583500434182e-08
1.130000000000000071e+01 1.056304049591462116e-07 5.549536173834346706e-08
1.135000000000000142e+01 1.115926569236944400e-07 4.720099977355417244e-08
1.140000000000000036e+01 1.011811746589612659e-07 4.178302874725912982e-08
1.145000000000000107e+01 1.036515670244499219e-07 4.260603367225354022e-08
1.150000000000000000e+01 1.007943016707088539e-07 5.503476003602870430e-08
1.155000000000000071e+01 1.086025187453520500e-07 6.734224129439830072e-08
1.160000000000000142e+01 1.057282632303237101e-07 6.429882378962094034e-08
1.165000000000000036e+01 1.074398008748786693e-07 6.794249901482505926e-08
1.170000000000000107e+01 1.211437606540559379e-07 6.849254991371688172e-08
1.175000000000000000e+01 1.244948492727628589e-07 7.717784030024414898e-08
1.180000000000000071e+01 1.170968659994746774e-07 8.615653679775666607e-08
1.185000000000000142e+01 9.734211677215230615e-08 8.458795923373588270e-08
1.190000000000000036e+01 8.618408835657080205e-08 8.635862373235513664e-08
1.195000000000000107e+01 7.943851083008924111e-08 7.219246428959653252e-08
1.200000000000000000e+01 9.149558256850414210e-08 5.528021833772084987e-08
1.205000000000000071e+01 7.999666645317832766e-08 5.865158281945583136e-08
1.210000000000000142e+01 8.731497953544733930e-08 7.137584168990845031e-08
1.215000000000000036e+01 9.058901455655121941e-08 5.651309159660237280e-08
1.220000000000000107e+01 6.139024540863737159e-08 6.995687390719331500e-08
1.225000000000000000e+01 4.583561132121323653e-08 7.346049370256669932e-08
1.230000000000000071e+01 5.403214654059647506e-08 7.038395433570955294e-08
1.235000000000000142e+01 6.199898318314753118e-08 5.592131869496271056e-08
1.240000000000000036e+01 6.166421248501755423e-08 5.613441479093349645e-08
1.245000000000000107e+01 6.954874444123566907e-08 6.345501981432912183e-08
1.250000000000000000e+01 6.274620329768127886e-08 6.886868616209418575e-08
1.255000000000000071e+01 6.750331920659309422e-08 7.318355424175494134e-08
1.260000000000000142e+01 8.556707830942241236e-08 6.485227214762849687e-08
1.265000000000000036e+01 7.697664012249694471e-08 5.131308875145562145e-08
1.270000000000000107e+01 7.955559284926894561e-08 4.050132381493238401e-08
1.275000000000000000e+01 7.360306954333932884e-08 2.764476673301435697e-08
1.280000000000000071e+01 6.940226487568949441e-08 2.893691777400123350e-08
1.285000000000000142e+01 5.508736481060027921e-08 4.379686614016030400e-08
1.290000000000000036e+01 4.843226645920902450e-08 4.417886133654124473e-08
1.295000000000000107e+01 5.691438424112003103e-08 4.662582971490025292e-08
1.300000000000000000e+01 4.129305093777416477e-08 5.104406707186399100e-08
1.305000000000000071e+01 4.105357228117469195e-08 4.084520436332366374e-08
1.310000000000000142e+01 4.162240657396120895e-08 2.757496776039193545e-08
1.315000000000000036e+01 3.335412616574272450e-08 4.571060936750142640e-08
1.320000000000000107e+01 3.116216106531434636e-08 3.761914871481666459e-08
1.325000000000000000e+01 4.784292081118900900e-08 3.164685053997861086e-08
1.330000000000000071e+01 6.987880195692773572e-08 4.012475164947662765e-08
1.335000000000000142e+01 6.969993845043158959e-08 3.918171971761612608e-08
1.340000000000000036e+01 5.991453852210508264e-08 4.302678888376298650e-08
1.345000000000000107e+01 5.364900463920205889e-08 3.914973525135076839e-08
1.350000000000000000e+01 5.756280484636004681e-08 5.072971964663146820e-08
1.355000000000000071e+01 5.969018270159879203e-08 4.681826963622497467e-08
1.360000000000000142e+01 5.424260575669506484e-08 6.749526404521559942e-08
1.365000000000000036e+01 5.637586332991932042e-08 6.647198714055112211e-08
1.370000000000000107e+01 5.950642077429664500e-08 4.909256815045348234e-08
1.375000000000000000e+01 5.938145692798581228e-08 5.070470086097067595e-08
1.380000000000000071e+01 5.211619380020969410e-08 4.756952551829497968e-08
1.385000000000000142e+01 5.961142097105707817e-08 3.881109364957906780e-08
1.390000000000000036e+01 7.342126788266359519e-08 3.474432816976067102e-08
1.395000000000000107e+01 7.761281263612771349e-08 4.217883314333647017e-08
1.400000000000000000e+01 8.094394369930033456e-08 4.271729402804703340e-08
1.405000000000000071e+01 8.149878041446533441e-08 3.732005809113855934e-08
1.410000000000000142e+01 8.766296705109664873e-08 3.921751381680089326e-08
1.415000000000000036e+01 8.931769924497164224e-08 3.804956002673863840e-08
1.420000000000000107e+01 8.579436248201928905e-08 3.726266229638773942e-08
1.425000000000000000e+01 6.829955498137313327e-08 3.110542334994450087e-08
1.430000000000000071e+01 6.285305372694982161e-08 2.653730383426272315e-08
1.435000000000000142e+01 4.818224209130606740e-08 2.114718552771390749e-08
1.440000000000000036e+01 5.339504926017256394e-08 3.782824521428040480e-08
1.445000000000000107e+01 6.761582706807803235e-08 3.630338776540526077e-08
1.450000000000000000e+01 7.194469798356822558e-08 4.228776771357009146e-08
1.455000000000000071e+01 7.247924403950334859e-08 5.323825114847471186e-08
1.460000000000000142e+01 8.590404114208583553e-08 4.586025531813584761e-08
1.465000000000000036e+01 7.108329859071954427e-08 3.913119705837570555e-08
1.470000000000000107e+01 7.015461556500556014e-08 3.404288110525917065e-08
1.475000000000000000e+01 7.616627158392709566e-08 4.500655277272581405e-08
1.480000000000000071e+01 9.471487505514778199e-08 4.208558239593791753e-08
1.485000000000000142e+01 1.139783837522165056e-07 3.725425703459173680e-08
1.490000000000000036e+01 1.128563891966195311e-07 3.260241977137856599e-08
1.495000000000000107e+01 1.070212994691918802e-07 3.347066980293630559e-08
