# Supplementary material for: Quadrupolar 23Na+ NMR relaxation as a probe of subpicosecond collective dynamics in aqueous electrolyte solutions
Source: Nat Commun. 2023 Jan 5;14:84. doi: 10.1038/s41467-022-35695-3 (PMC9816157; doi:10.1038/s41467-022-35695-3)
Supplement: Supplementary file 3 — Source data [file 41467_2022_35695_MOESM3_ESM.zip › Source Data/Figure2/fig2a_efg_acf_c3.50m.dat]

# t (ps); 	 efg acf (atomic units); 	 std err (atomic units)
0.000000000000000000e+00 1.551721901712843708e-04 9.877792485351813763e-08
5.000000000000000278e-02 9.311438788662238820e-05 8.629327628872371268e-08
1.000000000000000056e-01 6.002368652217149976e-05 9.818798349112253739e-08
1.500000000000000222e-01 4.927488870169407934e-05 7.781300274974786880e-08
2.000000000000000111e-01 4.037913948775308172e-05 6.637373626430318903e-08
2.500000000000000000e-01 3.632131784517164371e-05 7.385832812086832992e-08
3.000000000000000444e-01 3.331114851737701943e-05 6.444972211438491288e-08
3.500000000000000333e-01 3.182600567977745919e-05 6.503357585474743752e-08
4.000000000000000222e-01 3.042722462314883882e-05 7.558932128478342462e-08
4.500000000000000111e-01 2.900442919350178570e-05 7.245608353568606278e-08
5.000000000000000000e-01 2.743863746753765992e-05 7.694440305015452487e-08
5.500000000000000444e-01 2.585660938654393986e-05 8.463841288180931980e-08
6.000000000000000888e-01 2.435145375025673977e-05 7.991947536041670628e-08
6.500000000000000222e-01 2.298026539295255869e-05 7.240942805578878036e-08
7.000000000000000666e-01 2.173450466676285630e-05 7.923965605608976376e-08
7.500000000000000000e-01 2.062413365463277928e-05 7.439536966330509593e-08
8.000000000000000444e-01 1.960187790149837861e-05 7.261699454791447098e-08
8.500000000000000888e-01 1.866808594871120644e-05 8.645704325351317760e-08
9.000000000000000222e-01 1.777646883615973178e-05 9.034681601570806971e-08
9.500000000000000666e-01 1.692923945195417215e-05 8.353811181121471216e-08
1.000000000000000000e+00 1.614218956903339255e-05 8.282879725766300033e-08
1.050000000000000044e+00 1.541175766128069150e-05 6.902871016113728054e-08
1.100000000000000089e+00 1.471746434369604684e-05 6.870987319521809249e-08
1.150000000000000133e+00 1.405203278517853349e-05 6.881786431783685550e-08
1.200000000000000178e+00 1.343378786199353739e-05 7.007677829314936948e-08
1.250000000000000000e+00 1.286473214865338934e-05 7.823186745219091054e-08
1.300000000000000044e+00 1.232997348460095935e-05 8.618353154931408006e-08
1.350000000000000089e+00 1.182601518826712579e-05 7.515377750812244978e-08
1.400000000000000133e+00 1.133903624106055168e-05 6.956671916620355083e-08
1.450000000000000178e+00 1.088166517987931881e-05 7.454099825625347138e-08
1.500000000000000000e+00 1.044133700930696832e-05 6.075038756629366969e-08
1.550000000000000044e+00 1.003215419162336523e-05 5.171724537400420278e-08
1.600000000000000089e+00 9.638628401311958351e-06 4.429753712900355329e-08
1.650000000000000133e+00 9.274136681763517443e-06 4.081770214683827628e-08
1.700000000000000178e+00 8.924565971965006404e-06 5.189474055026014333e-08
1.750000000000000000e+00 8.597628017959761969e-06 5.424623543930848339e-08
1.800000000000000044e+00 8.291826258507635448e-06 5.559660866412428098e-08
1.850000000000000089e+00 7.994569954810769492e-06 6.142584120891972604e-08
1.900000000000000133e+00 7.704092659762749157e-06 6.544787450507520917e-08
1.950000000000000178e+00 7.429046647268508446e-06 6.656832671445677536e-08
2.000000000000000000e+00 7.153160444585787287e-06 6.317215093517586376e-08
2.050000000000000266e+00 6.901652278147926921e-06 6.053954936707500556e-08
2.100000000000000089e+00 6.672764183942912918e-06 5.945812103822531739e-08
2.149999999999999911e+00 6.433688452155861636e-06 4.725749546530972763e-08
2.200000000000000178e+00 6.214707080547415619e-06 4.656155329876496824e-08
2.250000000000000000e+00 6.025397611545334911e-06 5.603957291449607757e-08
2.300000000000000266e+00 5.827315933459978041e-06 5.732983163357746841e-08
2.350000000000000089e+00 5.635643993194042236e-06 5.699457600211552334e-08
2.400000000000000355e+00 5.449720935535690657e-06 4.827469625182262013e-08
2.450000000000000178e+00 5.266089839024620236e-06 4.173414710670513325e-08
2.500000000000000000e+00 5.094727424967489569e-06 4.656771746924233921e-08
2.550000000000000266e+00 4.943542188461269067e-06 5.378086990490267982e-08
2.600000000000000089e+00 4.787198197297985142e-06 4.633940581133822674e-08
2.650000000000000355e+00 4.640965276247648659e-06 5.065936747252859754e-08
2.700000000000000178e+00 4.504402585680049694e-06 5.199366612839086688e-08
2.750000000000000000e+00 4.368672191705430019e-06 4.315305098296233169e-08
2.800000000000000266e+00 4.232627763359238480e-06 4.038879593607733485e-08
2.850000000000000089e+00 4.099405884402476854e-06 4.133740440915776094e-08
2.900000000000000355e+00 3.966845398898179772e-06 3.620865857634096411e-08
2.950000000000000178e+00 3.835374329521424270e-06 3.348486300873237805e-08
3.000000000000000000e+00 3.730286431797965709e-06 4.456679335340278689e-08
3.050000000000000266e+00 3.625895881505936244e-06 5.617196479191807189e-08
3.100000000000000089e+00 3.519082507094785606e-06 5.082188061747760675e-08
3.150000000000000355e+00 3.436707626390847669e-06 4.999217749570544097e-08
3.200000000000000178e+00 3.352896183511473153e-06 4.517909346680877453e-08
3.250000000000000000e+00 3.247867266607915878e-06 3.986644637809792940e-08
3.300000000000000266e+00 3.157455307278436698e-06 2.718261661749957115e-08
3.350000000000000089e+00 3.061561098135953618e-06 2.863861311328399121e-08
3.400000000000000355e+00 2.971811945834816715e-06 3.562091546034847166e-08
3.450000000000000178e+00 2.910916345269672684e-06 3.854641540611963099e-08
3.500000000000000000e+00 2.829833974207003621e-06 3.661338961936430820e-08
3.550000000000000266e+00 2.761270602446232642e-06 3.467030229808070359e-08
3.600000000000000089e+00 2.691515221139917592e-06 3.669001216164864463e-08
3.650000000000000355e+00 2.624875205645340221e-06 4.922222323966228531e-08
3.700000000000000178e+00 2.576808806651411125e-06 5.693044456635160328e-08
3.750000000000000000e+00 2.521820661828943316e-06 4.890671860762522428e-08
3.800000000000000266e+00 2.448596895644012711e-06 4.055849126574548242e-08
3.850000000000000089e+00 2.384110260132354955e-06 3.168070789057306142e-08
3.900000000000000355e+00 2.330584089659332099e-06 2.091739672836367614e-08
3.950000000000000178e+00 2.268014165876347658e-06 2.510691482944948309e-08
4.000000000000000000e+00 2.207877954367912927e-06 2.609483294594700220e-08
4.049999999999999822e+00 2.154897920656209108e-06 2.078779309417787518e-08
4.100000000000000533e+00 2.095190478055139565e-06 3.288837869252336230e-08
4.150000000000000355e+00 2.056320194347068251e-06 3.507533381880814684e-08
4.200000000000000178e+00 2.012346442597768410e-06 3.420805222173152801e-08
4.250000000000000000e+00 1.958252210475514581e-06 4.395009898440038109e-08
4.299999999999999822e+00 1.911409297897018670e-06 4.137246825864518820e-08
4.350000000000000533e+00 1.871670286674645446e-06 3.233790569773294230e-08
4.400000000000000355e+00 1.822147373802411140e-06 2.971728694078237438e-08
4.450000000000000178e+00 1.771451846795252470e-06 2.806300963682914902e-08
4.500000000000000000e+00 1.740790617793634376e-06 2.929828950962452436e-08
4.549999999999999822e+00 1.706873819070893396e-06 1.671214410513052055e-08
4.600000000000000533e+00 1.646198567586302654e-06 1.517339520877870888e-08
4.650000000000000355e+00 1.600962521967152910e-06 2.032474234304677414e-08
4.700000000000000178e+00 1.570134698081147543e-06 3.596749708518332749e-08
4.750000000000000000e+00 1.526356717352993695e-06 3.634262873161561958e-08
4.800000000000000711e+00 1.484467756784942749e-06 4.181962124109159150e-08
4.850000000000000533e+00 1.450307908713221438e-06 4.288501427778112088e-08
4.900000000000000355e+00 1.421807461920139460e-06 3.134502322133819713e-08
4.950000000000000178e+00 1.390250448834256602e-06 1.077960286607835082e-08
5.000000000000000000e+00 1.353876959098126680e-06 1.257594537446862740e-08
5.050000000000000711e+00 1.326665524212800322e-06 2.762550316794297516e-08
5.100000000000000533e+00 1.292193351147365533e-06 2.954279423072285692e-08
5.150000000000000355e+00 1.263873856210537357e-06 3.317352699068228808e-08
5.200000000000000178e+00 1.231554454994589842e-06 3.641490883468968135e-08
5.250000000000000000e+00 1.209132458997209981e-06 3.340201230163765801e-08
5.300000000000000711e+00 1.189689310628760808e-06 4.176531008785269887e-08
5.350000000000000533e+00 1.178426960821392395e-06 5.881544703293041203e-08
5.400000000000000355e+00 1.148207498154408348e-06 4.922297688245177791e-08
5.450000000000000178e+00 1.102662573829198369e-06 4.672154855203904051e-08
5.500000000000000000e+00 1.082722910056424165e-06 5.305667054141903009e-08
5.550000000000000711e+00 1.055205779130902985e-06 5.377746688671088421e-08
5.600000000000000533e+00 1.038390335616295740e-06 4.975155595490678343e-08
5.650000000000000355e+00 1.032916809498515715e-06 4.054331894354662413e-08
5.700000000000000178e+00 1.026536075336817498e-06 4.996918166266659502e-08
5.750000000000000000e+00 1.004109876124945284e-06 4.743877620548311917e-08
5.800000000000000711e+00 9.845396874955563377e-07 4.384275286695874016e-08
5.850000000000000533e+00 9.762613177322109025e-07 3.846930881416646497e-08
5.900000000000000355e+00 9.468457309801146945e-07 4.473914282375215412e-08
5.950000000000000178e+00 9.155214327281115214e-07 5.565558316097159213e-08
6.000000000000000000e+00 9.085649529028661773e-07 5.542789198555316858e-08
6.050000000000000711e+00 8.926906128571187587e-07 5.082012060687910845e-08
6.100000000000000533e+00 8.723312186100787107e-07 4.231902368589741684e-08
6.150000000000000355e+00 8.457821593690430342e-07 4.395422410787840367e-08
6.200000000000000178e+00 8.263087792310743038e-07 3.336065277529393350e-08
6.250000000000000000e+00 8.189466176583269451e-07 3.233764806961652132e-08
6.300000000000000711e+00 8.025861678843377155e-07 3.063049246857784058e-08
6.350000000000000533e+00 7.818971477312587973e-07 2.428802444750959164e-08
6.400000000000000355e+00 7.741757777901322865e-07 3.031787213318792993e-08
6.450000000000000178e+00 7.569378997188257780e-07 3.099905788659956367e-08
6.500000000000000000e+00 7.564314221285552768e-07 3.478702213615709807e-08
6.550000000000000711e+00 7.422417004129176897e-07 3.426413172444056553e-08
6.600000000000000533e+00 7.168523636143580381e-07 3.086123589557102515e-08
6.650000000000000355e+00 7.050410295492015444e-07 2.740662084833744067e-08
6.700000000000000178e+00 6.988327720006198843e-07 2.974792951383094138e-08
6.750000000000000000e+00 6.813346154000882164e-07 4.653177411497621599e-08
6.800000000000000711e+00 6.459435254357390013e-07 3.926063886262567938e-08
6.850000000000000533e+00 6.209142920815426154e-07 4.241231506333711431e-08
6.900000000000000355e+00 6.200072550362856735e-07 4.459534969855431719e-08
6.950000000000000178e+00 6.133812928438631702e-07 3.554713200210575997e-08
7.000000000000000000e+00 6.065072941505925322e-07 3.312861748190707901e-08
7.050000000000000711e+00 5.916404738825361656e-07 3.067855004733363884e-08
7.100000000000000533e+00 5.901420930935243863e-07 3.406616621337969818e-08
7.150000000000000355e+00 5.920980690603672949e-07 4.391863875581496478e-08
7.200000000000000178e+00 5.901771787777618402e-07 4.226295049377334013e-08
7.250000000000000000e+00 5.906917641773617083e-07 3.662502212843013230e-08
7.300000000000000711e+00 5.744903492239737224e-07 3.213240391548171832e-08
7.350000000000000533e+00 5.764438140978907609e-07 3.260219453544758157e-08
7.400000000000000355e+00 5.589205783853932779e-07 3.397892466764817567e-08
7.450000000000000178e+00 5.570976269930883173e-07 3.272625062764679988e-08
7.500000000000000000e+00 5.608942072117418813e-07 3.026070639803238333e-08
7.550000000000000711e+00 5.505462479538209399e-07 4.036503958396421430e-08
7.600000000000000533e+00 5.362825997515415628e-07 4.963014199495620400e-08
7.650000000000000355e+00 5.202979624643291010e-07 5.205037505470034546e-08
7.700000000000000178e+00 5.108327065676922789e-07 4.787515414204647202e-08
7.750000000000000000e+00 4.990432996958887620e-07 4.039974034989425677e-08
7.800000000000000711e+00 4.812529302662286880e-07 3.488388636108551977e-08
7.850000000000000533e+00 4.921882779783861171e-07 3.486436127577876009e-08
7.900000000000000355e+00 5.010662942235815224e-07 3.860143083868540525e-08
7.950000000000000178e+00 4.981985971345814059e-07 3.676976175911232786e-08
8.000000000000000000e+00 4.728698283507928551e-07 2.762666200476824090e-08
8.050000000000000711e+00 4.575424074591288646e-07 2.902840941026331797e-08
8.099999999999999645e+00 4.555184189592507546e-07 2.888604381758075987e-08
8.150000000000000355e+00 4.450263320167376794e-07 2.482053708749000237e-08
8.200000000000001066e+00 4.313547907361398896e-07 3.649979673900582320e-08
8.250000000000000000e+00 4.378126073860831840e-07 4.573380830042830208e-08
8.300000000000000711e+00 4.315130393878678115e-07 2.645060588007689654e-08
8.349999999999999645e+00 4.175402648315648784e-07 3.510252173915946619e-08
8.400000000000000355e+00 4.100825098258025685e-07 4.071072014254389555e-08
8.450000000000001066e+00 4.000652149540754767e-07 3.315262807296432435e-08
8.500000000000000000e+00 3.952765482821752634e-07 2.987024702525838827e-08
8.550000000000000711e+00 3.991997771561627657e-07 4.087267366232271884e-08
8.599999999999999645e+00 3.814547586994738446e-07 4.085125432125517974e-08
8.650000000000000355e+00 3.695680897303491787e-07 3.933031605948339523e-08
8.700000000000001066e+00 3.741155792528031451e-07 4.049148583902589930e-08
8.750000000000000000e+00 3.683794114162754021e-07 3.535600783157949420e-08
8.800000000000000711e+00 3.732209649050418985e-07 3.105664296977054567e-08
8.849999999999999645e+00 3.484306176170080400e-07 3.299095652664400546e-08
8.900000000000000355e+00 3.358308355228061737e-07 3.806561512096800903e-08
8.950000000000001066e+00 3.237374123070403325e-07 3.767167079884265096e-08
9.000000000000000000e+00 3.217695179411938912e-07 3.113934802125918714e-08
9.050000000000000711e+00 3.179719680058689058e-07 3.566905058664129736e-08
9.099999999999999645e+00 2.991069640262341271e-07 3.559391363813050488e-08
9.150000000000000355e+00 2.832632073885226275e-07 3.863281308406284106e-08
9.200000000000001066e+00 2.782450632484696817e-07 4.966296650711494142e-08
9.250000000000000000e+00 2.915318453031442374e-07 5.117577297256515033e-08
9.300000000000000711e+00 2.945840939944672432e-07 5.077636597314267807e-08
9.349999999999999645e+00 2.973060604198225180e-07 4.780239599238234881e-08
9.400000000000000355e+00 2.918653872614887332e-07 3.768316348154395760e-08
9.450000000000001066e+00 2.784248464574716725e-07 4.233423184411980701e-08
9.500000000000000000e+00 2.686938557617084735e-07 3.228380829151211101e-08
9.550000000000000711e+00 2.597727778571002163e-07 2.230034944281288332e-08
9.600000000000001421e+00 2.600885124433018369e-07 3.144873984663596550e-08
9.650000000000000355e+00 2.621156793244817682e-07 3.943553342549651563e-08
9.700000000000001066e+00 2.587046964415061251e-07 4.178115997262786570e-08
9.750000000000000000e+00 2.585932994007996233e-07 4.514896836753400072e-08
9.800000000000000711e+00 2.573500202756977675e-07 4.052589916344100187e-08
9.850000000000001421e+00 2.365475702913472362e-07 4.637190243179461442e-08
9.900000000000000355e+00 2.273005881949245085e-07 4.511809097135740881e-08
9.950000000000001066e+00 2.237124898589144492e-07 4.466258605695396732e-08
1.000000000000000000e+01 2.313323507131424978e-07 4.286419784677061104e-08
1.005000000000000071e+01 2.295034257233637748e-07 3.272046628007479987e-08
1.010000000000000142e+01 2.064781613420208987e-07 3.043182843598337807e-08
1.015000000000000036e+01 1.976132508867024030e-07 2.475597607076741146e-08
1.020000000000000107e+01 1.935301246379991784e-07 2.921166482108719572e-08
1.025000000000000000e+01 1.944942439671002670e-07 2.802435731415857898e-08
1.030000000000000071e+01 1.814582590021975435e-07 2.885626667424856829e-08
1.035000000000000142e+01 1.701354120891776868e-07 3.225435869048649555e-08
1.040000000000000036e+01 1.693480620715832593e-07 3.106718461778307173e-08
1.045000000000000107e+01 1.702260290775599791e-07 3.814622290110085448e-08
1.050000000000000000e+01 1.667572860985286665e-07 3.965793199345436264e-08
1.055000000000000071e+01 1.608731448728852467e-07 4.605097159977951743e-08
1.060000000000000142e+01 1.581162843247092952e-07 3.408248258801681847e-08
1.065000000000000036e+01 1.534747425045438902e-07 3.802506337081207353e-08
1.070000000000000107e+01 1.432811389939171113e-07 3.758009732831714780e-08
1.075000000000000000e+01 1.421244218498548387e-07 2.453039816898120994e-08
1.080000000000000071e+01 1.378536573033387621e-07 2.625866372476217185e-08
1.085000000000000142e+01 1.583582128643589490e-07 2.830735404079124755e-08
1.090000000000000036e+01 1.693180202482405291e-07 2.818846319846195305e-08
1.095000000000000107e+01 1.629200655438654326e-07 3.281291204665899103e-08
1.100000000000000000e+01 1.520743570216118740e-07 3.013155213665364275e-08
1.105000000000000071e+01 1.614932693769572152e-07 2.681154452752832679e-08
1.110000000000000142e+01 1.643015248267284342e-07 2.823820143550490715e-08
1.115000000000000036e+01 1.671479761585138528e-07 3.074735219794089640e-08
1.120000000000000107e+01 1.695773150521928350e-07 3.549955357107088362e-08
1.125000000000000000e+01 1.716103542054334945e-07 4.990935433735535657e-08
1.130000000000000071e+01 1.838411791073276232e-07 4.530360584639931669e-08
1.135000000000000142e+01 1.970248917140337735e-07 4.143629763823445529e-08
1.140000000000000036e+01 1.890130508748025742e-07 4.445093175291821648e-08
1.145000000000000107e+01 1.735798668684063283e-07 5.425452183062462332e-08
1.150000000000000000e+01 1.695675519621594015e-07 5.303888324799138975e-08
1.155000000000000071e+01 1.666562949639814773e-07 4.503518751324624978e-08
1.160000000000000142e+01 1.757541611935952846e-07 4.267309220920338418e-08
1.165000000000000036e+01 1.684125411973441613e-07 4.498783920041270416e-08
1.170000000000000107e+01 1.712081600320089035e-07 5.814769900663368970e-08
1.175000000000000000e+01 1.729764809229556543e-07 5.494834647252430561e-08
1.180000000000000071e+01 1.665881613176735767e-07 3.956351173613457869e-08
1.185000000000000142e+01 1.596965265369074028e-07 3.896124088289298474e-08
1.190000000000000036e+01 1.603438316016264511e-07 5.633713116917740969e-08
1.195000000000000107e+01 1.610035423869520828e-07 5.918870345419775011e-08
1.200000000000000000e+01 1.424640326953980169e-07 5.799325107207740755e-08
1.205000000000000071e+01 1.298425777323140682e-07 4.471768372714521945e-08
1.210000000000000142e+01 1.162223858737576444e-07 3.606326443178834742e-08
1.215000000000000036e+01 1.136329568336088862e-07 3.148261098807651224e-08
1.220000000000000107e+01 1.100012273882989974e-07 2.771162584427249649e-08
1.225000000000000000e+01 1.146054911223124118e-07 2.514611128665613053e-08
1.230000000000000071e+01 1.200418552001180063e-07 2.055819622708238049e-08
1.235000000000000142e+01 1.187483649494951571e-07 3.072022395961768280e-08
1.240000000000000036e+01 9.884750882437782167e-08 3.946755595674769574e-08
1.245000000000000107e+01 9.051066761090502201e-08 2.864693360468855603e-08
1.250000000000000000e+01 9.630223994271498452e-08 2.150941346751045521e-08
1.255000000000000071e+01 1.012207334948587512e-07 3.425666597555634939e-08
1.260000000000000142e+01 1.081114209868871223e-07 3.435669949809838096e-08
1.265000000000000036e+01 1.106863733202026929e-07 3.714128615994681965e-08
1.270000000000000107e+01 1.111160158455685484e-07 3.584762895021236485e-08
1.275000000000000000e+01 1.098949656439284733e-07 3.046091212527849794e-08
1.280000000000000071e+01 1.073063986706518580e-07 3.754430202781919461e-08
1.285000000000000142e+01 1.012731152586490443e-07 3.715533004023997122e-08
1.290000000000000036e+01 9.191355718685461395e-08 4.281324342987836173e-08
1.295000000000000107e+01 8.251349721322966079e-08 3.868127822908110285e-08
1.300000000000000000e+01 7.877147140259846460e-08 3.702858018336328238e-08
1.305000000000000071e+01 8.484845496871523773e-08 3.333338164235944336e-08
1.310000000000000142e+01 9.827585307462259232e-08 3.135417807094611767e-08
1.315000000000000036e+01 1.011340897589115597e-07 2.650964107155780845e-08
1.320000000000000107e+01 8.989935695004913153e-08 3.761632980423580668e-08
1.325000000000000000e+01 9.258141078708054286e-08 5.223848842324890819e-08
1.330000000000000071e+01 9.112566714484414400e-08 5.319784172891387511e-08
1.335000000000000142e+01 8.748876309698098171e-08 4.879271622740940823e-08
1.340000000000000036e+01 9.586326579563751385e-08 4.852698741461446922e-08
1.345000000000000107e+01 9.624655956069686401e-08 4.529440127699576207e-08
1.350000000000000000e+01 9.315341927984610509e-08 3.686990083752645809e-08
1.355000000000000071e+01 8.551681302480455981e-08 3.090380946613077927e-08
1.360000000000000142e+01 8.005159957281724944e-08 1.789607537279830894e-08
1.365000000000000036e+01 9.023334159827276856e-08 2.284501057824189129e-08
1.370000000000000107e+01 8.595551561353510010e-08 1.685840796079857951e-08
1.375000000000000000e+01 9.464845087884653140e-08 2.337935654560713901e-08
1.380000000000000071e+01 1.050624504307200348e-07 3.134778907716294069e-08
1.385000000000000142e+01 9.408494414120725503e-08 2.866918222773649951e-08
1.390000000000000036e+01 8.087476742599812441e-08 3.619022675220334160e-08
1.395000000000000107e+01 6.933053333019753093e-08 2.222289713542209580e-08
1.400000000000000000e+01 7.780791472194858433e-08 3.218395504590589795e-08
1.405000000000000071e+01 6.709748467669793424e-08 3.734435471889658937e-08
1.410000000000000142e+01 5.108944474239975244e-08 3.044864347595670582e-08
1.415000000000000036e+01 6.104748218816098956e-08 3.247665259477941038e-08
1.420000000000000107e+01 6.893295210136898279e-08 2.447657268788254768e-08
1.425000000000000000e+01 7.050501085846558081e-08 1.419682788800166356e-08
1.430000000000000071e+01 6.374927495148667989e-08 1.457265289948951812e-08
1.435000000000000142e+01 6.716291896792164594e-08 3.249282029192113125e-08
1.440000000000000036e+01 6.719106237946272267e-08 3.978630495407851011e-08
1.445000000000000107e+01 6.777024808573049787e-08 3.639572904864645222e-08
1.450000000000000000e+01 6.356038427218462564e-08 3.468222960362608141e-08
1.455000000000000071e+01 5.548102666463580456e-08 2.954437630369803557e-08
1.460000000000000142e+01 4.985327013496121032e-08 2.574478822446572138e-08
1.465000000000000036e+01 3.956759560534826940e-08 2.812976503714154667e-08
1.470000000000000107e+01 4.103819182742983672e-08 3.410785559128062668e-08
1.475000000000000000e+01 5.192336406084346652e-08 3.597805492406260354e-08
1.480000000000000071e+01 5.785009258111332747e-08 3.211717706764332574e-08
1.485000000000000142e+01 5.473984040130633116e-08 2.841719620737756296e-08
1.490000000000000036e+01 7.090855629774251729e-08 3.814995824361608630e-08
1.495000000000000107e+01 7.429248383795462637e-08 3.467755433032078489e-08
