# Supplementary material for: Quadrupolar 23Na+ NMR relaxation as a probe of subpicosecond collective dynamics in aqueous electrolyte solutions
Source: Nat Commun. 2023 Jan 5;14:84. doi: 10.1038/s41467-022-35695-3 (PMC9816157; doi:10.1038/s41467-022-35695-3)
Supplement: Supplementary file 3 — Source data [file 41467_2022_35695_MOESM3_ESM.zip › Source Data/Figure2/fig2a_efg_acf_c0.06m.dat]

# t (ps); 	 efg acf (atomic units); 	 std err (atomic units)
0.000000000000000000e+00 1.573427766321592301e-04 2.717504701998150647e-07
5.000000000000000278e-02 9.376178566642315412e-05 1.809033608402227206e-07
1.000000000000000056e-01 5.960889609327070114e-05 2.135408576010907671e-07
1.500000000000000222e-01 4.710146812675277024e-05 2.089393083353037308e-07
2.000000000000000111e-01 3.717758796135139276e-05 1.631088705864153750e-07
2.500000000000000000e-01 3.274000338842230940e-05 2.469975284852745005e-07
3.000000000000000444e-01 2.946283573725436795e-05 2.384806631318229153e-07
3.500000000000000333e-01 2.793270558070759242e-05 1.868859341727546680e-07
4.000000000000000222e-01 2.643456427400087830e-05 2.448749221923808318e-07
4.500000000000000111e-01 2.491636259392425285e-05 2.523994841641833521e-07
5.000000000000000000e-01 2.331019624013401495e-05 3.403919974850560483e-07
5.500000000000000444e-01 2.163122844550591356e-05 3.168180855348848841e-07
6.000000000000000888e-01 1.993267745862192032e-05 2.789401399798586814e-07
6.500000000000000222e-01 1.833100457289487293e-05 3.102105461600875248e-07
7.000000000000000666e-01 1.705613773858181883e-05 2.046065210675064446e-07
7.500000000000000000e-01 1.594008673337436496e-05 2.208262886382224718e-07
8.000000000000000444e-01 1.508695359159850462e-05 2.333863601911121579e-07
8.500000000000000888e-01 1.422663337707122841e-05 1.920559457380212578e-07
9.000000000000000222e-01 1.339345354767578228e-05 2.077316480621689002e-07
9.500000000000000666e-01 1.262672921385445014e-05 2.752161510185304465e-07
1.000000000000000000e+00 1.191845934051009997e-05 3.353194937865928333e-07
1.050000000000000044e+00 1.121613622242634510e-05 3.124583683267760889e-07
1.100000000000000089e+00 1.055928479876881875e-05 3.436462689910360110e-07
1.150000000000000133e+00 9.989533103113804955e-06 3.734634555044792674e-07
1.200000000000000178e+00 9.303675407754471524e-06 3.893877699296794623e-07
1.250000000000000000e+00 8.763858715648832655e-06 3.780107417427451616e-07
1.300000000000000044e+00 8.249692143903248785e-06 3.318788102345311965e-07
1.350000000000000089e+00 7.724234275262940644e-06 3.363583089561806390e-07
1.400000000000000133e+00 7.401865579030849776e-06 3.056037353001535691e-07
1.450000000000000178e+00 7.106281923271130811e-06 2.712970439696623749e-07
1.500000000000000000e+00 6.729647174457348807e-06 2.760637612473093572e-07
1.550000000000000044e+00 6.346102537588899121e-06 3.427920857508835447e-07
1.600000000000000089e+00 6.113914059475000293e-06 3.665744025353566524e-07
1.650000000000000133e+00 5.791021207557594664e-06 3.960821213125711468e-07
1.700000000000000178e+00 5.459445356316045332e-06 4.172753593154302400e-07
1.750000000000000000e+00 5.240584574757264828e-06 3.855058496435187160e-07
1.800000000000000044e+00 5.035431066267257458e-06 3.834910555890459984e-07
1.850000000000000089e+00 4.675284081950224543e-06 2.780736659376044414e-07
1.900000000000000133e+00 4.430548792907468897e-06 2.365906285338914358e-07
1.950000000000000178e+00 4.276345177791178657e-06 2.430880739262093382e-07
2.000000000000000000e+00 4.066204464927715610e-06 1.618540925150969918e-07
2.050000000000000266e+00 3.791629031266225636e-06 2.345071074637627556e-07
2.100000000000000089e+00 3.608241711178998214e-06 1.968008661414865903e-07
2.149999999999999911e+00 3.424061669031619465e-06 1.163354814766173796e-07
2.200000000000000178e+00 3.263163655478699746e-06 1.007087772580662200e-07
2.250000000000000000e+00 3.156210100729255725e-06 1.583914594397261194e-07
2.300000000000000266e+00 2.989175484040535304e-06 2.477156435777727355e-07
2.350000000000000089e+00 2.784763799627479969e-06 2.544138131665029349e-07
2.400000000000000355e+00 2.724889514088924299e-06 2.122303958942131510e-07
2.450000000000000178e+00 2.535055499907711550e-06 2.318843207328966702e-07
2.500000000000000000e+00 2.389818367307450302e-06 2.483389591979823523e-07
2.550000000000000266e+00 2.201044098915304501e-06 2.599240349763212336e-07
2.600000000000000089e+00 2.139302167399450492e-06 2.971182291356327762e-07
2.650000000000000355e+00 2.076357463146456339e-06 2.586277486453709897e-07
2.700000000000000178e+00 1.962630382104830017e-06 2.421920827066976490e-07
2.750000000000000000e+00 1.852838575995712567e-06 1.566673390225027221e-07
2.800000000000000266e+00 1.795776112757152569e-06 1.971653289780191588e-07
2.850000000000000089e+00 1.821562296231933375e-06 2.724196386580219496e-07
2.900000000000000355e+00 1.800701413993001408e-06 2.964887492961474328e-07
2.950000000000000178e+00 1.699564468410889821e-06 2.847404631627326905e-07
3.000000000000000000e+00 1.664983464386304506e-06 2.472530009769747602e-07
3.050000000000000266e+00 1.692270533207685729e-06 2.350840469255508342e-07
3.100000000000000089e+00 1.637596859600153271e-06 2.491516876541558782e-07
3.150000000000000355e+00 1.493160705764809792e-06 2.130999798733116405e-07
3.200000000000000178e+00 1.467980386706472664e-06 2.411847582991159154e-07
3.250000000000000000e+00 1.424582416664421582e-06 2.350222429726548977e-07
3.300000000000000266e+00 1.289770412737248107e-06 2.453874421363437048e-07
3.350000000000000089e+00 1.234752268881472761e-06 2.229055025449758807e-07
3.400000000000000355e+00 1.192860966081462030e-06 2.683972690620439864e-07
3.450000000000000178e+00 1.180984023082058183e-06 2.326329482274524464e-07
3.500000000000000000e+00 1.091507159377819763e-06 2.640641430770794065e-07
3.550000000000000266e+00 1.047401387272477976e-06 2.770802977816353422e-07
3.600000000000000089e+00 1.002398481996238461e-06 2.808446897629927549e-07
3.650000000000000355e+00 9.887363050253665604e-07 2.663040243841397991e-07
3.700000000000000178e+00 9.562488447621485911e-07 2.174757667757393284e-07
3.750000000000000000e+00 9.042015296085897824e-07 1.727373319327577933e-07
3.800000000000000266e+00 8.984307734589761088e-07 2.147516287160245220e-07
3.850000000000000089e+00 9.193096875935884280e-07 1.964398764066648897e-07
3.900000000000000355e+00 8.461961672508868305e-07 2.261735415076131605e-07
3.950000000000000178e+00 6.957880808496719137e-07 2.836441181970464655e-07
4.000000000000000000e+00 5.938040919019255002e-07 2.697417376143873344e-07
4.049999999999999822e+00 5.871690475040691152e-07 2.458059333404731710e-07
4.100000000000000533e+00 6.676429553423173944e-07 2.624069401019914448e-07
4.150000000000000355e+00 6.197216916598266879e-07 2.455459423801677314e-07
4.200000000000000178e+00 5.472400498565072633e-07 2.540205508341322426e-07
4.250000000000000000e+00 5.800440431533563206e-07 1.195898423484056518e-07
4.299999999999999822e+00 5.464320386121335962e-07 1.351774570894808882e-07
4.350000000000000533e+00 5.270693932073795422e-07 1.529135245278812650e-07
4.400000000000000355e+00 4.698563151914843708e-07 1.634553037945043488e-07
4.450000000000000178e+00 3.669078434762196629e-07 2.087662558913153830e-07
4.500000000000000000e+00 3.552097975852237128e-07 2.366822969298917382e-07
4.549999999999999822e+00 3.461667418591444784e-07 2.305719427347646424e-07
4.600000000000000533e+00 2.888908803258398675e-07 1.697791309739943149e-07
4.650000000000000355e+00 3.939216146738040699e-07 1.747877504879422061e-07
4.700000000000000178e+00 4.818539755091596672e-07 1.889642744753050592e-07
4.750000000000000000e+00 4.465274066479709162e-07 2.605846463467800400e-07
4.800000000000000711e+00 2.745609166579716786e-07 2.378000481703998553e-07
4.850000000000000533e+00 1.620380316979988681e-07 2.956743685643550399e-07
4.900000000000000355e+00 1.908626927461612239e-07 3.021811987824911821e-07
4.950000000000000178e+00 1.237604138246391766e-07 2.729632347672084653e-07
5.000000000000000000e+00 6.051263786688519002e-08 3.190279302398448176e-07
5.050000000000000711e+00 1.261111438273223841e-07 2.532966980515381015e-07
5.100000000000000533e+00 2.156167373797013815e-07 2.469256987248110825e-07
5.150000000000000355e+00 1.505288451911332800e-07 2.720705027611938822e-07
5.200000000000000178e+00 1.655804274061437665e-07 2.640215587005003681e-07
5.250000000000000000e+00 1.661977763318127677e-07 2.418791814320923510e-07
5.300000000000000711e+00 2.032203163778507808e-07 1.887581452950442850e-07
5.350000000000000533e+00 1.531587356089582108e-07 1.394560363351151916e-07
5.400000000000000355e+00 1.704537586436432581e-07 2.020530344515380775e-07
5.450000000000000178e+00 2.530483236918780685e-07 2.309850657598197327e-07
5.500000000000000000e+00 2.335884086411668681e-07 2.414949421806624472e-07
5.550000000000000711e+00 2.154741296490227756e-07 1.859864695538073620e-07
5.600000000000000533e+00 2.592862738806257652e-07 9.456361581084628887e-08
5.650000000000000355e+00 3.302965304732071837e-07 1.597402742683858711e-07
5.700000000000000178e+00 4.096793355391070592e-07 2.180374403843140321e-07
5.750000000000000000e+00 4.766979345013428106e-07 2.355453615129728360e-07
5.800000000000000711e+00 4.061443118022848620e-07 2.397467576772040603e-07
5.850000000000000533e+00 3.523029012534633728e-07 2.433093821129790622e-07
5.900000000000000355e+00 3.501685185485007798e-07 2.927263464721528222e-07
5.950000000000000178e+00 3.404620172455216885e-07 2.788499675193039604e-07
6.000000000000000000e+00 3.651412621277230637e-07 2.232470755877938233e-07
6.050000000000000711e+00 2.993692340324117561e-07 2.261112507756385907e-07
6.100000000000000533e+00 3.313607979562103092e-07 3.028806102755069014e-07
6.150000000000000355e+00 3.507923217886393249e-07 3.084057893420903671e-07
6.200000000000000178e+00 3.242811054242740131e-07 2.726683455428151327e-07
6.250000000000000000e+00 4.190795203680324510e-07 2.368682257789964513e-07
6.300000000000000711e+00 4.129338449048064708e-07 2.184372947891528502e-07
6.350000000000000533e+00 4.017099031392424565e-07 1.822138543946250196e-07
6.400000000000000355e+00 3.457510897432076873e-07 2.355648135601451532e-07
6.450000000000000178e+00 3.016154808509563364e-07 2.105504298383712782e-07
