# Supplementary material for: Quadrupolar 23Na+ NMR relaxation as a probe of subpicosecond collective dynamics in aqueous electrolyte solutions
Source: Nat Commun. 2023 Jan 5;14:84. doi: 10.1038/s41467-022-35695-3 (PMC9816157; doi:10.1038/s41467-022-35695-3)
Supplement: Supplementary file 3 — Source data [file 41467_2022_35695_MOESM3_ESM.zip › Source Data/Figure2/fig2bc_efg_acf_T50degC.dat]

# t (ps); 	 efg acf (atomic units); 	 std err (atomic units)
0.000000000000000000e+00 1.548884396449634452e-04 1.465612336188900321e-07
5.000000000000000278e-02 9.308672935580568678e-05 1.470496962191375272e-07
1.000000000000000056e-01 6.016160905526330403e-05 1.418368527259159119e-07
1.500000000000000222e-01 4.965424757014654867e-05 1.350446696927614531e-07
2.000000000000000111e-01 4.090197218382675529e-05 1.293140228684583440e-07
2.500000000000000000e-01 3.688984929251587025e-05 1.170071903495704687e-07
3.000000000000000444e-01 3.393393747491212727e-05 1.167806967137245737e-07
3.500000000000000333e-01 3.247123617673587767e-05 1.175138059858906020e-07
4.000000000000000222e-01 3.108128257023142394e-05 1.224553352188302386e-07
4.500000000000000111e-01 2.966469563852218097e-05 1.124861811460331259e-07
5.000000000000000000e-01 2.810277566033120164e-05 1.138746100193874397e-07
5.500000000000000444e-01 2.653660447138328493e-05 1.147340609353780265e-07
6.000000000000000888e-01 2.505199785496461983e-05 1.020858584353860053e-07
6.500000000000000222e-01 2.369932039956013889e-05 9.374009458001661145e-08
7.000000000000000666e-01 2.246970901174330949e-05 1.055221005309770313e-07
7.500000000000000000e-01 2.135340297343782547e-05 1.151479599814756611e-07
8.000000000000000444e-01 2.032825793363751471e-05 1.124750836690022154e-07
8.500000000000000888e-01 1.938700245516360119e-05 1.084289715290498951e-07
9.000000000000000222e-01 1.849906448337906552e-05 1.164442000922547568e-07
9.500000000000000666e-01 1.765603732440674384e-05 1.020146063194828720e-07
1.000000000000000000e+00 1.686966063353061474e-05 9.470816221081188475e-08
1.050000000000000044e+00 1.612302668182964945e-05 9.007828278392400137e-08
1.100000000000000089e+00 1.543518630968964092e-05 7.432506989584929332e-08
1.150000000000000133e+00 1.478305951902774814e-05 6.493544048390425832e-08
1.200000000000000178e+00 1.416833209409573855e-05 5.911856734348300302e-08
1.250000000000000000e+00 1.360045047742856340e-05 6.923554661234022757e-08
1.300000000000000044e+00 1.305361851345986560e-05 7.336351768364658086e-08
1.350000000000000089e+00 1.252641606251844776e-05 7.439125440572702393e-08
1.400000000000000133e+00 1.204503432870712925e-05 6.885925895514479578e-08
1.450000000000000178e+00 1.160122156474690081e-05 6.198930825603577801e-08
1.500000000000000000e+00 1.115998723148634497e-05 5.911608458251371478e-08
1.550000000000000044e+00 1.072868170452161644e-05 5.645926495820965552e-08
1.600000000000000089e+00 1.032782530831700583e-05 5.133790574896138053e-08
1.650000000000000133e+00 9.951719682710763110e-06 5.058440747431133769e-08
1.700000000000000178e+00 9.587043503259811911e-06 3.713905202014928850e-08
1.750000000000000000e+00 9.243871463327784865e-06 3.188639961883167996e-08
1.800000000000000044e+00 8.918376190879544031e-06 2.581238602475855508e-08
1.850000000000000089e+00 8.615001185900993241e-06 3.000124230018215303e-08
1.900000000000000133e+00 8.316275046809482079e-06 4.621725547194441912e-08
1.950000000000000178e+00 8.044578898921901687e-06 5.311558674145125422e-08
2.000000000000000000e+00 7.772875634980356001e-06 4.806392637856117506e-08
2.050000000000000266e+00 7.501224438126060728e-06 4.330363390609668767e-08
2.100000000000000089e+00 7.247572940297231019e-06 4.000208931507084047e-08
2.149999999999999911e+00 6.996316526686573839e-06 4.183943238649078451e-08
2.200000000000000178e+00 6.766558593098643526e-06 3.859838687805200505e-08
2.250000000000000000e+00 6.546781634448611328e-06 3.348862869830369284e-08
2.300000000000000266e+00 6.347361926730569887e-06 4.419881378226529511e-08
2.350000000000000089e+00 6.150046182109963945e-06 4.247069823097765256e-08
2.400000000000000355e+00 5.962123321278156571e-06 4.955971118149092953e-08
2.450000000000000178e+00 5.768661287776790408e-06 6.020658626558743020e-08
2.500000000000000000e+00 5.595572760637131113e-06 6.119560316476884917e-08
2.550000000000000266e+00 5.423218272954722404e-06 6.015558362507473528e-08
2.600000000000000089e+00 5.250658268002128804e-06 5.852920884643586942e-08
2.650000000000000355e+00 5.090306644917048009e-06 5.121304038493083028e-08
2.700000000000000178e+00 4.954031238880038799e-06 4.623531211612849198e-08
2.750000000000000000e+00 4.811907422654499465e-06 4.598203484790504575e-08
2.800000000000000266e+00 4.667149088181849444e-06 4.496256899810718107e-08
2.850000000000000089e+00 4.544486280996106150e-06 5.095822779441833933e-08
2.900000000000000355e+00 4.414023728678609021e-06 5.401598894203592594e-08
2.950000000000000178e+00 4.284727309927822625e-06 6.021583861268338484e-08
3.000000000000000000e+00 4.160815756865495746e-06 5.936853388681890581e-08
3.050000000000000266e+00 4.021731367073053981e-06 5.773815111939789899e-08
3.100000000000000089e+00 3.913606995681236586e-06 6.152202178134931083e-08
3.150000000000000355e+00 3.806901145786309314e-06 5.318475819121505251e-08
3.200000000000000178e+00 3.701951850617547495e-06 5.470807318740729296e-08
3.250000000000000000e+00 3.602517484090531861e-06 5.632530755409691081e-08
3.300000000000000266e+00 3.511374201799666304e-06 5.767628524511050450e-08
3.350000000000000089e+00 3.414361512450530910e-06 5.118131469553115962e-08
3.400000000000000355e+00 3.323082819733409443e-06 5.813420659584008155e-08
3.450000000000000178e+00 3.235161047054888376e-06 5.310023092402661382e-08
3.500000000000000000e+00 3.145607321010427595e-06 6.338657288300818979e-08
3.550000000000000266e+00 3.061108867070327755e-06 5.574549147237264074e-08
3.600000000000000089e+00 2.991117155451575832e-06 5.392081206540391026e-08
3.650000000000000355e+00 2.932799242185773496e-06 5.461736684361765368e-08
3.700000000000000178e+00 2.853849001344283189e-06 5.114205057634681195e-08
3.750000000000000000e+00 2.775488760626361629e-06 5.551642516299455543e-08
3.800000000000000266e+00 2.709860347741581510e-06 5.112412553241298002e-08
3.850000000000000089e+00 2.642296336679477905e-06 4.012479348038913817e-08
3.900000000000000355e+00 2.577833300219356336e-06 4.444637044281309374e-08
3.950000000000000178e+00 2.507408051686893747e-06 5.110540117665473522e-08
4.000000000000000000e+00 2.451534915334601173e-06 4.950986250571413933e-08
4.049999999999999822e+00 2.394198022086201388e-06 5.176473334169414796e-08
4.100000000000000533e+00 2.338472828266158759e-06 5.375128554225613055e-08
4.150000000000000355e+00 2.284554360594360206e-06 5.679399231920153024e-08
4.200000000000000178e+00 2.225214386123905442e-06 4.986876973726078987e-08
4.250000000000000000e+00 2.173509115381044287e-06 4.669161627142580071e-08
4.299999999999999822e+00 2.127807061683245441e-06 4.686821043609720316e-08
4.350000000000000533e+00 2.082212141827645256e-06 5.517307983253238094e-08
4.400000000000000355e+00 2.043425496233227923e-06 6.133491203877630612e-08
4.450000000000000178e+00 1.998968789493922289e-06 5.072810851393113024e-08
4.500000000000000000e+00 1.964321549130505447e-06 4.462542145305093367e-08
4.549999999999999822e+00 1.917510103897920330e-06 4.600276059053378297e-08
4.600000000000000533e+00 1.869635208371262679e-06 4.986316646730200999e-08
4.650000000000000355e+00 1.825424171294881219e-06 4.990160696607065557e-08
4.700000000000000178e+00 1.786154181690456434e-06 4.857895639013085560e-08
4.750000000000000000e+00 1.757326636521753820e-06 4.814195126099882579e-08
4.800000000000000711e+00 1.706054532743638053e-06 5.735201427811047089e-08
4.850000000000000533e+00 1.675105184799900668e-06 5.701225220492634915e-08
4.900000000000000355e+00 1.648507827483996414e-06 4.237085806546197892e-08
4.950000000000000178e+00 1.624177533396959212e-06 4.463254774402220457e-08
5.000000000000000000e+00 1.589605879909008692e-06 3.740334736008118583e-08
5.050000000000000711e+00 1.555941051905143797e-06 3.816259510642359741e-08
5.100000000000000533e+00 1.519763151721794143e-06 5.026486749324063363e-08
5.150000000000000355e+00 1.484244969612846212e-06 3.976140467480316810e-08
5.200000000000000178e+00 1.453090695106974256e-06 3.571083376728049160e-08
5.250000000000000000e+00 1.419844567931766243e-06 4.367797973182646649e-08
5.300000000000000711e+00 1.388824834362631140e-06 5.093521669151642281e-08
5.350000000000000533e+00 1.372822362459811861e-06 5.114669830330227982e-08
5.400000000000000355e+00 1.360848137524725666e-06 5.528468384427415095e-08
5.450000000000000178e+00 1.332352218102192660e-06 5.941625965851022110e-08
5.500000000000000000e+00 1.306547487919730926e-06 4.721833380249306634e-08
5.550000000000000711e+00 1.289990748452230930e-06 4.810433233367801364e-08
5.600000000000000533e+00 1.280102828591468624e-06 5.626653496680827035e-08
5.650000000000000355e+00 1.265817703227775386e-06 5.287843771360599047e-08
5.700000000000000178e+00 1.241022006015982296e-06 6.032066322302715957e-08
5.750000000000000000e+00 1.209633114890879482e-06 6.097656728748393020e-08
5.800000000000000711e+00 1.194381286667915798e-06 5.636800072137339821e-08
5.850000000000000533e+00 1.168945468071623114e-06 6.471086867948478830e-08
5.900000000000000355e+00 1.138678047832878059e-06 6.366886870183519157e-08
5.950000000000000178e+00 1.126375742093557348e-06 7.078397475941677776e-08
6.000000000000000000e+00 1.084019971028481948e-06 7.010495478599204398e-08
6.050000000000000711e+00 1.054833497023695227e-06 6.794004049899052158e-08
6.100000000000000533e+00 1.044037868114605059e-06 4.842650867768814104e-08
6.150000000000000355e+00 1.024824019429172439e-06 5.505117637582502231e-08
6.200000000000000178e+00 1.003862663738614440e-06 6.139878499257046925e-08
6.250000000000000000e+00 9.821314710339077972e-07 5.788747428244711966e-08
6.300000000000000711e+00 9.594920384422628005e-07 5.932628971165089122e-08
6.350000000000000533e+00 9.489779638570172826e-07 5.832795490884008427e-08
6.400000000000000355e+00 9.349774705157478326e-07 4.957562485952471713e-08
6.450000000000000178e+00 9.151137506003829261e-07 4.301664648266232295e-08
6.500000000000000000e+00 8.973215509185547171e-07 4.022727568215892223e-08
6.550000000000000711e+00 8.784638916411187337e-07 3.898959460861828913e-08
6.600000000000000533e+00 8.602209025492770956e-07 4.106595560914382423e-08
6.650000000000000355e+00 8.392333056886222776e-07 4.485287578872341874e-08
6.700000000000000178e+00 8.293156675955190297e-07 5.059940274339823232e-08
6.750000000000000000e+00 8.112972941604259191e-07 5.265240705421621780e-08
6.800000000000000711e+00 7.994898453393959784e-07 5.183591151200161479e-08
6.850000000000000533e+00 7.980891857038739798e-07 5.290862321593335131e-08
6.900000000000000355e+00 7.954049174551087754e-07 4.802335528653953645e-08
6.950000000000000178e+00 7.774653764334567705e-07 4.710414196155053588e-08
7.000000000000000000e+00 7.510357503525773276e-07 5.896816378084946349e-08
7.050000000000000711e+00 7.282973042321757982e-07 5.051947067018462564e-08
7.100000000000000533e+00 7.178789808084634335e-07 3.955977643816363166e-08
7.150000000000000355e+00 7.114841133493548810e-07 4.945869927711930229e-08
7.200000000000000178e+00 7.010428776969543163e-07 4.718818051656845915e-08
7.250000000000000000e+00 6.790756187321401834e-07 3.794071349018286339e-08
7.300000000000000711e+00 6.638219261510543728e-07 3.851182018624988250e-08
7.350000000000000533e+00 6.555760280283221240e-07 4.023115728661751164e-08
7.400000000000000355e+00 6.531636502144658958e-07 3.297743636806921195e-08
7.450000000000000178e+00 6.519687911394194419e-07 2.978242738512052511e-08
7.500000000000000000e+00 6.406316357764110871e-07 2.751105455690365336e-08
7.550000000000000711e+00 6.141771677921147768e-07 2.744233653992081655e-08
7.600000000000000533e+00 6.113762914524592237e-07 1.935871105010492575e-08
7.650000000000000355e+00 6.107922395721219996e-07 1.893536767132425236e-08
7.700000000000000178e+00 6.053501874500428929e-07 1.964511883907760003e-08
7.750000000000000000e+00 6.020199611954366574e-07 3.098360379955994402e-08
7.800000000000000711e+00 5.858569343749302685e-07 2.621754000267268262e-08
7.850000000000000533e+00 5.688886634549489411e-07 1.766867787809549222e-08
7.900000000000000355e+00 5.573062030747151843e-07 2.564578779674177727e-08
7.950000000000000178e+00 5.546048557149213100e-07 3.082406831628765497e-08
8.000000000000000000e+00 5.487536915939583315e-07 2.253753607703279005e-08
8.050000000000000711e+00 5.382555395192051184e-07 2.153346022859419724e-08
8.099999999999999645e+00 5.389833013126664725e-07 4.175268497661522579e-08
8.150000000000000355e+00 5.453209644529084292e-07 4.550409257812102128e-08
8.200000000000001066e+00 5.462418226871967099e-07 4.512632746865559217e-08
8.250000000000000000e+00 5.266708350363571442e-07 3.852980994352209357e-08
8.300000000000000711e+00 5.061915670157065600e-07 3.493232915208774391e-08
8.349999999999999645e+00 5.025526741801299428e-07 3.279436908764157017e-08
8.400000000000000355e+00 5.066524258702898872e-07 3.812965773868414993e-08
8.450000000000001066e+00 4.985524348663027507e-07 4.652382271674895318e-08
8.500000000000000000e+00 4.902873472868955017e-07 3.508641061275327465e-08
8.550000000000000711e+00 4.931707620410550778e-07 2.034489918868294714e-08
8.599999999999999645e+00 4.862684363715382608e-07 3.022293025885931328e-08
8.650000000000000355e+00 4.839770186521296130e-07 3.636302481010078259e-08
8.700000000000001066e+00 4.684141255728771068e-07 2.992593207108840238e-08
8.750000000000000000e+00 4.500088113717323392e-07 3.390433918321318273e-08
8.800000000000000711e+00 4.307578420196647509e-07 3.445664730249909511e-08
8.849999999999999645e+00 4.244760218313183342e-07 2.790157901807158237e-08
8.900000000000000355e+00 4.219592192659029390e-07 2.136106493776215585e-08
8.950000000000001066e+00 4.216643084486727586e-07 2.428333473804534736e-08
9.000000000000000000e+00 4.116556863942176995e-07 3.034457616306905775e-08
9.050000000000000711e+00 4.149412387414678393e-07 2.749312154533097733e-08
9.099999999999999645e+00 4.023338246107407500e-07 1.672171090955875484e-08
9.150000000000000355e+00 3.860209805528511715e-07 2.603589451299937837e-08
9.200000000000001066e+00 3.769283310842487110e-07 2.726081683466176898e-08
9.250000000000000000e+00 3.644205859768539628e-07 2.878923296181243814e-08
9.300000000000000711e+00 3.515976560922879113e-07 2.615502552875345799e-08
9.349999999999999645e+00 3.480757801487472661e-07 2.023230247892441499e-08
9.400000000000000355e+00 3.609596953194844459e-07 1.617215037480435560e-08
9.450000000000001066e+00 3.505881763037177640e-07 1.906059759972328015e-08
9.500000000000000000e+00 3.518424744817459460e-07 3.344395172469742046e-08
9.550000000000000711e+00 3.504786948042185284e-07 3.175178506055991063e-08
9.600000000000001421e+00 3.281579142134657478e-07 1.973943944911015307e-08
9.650000000000000355e+00 3.142213153634244851e-07 3.215454897030462388e-08
9.700000000000001066e+00 2.992342125090970225e-07 2.796846092364824905e-08
9.750000000000000000e+00 2.992807588559843523e-07 2.904498254269904906e-08
9.800000000000000711e+00 3.021001016334828993e-07 3.360336288153282696e-08
9.850000000000001421e+00 3.101114394985948215e-07 3.907967765676890219e-08
9.900000000000000355e+00 3.066330008279621760e-07 5.051391894972729976e-08
9.950000000000001066e+00 2.895838789411412872e-07 5.332174489068163739e-08
1.000000000000000000e+01 2.784929707685349908e-07 4.895649257229169937e-08
1.005000000000000071e+01 2.805464786604739834e-07 4.183097676665640084e-08
1.010000000000000142e+01 2.961070703237623381e-07 4.254172843681718453e-08
1.015000000000000036e+01 2.956234472356611954e-07 3.976749051443638009e-08
1.020000000000000107e+01 2.930972344089455175e-07 4.174909390262494251e-08
1.025000000000000000e+01 2.842276647666286570e-07 4.767386412866516852e-08
1.030000000000000071e+01 2.787822153774000297e-07 4.261088705958379540e-08
1.035000000000000142e+01 2.813027472548504257e-07 3.693596598059070630e-08
1.040000000000000036e+01 2.635215956916378532e-07 4.071866954864678404e-08
1.045000000000000107e+01 2.526013057807295849e-07 3.505568691699189202e-08
1.050000000000000000e+01 2.604964464409473085e-07 4.206616871263721554e-08
1.055000000000000071e+01 2.598576210574399494e-07 4.507892856562754521e-08
1.060000000000000142e+01 2.701089342027049095e-07 5.364532697316096361e-08
1.065000000000000036e+01 2.775337605005742423e-07 4.663165614373306032e-08
1.070000000000000107e+01 2.693484442397560441e-07 4.407311182235802316e-08
1.075000000000000000e+01 2.632604389193697630e-07 4.795908597846709283e-08
1.080000000000000071e+01 2.571243541527254737e-07 4.870890729208151399e-08
1.085000000000000142e+01 2.499398378536131932e-07 4.303495551959578159e-08
1.090000000000000036e+01 2.461839134758724319e-07 4.187815078099060332e-08
1.095000000000000107e+01 2.447122097317631368e-07 3.413192891471516227e-08
1.100000000000000000e+01 2.390705680722913289e-07 2.546283731683775819e-08
1.105000000000000071e+01 2.322363906175667201e-07 2.457655649435467253e-08
1.110000000000000142e+01 2.392348693102357025e-07 2.221157442079102320e-08
1.115000000000000036e+01 2.379376732853529603e-07 2.331078785835370243e-08
1.120000000000000107e+01 2.272963572337094105e-07 1.672051221209766997e-08
1.125000000000000000e+01 2.164428389894558158e-07 1.255362826430354352e-08
1.130000000000000071e+01 2.137032368051179193e-07 1.416834502020537771e-08
1.135000000000000142e+01 2.112038832110767878e-07 6.920307373783144580e-09
1.140000000000000036e+01 2.092850589064073459e-07 1.299853209783382494e-08
1.145000000000000107e+01 2.089610293266371466e-07 1.561283869563328586e-08
1.150000000000000000e+01 2.055816787142117927e-07 1.188401534681562579e-08
1.155000000000000071e+01 2.061152747571787172e-07 1.835439855933469079e-08
1.160000000000000142e+01 2.153309960465082462e-07 1.950752414230852533e-08
1.165000000000000036e+01 2.115731893276554872e-07 2.850503733408773233e-08
1.170000000000000107e+01 2.094634371542021872e-07 2.285139903499054930e-08
1.175000000000000000e+01 2.106220520172186661e-07 2.452905041501960509e-08
1.180000000000000071e+01 2.132337877183252954e-07 2.456760139098149862e-08
1.185000000000000142e+01 2.104588485083661693e-07 2.416994515564572830e-08
1.190000000000000036e+01 2.019748739366271124e-07 2.490575727589760655e-08
1.195000000000000107e+01 1.906781992765091302e-07 2.273161143635515689e-08
1.200000000000000000e+01 1.855212476120746964e-07 2.359771551452392596e-08
1.205000000000000071e+01 1.921225524947774038e-07 3.361657408639887508e-08
1.210000000000000142e+01 1.997515747652636331e-07 2.101961910149647061e-08
1.215000000000000036e+01 2.024827440449733187e-07 1.747632288117589297e-08
1.220000000000000107e+01 2.036204156097882727e-07 1.511727321158042605e-08
1.225000000000000000e+01 1.796721229833825291e-07 1.679307732864869911e-08
1.230000000000000071e+01 1.568944408340000052e-07 2.494090552242788010e-08
1.235000000000000142e+01 1.491744674765170022e-07 3.341573613273054075e-08
1.240000000000000036e+01 1.392696771978817678e-07 3.350786629689590226e-08
1.245000000000000107e+01 1.475521395908191106e-07 2.221730938752107954e-08
1.250000000000000000e+01 1.488642819622407462e-07 2.772258978911735486e-08
1.255000000000000071e+01 1.448133310719858601e-07 2.986006502378548744e-08
1.260000000000000142e+01 1.418638633029561947e-07 3.431350241962204658e-08
1.265000000000000036e+01 1.449563863914190221e-07 2.964234511042670840e-08
1.270000000000000107e+01 1.601724703096107097e-07 3.268139621744407166e-08
1.275000000000000000e+01 1.590585803377086548e-07 3.546077322750785441e-08
1.280000000000000071e+01 1.575210037596397761e-07 3.971519541336109244e-08
1.285000000000000142e+01 1.509293950074425522e-07 2.935222122270410414e-08
1.290000000000000036e+01 1.436893990522351738e-07 2.596859278742153264e-08
1.295000000000000107e+01 1.355271710111475671e-07 2.811699704629624203e-08
1.300000000000000000e+01 1.250798428138214884e-07 2.772366723792375658e-08
1.305000000000000071e+01 1.236190112207705121e-07 2.677209530332183695e-08
1.310000000000000142e+01 1.304640147391510399e-07 2.158805004637504116e-08
1.315000000000000036e+01 1.304336775079360204e-07 2.423824648233887258e-08
1.320000000000000107e+01 1.344295357346650013e-07 1.843744658620449517e-08
1.325000000000000000e+01 1.290455553135993937e-07 1.767786113312318860e-08
1.330000000000000071e+01 1.437856752753709937e-07 8.721543627157110819e-09
1.335000000000000142e+01 1.473046370928287639e-07 1.190292128699848813e-08
1.340000000000000036e+01 1.377177302113721645e-07 1.631839326170652280e-08
1.345000000000000107e+01 1.407785378226800692e-07 2.474613585746915952e-08
1.350000000000000000e+01 1.351668311264619439e-07 2.047289843412124142e-08
1.355000000000000071e+01 1.292458578399848412e-07 1.634980504232799152e-08
1.360000000000000142e+01 1.236686777321092244e-07 2.257249560756153695e-08
1.365000000000000036e+01 1.190420844599845525e-07 9.594943269498787946e-09
1.370000000000000107e+01 1.239899879382571711e-07 1.542491799185211991e-08
1.375000000000000000e+01 1.312386548718898607e-07 2.725755066142358081e-08
1.380000000000000071e+01 1.196682502040157107e-07 2.153711259479144126e-08
1.385000000000000142e+01 1.149192467684287833e-07 1.674619936744532156e-08
1.390000000000000036e+01 1.130797909255693227e-07 2.067592616975738903e-08
1.395000000000000107e+01 1.056680080455629804e-07 1.472003859222967495e-08
1.400000000000000000e+01 1.014810701121464307e-07 1.796535661822791766e-08
1.405000000000000071e+01 9.188490635055768285e-08 1.574688138322444025e-08
1.410000000000000142e+01 9.275528186580224378e-08 1.484640840759783149e-08
1.415000000000000036e+01 1.014128314073774043e-07 1.934333753003746578e-08
1.420000000000000107e+01 1.130614263869847822e-07 2.364549691438162902e-08
1.425000000000000000e+01 1.191592564781895824e-07 1.527132469329146349e-08
1.430000000000000071e+01 1.075522131752903856e-07 8.969220350242700457e-09
1.435000000000000142e+01 9.820386759012874545e-08 1.397974479659570327e-08
1.440000000000000036e+01 8.745738625335783557e-08 2.518011014789052965e-08
1.445000000000000107e+01 9.455287771979168790e-08 3.574431511040150355e-08
1.450000000000000000e+01 1.039333727715465037e-07 4.091974297127135486e-08
1.455000000000000071e+01 9.879833443391044430e-08 4.011041185613313356e-08
1.460000000000000142e+01 9.045139946321212865e-08 4.406122421117282973e-08
1.465000000000000036e+01 8.460815318336607437e-08 4.679970443970155979e-08
1.470000000000000107e+01 8.332237079227405599e-08 5.333969510742869759e-08
1.475000000000000000e+01 8.059863326382664721e-08 5.168069531379986921e-08
1.480000000000000071e+01 7.627549441160036621e-08 4.033490957176270202e-08
1.485000000000000142e+01 6.428102751737717094e-08 3.056360850123453483e-08
1.490000000000000036e+01 6.068430015343328744e-08 3.151702055764996087e-08
1.495000000000000107e+01 7.434818190089489214e-08 2.769766021149106252e-08
1.500000000000000000e+01 8.247920929888023151e-08 2.628109118401032232e-08
1.505000000000000071e+01 9.060207374826372385e-08 2.252433287790464824e-08
1.510000000000000142e+01 9.453981000072296628e-08 2.777583250437254744e-08
1.515000000000000036e+01 8.002103176480115467e-08 3.464149106329085105e-08
1.520000000000000107e+01 6.862816734463493673e-08 2.922883023296734818e-08
1.525000000000000000e+01 6.515634000770272615e-08 2.781048144817859890e-08
1.530000000000000071e+01 6.988303872389280287e-08 2.764654880754574117e-08
1.535000000000000142e+01 7.918960334236391344e-08 2.044037271324716623e-08
1.540000000000000036e+01 9.401246871872260835e-08 2.275931314794186734e-08
1.545000000000000107e+01 8.117313059922601068e-08 1.639958156489672814e-08
1.550000000000000000e+01 8.638123794631558201e-08 1.469760214624596823e-08
1.555000000000000071e+01 8.313972109518073072e-08 1.717439031714774110e-08
1.560000000000000142e+01 8.543612956233551514e-08 2.855803634758131482e-08
1.565000000000000036e+01 7.569614032669826182e-08 3.436087362589027524e-08
1.570000000000000107e+01 7.429763157081615777e-08 2.925143501213496263e-08
1.575000000000000000e+01 8.974410550022086219e-08 3.922592710694832864e-08
1.580000000000000071e+01 9.918937296668150120e-08 5.133440766564876499e-08
1.585000000000000142e+01 9.373078046381392385e-08 3.207230695933176396e-08
1.590000000000000036e+01 8.049370807976352322e-08 2.266478395719301164e-08
1.595000000000000107e+01 9.015453345450675126e-08 2.636585280278545002e-08
1.600000000000000000e+01 8.514833251800173081e-08 3.018097649268993843e-08
1.605000000000000071e+01 7.363198469142860288e-08 3.576485152862582946e-08
1.610000000000000142e+01 7.347603557999384319e-08 3.259276305287969116e-08
1.615000000000000213e+01 7.637237769143088550e-08 2.867731911268198584e-08
1.619999999999999929e+01 7.777189046226896007e-08 2.364696094572358861e-08
1.625000000000000000e+01 7.998552582341773137e-08 2.906854027158324020e-08
1.630000000000000071e+01 7.692333057332123768e-08 3.616025193729652836e-08
1.635000000000000142e+01 7.615811841187505528e-08 3.483540498356341233e-08
1.640000000000000213e+01 7.312023491196911095e-08 4.250266333192701472e-08
1.644999999999999929e+01 8.563612676733498905e-08 4.903453894819342409e-08
1.650000000000000000e+01 9.323924766356624745e-08 4.580735748186059849e-08
1.655000000000000071e+01 7.631200407330620500e-08 4.421516592227985252e-08
1.660000000000000142e+01 7.560490307812698375e-08 5.261348663503470111e-08
1.665000000000000213e+01 6.801687510136786332e-08 4.792988044865112533e-08
1.669999999999999929e+01 6.841635341381743553e-08 3.320378159938015777e-08
1.675000000000000000e+01 7.081841228571415737e-08 4.107696349773168326e-08
1.680000000000000071e+01 6.370832244262268532e-08 3.655121869006064682e-08
1.685000000000000142e+01 7.344321518182144910e-08 3.455848097723435036e-08
1.690000000000000213e+01 6.490866296808624454e-08 4.920467793900751937e-08
1.694999999999999929e+01 6.383801977585067574e-08 5.507364393846901178e-08
1.700000000000000000e+01 6.379131787410329016e-08 4.785491890454008633e-08
1.705000000000000071e+01 5.501450136753971538e-08 4.506193655255556017e-08
1.710000000000000142e+01 6.212290809403643671e-08 3.344473095989027314e-08
1.715000000000000213e+01 6.250366791451228835e-08 2.343909952203731833e-08
1.719999999999999929e+01 7.151838869182523414e-08 2.583493586906095409e-08
1.725000000000000000e+01 6.607760787227473583e-08 3.040322439414153937e-08
1.730000000000000071e+01 6.168494801075828071e-08 3.056055476640722440e-08
1.735000000000000142e+01 6.005785677129052122e-08 3.500684225510688794e-08
1.740000000000000213e+01 6.878001882833183315e-08 2.983243344735291492e-08
1.744999999999999929e+01 7.350648091478061840e-08 3.252035981708240618e-08
1.750000000000000000e+01 6.398261789519760796e-08 3.736975598971296163e-08
1.755000000000000071e+01 4.853795397954317444e-08 2.160772609463142680e-08
1.760000000000000142e+01 4.765806414752073664e-08 1.616685575685081037e-08
1.765000000000000213e+01 5.470078851578145631e-08 1.794930239291650953e-08
1.769999999999999929e+01 5.912258791583265919e-08 2.727197282813646471e-08
1.775000000000000000e+01 5.466547926704341947e-08 3.462266908300976032e-08
1.780000000000000071e+01 5.797293660588444577e-08 3.041487665548846175e-08
1.785000000000000142e+01 4.574137978906449800e-08 3.073230519523887894e-08
1.790000000000000213e+01 4.077297761530633206e-08 3.298595104506715820e-08
1.794999999999999929e+01 2.599001322368492456e-08 3.832397933389221147e-08
1.800000000000000000e+01 2.595644984456342780e-08 5.135195025300577619e-08
1.805000000000000071e+01 3.981264898246281595e-08 4.661746279496760034e-08
1.810000000000000142e+01 3.658072984313133956e-08 4.128731369274528205e-08
1.815000000000000213e+01 3.099739514878766321e-08 4.031454434243335230e-08
1.819999999999999929e+01 3.534336253512351716e-08 4.164033855644866915e-08
1.825000000000000000e+01 4.077729186405831469e-08 4.022348864624145675e-08
1.830000000000000071e+01 4.318354068249771414e-08 4.197535536119757401e-08
1.835000000000000142e+01 4.053227279853531081e-08 4.172333346638434065e-08
1.840000000000000213e+01 4.756037668100193411e-08 3.577761985376166992e-08
1.844999999999999929e+01 4.211421513639549352e-08 2.075129633133861943e-08
1.850000000000000000e+01 3.921982931465671069e-08 2.624491190418758643e-08
1.855000000000000071e+01 5.123557610299619562e-08 3.319557421771988444e-08
1.860000000000000142e+01 5.331719506396563146e-08 4.404343249398911004e-08
1.865000000000000213e+01 5.002384885433568448e-08 3.538343715995921766e-08
1.869999999999999929e+01 3.678279413459284684e-08 3.153129059546586860e-08
1.875000000000000000e+01 3.300134295907349119e-08 2.893278100938867341e-08
1.880000000000000071e+01 4.054019779138254279e-08 2.108943142657450032e-08
1.885000000000000142e+01 4.970577462295150201e-08 2.698390968416636808e-08
1.890000000000000213e+01 5.201018991464154005e-08 3.440402235090468867e-08
1.894999999999999929e+01 5.084946585308424352e-08 3.355477259044013669e-08
