# Supplementary material for: Quadrupolar 23Na+ NMR relaxation as a probe of subpicosecond collective dynamics in aqueous electrolyte solutions
Source: Nat Commun. 2023 Jan 5;14:84. doi: 10.1038/s41467-022-35695-3 (PMC9816157; doi:10.1038/s41467-022-35695-3)
Supplement: Supplementary file 3 — Source data [file 41467_2022_35695_MOESM3_ESM.zip › Source Data/Figure2/fig2bc_efg_acf_T35degC.dat]

# t (ps); 	 efg acf (atomic units); 	 std err (atomic units)
0.000000000000000000e+00 1.480533507684962126e-04 9.818444244450001044e-08
5.000000000000000278e-02 8.928844185255106465e-05 1.097428981232733297e-07
1.000000000000000056e-01 5.755377753584210384e-05 1.272463704589905763e-07
1.500000000000000222e-01 4.821739115398670589e-05 1.221172363859681549e-07
2.000000000000000111e-01 4.042989778888626563e-05 1.050728244348643071e-07
2.500000000000000000e-01 3.714522500049234952e-05 9.702811974889759786e-08
3.000000000000000444e-01 3.471699641010159496e-05 8.655231948278125021e-08
3.500000000000000333e-01 3.374468474997585849e-05 7.654259112769683215e-08
4.000000000000000222e-01 3.272216895022014990e-05 7.306108052015227278e-08
4.500000000000000111e-01 3.158279374245683598e-05 6.719362363203656465e-08
5.000000000000000000e-01 3.020461561048863225e-05 6.622636343577728229e-08
5.500000000000000444e-01 2.879176749958168986e-05 6.680015713222723267e-08
6.000000000000000888e-01 2.745832045291270366e-05 6.131748529434934057e-08
6.500000000000000222e-01 2.623413880607493071e-05 6.434881325208632178e-08
7.000000000000000666e-01 2.512186508635317776e-05 5.630667838339444112e-08
7.500000000000000000e-01 2.411257118726798084e-05 5.732337726694118354e-08
8.000000000000000444e-01 2.316516339490912356e-05 5.080930104732757075e-08
8.500000000000000888e-01 2.227234321546225546e-05 4.763903554563199125e-08
9.000000000000000222e-01 2.144279540583433262e-05 5.249341359182491951e-08
9.500000000000000666e-01 2.065081356071070954e-05 6.064757682772940918e-08
1.000000000000000000e+00 1.988838038384792796e-05 5.050888964396102689e-08
1.050000000000000044e+00 1.917503196377169891e-05 5.244752821281605122e-08
1.100000000000000089e+00 1.850131334156722600e-05 5.427715653398294414e-08
1.150000000000000133e+00 1.785258720149579255e-05 4.607481034294009511e-08
1.200000000000000178e+00 1.723878226271176374e-05 3.140512243063254448e-08
1.250000000000000000e+00 1.666464265735508184e-05 3.205650210782501169e-08
1.300000000000000044e+00 1.611657888412272157e-05 4.096660351055472188e-08
1.350000000000000089e+00 1.559333519170254747e-05 4.270131729692465820e-08
1.400000000000000133e+00 1.508224967196034612e-05 3.109485801332963432e-08
1.450000000000000178e+00 1.461826576666816499e-05 3.040018097034880670e-08
1.500000000000000000e+00 1.416296936526554685e-05 3.426980163318763573e-08
1.550000000000000044e+00 1.371614474775595537e-05 4.597650999006956241e-08
1.600000000000000089e+00 1.331364944600547258e-05 4.892322020366741588e-08
1.650000000000000133e+00 1.292555525155514195e-05 5.335271198774497070e-08
1.700000000000000178e+00 1.254462426224729493e-05 5.495104293019626363e-08
1.750000000000000000e+00 1.215971530268855271e-05 6.206110854777053949e-08
1.800000000000000044e+00 1.179791602233005659e-05 6.229273522958685652e-08
1.850000000000000089e+00 1.145165933926257934e-05 5.591897016104769413e-08
1.900000000000000133e+00 1.113143176827805455e-05 4.035361401110534436e-08
1.950000000000000178e+00 1.082553028467885466e-05 5.168218370980563703e-08
2.000000000000000000e+00 1.051694992382437481e-05 6.235817767209160806e-08
2.050000000000000266e+00 1.022552133409683986e-05 5.805640011046994664e-08
2.100000000000000089e+00 9.942539202195975262e-06 5.860916958551915125e-08
2.149999999999999911e+00 9.678389105233452578e-06 4.806075557341955443e-08
2.200000000000000178e+00 9.424927192415774303e-06 4.655342717233263216e-08
2.250000000000000000e+00 9.164424645256640201e-06 4.068091963478733176e-08
2.300000000000000266e+00 8.927485627535459636e-06 4.593046808089955957e-08
2.350000000000000089e+00 8.703101605141858057e-06 4.700713966236580852e-08
2.400000000000000355e+00 8.485605293965683786e-06 3.692543852205369782e-08
2.450000000000000178e+00 8.253855789038865582e-06 3.800406495473576855e-08
2.500000000000000000e+00 8.036280198286680832e-06 3.288741743109796033e-08
2.550000000000000266e+00 7.828837664412586096e-06 2.981535562938718623e-08
2.600000000000000089e+00 7.635852524681411077e-06 4.162125450549430171e-08
2.650000000000000355e+00 7.432978315685360648e-06 4.615543490871792121e-08
2.700000000000000178e+00 7.233694938133160293e-06 4.290155220690984545e-08
2.750000000000000000e+00 7.068757883388085707e-06 3.658439750168927938e-08
2.800000000000000266e+00 6.912502651494078421e-06 3.107114286909074369e-08
2.850000000000000089e+00 6.751177605835112462e-06 3.396232932084958106e-08
2.900000000000000355e+00 6.586045216786147200e-06 3.195865194104653673e-08
2.950000000000000178e+00 6.421366927410954165e-06 2.303695120378722732e-08
3.000000000000000000e+00 6.268174679718522509e-06 2.677632586496843851e-08
3.050000000000000266e+00 6.105489803487948358e-06 2.957573390492713687e-08
3.100000000000000089e+00 5.953699207219537008e-06 3.342741563024765138e-08
3.150000000000000355e+00 5.812812033981332124e-06 2.723395674981857893e-08
3.200000000000000178e+00 5.687246886901903300e-06 2.391606778924976454e-08
3.250000000000000000e+00 5.565373774326084871e-06 2.981361298852991381e-08
3.300000000000000266e+00 5.444790523111932417e-06 3.556622381452882281e-08
3.350000000000000089e+00 5.316382509471696991e-06 3.222123804224618273e-08
3.400000000000000355e+00 5.193573875830226879e-06 3.209381460387080807e-08
3.450000000000000178e+00 5.070593269342593736e-06 3.815925307174001367e-08
3.500000000000000000e+00 4.960735788521491515e-06 4.191400687640113057e-08
3.550000000000000266e+00 4.845814586435360130e-06 4.675714340969399673e-08
3.600000000000000089e+00 4.741383490351702556e-06 5.160047455257671762e-08
3.650000000000000355e+00 4.641073099742825295e-06 5.620481340160454785e-08
3.700000000000000178e+00 4.535054874648650624e-06 6.120593558626504140e-08
3.750000000000000000e+00 4.447721650954348815e-06 4.766151045340799125e-08
3.800000000000000266e+00 4.355577573086406810e-06 4.079904361256798462e-08
3.850000000000000089e+00 4.264191779425673560e-06 4.117222800962192989e-08
3.900000000000000355e+00 4.162585135557682827e-06 3.778014510781357759e-08
3.950000000000000178e+00 4.070725399368839824e-06 4.806047114152126177e-08
4.000000000000000000e+00 3.991875759362930433e-06 5.448026555445976404e-08
4.049999999999999822e+00 3.912892891435319870e-06 6.287494827100383273e-08
4.100000000000000533e+00 3.831693894905349649e-06 6.442353129408221707e-08
4.150000000000000355e+00 3.758012783526801715e-06 5.280528834598623227e-08
4.200000000000000178e+00 3.687335904267034813e-06 4.429244605721895533e-08
4.250000000000000000e+00 3.607386993992295824e-06 4.018960258632886865e-08
4.299999999999999822e+00 3.541363358807426057e-06 4.450632605968269551e-08
4.350000000000000533e+00 3.466235231247602083e-06 3.933359806531343102e-08
4.400000000000000355e+00 3.384963300455348452e-06 4.304358260665073805e-08
4.450000000000000178e+00 3.321649045172006582e-06 4.457170197490909870e-08
4.500000000000000000e+00 3.257839089802822683e-06 3.544860865596328117e-08
4.549999999999999822e+00 3.194994518741330993e-06 4.548814667321993059e-08
4.600000000000000533e+00 3.125902465389973070e-06 4.517835161347697136e-08
4.650000000000000355e+00 3.064962026922917340e-06 4.008294441359409576e-08
4.700000000000000178e+00 3.021943988775698090e-06 3.095348547061950438e-08
4.750000000000000000e+00 2.968356976105764797e-06 4.518122016731349497e-08
4.800000000000000711e+00 2.911446652902182858e-06 5.022679485086938865e-08
4.850000000000000533e+00 2.865806256739657950e-06 5.675502914181590763e-08
4.900000000000000355e+00 2.807188786393800198e-06 5.526919331632712307e-08
4.950000000000000178e+00 2.751796735859716179e-06 5.098328201686936711e-08
5.000000000000000000e+00 2.713847627888291326e-06 5.376054786241816119e-08
5.050000000000000711e+00 2.659626382024248970e-06 4.402732140497256084e-08
5.100000000000000533e+00 2.603251513598052592e-06 4.202470469273175349e-08
5.150000000000000355e+00 2.557103973712750651e-06 3.746963357085286144e-08
5.200000000000000178e+00 2.505192431320698035e-06 4.110230472757765493e-08
5.250000000000000000e+00 2.471079364926665100e-06 3.656564070991743988e-08
5.300000000000000711e+00 2.427933630709780889e-06 2.935251578938360936e-08
5.350000000000000533e+00 2.385687179342228053e-06 2.575447818765049498e-08
5.400000000000000355e+00 2.346604464030909717e-06 3.964185729325514386e-08
5.450000000000000178e+00 2.311595919852334254e-06 4.001290812543875639e-08
5.500000000000000000e+00 2.278211250672923629e-06 3.539372143193045512e-08
5.550000000000000711e+00 2.227389570131660807e-06 3.873806038902936683e-08
5.600000000000000533e+00 2.195691774855568517e-06 3.074503761332609847e-08
5.650000000000000355e+00 2.162877462465586331e-06 3.119618961911741892e-08
5.700000000000000178e+00 2.111962451599067987e-06 2.920565189116785526e-08
5.750000000000000000e+00 2.080410187336509907e-06 3.319796424793527768e-08
5.800000000000000711e+00 2.052512238722265384e-06 3.432388628183069196e-08
5.850000000000000533e+00 2.011714273349291130e-06 3.797107202047777535e-08
5.900000000000000355e+00 1.981828647472139627e-06 3.537077782272027397e-08
5.950000000000000178e+00 1.935461303370103274e-06 3.467470182396267329e-08
6.000000000000000000e+00 1.894723072256725193e-06 4.536098162620147440e-08
6.050000000000000711e+00 1.864983418117376028e-06 5.225273010989450926e-08
6.100000000000000533e+00 1.841523262101669328e-06 5.217061497322162657e-08
6.150000000000000355e+00 1.810824366156595819e-06 4.795637454869663685e-08
6.200000000000000178e+00 1.789382036242926323e-06 4.541872933027032313e-08
6.250000000000000000e+00 1.758248430661221745e-06 4.579108567242920205e-08
6.300000000000000711e+00 1.728078938810418954e-06 4.055698897495827520e-08
6.350000000000000533e+00 1.691264093969733177e-06 3.071298812931607134e-08
6.400000000000000355e+00 1.655920738532658943e-06 2.830512268748372707e-08
6.450000000000000178e+00 1.624573436734792894e-06 3.260244890804177269e-08
6.500000000000000000e+00 1.589877289864603699e-06 3.572948571114703249e-08
6.550000000000000711e+00 1.568580240493419355e-06 3.435227124812382212e-08
6.600000000000000533e+00 1.534219275495367102e-06 3.873799176712911290e-08
6.650000000000000355e+00 1.517125535749866657e-06 4.825115880350543666e-08
6.700000000000000178e+00 1.497152013095934031e-06 4.506821814252988361e-08
6.750000000000000000e+00 1.470392503137501347e-06 3.800540028944534287e-08
6.800000000000000711e+00 1.456831055687435494e-06 3.330633636340094575e-08
6.850000000000000533e+00 1.433174337298261554e-06 4.245756144694767913e-08
6.900000000000000355e+00 1.425140942228691475e-06 4.002456456818630235e-08
6.950000000000000178e+00 1.390607159270104090e-06 4.144473997770533319e-08
7.000000000000000000e+00 1.360549868109158606e-06 5.081972928266825256e-08
7.050000000000000711e+00 1.334624773383951854e-06 4.693598804467247829e-08
7.100000000000000533e+00 1.323822664024066304e-06 4.788870826870464478e-08
7.150000000000000355e+00 1.310362227913488473e-06 5.316885558070153035e-08
7.200000000000000178e+00 1.281636420558192294e-06 5.065343758224926410e-08
7.250000000000000000e+00 1.267497492028436744e-06 4.708943828380971770e-08
7.300000000000000711e+00 1.246508064241743284e-06 5.619803682271257622e-08
7.350000000000000533e+00 1.232982912230947922e-06 5.646016644246271863e-08
7.400000000000000355e+00 1.217915565350243937e-06 5.359992180602046046e-08
7.450000000000000178e+00 1.187383029080210220e-06 4.834485072521649262e-08
7.500000000000000000e+00 1.165317325606900529e-06 5.597020869669431787e-08
7.550000000000000711e+00 1.145674270770316901e-06 5.866347603628273584e-08
7.600000000000000533e+00 1.140558512752782313e-06 5.771261393526990569e-08
7.650000000000000355e+00 1.117285216738549446e-06 6.267010990617815076e-08
7.700000000000000178e+00 1.091537673634677362e-06 5.034078333659404613e-08
7.750000000000000000e+00 1.078523681180325861e-06 4.497609827825310581e-08
7.800000000000000711e+00 1.068329460871391641e-06 4.915087758885403429e-08
7.850000000000000533e+00 1.046233737595085243e-06 5.388129298252723426e-08
7.900000000000000355e+00 1.035066485827996224e-06 4.915908110109790827e-08
7.950000000000000178e+00 1.023734807992021049e-06 5.298916380762829417e-08
8.000000000000000000e+00 1.012797944928427754e-06 5.032299270604820173e-08
8.050000000000000711e+00 9.919826901529013947e-07 4.508962175588280243e-08
8.099999999999999645e+00 9.870472704797340347e-07 4.707645494630730965e-08
8.150000000000000355e+00 9.808008540607326019e-07 4.966889532172788499e-08
8.200000000000001066e+00 9.600984133651736795e-07 5.167455105471106605e-08
8.250000000000000000e+00 9.387158236480093408e-07 4.878712714816988809e-08
8.300000000000000711e+00 9.254609883406410898e-07 3.992448772403456548e-08
8.349999999999999645e+00 9.143898802410921646e-07 4.395810351745353791e-08
8.400000000000000355e+00 8.976357584633902327e-07 3.958237615624966383e-08
8.450000000000001066e+00 8.925001881120895359e-07 3.850685489233495108e-08
8.500000000000000000e+00 8.821439828752431433e-07 3.513680124040601440e-08
8.550000000000000711e+00 8.657262375780564887e-07 3.949557193142204966e-08
8.599999999999999645e+00 8.559265510445008854e-07 4.890774085442600312e-08
8.650000000000000355e+00 8.497693391343224347e-07 5.420956861357455513e-08
8.700000000000001066e+00 8.426704062277727759e-07 6.112539567781910074e-08
8.750000000000000000e+00 8.309737202533933243e-07 5.401498903946931078e-08
8.800000000000000711e+00 8.265041563851994400e-07 5.536159302735227112e-08
8.849999999999999645e+00 8.134506305837757199e-07 5.644239347955349962e-08
8.900000000000000355e+00 8.030182708170183062e-07 5.034048128480824143e-08
8.950000000000001066e+00 7.866532149647638882e-07 4.776887528586475793e-08
9.000000000000000000e+00 7.801989827082612876e-07 4.248200513893130464e-08
9.050000000000000711e+00 7.773644674416992255e-07 4.319536836037690613e-08
9.099999999999999645e+00 7.678755172581402867e-07 4.148534952419112314e-08
9.150000000000000355e+00 7.500128137503216012e-07 4.657912876223476250e-08
9.200000000000001066e+00 7.229683197911077671e-07 4.792223411876070850e-08
9.250000000000000000e+00 7.135426815832986048e-07 5.189531411754537928e-08
9.300000000000000711e+00 7.074782439823260907e-07 5.740402854064738385e-08
9.349999999999999645e+00 7.055787400535692532e-07 5.753848484921275765e-08
9.400000000000000355e+00 7.039496172322719329e-07 5.457988574963777977e-08
9.450000000000001066e+00 6.907465551131511196e-07 5.415844003578201575e-08
9.500000000000000000e+00 6.960500194983039294e-07 3.754685999975393728e-08
9.550000000000000711e+00 6.854391496248845399e-07 3.948495258980960533e-08
9.600000000000001421e+00 6.783276006350695060e-07 4.094561957294018851e-08
9.650000000000000355e+00 6.605412386248604950e-07 3.540693279668904657e-08
9.700000000000001066e+00 6.499839981882956341e-07 3.110144307654202703e-08
9.750000000000000000e+00 6.505422870521788558e-07 3.130179817695776884e-08
9.800000000000000711e+00 6.519265404274976184e-07 2.109042295098430580e-08
9.850000000000001421e+00 6.495837176577079621e-07 1.039096107670566689e-08
9.900000000000000355e+00 6.332640785029913155e-07 1.681353334438789075e-08
9.950000000000001066e+00 6.261084204854266135e-07 2.110908157767681080e-08
1.000000000000000000e+01 6.093360339997353968e-07 1.917323432781827187e-08
1.005000000000000071e+01 6.015285644903843706e-07 1.944509769296732975e-08
1.010000000000000142e+01 5.952037973637224512e-07 1.374537189033060218e-08
1.015000000000000036e+01 5.802455573564433766e-07 1.311559609428424987e-08
1.020000000000000107e+01 5.710291132023739162e-07 1.337776823027619477e-08
1.025000000000000000e+01 5.589176976537855453e-07 1.898272681268739640e-08
1.030000000000000071e+01 5.526812783534403528e-07 2.549878771510323178e-08
1.035000000000000142e+01 5.527310155702298621e-07 2.798648774043046237e-08
1.040000000000000036e+01 5.432103260441794614e-07 2.262980708763058054e-08
1.045000000000000107e+01 5.397878577916568977e-07 1.525404736874349232e-08
1.050000000000000000e+01 5.391838280694883105e-07 1.300106008720578510e-08
1.055000000000000071e+01 5.302757258723597202e-07 2.304622730855216877e-08
1.060000000000000142e+01 5.205704968707951411e-07 1.677406348162987096e-08
1.065000000000000036e+01 5.217570388037122250e-07 1.190017618871849616e-08
1.070000000000000107e+01 5.184856931544898888e-07 1.914052167958069970e-08
1.075000000000000000e+01 5.024380840087176921e-07 2.275612457103785450e-08
1.080000000000000071e+01 5.032418644315541119e-07 2.544901125802956419e-08
1.085000000000000142e+01 5.005282041600522149e-07 2.417411666631161479e-08
1.090000000000000036e+01 4.942262679496534872e-07 2.271330777156684615e-08
1.095000000000000107e+01 4.888667188176682891e-07 2.268563845412003130e-08
1.100000000000000000e+01 4.751030111990052322e-07 3.019778479813520506e-08
1.105000000000000071e+01 4.681762753944521672e-07 2.903014192770139176e-08
1.110000000000000142e+01 4.733195164720952396e-07 2.665493731436761868e-08
1.115000000000000036e+01 4.744168204010546831e-07 2.578427552810829331e-08
1.120000000000000107e+01 4.777588727703193924e-07 2.270901790441830167e-08
1.125000000000000000e+01 4.733070246193375196e-07 1.845531592719941107e-08
1.130000000000000071e+01 4.627301964783468068e-07 2.049832797198258332e-08
1.135000000000000142e+01 4.579295656967059688e-07 2.805367516097955121e-08
1.140000000000000036e+01 4.482707782327744938e-07 2.389206645168563723e-08
1.145000000000000107e+01 4.267240821164149209e-07 2.030331408181862879e-08
1.150000000000000000e+01 4.197055551919279912e-07 2.373376759285480196e-08
1.155000000000000071e+01 4.169560964868955773e-07 2.308996629386904100e-08
1.160000000000000142e+01 4.186223256905928332e-07 2.386173189694758220e-08
1.165000000000000036e+01 4.206939766559991323e-07 1.641574720918324174e-08
1.170000000000000107e+01 4.225676565970817023e-07 1.623270121979796698e-08
1.175000000000000000e+01 4.165530146663275031e-07 1.512901738563445515e-08
1.180000000000000071e+01 4.109927208839759945e-07 1.034428529171568009e-08
1.185000000000000142e+01 4.084582753056952846e-07 9.896330923226124176e-09
1.190000000000000036e+01 4.008793750961644277e-07 1.100243914356370935e-08
1.195000000000000107e+01 3.929118104433042655e-07 1.325303198507991158e-08
1.200000000000000000e+01 3.848195884709010470e-07 2.324609009698321517e-08
1.205000000000000071e+01 3.834123434296398262e-07 2.478882866498209407e-08
1.210000000000000142e+01 3.911824397621026406e-07 1.950041710538845786e-08
1.215000000000000036e+01 3.828987967286994212e-07 2.664283187018286540e-08
1.220000000000000107e+01 3.860030120933750686e-07 2.192231591274222679e-08
1.225000000000000000e+01 3.705464813845880431e-07 1.116150523610451341e-08
1.230000000000000071e+01 3.581380210339171817e-07 1.170391962743472976e-08
1.235000000000000142e+01 3.462542668131863943e-07 1.296074342031214983e-08
1.240000000000000036e+01 3.387466496391374517e-07 2.726329804208372989e-08
1.245000000000000107e+01 3.410946345716017818e-07 2.321703947685652513e-08
1.250000000000000000e+01 3.429535811061028447e-07 2.187531570976987196e-08
1.255000000000000071e+01 3.463072541988861156e-07 2.450787226403829721e-08
1.260000000000000142e+01 3.372485305378749678e-07 3.279585568029983343e-08
1.265000000000000036e+01 3.368625580680314910e-07 2.881192119051162779e-08
1.270000000000000107e+01 3.349245083242927893e-07 3.503778003420460174e-08
1.275000000000000000e+01 3.482850953057568169e-07 3.225280713696044883e-08
1.280000000000000071e+01 3.673587971297323130e-07 2.624230975980286083e-08
1.285000000000000142e+01 3.688575744657157839e-07 2.361410746898065928e-08
1.290000000000000036e+01 3.649815582177661524e-07 2.235779119078039415e-08
1.295000000000000107e+01 3.493373991631885386e-07 2.351739802609465905e-08
1.300000000000000000e+01 3.364952412768850886e-07 1.923521055569255107e-08
1.305000000000000071e+01 3.378969583302131521e-07 2.374670265364040814e-08
1.310000000000000142e+01 3.294284414998538507e-07 2.856671285220747267e-08
1.315000000000000036e+01 3.196928635726028307e-07 2.163789591586444055e-08
1.320000000000000107e+01 3.180794991671896222e-07 1.524002640622240788e-08
1.325000000000000000e+01 3.184932424851729511e-07 2.147008802995150980e-08
1.330000000000000071e+01 3.378822838214348988e-07 2.147759072663778896e-08
1.335000000000000142e+01 3.360805467701280180e-07 1.665898152582647086e-08
1.340000000000000036e+01 3.337274386402124710e-07 1.756988330922294342e-08
1.345000000000000107e+01 3.425461995906753912e-07 1.416481698579971368e-08
1.350000000000000000e+01 3.220633362305875589e-07 1.958235683859804485e-08
1.355000000000000071e+01 3.092984433585294724e-07 1.989544945183911266e-08
1.360000000000000142e+01 3.118722318458494760e-07 2.890717923027554124e-08
1.365000000000000036e+01 2.965314570334177397e-07 2.975270774647597612e-08
1.370000000000000107e+01 2.916794702497365059e-07 3.043782610565110948e-08
1.375000000000000000e+01 2.971515959067873625e-07 2.563842973588305925e-08
1.380000000000000071e+01 3.006841927339210966e-07 2.556042317319332411e-08
1.385000000000000142e+01 3.002349293123628499e-07 2.444519977656680938e-08
1.390000000000000036e+01 3.048401321923076317e-07 2.020110328054769137e-08
1.395000000000000107e+01 2.933238422406749846e-07 2.450910098690236964e-08
1.400000000000000000e+01 2.888067773363973466e-07 2.100472078700095146e-08
1.405000000000000071e+01 2.840877134434745951e-07 2.065507812256914531e-08
1.410000000000000142e+01 2.843907613417027013e-07 2.833862548965461875e-08
1.415000000000000036e+01 2.730110239678591128e-07 3.046535187328267486e-08
1.420000000000000107e+01 2.701670139353041638e-07 3.030681514295490716e-08
1.425000000000000000e+01 2.666895336942290121e-07 3.196553727934662648e-08
1.430000000000000071e+01 2.602897087794576212e-07 4.061589495105709377e-08
1.435000000000000142e+01 2.626628381238902373e-07 5.111563201802683418e-08
1.440000000000000036e+01 2.711664229229083619e-07 4.806725399297718808e-08
1.445000000000000107e+01 2.717101282360227432e-07 3.908310583877541200e-08
1.450000000000000000e+01 2.764315423574866319e-07 4.116248962677769476e-08
1.455000000000000071e+01 2.820077797119373452e-07 3.573190645603949652e-08
1.460000000000000142e+01 2.857116497134310575e-07 4.128122352453239784e-08
1.465000000000000036e+01 2.775399590123301453e-07 3.443981728703744355e-08
1.470000000000000107e+01 2.662357607340082114e-07 2.053471785543206379e-08
1.475000000000000000e+01 2.657226352860283117e-07 2.427851119757032065e-08
1.480000000000000071e+01 2.598864198891344153e-07 1.885150394857581885e-08
1.485000000000000142e+01 2.612954973754135398e-07 3.726779051773882966e-08
1.490000000000000036e+01 2.674352360537527055e-07 3.489863177931134479e-08
1.495000000000000107e+01 2.740708887211727553e-07 3.490823931705851811e-08
1.500000000000000000e+01 2.709660390317355469e-07 3.601683914767269263e-08
1.505000000000000071e+01 2.757684132175790480e-07 2.921924348274453430e-08
1.510000000000000142e+01 2.760697787784653640e-07 3.191795887610091590e-08
1.515000000000000036e+01 2.653283608659848206e-07 3.529104853097169891e-08
1.520000000000000107e+01 2.641510372865088904e-07 2.537804549276346032e-08
1.525000000000000000e+01 2.670289016582367280e-07 2.030546025027977976e-08
1.530000000000000071e+01 2.689975353209321993e-07 1.807939474527658221e-08
1.535000000000000142e+01 2.685157853607141502e-07 2.029647355365354076e-08
1.540000000000000036e+01 2.564711225954316702e-07 7.374399406479463219e-09
1.545000000000000107e+01 2.446006594648557196e-07 1.431683463736028765e-08
1.550000000000000000e+01 2.554682872255256759e-07 2.314659383010683151e-08
1.555000000000000071e+01 2.595936023123599170e-07 2.595807966487231002e-08
1.560000000000000142e+01 2.572956047934944260e-07 3.349809664979960239e-08
1.565000000000000036e+01 2.447941818531843483e-07 3.701340690034606686e-08
1.570000000000000107e+01 2.448456191095205811e-07 2.624540713412865829e-08
1.575000000000000000e+01 2.431455060737464540e-07 2.983561011072128618e-08
1.580000000000000071e+01 2.455166658208873859e-07 3.392592626121986393e-08
1.585000000000000142e+01 2.365398731757472019e-07 2.972861452256415262e-08
1.590000000000000036e+01 2.116976337483889854e-07 2.926452814316476371e-08
1.595000000000000107e+01 2.102754814900829596e-07 3.058983145313055237e-08
1.600000000000000000e+01 2.211011336287797363e-07 2.678515592350324162e-08
1.605000000000000071e+01 2.271894994587588086e-07 3.437290979908563506e-08
1.610000000000000142e+01 2.241074494325124636e-07 3.948936727305287437e-08
1.615000000000000213e+01 2.288932543063195973e-07 3.107170515045794345e-08
1.619999999999999929e+01 2.166243057647714526e-07 1.907068034041927223e-08
1.625000000000000000e+01 2.226875672562835357e-07 2.266192470461012126e-08
1.630000000000000071e+01 2.271602568717321164e-07 3.268255622613038049e-08
1.635000000000000142e+01 2.223831024986107748e-07 3.527041045990488580e-08
1.640000000000000213e+01 2.081728156811042598e-07 2.694065353905780413e-08
1.644999999999999929e+01 2.042380364046112049e-07 1.533661392772694322e-08
1.650000000000000000e+01 2.044528853385200964e-07 1.628244166356980777e-08
1.655000000000000071e+01 2.012252208616545699e-07 1.234774565050625102e-08
1.660000000000000142e+01 1.934621252029204462e-07 1.266193017319890188e-08
1.665000000000000213e+01 1.785807297263403334e-07 1.679881204905800098e-08
1.669999999999999929e+01 1.753584169993167669e-07 2.131741467706646359e-08
1.675000000000000000e+01 1.888767232096183988e-07 1.648545957494464893e-08
1.680000000000000071e+01 1.922207625155920997e-07 1.325992983932449561e-08
1.685000000000000142e+01 1.928870037681006299e-07 2.012398208130595770e-08
1.690000000000000213e+01 1.825191108343284556e-07 2.050571262594320253e-08
1.694999999999999929e+01 1.785936186109980397e-07 2.548773882486810228e-08
1.700000000000000000e+01 1.668644502675000943e-07 2.650118378932067401e-08
1.705000000000000071e+01 1.630624282932330642e-07 2.129858645144140096e-08
1.710000000000000142e+01 1.685342557721485817e-07 1.700486830131365722e-08
1.715000000000000213e+01 1.783238747191319206e-07 2.197640615950410405e-08
1.719999999999999929e+01 1.584956919778054468e-07 1.582797377509391876e-08
1.725000000000000000e+01 1.583999513490610300e-07 1.624059623999251499e-08
1.730000000000000071e+01 1.637020217654355527e-07 2.239592852179020335e-08
1.735000000000000142e+01 1.677864829472685424e-07 1.702859466700229761e-08
1.740000000000000213e+01 1.727148009281608208e-07 1.188354650640632866e-08
1.744999999999999929e+01 1.711205819467607036e-07 2.529827036988033503e-08
1.750000000000000000e+01 1.593759888030489549e-07 3.204240042279407871e-08
1.755000000000000071e+01 1.597638950016122379e-07 2.423169886411938972e-08
1.760000000000000142e+01 1.717072595316881166e-07 2.183039727523893750e-08
1.765000000000000213e+01 1.656853374023831563e-07 2.833949420064675124e-08
1.769999999999999929e+01 1.596910222294569083e-07 3.363530293650032593e-08
1.775000000000000000e+01 1.569391149862241409e-07 4.178443352274383025e-08
1.780000000000000071e+01 1.539651683183003602e-07 3.622565973572012912e-08
1.785000000000000142e+01 1.536328573161028962e-07 3.126400404476707681e-08
1.790000000000000213e+01 1.691580198836830052e-07 2.785382542973947541e-08
1.794999999999999929e+01 1.731260386225408838e-07 3.361279071010010267e-08
1.800000000000000000e+01 1.680854833817005393e-07 4.843090844087513257e-08
1.805000000000000071e+01 1.654867764654828661e-07 4.992863124532465179e-08
1.810000000000000142e+01 1.636759874093498428e-07 4.405456198332340930e-08
1.815000000000000213e+01 1.666772725083699164e-07 4.173584667742562540e-08
1.819999999999999929e+01 1.687009579651440147e-07 3.913996458571147108e-08
1.825000000000000000e+01 1.582837780552698578e-07 3.472965902798711451e-08
1.830000000000000071e+01 1.485348095311600890e-07 3.943809840545759584e-08
1.835000000000000142e+01 1.480979920521098684e-07 4.544503394171263729e-08
1.840000000000000213e+01 1.443139550156181228e-07 5.072633845299731204e-08
1.844999999999999929e+01 1.455896725989826012e-07 4.650264622432955163e-08
1.850000000000000000e+01 1.443476311746161876e-07 3.960026243164834201e-08
1.855000000000000071e+01 1.523040258922544976e-07 4.404011722472362144e-08
1.860000000000000142e+01 1.546429890169048224e-07 4.546120959446579101e-08
1.865000000000000213e+01 1.452797438349523338e-07 4.036506652790245724e-08
1.869999999999999929e+01 1.384409422705975559e-07 4.882131849951236859e-08
1.875000000000000000e+01 1.370846496405672207e-07 5.381660996667549991e-08
1.880000000000000071e+01 1.390455832768017736e-07 4.471853966588460203e-08
1.885000000000000142e+01 1.415637520428742501e-07 3.131827510810371270e-08
1.890000000000000213e+01 1.482212952745049542e-07 4.348674732958673983e-08
1.894999999999999929e+01 1.442703043527683098e-07 4.599463062280139303e-08
1.900000000000000000e+01 1.427052487525511660e-07 5.226896948408340216e-08
1.905000000000000071e+01 1.390311832532778048e-07 4.335166494422143693e-08
1.910000000000000142e+01 1.320897078298619842e-07 2.814631215851250124e-08
1.915000000000000213e+01 1.300842173959491859e-07 2.239806754976664637e-08
1.920000000000000284e+01 1.254844102871640137e-07 3.028811754154015244e-08
1.925000000000000000e+01 1.226535034669505279e-07 2.756535245484797291e-08
1.930000000000000071e+01 1.314319737351947568e-07 2.031068966011139313e-08
1.935000000000000142e+01 1.361622767331116949e-07 2.072463302856165065e-08
1.940000000000000213e+01 1.226912296420397311e-07 2.684791887686233441e-08
1.945000000000000284e+01 1.099350832912121852e-07 1.987304232144940268e-08
1.950000000000000000e+01 1.071647928882772118e-07 1.639896299829161884e-08
1.955000000000000071e+01 1.107557615923878003e-07 1.595263953874436222e-08
1.960000000000000142e+01 1.066654621548592396e-07 1.839718589630083235e-08
1.965000000000000213e+01 1.025841383091137404e-07 2.880625390948275540e-08
1.970000000000000284e+01 1.098873899344448993e-07 2.501362778475612870e-08
1.975000000000000000e+01 1.038263923908987026e-07 2.877329177180858888e-08
1.980000000000000071e+01 9.550777738898388902e-08 3.250590199261763330e-08
1.985000000000000142e+01 9.604196991084811904e-08 3.747530149396845529e-08
1.990000000000000213e+01 1.059861302094253380e-07 2.984969311745225929e-08
1.995000000000000284e+01 1.127721691535044093e-07 3.608044193965674890e-08
2.000000000000000000e+01 1.098620098434140661e-07 5.453780511056846727e-08
2.005000000000000071e+01 1.088815000325019723e-07 4.929928929556529763e-08
2.010000000000000142e+01 1.122249841719388562e-07 4.792184352292974302e-08
2.015000000000000213e+01 1.208561114034591166e-07 4.959082250896870430e-08
2.020000000000000284e+01 1.199145363842955227e-07 5.474593492628283026e-08
2.025000000000000000e+01 1.172866263285324653e-07 4.593969983858782340e-08
2.030000000000000071e+01 1.119985503013045927e-07 4.393430487219562184e-08
2.035000000000000142e+01 1.116636089684634655e-07 5.084898770792236397e-08
2.040000000000000213e+01 1.034551134887579111e-07 5.618229445109226733e-08
2.045000000000000284e+01 1.026042117054501671e-07 5.648927511906144132e-08
2.050000000000000000e+01 1.046859082605298370e-07 5.063863274100556119e-08
2.055000000000000071e+01 1.091398396953779398e-07 4.758650253439335902e-08
2.060000000000000142e+01 1.029676214682485095e-07 3.410220500246975525e-08
2.065000000000000213e+01 9.855909279957303495e-08 2.901343617555505585e-08
2.070000000000000284e+01 9.082470306700197600e-08 3.191999909020777833e-08
2.075000000000000000e+01 9.008071049183178977e-08 4.079550126174078405e-08
2.080000000000000071e+01 9.611556334778312698e-08 3.862324695821876032e-08
2.085000000000000142e+01 9.513573568081545398e-08 3.822744761935309400e-08
2.090000000000000213e+01 1.023317972539354194e-07 4.106467902420269363e-08
2.095000000000000284e+01 1.024084778380606145e-07 4.422445076264828647e-08
2.100000000000000000e+01 9.482218908082545649e-08 4.390051693368787379e-08
2.105000000000000071e+01 1.099556826663125056e-07 4.751749339664300631e-08
2.110000000000000142e+01 9.889875818440909142e-08 4.925131639813471802e-08
2.115000000000000213e+01 1.024456160466321148e-07 4.700343284071527871e-08
2.120000000000000284e+01 1.059270559260996286e-07 4.454468289631707362e-08
2.125000000000000000e+01 9.005683013901295859e-08 4.816045467415544997e-08
2.130000000000000071e+01 7.548312483597101608e-08 5.840264349361868615e-08
2.135000000000000142e+01 7.595266537535295701e-08 5.667916933206425706e-08
2.140000000000000213e+01 8.187552090506618269e-08 5.007641186369783066e-08
2.145000000000000284e+01 8.283563867713572570e-08 4.739762470542829315e-08
2.150000000000000000e+01 7.772998476861968287e-08 4.870926626212148744e-08
2.155000000000000071e+01 8.796199243056230664e-08 4.690502082941171906e-08
2.160000000000000142e+01 9.520533004787302219e-08 4.597976121316282791e-08
2.165000000000000213e+01 9.494757763694761218e-08 3.613942003041639571e-08
2.170000000000000284e+01 8.951573456145688120e-08 3.247055609470617560e-08
2.175000000000000000e+01 9.502586002961499995e-08 3.391025829533061692e-08
2.180000000000000071e+01 8.979051079399866176e-08 2.584517056694139820e-08
2.185000000000000142e+01 8.454193212858804038e-08 2.005685329994371541e-08
2.190000000000000213e+01 9.225314917057477706e-08 2.369524819975130100e-08
2.195000000000000284e+01 9.013673994194482988e-08 3.355728594571780010e-08
2.200000000000000000e+01 9.693179046724234254e-08 3.690813866247897977e-08
2.205000000000000071e+01 9.170898051353533462e-08 3.815353391426196427e-08
2.210000000000000142e+01 9.085674962773563442e-08 4.030698245154162982e-08
2.215000000000000213e+01 8.344583095987137800e-08 5.093994897459566061e-08
2.220000000000000284e+01 7.249409639795437387e-08 4.034994774070915010e-08
2.225000000000000000e+01 7.126989323883996917e-08 3.836560363604906737e-08
2.230000000000000071e+01 7.262178927457549949e-08 3.642330324222490213e-08
2.235000000000000142e+01 7.376408769189660897e-08 3.138910173673917895e-08
2.240000000000000213e+01 7.602979122593045733e-08 2.951233273879606941e-08
2.245000000000000284e+01 7.358458994523397487e-08 2.836616143319033011e-08
2.250000000000000000e+01 6.806010969624968771e-08 3.404811655466613723e-08
2.255000000000000071e+01 7.648248848515973934e-08 3.568515879554539012e-08
2.260000000000000142e+01 7.690266616504459796e-08 3.252446976341196332e-08
2.265000000000000213e+01 7.872835096059903625e-08 3.620323096754193652e-08
2.270000000000000284e+01 7.800417753508369130e-08 3.455000600359158871e-08
2.275000000000000000e+01 8.083635055637152255e-08 3.844236128814442270e-08
2.280000000000000071e+01 7.716335969943110952e-08 3.918576724106150654e-08
2.285000000000000142e+01 6.196275631226512685e-08 3.127497230323636390e-08
2.290000000000000213e+01 6.085338590425096516e-08 3.986244051218548182e-08
2.295000000000000284e+01 4.651087341559924469e-08 3.617174904759277354e-08
2.300000000000000000e+01 5.043328728941644868e-08 2.641587205516028636e-08
2.305000000000000071e+01 5.447707847264768378e-08 2.549997574878185553e-08
2.310000000000000142e+01 5.632527217807351374e-08 2.864493809372123712e-08
2.315000000000000213e+01 6.688786817770129929e-08 3.364129769171308018e-08
2.320000000000000284e+01 6.355551795171442563e-08 3.181175759404238324e-08
2.325000000000000000e+01 6.904788935175240620e-08 2.608074365400306009e-08
2.330000000000000071e+01 6.591256589437589472e-08 2.042880647207568948e-08
2.335000000000000142e+01 6.625554589835573071e-08 2.404302693105452337e-08
2.340000000000000213e+01 6.630517060036487459e-08 2.105400425458207766e-08
2.345000000000000284e+01 5.323944687305894218e-08 1.277892381054420396e-08
2.350000000000000000e+01 4.955364263921884650e-08 2.671541532992886665e-08
2.355000000000000071e+01 4.226856257957047426e-08 2.291347481245401202e-08
2.360000000000000142e+01 3.417631963796390791e-08 2.061572869510978960e-08
2.365000000000000213e+01 4.472769821775874220e-08 1.682278590217480746e-08
2.370000000000000284e+01 5.246675126582623509e-08 1.410426375412863774e-08
2.375000000000000000e+01 5.841744982648347841e-08 1.699599046200973263e-08
2.380000000000000071e+01 6.185734520217062133e-08 2.307083632006210541e-08
2.385000000000000142e+01 6.544535150865342683e-08 2.661530604756609008e-08
2.390000000000000213e+01 6.174968830294899677e-08 3.611251310046726025e-08
2.395000000000000284e+01 5.782328199866724486e-08 3.609705823337487582e-08
2.400000000000000000e+01 4.890347848284549160e-08 3.414818646453422494e-08
2.405000000000000071e+01 4.407606973104764970e-08 3.729129821229653476e-08
2.410000000000000142e+01 3.466518561348772184e-08 3.028315199801437220e-08
2.415000000000000213e+01 3.499653694734011416e-08 2.577256011293009257e-08
2.420000000000000284e+01 4.036572448148161527e-08 1.847211307801652004e-08
2.425000000000000000e+01 3.547569208099532917e-08 2.103288168619460785e-08
2.430000000000000071e+01 4.083934167029111745e-08 3.153333139292004032e-08
2.435000000000000142e+01 3.581080922035131742e-08 3.312010533737097147e-08
2.440000000000000213e+01 2.933441884171212854e-08 2.905917050376002104e-08
2.445000000000000284e+01 2.895644110439793536e-08 2.929781924130979416e-08
2.450000000000000000e+01 2.888111505772931142e-08 2.883386645924583438e-08
2.455000000000000071e+01 1.835919423345213177e-08 2.595350891262733817e-08
2.460000000000000142e+01 1.397221659856608956e-08 3.397348060323427641e-08
2.465000000000000213e+01 2.017188643005292791e-08 4.237440829663339699e-08
2.470000000000000284e+01 2.360707180247627166e-08 4.291539261222537233e-08
2.475000000000000000e+01 2.580107235108107836e-08 3.438274199276601575e-08
2.480000000000000071e+01 2.877476845869570084e-08 1.668080453089628230e-08
2.485000000000000142e+01 1.725610025858778465e-08 1.121490512674297522e-08
2.490000000000000213e+01 4.153459732692608224e-09 1.265374717604500084e-08
2.495000000000000284e+01 -8.194181181448688361e-09 1.985320662497569174e-08
