# Supplementary material for: Quadrupolar 23Na+ NMR relaxation as a probe of subpicosecond collective dynamics in aqueous electrolyte solutions
Source: Nat Commun. 2023 Jan 5;14:84. doi: 10.1038/s41467-022-35695-3 (PMC9816157; doi:10.1038/s41467-022-35695-3)
Supplement: Supplementary file 3 — Source data [file 41467_2022_35695_MOESM3_ESM.zip › Source Data/Figure2/fig2bc_efg_acf_T30degC.dat]

# t (ps); 	 efg acf (atomic units); 	 std err (atomic units)
0.000000000000000000e+00 1.456738488203962944e-04 7.592639617753755806e-08
5.000000000000000278e-02 8.795227310370278006e-05 6.090673116813758288e-08
1.000000000000000056e-01 5.663716681291022575e-05 6.560528191853295485e-08
1.500000000000000222e-01 4.769867979437416975e-05 6.171969266067143880e-08
2.000000000000000111e-01 4.025284788184494138e-05 5.949864384952036965e-08
2.500000000000000000e-01 3.720471441069166097e-05 5.948124136512180629e-08
3.000000000000000444e-01 3.496179676966710285e-05 5.019241099566479178e-08
3.500000000000000333e-01 3.416215545910809999e-05 5.010569998772798397e-08
4.000000000000000222e-01 3.326957182319490385e-05 4.794033310472938508e-08
4.500000000000000111e-01 3.223704820474406656e-05 5.218934472954292832e-08
5.000000000000000000e-01 3.094800305470462410e-05 5.933326459137647763e-08
5.500000000000000444e-01 2.961209641877815744e-05 5.747508877389372856e-08
6.000000000000000888e-01 2.832402890032901767e-05 4.723239241950287574e-08
6.500000000000000222e-01 2.715486023137699074e-05 3.916847238494808104e-08
7.000000000000000666e-01 2.610143148990876457e-05 4.424131670167153906e-08
7.500000000000000000e-01 2.512112118537207956e-05 4.545619548634070167e-08
8.000000000000000444e-01 2.422242489546120494e-05 3.961704953030426885e-08
8.500000000000000888e-01 2.336750746017240239e-05 4.943607778532934477e-08
9.000000000000000222e-01 2.256261531794866097e-05 5.061012212419483648e-08
9.500000000000000666e-01 2.179099860213692122e-05 5.365452003991105978e-08
1.000000000000000000e+00 2.106336019709362608e-05 5.705215060474725435e-08
1.050000000000000044e+00 2.035810204133514642e-05 6.563354841399945509e-08
1.100000000000000089e+00 1.969252596056255870e-05 6.878278768787520119e-08
1.150000000000000133e+00 1.905784304170511390e-05 6.902829527962893465e-08
1.200000000000000178e+00 1.846070542212377322e-05 7.086349623739054231e-08
1.250000000000000000e+00 1.788711978008749383e-05 7.130385908975565351e-08
1.300000000000000044e+00 1.733609585696249553e-05 7.130474253233807139e-08
1.350000000000000089e+00 1.681272318943638304e-05 6.887836045294759823e-08
1.400000000000000133e+00 1.631152066387943928e-05 6.807012437660653158e-08
1.450000000000000178e+00 1.583916066083377680e-05 6.977490952360065770e-08
1.500000000000000000e+00 1.538098211718381465e-05 6.779093807613457851e-08
1.550000000000000044e+00 1.494462706591259357e-05 6.639719734227334373e-08
1.600000000000000089e+00 1.452743768452176545e-05 6.262781592685215798e-08
1.650000000000000133e+00 1.411319515397356985e-05 6.336960459080246034e-08
1.700000000000000178e+00 1.373193854645181038e-05 6.947620361046976226e-08
1.750000000000000000e+00 1.336943677052813821e-05 7.466999350883597889e-08
1.800000000000000044e+00 1.302419286646503286e-05 8.139608890642000016e-08
1.850000000000000089e+00 1.268610177709211013e-05 7.534059097942288115e-08
1.900000000000000133e+00 1.234424994603768368e-05 7.628058395637900065e-08
1.950000000000000178e+00 1.201607099514089457e-05 7.105169360426384623e-08
2.000000000000000000e+00 1.169931512554315868e-05 6.627217134655280782e-08
2.050000000000000266e+00 1.140101049355900239e-05 6.300032904681415837e-08
2.100000000000000089e+00 1.111036913965449593e-05 6.174560063322063638e-08
2.149999999999999911e+00 1.082786598225550047e-05 5.489615132287247132e-08
2.200000000000000178e+00 1.056056498879655380e-05 6.242572986249421245e-08
2.250000000000000000e+00 1.030106105890920042e-05 6.375528103985581619e-08
2.300000000000000266e+00 1.004025347801038658e-05 5.661709105808202451e-08
2.350000000000000089e+00 9.801152082409741914e-06 5.550396708008385957e-08
2.400000000000000355e+00 9.565014418530440305e-06 5.419679633497820415e-08
2.450000000000000178e+00 9.334512703891886912e-06 5.390146707969934901e-08
2.500000000000000000e+00 9.119313280775213001e-06 5.507911724732313921e-08
2.550000000000000266e+00 8.909511853926489405e-06 4.962088671681991048e-08
2.600000000000000089e+00 8.713410928518707009e-06 4.153406863495957619e-08
2.650000000000000355e+00 8.510287846658031762e-06 4.005891992328447334e-08
2.700000000000000178e+00 8.300804663665284111e-06 4.370773352535661563e-08
2.750000000000000000e+00 8.119517349600496466e-06 5.613402441041847159e-08
2.800000000000000266e+00 7.941637779682530094e-06 5.316092287751844751e-08
2.850000000000000089e+00 7.755098709404741096e-06 5.212867205177619035e-08
2.900000000000000355e+00 7.583668171847163994e-06 5.633798722807089076e-08
2.950000000000000178e+00 7.416083540198892688e-06 5.652582927575282119e-08
3.000000000000000000e+00 7.259358374444224199e-06 4.301565089024662976e-08
3.050000000000000266e+00 7.100563250174317402e-06 4.224480366823839270e-08
3.100000000000000089e+00 6.951045663329519712e-06 5.584992438252343014e-08
3.150000000000000355e+00 6.800782822484777192e-06 6.041245332275745835e-08
3.200000000000000178e+00 6.659092042656937628e-06 5.714063499273349101e-08
3.250000000000000000e+00 6.513364827219623539e-06 5.267447027770290495e-08
3.300000000000000266e+00 6.381801040086090733e-06 5.735256806073354483e-08
3.350000000000000089e+00 6.251135622376662851e-06 5.563272450685028545e-08
3.400000000000000355e+00 6.118956367217536693e-06 5.811590829799475335e-08
3.450000000000000178e+00 5.993004742045057593e-06 6.504657243096064513e-08
3.500000000000000000e+00 5.865817946561213861e-06 4.694270185705030914e-08
3.550000000000000266e+00 5.747292648244987788e-06 4.445016039017593569e-08
3.600000000000000089e+00 5.636517210997815520e-06 4.290314883318145515e-08
3.650000000000000355e+00 5.507496757341937234e-06 4.302067936151302543e-08
3.700000000000000178e+00 5.388393257229674195e-06 3.574217998941298929e-08
3.750000000000000000e+00 5.282332698388902518e-06 3.128663997573449649e-08
3.800000000000000266e+00 5.186057964855913000e-06 3.915473489367596475e-08
3.850000000000000089e+00 5.071404057803341349e-06 4.963233367013090463e-08
3.900000000000000355e+00 4.970099678239531559e-06 5.341010049590417922e-08
3.950000000000000178e+00 4.873191019376606857e-06 5.848787740527829043e-08
4.000000000000000000e+00 4.776347304145935285e-06 5.617295408468775832e-08
4.049999999999999822e+00 4.687389307147467240e-06 5.725628329311589122e-08
4.100000000000000533e+00 4.597029562413513514e-06 4.562541956391491547e-08
4.150000000000000355e+00 4.507279718111308111e-06 4.049109399428946791e-08
4.200000000000000178e+00 4.434093843759586364e-06 4.234145011672563961e-08
4.250000000000000000e+00 4.344893906331849111e-06 4.272442428432385591e-08
4.299999999999999822e+00 4.252833086521138844e-06 4.535131763445515847e-08
4.350000000000000533e+00 4.165372920236622029e-06 4.523665990539776954e-08
4.400000000000000355e+00 4.092545496555040430e-06 4.114462900031555256e-08
4.450000000000000178e+00 4.018644152238137402e-06 4.973792622951813675e-08
4.500000000000000000e+00 3.945017089314398274e-06 4.293324772010647693e-08
4.549999999999999822e+00 3.875899218413386747e-06 3.485117160404206832e-08
4.600000000000000533e+00 3.818243238262954248e-06 4.685930527463048572e-08
4.650000000000000355e+00 3.747185591591459628e-06 5.648788305878613968e-08
4.700000000000000178e+00 3.677516369871196602e-06 5.700934638014338619e-08
4.750000000000000000e+00 3.596219591381466366e-06 6.068041885643307303e-08
4.800000000000000711e+00 3.533821594781835690e-06 5.634365809903791287e-08
4.850000000000000533e+00 3.472657898330600103e-06 4.992036611496870560e-08
4.900000000000000355e+00 3.413360803459041474e-06 5.463646481135226935e-08
4.950000000000000178e+00 3.353746054538291295e-06 6.041033184807505513e-08
5.000000000000000000e+00 3.299232827770256049e-06 5.298084550955928144e-08
5.050000000000000711e+00 3.251404252751349224e-06 4.527039618874791998e-08
5.100000000000000533e+00 3.194252115319802479e-06 3.578546250463229350e-08
5.150000000000000355e+00 3.142137654675736585e-06 3.299428732252993632e-08
5.200000000000000178e+00 3.087207048205914563e-06 3.815010593973882187e-08
5.250000000000000000e+00 3.049799368569511327e-06 3.722551553572065128e-08
5.300000000000000711e+00 2.995738977224256425e-06 2.745691927263691302e-08
5.350000000000000533e+00 2.939739959400135607e-06 3.498433030795156997e-08
5.400000000000000355e+00 2.882323703098785671e-06 3.629461782964218502e-08
5.450000000000000178e+00 2.825797315058438298e-06 3.936450980415728537e-08
5.500000000000000000e+00 2.784314949002128258e-06 4.546213260226559439e-08
5.550000000000000711e+00 2.734980865080639665e-06 5.168990111547690813e-08
5.600000000000000533e+00 2.680427714214517176e-06 4.661579784988470549e-08
5.650000000000000355e+00 2.638921282844570795e-06 3.658536840491027449e-08
5.700000000000000178e+00 2.600673687240398420e-06 4.226060377294098967e-08
5.750000000000000000e+00 2.562736687158472066e-06 5.174184376730816870e-08
5.800000000000000711e+00 2.522290763788301407e-06 5.345367167177170024e-08
5.850000000000000533e+00 2.483188325714296639e-06 5.859216709877158864e-08
5.900000000000000355e+00 2.441206069084971289e-06 4.453788573508959365e-08
5.950000000000000178e+00 2.404877462313185592e-06 3.475927577076862068e-08
6.000000000000000000e+00 2.378932763637187045e-06 3.754453247825822718e-08
6.050000000000000711e+00 2.334907005343942999e-06 4.801513876013572582e-08
6.100000000000000533e+00 2.303592530061908859e-06 5.668935310725721020e-08
6.150000000000000355e+00 2.271090138880327868e-06 4.320903476616436018e-08
6.200000000000000178e+00 2.229493550672972866e-06 4.026354739689562465e-08
6.250000000000000000e+00 2.191045436689260709e-06 4.525782840549271640e-08
6.300000000000000711e+00 2.154423748548299073e-06 4.902616881516628964e-08
6.350000000000000533e+00 2.121521003337001792e-06 4.947406569615936694e-08
6.400000000000000355e+00 2.100976240177771546e-06 4.340825964094136797e-08
6.450000000000000178e+00 2.070331234401491407e-06 4.577552126197786263e-08
6.500000000000000000e+00 2.044437096897886009e-06 3.551092306043747972e-08
6.550000000000000711e+00 2.011216572060993875e-06 3.080936097399460694e-08
6.600000000000000533e+00 1.987246238499165008e-06 3.043610373827985113e-08
6.650000000000000355e+00 1.932948302160093292e-06 2.140526219373148599e-08
6.700000000000000178e+00 1.904102695172124552e-06 2.967704044893444460e-08
6.750000000000000000e+00 1.877907653644491668e-06 3.364528951953410755e-08
6.800000000000000711e+00 1.858340248613999310e-06 3.227018326350013697e-08
6.850000000000000533e+00 1.825702099555766733e-06 3.839787130754322987e-08
6.900000000000000355e+00 1.798174429323225112e-06 4.048535893904572258e-08
6.950000000000000178e+00 1.771508509324953341e-06 3.629568433120039890e-08
7.000000000000000000e+00 1.738433632423494004e-06 3.597205334123413121e-08
7.050000000000000711e+00 1.725501052394272705e-06 3.707641588332734012e-08
7.100000000000000533e+00 1.712523263599721260e-06 3.785554700302295751e-08
7.150000000000000355e+00 1.681777043032634468e-06 4.323370933361864853e-08
7.200000000000000178e+00 1.648516885044908122e-06 4.021718016724932876e-08
7.250000000000000000e+00 1.630395290180466671e-06 4.291236200841562004e-08
7.300000000000000711e+00 1.608320576206220987e-06 4.419340243665699188e-08
7.350000000000000533e+00 1.577059375037899454e-06 3.718607618816664605e-08
7.400000000000000355e+00 1.553807008593141453e-06 4.500669898987199457e-08
7.450000000000000178e+00 1.532538293810004941e-06 4.079668708909222319e-08
7.500000000000000000e+00 1.508711399403370014e-06 4.652030782509865611e-08
7.550000000000000711e+00 1.492363780443673533e-06 4.327973259003908963e-08
7.600000000000000533e+00 1.471414773313036611e-06 4.494892858188146375e-08
7.650000000000000355e+00 1.452402471812305893e-06 5.207021670081892567e-08
7.700000000000000178e+00 1.432849232915546626e-06 4.683645892420264862e-08
7.750000000000000000e+00 1.414579136398168901e-06 3.650391233221335518e-08
7.800000000000000711e+00 1.394173262873674381e-06 3.490194444042455403e-08
7.850000000000000533e+00 1.370105707057270302e-06 3.825130330457194828e-08
7.900000000000000355e+00 1.353656471347645214e-06 4.340645821623250848e-08
7.950000000000000178e+00 1.339286109750054813e-06 4.433092756493198081e-08
8.000000000000000000e+00 1.323934220630397262e-06 4.448821450616774811e-08
8.050000000000000711e+00 1.308624477329380000e-06 3.322979383491903670e-08
8.099999999999999645e+00 1.309541164250574315e-06 2.510719899181369292e-08
8.150000000000000355e+00 1.290945245236104623e-06 2.186341098034002511e-08
8.200000000000001066e+00 1.261618226323732989e-06 1.656970160380019643e-08
8.250000000000000000e+00 1.252339340082196545e-06 2.738405100045517957e-08
8.300000000000000711e+00 1.230616954867130504e-06 2.737523446718624365e-08
8.349999999999999645e+00 1.204302114248049889e-06 3.298195730434857956e-08
8.400000000000000355e+00 1.199832074548810881e-06 3.601636576979932201e-08
8.450000000000001066e+00 1.183667601175329775e-06 4.037629738536308791e-08
8.500000000000000000e+00 1.173718494889218411e-06 4.173952848951118981e-08
8.550000000000000711e+00 1.141163988598829844e-06 3.000553088940745116e-08
8.599999999999999645e+00 1.112800037901991185e-06 2.411513652536344874e-08
8.650000000000000355e+00 1.105188515517240853e-06 3.173191801174575578e-08
8.700000000000001066e+00 1.094896845720414208e-06 3.575707113699537000e-08
8.750000000000000000e+00 1.075815016800880432e-06 4.347932598527807747e-08
8.800000000000000711e+00 1.064717222310496605e-06 3.826109865256954737e-08
8.849999999999999645e+00 1.053288810790028902e-06 3.438104061125642431e-08
8.900000000000000355e+00 1.033516060573348298e-06 3.451050633927821834e-08
8.950000000000001066e+00 1.014722173065851800e-06 2.748637163328815139e-08
9.000000000000000000e+00 1.014628344982279017e-06 1.721786436256196315e-08
9.050000000000000711e+00 1.018022980154268804e-06 2.071253900383204343e-08
9.099999999999999645e+00 1.001350684387178015e-06 2.866593011837497287e-08
9.150000000000000355e+00 9.823516022421791005e-07 3.733148149796244060e-08
9.200000000000001066e+00 9.748493419638397594e-07 2.941948358724083391e-08
9.250000000000000000e+00 9.594486983005441448e-07 3.419756484893033370e-08
9.300000000000000711e+00 9.608169171019997441e-07 3.385322267054618484e-08
9.349999999999999645e+00 9.537683617149055289e-07 3.570101260625763845e-08
9.400000000000000355e+00 9.372107940304269928e-07 3.834533906443162159e-08
9.450000000000001066e+00 9.092048497888539888e-07 2.832858697025467364e-08
9.500000000000000000e+00 8.919332633857748541e-07 3.234257508971755178e-08
9.550000000000000711e+00 9.015443569163861360e-07 2.634953485690152105e-08
9.600000000000001421e+00 8.928576600834428016e-07 2.940885408962626538e-08
9.650000000000000355e+00 8.760576987778666042e-07 3.618996348660324262e-08
9.700000000000001066e+00 8.611963300792787207e-07 3.619235408261497249e-08
9.750000000000000000e+00 8.450922304229475273e-07 4.561535308723481004e-08
9.800000000000000711e+00 8.371036489467785906e-07 4.784355724895970800e-08
9.850000000000001421e+00 8.289892821418268822e-07 4.653740137303359504e-08
9.900000000000000355e+00 8.258409800408169263e-07 4.426681675441280236e-08
9.950000000000001066e+00 8.219563443190535502e-07 3.962458288457266485e-08
1.000000000000000000e+01 8.147300151705087301e-07 4.158926734008716786e-08
1.005000000000000071e+01 7.995812323311932037e-07 4.606014739776613011e-08
1.010000000000000142e+01 7.865832667772907776e-07 5.610448886803780994e-08
1.015000000000000036e+01 7.658140204329995078e-07 6.191488635006654656e-08
1.020000000000000107e+01 7.563165401847385552e-07 5.122625479808106017e-08
1.025000000000000000e+01 7.510441317194425584e-07 4.231220631563016651e-08
1.030000000000000071e+01 7.532082213984149812e-07 4.567406722418653361e-08
1.035000000000000142e+01 7.429745439823334414e-07 5.105269027680023691e-08
1.040000000000000036e+01 7.253133525658986995e-07 4.622861877927203918e-08
1.045000000000000107e+01 7.319311847805878418e-07 4.394307550628916113e-08
1.050000000000000000e+01 7.238064851872900775e-07 5.379837904418127965e-08
1.055000000000000071e+01 7.060348814390765754e-07 6.021230813170842432e-08
1.060000000000000142e+01 7.075222884848506191e-07 5.728923130672056483e-08
1.065000000000000036e+01 7.066097106368194927e-07 6.272804768681718412e-08
1.070000000000000107e+01 6.972100725054048437e-07 6.312002677900656701e-08
1.075000000000000000e+01 6.982541004574502999e-07 5.983930299053760766e-08
1.080000000000000071e+01 6.945692153872439979e-07 4.837174694312161853e-08
1.085000000000000142e+01 6.895068106766772114e-07 4.678655230889840725e-08
1.090000000000000036e+01 6.786678811219274458e-07 3.840454589604690182e-08
1.095000000000000107e+01 6.545214503347347478e-07 3.974326206056522285e-08
1.100000000000000000e+01 6.389447430018390433e-07 3.675889988389859651e-08
1.105000000000000071e+01 6.433781131127318982e-07 3.579988702939458106e-08
1.110000000000000142e+01 6.459246681466679324e-07 4.080108998460623971e-08
1.115000000000000036e+01 6.531113853429179514e-07 4.746601132293385541e-08
1.120000000000000107e+01 6.450799668007416826e-07 3.988505681865782738e-08
1.125000000000000000e+01 6.293340622742198781e-07 5.037861813030408238e-08
1.130000000000000071e+01 6.194342295261638669e-07 6.123172554208543962e-08
1.135000000000000142e+01 6.047820135478189718e-07 5.169482193967661986e-08
1.140000000000000036e+01 5.988961447135175635e-07 4.922326699781679163e-08
1.145000000000000107e+01 5.957501961036233048e-07 6.053730633794244853e-08
1.150000000000000000e+01 5.951498961095952361e-07 5.101979415587694221e-08
1.155000000000000071e+01 5.941198243593135723e-07 4.076448950111125012e-08
1.160000000000000142e+01 5.853223407779362025e-07 4.135632815563258489e-08
1.165000000000000036e+01 5.687134025220313495e-07 5.251435002724538583e-08
1.170000000000000107e+01 5.587368752701978776e-07 5.186319640891297268e-08
1.175000000000000000e+01 5.469307823767919846e-07 5.310298268032999763e-08
1.180000000000000071e+01 5.514169804863450372e-07 5.333897467220946666e-08
1.185000000000000142e+01 5.446889404978025951e-07 5.791708806464392334e-08
1.190000000000000036e+01 5.354546444857281899e-07 5.939254579320918333e-08
1.195000000000000107e+01 5.332184736669319572e-07 5.453371152703889592e-08
1.200000000000000000e+01 5.347652576179228339e-07 5.299455997925880789e-08
1.205000000000000071e+01 5.271653827392582802e-07 5.408310001149563410e-08
1.210000000000000142e+01 5.269937071616058757e-07 4.711625011396444837e-08
1.215000000000000036e+01 5.225700497309579535e-07 4.771746162003241321e-08
1.220000000000000107e+01 5.157209844495222754e-07 6.535164379272179405e-08
1.225000000000000000e+01 5.030666248243487168e-07 6.447964355678914812e-08
1.230000000000000071e+01 4.968628197357841417e-07 6.830141589887467952e-08
1.235000000000000142e+01 4.919907576863094448e-07 6.423528968483324030e-08
1.240000000000000036e+01 4.992799898814423583e-07 6.248665495554131997e-08
1.245000000000000107e+01 5.061304301733273639e-07 6.049894663266262689e-08
1.250000000000000000e+01 4.950046475334856439e-07 6.122047637428091784e-08
1.255000000000000071e+01 4.877771451546224871e-07 5.691788242857236958e-08
1.260000000000000142e+01 4.845455950204130605e-07 5.891529915638823022e-08
1.265000000000000036e+01 4.775582774318621233e-07 5.204988865475267337e-08
1.270000000000000107e+01 4.749358835211822156e-07 5.072980281055564019e-08
1.275000000000000000e+01 4.779520810512089054e-07 6.282580028688056849e-08
1.280000000000000071e+01 4.774197218067520207e-07 6.000108574370379477e-08
1.285000000000000142e+01 4.669471372479776035e-07 5.950843883019459389e-08
1.290000000000000036e+01 4.546377096791347656e-07 5.113846541137310858e-08
1.295000000000000107e+01 4.568227575212853896e-07 5.125243470763038965e-08
1.300000000000000000e+01 4.503516725837723904e-07 5.575263773650205934e-08
1.305000000000000071e+01 4.372014908371214731e-07 5.397787303417122605e-08
1.310000000000000142e+01 4.453764580084682625e-07 5.359143320667874795e-08
1.315000000000000036e+01 4.476843452682996262e-07 5.167327489141917127e-08
1.320000000000000107e+01 4.324875513865629014e-07 5.243186237078057120e-08
1.325000000000000000e+01 4.302129763611797006e-07 5.288929800175067187e-08
1.330000000000000071e+01 4.308611585528513637e-07 4.665124130317273177e-08
1.335000000000000142e+01 4.306848176993532752e-07 4.993553942243211253e-08
1.340000000000000036e+01 4.340095685846728310e-07 4.563298941706198548e-08
1.345000000000000107e+01 4.354748164607204050e-07 4.392882589292789519e-08
1.350000000000000000e+01 4.235683531534208888e-07 5.023030108762289202e-08
1.355000000000000071e+01 4.052559225104503180e-07 5.481633301112544977e-08
1.360000000000000142e+01 3.891793006980655772e-07 5.962800103196935273e-08
1.365000000000000036e+01 3.796395362816179552e-07 6.072745642399801007e-08
1.370000000000000107e+01 3.784435854572187240e-07 6.120687559081536381e-08
1.375000000000000000e+01 3.834355159757430785e-07 5.664610696756074992e-08
1.380000000000000071e+01 3.710817473576416585e-07 5.715710627122379537e-08
1.385000000000000142e+01 3.640666620842347978e-07 5.468671321440608474e-08
1.390000000000000036e+01 3.650359019399334550e-07 5.584422017450620189e-08
1.395000000000000107e+01 3.579716934367329626e-07 5.725576136686182119e-08
1.400000000000000000e+01 3.603323817044587263e-07 5.980123653168339136e-08
1.405000000000000071e+01 3.569229292235416097e-07 5.470449548686432107e-08
1.410000000000000142e+01 3.500160885208370162e-07 5.965235467724606391e-08
1.415000000000000036e+01 3.583747726856050886e-07 5.607579634530513702e-08
1.420000000000000107e+01 3.587005010259274338e-07 4.953792341266336294e-08
1.425000000000000000e+01 3.558082636854968887e-07 5.090939122362082573e-08
1.430000000000000071e+01 3.578119978588334832e-07 5.392322871962748480e-08
1.435000000000000142e+01 3.554106914527691232e-07 5.791384368597649253e-08
1.440000000000000036e+01 3.468913115038690852e-07 4.691983842336412738e-08
1.445000000000000107e+01 3.386203842057597222e-07 4.140504693237844577e-08
1.450000000000000000e+01 3.318095127030608857e-07 4.683058352773254907e-08
1.455000000000000071e+01 3.342529696338527957e-07 4.899109508496505331e-08
1.460000000000000142e+01 3.249449723835980145e-07 4.797410453172109125e-08
1.465000000000000036e+01 3.258217415628191459e-07 4.773535681841310483e-08
1.470000000000000107e+01 3.363107224467969595e-07 4.768609623130427495e-08
1.475000000000000000e+01 3.357389435631086064e-07 4.529338120433408536e-08
1.480000000000000071e+01 3.423762398681303028e-07 3.601100260311753933e-08
1.485000000000000142e+01 3.392761518528465763e-07 3.216228587496571349e-08
1.490000000000000036e+01 3.331103089298481016e-07 4.855495439487358360e-08
1.495000000000000107e+01 3.257434090059888227e-07 4.882383123506697221e-08
1.500000000000000000e+01 3.202070523501104609e-07 4.709328076009330041e-08
1.505000000000000071e+01 3.261698954580773283e-07 5.099352359228731526e-08
1.510000000000000142e+01 3.315031403521364039e-07 4.267801499042512787e-08
1.515000000000000036e+01 3.271918502378665395e-07 3.468552409403549098e-08
1.520000000000000107e+01 3.155081398050540704e-07 2.440706461084470396e-08
1.525000000000000000e+01 3.011371705714314150e-07 2.927073453953132635e-08
1.530000000000000071e+01 3.004817748269210807e-07 3.653832655107598004e-08
1.535000000000000142e+01 2.961185206973702313e-07 3.273398056399416228e-08
1.540000000000000036e+01 2.966333624938683795e-07 3.259852566659980572e-08
1.545000000000000107e+01 2.872863710023389672e-07 2.962559884775368060e-08
1.550000000000000000e+01 2.815865605501265489e-07 3.544881294216245154e-08
1.555000000000000071e+01 2.789595274644649407e-07 4.037330051259746949e-08
1.560000000000000142e+01 2.766786463284231801e-07 4.355600173352026871e-08
1.565000000000000036e+01 2.792908207709663891e-07 4.937707140976677854e-08
1.570000000000000107e+01 2.786013966632803212e-07 5.840131536763161457e-08
1.575000000000000000e+01 2.854256720174819186e-07 5.577515332151564838e-08
1.580000000000000071e+01 2.856796855481034495e-07 4.585988797957947732e-08
1.585000000000000142e+01 2.827690599514868381e-07 3.881828352333188645e-08
1.590000000000000036e+01 2.822427476023413584e-07 3.707242571192736316e-08
1.595000000000000107e+01 2.865009239859820229e-07 3.967234506228395416e-08
1.600000000000000000e+01 2.864058729320354458e-07 4.944316978221650948e-08
1.605000000000000071e+01 2.905691458264110395e-07 5.069474725319432799e-08
1.610000000000000142e+01 2.928075523267121486e-07 5.979709150085941129e-08
1.615000000000000213e+01 2.764314276486819013e-07 6.060974230439764982e-08
1.619999999999999929e+01 2.600429720280847263e-07 4.952016112028924435e-08
1.625000000000000000e+01 2.593824193847080948e-07 5.082821706028801003e-08
1.630000000000000071e+01 2.570712700338728604e-07 4.946730659378382767e-08
1.635000000000000142e+01 2.587137330080954188e-07 5.270742069549716310e-08
1.640000000000000213e+01 2.594171027209605094e-07 5.331885721215502537e-08
1.644999999999999929e+01 2.552871075157901709e-07 4.584655612227885841e-08
1.650000000000000000e+01 2.489103600710608289e-07 4.702045829701465125e-08
1.655000000000000071e+01 2.496445695561988458e-07 5.086186517939266692e-08
1.660000000000000142e+01 2.522708995344999718e-07 4.223046274516139649e-08
1.665000000000000213e+01 2.593043488868117276e-07 5.186384097347182741e-08
1.669999999999999929e+01 2.642359314170652050e-07 6.704324962791373290e-08
1.675000000000000000e+01 2.661862450110410355e-07 6.778977712574338958e-08
1.680000000000000071e+01 2.626914353429867179e-07 6.029870354715116032e-08
1.685000000000000142e+01 2.549673819300040481e-07 5.520497343014287028e-08
1.690000000000000213e+01 2.472014755472373819e-07 5.448753464558897931e-08
1.694999999999999929e+01 2.463177548549541910e-07 5.046638852166169285e-08
1.700000000000000000e+01 2.444677107612644252e-07 3.925702537708901963e-08
1.705000000000000071e+01 2.512004679228756680e-07 3.278815234360232072e-08
1.710000000000000142e+01 2.605817554105863387e-07 3.221329581611774360e-08
1.715000000000000213e+01 2.576923072636505763e-07 4.849597462810055109e-08
1.719999999999999929e+01 2.448171455405658500e-07 5.487062361842619716e-08
1.725000000000000000e+01 2.485499755002381248e-07 4.671057422654776001e-08
1.730000000000000071e+01 2.480794639111867920e-07 5.570812027272174920e-08
1.735000000000000142e+01 2.456073040999278132e-07 5.589289811610505289e-08
1.740000000000000213e+01 2.422273333513374405e-07 3.769001467159837488e-08
1.744999999999999929e+01 2.420843188577779319e-07 4.016085912944586081e-08
1.750000000000000000e+01 2.373545036032176837e-07 4.125681239717749749e-08
1.755000000000000071e+01 2.249406702083053563e-07 4.801727723010312887e-08
1.760000000000000142e+01 2.256965476908519407e-07 4.218389831028470192e-08
1.765000000000000213e+01 2.334519062609705017e-07 4.226366702493372856e-08
1.769999999999999929e+01 2.372838605501851860e-07 4.566791665426875797e-08
1.775000000000000000e+01 2.341418958702760568e-07 4.404968793126802817e-08
1.780000000000000071e+01 2.271108678440288607e-07 4.628916804638507836e-08
1.785000000000000142e+01 2.315447061822847381e-07 4.501603239131844297e-08
1.790000000000000213e+01 2.280007300747506886e-07 5.365909645718180648e-08
1.794999999999999929e+01 2.184957844394217511e-07 5.020040411789945819e-08
1.800000000000000000e+01 2.208245175178515540e-07 3.985292085109745526e-08
1.805000000000000071e+01 2.244871769377944799e-07 3.709680995386731360e-08
1.810000000000000142e+01 2.243356754295374917e-07 3.996019035270510438e-08
1.815000000000000213e+01 2.173267748181670159e-07 4.093601618480111074e-08
1.819999999999999929e+01 2.227285306945938020e-07 3.372387059654659361e-08
1.825000000000000000e+01 2.161259786756160165e-07 3.741408519199244242e-08
1.830000000000000071e+01 2.142413334153795669e-07 4.151378547548848098e-08
1.835000000000000142e+01 2.214673402704385846e-07 4.425472782374119943e-08
1.840000000000000213e+01 2.264425708256603076e-07 3.951193708805209885e-08
1.844999999999999929e+01 2.226461147737861807e-07 3.769041439567006857e-08
1.850000000000000000e+01 2.240975098344571996e-07 3.849189868646137342e-08
1.855000000000000071e+01 2.219833358071662373e-07 5.281590527801853467e-08
1.860000000000000142e+01 2.147310689807203963e-07 6.137137568527037804e-08
1.865000000000000213e+01 2.141760426662820109e-07 5.142256561001730656e-08
1.869999999999999929e+01 2.216337524259793128e-07 4.289738994198983240e-08
1.875000000000000000e+01 2.236076526668136988e-07 3.986976296763194574e-08
1.880000000000000071e+01 2.203206729681651498e-07 4.078215188496911045e-08
1.885000000000000142e+01 2.215091355295929128e-07 3.433254256906882861e-08
1.890000000000000213e+01 2.184264606651213996e-07 3.462010367016918368e-08
1.894999999999999929e+01 2.195777081601451399e-07 3.477515749130640550e-08
1.900000000000000000e+01 2.132866659399400457e-07 3.118324860495931028e-08
1.905000000000000071e+01 1.966965178179524790e-07 2.800194550710598674e-08
1.910000000000000142e+01 1.996990181820307746e-07 2.960157092399032872e-08
1.915000000000000213e+01 1.931790328464749866e-07 3.814859710405980439e-08
1.920000000000000284e+01 1.879683735965171918e-07 4.694173987563933827e-08
1.925000000000000000e+01 1.885355422090316588e-07 5.082633721673227189e-08
1.930000000000000071e+01 1.877494364075975904e-07 5.361572329814554836e-08
1.935000000000000142e+01 1.884051174960999440e-07 4.646436846112043832e-08
1.940000000000000213e+01 1.850469515176716338e-07 4.559164082700463479e-08
1.945000000000000284e+01 1.809124249001351386e-07 4.424802721252735487e-08
1.950000000000000000e+01 1.727784474762285455e-07 4.284626033535546019e-08
1.955000000000000071e+01 1.583226878591508227e-07 5.659917758725253116e-08
1.960000000000000142e+01 1.548477269846475016e-07 5.770357609569655377e-08
1.965000000000000213e+01 1.628273982684123207e-07 5.809831578506583630e-08
1.970000000000000284e+01 1.676567520914686303e-07 5.478336008677977338e-08
1.975000000000000000e+01 1.720171843412424993e-07 5.401219388476725870e-08
1.980000000000000071e+01 1.801333853312483899e-07 5.832897044089382050e-08
1.985000000000000142e+01 1.765332597118216567e-07 6.104261794397373700e-08
1.990000000000000213e+01 1.645713215251565874e-07 6.123985473117743267e-08
1.995000000000000284e+01 1.552663122019653206e-07 6.173783996951909121e-08
2.000000000000000000e+01 1.558840546287105017e-07 5.113852546521510126e-08
2.005000000000000071e+01 1.503213334863285758e-07 4.758363329509365598e-08
2.010000000000000142e+01 1.366465043097675126e-07 3.577125610317820037e-08
2.015000000000000213e+01 1.364730223034874392e-07 3.867006620914000110e-08
2.020000000000000284e+01 1.354672560262924918e-07 4.322341229651833069e-08
2.025000000000000000e+01 1.301369821337306306e-07 4.111794364525287406e-08
2.030000000000000071e+01 1.322755411279483653e-07 4.268065122026175418e-08
2.035000000000000142e+01 1.420278965567458620e-07 4.087425619260659835e-08
2.040000000000000213e+01 1.450145395358395809e-07 4.199166211185486425e-08
2.045000000000000284e+01 1.503558820600676015e-07 4.021661596776508792e-08
2.050000000000000000e+01 1.384314478194716441e-07 4.241795267277476581e-08
2.055000000000000071e+01 1.287841704323555320e-07 4.249525921690589842e-08
2.060000000000000142e+01 1.271771746209541068e-07 4.225639144147553772e-08
2.065000000000000213e+01 1.323696667500681024e-07 3.721682813301536712e-08
2.070000000000000284e+01 1.337035972148276307e-07 2.974774898508818231e-08
2.075000000000000000e+01 1.376692031121201716e-07 3.325169546794961607e-08
2.080000000000000071e+01 1.264726133988157184e-07 3.288292075665818959e-08
2.085000000000000142e+01 1.336628247260934447e-07 3.420313329978756323e-08
2.090000000000000213e+01 1.277552954921742177e-07 4.046273382524145702e-08
2.095000000000000284e+01 1.162905710829746306e-07 4.152837883147761177e-08
2.100000000000000000e+01 1.134037471157277389e-07 3.913460928829775898e-08
2.105000000000000071e+01 1.152433448351440975e-07 4.242467354025487474e-08
2.110000000000000142e+01 1.217750054385248735e-07 4.178907699725822639e-08
2.115000000000000213e+01 1.286456966577783989e-07 5.380725122164251965e-08
2.120000000000000284e+01 1.283308113401280805e-07 5.461158185746179726e-08
2.125000000000000000e+01 1.193153258958585413e-07 4.857038716112988486e-08
2.130000000000000071e+01 1.097348343153566822e-07 4.522279793368208726e-08
2.135000000000000142e+01 1.049855272061896993e-07 3.896227806980302336e-08
2.140000000000000213e+01 1.074307190722607685e-07 4.358785674370986330e-08
2.145000000000000284e+01 1.190113264107652503e-07 4.222107762122382954e-08
2.150000000000000000e+01 1.172486766025326081e-07 3.978416135331386263e-08
2.155000000000000071e+01 1.125837356680532600e-07 4.939746259234953963e-08
2.160000000000000142e+01 1.005828222933851320e-07 4.396267253978868232e-08
2.165000000000000213e+01 1.051644669594130411e-07 3.742793601788811376e-08
2.170000000000000284e+01 9.892884657731803863e-08 4.369007367298374664e-08
2.175000000000000000e+01 9.737423615446825493e-08 4.646323219731726975e-08
2.180000000000000071e+01 1.062130862659717672e-07 4.182425991084685209e-08
2.185000000000000142e+01 9.195941146864521621e-08 4.695070094700191809e-08
2.190000000000000213e+01 9.444421804002612356e-08 5.715471241491124633e-08
2.195000000000000284e+01 8.564077144722551692e-08 4.975398288632826574e-08
2.200000000000000000e+01 8.578123758673075435e-08 4.513788441060447511e-08
2.205000000000000071e+01 9.395522468882643807e-08 4.865783641314869640e-08
2.210000000000000142e+01 9.258430119640709846e-08 4.381797241217889133e-08
2.215000000000000213e+01 8.557697516102075274e-08 3.908413292639435938e-08
2.220000000000000284e+01 8.409416683315662037e-08 4.027784002079143652e-08
2.225000000000000000e+01 8.204343656424780377e-08 4.851409423125204203e-08
2.230000000000000071e+01 7.358593796213338685e-08 4.236114785961765504e-08
2.235000000000000142e+01 8.023626243608025071e-08 4.414372609858740891e-08
2.240000000000000213e+01 8.141173558990117337e-08 3.878855472870839449e-08
2.245000000000000284e+01 7.702381345921719048e-08 3.911957543185241181e-08
2.250000000000000000e+01 7.743285393775354953e-08 4.652739238761065721e-08
2.255000000000000071e+01 7.659467139860788458e-08 3.959487861866303017e-08
2.260000000000000142e+01 8.154212076591028751e-08 3.930907940463270143e-08
2.265000000000000213e+01 8.201679846187509612e-08 3.623779435540673680e-08
2.270000000000000284e+01 7.557997510658801330e-08 3.163828639381352326e-08
2.275000000000000000e+01 7.302681850615278059e-08 2.287494193189332928e-08
2.280000000000000071e+01 6.647939330442651863e-08 2.323296752760989080e-08
2.285000000000000142e+01 6.845564558189690136e-08 2.371750411583919858e-08
2.290000000000000213e+01 7.357360305860463145e-08 1.832712081062514627e-08
2.295000000000000284e+01 6.934133204658789599e-08 2.089282290688137706e-08
2.300000000000000000e+01 7.541673220860093495e-08 3.192318808324852334e-08
2.305000000000000071e+01 7.034308227399839278e-08 2.812953290912456259e-08
2.310000000000000142e+01 7.236889613231862748e-08 2.503651297947611183e-08
2.315000000000000213e+01 5.982112289200086363e-08 2.749363615083739485e-08
2.320000000000000284e+01 6.637480985719209410e-08 2.746832097501039851e-08
2.325000000000000000e+01 7.920404236443481964e-08 2.080113039623600792e-08
2.330000000000000071e+01 8.774262126883226497e-08 2.837016256481182027e-08
2.335000000000000142e+01 9.110340651364396449e-08 3.688340068136628810e-08
2.340000000000000213e+01 9.072897276693708396e-08 4.874077353352306771e-08
2.345000000000000284e+01 8.653793332304102727e-08 4.612081922207216500e-08
2.350000000000000000e+01 7.914787904403867184e-08 3.706932453494283395e-08
2.355000000000000071e+01 8.138555215313016426e-08 3.698828014494422168e-08
2.360000000000000142e+01 7.864283538602452744e-08 4.095828930468261299e-08
2.365000000000000213e+01 8.146829289757982278e-08 4.214567800231328893e-08
2.370000000000000284e+01 8.641731382631607914e-08 3.574431829924932982e-08
2.375000000000000000e+01 8.753130420977690339e-08 2.298781629886884353e-08
2.380000000000000071e+01 8.376159471007235405e-08 2.310109186031205689e-08
2.385000000000000142e+01 7.623701562791800214e-08 2.891559122023708059e-08
2.390000000000000213e+01 6.943051174887251694e-08 3.640918409802583696e-08
2.395000000000000284e+01 6.006793769349737499e-08 3.721490001297014628e-08
2.400000000000000000e+01 5.355013902462842366e-08 2.797636385045400588e-08
2.405000000000000071e+01 6.294342672617544748e-08 2.728186015455259361e-08
2.410000000000000142e+01 7.209592232248098819e-08 2.599222466512710686e-08
2.415000000000000213e+01 7.370364728249974128e-08 1.999677122488172536e-08
2.420000000000000284e+01 7.521476492945054316e-08 2.243978005136312876e-08
2.425000000000000000e+01 7.423895090506517081e-08 2.307207331602409810e-08
2.430000000000000071e+01 7.432675785720710309e-08 1.997430232717491084e-08
2.435000000000000142e+01 6.709184627060455386e-08 1.897728023588441030e-08
2.440000000000000213e+01 6.710518497846670238e-08 1.322862649522379356e-08
2.445000000000000284e+01 5.790667959824768149e-08 1.991069752078733990e-08
2.450000000000000000e+01 6.433281537142213585e-08 2.907331584075000708e-08
2.455000000000000071e+01 7.015733544902513064e-08 2.892880227364104144e-08
2.460000000000000142e+01 7.524970845953399709e-08 2.648696008452013182e-08
2.465000000000000213e+01 6.898683084754172257e-08 3.110836205512902616e-08
2.470000000000000284e+01 6.511034716134775269e-08 2.233251663893085216e-08
2.475000000000000000e+01 5.834709160789211934e-08 1.605152800372799929e-08
2.480000000000000071e+01 5.045389262108222508e-08 2.821641473005695505e-08
2.485000000000000142e+01 4.771123130349936325e-08 3.087546457043961164e-08
2.490000000000000213e+01 5.348529457705255076e-08 2.382425811296484842e-08
2.495000000000000284e+01 5.906618666589417133e-08 1.749553356337966891e-08
