# Supplementary material for: Quadrupolar 23Na+ NMR relaxation as a probe of subpicosecond collective dynamics in aqueous electrolyte solutions
Source: Nat Commun. 2023 Jan 5;14:84. doi: 10.1038/s41467-022-35695-3 (PMC9816157; doi:10.1038/s41467-022-35695-3)
Supplement: Supplementary file 3 — Source data [file 41467_2022_35695_MOESM3_ESM.zip › Source Data/Figure2/fig2bc_efg_acf_T25degC.dat]

# t (ps); 	 efg acf (atomic units); 	 std err (atomic units)
0.000000000000000000e+00 1.434191083869404176e-04 5.432724865146406473e-08
5.000000000000000278e-02 8.672305183769363224e-05 3.049130834965817561e-08
1.000000000000000056e-01 5.584116099168597513e-05 3.810961142405189791e-08
1.500000000000000222e-01 4.726276220993527987e-05 3.792057138019142472e-08
2.000000000000000111e-01 4.011252310626495427e-05 3.738280741365968290e-08
2.500000000000000000e-01 3.729956342602423655e-05 3.606424865536369574e-08
3.000000000000000444e-01 3.522739625719712608e-05 3.382106992542725709e-08
3.500000000000000333e-01 3.458112106651838920e-05 3.682716065304249130e-08
4.000000000000000222e-01 3.383346670028345327e-05 3.724301854879109522e-08
4.500000000000000111e-01 3.291166649848047409e-05 3.814582981512137603e-08
5.000000000000000000e-01 3.169410909908372201e-05 4.847938549530591778e-08
5.500000000000000444e-01 3.041759245991245249e-05 6.641037925364090136e-08
6.000000000000000888e-01 2.918443965891406302e-05 6.700396619385335467e-08
6.500000000000000222e-01 2.805495307039593551e-05 7.199079983316630126e-08
7.000000000000000666e-01 2.703597391751539852e-05 6.239131356012158298e-08
7.500000000000000000e-01 2.612576521561509366e-05 5.333660573711739879e-08
8.000000000000000444e-01 2.526515983693211100e-05 4.221070658961640412e-08
8.500000000000000888e-01 2.443961698909938605e-05 5.154104489878323801e-08
9.000000000000000222e-01 2.366866930136866557e-05 6.136911462051901443e-08
9.500000000000000666e-01 2.290752746442959240e-05 6.221292661387829972e-08
1.000000000000000000e+00 2.220494769731215230e-05 6.270613812846248929e-08
1.050000000000000044e+00 2.153275116192552419e-05 6.347055384487728099e-08
1.100000000000000089e+00 2.087275204805726789e-05 6.610909370668974545e-08
1.150000000000000133e+00 2.023500254552472298e-05 7.750573941838469689e-08
1.200000000000000178e+00 1.963167137325708703e-05 7.652932306029167645e-08
1.250000000000000000e+00 1.906552080793006126e-05 7.841358184879909567e-08
1.300000000000000044e+00 1.851923500571300301e-05 7.276010509727755980e-08
1.350000000000000089e+00 1.800781735157627858e-05 6.823202442334301005e-08
1.400000000000000133e+00 1.751650067394284945e-05 6.498393564439983332e-08
1.450000000000000178e+00 1.705514877496120419e-05 6.954114293163336659e-08
1.500000000000000000e+00 1.660170266516136617e-05 7.136925587064139058e-08
1.550000000000000044e+00 1.616115968279841370e-05 8.080323978603736928e-08
1.600000000000000089e+00 1.574583456976647039e-05 8.199520849349381021e-08
1.650000000000000133e+00 1.533839424277983491e-05 7.289655291432943401e-08
1.700000000000000178e+00 1.495340492926621509e-05 4.956208632223484325e-08
1.750000000000000000e+00 1.457983009787018062e-05 4.308062983258947838e-08
1.800000000000000044e+00 1.422351783544017493e-05 5.190540647754651922e-08
1.850000000000000089e+00 1.386965287548428834e-05 5.293177276493892483e-08
1.900000000000000133e+00 1.353188363801835026e-05 5.765984038743360141e-08
1.950000000000000178e+00 1.321323151949154133e-05 6.451422373211018327e-08
2.000000000000000000e+00 1.289381432020162557e-05 5.644955023412471889e-08
2.050000000000000266e+00 1.258340497587196751e-05 6.089888247349372404e-08
2.100000000000000089e+00 1.227940059403599630e-05 6.957692679182129942e-08
2.149999999999999911e+00 1.199001100028254866e-05 5.838726707693456105e-08
2.200000000000000178e+00 1.171306710409566287e-05 5.398994011470205490e-08
2.250000000000000000e+00 1.144350690250648806e-05 5.706864252864438438e-08
2.300000000000000266e+00 1.118335567096079865e-05 5.008083777276114244e-08
2.350000000000000089e+00 1.092715256788062347e-05 5.064673131780849601e-08
2.400000000000000355e+00 1.067879918123011644e-05 6.018415337479630707e-08
2.450000000000000178e+00 1.043703343356577632e-05 6.114266859252774389e-08
2.500000000000000000e+00 1.020230083203041375e-05 5.932388631855672255e-08
2.550000000000000266e+00 9.988954686663680535e-06 6.142219885474962514e-08
2.600000000000000089e+00 9.770801870185219759e-06 5.581002413114123004e-08
2.650000000000000355e+00 9.540005410534018769e-06 6.416458919360021667e-08
2.700000000000000178e+00 9.336185519336766915e-06 6.337811728250841178e-08
2.750000000000000000e+00 9.141741093419897057e-06 6.388502638490392847e-08
2.800000000000000266e+00 8.955898242313259320e-06 6.706683795293169823e-08
2.850000000000000089e+00 8.767000563331661374e-06 6.832997553148442066e-08
2.900000000000000355e+00 8.571985604756591983e-06 6.553907920863509148e-08
2.950000000000000178e+00 8.389850040242859548e-06 7.527407969120622654e-08
3.000000000000000000e+00 8.222672751560385990e-06 7.330493588538246593e-08
3.050000000000000266e+00 8.062363826415661885e-06 6.248352821374054600e-08
3.100000000000000089e+00 7.891449220777783539e-06 5.793590653245204417e-08
3.150000000000000355e+00 7.725685339136579685e-06 6.265841427540467356e-08
3.200000000000000178e+00 7.568455990154303419e-06 7.188080014033875732e-08
3.250000000000000000e+00 7.418565617972337607e-06 7.134782427103113566e-08
3.300000000000000266e+00 7.279302251767223524e-06 6.688553011129266140e-08
3.350000000000000089e+00 7.132355848696405531e-06 6.690041959213657453e-08
3.400000000000000355e+00 6.981296547041066533e-06 5.756997856337408539e-08
3.450000000000000178e+00 6.845974272242824046e-06 5.411396082373085699e-08
3.500000000000000000e+00 6.720149534971709153e-06 6.121737122832147044e-08
3.550000000000000266e+00 6.597683673275196682e-06 5.624224189648277938e-08
3.600000000000000089e+00 6.472728512581120473e-06 5.416295506141818254e-08
3.650000000000000355e+00 6.352541940840179440e-06 5.180622447289909606e-08
3.700000000000000178e+00 6.227803614720695960e-06 5.946862730134250419e-08
3.750000000000000000e+00 6.106030389929110948e-06 6.867024921062381694e-08
3.800000000000000266e+00 5.991668705876200565e-06 7.607235782147536175e-08
3.850000000000000089e+00 5.895173501630328271e-06 7.281866604624446968e-08
3.900000000000000355e+00 5.794836665892558745e-06 6.220317801337162114e-08
3.950000000000000178e+00 5.673872790451501363e-06 5.857134568884157328e-08
4.000000000000000000e+00 5.568528167093889714e-06 5.889793600175406809e-08
4.049999999999999822e+00 5.471530126312121748e-06 6.707113891549849118e-08
4.100000000000000533e+00 5.387370623956965253e-06 7.269612720626177588e-08
4.150000000000000355e+00 5.298244993257395096e-06 6.405757247277057874e-08
4.200000000000000178e+00 5.201228755450074005e-06 6.847951786144751240e-08
4.250000000000000000e+00 5.105816678004801865e-06 7.695994189264784858e-08
4.299999999999999822e+00 5.013740388515291149e-06 7.038945327265380245e-08
4.350000000000000533e+00 4.932800707693029377e-06 6.250714610143247869e-08
4.400000000000000355e+00 4.847947655602605034e-06 5.573240143660208493e-08
4.450000000000000178e+00 4.754607667291818246e-06 5.687241796878954463e-08
4.500000000000000000e+00 4.666507158327446892e-06 5.879850271277443600e-08
4.549999999999999822e+00 4.596717536311446867e-06 6.426927285277651752e-08
4.600000000000000533e+00 4.530255160984040138e-06 6.819520172918903591e-08
4.650000000000000355e+00 4.456244992813578053e-06 6.700548040614481150e-08
4.700000000000000178e+00 4.376918279653558232e-06 5.449304383142115806e-08
4.750000000000000000e+00 4.302338429207129032e-06 5.535616347810321266e-08
4.800000000000000711e+00 4.236775825252396026e-06 6.144882307096619680e-08
4.850000000000000533e+00 4.168996488837465063e-06 6.062549239499236110e-08
4.900000000000000355e+00 4.100505143600472329e-06 5.631323108073503826e-08
4.950000000000000178e+00 4.039426680099158793e-06 5.806431327491223269e-08
5.000000000000000000e+00 3.986611743907235825e-06 4.858266546246017136e-08
5.050000000000000711e+00 3.919296884849128536e-06 5.764960960032105000e-08
5.100000000000000533e+00 3.849153455271756717e-06 5.909824269686345731e-08
5.150000000000000355e+00 3.786370257470307284e-06 6.113828789661477200e-08
5.200000000000000178e+00 3.723426553567784687e-06 6.178954835982900692e-08
5.250000000000000000e+00 3.665617960975704910e-06 6.339906119777489452e-08
5.300000000000000711e+00 3.615576211806243176e-06 5.242752199538749980e-08
5.350000000000000533e+00 3.555403236026837994e-06 5.197120581834802277e-08
5.400000000000000355e+00 3.490227838449563192e-06 5.914039303096412489e-08
5.450000000000000178e+00 3.433889416369716327e-06 5.721093070917279572e-08
5.500000000000000000e+00 3.381663244274798905e-06 5.768383147208744515e-08
5.550000000000000711e+00 3.332858084598902572e-06 7.078483574169682187e-08
5.600000000000000533e+00 3.274879844650683851e-06 6.210411095976404615e-08
5.650000000000000355e+00 3.238898748658419181e-06 5.031423802464006884e-08
5.700000000000000178e+00 3.203267284178895275e-06 4.856607398872920426e-08
5.750000000000000000e+00 3.159931705691903671e-06 5.126660140247717473e-08
5.800000000000000711e+00 3.109466463867968681e-06 4.847408293101135465e-08
5.850000000000000533e+00 3.064393021128518859e-06 3.767003934976235858e-08
5.900000000000000355e+00 3.010221220717247485e-06 4.451555500563564121e-08
5.950000000000000178e+00 2.959520891039990831e-06 4.766707947276122348e-08
6.000000000000000000e+00 2.908420384863997121e-06 5.144333460534241242e-08
6.050000000000000711e+00 2.869829707519922705e-06 5.986778813437534730e-08
6.100000000000000533e+00 2.826941325869798939e-06 6.565956497525254671e-08
6.150000000000000355e+00 2.785793759287908606e-06 6.330654432861562940e-08
6.200000000000000178e+00 2.743653386377089944e-06 6.518728786950774442e-08
6.250000000000000000e+00 2.697311340749973183e-06 6.302290731627606879e-08
6.300000000000000711e+00 2.651756863505187469e-06 5.587896924982052951e-08
6.350000000000000533e+00 2.621428915622758922e-06 6.132065032411892867e-08
6.400000000000000355e+00 2.590167766104705933e-06 6.033417157624425748e-08
6.450000000000000178e+00 2.552297713294029879e-06 5.760694071332129401e-08
6.500000000000000000e+00 2.517884976377904374e-06 6.542655239392904065e-08
6.550000000000000711e+00 2.467995472255611260e-06 7.383779254623431821e-08
6.600000000000000533e+00 2.432142371275541132e-06 6.976169554487827399e-08
6.650000000000000355e+00 2.398983495803330049e-06 6.728570016914213794e-08
6.700000000000000178e+00 2.373638172546156261e-06 6.329559397187625233e-08
6.750000000000000000e+00 2.344237364522995358e-06 5.708247722896050095e-08
6.800000000000000711e+00 2.298731072680784271e-06 4.749316564627067725e-08
6.850000000000000533e+00 2.263171448635140000e-06 5.078620985519365912e-08
6.900000000000000355e+00 2.221960899521005947e-06 6.045379875748952266e-08
6.950000000000000178e+00 2.194406122599348319e-06 6.401632753187370998e-08
7.000000000000000000e+00 2.186013439109864044e-06 5.929294172011267481e-08
7.050000000000000711e+00 2.160139518988391593e-06 5.278826593933230544e-08
7.100000000000000533e+00 2.131930581739284582e-06 4.339589378023896901e-08
7.150000000000000355e+00 2.104771260329079590e-06 4.244920423564562867e-08
7.200000000000000178e+00 2.075815132533623066e-06 4.161115081023543655e-08
7.250000000000000000e+00 2.050075789295698589e-06 4.259615276076369561e-08
7.300000000000000711e+00 2.023651408402118004e-06 3.991858107907823868e-08
7.350000000000000533e+00 2.000783349944008928e-06 4.832895038536446802e-08
7.400000000000000355e+00 1.982601162249601616e-06 5.367778330963784995e-08
7.450000000000000178e+00 1.953031923068622427e-06 5.264290559334424007e-08
7.500000000000000000e+00 1.921867913014037179e-06 4.885437996545154171e-08
7.550000000000000711e+00 1.905048466186820339e-06 4.112068669675864229e-08
7.600000000000000533e+00 1.889324384912723530e-06 4.555082528481405016e-08
7.650000000000000355e+00 1.870227160797876191e-06 4.238629151943319743e-08
7.700000000000000178e+00 1.851216311512789870e-06 4.790740835567056174e-08
7.750000000000000000e+00 1.824548882438361927e-06 5.084635401217268849e-08
7.800000000000000711e+00 1.801360691866977870e-06 4.864175588252299683e-08
7.850000000000000533e+00 1.774384170984240502e-06 3.481687807054610599e-08
7.900000000000000355e+00 1.746852399926519759e-06 3.698410701521340643e-08
7.950000000000000178e+00 1.725536437014297464e-06 3.683122443213306120e-08
8.000000000000000000e+00 1.700319275257230127e-06 4.555719053744031715e-08
8.050000000000000711e+00 1.686761181045038218e-06 4.387795909404863014e-08
8.099999999999999645e+00 1.669914912343639553e-06 4.221640528196082283e-08
8.150000000000000355e+00 1.656894281975063328e-06 4.507551835158982849e-08
8.200000000000001066e+00 1.625302982549315418e-06 3.869642020212488421e-08
8.250000000000000000e+00 1.604803535939966949e-06 3.952016917093466678e-08
8.300000000000000711e+00 1.581379691660175925e-06 3.974414704051331350e-08
8.349999999999999645e+00 1.566153111683147941e-06 3.707354290518468191e-08
8.400000000000000355e+00 1.549300692126695488e-06 3.172793065023048215e-08
8.450000000000001066e+00 1.523805101824886319e-06 4.175670110529067066e-08
8.500000000000000000e+00 1.502466342530010854e-06 3.901075431434475160e-08
8.550000000000000711e+00 1.484296992306618956e-06 2.769512577669796603e-08
8.599999999999999645e+00 1.474778703568779641e-06 3.563664398418846485e-08
8.650000000000000355e+00 1.462443472866042385e-06 4.255977494730878988e-08
8.700000000000001066e+00 1.440524175914775190e-06 3.441277169413278164e-08
8.750000000000000000e+00 1.430858183345718578e-06 3.020164748478384043e-08
8.800000000000000711e+00 1.415063759086573064e-06 2.508488604661979611e-08
8.849999999999999645e+00 1.398342047326091777e-06 3.568356551252711030e-08
8.900000000000000355e+00 1.393292266716053879e-06 3.793528218331887312e-08
8.950000000000001066e+00 1.384382948010028671e-06 3.468409317194174710e-08
9.000000000000000000e+00 1.368365765403443599e-06 4.396155148776745572e-08
9.050000000000000711e+00 1.357837314085745131e-06 3.824450363874848494e-08
9.099999999999999645e+00 1.337219733438949828e-06 4.686085727430858516e-08
9.150000000000000355e+00 1.322750375508566992e-06 5.766294585753180541e-08
9.200000000000001066e+00 1.308198079041168919e-06 4.869376710033796880e-08
9.250000000000000000e+00 1.297771701174071659e-06 3.861288860824477117e-08
9.300000000000000711e+00 1.280904430774466435e-06 3.323868599476328155e-08
9.349999999999999645e+00 1.266254829467673142e-06 3.008741140489065455e-08
9.400000000000000355e+00 1.254845978106479200e-06 4.196258877952421388e-08
9.450000000000001066e+00 1.230301098288527438e-06 4.674810003485234346e-08
9.500000000000000000e+00 1.208456127479577921e-06 3.649942436312385593e-08
9.550000000000000711e+00 1.203381795918457220e-06 4.153414528566902463e-08
9.600000000000001421e+00 1.202107863342326393e-06 3.859785133116029056e-08
9.650000000000000355e+00 1.197044903281623925e-06 2.955363710418242330e-08
9.700000000000001066e+00 1.183255717574095159e-06 3.606040671344473782e-08
9.750000000000000000e+00 1.161834737979538705e-06 3.356952498338767845e-08
9.800000000000000711e+00 1.140037450440593291e-06 4.061616649018126654e-08
9.850000000000001421e+00 1.129347340152688194e-06 4.405620829118936789e-08
9.900000000000000355e+00 1.130428504301433050e-06 3.891277249840373436e-08
9.950000000000001066e+00 1.119678437084893532e-06 4.049243973544615742e-08
1.000000000000000000e+01 1.110132658715964401e-06 3.870017075757921089e-08
1.005000000000000071e+01 1.096241368646212143e-06 4.250116879233562113e-08
1.010000000000000142e+01 1.074585762474857544e-06 3.948519556541065059e-08
1.015000000000000036e+01 1.051059116637197593e-06 4.853499974784407277e-08
1.020000000000000107e+01 1.031580853419243087e-06 5.621603031901999909e-08
1.025000000000000000e+01 1.011979427322912702e-06 6.145578496505564797e-08
1.030000000000000071e+01 1.022117348589620652e-06 5.323361423756095296e-08
1.035000000000000142e+01 1.020348314627951819e-06 4.381871735855220569e-08
1.040000000000000036e+01 1.004425652398111367e-06 4.665985241294130837e-08
1.045000000000000107e+01 9.915353943963872963e-07 4.648917935931231034e-08
1.050000000000000000e+01 9.847687968606669713e-07 4.416131791546468544e-08
1.055000000000000071e+01 9.734759010892810970e-07 3.803061015797885732e-08
1.060000000000000142e+01 9.478432312984243883e-07 3.854548172448324423e-08
1.065000000000000036e+01 9.317439465145715340e-07 3.897801169222094085e-08
1.070000000000000107e+01 9.260279941189780762e-07 4.120303808010196754e-08
1.075000000000000000e+01 9.170675726463288867e-07 3.709620686668087861e-08
1.080000000000000071e+01 9.120729866967211997e-07 2.322212075172121300e-08
1.085000000000000142e+01 9.060495444631417639e-07 3.077589672462801458e-08
1.090000000000000036e+01 8.937660455279561542e-07 3.123474996703456410e-08
1.095000000000000107e+01 8.826064716373997012e-07 4.024743910913746951e-08
1.100000000000000000e+01 8.660785798423977354e-07 4.832426888474879905e-08
1.105000000000000071e+01 8.605046172795991987e-07 5.138497343347263244e-08
1.110000000000000142e+01 8.441914804745543507e-07 5.380047520330519331e-08
1.115000000000000036e+01 8.338298256798398103e-07 5.729432336481118476e-08
1.120000000000000107e+01 8.292458350642231728e-07 5.231912686310691346e-08
1.125000000000000000e+01 8.228107264202552186e-07 4.573063737971095486e-08
1.130000000000000071e+01 8.269344561601432500e-07 5.099410417173545355e-08
1.135000000000000142e+01 8.236318448224811046e-07 5.136207621831239050e-08
1.140000000000000036e+01 8.070211122164619100e-07 5.451150738095625469e-08
1.145000000000000107e+01 8.023425106315179830e-07 6.088011983298725643e-08
1.150000000000000000e+01 7.975525058270590361e-07 4.875465934704722190e-08
1.155000000000000071e+01 7.888421291530787673e-07 4.684012994408805954e-08
1.160000000000000142e+01 7.825540134829444920e-07 4.598194951134261475e-08
1.165000000000000036e+01 7.677096082812469051e-07 3.657466928563669398e-08
1.170000000000000107e+01 7.635161916478379533e-07 3.281617438048089022e-08
1.175000000000000000e+01 7.650904983066784799e-07 3.790405011802865049e-08
1.180000000000000071e+01 7.573341496187082631e-07 3.534176015607435308e-08
1.185000000000000142e+01 7.434018827274600563e-07 3.874982581948012357e-08
1.190000000000000036e+01 7.217766014307324006e-07 3.880573806158522390e-08
1.195000000000000107e+01 7.186618763185631426e-07 3.697378256840057987e-08
1.200000000000000000e+01 7.238449297550745917e-07 3.512179403513157387e-08
1.205000000000000071e+01 7.233210099573413086e-07 3.459750954385216357e-08
1.210000000000000142e+01 7.377041923361929960e-07 3.560821904679676770e-08
1.215000000000000036e+01 7.331071944345000197e-07 4.074424616980962138e-08
1.220000000000000107e+01 7.233866358894243427e-07 4.328766725256203069e-08
1.225000000000000000e+01 7.176006768674045502e-07 3.142901526647064048e-08
1.230000000000000071e+01 7.108850638691545555e-07 3.437518928911994540e-08
1.235000000000000142e+01 7.138221166327737613e-07 4.787884677605486058e-08
1.240000000000000036e+01 7.003032936600719953e-07 6.239622630299587217e-08
1.245000000000000107e+01 6.867801285295320179e-07 5.704768635977805981e-08
1.250000000000000000e+01 6.806035958008714624e-07 4.712009738807706069e-08
1.255000000000000071e+01 6.711801142857739829e-07 4.395057758479692853e-08
1.260000000000000142e+01 6.648320635465687853e-07 4.721758403547841780e-08
1.265000000000000036e+01 6.576160638870038968e-07 4.311830442112778811e-08
1.270000000000000107e+01 6.483836500573648748e-07 4.099702980227681067e-08
1.275000000000000000e+01 6.399716547055377846e-07 4.906090046909478011e-08
1.280000000000000071e+01 6.290849611331882172e-07 5.867184597975992415e-08
1.285000000000000142e+01 6.176203198123659402e-07 5.177864433372843579e-08
1.290000000000000036e+01 6.122935774556096430e-07 4.884097339683191995e-08
1.295000000000000107e+01 6.044136969740289253e-07 4.791308301887877980e-08
1.300000000000000000e+01 6.032155184343097562e-07 5.004672240942331658e-08
1.305000000000000071e+01 6.010234103930790325e-07 4.366681351326050755e-08
1.310000000000000142e+01 5.948056269111960958e-07 4.042202175321808569e-08
1.315000000000000036e+01 5.792147526726525166e-07 3.993854917412035724e-08
1.320000000000000107e+01 5.713497575754254894e-07 3.774693520941307017e-08
1.325000000000000000e+01 5.709778693361422661e-07 4.691177649984319305e-08
1.330000000000000071e+01 5.614207238049765267e-07 4.688268721897300520e-08
1.335000000000000142e+01 5.570673577716454194e-07 5.130166162495288560e-08
1.340000000000000036e+01 5.575228800269245804e-07 6.006031588490948229e-08
1.345000000000000107e+01 5.531007967052115460e-07 6.240056705664054559e-08
1.350000000000000000e+01 5.485592469579295723e-07 5.220268015232291253e-08
1.355000000000000071e+01 5.437254981556632019e-07 4.261013803898461203e-08
1.360000000000000142e+01 5.323540299794353965e-07 5.143133282121149764e-08
1.365000000000000036e+01 5.283621661359867688e-07 5.798996345584281431e-08
1.370000000000000107e+01 5.289086752513239404e-07 6.729677039197255291e-08
1.375000000000000000e+01 5.338979713518035224e-07 7.131480818286572330e-08
1.380000000000000071e+01 5.283755784512622261e-07 7.298092559750318471e-08
1.385000000000000142e+01 5.245357649955598009e-07 6.690740473706320358e-08
1.390000000000000036e+01 5.163808714204302085e-07 7.279377162775837797e-08
1.395000000000000107e+01 5.106533416825340464e-07 6.894448620558436046e-08
1.400000000000000000e+01 5.087720545234152833e-07 5.824393313492207535e-08
1.405000000000000071e+01 5.088726902054942632e-07 5.866277634093179558e-08
1.410000000000000142e+01 4.953504542710609236e-07 6.475163129384013123e-08
1.415000000000000036e+01 4.686828235794335425e-07 6.678119232791636728e-08
1.420000000000000107e+01 4.677658152039068487e-07 6.801189814081487425e-08
1.425000000000000000e+01 4.627767148932976322e-07 6.474483613313018241e-08
1.430000000000000071e+01 4.675286693575790822e-07 6.372429371538003189e-08
1.435000000000000142e+01 4.692309533818287840e-07 6.351868759483417193e-08
1.440000000000000036e+01 4.784636947822994772e-07 6.595025305422102363e-08
1.445000000000000107e+01 4.699821475894618580e-07 5.894727976226969646e-08
1.450000000000000000e+01 4.616264265240097237e-07 5.437341332606209301e-08
1.455000000000000071e+01 4.541163286988790630e-07 5.123158848195147617e-08
1.460000000000000142e+01 4.462967038071646655e-07 4.763198822177060509e-08
1.465000000000000036e+01 4.408893077077059272e-07 4.662686166711644902e-08
1.470000000000000107e+01 4.402360049384623058e-07 4.788255706042187810e-08
1.475000000000000000e+01 4.396606598118853838e-07 5.425299010434498915e-08
1.480000000000000071e+01 4.313428575317013057e-07 5.961647667549936754e-08
1.485000000000000142e+01 4.375328980738473549e-07 5.437664006868884863e-08
1.490000000000000036e+01 4.355211275197723284e-07 5.592675419297928753e-08
1.495000000000000107e+01 4.272541641595721480e-07 5.238966881293816515e-08
1.500000000000000000e+01 4.115352639446610250e-07 4.637696584025356461e-08
1.505000000000000071e+01 4.039637966312082421e-07 3.873816195302992324e-08
1.510000000000000142e+01 3.974583981539640926e-07 4.782225793569863121e-08
1.515000000000000036e+01 4.043864930394895433e-07 5.950330621804963867e-08
1.520000000000000107e+01 4.035019886257364231e-07 6.695992867402377011e-08
1.525000000000000000e+01 3.980693786867627569e-07 6.766375556501862234e-08
1.530000000000000071e+01 3.988388143131289983e-07 6.237904135737402205e-08
1.535000000000000142e+01 3.958181423777167570e-07 5.849589835069643944e-08
1.540000000000000036e+01 3.986420179540401407e-07 5.137614255021537257e-08
1.545000000000000107e+01 4.031458001879996688e-07 5.970004478029811914e-08
1.550000000000000000e+01 4.036050143849639455e-07 5.023735688422659025e-08
1.555000000000000071e+01 3.954099153941536276e-07 4.037857028374228863e-08
1.560000000000000142e+01 3.952828223370159300e-07 4.904789097869886030e-08
1.565000000000000036e+01 3.866662888462706065e-07 4.583027013463082543e-08
1.570000000000000107e+01 3.664084220459070185e-07 3.245690548680990903e-08
1.575000000000000000e+01 3.697612386932299103e-07 3.874393352201568632e-08
1.580000000000000071e+01 3.692719972364906081e-07 4.301982902392212205e-08
1.585000000000000142e+01 3.617294992919815011e-07 4.004608324042684451e-08
1.590000000000000036e+01 3.619062137466789884e-07 3.538014433812908341e-08
1.595000000000000107e+01 3.604964377531887620e-07 4.216617574855968412e-08
1.600000000000000000e+01 3.569692074237983585e-07 3.752897790782435037e-08
1.605000000000000071e+01 3.599550826506110385e-07 3.194469403037821552e-08
1.610000000000000142e+01 3.555227575187444623e-07 2.671662037209873311e-08
1.615000000000000213e+01 3.413997115547401251e-07 2.660270046574958969e-08
1.619999999999999929e+01 3.386094749599217236e-07 2.557656525930592339e-08
1.625000000000000000e+01 3.364484077458806071e-07 2.611458282562892927e-08
1.630000000000000071e+01 3.313535576279813314e-07 2.959220426565862592e-08
1.635000000000000142e+01 3.333889599008526053e-07 2.379752375599766359e-08
1.640000000000000213e+01 3.354430795596969154e-07 3.103050338309804542e-08
1.644999999999999929e+01 3.418609497925168149e-07 3.668165863427642323e-08
1.650000000000000000e+01 3.529354126144210926e-07 4.420732400008969031e-08
1.655000000000000071e+01 3.440195704068627550e-07 5.594424232447872015e-08
1.660000000000000142e+01 3.454583396616174692e-07 5.890627221093691153e-08
1.665000000000000213e+01 3.392661910729062897e-07 5.444965989963208692e-08
1.669999999999999929e+01 3.304462376754108431e-07 4.487873630591740662e-08
1.675000000000000000e+01 3.227242298421346703e-07 3.051584050569168805e-08
1.680000000000000071e+01 3.231540781591724212e-07 3.224875448825591063e-08
1.685000000000000142e+01 3.332961146651986759e-07 2.870405456275513182e-08
1.690000000000000213e+01 3.355886643911464481e-07 2.214052895755531296e-08
1.694999999999999929e+01 3.327189857313892875e-07 2.527752876223841271e-08
1.700000000000000000e+01 3.331135575729173975e-07 1.879651139241406814e-08
1.705000000000000071e+01 3.211936535885109174e-07 2.438157299878709755e-08
1.710000000000000142e+01 3.222493660484836300e-07 3.138315442924737278e-08
1.715000000000000213e+01 3.145967065800229500e-07 3.371665843188965927e-08
1.719999999999999929e+01 3.122288362254604739e-07 2.869517574999097923e-08
1.725000000000000000e+01 3.038940657987675596e-07 2.156720463801583413e-08
1.730000000000000071e+01 3.022737064915991982e-07 2.440195616310470231e-08
1.735000000000000142e+01 3.037030696449834702e-07 2.568472161893430845e-08
1.740000000000000213e+01 2.996055824430430004e-07 2.882868242613714143e-08
1.744999999999999929e+01 3.039781302424638088e-07 2.836639492102425360e-08
1.750000000000000000e+01 3.081925515487004239e-07 2.230093793167041039e-08
1.755000000000000071e+01 3.055277319039371880e-07 2.939879035017042162e-08
1.760000000000000142e+01 3.040907934939589462e-07 4.018237233014634594e-08
1.765000000000000213e+01 3.017235984503351845e-07 3.901463964935212971e-08
1.769999999999999929e+01 2.986148521077438316e-07 3.030605256086691282e-08
1.775000000000000000e+01 3.060261173773040412e-07 2.441664574250802495e-08
1.780000000000000071e+01 3.095756432374722720e-07 3.362390315212129005e-08
1.785000000000000142e+01 3.008851771024589755e-07 3.471464284612329528e-08
1.790000000000000213e+01 2.920188211664204294e-07 3.229978835959698842e-08
1.794999999999999929e+01 2.830319101338225308e-07 3.510707842319062040e-08
1.800000000000000000e+01 2.808573590299970798e-07 3.308808550973342502e-08
1.805000000000000071e+01 2.789042373479226013e-07 2.324624812579047888e-08
1.810000000000000142e+01 2.835898431582576505e-07 1.472940368677452886e-08
1.815000000000000213e+01 2.783439083069432247e-07 1.578047132359189521e-08
1.819999999999999929e+01 2.756910006403689553e-07 1.921177725510601672e-08
1.825000000000000000e+01 2.830045154786647238e-07 1.379347232615564106e-08
1.830000000000000071e+01 2.848312758085229744e-07 1.327250458729082653e-08
1.835000000000000142e+01 2.747381924712934099e-07 2.096654145945983798e-08
1.840000000000000213e+01 2.721800795304225812e-07 2.647700283030000007e-08
1.844999999999999929e+01 2.724491132245225928e-07 2.320416390424307407e-08
1.850000000000000000e+01 2.665745848684059075e-07 2.494760494852543319e-08
1.855000000000000071e+01 2.695563898240030910e-07 1.746900078483114477e-08
1.860000000000000142e+01 2.689950738164936585e-07 1.441491243282788410e-08
1.865000000000000213e+01 2.682449395221547255e-07 2.442619080324460380e-08
1.869999999999999929e+01 2.665389776318349605e-07 2.924645351455005397e-08
1.875000000000000000e+01 2.503924747419495984e-07 2.542315828701611443e-08
1.880000000000000071e+01 2.468287194630206668e-07 2.910558697111760263e-08
1.885000000000000142e+01 2.543084047423226148e-07 2.644896077531211124e-08
1.890000000000000213e+01 2.564079613346175266e-07 3.225729271268349245e-08
1.894999999999999929e+01 2.552320464563865932e-07 3.688602745862691794e-08
1.900000000000000000e+01 2.553016069864462776e-07 3.953796683279246605e-08
1.905000000000000071e+01 2.448221245864989733e-07 2.818685043714103965e-08
1.910000000000000142e+01 2.413422507507809655e-07 2.632586147504996706e-08
1.915000000000000213e+01 2.474308742126189084e-07 2.333456403040392354e-08
1.920000000000000284e+01 2.428391277422463746e-07 1.843284940946679623e-08
1.925000000000000000e+01 2.460190601548627229e-07 1.666830967717351943e-08
1.930000000000000071e+01 2.431226849696462780e-07 2.238854935087753667e-08
1.935000000000000142e+01 2.408031522598144239e-07 2.059916009710382340e-08
1.940000000000000213e+01 2.331265294969169664e-07 2.793712594716894812e-08
1.945000000000000284e+01 2.281563173191812648e-07 2.836292398067414874e-08
1.950000000000000000e+01 2.363670388375961999e-07 3.107379101333959803e-08
1.955000000000000071e+01 2.332530727525912890e-07 3.505428672646060236e-08
1.960000000000000142e+01 2.292056366632681940e-07 2.884429782088051263e-08
1.965000000000000213e+01 2.393295055849423359e-07 2.887804867792709188e-08
1.970000000000000284e+01 2.272234846105359002e-07 3.507603610536997959e-08
1.975000000000000000e+01 2.159873164873329369e-07 2.932777939162536089e-08
1.980000000000000071e+01 2.044075393933603884e-07 3.215536175425523652e-08
1.985000000000000142e+01 1.886685014002537427e-07 3.374736412848606506e-08
1.990000000000000213e+01 1.831701016587873003e-07 4.445208616870579630e-08
1.995000000000000284e+01 2.004976270843270500e-07 4.630335339497191772e-08
2.000000000000000000e+01 2.183535994594676742e-07 4.028106167073293710e-08
2.005000000000000071e+01 2.043284562031525026e-07 3.680763539881955440e-08
2.010000000000000142e+01 1.839152004345131586e-07 3.893698540110535004e-08
2.015000000000000213e+01 1.770343981609347347e-07 4.025838282570591983e-08
2.020000000000000284e+01 1.808308740348045897e-07 3.460495662652601521e-08
2.025000000000000000e+01 1.757060522905836012e-07 3.795340033968106100e-08
2.030000000000000071e+01 1.751807334861314484e-07 2.947829405491575861e-08
2.035000000000000142e+01 1.855781017852526851e-07 2.494926104727202974e-08
2.040000000000000213e+01 1.850825560800564400e-07 3.859230731380439978e-08
2.045000000000000284e+01 1.869024544074352561e-07 4.960819532680729011e-08
2.050000000000000000e+01 1.763641187041710284e-07 5.773500306247935856e-08
2.055000000000000071e+01 1.744528389725359150e-07 5.857010272029171883e-08
2.060000000000000142e+01 1.717601608322467386e-07 4.910103818963167451e-08
2.065000000000000213e+01 1.710338479256622173e-07 4.103411631175191814e-08
2.070000000000000284e+01 1.724693697556547112e-07 5.281007198380702385e-08
2.075000000000000000e+01 1.726850776524046570e-07 5.293249494126595729e-08
2.080000000000000071e+01 1.775820136845824595e-07 4.922012452889915778e-08
2.085000000000000142e+01 1.708996470036016023e-07 4.192555690733997762e-08
2.090000000000000213e+01 1.714937758013985092e-07 4.848546533773926658e-08
2.095000000000000284e+01 1.665438569476181025e-07 5.047556583852562473e-08
2.100000000000000000e+01 1.592528276061256179e-07 5.445934319497599119e-08
2.105000000000000071e+01 1.543091910044576567e-07 5.478382664705834845e-08
2.110000000000000142e+01 1.647888248683947518e-07 5.258229332869152367e-08
2.115000000000000213e+01 1.766795436559131987e-07 5.057948879868620172e-08
2.120000000000000284e+01 1.834092465172847054e-07 5.054955176565745819e-08
2.125000000000000000e+01 1.742609914848766735e-07 4.888106060780123521e-08
2.130000000000000071e+01 1.714464175048394081e-07 5.103130802982349512e-08
2.135000000000000142e+01 1.725736785321685568e-07 4.596251687643848740e-08
2.140000000000000213e+01 1.761055315496145810e-07 4.280390496060730027e-08
2.145000000000000284e+01 1.717725764114556868e-07 4.437951147836938495e-08
2.150000000000000000e+01 1.635596404404907570e-07 3.829649371428321333e-08
2.155000000000000071e+01 1.620226970120050050e-07 3.962729113111850145e-08
2.160000000000000142e+01 1.581415669141222992e-07 4.517992876486051595e-08
2.165000000000000213e+01 1.507560595437591589e-07 4.187081477855514944e-08
2.170000000000000284e+01 1.602519676386778082e-07 2.939136123262937104e-08
2.175000000000000000e+01 1.677946563406655316e-07 3.314471438840990090e-08
2.180000000000000071e+01 1.730328114056138377e-07 3.904305522688931105e-08
2.185000000000000142e+01 1.778596645254620285e-07 4.316864614048756837e-08
2.190000000000000213e+01 1.808275103690315349e-07 3.990324318213824051e-08
2.195000000000000284e+01 1.749008077025848721e-07 4.287874880545562904e-08
2.200000000000000000e+01 1.670395271758447515e-07 4.327884114093452874e-08
2.205000000000000071e+01 1.609597229418473577e-07 4.374491604810797605e-08
2.210000000000000142e+01 1.500742913694420171e-07 4.018049950403372827e-08
2.215000000000000213e+01 1.486147046122906262e-07 3.610973652376336454e-08
2.220000000000000284e+01 1.425674323755657937e-07 3.376125541514355849e-08
2.225000000000000000e+01 1.479685324012723191e-07 3.613454143147361519e-08
2.230000000000000071e+01 1.497048904256266453e-07 4.116097365332448139e-08
2.235000000000000142e+01 1.506431968593686096e-07 3.852687458653816613e-08
2.240000000000000213e+01 1.412615755002490078e-07 4.004004972017352314e-08
2.245000000000000284e+01 1.412869618507210915e-07 4.307423721115729197e-08
2.250000000000000000e+01 1.413586064253683678e-07 4.446265062512021487e-08
2.255000000000000071e+01 1.381688742146052113e-07 4.496569809544791109e-08
2.260000000000000142e+01 1.403903342200986748e-07 4.440137360762589883e-08
2.265000000000000213e+01 1.479162756488513821e-07 4.429404921989273610e-08
2.270000000000000284e+01 1.415517477554275562e-07 4.630135844647864392e-08
2.275000000000000000e+01 1.447130088680074247e-07 3.810597043679408657e-08
2.280000000000000071e+01 1.387724217772632788e-07 3.905147493202802065e-08
2.285000000000000142e+01 1.312167989626610027e-07 4.126703348344020541e-08
2.290000000000000213e+01 1.354082548810849808e-07 4.779009584879381655e-08
2.295000000000000284e+01 1.286380740487986209e-07 4.559081661935600534e-08
2.300000000000000000e+01 1.253321784315748116e-07 3.274203848139294634e-08
2.305000000000000071e+01 1.264728915886471071e-07 3.696047282503944528e-08
2.310000000000000142e+01 1.195038706667315694e-07 4.051752986964493316e-08
2.315000000000000213e+01 1.258887139772111523e-07 3.853498629288131134e-08
2.320000000000000284e+01 1.375423086660322839e-07 3.962780534278271602e-08
2.325000000000000000e+01 1.445647023601923190e-07 3.536060415959388576e-08
2.330000000000000071e+01 1.422872889180116560e-07 3.728416713165997088e-08
2.335000000000000142e+01 1.362908116129497694e-07 4.129242402850810443e-08
2.340000000000000213e+01 1.336737656741536328e-07 4.218038278966820390e-08
2.345000000000000284e+01 1.358226457315483369e-07 4.936698030698019995e-08
2.350000000000000000e+01 1.420987574221188422e-07 5.211902114734935035e-08
2.355000000000000071e+01 1.372071633113079029e-07 4.456141995007743915e-08
2.360000000000000142e+01 1.438363371248756817e-07 3.018212723735589276e-08
2.365000000000000213e+01 1.305108008523763079e-07 2.631975157886221372e-08
2.370000000000000284e+01 1.456278649221258542e-07 3.958034208744456223e-08
2.375000000000000000e+01 1.463210991848526246e-07 3.928835243657929715e-08
2.380000000000000071e+01 1.403299868662345907e-07 3.424518233262034736e-08
2.385000000000000142e+01 1.380299405181460613e-07 2.993898233475357680e-08
2.390000000000000213e+01 1.437243060773673495e-07 3.192741750877737001e-08
2.395000000000000284e+01 1.362302622207091719e-07 4.344249690897045684e-08
2.400000000000000000e+01 1.277677226145865730e-07 4.051719522577979264e-08
2.405000000000000071e+01 1.380711106755697830e-07 5.241596434375151938e-08
2.410000000000000142e+01 1.428342307737979303e-07 4.306445769231615684e-08
2.415000000000000213e+01 1.504936404826131304e-07 4.023442650940274081e-08
2.420000000000000284e+01 1.514125016499996342e-07 2.505304727507435444e-08
2.425000000000000000e+01 1.503296728606033397e-07 2.787622890158807042e-08
2.430000000000000071e+01 1.454442707995382634e-07 2.183608777837398424e-08
2.435000000000000142e+01 1.357092174729323302e-07 2.033202528083424785e-08
2.440000000000000213e+01 1.295841352321230968e-07 1.894757759366756152e-08
2.445000000000000284e+01 1.268015398065826984e-07 1.969031868830207164e-08
2.450000000000000000e+01 1.260925029449692355e-07 2.188485473700272572e-08
2.455000000000000071e+01 1.197313629021858216e-07 2.822294197138750369e-08
2.460000000000000142e+01 1.244067566025207655e-07 3.650007115136095161e-08
2.465000000000000213e+01 1.271533759786991210e-07 3.668598061526174586e-08
2.470000000000000284e+01 1.304703495482680668e-07 4.018951484446774286e-08
2.475000000000000000e+01 1.204464816952536592e-07 5.227964754370024368e-08
2.480000000000000071e+01 1.128165744140294401e-07 5.098392756689504592e-08
2.485000000000000142e+01 1.122413282921965926e-07 4.303570133772477764e-08
2.490000000000000213e+01 1.164380626848642941e-07 4.067288887436838164e-08
2.495000000000000284e+01 1.137180709452098383e-07 3.343469621337471018e-08
2.500000000000000000e+01 1.019221097220877552e-07 2.998278317705162249e-08
2.505000000000000071e+01 9.677569277066363641e-08 3.876986578404613045e-08
2.510000000000000142e+01 1.020847011262201559e-07 4.017223138421826243e-08
2.515000000000000213e+01 1.023524823073341163e-07 4.845256484777098805e-08
2.520000000000000284e+01 1.054310258755608557e-07 4.843530038102175010e-08
2.525000000000000000e+01 1.133011279264462837e-07 4.661954852957896614e-08
2.530000000000000071e+01 1.110693359974768226e-07 4.305700649730444018e-08
2.535000000000000142e+01 1.116311583704411704e-07 3.906115965143911256e-08
2.540000000000000213e+01 1.155335881339990325e-07 3.653529478768187506e-08
2.545000000000000284e+01 1.209985798580441028e-07 4.008878902897089394e-08
2.550000000000000000e+01 1.183458776337973099e-07 4.694460689375021695e-08
2.555000000000000071e+01 1.156778575147129602e-07 4.743101078428726071e-08
2.560000000000000142e+01 1.239334095857275216e-07 5.554550084924507899e-08
2.565000000000000213e+01 1.231715911342726535e-07 4.856391237123647089e-08
2.570000000000000284e+01 1.094500445393643408e-07 3.746062010647735366e-08
2.575000000000000000e+01 1.118435181372195797e-07 4.184731899158618670e-08
2.580000000000000071e+01 1.102655088922123395e-07 3.460761238170294696e-08
2.585000000000000142e+01 1.116612407424921742e-07 3.134703222808968021e-08
2.590000000000000213e+01 1.149538340149823104e-07 2.223687080517336395e-08
2.595000000000000284e+01 1.120587912385515241e-07 2.641280737045449933e-08
2.600000000000000000e+01 1.113094910825365203e-07 2.651799837260228168e-08
2.605000000000000071e+01 1.042405772894516864e-07 3.093916444584135306e-08
2.610000000000000142e+01 1.033025125886739606e-07 3.476139717521117410e-08
2.615000000000000213e+01 9.252764777309112315e-08 3.447250989384454671e-08
2.620000000000000284e+01 1.015634348882427217e-07 3.525332827644797281e-08
2.625000000000000000e+01 1.058158152624985974e-07 2.678251992759291203e-08
2.630000000000000071e+01 1.003441168055458019e-07 2.478479155729044779e-08
2.635000000000000142e+01 9.614342270892332348e-08 3.833604336890643685e-08
2.640000000000000213e+01 8.055479330140542385e-08 3.563972690871674407e-08
2.645000000000000284e+01 7.803237269095876856e-08 3.831981936366032154e-08
2.650000000000000000e+01 9.067552844490796568e-08 3.761502215975514208e-08
2.655000000000000071e+01 8.815882490400806156e-08 3.946474641164713472e-08
2.660000000000000142e+01 8.379492121910085595e-08 3.777980834809808589e-08
2.665000000000000213e+01 9.110328358035699790e-08 3.732796969303094419e-08
2.670000000000000284e+01 9.666327076920779509e-08 3.696436164803015834e-08
2.675000000000000000e+01 1.035657218692135335e-07 3.477389162865334725e-08
2.680000000000000071e+01 8.880786596080691253e-08 3.150725593465290469e-08
2.685000000000000142e+01 8.606500505924447708e-08 3.728592210082570209e-08
2.690000000000000213e+01 8.123292882006697882e-08 2.781722088263607884e-08
2.695000000000000284e+01 8.024682037086829314e-08 3.314956097336293609e-08
2.700000000000000000e+01 7.683475013181612009e-08 2.959198432316668976e-08
2.705000000000000071e+01 8.352994927112254868e-08 2.288476185480500331e-08
2.710000000000000142e+01 8.173439297454853142e-08 1.506677816546527953e-08
2.715000000000000213e+01 7.343914960348822204e-08 1.318265072845131804e-08
2.720000000000000284e+01 7.029505296542915973e-08 2.231948665420674280e-08
2.725000000000000000e+01 6.730788586964338269e-08 2.720281850885210858e-08
2.730000000000000071e+01 7.134130465363620859e-08 3.225059876343098691e-08
2.735000000000000142e+01 8.201635729828173519e-08 3.370042882062735832e-08
2.740000000000000213e+01 7.795544752319135937e-08 2.852413895582642033e-08
2.745000000000000284e+01 8.616742210115345751e-08 3.150215933768278780e-08
2.750000000000000000e+01 8.842842883860824529e-08 2.705811360800316398e-08
2.755000000000000071e+01 8.596259831540396536e-08 3.365356185663101555e-08
2.760000000000000142e+01 8.625920313732410505e-08 3.885533657307242319e-08
2.765000000000000213e+01 8.434172966219374648e-08 4.802966335193145184e-08
2.770000000000000284e+01 7.725942524133924484e-08 4.602004330387784262e-08
2.775000000000000000e+01 7.646739977951183222e-08 3.604631051330503341e-08
2.780000000000000071e+01 8.066054462814663405e-08 3.821619061555719682e-08
2.785000000000000142e+01 8.593520713388921886e-08 3.853244186717130992e-08
2.790000000000000213e+01 9.362869139329059419e-08 3.835245342076738226e-08
2.795000000000000284e+01 8.339430200701630063e-08 3.589743969906091505e-08
2.800000000000000000e+01 7.963886845980386825e-08 3.260098853556361784e-08
2.805000000000000071e+01 8.416807051205925505e-08 3.101044286941976304e-08
2.810000000000000142e+01 8.304004867455558199e-08 3.741360469172566412e-08
2.815000000000000213e+01 7.382428778071902436e-08 3.932899982436989651e-08
2.820000000000000284e+01 6.809319680188040938e-08 2.822162580009667030e-08
2.825000000000000000e+01 6.469134380682456476e-08 2.335629309965740491e-08
2.830000000000000071e+01 7.283257621249488906e-08 3.217733546343954696e-08
2.835000000000000142e+01 6.408589145384256652e-08 4.114843510184299513e-08
2.840000000000000213e+01 5.158690355728482960e-08 3.941341952516010454e-08
2.845000000000000284e+01 4.608705107856173748e-08 2.818484051165087966e-08
2.850000000000000000e+01 4.298304597810012520e-08 2.969825981881843743e-08
2.855000000000000071e+01 5.358964054072004848e-08 3.005808600556821378e-08
2.860000000000000142e+01 6.183406032335697393e-08 3.044427803635223917e-08
2.865000000000000213e+01 5.543704763627632074e-08 2.924703404491081318e-08
2.870000000000000284e+01 4.371683104234249150e-08 2.999082704165441497e-08
2.875000000000000000e+01 3.117781953002326482e-08 2.999094692108371378e-08
2.880000000000000071e+01 2.716726019171742852e-08 3.012883841469892613e-08
2.885000000000000142e+01 4.437269775398347531e-08 2.175535867593399281e-08
2.890000000000000213e+01 5.073584361740887785e-08 2.334560250084635474e-08
2.895000000000000284e+01 4.473939198358920683e-08 2.195722108483763910e-08
2.900000000000000000e+01 3.434827778510864807e-08 3.483223121071415092e-08
2.905000000000000071e+01 3.719754543337381675e-08 4.144036908278673148e-08
2.910000000000000142e+01 4.572463256142418018e-08 3.158193040577379560e-08
2.915000000000000213e+01 4.200379190025164319e-08 2.881799326689018343e-08
2.920000000000000284e+01 4.199217106891022778e-08 2.306238755524990882e-08
2.925000000000000000e+01 4.511387473477292026e-08 2.861366641097338151e-08
2.930000000000000071e+01 4.062698447968218144e-08 3.220543850576706883e-08
2.935000000000000142e+01 3.921555228630891658e-08 3.630721795252147940e-08
2.940000000000000213e+01 2.506002115960639590e-08 4.435880076621866812e-08
2.945000000000000284e+01 1.977487684188630913e-08 3.962288855887611803e-08
2.950000000000000000e+01 2.050363065279765889e-08 3.597667603791288479e-08
2.955000000000000071e+01 2.255547140331561504e-08 3.303957882024725203e-08
2.960000000000000142e+01 2.990953803374572590e-08 2.659883117522508827e-08
2.965000000000000213e+01 2.901593403400362683e-08 2.531734153792715322e-08
2.970000000000000284e+01 2.934570064420708698e-08 2.165294955827070932e-08
2.975000000000000000e+01 2.887268171188458294e-08 2.009516064086875127e-08
2.980000000000000071e+01 2.708709638944937142e-08 2.610990745443314014e-08
2.985000000000000142e+01 3.308623930410369045e-08 2.988705953220203436e-08
2.990000000000000213e+01 2.784243268258238811e-08 2.950472953967599598e-08
2.995000000000000284e+01 2.632502724004155149e-08 2.355415884288537541e-08
3.000000000000000000e+01 3.513623026945285862e-08 2.971979210270572334e-08
3.005000000000000071e+01 4.758744949905061891e-08 2.916875502260634254e-08
3.010000000000000142e+01 5.006847336614122519e-08 2.494258064038200366e-08
3.015000000000000213e+01 4.280395836762556429e-08 3.101395916739319791e-08
3.020000000000000284e+01 4.483888476961621849e-08 2.438685010195170499e-08
3.025000000000000000e+01 3.545059055394276494e-08 1.974354774363708709e-08
3.030000000000000071e+01 3.683442268246247224e-08 1.922838860955397908e-08
3.035000000000000142e+01 3.622059420380836955e-08 2.631797449889272077e-08
3.040000000000000213e+01 4.309244753646141504e-08 3.641229254597860705e-08
3.045000000000000284e+01 4.129142949008978587e-08 3.188276261270724993e-08
3.050000000000000000e+01 4.454003250664891671e-08 3.630802447540852205e-08
3.055000000000000071e+01 4.406246648135387916e-08 3.584479301916296690e-08
3.060000000000000142e+01 5.368455984363861724e-08 4.150738091584255983e-08
3.065000000000000213e+01 4.866440562796861280e-08 3.956625668580523575e-08
3.070000000000000284e+01 4.199857002783944477e-08 4.047511017159863011e-08
3.075000000000000000e+01 5.214625720454812866e-08 4.235312654697913171e-08
3.080000000000000071e+01 5.836706087141031235e-08 4.277209161328672775e-08
3.085000000000000142e+01 4.919532250720092821e-08 4.398032169460850201e-08
3.090000000000000213e+01 4.623370316969134826e-08 4.259756950406276914e-08
3.095000000000000284e+01 3.811497870422166415e-08 4.255554137265814382e-08
3.100000000000000000e+01 2.798721903361284954e-08 3.610004586024756462e-08
3.105000000000000071e+01 3.150126461873525734e-08 3.253206153142558524e-08
3.110000000000000142e+01 4.039078545779624951e-08 3.115762101545950448e-08
3.115000000000000213e+01 5.126672289628275398e-08 3.247567341742910997e-08
3.120000000000000284e+01 5.026409900329618348e-08 2.870169567966851775e-08
3.125000000000000000e+01 5.633676294478521505e-08 2.234163115134696092e-08
3.130000000000000071e+01 5.471656485041957641e-08 2.905462614328467007e-08
3.135000000000000142e+01 4.421471798330581967e-08 2.991673028189608113e-08
3.140000000000000213e+01 4.700257347788304541e-08 3.402557279332004595e-08
3.145000000000000284e+01 5.073135047923146716e-08 4.881676634826038006e-08
3.150000000000000000e+01 4.979707418834618949e-08 4.776651375661808996e-08
3.155000000000000071e+01 4.976086559899864315e-08 3.895183908616686372e-08
3.160000000000000142e+01 5.052371863725134694e-08 4.290640307375408357e-08
3.165000000000000213e+01 4.719534986022505080e-08 3.127549596706447356e-08
3.170000000000000284e+01 4.890240139186944554e-08 2.451353982459965581e-08
3.175000000000000000e+01 5.296637249615521214e-08 1.697754633175561346e-08
3.180000000000000071e+01 4.801381808279835458e-08 1.518527844517989308e-08
3.185000000000000142e+01 3.062663246191259827e-08 2.339754421135488935e-08
3.190000000000000213e+01 2.825000889189886046e-08 2.894071922537935111e-08
3.195000000000000284e+01 2.824113478453096603e-08 2.786248360833563825e-08
