# Supplementary material for: Quadrupolar 23Na+ NMR relaxation as a probe of subpicosecond collective dynamics in aqueous electrolyte solutions
Source: Nat Commun. 2023 Jan 5;14:84. doi: 10.1038/s41467-022-35695-3 (PMC9816157; doi:10.1038/s41467-022-35695-3)
Supplement: Supplementary file 3 — Source data [file 41467_2022_35695_MOESM3_ESM.zip › Source Data/Figure2/fig2a_efg_acf_c2.00m.dat]

# t (ps); 	 efg acf (atomic units); 	 std err (atomic units)
0.000000000000000000e+00 1.563242019212233698e-04 1.123413767563004594e-07
5.000000000000000278e-02 9.359626450770025107e-05 1.022693314545430361e-07
1.000000000000000056e-01 6.007453586776149480e-05 1.026260680516269133e-07
1.500000000000000222e-01 4.860279240206484894e-05 8.822212385769133848e-08
2.000000000000000111e-01 3.922618158735172958e-05 6.964717547048275757e-08
2.500000000000000000e-01 3.494735220133378086e-05 5.797750998002330438e-08
3.000000000000000444e-01 3.180983447888053380e-05 5.622688880178109401e-08
3.500000000000000333e-01 3.028211572405641494e-05 7.695354505914663579e-08
4.000000000000000222e-01 2.883764224079282004e-05 6.460311461369376956e-08
4.500000000000000111e-01 2.737342767800182553e-05 4.049210163491814132e-08
5.000000000000000000e-01 2.574077984599206420e-05 4.887818848361330543e-08
5.500000000000000444e-01 2.408784529352679592e-05 6.179170769428627589e-08
6.000000000000000888e-01 2.252541823351984689e-05 7.708152665840210075e-08
6.500000000000000222e-01 2.110744878793113037e-05 6.228568969481923683e-08
7.000000000000000666e-01 1.983838736410827367e-05 5.585456818899825056e-08
7.500000000000000000e-01 1.869716923087609198e-05 4.769804249259835810e-08
8.000000000000000444e-01 1.766912657918166899e-05 4.812489673394894914e-08
8.500000000000000888e-01 1.674329092952839851e-05 5.658074122427325023e-08
9.000000000000000222e-01 1.588571083816545088e-05 6.482922386260917440e-08
9.500000000000000666e-01 1.504788308666059868e-05 6.380080960346965428e-08
1.000000000000000000e+00 1.427763465167770843e-05 7.100134394060649189e-08
1.050000000000000044e+00 1.358567021878914457e-05 6.920427647892622985e-08
1.100000000000000089e+00 1.290119549502698022e-05 5.955628039212092345e-08
1.150000000000000133e+00 1.226077467024785223e-05 4.060321136881961961e-08
1.200000000000000178e+00 1.167396881344388741e-05 3.248565419232733351e-08
1.250000000000000000e+00 1.111294461510424233e-05 2.189889710484570844e-08
1.300000000000000044e+00 1.060756780681238187e-05 3.967879314324881345e-08
1.350000000000000089e+00 1.014638423978241118e-05 3.145320078309184094e-08
1.400000000000000133e+00 9.691865783232577863e-06 3.269754642270080099e-08
1.450000000000000178e+00 9.251071994050384995e-06 2.351654515661420021e-08
1.500000000000000000e+00 8.841880311898277849e-06 3.769340625012358415e-08
1.550000000000000044e+00 8.448869927760052382e-06 2.250532783568744091e-08
1.600000000000000089e+00 8.083850225007843503e-06 2.394628257060868026e-08
1.650000000000000133e+00 7.742148695632356778e-06 2.916688173436479774e-08
1.700000000000000178e+00 7.417206580392294466e-06 4.028672136532510081e-08
1.750000000000000000e+00 7.106873375401963897e-06 4.285369787594570932e-08
1.800000000000000044e+00 6.806642570883269256e-06 4.045046362706188586e-08
1.850000000000000089e+00 6.529638802366626417e-06 4.757523174264813231e-08
1.900000000000000133e+00 6.255217327794075299e-06 4.191398372575337211e-08
1.950000000000000178e+00 6.002869051698676202e-06 4.803690984781483416e-08
2.000000000000000000e+00 5.763046351319033084e-06 5.126983141187347396e-08
2.050000000000000266e+00 5.520726315457453051e-06 5.349979810323710130e-08
2.100000000000000089e+00 5.312284730000124758e-06 5.723075083990467313e-08
2.149999999999999911e+00 5.114623769616711403e-06 5.490877039067821561e-08
2.200000000000000178e+00 4.912692308879666626e-06 4.228681937329889975e-08
2.250000000000000000e+00 4.723506576247313182e-06 3.575982326729322119e-08
2.300000000000000266e+00 4.555518757364748490e-06 4.987766116633220345e-08
2.350000000000000089e+00 4.372478275606946677e-06 5.630034644629242096e-08
2.400000000000000355e+00 4.226560807257039062e-06 5.497877493682172151e-08
2.450000000000000178e+00 4.074612825134420065e-06 5.747325508649057371e-08
2.500000000000000000e+00 3.916540306013378880e-06 5.347903730211392188e-08
2.550000000000000266e+00 3.777391213920423512e-06 3.874814387059906470e-08
2.600000000000000089e+00 3.631456119732728860e-06 4.038842774651556514e-08
2.650000000000000355e+00 3.507917197606206159e-06 4.275314711168332858e-08
2.700000000000000178e+00 3.400029816470364814e-06 5.216957154053309809e-08
2.750000000000000000e+00 3.277265741016202972e-06 7.201589762299194991e-08
2.800000000000000266e+00 3.145407865313307360e-06 6.923610981727027121e-08
2.850000000000000089e+00 3.025566280779749691e-06 6.751214843121278389e-08
2.900000000000000355e+00 2.913244887552581635e-06 6.343048336993217477e-08
2.950000000000000178e+00 2.825545757986590685e-06 6.469898669062590945e-08
3.000000000000000000e+00 2.736790644826586145e-06 7.450463168277600308e-08
3.050000000000000266e+00 2.654303724869108426e-06 7.012860006346097603e-08
3.100000000000000089e+00 2.592450075569936717e-06 5.980823205834371852e-08
3.150000000000000355e+00 2.502038376316308587e-06 4.355979446612701013e-08
3.200000000000000178e+00 2.403973419967242606e-06 5.853080893011240189e-08
3.250000000000000000e+00 2.320222704011411673e-06 6.487730656372574884e-08
3.300000000000000266e+00 2.226502763423880436e-06 6.743738998842822849e-08
3.350000000000000089e+00 2.152877952636448514e-06 6.759177931036885272e-08
3.400000000000000355e+00 2.086628514822762013e-06 6.017119943300410011e-08
3.450000000000000178e+00 2.021876639188905428e-06 6.072605202677097987e-08
3.500000000000000000e+00 1.959496551424249500e-06 5.780646809445049186e-08
3.550000000000000266e+00 1.931872015768804694e-06 5.923909497863287172e-08
3.600000000000000089e+00 1.885328562095096634e-06 4.820719579057311459e-08
3.650000000000000355e+00 1.817256008843979850e-06 2.998743315765924651e-08
3.700000000000000178e+00 1.772045864327160832e-06 5.213238979315786148e-08
3.750000000000000000e+00 1.718619872448040439e-06 6.188191716649780008e-08
3.800000000000000266e+00 1.666969585162135639e-06 5.499642115821265544e-08
3.850000000000000089e+00 1.632731362973202634e-06 4.576259609310869498e-08
3.900000000000000355e+00 1.589161015661565660e-06 2.410392303799751147e-08
3.950000000000000178e+00 1.540096409557116310e-06 2.060230717625530086e-08
4.000000000000000000e+00 1.503121904510702952e-06 2.214438184656650208e-08
4.049999999999999822e+00 1.447748184379953364e-06 2.381252030655470540e-08
4.100000000000000533e+00 1.398534497379829185e-06 3.690287057756528493e-08
4.150000000000000355e+00 1.347390131695144160e-06 4.095308529708713830e-08
4.200000000000000178e+00 1.304235080661276006e-06 4.782577666108108025e-08
4.250000000000000000e+00 1.263910953387292801e-06 4.382172633382382291e-08
4.299999999999999822e+00 1.225603952279497902e-06 4.479501011565446920e-08
4.350000000000000533e+00 1.202327397175664549e-06 4.449589192467223720e-08
4.400000000000000355e+00 1.168953769221918035e-06 3.670265791060865386e-08
4.450000000000000178e+00 1.129182943415831753e-06 4.410361342731126208e-08
4.500000000000000000e+00 1.099360750905713206e-06 5.297957191012632797e-08
4.549999999999999822e+00 1.083141316803289207e-06 6.910965729012421760e-08
4.600000000000000533e+00 1.059209848155203433e-06 5.782410031512611523e-08
4.650000000000000355e+00 1.022270986596758995e-06 5.281460879403756417e-08
4.700000000000000178e+00 1.004667479841253611e-06 4.845233036725752664e-08
4.750000000000000000e+00 9.911613694544385552e-07 3.171299430883281059e-08
4.800000000000000711e+00 9.755660485095372264e-07 3.646778259825457568e-08
4.850000000000000533e+00 9.539201774002560108e-07 3.249871902005462185e-08
4.900000000000000355e+00 9.448849824468350734e-07 2.832527647659272855e-08
4.950000000000000178e+00 9.099937453406909885e-07 2.406883865281635908e-08
5.000000000000000000e+00 8.805400868899305236e-07 3.945114407394339543e-08
5.050000000000000711e+00 8.660045759604737652e-07 5.356700569526186577e-08
5.100000000000000533e+00 8.353504641397918441e-07 4.139070822066911879e-08
5.150000000000000355e+00 8.091205329456661812e-07 4.407948105764184108e-08
5.200000000000000178e+00 7.777592725192391943e-07 5.951604084072629847e-08
5.250000000000000000e+00 7.458454939550888156e-07 5.309427146054963009e-08
5.300000000000000711e+00 7.334979852892175402e-07 4.727490162834606995e-08
5.350000000000000533e+00 6.981537222727736100e-07 5.166681839588239785e-08
5.400000000000000355e+00 6.953380723771057109e-07 5.595455042294793842e-08
5.450000000000000178e+00 7.072144117777233689e-07 6.033311275586287127e-08
5.500000000000000000e+00 6.847207541346696509e-07 6.068547361175016929e-08
5.550000000000000711e+00 6.583010749392485674e-07 5.714327137552137785e-08
5.600000000000000533e+00 6.516165813718053699e-07 6.240470059002618950e-08
5.650000000000000355e+00 6.252609701373946204e-07 3.848748383776641764e-08
5.700000000000000178e+00 5.953419895859447802e-07 3.283455577012845325e-08
5.750000000000000000e+00 6.000716374781309429e-07 3.696435460485541440e-08
5.800000000000000711e+00 5.927253901069794611e-07 5.099376697917965394e-08
5.850000000000000533e+00 5.701099310426052035e-07 5.942336624068902399e-08
5.900000000000000355e+00 5.676340178060005749e-07 4.940010495244241141e-08
5.950000000000000178e+00 5.477307972759736850e-07 4.002152944615843000e-08
6.000000000000000000e+00 5.293077881416542325e-07 3.718741370483791000e-08
6.050000000000000711e+00 5.158633999643627962e-07 4.211173016680592049e-08
6.100000000000000533e+00 5.004571498335159992e-07 4.047874746336593615e-08
6.150000000000000355e+00 5.077852599688711494e-07 6.007253924653429275e-08
6.200000000000000178e+00 5.127611183129282484e-07 7.216703389998167912e-08
6.250000000000000000e+00 5.138491547912276246e-07 6.996994712262279274e-08
6.300000000000000711e+00 5.063515151860874419e-07 6.174650304226383455e-08
6.350000000000000533e+00 4.907799572490713691e-07 5.020797135226100751e-08
6.400000000000000355e+00 4.621316493742372308e-07 4.958107597017353155e-08
6.450000000000000178e+00 4.497400890151541153e-07 5.363880514402245012e-08
6.500000000000000000e+00 4.496029024416126918e-07 5.844738188048538809e-08
6.550000000000000711e+00 4.437862653023600930e-07 6.661196142091502897e-08
6.600000000000000533e+00 4.317794099654736629e-07 7.171232398855307556e-08
6.650000000000000355e+00 4.186933996816504994e-07 7.838634452249808535e-08
6.700000000000000178e+00 4.141064885174204644e-07 7.168735253026587041e-08
6.750000000000000000e+00 4.093648164637626692e-07 7.639605664449374685e-08
6.800000000000000711e+00 3.889628023647598727e-07 6.636650580591969416e-08
6.850000000000000533e+00 3.706920174366062598e-07 4.032344057923823116e-08
6.900000000000000355e+00 3.351346333566999026e-07 3.122758942352809199e-08
6.950000000000000178e+00 3.197048174723731100e-07 3.194744664574181225e-08
7.000000000000000000e+00 3.401951197074327770e-07 3.136286778905984343e-08
7.050000000000000711e+00 3.478259332181075187e-07 3.834919358720721870e-08
7.100000000000000533e+00 3.487253187400578572e-07 4.186721549740874869e-08
7.150000000000000355e+00 3.626013246996798826e-07 4.266531464166595062e-08
7.200000000000000178e+00 3.593999350335219952e-07 5.338271256426826585e-08
7.250000000000000000e+00 3.572961759938107850e-07 5.253077846493857286e-08
7.300000000000000711e+00 3.257743228336119677e-07 4.439470791556858404e-08
7.350000000000000533e+00 3.150403234721531595e-07 4.491839795543939006e-08
7.400000000000000355e+00 3.082829062070100463e-07 6.369050762645653766e-08
7.450000000000000178e+00 3.109960456369933589e-07 5.644980438034362415e-08
7.500000000000000000e+00 3.030025812188418068e-07 3.419038794627431650e-08
7.550000000000000711e+00 3.044572677148896667e-07 4.428976236863304506e-08
7.600000000000000533e+00 2.924615534764149336e-07 5.907583809129956417e-08
7.650000000000000355e+00 2.905315698714023188e-07 6.544939175085663909e-08
7.700000000000000178e+00 2.841516912188712553e-07 6.836751524121230678e-08
7.750000000000000000e+00 2.590858146066020976e-07 5.357345777485860269e-08
7.800000000000000711e+00 2.429107361125600567e-07 5.609144756166916465e-08
7.850000000000000533e+00 2.218865149998859627e-07 5.243838406726363355e-08
7.900000000000000355e+00 2.337887151656041279e-07 6.610921443960916852e-08
7.950000000000000178e+00 2.290866957957261737e-07 5.842711447807047195e-08
8.000000000000000000e+00 2.138663294969958073e-07 5.711210684047113143e-08
8.050000000000000711e+00 1.888277839605640377e-07 4.893327836381920759e-08
8.099999999999999645e+00 1.956466377205771867e-07 5.339784720067717343e-08
8.150000000000000355e+00 2.149215233545487355e-07 5.545892112629877175e-08
8.200000000000001066e+00 1.945318624374076950e-07 5.339475594726544029e-08
8.250000000000000000e+00 1.784821083170753664e-07 4.912289182229780928e-08
8.300000000000000711e+00 1.866647075589750216e-07 4.862424621748753277e-08
8.349999999999999645e+00 1.793024531414931235e-07 4.746499794442618277e-08
8.400000000000000355e+00 1.923038921215611439e-07 3.906077071246021153e-08
8.450000000000001066e+00 1.953327193767839513e-07 3.974321550099878565e-08
8.500000000000000000e+00 1.958775857021130799e-07 4.817084853223150421e-08
8.550000000000000711e+00 1.819366756982119142e-07 4.896450726108593542e-08
8.599999999999999645e+00 1.739383669150463409e-07 5.129323545614831229e-08
8.650000000000000355e+00 1.643226872972041788e-07 5.453367764731814592e-08
8.700000000000001066e+00 1.638224347797894720e-07 4.943052649598279139e-08
8.750000000000000000e+00 1.626198706492774501e-07 4.548508325937403179e-08
8.800000000000000711e+00 1.442313401950677227e-07 5.895172467233155033e-08
8.849999999999999645e+00 1.565106628691156082e-07 6.952331171701711856e-08
8.900000000000000355e+00 1.574687899202757482e-07 6.496371448842927374e-08
8.950000000000001066e+00 1.482282541859504040e-07 5.225243191995196100e-08
9.000000000000000000e+00 1.486003584280536276e-07 5.970187028137132767e-08
9.050000000000000711e+00 1.494703182205191679e-07 6.114367041771927638e-08
9.099999999999999645e+00 1.462743256358200585e-07 6.229800940821514036e-08
9.150000000000000355e+00 1.482976018223118977e-07 4.609960382972819488e-08
9.200000000000001066e+00 1.238543665884873329e-07 2.905514951155733521e-08
9.250000000000000000e+00 9.674932691150335755e-08 4.322230936430611518e-08
9.300000000000000711e+00 7.976465443553546297e-08 4.973620177517991395e-08
9.349999999999999645e+00 7.422200694338303410e-08 4.231863055382560824e-08
9.400000000000000355e+00 8.046869352164653976e-08 4.847770690110309491e-08
9.450000000000001066e+00 7.149607502271401023e-08 6.380993360686436061e-08
9.500000000000000000e+00 6.277333035023157510e-08 5.055571209689821373e-08
9.550000000000000711e+00 7.639682040581030996e-08 3.909084146125303688e-08
9.600000000000001421e+00 7.521754228952459494e-08 4.588347456337962610e-08
9.650000000000000355e+00 8.828465709906301709e-08 4.281723986784166713e-08
9.700000000000001066e+00 9.512708570370603179e-08 4.777901747675092207e-08
9.750000000000000000e+00 8.958996790854306005e-08 3.947636362805228763e-08
9.800000000000000711e+00 7.740713939906415531e-08 4.351402436080614730e-08
9.850000000000001421e+00 5.059153698369521329e-08 3.282276861216057196e-08
9.900000000000000355e+00 5.023529595413601263e-08 4.506324972233791957e-08
9.950000000000001066e+00 4.559501276821291459e-08 5.280899592340327245e-08
1.000000000000000000e+01 5.964744734294046430e-08 4.319426086291889105e-08
1.005000000000000071e+01 5.364683996845127106e-08 2.733876450099953216e-08
1.010000000000000142e+01 2.993629103383332253e-08 3.417963792495868049e-08
1.015000000000000036e+01 3.633845957850354636e-08 4.641426202767313421e-08
1.020000000000000107e+01 3.571889134089055905e-08 3.275440428043915532e-08
1.025000000000000000e+01 4.185941132666673948e-08 3.146470012099227846e-08
1.030000000000000071e+01 3.687457672478351572e-08 3.407736205734801920e-08
1.035000000000000142e+01 2.593246949688287175e-08 2.236971499068523785e-08
1.040000000000000036e+01 2.282464672266896652e-08 3.284269394119668986e-08
1.045000000000000107e+01 2.071888317807271344e-08 3.506337921222757852e-08
1.050000000000000000e+01 2.011583668598933935e-08 4.454172881257891803e-08
1.055000000000000071e+01 3.187237338527930757e-08 4.490921802377155483e-08
1.060000000000000142e+01 4.076565604679043625e-08 4.273394589390257873e-08
1.065000000000000036e+01 5.162297395658638847e-08 4.399612673354661221e-08
1.070000000000000107e+01 5.612290663149195610e-08 6.046962916295173751e-08
1.075000000000000000e+01 3.933956423005987938e-08 5.623688573348935427e-08
1.080000000000000071e+01 3.405564757925379823e-08 6.497277348058928160e-08
1.085000000000000142e+01 3.296323713456000625e-08 7.102392541761939765e-08
1.090000000000000036e+01 3.290070597299545493e-08 6.902567186742197973e-08
1.095000000000000107e+01 3.741362662055642766e-08 6.649286687308675646e-08
1.100000000000000000e+01 3.289517916644268740e-08 4.763378911573135945e-08
1.105000000000000071e+01 2.380764123621039573e-08 5.454815088184158886e-08
1.110000000000000142e+01 2.826323285573594033e-08 3.951504841438573197e-08
1.115000000000000036e+01 4.829161372909030517e-08 3.215408849575133040e-08
1.120000000000000107e+01 5.769407618955485437e-08 3.205362769477691605e-08
1.125000000000000000e+01 4.806389937759444047e-08 5.319158723171382498e-08
1.130000000000000071e+01 4.838957239182201059e-08 4.954052452791130627e-08
1.135000000000000142e+01 4.367021834053739714e-08 3.478813331088245898e-08
1.140000000000000036e+01 6.704026710169476160e-08 3.250484919251456186e-08
1.145000000000000107e+01 5.732071371745976834e-08 3.800641536529350631e-08
1.150000000000000000e+01 5.633900805611013754e-08 4.660519781313798356e-08
1.155000000000000071e+01 4.837066530184627143e-08 5.700345370848523030e-08
1.160000000000000142e+01 2.522340895206845853e-08 5.420788793856216795e-08
1.165000000000000036e+01 1.824343135250632185e-08 4.206630467979046601e-08
1.170000000000000107e+01 2.829196387562022082e-08 4.146513423740454563e-08
1.175000000000000000e+01 2.661062855458337046e-08 4.539458171105375135e-08
1.180000000000000071e+01 3.767141732009210059e-08 4.992422858282152429e-08
1.185000000000000142e+01 4.611298253903266797e-08 3.321405497005177024e-08
1.190000000000000036e+01 5.820190087543710711e-08 4.812128140484541717e-08
1.195000000000000107e+01 8.173546276340853961e-08 3.953250879982316495e-08
1.200000000000000000e+01 8.959543459107556704e-08 2.907268122237924173e-08
1.205000000000000071e+01 8.656816807876069549e-08 3.558057840036841703e-08
1.210000000000000142e+01 7.378597828365347623e-08 4.426839400328821791e-08
1.215000000000000036e+01 9.280720862029379981e-08 4.699100851389605669e-08
1.220000000000000107e+01 9.056787015056987274e-08 4.448917772719621717e-08
1.225000000000000000e+01 7.353631230194205742e-08 3.449340621341750184e-08
1.230000000000000071e+01 7.118813591858671915e-08 1.851631982140352123e-08
1.235000000000000142e+01 6.609562364874893402e-08 1.923324328602491329e-08
1.240000000000000036e+01 6.331370879227118849e-08 2.092433711476666539e-08
1.245000000000000107e+01 5.586147022398569739e-08 3.012697722343562327e-08
1.250000000000000000e+01 3.138881156077099604e-08 5.121482342872675080e-08
1.255000000000000071e+01 3.128863767579493680e-08 5.320374400804647777e-08
1.260000000000000142e+01 3.189554793019778635e-08 5.011606969542349516e-08
1.265000000000000036e+01 3.982129289723660672e-08 5.417703769982763850e-08
1.270000000000000107e+01 3.459522608198033427e-08 6.957157030178742105e-08
1.275000000000000000e+01 2.001967285623700042e-08 5.783204157608712633e-08
1.280000000000000071e+01 2.951111641590934280e-08 4.161941046300018190e-08
1.285000000000000142e+01 2.544434198375864209e-08 4.233841365072766947e-08
1.290000000000000036e+01 1.728726634941443148e-09 5.779969429139562251e-08
1.295000000000000107e+01 3.524630492998866764e-09 4.983603380649332602e-08
1.300000000000000000e+01 2.346561799199691142e-09 4.198259504631204858e-08
1.305000000000000071e+01 1.108304741541801062e-08 4.604979310945970761e-08
1.310000000000000142e+01 2.881825798988302844e-08 4.586900433941457885e-08
1.315000000000000036e+01 2.218365285487306790e-08 2.938959878020279022e-08
1.320000000000000107e+01 2.305380261062295198e-09 2.353499327511295919e-08
1.325000000000000000e+01 -1.034565666672898942e-08 3.344629906004241341e-08
1.330000000000000071e+01 -5.880324638337829164e-09 1.845326229454446173e-08
1.335000000000000142e+01 -7.457230341772778921e-09 2.263215882597501783e-08
1.340000000000000036e+01 8.491749588360990211e-09 3.272634241858162115e-08
1.345000000000000107e+01 2.015164492091935470e-09 3.868602695709620474e-08
1.350000000000000000e+01 -4.450808176810442861e-09 3.532342976824759958e-08
1.355000000000000071e+01 2.540989580046292048e-08 4.052889802268928534e-08
1.360000000000000142e+01 2.365395066961864252e-08 3.376917893976020494e-08
1.365000000000000036e+01 1.914424890992312746e-08 3.728754965458867094e-08
1.370000000000000107e+01 1.478980912980105012e-08 4.015189175028141897e-08
1.375000000000000000e+01 9.011297633481643403e-09 4.444606253813608498e-08
1.380000000000000071e+01 1.436418413349913520e-08 3.823279835245280232e-08
1.385000000000000142e+01 2.647888319515254052e-08 4.142660309876742332e-08
1.390000000000000036e+01 2.917446984512036439e-08 5.837476166928543728e-08
1.395000000000000107e+01 6.026143939241282863e-09 5.332538736138362612e-08
1.400000000000000000e+01 3.487149810166886253e-09 5.372119034279646658e-08
1.405000000000000071e+01 2.129531414809391761e-08 4.560281167377592876e-08
1.410000000000000142e+01 5.515546171444365859e-09 3.253559966237379138e-08
1.415000000000000036e+01 4.624742748436478038e-09 2.648690276775872946e-08
1.420000000000000107e+01 1.217803629648116201e-08 2.397711158332126224e-08
1.425000000000000000e+01 1.488444797660841258e-08 2.083718037207250433e-08
1.430000000000000071e+01 9.825707184139508979e-09 2.052703263183432670e-08
1.435000000000000142e+01 1.392895835143270261e-08 2.347541697575809640e-08
1.440000000000000036e+01 6.130289897749495397e-09 1.100419006996614384e-08
1.445000000000000107e+01 -1.074267737659764637e-08 2.802704552861292818e-08
1.450000000000000000e+01 -2.345494819688559944e-08 4.018919719728779396e-08
1.455000000000000071e+01 -6.632749292215538145e-09 3.840543661279702902e-08
1.460000000000000142e+01 1.196646317356793471e-08 4.454985091327193989e-08
1.465000000000000036e+01 1.847469683853656891e-08 5.138567194192869402e-08
1.470000000000000107e+01 2.702027636715406261e-09 5.879118916758301108e-08
1.475000000000000000e+01 6.157075618299610238e-09 6.896900661871048713e-08
1.480000000000000071e+01 2.829507803049060659e-08 6.033367122220799012e-08
1.485000000000000142e+01 2.654519094787852421e-08 5.287955445063411876e-08
1.490000000000000036e+01 2.678234868125840162e-08 4.800856081129737696e-08
1.495000000000000107e+01 3.165766360090198748e-08 5.621972018077471119e-08
