# Supplementary material for: Quadrupolar 23Na+ NMR relaxation as a probe of subpicosecond collective dynamics in aqueous electrolyte solutions
Source: Nat Commun. 2023 Jan 5;14:84. doi: 10.1038/s41467-022-35695-3 (PMC9816157; doi:10.1038/s41467-022-35695-3)
Supplement: Supplementary file 3 — Source data [file 41467_2022_35695_MOESM3_ESM.zip › Source Data/Figure2/fig2bc_efg_acf_T40degC.dat]

# t (ps); 	 efg acf (atomic units); 	 std err (atomic units)
0.000000000000000000e+00 1.503435913626418458e-04 8.596621768150698300e-08
5.000000000000000278e-02 9.057277676771368084e-05 7.380253575108856895e-08
1.000000000000000056e-01 5.844226369317339677e-05 7.537508215977385744e-08
1.500000000000000222e-01 4.870125951804611143e-05 6.879774621634058923e-08
2.000000000000000111e-01 4.058780557395577101e-05 5.648370269563874078e-08
2.500000000000000000e-01 3.706212667013731590e-05 5.712047997701408554e-08
3.000000000000000444e-01 3.445585933589145503e-05 5.232431714217364410e-08
3.500000000000000333e-01 3.330189375032178273e-05 5.589626992696984474e-08
4.000000000000000222e-01 3.214715775941850040e-05 5.134968095571714477e-08
4.500000000000000111e-01 3.090844832177573631e-05 4.999304062461977967e-08
5.000000000000000000e-01 2.948747343608545455e-05 5.238882614506401821e-08
5.500000000000000444e-01 2.802471936928224982e-05 4.408514688167553691e-08
6.000000000000000888e-01 2.661919403047825235e-05 3.900666507430023681e-08
6.500000000000000222e-01 2.534237790260072457e-05 4.479501541702492553e-08
7.000000000000000666e-01 2.419345285510247096e-05 5.100527340183864739e-08
7.500000000000000000e-01 2.315519137317369403e-05 5.476043592924341577e-08
8.000000000000000444e-01 2.219419062915438005e-05 5.244349943793542160e-08
8.500000000000000888e-01 2.128679385998597675e-05 5.905985659325527325e-08
9.000000000000000222e-01 2.042044745702982389e-05 6.268217124062885518e-08
9.500000000000000666e-01 1.960724870000187377e-05 5.113032811018818073e-08
1.000000000000000000e+00 1.883929510786730872e-05 5.022185848547641662e-08
1.050000000000000044e+00 1.810835382533277534e-05 5.521960136580395921e-08
1.100000000000000089e+00 1.741266834596272579e-05 5.945351513167459207e-08
1.150000000000000133e+00 1.675310807044277928e-05 4.402079648143543056e-08
1.200000000000000178e+00 1.613453195093331630e-05 3.964506339954427543e-08
1.250000000000000000e+00 1.554618070903073006e-05 2.874563479443695313e-08
1.300000000000000044e+00 1.499667862357960769e-05 2.518018325767994599e-08
1.350000000000000089e+00 1.447228577763171705e-05 2.398868204945357375e-08
1.400000000000000133e+00 1.397351739540604792e-05 1.570471926951704665e-08
1.450000000000000178e+00 1.350907746245812005e-05 2.203210790023948004e-08
1.500000000000000000e+00 1.306659143777083697e-05 2.640197502748940452e-08
1.550000000000000044e+00 1.263259072372531716e-05 2.545835219925156880e-08
1.600000000000000089e+00 1.220244488595483010e-05 3.461260038930315706e-08
1.650000000000000133e+00 1.180673887695457983e-05 4.000541496910399993e-08
1.700000000000000178e+00 1.143536568878373827e-05 2.809566840241226953e-08
1.750000000000000000e+00 1.108512000789502437e-05 3.424419553186187875e-08
1.800000000000000044e+00 1.074297826395823813e-05 3.466065647699824443e-08
1.850000000000000089e+00 1.041667620932103410e-05 2.816302742247880943e-08
1.900000000000000133e+00 1.012001510626378389e-05 3.184815547559569367e-08
1.950000000000000178e+00 9.815843413385779396e-06 1.984543258372682844e-08
2.000000000000000000e+00 9.508082736111355738e-06 1.883760352111970180e-08
2.050000000000000266e+00 9.216552290001490277e-06 3.026118298673108087e-08
2.100000000000000089e+00 8.937533721507174753e-06 3.821701813099294034e-08
2.149999999999999911e+00 8.679245048882064313e-06 3.803611913246560208e-08
2.200000000000000178e+00 8.432013443852346034e-06 4.018704945459446338e-08
2.250000000000000000e+00 8.197633078683940996e-06 3.510563453512754931e-08
2.300000000000000266e+00 7.961578680103683492e-06 4.434060733796067690e-08
2.350000000000000089e+00 7.729642690160596738e-06 5.417216775414434361e-08
2.400000000000000355e+00 7.511524992054853028e-06 5.653636173033526274e-08
2.450000000000000178e+00 7.316237471635115909e-06 5.999333014246259638e-08
2.500000000000000000e+00 7.120600152011531273e-06 5.866818892754723394e-08
2.550000000000000266e+00 6.921781936135522798e-06 5.148546668452575592e-08
2.600000000000000089e+00 6.745272649803690082e-06 5.299990386806341575e-08
2.650000000000000355e+00 6.569368333225467839e-06 5.651091537885546865e-08
2.700000000000000178e+00 6.396523625198791983e-06 4.572226053994958374e-08
2.750000000000000000e+00 6.235347569646475360e-06 4.175865405529366142e-08
2.800000000000000266e+00 6.069667370011649770e-06 3.846995706132118437e-08
2.850000000000000089e+00 5.913422719096649779e-06 4.416777834994147548e-08
2.900000000000000355e+00 5.763303143130440973e-06 4.881557174158122718e-08
2.950000000000000178e+00 5.619676882125057167e-06 4.964015516729246759e-08
3.000000000000000000e+00 5.476421085790342651e-06 5.605838497037638429e-08
3.050000000000000266e+00 5.338956501747984843e-06 4.729548657876290598e-08
3.100000000000000089e+00 5.201859677085232969e-06 4.804252096389017645e-08
3.150000000000000355e+00 5.063364763782907323e-06 4.258879286916127762e-08
3.200000000000000178e+00 4.952329541515191179e-06 4.775507239793657121e-08
3.250000000000000000e+00 4.833863635607101454e-06 6.286142996544871309e-08
3.300000000000000266e+00 4.710191700666067097e-06 6.991890552998026159e-08
3.350000000000000089e+00 4.599039517457121257e-06 5.544291146011055711e-08
3.400000000000000355e+00 4.486985479770428066e-06 5.329476494809642460e-08
3.450000000000000178e+00 4.393795345723876605e-06 5.702414451171773106e-08
3.500000000000000000e+00 4.284292857338077562e-06 4.687712898699730467e-08
3.550000000000000266e+00 4.184004424297743984e-06 4.906105975291755543e-08
3.600000000000000089e+00 4.101808197370101979e-06 6.028277272923973274e-08
3.650000000000000355e+00 4.010923254130563217e-06 6.096488739545787596e-08
3.700000000000000178e+00 3.917138692558245861e-06 7.223420913802210031e-08
3.750000000000000000e+00 3.836757933034320107e-06 6.354748209284698181e-08
3.800000000000000266e+00 3.739951337357457388e-06 5.219929821032465882e-08
3.850000000000000089e+00 3.655969586865296904e-06 5.197438824765515960e-08
3.900000000000000355e+00 3.570485344026234453e-06 4.867558938807159570e-08
3.950000000000000178e+00 3.481362585665621301e-06 4.619339579315343191e-08
4.000000000000000000e+00 3.409370102622163158e-06 4.701963368205253407e-08
4.049999999999999822e+00 3.341890562293360964e-06 4.900607630415194215e-08
4.100000000000000533e+00 3.268496629732699248e-06 4.716850302998204219e-08
4.150000000000000355e+00 3.197346102158781006e-06 3.896463907113425629e-08
4.200000000000000178e+00 3.128821903990086597e-06 3.464493686118218561e-08
4.250000000000000000e+00 3.056135732191198918e-06 4.823553268949108477e-08
4.299999999999999822e+00 3.000747283778555433e-06 5.140687021257758561e-08
4.350000000000000533e+00 2.950581733271657741e-06 4.607533035830570323e-08
4.400000000000000355e+00 2.884875448668531329e-06 5.639228662922034210e-08
4.450000000000000178e+00 2.821577315086798211e-06 5.377217625238867008e-08
4.500000000000000000e+00 2.767192665098420488e-06 5.778608391065262784e-08
4.549999999999999822e+00 2.710786056522607235e-06 5.027688697521421573e-08
4.600000000000000533e+00 2.646219008432031367e-06 4.171441231204728633e-08
4.650000000000000355e+00 2.586446991810183010e-06 4.328210293454315313e-08
4.700000000000000178e+00 2.537597735021654398e-06 2.714788265844689622e-08
4.750000000000000000e+00 2.501788492310504590e-06 2.976713267420471877e-08
4.800000000000000711e+00 2.459536539012395061e-06 3.923391881722356767e-08
4.850000000000000533e+00 2.404958146576644633e-06 4.059372106519722425e-08
4.900000000000000355e+00 2.356282389868734948e-06 5.343815712033597124e-08
4.950000000000000178e+00 2.314958834209680283e-06 4.598183410085872213e-08
5.000000000000000000e+00 2.278839774703408099e-06 4.991312639291853880e-08
5.050000000000000711e+00 2.232838370422262115e-06 4.242139815985612849e-08
5.100000000000000533e+00 2.191932552197488756e-06 4.100420072810379604e-08
5.150000000000000355e+00 2.156597202596340037e-06 4.107933766466836010e-08
5.200000000000000178e+00 2.108385858634211848e-06 4.150056817122747548e-08
5.250000000000000000e+00 2.065266261432528752e-06 4.012486520880389536e-08
5.300000000000000711e+00 2.027894185596409950e-06 3.727615182072938552e-08
5.350000000000000533e+00 1.991599185455195110e-06 3.354436252942961436e-08
5.400000000000000355e+00 1.954970715173419926e-06 2.983555041482301593e-08
5.450000000000000178e+00 1.909905334973601900e-06 3.205902712581002343e-08
5.500000000000000000e+00 1.872275551756665744e-06 3.322937322279589246e-08
5.550000000000000711e+00 1.846772067728797570e-06 3.591854813364920648e-08
5.600000000000000533e+00 1.814808492177735324e-06 2.787377334810025568e-08
5.650000000000000355e+00 1.778847732026540456e-06 2.022388166924413441e-08
5.700000000000000178e+00 1.752416198838560544e-06 1.437260866604256501e-08
5.750000000000000000e+00 1.730159728279610018e-06 3.596598805329448129e-08
5.800000000000000711e+00 1.710868668290345800e-06 4.372472249479548083e-08
5.850000000000000533e+00 1.666233557304954199e-06 5.343769255696277517e-08
5.900000000000000355e+00 1.621177254906054951e-06 4.989404178521726342e-08
5.950000000000000178e+00 1.593238026789680695e-06 4.140943493862251707e-08
6.000000000000000000e+00 1.565987104060047792e-06 3.660317312746554047e-08
6.050000000000000711e+00 1.547925782201703708e-06 3.582995456327091034e-08
6.100000000000000533e+00 1.528289408978546411e-06 3.883529814511211523e-08
6.150000000000000355e+00 1.497290561383280297e-06 4.875556452958813647e-08
6.200000000000000178e+00 1.466295805487232592e-06 5.276004364419407434e-08
6.250000000000000000e+00 1.436905093184533653e-06 5.051752448012186893e-08
6.300000000000000711e+00 1.407301471757901786e-06 5.659916149394021345e-08
6.350000000000000533e+00 1.387680198358383266e-06 5.619575187703446294e-08
6.400000000000000355e+00 1.365282311940712646e-06 5.757333095788701582e-08
6.450000000000000178e+00 1.338613209185350861e-06 6.636079577042825889e-08
6.500000000000000000e+00 1.333447203321011760e-06 6.966607820840409385e-08
6.550000000000000711e+00 1.323428488156152754e-06 7.211493492577759650e-08
6.600000000000000533e+00 1.296239950069411223e-06 7.093151470230216140e-08
6.650000000000000355e+00 1.272516605094559458e-06 6.908278907271833390e-08
6.700000000000000178e+00 1.249892930443173215e-06 6.305343241026891235e-08
6.750000000000000000e+00 1.231570680476242092e-06 6.881193388044347647e-08
6.800000000000000711e+00 1.215423611285181418e-06 6.474240024080786050e-08
6.850000000000000533e+00 1.194429659922748444e-06 4.567273334300286757e-08
6.900000000000000355e+00 1.181583204033940503e-06 4.102137331211050856e-08
6.950000000000000178e+00 1.157716085453542686e-06 4.831095066086053727e-08
7.000000000000000000e+00 1.141439909217758218e-06 5.287033462131669624e-08
7.050000000000000711e+00 1.109713614368403199e-06 5.536394960802133166e-08
7.100000000000000533e+00 1.092134101036869253e-06 5.238972899498007669e-08
7.150000000000000355e+00 1.088633520064913943e-06 5.613892085662954429e-08
7.200000000000000178e+00 1.066443421790900849e-06 6.036235830392935427e-08
7.250000000000000000e+00 1.037661278620999842e-06 6.077868326134749552e-08
7.300000000000000711e+00 1.015121885927028124e-06 5.854944954614428344e-08
7.350000000000000533e+00 9.964667936657044108e-07 4.511210362612798245e-08
7.400000000000000355e+00 9.765046296333397156e-07 3.548021622989045946e-08
7.450000000000000178e+00 9.615365665442501180e-07 3.598066880538068749e-08
7.500000000000000000e+00 9.411837484868301795e-07 4.011381834858790532e-08
7.550000000000000711e+00 9.266551013997282192e-07 4.768534517498610198e-08
7.600000000000000533e+00 9.278168787180448212e-07 5.316839893612460505e-08
7.650000000000000355e+00 9.141781334701940784e-07 5.147119836082102886e-08
7.700000000000000178e+00 8.940421175777534776e-07 4.121257610545041090e-08
7.750000000000000000e+00 9.017644021736054673e-07 4.037461251760329658e-08
7.800000000000000711e+00 8.966824963814480078e-07 4.567705202262955326e-08
7.850000000000000533e+00 8.860489434509915229e-07 4.899229731303676023e-08
7.900000000000000355e+00 8.654984698539957362e-07 4.369032880357477853e-08
7.950000000000000178e+00 8.545376610407473270e-07 4.325660018803175179e-08
8.000000000000000000e+00 8.271292968087189566e-07 5.298107361634411619e-08
8.050000000000000711e+00 8.145538907700732549e-07 4.736471507633371528e-08
8.099999999999999645e+00 8.042117551296753839e-07 4.870179602426567689e-08
8.150000000000000355e+00 8.010610743305004829e-07 5.092073930984112767e-08
8.200000000000001066e+00 7.828585948643706450e-07 4.551529231503831539e-08
8.250000000000000000e+00 7.655700690886605047e-07 5.184761299498162212e-08
8.300000000000000711e+00 7.558619685015487870e-07 6.360681876067536736e-08
8.349999999999999645e+00 7.489513589658126909e-07 5.533930183751165842e-08
8.400000000000000355e+00 7.397106937540328823e-07 5.996924587702320873e-08
8.450000000000001066e+00 7.358239697849734159e-07 6.029728918095991042e-08
8.500000000000000000e+00 7.343823668944484706e-07 5.193975770300860585e-08
8.550000000000000711e+00 7.381266578103191537e-07 5.372600168898054772e-08
8.599999999999999645e+00 7.290647481672407888e-07 5.095333609015466076e-08
8.650000000000000355e+00 7.175190361333216418e-07 4.730274401800215790e-08
8.700000000000001066e+00 7.074529168671294277e-07 3.863230046781588759e-08
8.750000000000000000e+00 6.950583209012745271e-07 4.432998587227527595e-08
8.800000000000000711e+00 6.819009809393503729e-07 6.269268445747398095e-08
8.849999999999999645e+00 6.649606098463805521e-07 5.408295454881346552e-08
8.900000000000000355e+00 6.606440924958398913e-07 4.321578451945970891e-08
8.950000000000001066e+00 6.610233736790052007e-07 4.718103147027695135e-08
9.000000000000000000e+00 6.414967864827392255e-07 4.944634688806175015e-08
9.050000000000000711e+00 6.371235494184336273e-07 5.700395273057806997e-08
9.099999999999999645e+00 6.312284910533532294e-07 4.938370521544892741e-08
9.150000000000000355e+00 6.164073302367286105e-07 5.097528272586840008e-08
9.200000000000001066e+00 6.116136772311090812e-07 5.186489606411009221e-08
9.250000000000000000e+00 6.085770556116397102e-07 4.501122925200968788e-08
9.300000000000000711e+00 5.821533063135717393e-07 4.519240812784865462e-08
9.349999999999999645e+00 5.636912962640692744e-07 3.859037137387758272e-08
9.400000000000000355e+00 5.644227494115820843e-07 2.730457576039424726e-08
9.450000000000001066e+00 5.712605363161681040e-07 2.075605605229177292e-08
9.500000000000000000e+00 5.624122897136370205e-07 2.088194707153382594e-08
9.550000000000000711e+00 5.486018113265166235e-07 1.969749125360097484e-08
9.600000000000001421e+00 5.412448334572060477e-07 2.676271399880834143e-08
9.650000000000000355e+00 5.264038760333162742e-07 3.186563908314132263e-08
9.700000000000001066e+00 5.202476394699054258e-07 3.424939541826870219e-08
9.750000000000000000e+00 5.130155973239106268e-07 2.807862278061059365e-08
9.800000000000000711e+00 5.186248516179924216e-07 2.734709485241183492e-08
9.850000000000001421e+00 5.158023117341078037e-07 1.351943412200948069e-08
9.900000000000000355e+00 5.230469690045931736e-07 1.611327838814167059e-08
9.950000000000001066e+00 5.140446775718135606e-07 1.174399609665575136e-08
1.000000000000000000e+01 4.958980174204990181e-07 1.608170819823571074e-08
1.005000000000000071e+01 4.833770134554972038e-07 1.433518399003412111e-08
1.010000000000000142e+01 4.815951634088650283e-07 2.454415879470924257e-08
1.015000000000000036e+01 4.740640265644514708e-07 2.903589683920762279e-08
1.020000000000000107e+01 4.754099970969418446e-07 2.266552442409133081e-08
1.025000000000000000e+01 4.780835413328853617e-07 2.801417156885565768e-08
1.030000000000000071e+01 4.735960456630120275e-07 2.556921227819844599e-08
1.035000000000000142e+01 4.688400027693050900e-07 2.002550219444222335e-08
1.040000000000000036e+01 4.665192905299819934e-07 3.326557725940805116e-08
1.045000000000000107e+01 4.604162973525781561e-07 3.950854487907911550e-08
1.050000000000000000e+01 4.445511719033693267e-07 2.857047437079626878e-08
1.055000000000000071e+01 4.363739233020829971e-07 3.244325684737948658e-08
1.060000000000000142e+01 4.390598693474222796e-07 3.662234698507170943e-08
1.065000000000000036e+01 4.390141431601339664e-07 4.331026786758316211e-08
1.070000000000000107e+01 4.278161917709234127e-07 3.699367677320833114e-08
1.075000000000000000e+01 4.166311042385563744e-07 2.798674204775721134e-08
1.080000000000000071e+01 4.147261819138843597e-07 2.401046447976389197e-08
1.085000000000000142e+01 4.138876681895602761e-07 2.464748598375753279e-08
1.090000000000000036e+01 4.055104496410367814e-07 3.847645673628998005e-08
1.095000000000000107e+01 4.080795967125570459e-07 3.935554514998857987e-08
1.100000000000000000e+01 4.074873436237756572e-07 3.031047903109125944e-08
1.105000000000000071e+01 3.910922597650457486e-07 2.933982039555735752e-08
1.110000000000000142e+01 3.834775300483821813e-07 5.261332596385137415e-08
1.115000000000000036e+01 3.782759066947548414e-07 5.158092482119758148e-08
1.120000000000000107e+01 3.692347747661480089e-07 4.465262149564169090e-08
1.125000000000000000e+01 3.635210486325950210e-07 3.199267766569557477e-08
1.130000000000000071e+01 3.672712619483577821e-07 2.546476857885847362e-08
1.135000000000000142e+01 3.713381014404072986e-07 3.863701368746576846e-08
1.140000000000000036e+01 3.710633396631540366e-07 4.817956308311417651e-08
1.145000000000000107e+01 3.626682912125874809e-07 4.157268354442110879e-08
1.150000000000000000e+01 3.651680939109360223e-07 4.252023923179885734e-08
1.155000000000000071e+01 3.661527165384505714e-07 3.645424644427296543e-08
1.160000000000000142e+01 3.614236932257024297e-07 3.660461599270842199e-08
1.165000000000000036e+01 3.525528071310271380e-07 4.457824065269029111e-08
1.170000000000000107e+01 3.436869631055733102e-07 4.536399569152093092e-08
1.175000000000000000e+01 3.355046949076406832e-07 4.783322464474152207e-08
1.180000000000000071e+01 3.298203347312912074e-07 5.027898925711848853e-08
1.185000000000000142e+01 3.253239545236031048e-07 4.561856895954737204e-08
1.190000000000000036e+01 3.195009397473360448e-07 3.529590134123814696e-08
1.195000000000000107e+01 3.097582048162484205e-07 4.103575749222308423e-08
1.200000000000000000e+01 3.133545253302132930e-07 4.019806576343643796e-08
1.205000000000000071e+01 2.994827163553285590e-07 3.053456422011423845e-08
1.210000000000000142e+01 3.031119434288591601e-07 2.517950135333341893e-08
1.215000000000000036e+01 3.183040186149418451e-07 2.489640065837338677e-08
1.220000000000000107e+01 3.172163598947455241e-07 3.442012817459012762e-08
1.225000000000000000e+01 3.017343819752947520e-07 3.355381138050225446e-08
1.230000000000000071e+01 3.013717662794166397e-07 2.556120874583325560e-08
1.235000000000000142e+01 2.972863788584631546e-07 1.698573893200160472e-08
1.240000000000000036e+01 3.000743554547732945e-07 1.648324290318892926e-08
1.245000000000000107e+01 3.169323319760740807e-07 3.453404579979401361e-08
1.250000000000000000e+01 3.185719950393205504e-07 3.480818938451277074e-08
1.255000000000000071e+01 3.062939313348454557e-07 4.131205613797621195e-08
1.260000000000000142e+01 2.910966649550073354e-07 3.580321235384538771e-08
1.265000000000000036e+01 2.805916335854439153e-07 3.859820490426943655e-08
1.270000000000000107e+01 2.756526914294548934e-07 3.949873141432143349e-08
1.275000000000000000e+01 2.612724091180693650e-07 3.420656612276958119e-08
1.280000000000000071e+01 2.637004607756875076e-07 2.915460165521636133e-08
1.285000000000000142e+01 2.639734029300593879e-07 3.154901859179049326e-08
1.290000000000000036e+01 2.506136248481774568e-07 3.832366524982650673e-08
1.295000000000000107e+01 2.545647615764402089e-07 4.064980580159523866e-08
1.300000000000000000e+01 2.617469800775083601e-07 4.950359713980276646e-08
1.305000000000000071e+01 2.550909348850672046e-07 4.505156498128351231e-08
1.310000000000000142e+01 2.499860860517664387e-07 3.632500794636484668e-08
1.315000000000000036e+01 2.452694794307536170e-07 1.951425256972375660e-08
1.320000000000000107e+01 2.448005391088797506e-07 1.662884634284171732e-08
1.325000000000000000e+01 2.368749745987245441e-07 1.918689325914664714e-08
1.330000000000000071e+01 2.201542111235760173e-07 2.839676453736570254e-08
1.335000000000000142e+01 2.115539844142598969e-07 3.938957461172948467e-08
1.340000000000000036e+01 2.148026614109704158e-07 3.490645317254278568e-08
1.345000000000000107e+01 2.110459755146641915e-07 3.895081362023882259e-08
1.350000000000000000e+01 2.057446324610071136e-07 3.941545529073999804e-08
1.355000000000000071e+01 2.096060912581252342e-07 3.481952851392483158e-08
1.360000000000000142e+01 2.192236211806292001e-07 2.401075609431722195e-08
1.365000000000000036e+01 2.233517938729172590e-07 3.166818180995826639e-08
1.370000000000000107e+01 2.201534558252552096e-07 3.477075837319520883e-08
1.375000000000000000e+01 2.210724918671028539e-07 3.213252311755227542e-08
1.380000000000000071e+01 2.162269731212393223e-07 3.643122609635034486e-08
1.385000000000000142e+01 2.218903716288428778e-07 3.738446054661724109e-08
1.390000000000000036e+01 2.217216301857269155e-07 4.868770455442707385e-08
1.395000000000000107e+01 2.152556564216352944e-07 4.223892462813835943e-08
1.400000000000000000e+01 2.102959781718413779e-07 4.124319670361769984e-08
1.405000000000000071e+01 2.074055821626279869e-07 3.435026841636748836e-08
1.410000000000000142e+01 2.125577482143557980e-07 2.557337997359788920e-08
1.415000000000000036e+01 2.147334308053316286e-07 2.778642812581468625e-08
1.420000000000000107e+01 2.077509105580244947e-07 3.181539551330734025e-08
1.425000000000000000e+01 2.164706169571091569e-07 2.478357238894152972e-08
1.430000000000000071e+01 2.084273291320898844e-07 2.223487855377232451e-08
1.435000000000000142e+01 1.922031126295120276e-07 2.786669889726586926e-08
1.440000000000000036e+01 1.970878351515384374e-07 2.635639102223448264e-08
1.445000000000000107e+01 1.979533859318994740e-07 3.047890621434581093e-08
1.450000000000000000e+01 1.897977220716899179e-07 2.732745760637633572e-08
1.455000000000000071e+01 1.966084775277094597e-07 2.556226454622558643e-08
1.460000000000000142e+01 1.929947760801051731e-07 3.571914195416792340e-08
1.465000000000000036e+01 1.829056690475197929e-07 3.353723372789801068e-08
1.470000000000000107e+01 1.977784959547590821e-07 3.503624531644441408e-08
1.475000000000000000e+01 1.998939582438759093e-07 3.520246686359904837e-08
1.480000000000000071e+01 1.958880159887829994e-07 4.141220356207770553e-08
1.485000000000000142e+01 1.786869036457388060e-07 4.446869069018574525e-08
1.490000000000000036e+01 1.685731252804857360e-07 3.775045491525956817e-08
1.495000000000000107e+01 1.581184749466788154e-07 3.961620910017505226e-08
1.500000000000000000e+01 1.648993180820869309e-07 2.726726287058525030e-08
1.505000000000000071e+01 1.720261554645078798e-07 2.587810875417942527e-08
1.510000000000000142e+01 1.825995666138479743e-07 2.286483808008941816e-08
1.515000000000000036e+01 1.855761635236241238e-07 1.525346937064753409e-08
1.520000000000000107e+01 1.773762269526918756e-07 2.957175990908071888e-08
1.525000000000000000e+01 1.623171025195002451e-07 3.004218690493681272e-08
1.530000000000000071e+01 1.695211272448093934e-07 1.869997922626763189e-08
1.535000000000000142e+01 1.648732973936484926e-07 2.002621215786448329e-08
1.540000000000000036e+01 1.653502282451397406e-07 1.863458720312967279e-08
1.545000000000000107e+01 1.530073049850829122e-07 2.288599780069386545e-08
1.550000000000000000e+01 1.452398581043506573e-07 2.458399792278142555e-08
1.555000000000000071e+01 1.447122005881335847e-07 2.699710336619307213e-08
1.560000000000000142e+01 1.366264931310720855e-07 2.609577131988317441e-08
1.565000000000000036e+01 1.404255805291843646e-07 3.208743898521635583e-08
1.570000000000000107e+01 1.418785860921038512e-07 2.974548584863829150e-08
1.575000000000000000e+01 1.395253769995438113e-07 2.939145198159821593e-08
1.580000000000000071e+01 1.475128426323853898e-07 3.651993211917202032e-08
1.585000000000000142e+01 1.455511314301684115e-07 3.095532471520200225e-08
1.590000000000000036e+01 1.497111161208688821e-07 2.840262559958167431e-08
1.595000000000000107e+01 1.436255897321108354e-07 3.329029763947509490e-08
1.600000000000000000e+01 1.435013495336589250e-07 3.727627275853510681e-08
1.605000000000000071e+01 1.393529209640037419e-07 1.608034471874051273e-08
1.610000000000000142e+01 1.488691384270206279e-07 1.462710895564226683e-08
1.615000000000000213e+01 1.615289163908026878e-07 2.518201773273586874e-08
1.619999999999999929e+01 1.750748038125346166e-07 2.855887614256647581e-08
1.625000000000000000e+01 1.885919753796108525e-07 2.396612419260335515e-08
1.630000000000000071e+01 1.826168952182781303e-07 2.727657218708222737e-08
1.635000000000000142e+01 1.697670025710828692e-07 1.517303607563046129e-08
1.640000000000000213e+01 1.540301118959027141e-07 1.256379169605615568e-08
1.644999999999999929e+01 1.415597691079612189e-07 2.237104515066561498e-08
1.650000000000000000e+01 1.240908037816033803e-07 3.073674177564888104e-08
1.655000000000000071e+01 1.265409503242583457e-07 3.472684610468085903e-08
1.660000000000000142e+01 1.279414040818347419e-07 3.359838387848332739e-08
1.665000000000000213e+01 1.315768632718025696e-07 3.621212720039212443e-08
1.669999999999999929e+01 1.250408685419120246e-07 4.026433977667829929e-08
1.675000000000000000e+01 1.288806892158533082e-07 3.441335506728997404e-08
1.680000000000000071e+01 1.315474306934021129e-07 3.458627815827122177e-08
1.685000000000000142e+01 1.183537643979298911e-07 3.077119342318470475e-08
1.690000000000000213e+01 1.184515353789761211e-07 3.044504223677238282e-08
1.694999999999999929e+01 1.310162508077488499e-07 2.954092782172692427e-08
1.700000000000000000e+01 1.458790820503112542e-07 3.468263764387046733e-08
1.705000000000000071e+01 1.410888335435041467e-07 3.613705747224358204e-08
1.710000000000000142e+01 1.447583074424517696e-07 3.379963071000130643e-08
1.715000000000000213e+01 1.497070281307435066e-07 2.792887899895803297e-08
1.719999999999999929e+01 1.368929569405257502e-07 2.765833957394866225e-08
1.725000000000000000e+01 1.326500350507739685e-07 3.284689741714669968e-08
1.730000000000000071e+01 1.337119370424983259e-07 3.600314537852071176e-08
1.735000000000000142e+01 1.332750142531330485e-07 3.600054423674253847e-08
1.740000000000000213e+01 1.249973999030655621e-07 3.472245767133345383e-08
1.744999999999999929e+01 1.259931158283097097e-07 3.623633617175880880e-08
1.750000000000000000e+01 1.258874821232933704e-07 2.835402762656705192e-08
1.755000000000000071e+01 1.237360890913380994e-07 3.126664026959027392e-08
1.760000000000000142e+01 1.264177289952430998e-07 2.721154287269002058e-08
1.765000000000000213e+01 1.310145974099647467e-07 2.831259032811668652e-08
1.769999999999999929e+01 1.309971967639597290e-07 3.777977042402076689e-08
1.775000000000000000e+01 1.137886081746651501e-07 4.996155892679659633e-08
1.780000000000000071e+01 1.157653514469156338e-07 3.504179447282113410e-08
1.785000000000000142e+01 1.176343725875043080e-07 3.291237013379981515e-08
1.790000000000000213e+01 1.192061991863990591e-07 3.438749321315125244e-08
1.794999999999999929e+01 1.136860078872408620e-07 2.949178360598737232e-08
1.800000000000000000e+01 1.121671446947556080e-07 2.732505913724505991e-08
1.805000000000000071e+01 1.189013588079228573e-07 2.550731054181894578e-08
1.810000000000000142e+01 1.178506228889702032e-07 2.808403252974122663e-08
1.815000000000000213e+01 1.010895668486341849e-07 2.467681806451338242e-08
1.819999999999999929e+01 1.002107114813319055e-07 2.257667185096339713e-08
1.825000000000000000e+01 1.047652827201717136e-07 2.002814475456950921e-08
1.830000000000000071e+01 1.146453959391448773e-07 3.756078242800534918e-08
1.835000000000000142e+01 1.227871293959054935e-07 5.036435323846796189e-08
1.840000000000000213e+01 1.244647735725899514e-07 4.593860964090044823e-08
1.844999999999999929e+01 1.142619305533359644e-07 4.225836833714377470e-08
1.850000000000000000e+01 1.145042333511820857e-07 3.576234615277747716e-08
1.855000000000000071e+01 1.147838388805489544e-07 3.735132490736751979e-08
1.860000000000000142e+01 1.101495532607173865e-07 3.042278989201841321e-08
1.865000000000000213e+01 1.060886779832177109e-07 2.811049413264647811e-08
1.869999999999999929e+01 1.143336841390214945e-07 2.697797728782919482e-08
1.875000000000000000e+01 1.069590108774489822e-07 2.995105422209613364e-08
1.880000000000000071e+01 1.028602889806194878e-07 3.465841204644559982e-08
1.885000000000000142e+01 1.081614073713964508e-07 2.819004521220800544e-08
1.890000000000000213e+01 1.135668660083773849e-07 2.527308300509270358e-08
1.894999999999999929e+01 1.069826367461662942e-07 3.722448415923623683e-08
1.900000000000000000e+01 1.019040053686910903e-07 2.836866274070194230e-08
1.905000000000000071e+01 1.122606771614955877e-07 2.208835182393705709e-08
1.910000000000000142e+01 1.049419109321310706e-07 2.837860676209322017e-08
1.915000000000000213e+01 1.011672349992317948e-07 3.304035242343877466e-08
1.920000000000000284e+01 9.330779684519346164e-08 4.289842821838572253e-08
1.925000000000000000e+01 8.806273076819327693e-08 4.592138155068422040e-08
1.930000000000000071e+01 9.812737666801752661e-08 4.389826920272795582e-08
1.935000000000000142e+01 8.215625297152732085e-08 3.874796517819355312e-08
1.940000000000000213e+01 7.013441579437332697e-08 3.091801797015719468e-08
1.945000000000000284e+01 8.038439949532738938e-08 2.699508214406930699e-08
1.950000000000000000e+01 8.408719629538399985e-08 2.676992057050201673e-08
1.955000000000000071e+01 8.053813836134568525e-08 3.315156170836420443e-08
1.960000000000000142e+01 8.473557169677069615e-08 3.023689804830144695e-08
1.965000000000000213e+01 9.521440365188641708e-08 2.700553267202534926e-08
1.970000000000000284e+01 9.290086664417068340e-08 2.717623186166016944e-08
1.975000000000000000e+01 7.381403286659711740e-08 3.467271300644459064e-08
1.980000000000000071e+01 7.462540420258553631e-08 3.360146773696759769e-08
1.985000000000000142e+01 7.634133420860357087e-08 3.669513305937336148e-08
1.990000000000000213e+01 7.026391184004450967e-08 4.407847890756076315e-08
1.995000000000000284e+01 7.240067924439428510e-08 4.941436332132507351e-08
2.000000000000000000e+01 8.418965321925455785e-08 5.338348546399059444e-08
2.005000000000000071e+01 8.205798480982746264e-08 5.480380057940670823e-08
2.010000000000000142e+01 8.277339994194849561e-08 5.435253623853919651e-08
2.015000000000000213e+01 9.107314450758744888e-08 5.614884040768528624e-08
2.020000000000000284e+01 9.130676554301894519e-08 5.598602931739677321e-08
2.025000000000000000e+01 9.407498969153939025e-08 4.426916167377653938e-08
2.030000000000000071e+01 1.073889862623292919e-07 4.350981012608959203e-08
2.035000000000000142e+01 1.013764737914239927e-07 5.666137990260055057e-08
2.040000000000000213e+01 8.818010303776409299e-08 6.759183852490745098e-08
2.045000000000000284e+01 8.027633310548579130e-08 7.216413535408573571e-08
2.050000000000000000e+01 7.229693370868453865e-08 6.908703827178786615e-08
2.055000000000000071e+01 7.699356283917726636e-08 6.641260646185064437e-08
2.060000000000000142e+01 6.527745799365703667e-08 6.493331187979716736e-08
2.065000000000000213e+01 6.048078958118851974e-08 5.942776197625889542e-08
2.070000000000000284e+01 5.090558266785072256e-08 4.701531325686716665e-08
2.075000000000000000e+01 4.337612251208058748e-08 4.134424254294287210e-08
2.080000000000000071e+01 3.832458582712839839e-08 4.762638045188583824e-08
2.085000000000000142e+01 5.132013891809890229e-08 5.110555685412751514e-08
2.090000000000000213e+01 6.079046912312910089e-08 5.474684332792363736e-08
2.095000000000000284e+01 6.529648336887449363e-08 5.619537984213673913e-08
2.100000000000000000e+01 6.607672940787754516e-08 6.358285072237666299e-08
2.105000000000000071e+01 7.012527540813003337e-08 5.922955006405904093e-08
2.110000000000000142e+01 7.829426713369377646e-08 5.160579262894810113e-08
2.115000000000000213e+01 8.174931347601025214e-08 3.953361618476317620e-08
2.120000000000000284e+01 7.487764446824301233e-08 3.746561380278585043e-08
2.125000000000000000e+01 8.466344611086777028e-08 4.138921501007864647e-08
2.130000000000000071e+01 8.888533432409357147e-08 4.911473513796498946e-08
2.135000000000000142e+01 9.240874562760667198e-08 3.691574209661658314e-08
2.140000000000000213e+01 9.154111619104773484e-08 3.113526284805762354e-08
2.145000000000000284e+01 9.838320122073445950e-08 3.719873272022442066e-08
2.150000000000000000e+01 9.413169999205432382e-08 4.039368280545009691e-08
2.155000000000000071e+01 9.388944101917800331e-08 3.680530872481395773e-08
2.160000000000000142e+01 8.944664306074892060e-08 4.731652403816330759e-08
2.165000000000000213e+01 9.437823461278236092e-08 4.939005271319195199e-08
2.170000000000000284e+01 8.838448196272686504e-08 4.815284142118555152e-08
2.175000000000000000e+01 8.970860515643587727e-08 4.885625384275607486e-08
2.180000000000000071e+01 8.330209312783505309e-08 4.498773934890185590e-08
2.185000000000000142e+01 7.108189210313762297e-08 4.703830804023211250e-08
2.190000000000000213e+01 7.006703381878876791e-08 4.453539157259563255e-08
2.195000000000000284e+01 7.192068165530291713e-08 5.372370184325958008e-08
