# Supplementary material for: Quadrupolar 23Na+ NMR relaxation as a probe of subpicosecond collective dynamics in aqueous electrolyte solutions
Source: Nat Commun. 2023 Jan 5;14:84. doi: 10.1038/s41467-022-35695-3 (PMC9816157; doi:10.1038/s41467-022-35695-3)
Supplement: Supplementary file 3 — Source data [file 41467_2022_35695_MOESM3_ESM.zip › Source Data/Figure2/fig2a_efg_acf_c1.50m.dat]

# t (ps); 	 efg acf (atomic units); 	 std err (atomic units)
0.000000000000000000e+00 1.566491346382490875e-04 9.337281075777855513e-08
5.000000000000000278e-02 9.370190333136435730e-05 7.984638237289748867e-08
1.000000000000000056e-01 6.005513985046088320e-05 9.676809150733837357e-08
1.500000000000000222e-01 4.830074049234047486e-05 1.011061115307428355e-07
2.000000000000000111e-01 3.878040790647590825e-05 7.092706380013289245e-08
2.500000000000000000e-01 3.441834758151490216e-05 7.020428202034708308e-08
3.000000000000000444e-01 3.124369004081733835e-05 8.612124181950118166e-08
3.500000000000000333e-01 2.969790371417562001e-05 7.530682555685086908e-08
4.000000000000000222e-01 2.823710002510007420e-05 7.981294560464889791e-08
4.500000000000000111e-01 2.675504408281961967e-05 7.854253438376834841e-08
5.000000000000000000e-01 2.510039862802413785e-05 8.104757532850594505e-08
5.500000000000000444e-01 2.343702078162188240e-05 7.057204592798827606e-08
6.000000000000000888e-01 2.186447888737175324e-05 6.289602226137985870e-08
6.500000000000000222e-01 2.041531266794443953e-05 7.217026787082412359e-08
7.000000000000000666e-01 1.913639238082074121e-05 8.717211721271887365e-08
7.500000000000000000e-01 1.799434089626984176e-05 7.803740381510887633e-08
8.000000000000000444e-01 1.699518674444684007e-05 6.891429093914818791e-08
8.500000000000000888e-01 1.606751110578875523e-05 6.560387705520224909e-08
9.000000000000000222e-01 1.519454785830671203e-05 7.377481986593427810e-08
9.500000000000000666e-01 1.438791415844617951e-05 6.882277086536346126e-08
1.000000000000000000e+00 1.362896891331808509e-05 7.473695132643236010e-08
1.050000000000000044e+00 1.291230155689424842e-05 7.480659494753408049e-08
1.100000000000000089e+00 1.224118468568639826e-05 7.122800305656712860e-08
1.150000000000000133e+00 1.162004378811552909e-05 7.262030429758136409e-08
1.200000000000000178e+00 1.104251201442102144e-05 7.978131262611730328e-08
1.250000000000000000e+00 1.051176478317663234e-05 7.959615099864495772e-08
1.300000000000000044e+00 9.997345311294973845e-06 8.193008107661446999e-08
1.350000000000000089e+00 9.525050299765728685e-06 7.849855581163404487e-08
1.400000000000000133e+00 9.069997359373892026e-06 6.802856579599082477e-08
1.450000000000000178e+00 8.622224506848344966e-06 7.013332317327826171e-08
1.500000000000000000e+00 8.231524084267445145e-06 5.929047627414658393e-08
1.550000000000000044e+00 7.874683539734968657e-06 3.731520346635009810e-08
1.600000000000000089e+00 7.524605026059874371e-06 4.364052528906400001e-08
1.650000000000000133e+00 7.202799248589994568e-06 5.540503518786273597e-08
1.700000000000000178e+00 6.866227628127348293e-06 7.711378113614183001e-08
1.750000000000000000e+00 6.551540947583043550e-06 8.467641134691886598e-08
1.800000000000000044e+00 6.276004215031022019e-06 8.686980855430074429e-08
1.850000000000000089e+00 6.026139210554649384e-06 8.538917395009777559e-08
1.900000000000000133e+00 5.792553172759753181e-06 7.036519046739735571e-08
1.950000000000000178e+00 5.543950797505314354e-06 7.206150896962510006e-08
2.000000000000000000e+00 5.307099432842730900e-06 8.491958558093178850e-08
2.050000000000000266e+00 5.095156714683323756e-06 8.155035413268686351e-08
2.100000000000000089e+00 4.882493124254592154e-06 1.081873194193903713e-07
2.149999999999999911e+00 4.696633702337991264e-06 1.044177829979032983e-07
2.200000000000000178e+00 4.500457851253843956e-06 7.730058025731283034e-08
2.250000000000000000e+00 4.304121815863047002e-06 8.589807374924101428e-08
2.300000000000000266e+00 4.138099404847504095e-06 1.190699352993217989e-07
2.350000000000000089e+00 3.992199298329392765e-06 1.306239813042385673e-07
2.400000000000000355e+00 3.832289812882298767e-06 1.508334207744623933e-07
2.450000000000000178e+00 3.672504793131319236e-06 1.417076179389558755e-07
2.500000000000000000e+00 3.548442260671355953e-06 1.247860283368401865e-07
2.550000000000000266e+00 3.431176841151398271e-06 1.056839892598627153e-07
2.600000000000000089e+00 3.282453778644886160e-06 9.516853056605558740e-08
2.650000000000000355e+00 3.153717794089824817e-06 6.447375661670340766e-08
2.700000000000000178e+00 3.047480422255926735e-06 3.149901604098090469e-08
2.750000000000000000e+00 2.950247083741353250e-06 2.361396150800769549e-08
2.800000000000000266e+00 2.844278244067561345e-06 3.429367571001439121e-08
2.850000000000000089e+00 2.743015140372420171e-06 2.790098869770587499e-08
2.900000000000000355e+00 2.653691507923083273e-06 3.611980994353939844e-08
2.950000000000000178e+00 2.566214038825719042e-06 3.081901380304961704e-08
3.000000000000000000e+00 2.486818621937655471e-06 3.858291223208966182e-08
3.050000000000000266e+00 2.416805202616685632e-06 5.640892611049856013e-08
3.100000000000000089e+00 2.335782744381099416e-06 3.826668780505855112e-08
3.150000000000000355e+00 2.255069146048184219e-06 3.616474205503070196e-08
3.200000000000000178e+00 2.165738235339796762e-06 3.395527959647690387e-08
3.250000000000000000e+00 2.096891722555243257e-06 2.817763672643472461e-08
3.300000000000000266e+00 2.043732820345328195e-06 2.559879843550221641e-08
3.350000000000000089e+00 1.992565324024307079e-06 2.419916599250506253e-08
3.400000000000000355e+00 1.925175023197950259e-06 3.217344092879580774e-08
3.450000000000000178e+00 1.865267887467315949e-06 3.333129883439245440e-08
3.500000000000000000e+00 1.798760705121433937e-06 3.563760583211287982e-08
3.550000000000000266e+00 1.714550075841137086e-06 4.021876447659461063e-08
3.600000000000000089e+00 1.639715677555160173e-06 4.774299534801768856e-08
3.650000000000000355e+00 1.592724993453817321e-06 5.787527710788784320e-08
3.700000000000000178e+00 1.567585832969584101e-06 7.198377834689480623e-08
3.750000000000000000e+00 1.529317394439486124e-06 7.348878205981649444e-08
3.800000000000000266e+00 1.478673694021669007e-06 6.716919906080908229e-08
3.850000000000000089e+00 1.419880697478730230e-06 6.973953591126640219e-08
3.900000000000000355e+00 1.393148234113682943e-06 7.117816458792999229e-08
3.950000000000000178e+00 1.345052629234428066e-06 6.014250418309693019e-08
4.000000000000000000e+00 1.308964747785343753e-06 4.862619146454114408e-08
4.049999999999999822e+00 1.283705924579509856e-06 5.009647784520813776e-08
4.100000000000000533e+00 1.237045684851558529e-06 5.648695813688808936e-08
4.150000000000000355e+00 1.181292712493790830e-06 5.267728741529883589e-08
4.200000000000000178e+00 1.141002888752657867e-06 4.904107282701311046e-08
4.250000000000000000e+00 1.109775433507328986e-06 4.617418322009833084e-08
4.299999999999999822e+00 1.075985247266550157e-06 3.805626248178874472e-08
4.350000000000000533e+00 1.047995898711105451e-06 5.857854396568625016e-08
4.400000000000000355e+00 1.024532847057607062e-06 6.854375409670776581e-08
4.450000000000000178e+00 1.011188469961992413e-06 5.163770144064405178e-08
4.500000000000000000e+00 9.638010743533686653e-07 3.767378986869918246e-08
4.549999999999999822e+00 9.546151785201082323e-07 3.156987628340479425e-08
4.600000000000000533e+00 9.368507170504014597e-07 2.844983844351541910e-08
4.650000000000000355e+00 9.180880045947301515e-07 3.166620359962232837e-08
4.700000000000000178e+00 8.940978198490796654e-07 2.900630005963733473e-08
4.750000000000000000e+00 8.826811151295093605e-07 2.878215581222199650e-08
4.800000000000000711e+00 8.683255103324394797e-07 3.176809223276408467e-08
4.850000000000000533e+00 8.518765104600938657e-07 3.410085096819566405e-08
4.900000000000000355e+00 8.265781008339740522e-07 3.058028381571343493e-08
4.950000000000000178e+00 7.950802169415185585e-07 3.507075021020842119e-08
5.000000000000000000e+00 7.792911876534543700e-07 3.123114106619766183e-08
5.050000000000000711e+00 7.622248852402093762e-07 4.446132091371816340e-08
5.100000000000000533e+00 7.596179273886610872e-07 5.169056071729477830e-08
5.150000000000000355e+00 7.337488951070993531e-07 7.229566129323435135e-08
5.200000000000000178e+00 7.011238050112337806e-07 6.987827232540031238e-08
5.250000000000000000e+00 6.760358807014566711e-07 6.205626617645943116e-08
5.300000000000000711e+00 6.493061722056717950e-07 6.495384973611675750e-08
5.350000000000000533e+00 6.268128646018106081e-07 6.656062174549005309e-08
5.400000000000000355e+00 6.032697453456297324e-07 5.869278747968571302e-08
5.450000000000000178e+00 6.039627375201014092e-07 5.337913923970178662e-08
5.500000000000000000e+00 6.218457570613135259e-07 5.319639158080081483e-08
5.550000000000000711e+00 6.027077330054163096e-07 6.530503688139066792e-08
5.600000000000000533e+00 6.045534417837958882e-07 6.612612815390585386e-08
5.650000000000000355e+00 5.716361743867940949e-07 6.468524662328125879e-08
5.700000000000000178e+00 5.668229599312804088e-07 6.845150697345898505e-08
5.750000000000000000e+00 5.322890553687013423e-07 6.440082389240520866e-08
5.800000000000000711e+00 5.194232497712585529e-07 7.281916442006945760e-08
5.850000000000000533e+00 5.027848113018957124e-07 8.911171096091069475e-08
5.900000000000000355e+00 5.021526720948908624e-07 5.987260593875230125e-08
5.950000000000000178e+00 4.994723020548403518e-07 7.797816566935015918e-08
6.000000000000000000e+00 4.860756195781993660e-07 7.092132919654153401e-08
6.050000000000000711e+00 4.874857426784218729e-07 7.627333820850564950e-08
6.100000000000000533e+00 4.768813490323864528e-07 7.974492991853368262e-08
6.150000000000000355e+00 4.770291195955750283e-07 6.817043936239264248e-08
6.200000000000000178e+00 4.570891360905833590e-07 7.084916060000883718e-08
6.250000000000000000e+00 4.376917956015758192e-07 7.509125181692597291e-08
6.300000000000000711e+00 4.346367593769144964e-07 8.805353256333838458e-08
6.350000000000000533e+00 4.130496298635000490e-07 8.413012722686920903e-08
6.400000000000000355e+00 4.079576100098422787e-07 6.712159134251277638e-08
6.450000000000000178e+00 4.010809496549650404e-07 4.778891772463030913e-08
6.500000000000000000e+00 3.913955681193679999e-07 4.713139852291395840e-08
6.550000000000000711e+00 3.687987009292362932e-07 4.694889609386060001e-08
6.600000000000000533e+00 3.623669177781498671e-07 3.739003601991709056e-08
6.650000000000000355e+00 3.631984402570227532e-07 4.937287318562944490e-08
6.700000000000000178e+00 3.547550682090511570e-07 6.435829080537214073e-08
6.750000000000000000e+00 3.445532895042791240e-07 6.305965346807570931e-08
6.800000000000000711e+00 3.297842365131175703e-07 5.574978040003072718e-08
6.850000000000000533e+00 3.326032810023184788e-07 4.805743356590482354e-08
6.900000000000000355e+00 3.287151140823087382e-07 6.007289053099927289e-08
6.950000000000000178e+00 3.118043895710371733e-07 7.527637110286978341e-08
7.000000000000000000e+00 2.852992321991395242e-07 7.051881859139981915e-08
7.050000000000000711e+00 2.794626407181357451e-07 3.995951802578999631e-08
7.100000000000000533e+00 3.012144205738068808e-07 2.910695135429154277e-08
7.150000000000000355e+00 2.989302147475316952e-07 1.689237174942854909e-08
7.200000000000000178e+00 3.002947882786640477e-07 3.901181334991395147e-08
7.250000000000000000e+00 2.683356957147002820e-07 4.409283674660049273e-08
7.300000000000000711e+00 2.517342291908798603e-07 4.251777049852176729e-08
7.350000000000000533e+00 2.600782244155297469e-07 4.679023187251974010e-08
7.400000000000000355e+00 2.602333531272581589e-07 5.295271355321419384e-08
7.450000000000000178e+00 2.781677338989530401e-07 5.759003876949530019e-08
7.500000000000000000e+00 2.872749597589763484e-07 6.621291108601865100e-08
7.550000000000000711e+00 2.797641392502230528e-07 7.395637985089176699e-08
7.600000000000000533e+00 2.700512535525739656e-07 7.884131906290011425e-08
7.650000000000000355e+00 2.697565447409899395e-07 6.612156692140612136e-08
7.700000000000000178e+00 2.866899887014425861e-07 6.203495147034137499e-08
7.750000000000000000e+00 2.969239056772182652e-07 7.056493163787048071e-08
7.800000000000000711e+00 3.029479864272122334e-07 7.425974674764197847e-08
7.850000000000000533e+00 2.873725679427346532e-07 6.008015163492281902e-08
7.900000000000000355e+00 2.858551925819485562e-07 4.264011995235311478e-08
7.950000000000000178e+00 2.577314970694595039e-07 4.620417713961611795e-08
8.000000000000000000e+00 2.361445688103043770e-07 5.888208973021017908e-08
8.050000000000000711e+00 2.439713792920469610e-07 4.204039417466623833e-08
8.099999999999999645e+00 2.234494593679092391e-07 3.214748262741364719e-08
8.150000000000000355e+00 2.530283033818953607e-07 2.510846399920874673e-08
8.200000000000001066e+00 2.598204933513069098e-07 1.099099207933639112e-08
8.250000000000000000e+00 2.316067067368782807e-07 3.300077889377675910e-08
8.300000000000000711e+00 2.193979834552399832e-07 3.649756930041459980e-08
8.349999999999999645e+00 2.177626776006760438e-07 7.619087637501351481e-09
8.400000000000000355e+00 2.008234330944253603e-07 3.316915783923855455e-08
8.450000000000001066e+00 1.943034789990385449e-07 2.327576656037936668e-08
8.500000000000000000e+00 1.914077497747009709e-07 2.222321770720666033e-08
8.550000000000000711e+00 1.911436872534928045e-07 3.371194183435943063e-08
8.599999999999999645e+00 1.867720884053940992e-07 5.433709240524455847e-08
8.650000000000000355e+00 1.738835332244624312e-07 6.136606839005344796e-08
8.700000000000001066e+00 1.688352752098130598e-07 6.271653298952210159e-08
8.750000000000000000e+00 1.372938118248518421e-07 6.343967480917728421e-08
8.800000000000000711e+00 1.467458385975255264e-07 7.652890785664578194e-08
8.849999999999999645e+00 1.663116076402422586e-07 6.215734110136109579e-08
8.900000000000000355e+00 1.552584027879368106e-07 8.944822690643393242e-08
8.950000000000001066e+00 1.348351080310181851e-07 1.004262960721978761e-07
9.000000000000000000e+00 1.285986425850698209e-07 1.007340310210661732e-07
9.050000000000000711e+00 1.387029928541083909e-07 1.031945186661394301e-07
9.099999999999999645e+00 1.400778664225744761e-07 1.042968232559486511e-07
9.150000000000000355e+00 1.130738420871839166e-07 1.068342593008799354e-07
9.200000000000001066e+00 9.220537798362531012e-08 9.877529345997021749e-08
9.250000000000000000e+00 8.991863100278022438e-08 8.014078559259451062e-08
9.300000000000000711e+00 9.736533656052995551e-08 7.590998080875571667e-08
9.349999999999999645e+00 9.795313341878853069e-08 8.707137283480517838e-08
9.400000000000000355e+00 9.968952931236294729e-08 9.562349054640312626e-08
9.450000000000001066e+00 8.598199426897056107e-08 1.102591236769358979e-07
9.500000000000000000e+00 8.792315277225920276e-08 1.129183136737358325e-07
9.550000000000000711e+00 1.041146894145888387e-07 1.100262746538968853e-07
9.600000000000001421e+00 1.068508452909536488e-07 9.789072906132179313e-08
9.650000000000000355e+00 1.134174855785881040e-07 1.076223726037833575e-07
9.700000000000001066e+00 1.082988732255145664e-07 1.024010013078668519e-07
9.750000000000000000e+00 7.894322780196769463e-08 9.793153094948766576e-08
9.800000000000000711e+00 6.090026942344194046e-08 1.061397524240880851e-07
9.850000000000001421e+00 7.253231544240575345e-08 9.708751549605140204e-08
9.900000000000000355e+00 5.577666458106681456e-08 8.242624670289771023e-08
9.950000000000001066e+00 5.730035291723098469e-08 8.921981502514634831e-08
1.000000000000000000e+01 6.157689315963776349e-08 7.288335413936440065e-08
1.005000000000000071e+01 4.991436388568613052e-08 6.631676216309190035e-08
1.010000000000000142e+01 4.797995233007766335e-08 5.906955403152607228e-08
1.015000000000000036e+01 5.229979463647499482e-08 5.546494980980329586e-08
1.020000000000000107e+01 4.801810078164444459e-08 4.146142474119295712e-08
1.025000000000000000e+01 2.886842455023248043e-08 4.839594735462443028e-08
1.030000000000000071e+01 4.160569581091996309e-08 5.061662973197376525e-08
1.035000000000000142e+01 5.185941181691040095e-08 5.877975449374504260e-08
1.040000000000000036e+01 6.407819614760225018e-08 6.791880455674267737e-08
1.045000000000000107e+01 5.676787252378430455e-08 6.835123064516343787e-08
1.050000000000000000e+01 6.126035514223549102e-08 6.384425306343029094e-08
1.055000000000000071e+01 6.711026583389989183e-08 5.915041232300766578e-08
1.060000000000000142e+01 7.117172513377058193e-08 4.718836714032609543e-08
1.065000000000000036e+01 6.954897239472124509e-08 5.871243590043851977e-08
1.070000000000000107e+01 7.822316198352763488e-08 7.183821990787926599e-08
1.075000000000000000e+01 1.060468777981401148e-07 6.977718941110666085e-08
1.080000000000000071e+01 1.041483772861436826e-07 6.234460864993943242e-08
1.085000000000000142e+01 1.204936459571392129e-07 6.952739767018812008e-08
1.090000000000000036e+01 1.110151698911934561e-07 6.146470826420596207e-08
1.095000000000000107e+01 9.386549793672507086e-08 4.158164473021226128e-08
1.100000000000000000e+01 8.916225631569891054e-08 6.068917310042003133e-08
1.105000000000000071e+01 7.573373044863259700e-08 6.695025335710532379e-08
1.110000000000000142e+01 5.729193217265233957e-08 6.509837560226144457e-08
1.115000000000000036e+01 6.251457105413343214e-08 6.666952523641165838e-08
1.120000000000000107e+01 6.763447723149130383e-08 5.558680802462618433e-08
1.125000000000000000e+01 5.660665213035132317e-08 5.569789895474651479e-08
1.130000000000000071e+01 3.553047165103425716e-08 5.678188996344026120e-08
1.135000000000000142e+01 3.599065207482238016e-08 4.858397789917987827e-08
1.140000000000000036e+01 4.792618793384788042e-08 4.131353539181949744e-08
1.145000000000000107e+01 5.952176822793970348e-08 2.682619906696448131e-08
1.150000000000000000e+01 3.926813304089247828e-08 2.663553278960231096e-08
1.155000000000000071e+01 2.471737250966775633e-08 2.019458865303010014e-08
1.160000000000000142e+01 1.894511839559975972e-08 3.225349100240600904e-08
1.165000000000000036e+01 3.183575485267925796e-08 3.605749284887369001e-08
1.170000000000000107e+01 2.771318563826036342e-08 3.518175410447431226e-08
1.175000000000000000e+01 1.091603209000713071e-08 4.047070354404901074e-08
1.180000000000000071e+01 1.424426410850789821e-08 4.811335550475875808e-08
1.185000000000000142e+01 1.757345424319096813e-08 4.575731536464904884e-08
1.190000000000000036e+01 2.829546506118171479e-08 4.711286584920417036e-08
1.195000000000000107e+01 2.475598729428903690e-08 5.235727090935799907e-08
1.200000000000000000e+01 3.633744302295677861e-08 3.883588838523690590e-08
1.205000000000000071e+01 4.166937885290673246e-08 3.658951340668547800e-08
1.210000000000000142e+01 4.654716657138013646e-08 2.576043595810505600e-08
1.215000000000000036e+01 3.570066092153848212e-08 2.510024913894373745e-08
1.220000000000000107e+01 2.526429459911808159e-08 3.032674848887269203e-08
1.225000000000000000e+01 2.831059259906989201e-08 4.433453944876353626e-08
1.230000000000000071e+01 3.710197948426139534e-08 4.597947501788878679e-08
1.235000000000000142e+01 2.064558134059744767e-08 5.965291112502512651e-08
1.240000000000000036e+01 1.588621941105023754e-08 5.596589577474455748e-08
1.245000000000000107e+01 2.745919462835331989e-08 4.724404567903163891e-08
1.250000000000000000e+01 3.513244884279184376e-08 6.273738986874560071e-08
1.255000000000000071e+01 4.036011920855277990e-08 7.484113713497182382e-08
1.260000000000000142e+01 5.126222787375693164e-08 6.029718228651555056e-08
1.265000000000000036e+01 4.651227821602519420e-08 5.284877279896126562e-08
1.270000000000000107e+01 6.670076666857520960e-08 7.335352439329491055e-08
1.275000000000000000e+01 6.508810943684875094e-08 7.821427592343038886e-08
1.280000000000000071e+01 5.804174165804294087e-08 7.089312236770466948e-08
1.285000000000000142e+01 3.385161729507557188e-08 6.012689980544999279e-08
1.290000000000000036e+01 2.577059271759951209e-08 4.674027180602192542e-08
1.295000000000000107e+01 -4.434536481472356165e-09 6.265587490838650317e-08
1.300000000000000000e+01 -2.694109955608762312e-08 6.410309480952489752e-08
1.305000000000000071e+01 -2.848493982280501277e-08 5.768904734172938732e-08
1.310000000000000142e+01 -3.318006765230531519e-08 4.387604303052244753e-08
1.315000000000000036e+01 -1.969783861072761298e-08 3.811895999766768740e-08
1.320000000000000107e+01 -7.075284549410169142e-09 3.019225993121358606e-08
1.325000000000000000e+01 -2.104509138367678278e-09 3.010685056554549381e-08
1.330000000000000071e+01 1.715017225172434156e-09 1.541039141486859736e-08
1.335000000000000142e+01 2.093864898652631097e-09 3.069710517894624896e-08
1.340000000000000036e+01 -5.190691289173132216e-09 4.105997995606031672e-08
1.345000000000000107e+01 -2.154550032936676979e-09 2.920559419641281873e-08
1.350000000000000000e+01 -5.832567062249219462e-10 4.191787175365734585e-08
1.355000000000000071e+01 -6.971089215081907510e-09 4.956321602987051883e-08
1.360000000000000142e+01 -6.743600034029352571e-10 4.254835188817602513e-08
1.365000000000000036e+01 1.015003806583623844e-08 2.851916315834498220e-08
1.370000000000000107e+01 2.388996168572202573e-08 3.259395831205149098e-08
1.375000000000000000e+01 5.028032791739690651e-08 3.547692536528524803e-08
1.380000000000000071e+01 2.921070201983444803e-08 3.887939099472588566e-08
1.385000000000000142e+01 2.381548792071696031e-08 2.163845546983219983e-08
1.390000000000000036e+01 2.164225173178040685e-08 3.046626192806520462e-08
1.395000000000000107e+01 4.115817326299312492e-08 3.631836718607606804e-08
1.400000000000000000e+01 4.975749887721617229e-08 4.329991147444624735e-08
1.405000000000000071e+01 6.615647488719325337e-08 3.873214902641363408e-08
1.410000000000000142e+01 5.791536928914024986e-08 4.076845240487275898e-08
1.415000000000000036e+01 4.501887800355432409e-08 4.350356897429177770e-08
1.420000000000000107e+01 3.123271403862936833e-08 3.996726085478550231e-08
1.425000000000000000e+01 3.597406525811822864e-08 4.040141882160471361e-08
1.430000000000000071e+01 4.212191744564660724e-08 3.633919106115584830e-08
1.435000000000000142e+01 4.740627034116609862e-08 2.085246346538800789e-08
1.440000000000000036e+01 4.162479033690659680e-08 2.902199923610740963e-08
1.445000000000000107e+01 3.019040370393526775e-08 3.410069920926589077e-08
1.450000000000000000e+01 1.732918108362575035e-08 3.572758152242286593e-08
1.455000000000000071e+01 1.704958637562156268e-09 3.047354572463261267e-08
1.460000000000000142e+01 8.108624744355976622e-09 1.382447230479235384e-08
1.465000000000000036e+01 2.515047070518769270e-08 2.071055243649927725e-08
1.470000000000000107e+01 7.801445529478006767e-09 3.171139380213920983e-08
1.475000000000000000e+01 1.680085595731078415e-09 4.513843498101021611e-08
1.480000000000000071e+01 6.725937834469436441e-10 5.881975869780588767e-08
1.485000000000000142e+01 1.916380725086100007e-08 7.357565471869260496e-08
1.490000000000000036e+01 1.980904333480911457e-08 6.591628302118867507e-08
1.495000000000000107e+01 2.599916019282352148e-08 6.915696265469739721e-08
