# Supplementary material for: Quadrupolar 23Na+ NMR relaxation as a probe of subpicosecond collective dynamics in aqueous electrolyte solutions
Source: Nat Commun. 2023 Jan 5;14:84. doi: 10.1038/s41467-022-35695-3 (PMC9816157; doi:10.1038/s41467-022-35695-3)
Supplement: Supplementary file 3 — Source data [file 41467_2022_35695_MOESM3_ESM.zip › Source Data/Figure2/fig2a_efg_acf_c1.00m.dat]

# t (ps); 	 efg acf (atomic units); 	 std err (atomic units)
0.000000000000000000e+00 1.568114374146375241e-04 4.979473344323717523e-08
5.000000000000000278e-02 9.367020530635258272e-05 7.535953787954843359e-08
1.000000000000000056e-01 5.988764828180775685e-05 7.386987614622714828e-08
1.500000000000000222e-01 4.789520172382205534e-05 8.662527596831779645e-08
2.000000000000000111e-01 3.821934136793955940e-05 1.027830987210457029e-07
2.500000000000000000e-01 3.379237623934017024e-05 9.525439425641748021e-08
3.000000000000000444e-01 3.059526045016517254e-05 1.185347172508790108e-07
3.500000000000000333e-01 2.902870576936782116e-05 1.344002872083685379e-07
4.000000000000000222e-01 2.755266842411692557e-05 1.352478733811168733e-07
4.500000000000000111e-01 2.606927156749185625e-05 1.279170658113866418e-07
5.000000000000000000e-01 2.442208184581164013e-05 1.288933009826838886e-07
5.500000000000000444e-01 2.274709367612509894e-05 1.203846456068702398e-07
6.000000000000000888e-01 2.115469021280787858e-05 1.009307770999677059e-07
6.500000000000000222e-01 1.971902865154806872e-05 1.144751112147064971e-07
7.000000000000000666e-01 1.844090029209669105e-05 1.278419877089069603e-07
7.500000000000000000e-01 1.732215731122344282e-05 1.230313858197671208e-07
8.000000000000000444e-01 1.630613773421761580e-05 1.274574318701770136e-07
8.500000000000000888e-01 1.535553755785350042e-05 1.448578735039911963e-07
9.000000000000000222e-01 1.450504910118015052e-05 1.543117737381985138e-07
9.500000000000000666e-01 1.372189120834954609e-05 1.422986474414257801e-07
1.000000000000000000e+00 1.296201826348054341e-05 1.576652961086996763e-07
1.050000000000000044e+00 1.225249898154358807e-05 1.580255276076758556e-07
1.100000000000000089e+00 1.158029756820145448e-05 1.474830806841487996e-07
1.150000000000000133e+00 1.097909378088348113e-05 1.346757700189642410e-07
1.200000000000000178e+00 1.040761681836445193e-05 1.241063706790568693e-07
1.250000000000000000e+00 9.869774110583411130e-06 1.043843821025596091e-07
1.300000000000000044e+00 9.388037385097129406e-06 9.541898010198768615e-08
1.350000000000000089e+00 8.927149551516327047e-06 8.686307272936651649e-08
1.400000000000000133e+00 8.474139056232492023e-06 9.410469020550976248e-08
1.450000000000000178e+00 8.067097989556660343e-06 1.073934347638100943e-07
1.500000000000000000e+00 7.694249525241417874e-06 1.053379985519537133e-07
1.550000000000000044e+00 7.327050923537490336e-06 1.117555384547855054e-07
1.600000000000000089e+00 6.947946384505575034e-06 9.197000763810634944e-08
1.650000000000000133e+00 6.636265390795249924e-06 8.827003007171315634e-08
1.700000000000000178e+00 6.331012348570258511e-06 1.086003984998510506e-07
1.750000000000000000e+00 6.023689471680386046e-06 1.094363763643953627e-07
1.800000000000000044e+00 5.773523763246979334e-06 1.123718497493124537e-07
1.850000000000000089e+00 5.523063442918415647e-06 1.055536549373404988e-07
1.900000000000000133e+00 5.264078387903849989e-06 1.100713031942524289e-07
1.950000000000000178e+00 5.053924261739226650e-06 1.022292147745482522e-07
2.000000000000000000e+00 4.867653859395646989e-06 9.238587584335419126e-08
2.050000000000000266e+00 4.666474147617192725e-06 1.032773463680908364e-07
2.100000000000000089e+00 4.439283399227046784e-06 1.056143642639632916e-07
2.149999999999999911e+00 4.227740225139813693e-06 1.025397214675957083e-07
2.200000000000000178e+00 4.028436864281819871e-06 8.952077597065035414e-08
2.250000000000000000e+00 3.865416989681421895e-06 8.618003947007877864e-08
2.300000000000000266e+00 3.720764836977098185e-06 7.633574231365890094e-08
2.350000000000000089e+00 3.565040993441669351e-06 7.756695709577384183e-08
2.400000000000000355e+00 3.410686727163368134e-06 7.113975820195250303e-08
2.450000000000000178e+00 3.266997033096645562e-06 6.030533072562890837e-08
2.500000000000000000e+00 3.107462546559044900e-06 6.011765421587114917e-08
2.550000000000000266e+00 2.990702646952129489e-06 5.578004247655990092e-08
2.600000000000000089e+00 2.893632407592785050e-06 3.533048590433364597e-08
2.650000000000000355e+00 2.782994928269142704e-06 4.001971879875768727e-08
2.700000000000000178e+00 2.676919348330716003e-06 6.950312635266583781e-08
2.750000000000000000e+00 2.569083558263483537e-06 7.164681545743934595e-08
2.800000000000000266e+00 2.475035957593593818e-06 5.869114920766948017e-08
2.850000000000000089e+00 2.416028274929009327e-06 6.856692043484922732e-08
2.900000000000000355e+00 2.328952703363277308e-06 7.459518845294120142e-08
2.950000000000000178e+00 2.227978773253085469e-06 5.291710651750884518e-08
3.000000000000000000e+00 2.111959458876675248e-06 5.790850994275886528e-08
3.050000000000000266e+00 2.025717228123518752e-06 7.976132841848155825e-08
3.100000000000000089e+00 1.957439084335321282e-06 8.044514022837463599e-08
3.150000000000000355e+00 1.877117876809986943e-06 7.912155681830134098e-08
3.200000000000000178e+00 1.815051923385637774e-06 8.137341518507937912e-08
3.250000000000000000e+00 1.756749943205334825e-06 8.375593789468484585e-08
3.300000000000000266e+00 1.671879047779165435e-06 8.710269080851504672e-08
3.350000000000000089e+00 1.610717537353125149e-06 8.255108406660326884e-08
3.400000000000000355e+00 1.581479085554513573e-06 9.485955304878463448e-08
3.450000000000000178e+00 1.549177886462637710e-06 1.240046700178112748e-07
3.500000000000000000e+00 1.467944038606577907e-06 8.446025546129720213e-08
3.550000000000000266e+00 1.419516890909603261e-06 8.445064225054247721e-08
3.600000000000000089e+00 1.414836439910797517e-06 1.000065323203115704e-07
3.650000000000000355e+00 1.379373030063315583e-06 9.686783061217861972e-08
3.700000000000000178e+00 1.357996715787786386e-06 1.028172324675212328e-07
3.750000000000000000e+00 1.315579501586445612e-06 8.860962067579268565e-08
3.800000000000000266e+00 1.257738589042099180e-06 7.193719202217190717e-08
3.850000000000000089e+00 1.206064651346030718e-06 7.751685201080179860e-08
3.900000000000000355e+00 1.140642543881939375e-06 7.674112951865831471e-08
3.950000000000000178e+00 1.096646092710124181e-06 7.637583418543230903e-08
4.000000000000000000e+00 1.060795320647467366e-06 1.053070692779136971e-07
4.049999999999999822e+00 9.885485618601715026e-07 1.004345896785977759e-07
4.100000000000000533e+00 9.566450117025128090e-07 9.770388503319682825e-08
4.150000000000000355e+00 9.353611605808822831e-07 7.806698861754240953e-08
4.200000000000000178e+00 9.081099688330047977e-07 9.758944848910513162e-08
4.250000000000000000e+00 8.959925904131456039e-07 9.317330770279448452e-08
4.299999999999999822e+00 8.672648946723763053e-07 9.192960985206356964e-08
4.350000000000000533e+00 8.588842182410138812e-07 1.041304223972395286e-07
4.400000000000000355e+00 8.542472126707809164e-07 1.027530402217398781e-07
4.450000000000000178e+00 8.400183780014384403e-07 1.152710993970821524e-07
4.500000000000000000e+00 7.923661650681968518e-07 8.436369673622258431e-08
4.549999999999999822e+00 7.505765844267865879e-07 7.626390889512584776e-08
4.600000000000000533e+00 7.382583515578507060e-07 6.887416534332987771e-08
4.650000000000000355e+00 7.253206820781244145e-07 7.824090363192014015e-08
4.700000000000000178e+00 6.979374674169456004e-07 7.388143824647921477e-08
4.750000000000000000e+00 6.626770516144716855e-07 7.375006812130450536e-08
4.800000000000000711e+00 6.267165136667325015e-07 7.023667206763884676e-08
4.850000000000000533e+00 6.045748737401466155e-07 5.662695546663750846e-08
4.900000000000000355e+00 6.054836212206224885e-07 5.446328310354420287e-08
4.950000000000000178e+00 5.790428079825410072e-07 7.899253745370378751e-08
5.000000000000000000e+00 5.553978682019473774e-07 1.092686533489757834e-07
5.050000000000000711e+00 5.534896048074410999e-07 1.212551704554773999e-07
5.100000000000000533e+00 5.345004741145832826e-07 1.362038012367374098e-07
5.150000000000000355e+00 5.223145787974487039e-07 1.206748026443510755e-07
5.200000000000000178e+00 4.876804725620678779e-07 1.055023162521870355e-07
5.250000000000000000e+00 4.488229330349544194e-07 1.107354040738838534e-07
5.300000000000000711e+00 4.458134024566715126e-07 1.164164935840065888e-07
5.350000000000000533e+00 4.496232834938700472e-07 1.260217418521961709e-07
5.400000000000000355e+00 4.460743714337802336e-07 1.125686116470687033e-07
5.450000000000000178e+00 4.453241740970529494e-07 1.037190836411190530e-07
5.500000000000000000e+00 4.150147029852201970e-07 1.039157396968382381e-07
5.550000000000000711e+00 3.662528498512358178e-07 1.059678977356339897e-07
5.600000000000000533e+00 3.494070221125564383e-07 8.401928791306865654e-08
5.650000000000000355e+00 3.679629674432251140e-07 7.460014556312026462e-08
5.700000000000000178e+00 3.291409979592755708e-07 8.295036813847061338e-08
5.750000000000000000e+00 3.409402430900235772e-07 8.722514250898211203e-08
5.800000000000000711e+00 3.469236242570684671e-07 8.749177865848285956e-08
5.850000000000000533e+00 3.358697777626268429e-07 1.186326805805379242e-07
5.900000000000000355e+00 3.286028724192284818e-07 1.130152386861015309e-07
5.950000000000000178e+00 3.091174175962322141e-07 9.763788671004537977e-08
6.000000000000000000e+00 3.110123735503037093e-07 9.474487102504971657e-08
6.050000000000000711e+00 3.131579026432846702e-07 5.920014772063507568e-08
6.100000000000000533e+00 3.103488025394008692e-07 6.237781900089529694e-08
6.150000000000000355e+00 2.962709711974372064e-07 7.156644086683005445e-08
6.200000000000000178e+00 2.581067675553985488e-07 9.033858192139300480e-08
6.250000000000000000e+00 2.263526582746086296e-07 9.601519950036329663e-08
6.300000000000000711e+00 2.451608413853302031e-07 1.037197317248788802e-07
6.350000000000000533e+00 2.359674189768621262e-07 9.195986645794659066e-08
6.400000000000000355e+00 2.392322848063106527e-07 9.012239674251610774e-08
6.450000000000000178e+00 2.618467358148089489e-07 9.676332858764033330e-08
6.500000000000000000e+00 2.743513043508177901e-07 8.788331238314239713e-08
6.550000000000000711e+00 2.562279553334365897e-07 1.115827233036861419e-07
6.600000000000000533e+00 2.605789041369394090e-07 8.703559235986979752e-08
6.650000000000000355e+00 2.923225544137106510e-07 6.433836191663395164e-08
6.700000000000000178e+00 2.834843013136690911e-07 7.965636872493069306e-08
6.750000000000000000e+00 2.731689245124062996e-07 7.440171267963330407e-08
6.800000000000000711e+00 2.695231237250235094e-07 8.763995406698811795e-08
6.850000000000000533e+00 2.683840305899522333e-07 7.563996698731848121e-08
6.900000000000000355e+00 2.652268347140987527e-07 5.536625241243042885e-08
6.950000000000000178e+00 2.573983596559611526e-07 6.326309373569730411e-08
7.000000000000000000e+00 2.638851352458130345e-07 5.506500494718219055e-08
7.050000000000000711e+00 2.624112567366318196e-07 5.014576250322709948e-08
7.100000000000000533e+00 2.783652237113905268e-07 5.374658018871836153e-08
7.150000000000000355e+00 2.688499818991858371e-07 6.380105944578077994e-08
7.200000000000000178e+00 2.699383336079534858e-07 5.401404609701055564e-08
7.250000000000000000e+00 2.378384850779644075e-07 5.199263309389769831e-08
7.300000000000000711e+00 2.254524363384113869e-07 5.004818351707770274e-08
7.350000000000000533e+00 1.988516662928581133e-07 4.475022231452176123e-08
7.400000000000000355e+00 1.989014821567319493e-07 3.329756301298604851e-08
7.450000000000000178e+00 2.023334590615718176e-07 4.163915376704722135e-08
7.500000000000000000e+00 1.769009517891978135e-07 5.106270390757854468e-08
7.550000000000000711e+00 1.792803491465381524e-07 5.013121656710802347e-08
7.600000000000000533e+00 1.962498214948145319e-07 3.202406363715313801e-08
7.650000000000000355e+00 1.865991692605875354e-07 4.864289155433674439e-08
7.700000000000000178e+00 1.819837406068484238e-07 5.224573304470802788e-08
7.750000000000000000e+00 1.825016410855274810e-07 5.487977634396808292e-08
7.800000000000000711e+00 1.811761558595151030e-07 5.366208010789639359e-08
7.850000000000000533e+00 1.880625170915837726e-07 4.865222355124186821e-08
7.900000000000000355e+00 2.144946993474468097e-07 4.459444629464214982e-08
7.950000000000000178e+00 1.989132755126022580e-07 2.917801753392139205e-08
8.000000000000000000e+00 1.828245436803338002e-07 3.057925164796174462e-08
8.050000000000000711e+00 1.980916544407330669e-07 2.704725777942321395e-08
8.099999999999999645e+00 1.955380025221420992e-07 1.788246050912029537e-08
8.150000000000000355e+00 1.535772383165048084e-07 2.948336097739441710e-08
8.200000000000001066e+00 1.517948093274120218e-07 3.733123684351866151e-08
8.250000000000000000e+00 1.455553369017459651e-07 6.543858823809838949e-08
8.300000000000000711e+00 1.377565571920470274e-07 8.227644470602069976e-08
8.349999999999999645e+00 1.274663708821245464e-07 6.817058860898179840e-08
8.400000000000000355e+00 1.431682016842962822e-07 7.248771855281463996e-08
8.450000000000001066e+00 1.446760820065454447e-07 8.810542935517580560e-08
8.500000000000000000e+00 1.455858597723250736e-07 8.701517776099977984e-08
8.550000000000000711e+00 1.617946006455162177e-07 9.901297160829171023e-08
8.599999999999999645e+00 1.675777248181882178e-07 8.412335456280068414e-08
8.650000000000000355e+00 1.653023109473750044e-07 9.832545377504932542e-08
8.700000000000001066e+00 1.457389239051433953e-07 1.128923785088630344e-07
8.750000000000000000e+00 1.197854116181444143e-07 9.884580532805491207e-08
8.800000000000000711e+00 1.050605157352719439e-07 8.970859282162275470e-08
8.849999999999999645e+00 9.511737312511365551e-08 9.606519068104966260e-08
8.900000000000000355e+00 1.144166717974790540e-07 1.040232710233796527e-07
8.950000000000001066e+00 1.160124955253826435e-07 1.056803550875247297e-07
9.000000000000000000e+00 1.357178581230312833e-07 1.047743773455477659e-07
9.050000000000000711e+00 1.153571596512776109e-07 1.102672526864518637e-07
9.099999999999999645e+00 1.027883091618810619e-07 8.638861361737859096e-08
9.150000000000000355e+00 1.042875475597227184e-07 1.013847405361457175e-07
9.200000000000001066e+00 1.245450895277413232e-07 1.117833396876801638e-07
9.250000000000000000e+00 1.307262491472804266e-07 9.069227669921783416e-08
9.300000000000000711e+00 1.130165181922835438e-07 8.182015088648337668e-08
9.349999999999999645e+00 8.444155121954385446e-08 4.956221127087737299e-08
9.400000000000000355e+00 8.884216611683759627e-08 3.786004909380176061e-08
9.450000000000001066e+00 7.921626247762374407e-08 4.914888147751654855e-08
9.500000000000000000e+00 6.083729168854980143e-08 4.878153476574002226e-08
9.550000000000000711e+00 7.627179377570272766e-08 5.317332973355976628e-08
9.600000000000001421e+00 7.236450668741811939e-08 6.270082329803038868e-08
9.650000000000000355e+00 6.582089199565950826e-08 6.383030696745398826e-08
9.700000000000001066e+00 8.403233351642414066e-08 5.732614181443519718e-08
9.750000000000000000e+00 4.971131579906888480e-08 4.334064250252608813e-08
9.800000000000000711e+00 2.104924340735459212e-08 4.142082541762371630e-08
9.850000000000001421e+00 3.742057271453857524e-08 5.497105556172409739e-08
9.900000000000000355e+00 3.201186333946847971e-08 6.627167792517904797e-08
9.950000000000001066e+00 3.688095255250201797e-08 5.198551752745090496e-08
1.000000000000000000e+01 1.837256502491979412e-08 3.267055206893588030e-08
1.005000000000000071e+01 3.768131046162960579e-08 4.378112939840915795e-08
1.010000000000000142e+01 5.347741505206904057e-08 5.849682123592352116e-08
1.015000000000000036e+01 7.132812388303477046e-08 7.615629176042878545e-08
1.020000000000000107e+01 7.733459466395741020e-08 5.542776463468840082e-08
1.025000000000000000e+01 6.158065146152713528e-08 4.875375900677704472e-08
1.030000000000000071e+01 4.797152526126256637e-08 4.496739993149366602e-08
1.035000000000000142e+01 5.801824905599589272e-08 4.028531885664540325e-08
1.040000000000000036e+01 7.371453495285179298e-08 2.819799121524360456e-08
1.045000000000000107e+01 6.122297181608484396e-08 3.517472017506609872e-08
1.050000000000000000e+01 5.494307288277138571e-08 2.112275992093028125e-08
1.055000000000000071e+01 3.315050359578240204e-08 3.918540408040505207e-08
1.060000000000000142e+01 5.005408283751881419e-08 5.813036180033976402e-08
1.065000000000000036e+01 6.411944172530407381e-08 5.737125189169693033e-08
1.070000000000000107e+01 5.077415467349854592e-08 6.386384327904475561e-08
1.075000000000000000e+01 1.476624124643336890e-08 5.431195980667855764e-08
1.080000000000000071e+01 8.650935708151656471e-10 3.796326712215585203e-08
1.085000000000000142e+01 3.605207432070510963e-09 6.827116372111762052e-08
1.090000000000000036e+01 -1.494492608659470148e-08 9.205770429377094575e-08
1.095000000000000107e+01 -9.535093482933851843e-09 8.419001749048567473e-08
1.100000000000000000e+01 -1.207588668668337352e-08 6.955041760609058861e-08
1.105000000000000071e+01 3.960619239066212603e-09 6.125825646637587147e-08
1.110000000000000142e+01 1.129229815584814481e-08 6.077419693168141816e-08
1.115000000000000036e+01 1.098097634293354775e-09 8.442946418486046422e-08
1.120000000000000107e+01 5.822353119959296615e-09 7.808978999812959146e-08
1.125000000000000000e+01 2.331335424112538399e-08 5.038721993670679027e-08
1.130000000000000071e+01 4.441692491916468044e-08 6.886142891106644218e-08
1.135000000000000142e+01 3.212182425401072658e-08 9.913897621684565318e-08
1.140000000000000036e+01 5.384572482543588606e-08 7.715991132585903303e-08
1.145000000000000107e+01 6.981334298252844132e-08 1.073068779847630057e-07
1.150000000000000000e+01 5.086586896005116170e-08 1.049458752885938813e-07
1.155000000000000071e+01 4.959386553367538538e-08 9.188847598353664564e-08
1.160000000000000142e+01 6.179946935339751492e-08 5.064857397979023291e-08
1.165000000000000036e+01 6.157725482472039642e-08 6.864542135226084151e-08
1.170000000000000107e+01 4.893894410025900950e-08 5.658455482279120533e-08
1.175000000000000000e+01 9.796391888399752788e-09 4.491038000108048168e-08
1.180000000000000071e+01 2.489424868564283056e-08 4.806403129747923442e-08
1.185000000000000142e+01 4.504809805104446088e-08 5.306083000757831763e-08
1.190000000000000036e+01 5.156122335524288761e-08 5.582030603295598518e-08
1.195000000000000107e+01 6.032696676276247700e-08 4.802037457469632618e-08
1.200000000000000000e+01 4.600935502730349420e-08 3.808190080727823444e-08
1.205000000000000071e+01 4.806802612395974378e-08 3.473249908694313423e-08
1.210000000000000142e+01 6.112981356814127661e-08 5.407099257416137496e-08
1.215000000000000036e+01 7.908768353649500006e-08 4.967177113052593040e-08
1.220000000000000107e+01 8.805421405288615404e-08 3.616192008864498650e-08
1.225000000000000000e+01 8.300019220414302390e-08 3.614554769943006060e-08
1.230000000000000071e+01 6.740351083302215730e-08 3.476654865551739274e-08
1.235000000000000142e+01 5.823680111572338169e-08 5.032894615373723056e-08
1.240000000000000036e+01 6.249997804724928128e-08 4.191367921175468413e-08
1.245000000000000107e+01 5.754277729009267713e-08 4.716811283344453886e-08
1.250000000000000000e+01 4.874496891090897281e-08 5.592730771980185909e-08
1.255000000000000071e+01 4.243651382287301164e-08 5.804163365019872622e-08
1.260000000000000142e+01 3.511692694000260754e-08 7.297497988442450855e-08
1.265000000000000036e+01 6.200373584991440323e-08 5.698412638468340416e-08
1.270000000000000107e+01 8.909975241144086502e-08 4.762377593581057094e-08
1.275000000000000000e+01 8.240204781662693677e-08 3.220119892744809984e-08
1.280000000000000071e+01 9.489644441800448691e-08 3.949028330854337040e-08
1.285000000000000142e+01 1.015439013001315904e-07 5.377777086598419739e-08
1.290000000000000036e+01 8.052235927492832939e-08 4.559198225681600533e-08
1.295000000000000107e+01 6.918964956970089724e-08 3.188739816390241127e-08
1.300000000000000000e+01 6.559983406805643558e-08 3.734475875150126622e-08
1.305000000000000071e+01 5.654405060745905770e-08 2.456060340961104463e-08
1.310000000000000142e+01 4.441196125256269087e-08 2.195047557203435765e-08
1.315000000000000036e+01 2.893339992183712331e-08 3.861625491637601555e-08
1.320000000000000107e+01 4.104230509987925230e-08 4.979972088216973274e-08
1.325000000000000000e+01 6.890531867457690293e-08 4.346849138179001289e-08
1.330000000000000071e+01 7.444471095570709847e-08 4.115134172889796541e-08
1.335000000000000142e+01 6.074190014138553198e-08 3.246487184577583301e-08
1.340000000000000036e+01 3.763536535770632131e-08 4.571713366029955546e-08
1.345000000000000107e+01 2.303051747561068513e-08 4.532781448806574524e-08
1.350000000000000000e+01 2.229321276937497274e-08 5.453356268909030337e-08
1.355000000000000071e+01 2.394826010966620993e-08 5.726743329654751359e-08
1.360000000000000142e+01 5.682379578554054299e-08 2.186972823889605007e-08
1.365000000000000036e+01 3.265884278943408223e-08 1.321607155918171754e-08
1.370000000000000107e+01 2.362110142245167644e-08 2.284995293339906101e-08
1.375000000000000000e+01 2.148631104573428122e-08 4.124983910822626035e-08
1.380000000000000071e+01 2.696625310523415176e-08 6.437477194784882913e-08
1.385000000000000142e+01 3.932186769609513064e-08 6.593574949578617669e-08
1.390000000000000036e+01 3.147593406760939781e-08 6.786659119558651850e-08
1.395000000000000107e+01 1.492833754805804856e-09 7.596045002428192436e-08
1.400000000000000000e+01 -2.765050744111669885e-08 8.198453087339281605e-08
1.405000000000000071e+01 -5.193511922070880392e-08 1.004260564807887057e-07
1.410000000000000142e+01 -2.081387990000142281e-08 8.054053634145600510e-08
1.415000000000000036e+01 -5.191237106424597109e-09 6.935987595172626277e-08
1.420000000000000107e+01 6.544303730004182332e-09 7.158377872284457940e-08
1.425000000000000000e+01 1.464624715294550029e-08 7.778606163512040695e-08
1.430000000000000071e+01 9.124464456411332498e-09 8.644520530180786453e-08
1.435000000000000142e+01 1.208205165551090820e-08 8.401802009441925042e-08
1.440000000000000036e+01 -4.027939891222639715e-09 8.934724711098105784e-08
1.445000000000000107e+01 -5.779329009744385135e-09 8.512715795844417577e-08
1.450000000000000000e+01 -1.771549005302492466e-09 8.004914723650020969e-08
1.455000000000000071e+01 -6.052555207266138294e-09 8.288313924577341542e-08
1.460000000000000142e+01 -1.971131981956055466e-08 8.550203799259478712e-08
1.465000000000000036e+01 -6.093888119200339930e-09 1.024611793301404293e-07
1.470000000000000107e+01 -7.276105726416362642e-09 9.256248293790766454e-08
1.475000000000000000e+01 2.766021671869454202e-08 9.939212286337307314e-08
1.480000000000000071e+01 3.513582874128517440e-08 9.339671697516871788e-08
1.485000000000000142e+01 3.289447414783702994e-08 6.994795494177267314e-08
1.490000000000000036e+01 3.569867389683689560e-08 4.952302552910151693e-08
1.495000000000000107e+01 2.854057006400518358e-08 6.285212799201836920e-08
