# Supplementary material for: Quadrupolar 23Na+ NMR relaxation as a probe of subpicosecond collective dynamics in aqueous electrolyte solutions
Source: Nat Commun. 2023 Jan 5;14:84. doi: 10.1038/s41467-022-35695-3 (PMC9816157; doi:10.1038/s41467-022-35695-3)
Supplement: Supplementary file 3 — Source data [file 41467_2022_35695_MOESM3_ESM.zip › Source Data/Figure2/fig2bc_efg_acf_T10degC.dat]

# t (ps); 	 efg acf (atomic units); 	 std err (atomic units)
0.000000000000000000e+00 1.357887686436169033e-04 1.025014976137004128e-07
5.000000000000000278e-02 8.224890065872716679e-05 7.769531936001710125e-08
1.000000000000000056e-01 5.261114350352408817e-05 9.148378875532892430e-08
1.500000000000000222e-01 4.521253798099450358e-05 7.753323045065867566e-08
2.000000000000000111e-01 3.906370736619516136e-05 6.784466149329443654e-08
2.500000000000000000e-01 3.696333171356850391e-05 6.337302957367328023e-08
3.000000000000000444e-01 3.544350495074206008e-05 5.586416590415430760e-08
3.500000000000000333e-01 3.531345584090434897e-05 5.195545922106635641e-08
4.000000000000000222e-01 3.496153671051506056e-05 5.042084700686161490e-08
4.500000000000000111e-01 3.435477595070414561e-05 5.466454108804466374e-08
5.000000000000000000e-01 3.338619886574531806e-05 5.486328014329943548e-08
5.500000000000000444e-01 3.232211863494493950e-05 5.171040018527171468e-08
6.000000000000000888e-01 3.129886477345565491e-05 4.725917232390534122e-08
6.500000000000000222e-01 3.036305108840743418e-05 4.799336371630812070e-08
7.000000000000000666e-01 2.952249957622798737e-05 4.684782243329667985e-08
7.500000000000000000e-01 2.877501638593596488e-05 5.578116980616716702e-08
8.000000000000000444e-01 2.807834774514789114e-05 6.552090470933313437e-08
8.500000000000000888e-01 2.739865566653011371e-05 6.251803418176838214e-08
9.000000000000000222e-01 2.672663783223379810e-05 6.221830820719266363e-08
9.500000000000000666e-01 2.606931772694400524e-05 6.190705600102742885e-08
1.000000000000000000e+00 2.544555833149864712e-05 5.759482095707634045e-08
1.050000000000000044e+00 2.483611450875938516e-05 5.819342335049912623e-08
1.100000000000000089e+00 2.424677948815557942e-05 6.167602596923110884e-08
1.150000000000000133e+00 2.369169208201487006e-05 6.108555854566571182e-08
1.200000000000000178e+00 2.316110081369060410e-05 6.769764561190709415e-08
1.250000000000000000e+00 2.265958002901109967e-05 6.843474465312168287e-08
1.300000000000000044e+00 2.217793092536186702e-05 6.596819793481063948e-08
1.350000000000000089e+00 2.171102969166060478e-05 5.988156711568284722e-08
1.400000000000000133e+00 2.125558253940745812e-05 5.847826048039747509e-08
1.450000000000000178e+00 2.081896440798386796e-05 6.977466459095516719e-08
1.500000000000000000e+00 2.041195057415359592e-05 6.637539309878932689e-08
1.550000000000000044e+00 2.001167942948305103e-05 5.405467693633088543e-08
1.600000000000000089e+00 1.961789889379623547e-05 6.115166516966540402e-08
1.650000000000000133e+00 1.923176412301396738e-05 7.514696918900380632e-08
1.700000000000000178e+00 1.886007099190544474e-05 6.520827910645044568e-08
1.750000000000000000e+00 1.850298328954292140e-05 6.082032162975794292e-08
1.800000000000000044e+00 1.815320686624523406e-05 5.461292802110157358e-08
1.850000000000000089e+00 1.781655160860504540e-05 6.005681069409503943e-08
1.900000000000000133e+00 1.749944536071261296e-05 5.671346024003755084e-08
1.950000000000000178e+00 1.718136663053111403e-05 4.316123386801541911e-08
2.000000000000000000e+00 1.687151160023324820e-05 4.594792940429913845e-08
2.050000000000000266e+00 1.657284052360425943e-05 4.177833872197746663e-08
2.100000000000000089e+00 1.627998239908310429e-05 3.891034056098462522e-08
2.149999999999999911e+00 1.599715526618116770e-05 4.261817687479573726e-08
2.200000000000000178e+00 1.571336041901820176e-05 4.655896272011823677e-08
2.250000000000000000e+00 1.542974903454472736e-05 4.171236593361379351e-08
2.300000000000000266e+00 1.514894156094092392e-05 4.165071698032785765e-08
2.350000000000000089e+00 1.488572861036157451e-05 3.484947376693955504e-08
2.400000000000000355e+00 1.463920318134892586e-05 3.763445965024222146e-08
2.450000000000000178e+00 1.438404370061096864e-05 3.943158653163022942e-08
2.500000000000000000e+00 1.414328654453798712e-05 3.645992052593771689e-08
2.550000000000000266e+00 1.391116889595135547e-05 3.456501007208086470e-08
2.600000000000000089e+00 1.367754890898192197e-05 4.594373751403555931e-08
2.650000000000000355e+00 1.345464673614459363e-05 5.315860798926874159e-08
2.700000000000000178e+00 1.323730962532344457e-05 4.985674327361778269e-08
2.750000000000000000e+00 1.301537236651334417e-05 3.824342951122066860e-08
2.800000000000000266e+00 1.280833055839499088e-05 4.068947023736721805e-08
2.850000000000000089e+00 1.260833143825213541e-05 4.098592415379898447e-08
2.900000000000000355e+00 1.241434545008159574e-05 4.643122779071061331e-08
2.950000000000000178e+00 1.220776732619667903e-05 4.753868230038018812e-08
3.000000000000000000e+00 1.201009082720862874e-05 3.924975760122836278e-08
3.050000000000000266e+00 1.183558392841595327e-05 3.192953043075420251e-08
3.100000000000000089e+00 1.165260143725589719e-05 3.500011828669128472e-08
3.150000000000000355e+00 1.146405881686739283e-05 3.401408937075493159e-08
3.200000000000000178e+00 1.130221719979765707e-05 2.962354325868977247e-08
3.250000000000000000e+00 1.113049934913086877e-05 3.856437584791084812e-08
3.300000000000000266e+00 1.095550839156579008e-05 4.104413786232551910e-08
3.350000000000000089e+00 1.079870872803846625e-05 4.334889183603843470e-08
3.400000000000000355e+00 1.064090632205915668e-05 5.047516182327210016e-08
3.450000000000000178e+00 1.047962783629672938e-05 3.479733480545217707e-08
3.500000000000000000e+00 1.031252457545231797e-05 2.990113561577339568e-08
3.550000000000000266e+00 1.016317509351542349e-05 3.545070290997535865e-08
3.600000000000000089e+00 1.001701722216265995e-05 3.170862299851082196e-08
3.650000000000000355e+00 9.868856519055644984e-06 2.559146839333857994e-08
3.700000000000000178e+00 9.731668256052087844e-06 2.761733813272246629e-08
3.750000000000000000e+00 9.588843882280303677e-06 2.464760437206437996e-08
3.800000000000000266e+00 9.457451747488926963e-06 1.949777623400669374e-08
3.850000000000000089e+00 9.320027891460842863e-06 1.928649327166478736e-08
3.900000000000000355e+00 9.195313272012144487e-06 2.085584161775307677e-08
3.950000000000000178e+00 9.063802817600688549e-06 2.425893793211276349e-08
4.000000000000000000e+00 8.940596642417769245e-06 1.879454106351711125e-08
4.049999999999999822e+00 8.815999224177981634e-06 2.180121270158898859e-08
4.100000000000000533e+00 8.696157703457724160e-06 2.787749277251716602e-08
4.150000000000000355e+00 8.576846073794411381e-06 2.531932207830939374e-08
4.200000000000000178e+00 8.461621075103083821e-06 3.245103783439319646e-08
4.250000000000000000e+00 8.350605998838213730e-06 2.243763102937539078e-08
4.299999999999999822e+00 8.238623064164447219e-06 2.408626500334232900e-08
4.350000000000000533e+00 8.135327271992622019e-06 2.498010742735854266e-08
4.400000000000000355e+00 8.019649216044512499e-06 2.105286181655056282e-08
4.450000000000000178e+00 7.923525451825884786e-06 2.468136383090988788e-08
4.500000000000000000e+00 7.825141438311499349e-06 2.853141556835150991e-08
4.549999999999999822e+00 7.727273978478880193e-06 2.974174516109491390e-08
4.600000000000000533e+00 7.630078869587340602e-06 2.912665899956230947e-08
4.650000000000000355e+00 7.531472389826681623e-06 2.325358654473500271e-08
4.700000000000000178e+00 7.431585672330710289e-06 1.382639939854730619e-08
4.750000000000000000e+00 7.318193942002700261e-06 8.891072300449463368e-09
4.800000000000000711e+00 7.205067487221789820e-06 1.263703638405006615e-08
4.850000000000000533e+00 7.108638714448921156e-06 1.982837728762204956e-08
4.900000000000000355e+00 7.015972089752481318e-06 1.632491071264603507e-08
4.950000000000000178e+00 6.926857833644397622e-06 2.249090732782644639e-08
5.000000000000000000e+00 6.841394346557088356e-06 1.480111380348101709e-08
5.050000000000000711e+00 6.769916066254950794e-06 1.792626223043030586e-08
5.100000000000000533e+00 6.679928413370633488e-06 2.633790868924060006e-08
5.150000000000000355e+00 6.586063935910347464e-06 1.791073630825537934e-08
5.200000000000000178e+00 6.508687964255222889e-06 1.423408048027080548e-08
5.250000000000000000e+00 6.432039020826315456e-06 1.917571870048327907e-08
5.300000000000000711e+00 6.353367585226743588e-06 2.985325623123692899e-08
5.350000000000000533e+00 6.282091575570118391e-06 2.605084863360952042e-08
5.400000000000000355e+00 6.204932785009707322e-06 2.921679920785102102e-08
5.450000000000000178e+00 6.127579487895338621e-06 2.919894200258023472e-08
5.500000000000000000e+00 6.056740747861089109e-06 2.837228734680822004e-08
5.550000000000000711e+00 5.991582538752076659e-06 2.494660635757693576e-08
5.600000000000000533e+00 5.918982077417945210e-06 2.546249452610483456e-08
5.650000000000000355e+00 5.856384999733636263e-06 2.492215544573899465e-08
5.700000000000000178e+00 5.778946136384876864e-06 3.333841436193001507e-08
5.750000000000000000e+00 5.708469513737467869e-06 3.468340923976229910e-08
5.800000000000000711e+00 5.641350496056404659e-06 2.816523065256127144e-08
5.850000000000000533e+00 5.578957914376407763e-06 2.665471780583143356e-08
5.900000000000000355e+00 5.516829691290837742e-06 2.978205117123449447e-08
5.950000000000000178e+00 5.451501473129843343e-06 3.445301315249192222e-08
6.000000000000000000e+00 5.384801080970455167e-06 3.941937025906695520e-08
6.050000000000000711e+00 5.317909419697524765e-06 3.111337093904840037e-08
6.100000000000000533e+00 5.255139608233175028e-06 2.651306402097063438e-08
6.150000000000000355e+00 5.183951690332555013e-06 2.992412601657988671e-08
6.200000000000000178e+00 5.119224784226711922e-06 3.902256948954356836e-08
6.250000000000000000e+00 5.066282265009197538e-06 3.853213112277437765e-08
6.300000000000000711e+00 5.011881926239191207e-06 2.553962459047820007e-08
6.350000000000000533e+00 4.958499641378878591e-06 2.109620389906039190e-08
6.400000000000000355e+00 4.898208417768548886e-06 1.958048557562495264e-08
6.450000000000000178e+00 4.857277685422418198e-06 1.691672856637046403e-08
6.500000000000000000e+00 4.811073820116821818e-06 2.320376019442567966e-08
6.550000000000000711e+00 4.755333857213703363e-06 2.086574153834879963e-08
6.600000000000000533e+00 4.700069839477496690e-06 2.118225213915787322e-08
6.650000000000000355e+00 4.635864669929367519e-06 2.279010206167925873e-08
6.700000000000000178e+00 4.579155049334669517e-06 1.851191022047624570e-08
6.750000000000000000e+00 4.531121166571336884e-06 1.566401158211433773e-08
6.800000000000000711e+00 4.485341325071514936e-06 1.324625894579812494e-08
6.850000000000000533e+00 4.429181432865306273e-06 1.057752772208614304e-08
6.900000000000000355e+00 4.382787205175173883e-06 1.591647690332313842e-08
6.950000000000000178e+00 4.333663496426626188e-06 1.381908457169372561e-08
7.000000000000000000e+00 4.292591477011055994e-06 8.476616440392983478e-09
7.050000000000000711e+00 4.256698935492369553e-06 1.066152966778543491e-08
7.100000000000000533e+00 4.205047862084620025e-06 9.671371058514579701e-09
7.150000000000000355e+00 4.161525592172291127e-06 1.912800801936309395e-08
7.200000000000000178e+00 4.121170900412336836e-06 3.134473345374362986e-08
7.250000000000000000e+00 4.067258722606011398e-06 2.819923756405757258e-08
7.300000000000000711e+00 4.033603156133410893e-06 2.403668457500490557e-08
7.350000000000000533e+00 3.997980410511322842e-06 2.267278519700545890e-08
7.400000000000000355e+00 3.954376463954337256e-06 2.642869799315017786e-08
7.450000000000000178e+00 3.912682622276484785e-06 2.106048746647939527e-08
7.500000000000000000e+00 3.874931441604842480e-06 2.673892620364479440e-08
7.550000000000000711e+00 3.835455136941646368e-06 3.347831635772099764e-08
7.600000000000000533e+00 3.803136397843241052e-06 2.683094916344715429e-08
7.650000000000000355e+00 3.763632957553440176e-06 2.641761195704682767e-08
7.700000000000000178e+00 3.714127762092530998e-06 3.714235162542143297e-08
7.750000000000000000e+00 3.671942940446434500e-06 3.406635467273462586e-08
7.800000000000000711e+00 3.624846412648478066e-06 3.083179992433505985e-08
7.850000000000000533e+00 3.590926629194215479e-06 2.500789649257222557e-08
7.900000000000000355e+00 3.558551341841457458e-06 2.910070392684629259e-08
7.950000000000000178e+00 3.523324049311758626e-06 3.253602932199029753e-08
8.000000000000000000e+00 3.490616325263604185e-06 1.770509449958507701e-08
8.050000000000000711e+00 3.463860805232080256e-06 1.791953935586342235e-08
8.099999999999999645e+00 3.429962097007139455e-06 2.130194004498089901e-08
8.150000000000000355e+00 3.390770191388307616e-06 1.133514180015120940e-08
8.200000000000001066e+00 3.362087210181029095e-06 1.916210318153508833e-08
8.250000000000000000e+00 3.332231017184688133e-06 2.312068781606143754e-08
8.300000000000000711e+00 3.304216557495356178e-06 2.839350957461976800e-08
8.349999999999999645e+00 3.263953818345757983e-06 3.869970008802750144e-08
8.400000000000000355e+00 3.225559515001287358e-06 3.692588813606577117e-08
8.450000000000001066e+00 3.191727722296872186e-06 3.318735967785799148e-08
8.500000000000000000e+00 3.157798820598473274e-06 3.257485233241171880e-08
8.550000000000000711e+00 3.121397128054576076e-06 2.363850991261673613e-08
8.599999999999999645e+00 3.095451556348409931e-06 1.619456911835854616e-08
8.650000000000000355e+00 3.060171048837805743e-06 1.882966059794866971e-08
8.700000000000001066e+00 3.033187530591315293e-06 1.134514255716124166e-08
8.750000000000000000e+00 3.003880311141980502e-06 1.070501173537702355e-08
8.800000000000000711e+00 2.974355824860542387e-06 1.270777961143592707e-08
8.849999999999999645e+00 2.951438779556439218e-06 1.380967251401118134e-08
8.900000000000000355e+00 2.920591569217480635e-06 6.758852288244659614e-09
8.950000000000001066e+00 2.890269963554217553e-06 1.770305754879035498e-08
9.000000000000000000e+00 2.865122108755960434e-06 2.315888859683288426e-08
9.050000000000000711e+00 2.837159450508864565e-06 1.951946864470254572e-08
9.099999999999999645e+00 2.810962749656060196e-06 1.689929441409977912e-08
9.150000000000000355e+00 2.781516954220494379e-06 2.605505535469411861e-08
9.200000000000001066e+00 2.748956408609053654e-06 2.728428465355568243e-08
9.250000000000000000e+00 2.726839273536033724e-06 1.694818808570071672e-08
9.300000000000000711e+00 2.706697563352775258e-06 2.050306858848860426e-08
9.349999999999999645e+00 2.672410971651539557e-06 2.836780307750099314e-08
9.400000000000000355e+00 2.647526780256971807e-06 1.729978283908387000e-08
9.450000000000001066e+00 2.620018900690272412e-06 1.993694192565146782e-08
9.500000000000000000e+00 2.599134871777356648e-06 2.727246341903328339e-08
9.550000000000000711e+00 2.574384115502280743e-06 2.904415948192874870e-08
9.600000000000001421e+00 2.562149381004161348e-06 3.045876283832800806e-08
9.650000000000000355e+00 2.548033532890320229e-06 3.581946833579614841e-08
9.700000000000001066e+00 2.525012620978373033e-06 4.075916334197849163e-08
9.750000000000000000e+00 2.507648308378939924e-06 3.826785730249170437e-08
9.800000000000000711e+00 2.484419946520849477e-06 3.179274494980513888e-08
9.850000000000001421e+00 2.463102727418232277e-06 3.581515638679427690e-08
9.900000000000000355e+00 2.431944302749349236e-06 3.709417643771433171e-08
9.950000000000001066e+00 2.408326308547305701e-06 3.058004216101085845e-08
1.000000000000000000e+01 2.387545645385466370e-06 3.342161417731697966e-08
1.005000000000000071e+01 2.370886523293155519e-06 3.890790126648756830e-08
1.010000000000000142e+01 2.348014134798989272e-06 3.888423556043453018e-08
1.015000000000000036e+01 2.326881752710478098e-06 3.332548326641283333e-08
1.020000000000000107e+01 2.307084204461393444e-06 3.436135739366578560e-08
1.025000000000000000e+01 2.285637884264857433e-06 3.565830683621981631e-08
1.030000000000000071e+01 2.273589351137188997e-06 3.294270270969508826e-08
1.035000000000000142e+01 2.250633044737899642e-06 4.077631055028890395e-08
1.040000000000000036e+01 2.243582302544218632e-06 4.753921266149167830e-08
1.045000000000000107e+01 2.231800391477894085e-06 4.824647313935619902e-08
1.050000000000000000e+01 2.205713335728340864e-06 4.937625778112357730e-08
1.055000000000000071e+01 2.181143284202788644e-06 4.984278976067686024e-08
1.060000000000000142e+01 2.158908455494491966e-06 4.468636059900089127e-08
1.065000000000000036e+01 2.126506427510970518e-06 3.888713630168659960e-08
1.070000000000000107e+01 2.112954289473907759e-06 2.969073921558823243e-08
1.075000000000000000e+01 2.103022644232623626e-06 2.791158502570893436e-08
1.080000000000000071e+01 2.096439620769056043e-06 3.279188907591091516e-08
1.085000000000000142e+01 2.081691660536998283e-06 3.866732812597256972e-08
1.090000000000000036e+01 2.058589241425786005e-06 4.291403262359910236e-08
1.095000000000000107e+01 2.038509750639750910e-06 4.119987144412123852e-08
1.100000000000000000e+01 2.021084033608180676e-06 3.313947970082832431e-08
1.105000000000000071e+01 1.999966106597771047e-06 3.296442108186476996e-08
1.110000000000000142e+01 1.984865140666707267e-06 3.788992961931300752e-08
1.115000000000000036e+01 1.959396923714988337e-06 3.683302200770896273e-08
1.120000000000000107e+01 1.943747616402041282e-06 4.080770963139393014e-08
1.125000000000000000e+01 1.923300681917684077e-06 3.646585710536647935e-08
1.130000000000000071e+01 1.916493474687019563e-06 4.427124301710218536e-08
1.135000000000000142e+01 1.906878447382871774e-06 3.981756679577396782e-08
1.140000000000000036e+01 1.898130814111981202e-06 4.000700601429677540e-08
1.145000000000000107e+01 1.883870784567860184e-06 4.585625444461315138e-08
1.150000000000000000e+01 1.868501826656377308e-06 4.073212774384242508e-08
1.155000000000000071e+01 1.852707026907934123e-06 4.185372355251824135e-08
1.160000000000000142e+01 1.829823409349460953e-06 4.558419844755190370e-08
1.165000000000000036e+01 1.813724526973761700e-06 5.094481512146074062e-08
1.170000000000000107e+01 1.798712008488419072e-06 5.199221009047662570e-08
1.175000000000000000e+01 1.792075354686321070e-06 4.401504578444072484e-08
1.180000000000000071e+01 1.778471140723447369e-06 4.423844357316112374e-08
1.185000000000000142e+01 1.759385690293408417e-06 5.115349642253905797e-08
1.190000000000000036e+01 1.743996435228473623e-06 5.350762062411620584e-08
1.195000000000000107e+01 1.741127305561200189e-06 4.543542827268021498e-08
1.200000000000000000e+01 1.728733440896881717e-06 4.344599263897721867e-08
1.205000000000000071e+01 1.709774120275578629e-06 3.849879619223997123e-08
1.210000000000000142e+01 1.687654347563501420e-06 3.142660718129338452e-08
1.215000000000000036e+01 1.666473992060729875e-06 2.658268423670549361e-08
1.220000000000000107e+01 1.653940344388612340e-06 2.752341337909553502e-08
1.225000000000000000e+01 1.642131874683885001e-06 3.198674859895043660e-08
1.230000000000000071e+01 1.638876576726156094e-06 3.724456668927353822e-08
1.235000000000000142e+01 1.634431087325273970e-06 3.387657591611914453e-08
1.240000000000000036e+01 1.623983642852992026e-06 3.860793887881499071e-08
1.245000000000000107e+01 1.608158453921091230e-06 3.743153111709925431e-08
1.250000000000000000e+01 1.603345045657610962e-06 4.066431869505738413e-08
1.255000000000000071e+01 1.595848108946984587e-06 4.711607339016495163e-08
1.260000000000000142e+01 1.582865800943916096e-06 4.573739414829271934e-08
1.265000000000000036e+01 1.576114352554593347e-06 4.279969779636823942e-08
1.270000000000000107e+01 1.562372150294916806e-06 4.497846671554121728e-08
1.275000000000000000e+01 1.548878512031433696e-06 4.523547459292130279e-08
1.280000000000000071e+01 1.538723733974415048e-06 4.128636874610513489e-08
1.285000000000000142e+01 1.522133067763212678e-06 4.094558516047223637e-08
1.290000000000000036e+01 1.507012140512511817e-06 4.331824846465226887e-08
1.295000000000000107e+01 1.486943173664645493e-06 4.672522917991783824e-08
1.300000000000000000e+01 1.479557212547632628e-06 4.937853335881588347e-08
1.305000000000000071e+01 1.470812077097937804e-06 4.669217195949928577e-08
1.310000000000000142e+01 1.455768124020169644e-06 4.268636187076078374e-08
1.315000000000000036e+01 1.456988605531282405e-06 3.999333206252075862e-08
1.320000000000000107e+01 1.450143185967962941e-06 3.844752087148816529e-08
1.325000000000000000e+01 1.434426483026328975e-06 4.508341962244063133e-08
1.330000000000000071e+01 1.414761288904237487e-06 4.798373175079334670e-08
1.335000000000000142e+01 1.397677026911433780e-06 4.684554199273988306e-08
1.340000000000000036e+01 1.389511247498859872e-06 5.278917241645826618e-08
1.345000000000000107e+01 1.370997850562524868e-06 6.518931997574085566e-08
1.350000000000000000e+01 1.361327778409536791e-06 5.549445755239970713e-08
1.355000000000000071e+01 1.362271057797751304e-06 4.866600211965455531e-08
1.360000000000000142e+01 1.348328604473250512e-06 5.420602519569695737e-08
1.365000000000000036e+01 1.334766911593430487e-06 4.609296241826097400e-08
1.370000000000000107e+01 1.321151987018846645e-06 4.176490668975002665e-08
1.375000000000000000e+01 1.318628291245593382e-06 4.380991205146464815e-08
1.380000000000000071e+01 1.317014938726864202e-06 4.431757186049658137e-08
1.385000000000000142e+01 1.308767429156181841e-06 5.128261990598613367e-08
1.390000000000000036e+01 1.289174389941475674e-06 5.350937199897463920e-08
1.395000000000000107e+01 1.264302470493137684e-06 5.366587245824180474e-08
1.400000000000000000e+01 1.254061609395980870e-06 5.457160336171548377e-08
1.405000000000000071e+01 1.236955996629263755e-06 5.657208040257261551e-08
1.410000000000000142e+01 1.238343547961825988e-06 5.743530964107638356e-08
1.415000000000000036e+01 1.226577498676517531e-06 6.352736039383584950e-08
1.420000000000000107e+01 1.217057893701998461e-06 6.578878276081673027e-08
1.425000000000000000e+01 1.209961057562792340e-06 6.056799765644630474e-08
1.430000000000000071e+01 1.197396499361795586e-06 5.842275421484190735e-08
1.435000000000000142e+01 1.189440383232794355e-06 6.271807548342695544e-08
1.440000000000000036e+01 1.190276467876633715e-06 6.195013190241963188e-08
1.445000000000000107e+01 1.195468088646433625e-06 5.579690990151085136e-08
1.450000000000000000e+01 1.184600807350636193e-06 4.949516572121032278e-08
1.455000000000000071e+01 1.175137365052834206e-06 4.415196491276669991e-08
1.460000000000000142e+01 1.167610232239536582e-06 5.057326277296939527e-08
1.465000000000000036e+01 1.168322021122736816e-06 6.293844897741920511e-08
1.470000000000000107e+01 1.158067713947723839e-06 6.011323324452298182e-08
1.475000000000000000e+01 1.130304408406218055e-06 5.568642969578002178e-08
1.480000000000000071e+01 1.125647640261477681e-06 5.708418440229429731e-08
1.485000000000000142e+01 1.116151969680758416e-06 6.483910725847139593e-08
1.490000000000000036e+01 1.100265626782298144e-06 6.995351084435402183e-08
1.495000000000000107e+01 1.093321218677857250e-06 7.673544151785765683e-08
1.500000000000000000e+01 1.085358021571732304e-06 7.589856847385209952e-08
1.505000000000000071e+01 1.081827433226460451e-06 6.569818770880268966e-08
1.510000000000000142e+01 1.078731406575151614e-06 6.101277204099039784e-08
1.515000000000000036e+01 1.068718784905953181e-06 6.439337897109178262e-08
1.520000000000000107e+01 1.053229055855956415e-06 6.501291028267252898e-08
1.525000000000000000e+01 1.052104935823224187e-06 6.384347174712098994e-08
1.530000000000000071e+01 1.054131767335733295e-06 6.323142558822844785e-08
1.535000000000000142e+01 1.044000066796022406e-06 6.546121345481837575e-08
1.540000000000000036e+01 1.040245174596013864e-06 7.137501780597892559e-08
1.545000000000000107e+01 1.037177826719477861e-06 7.881532985370573747e-08
1.550000000000000000e+01 1.022956073861707785e-06 7.794931726898137780e-08
1.555000000000000071e+01 1.007542973184123171e-06 7.422223928677739848e-08
1.560000000000000142e+01 1.004165955063742527e-06 6.566990015482101261e-08
1.565000000000000036e+01 9.896067071082566319e-07 6.660569782552629800e-08
1.570000000000000107e+01 9.878665184139058123e-07 7.440388828969113079e-08
1.575000000000000000e+01 9.813870949825347354e-07 7.743834492017152789e-08
1.580000000000000071e+01 9.802171674814061650e-07 6.980875081035654604e-08
1.585000000000000142e+01 9.721670377781852105e-07 6.994910932668224920e-08
1.590000000000000036e+01 9.614202278807726174e-07 7.853875571433115152e-08
1.595000000000000107e+01 9.553247379072822274e-07 7.549571403310739250e-08
1.600000000000000000e+01 9.425198570742567407e-07 7.582907255555699213e-08
1.605000000000000071e+01 9.285991595923974893e-07 7.109542370809993132e-08
1.610000000000000142e+01 9.233065504203721344e-07 6.280432417798354761e-08
1.615000000000000213e+01 9.215951064820255148e-07 6.605581333481713154e-08
1.619999999999999929e+01 9.234777122650531991e-07 6.692148461101408832e-08
1.625000000000000000e+01 9.284851705437594446e-07 5.673596374946940018e-08
1.630000000000000071e+01 9.237632609880125567e-07 5.091292898267978548e-08
1.635000000000000142e+01 9.086614896596845456e-07 5.049185988400807728e-08
1.640000000000000213e+01 9.084099372281633618e-07 5.421952315178384591e-08
1.644999999999999929e+01 9.213080280573219779e-07 5.868555855014862544e-08
1.650000000000000000e+01 9.051073116463332247e-07 6.096753008265339174e-08
1.655000000000000071e+01 8.947662371435436223e-07 6.014695323859974883e-08
1.660000000000000142e+01 8.873296395556396434e-07 6.172153361700153807e-08
1.665000000000000213e+01 8.738771749474654385e-07 4.769554906831331066e-08
1.669999999999999929e+01 8.677366023427298282e-07 3.922850277210197106e-08
1.675000000000000000e+01 8.631407404589441786e-07 4.043059803069516121e-08
1.680000000000000071e+01 8.587089529200169071e-07 4.777053675667520706e-08
1.685000000000000142e+01 8.472554188548763463e-07 4.732945597992950760e-08
1.690000000000000213e+01 8.429664575335670136e-07 4.148788012058528670e-08
1.694999999999999929e+01 8.419836206575208947e-07 4.502553948777862426e-08
1.700000000000000000e+01 8.326925154625315968e-07 3.821600827321221632e-08
1.705000000000000071e+01 8.403186302366827669e-07 4.236523680353283403e-08
1.710000000000000142e+01 8.325645161114062289e-07 4.260219371125476214e-08
1.715000000000000213e+01 8.250033672543310395e-07 3.041345311458542388e-08
1.719999999999999929e+01 8.314149366091091911e-07 3.222042558762021974e-08
1.725000000000000000e+01 8.209879971737657733e-07 3.398723004902328159e-08
1.730000000000000071e+01 8.077805742574307451e-07 3.555996220526904122e-08
1.735000000000000142e+01 8.001604573175473610e-07 3.344634684076206287e-08
1.740000000000000213e+01 7.931647544688987286e-07 3.761048663459565474e-08
1.744999999999999929e+01 7.897573513454994702e-07 3.878757825152012143e-08
1.750000000000000000e+01 7.807651759995568895e-07 3.627517445089050205e-08
1.755000000000000071e+01 7.825524901785835122e-07 3.014040085403461988e-08
1.760000000000000142e+01 7.864336244006424537e-07 3.351766927736372433e-08
1.765000000000000213e+01 7.773212997756003580e-07 4.293075467744485130e-08
1.769999999999999929e+01 7.666500904093185156e-07 4.885836094489938752e-08
1.775000000000000000e+01 7.582969465685735591e-07 4.795946629664061531e-08
1.780000000000000071e+01 7.624204681810168940e-07 4.830938586087728352e-08
1.785000000000000142e+01 7.675192466553113784e-07 4.567898367852892383e-08
1.790000000000000213e+01 7.620292001403590882e-07 4.340011652338336749e-08
1.794999999999999929e+01 7.542331822922280607e-07 5.292436923612028722e-08
1.800000000000000000e+01 7.505851528306741896e-07 4.966269537872036673e-08
1.805000000000000071e+01 7.534578101933720318e-07 4.887485697994759014e-08
1.810000000000000142e+01 7.479442421618362803e-07 4.329506825490852382e-08
1.815000000000000213e+01 7.353434035244001905e-07 4.553374348701602246e-08
1.819999999999999929e+01 7.298509118166221450e-07 4.920168422949759288e-08
1.825000000000000000e+01 7.200542651483966836e-07 5.007826751933616513e-08
1.830000000000000071e+01 7.148650931062800122e-07 4.818982615290694434e-08
1.835000000000000142e+01 7.054409720998964466e-07 4.545164390435337176e-08
1.840000000000000213e+01 7.128905201942115324e-07 4.809959234719770283e-08
1.844999999999999929e+01 7.037421550515009358e-07 3.803687345476974039e-08
1.850000000000000000e+01 7.021686003576698767e-07 3.927696968117478558e-08
1.855000000000000071e+01 6.975714866436195825e-07 4.493167233096671196e-08
1.860000000000000142e+01 6.969296355724166937e-07 4.855669587651240832e-08
1.865000000000000213e+01 7.027615351633805694e-07 4.734191912323147374e-08
1.869999999999999929e+01 6.955020813729274101e-07 5.100841015630903236e-08
1.875000000000000000e+01 6.972722272689207065e-07 4.221488228174861550e-08
1.880000000000000071e+01 6.965171548503594495e-07 3.518120921601132122e-08
1.885000000000000142e+01 6.974171604644710216e-07 3.609419230136589247e-08
1.890000000000000213e+01 6.926753128452136997e-07 4.324740650726879565e-08
1.894999999999999929e+01 6.868775937295700949e-07 5.270308268385336535e-08
1.900000000000000000e+01 6.790078690870101251e-07 5.811130707460885761e-08
1.905000000000000071e+01 6.855845515092794266e-07 5.591722392086479775e-08
1.910000000000000142e+01 6.794262220280224405e-07 5.137286061228754771e-08
1.915000000000000213e+01 6.694035213485313594e-07 5.006883141134431133e-08
1.920000000000000284e+01 6.692301548385668470e-07 4.189937545738995706e-08
1.925000000000000000e+01 6.680963214853753978e-07 4.107358879149354161e-08
1.930000000000000071e+01 6.678643593714222361e-07 4.239977321243487677e-08
1.935000000000000142e+01 6.577321148557044401e-07 2.994428105266120985e-08
1.940000000000000213e+01 6.504752440901076210e-07 3.838325073368918617e-08
1.945000000000000284e+01 6.490703433481542068e-07 5.342270103040288641e-08
1.950000000000000000e+01 6.520519814915746760e-07 4.622628614528590848e-08
1.955000000000000071e+01 6.506406300895774040e-07 4.839974884925816471e-08
1.960000000000000142e+01 6.477875746266709667e-07 5.473456738735313421e-08
1.965000000000000213e+01 6.343797952840884888e-07 4.689848729118521164e-08
1.970000000000000284e+01 6.242220630206924653e-07 4.809204711897043268e-08
1.975000000000000000e+01 6.287895948102842812e-07 5.452341704622376766e-08
1.980000000000000071e+01 6.219049833932616219e-07 4.879722018316580004e-08
1.985000000000000142e+01 6.124902242566107151e-07 4.559338650892370633e-08
1.990000000000000213e+01 6.172818779959707857e-07 4.715326086461450137e-08
1.995000000000000284e+01 6.244932243623080705e-07 4.541215405822561329e-08
2.000000000000000000e+01 6.199193158135597520e-07 4.242957823662287036e-08
2.005000000000000071e+01 6.122825285214842904e-07 3.411671295282623861e-08
2.010000000000000142e+01 6.141705085916580620e-07 3.418547137750750275e-08
2.015000000000000213e+01 6.046735937542421138e-07 4.148171429711470177e-08
2.020000000000000284e+01 5.962639494967326236e-07 4.775150820600468449e-08
2.025000000000000000e+01 5.949239485425860762e-07 5.059931589077106826e-08
2.030000000000000071e+01 5.934657480571124282e-07 4.651179013516113913e-08
2.035000000000000142e+01 5.886493533941761548e-07 3.715476228808425765e-08
2.040000000000000213e+01 5.856648029484024292e-07 4.359560576184799376e-08
2.045000000000000284e+01 5.777860426959144111e-07 4.605263932708852527e-08
2.050000000000000000e+01 5.724507444859354628e-07 3.677215141624623613e-08
2.055000000000000071e+01 5.756869118587648896e-07 2.751847538792676425e-08
2.060000000000000142e+01 5.738902735973296429e-07 3.075818782733607611e-08
2.065000000000000213e+01 5.724381678095501287e-07 3.255599251044576557e-08
2.070000000000000284e+01 5.732722946769828850e-07 3.131515670998794929e-08
2.075000000000000000e+01 5.618296212979275840e-07 2.971439297244891018e-08
2.080000000000000071e+01 5.704943944162064465e-07 4.284009604193094591e-08
2.085000000000000142e+01 5.591369339566853934e-07 4.577174108248598879e-08
2.090000000000000213e+01 5.454311243863789844e-07 4.481197316749942778e-08
2.095000000000000284e+01 5.493250621930867095e-07 3.955698385395439690e-08
2.100000000000000000e+01 5.523388049731749307e-07 2.869885400178187033e-08
2.105000000000000071e+01 5.472425489642625192e-07 3.246054201537891702e-08
2.110000000000000142e+01 5.500780549775277378e-07 3.785156780396140594e-08
2.115000000000000213e+01 5.556739186247093214e-07 3.973676198098092467e-08
2.120000000000000284e+01 5.440084329505951017e-07 3.476668224161274761e-08
2.125000000000000000e+01 5.414760042489731708e-07 2.811076711729615761e-08
2.130000000000000071e+01 5.410635512509472941e-07 2.403156459001693576e-08
2.135000000000000142e+01 5.418334839160873716e-07 2.370371423088849233e-08
2.140000000000000213e+01 5.375274714947801688e-07 2.343874011706738683e-08
2.145000000000000284e+01 5.171163459508413784e-07 2.957885914593659135e-08
2.150000000000000000e+01 5.071579369527134103e-07 2.577652632334256971e-08
2.155000000000000071e+01 5.092420620399297036e-07 2.549985399457763569e-08
2.160000000000000142e+01 5.249119170457057644e-07 2.433135999889271972e-08
2.165000000000000213e+01 5.133807784288568824e-07 3.509591578552259396e-08
2.170000000000000284e+01 5.061569467610528695e-07 3.597740038164725812e-08
2.175000000000000000e+01 5.146553826247970794e-07 2.697324086379922971e-08
2.180000000000000071e+01 5.191437370817220352e-07 3.241150413050780576e-08
2.185000000000000142e+01 5.130631238262810265e-07 4.171773434128534844e-08
2.190000000000000213e+01 5.202806762638758709e-07 4.312963147975809937e-08
2.195000000000000284e+01 5.115060012807410812e-07 3.696799001449208589e-08
2.200000000000000000e+01 5.014543993711475529e-07 3.443531458349237474e-08
2.205000000000000071e+01 4.945846360882814343e-07 3.313300546308956960e-08
2.210000000000000142e+01 4.844218673839358835e-07 3.305334227956596526e-08
2.215000000000000213e+01 4.731562889443336511e-07 3.415738134988948308e-08
2.220000000000000284e+01 4.659923406035259276e-07 4.215135573853514912e-08
2.225000000000000000e+01 4.621339572549473652e-07 4.323212782535794692e-08
2.230000000000000071e+01 4.731947439331181404e-07 3.943627219994289870e-08
2.235000000000000142e+01 4.719390254288757434e-07 4.796212716277935773e-08
2.240000000000000213e+01 4.643284612552339550e-07 5.614314896377146089e-08
2.245000000000000284e+01 4.621864046366379735e-07 4.316818582395959365e-08
2.250000000000000000e+01 4.592148252613804710e-07 3.410282313266170880e-08
2.255000000000000071e+01 4.496800273426153833e-07 3.370312825198133195e-08
2.260000000000000142e+01 4.506772824001539253e-07 4.526769540715227766e-08
2.265000000000000213e+01 4.587628001890858704e-07 4.664077528461241242e-08
2.270000000000000284e+01 4.619640079144958050e-07 4.116670853472687716e-08
2.275000000000000000e+01 4.424742787348207998e-07 4.473081985416531923e-08
2.280000000000000071e+01 4.222862186407003240e-07 5.096943153241655464e-08
2.285000000000000142e+01 4.119720737765226472e-07 4.716854960096182484e-08
2.290000000000000213e+01 4.144518653924984954e-07 4.485629135853628639e-08
2.295000000000000284e+01 4.279897804435803074e-07 4.856880276262126952e-08
2.300000000000000000e+01 4.401838890905536856e-07 5.509540701606274111e-08
2.305000000000000071e+01 4.372015455274099518e-07 4.771838491308946762e-08
2.310000000000000142e+01 4.317908630157443682e-07 4.444694528484962294e-08
2.315000000000000213e+01 4.256263097766090249e-07 3.633005681915034951e-08
2.320000000000000284e+01 4.140779085622299715e-07 3.033219915018928177e-08
2.325000000000000000e+01 3.999365700642972305e-07 3.905160050329633254e-08
2.330000000000000071e+01 4.075230744721150612e-07 4.052975670744598191e-08
2.335000000000000142e+01 4.240738513055166363e-07 4.329029186901938409e-08
2.340000000000000213e+01 4.306955231141230495e-07 5.401814758655428678e-08
2.345000000000000284e+01 4.296522904109229280e-07 6.105443672013435420e-08
2.350000000000000000e+01 4.388339455300175620e-07 4.388095188041988436e-08
2.355000000000000071e+01 4.319460261093555373e-07 3.534646081869481684e-08
2.360000000000000142e+01 4.093193146422090663e-07 3.452104959815306234e-08
2.365000000000000213e+01 4.116433215057161262e-07 3.529718019685314312e-08
2.370000000000000284e+01 4.136921754709718609e-07 3.056427839310126505e-08
2.375000000000000000e+01 4.021249580304054544e-07 3.789286738898539662e-08
2.380000000000000071e+01 3.975459966814219030e-07 4.647721586383937687e-08
2.385000000000000142e+01 3.863967025351516242e-07 5.063272880788337575e-08
2.390000000000000213e+01 3.782810069858589668e-07 5.403422754338548817e-08
2.395000000000000284e+01 3.851098989454523914e-07 4.548432122709359488e-08
2.400000000000000000e+01 3.921330624407431598e-07 4.792828966502401656e-08
2.405000000000000071e+01 3.890032633626380787e-07 4.656161312779175093e-08
2.410000000000000142e+01 3.791816408123269415e-07 4.562600824992691483e-08
2.415000000000000213e+01 3.765674032750872299e-07 4.341262114328043522e-08
2.420000000000000284e+01 3.719681057911272603e-07 5.309698371808496607e-08
2.425000000000000000e+01 3.686618509198796414e-07 5.489332549468192031e-08
2.430000000000000071e+01 3.674132513602286796e-07 5.484992659181961841e-08
2.435000000000000142e+01 3.637470417062130029e-07 5.967704528370790541e-08
2.440000000000000213e+01 3.725454347067341068e-07 5.066718583204931401e-08
2.445000000000000284e+01 3.642354734431448482e-07 4.935620694425363684e-08
2.450000000000000000e+01 3.526291789749722293e-07 5.457829850184216922e-08
2.455000000000000071e+01 3.528529101415069729e-07 5.282373422199337098e-08
2.460000000000000142e+01 3.622566095529665572e-07 5.202280802287869115e-08
2.465000000000000213e+01 3.546371534032451226e-07 4.453263717147542034e-08
2.470000000000000284e+01 3.590331411905029160e-07 4.228302120734486983e-08
2.475000000000000000e+01 3.752449900816538830e-07 4.088790861782433523e-08
2.480000000000000071e+01 3.639166476086278535e-07 4.884400046930337940e-08
2.485000000000000142e+01 3.521581942405193579e-07 5.520335018584464067e-08
2.490000000000000213e+01 3.468691547073937791e-07 5.517440032834587336e-08
2.495000000000000284e+01 3.330364377787930767e-07 5.628599298258970064e-08
2.500000000000000000e+01 3.310106390845319684e-07 5.946422143893781679e-08
2.505000000000000071e+01 3.401790820983913716e-07 5.763407934841023474e-08
2.510000000000000142e+01 3.376625382061282362e-07 5.292767896592803628e-08
2.515000000000000213e+01 3.421707558159553996e-07 5.063269414601015233e-08
2.520000000000000284e+01 3.479057260625452344e-07 5.297599238199012898e-08
2.525000000000000000e+01 3.477598530883399592e-07 6.212676429050776534e-08
2.530000000000000071e+01 3.467826522898992735e-07 5.849618599485595193e-08
2.535000000000000142e+01 3.472525748946627307e-07 5.427547703224490761e-08
2.540000000000000213e+01 3.424839399391595082e-07 4.703317354996631713e-08
2.545000000000000284e+01 3.319913776868549033e-07 4.637830376929846465e-08
2.550000000000000000e+01 3.273196943189250013e-07 5.126675697211959659e-08
2.555000000000000071e+01 3.244082922279671943e-07 5.120408236675974667e-08
2.560000000000000142e+01 3.256217331648172193e-07 4.408985143449713932e-08
2.565000000000000213e+01 3.341951784420088370e-07 4.326196374921777308e-08
2.570000000000000284e+01 3.260812290804648778e-07 5.247149639457596486e-08
2.575000000000000000e+01 3.221629685826851751e-07 4.758499950849026496e-08
2.580000000000000071e+01 3.268114358175366829e-07 4.505699293688136676e-08
2.585000000000000142e+01 3.206402037352434841e-07 4.239284067232762056e-08
2.590000000000000213e+01 3.165077958900145904e-07 4.074265368288939852e-08
2.595000000000000284e+01 3.219066656847274859e-07 3.944303148112639169e-08
2.600000000000000000e+01 3.252293967407316232e-07 3.419693341058596668e-08
2.605000000000000071e+01 3.270586434724774324e-07 4.621611101566916392e-08
2.610000000000000142e+01 3.311982151675347901e-07 4.298670899895927074e-08
2.615000000000000213e+01 3.265130059677545431e-07 4.469230523163935944e-08
2.620000000000000284e+01 3.261728774021131908e-07 5.687253802693255151e-08
2.625000000000000000e+01 3.153391527404430203e-07 5.178120599278688422e-08
2.630000000000000071e+01 3.102728210218902969e-07 4.586681172249761618e-08
2.635000000000000142e+01 3.225912400384292267e-07 4.456099826546302128e-08
2.640000000000000213e+01 3.356900289960874055e-07 4.486817735314730108e-08
2.645000000000000284e+01 3.353818044916910409e-07 3.989881858019148325e-08
2.650000000000000000e+01 3.298941846213295653e-07 4.521059362797085083e-08
2.655000000000000071e+01 3.273108123837681471e-07 5.093117646471460549e-08
2.660000000000000142e+01 3.163497875472533945e-07 5.057577697258341700e-08
2.665000000000000213e+01 3.110337922684303965e-07 4.987008383267867615e-08
2.670000000000000284e+01 3.032463482657817396e-07 4.801134817150268895e-08
2.675000000000000000e+01 3.012157030109027666e-07 5.000790937660622164e-08
2.680000000000000071e+01 3.027235070234356180e-07 5.614574523429890196e-08
2.685000000000000142e+01 3.004524142594513159e-07 6.155600368017600281e-08
2.690000000000000213e+01 3.042492310651360968e-07 6.416406080562665215e-08
2.695000000000000284e+01 3.050808771900177940e-07 6.481263098252627700e-08
2.700000000000000000e+01 3.007505667822511046e-07 5.715725235153533697e-08
2.705000000000000071e+01 2.887166608316262795e-07 5.299790444047055772e-08
2.710000000000000142e+01 2.838428097244587611e-07 5.671848584740247644e-08
2.715000000000000213e+01 2.842505134723338699e-07 5.951543584225706804e-08
2.720000000000000284e+01 2.941276816899270291e-07 6.489047349233106075e-08
2.725000000000000000e+01 3.006534111618297946e-07 6.717813054741403704e-08
2.730000000000000071e+01 2.956474672962707377e-07 6.185416563295895761e-08
2.735000000000000142e+01 2.878153853525240288e-07 5.929919026919079112e-08
2.740000000000000213e+01 2.773589499005974473e-07 5.119292667493189648e-08
2.745000000000000284e+01 2.712879135968463501e-07 5.286286065684029169e-08
2.750000000000000000e+01 2.621201051259818350e-07 4.958616927686311719e-08
2.755000000000000071e+01 2.643784378876631428e-07 4.674940429234436279e-08
2.760000000000000142e+01 2.735975577154711483e-07 5.083084439994143268e-08
2.765000000000000213e+01 2.741751177740010842e-07 4.792294783684933949e-08
2.770000000000000284e+01 2.727367592625336152e-07 4.835434288886645586e-08
2.775000000000000000e+01 2.751933306456075865e-07 4.220713919933480126e-08
2.780000000000000071e+01 2.883553032464109148e-07 4.562657898022871279e-08
2.785000000000000142e+01 2.873329228385969535e-07 4.504224098548386830e-08
2.790000000000000213e+01 2.804660236271219081e-07 5.392858430120375048e-08
2.795000000000000284e+01 2.786450142775449457e-07 5.431783413803554346e-08
2.800000000000000000e+01 2.706241316836383071e-07 5.567357425566456944e-08
2.805000000000000071e+01 2.637650065244791233e-07 6.661383755932517808e-08
2.810000000000000142e+01 2.507850390849981560e-07 5.738272106811132760e-08
2.815000000000000213e+01 2.498163028357038042e-07 5.015977983409005174e-08
2.820000000000000284e+01 2.531007492282351192e-07 4.492759605518356848e-08
2.825000000000000000e+01 2.541711221384684985e-07 3.846534927287054833e-08
2.830000000000000071e+01 2.470743863687566175e-07 4.009942952951891643e-08
2.835000000000000142e+01 2.530210127507490613e-07 3.595829648793210355e-08
2.840000000000000213e+01 2.580640764179655342e-07 3.215378780817725586e-08
2.845000000000000284e+01 2.569410706887727160e-07 4.048631908152420981e-08
2.850000000000000000e+01 2.533773537525924692e-07 4.586989311853624780e-08
2.855000000000000071e+01 2.473374543956530260e-07 3.984789910231415999e-08
2.860000000000000142e+01 2.354631410922792939e-07 4.702763265071521229e-08
2.865000000000000213e+01 2.456843858519808226e-07 4.228461742262375198e-08
2.870000000000000284e+01 2.548752816480714173e-07 3.191856017248398076e-08
2.875000000000000000e+01 2.558397631596040166e-07 4.108943418472904910e-08
2.880000000000000071e+01 2.486562915427860150e-07 4.815992486751547915e-08
2.885000000000000142e+01 2.499797196821897003e-07 4.291416020774504869e-08
2.890000000000000213e+01 2.497258041038845934e-07 3.835591787507623563e-08
2.895000000000000284e+01 2.509663318410369682e-07 4.348642848732125585e-08
2.900000000000000000e+01 2.496032971747639211e-07 4.790589133109000590e-08
2.905000000000000071e+01 2.401916217501663514e-07 6.275381069829187685e-08
2.910000000000000142e+01 2.406302646541996065e-07 6.107843308748829450e-08
2.915000000000000213e+01 2.421830812684647846e-07 6.041999808981536396e-08
2.920000000000000284e+01 2.334894570379590112e-07 4.811348194563382247e-08
2.925000000000000000e+01 2.322787905725661788e-07 3.716982788292753252e-08
2.930000000000000071e+01 2.327375011508221496e-07 2.987289132621532460e-08
2.935000000000000142e+01 2.382172840952355070e-07 4.167543053984377558e-08
2.940000000000000213e+01 2.430525795406655581e-07 3.736455835179633659e-08
2.945000000000000284e+01 2.291484151681352243e-07 2.764111838494367885e-08
2.950000000000000000e+01 2.276509168014266199e-07 2.182696828542905369e-08
2.955000000000000071e+01 2.311845891786006092e-07 2.534118296617759772e-08
2.960000000000000142e+01 2.352971629646279057e-07 3.364444327009184639e-08
2.965000000000000213e+01 2.353486038830985393e-07 4.462533309058466916e-08
2.970000000000000284e+01 2.256219546994648513e-07 5.081779164329414215e-08
2.975000000000000000e+01 2.229177564456471678e-07 4.060473037514364484e-08
2.980000000000000071e+01 2.189905657449292290e-07 2.979825177180654548e-08
2.985000000000000142e+01 2.211932114629960558e-07 3.026176503265172165e-08
2.990000000000000213e+01 2.279962694109028249e-07 3.525303874839331717e-08
2.995000000000000284e+01 2.276136093810858672e-07 4.088724571701453744e-08
3.000000000000000000e+01 2.260079558280294621e-07 3.574754929917667122e-08
3.005000000000000071e+01 2.250654284236687028e-07 3.436698730918141715e-08
3.010000000000000142e+01 2.232866835266703903e-07 3.024724653102330990e-08
3.015000000000000213e+01 2.263556977928695626e-07 3.407095394556159586e-08
3.020000000000000284e+01 2.303253608139550154e-07 3.612504709636570688e-08
3.025000000000000000e+01 2.211439904382715774e-07 3.672438681988889877e-08
3.030000000000000071e+01 2.157076319001078992e-07 2.853039485945548736e-08
3.035000000000000142e+01 2.227215424057900398e-07 3.179397961503221444e-08
3.040000000000000213e+01 2.332562884205516401e-07 2.259251266066074695e-08
3.045000000000000284e+01 2.274247128455463258e-07 1.607161370047814103e-08
3.050000000000000000e+01 2.170741199740905995e-07 2.036366837690884929e-08
3.055000000000000071e+01 2.118317489424704784e-07 2.591731037730637211e-08
3.060000000000000142e+01 2.106670481938303661e-07 2.917869191942910160e-08
3.065000000000000213e+01 2.067897067829604168e-07 2.847697712901793774e-08
3.070000000000000284e+01 2.002387468809922739e-07 2.821717118155412591e-08
3.075000000000000000e+01 2.093211691806103237e-07 2.487400037941115200e-08
3.080000000000000071e+01 2.222344591585131906e-07 2.837180464583950550e-08
3.085000000000000142e+01 2.210989254432118485e-07 2.818529339327183017e-08
3.090000000000000213e+01 2.164596139148911056e-07 2.393116342494309552e-08
3.095000000000000284e+01 2.221608799056449912e-07 2.782980746962576403e-08
3.100000000000000000e+01 2.265704045405603660e-07 3.374470855143748868e-08
3.105000000000000071e+01 2.310928458481838900e-07 3.392664406636952036e-08
3.110000000000000142e+01 2.394373851663497225e-07 3.708012426921959371e-08
3.115000000000000213e+01 2.245291618910833325e-07 3.115172466660249993e-08
3.120000000000000284e+01 2.086831385186104151e-07 2.178658793027779601e-08
3.125000000000000000e+01 2.058911569517219684e-07 1.788018436903976243e-08
3.130000000000000071e+01 2.070754023516006985e-07 2.652419061973433013e-08
3.135000000000000142e+01 2.163494517534161879e-07 2.756879997344853400e-08
3.140000000000000213e+01 2.176173431723301328e-07 3.852599018215789008e-08
3.145000000000000284e+01 2.119823669839742754e-07 2.621849426325111227e-08
3.150000000000000000e+01 2.110310232893057008e-07 2.026280188414173227e-08
3.155000000000000071e+01 2.065745293725935880e-07 2.351412236571521712e-08
3.160000000000000142e+01 2.066171787498179571e-07 2.833290655853394510e-08
3.165000000000000213e+01 2.154348979385692502e-07 2.494730078167734881e-08
3.170000000000000284e+01 2.161609900937534605e-07 2.399291989650898129e-08
3.175000000000000000e+01 2.078864825623074420e-07 1.897089409796760658e-08
3.180000000000000071e+01 2.168989746855827505e-07 2.131510513647540728e-08
3.185000000000000142e+01 2.236526611118010819e-07 2.977761660589821854e-08
3.190000000000000213e+01 2.248208523508502758e-07 2.621034334616682573e-08
3.195000000000000284e+01 2.182748692581300766e-07 2.149005729561323549e-08
3.200000000000000000e+01 2.147063046259583618e-07 2.016463209847415527e-08
3.205000000000000426e+01 2.119099798593476147e-07 1.612585196671966927e-08
3.210000000000000142e+01 2.069513431671762308e-07 2.523132697506556796e-08
3.214999999999999858e+01 2.130383348800187119e-07 3.191816958295800428e-08
3.220000000000000284e+01 2.132794323921649443e-07 3.194600678681181861e-08
3.225000000000000000e+01 2.126033420128506920e-07 2.905631758837766331e-08
3.230000000000000426e+01 2.239190547422886070e-07 2.735944436641162619e-08
3.235000000000000142e+01 2.234845286690946193e-07 2.427668130919488899e-08
3.239999999999999858e+01 2.252023082759722672e-07 2.797479583545020335e-08
3.245000000000000284e+01 2.200593933967023171e-07 3.055644836631353587e-08
3.250000000000000000e+01 2.036532444602077329e-07 2.920762280161196466e-08
3.255000000000000426e+01 2.102971381187615016e-07 2.119229790185444574e-08
3.260000000000000142e+01 2.080996512761513972e-07 2.148197961371958803e-08
3.264999999999999858e+01 2.158967239840810172e-07 2.323096324560377036e-08
3.270000000000000284e+01 2.235827383744778984e-07 2.512048495266426357e-08
3.275000000000000000e+01 2.198082590832134351e-07 2.738037024311266665e-08
3.280000000000000426e+01 2.190744637214551037e-07 2.166291222077200267e-08
3.285000000000000142e+01 2.221234576564592426e-07 2.272592088481245515e-08
3.289999999999999858e+01 2.190069242913318066e-07 3.507785129736446898e-08
3.295000000000000284e+01 2.233756902235186954e-07 3.138688747530320324e-08
3.300000000000000000e+01 2.074147594850306076e-07 2.309970529820437163e-08
3.305000000000000426e+01 2.029509155561751587e-07 2.298706560049023392e-08
3.310000000000000142e+01 1.950712951203319075e-07 2.821542966777228020e-08
3.314999999999999858e+01 1.970070331893541086e-07 3.508976976068652875e-08
3.320000000000000284e+01 1.984121735683702074e-07 4.419627857875352216e-08
3.325000000000000000e+01 2.042416562238368535e-07 4.283237671635645301e-08
3.330000000000000426e+01 2.051183884434817834e-07 3.911894794517076759e-08
3.335000000000000142e+01 1.998478638840577995e-07 3.820215550375147765e-08
3.339999999999999858e+01 2.024003056129775281e-07 4.514380537846322575e-08
3.345000000000000284e+01 2.017779828138041454e-07 4.581749654339946057e-08
3.350000000000000000e+01 1.917070116482288064e-07 4.060047490424648761e-08
3.355000000000000426e+01 2.025054083080251957e-07 4.158866459638622492e-08
3.360000000000000142e+01 1.978503195547143140e-07 4.421684202717746313e-08
3.364999999999999858e+01 1.978588089085681076e-07 4.276185643832380378e-08
3.370000000000000284e+01 1.977085940295530557e-07 4.041443566956454651e-08
3.375000000000000000e+01 2.097292974313096832e-07 4.185040718810758956e-08
3.380000000000000426e+01 2.056932480364627970e-07 4.758796989573838967e-08
3.385000000000000142e+01 2.040004697384910824e-07 4.423850641763224623e-08
3.389999999999999858e+01 2.003052689383531694e-07 4.007948413716349931e-08
3.395000000000000284e+01 2.034658940348476133e-07 3.932834968993086985e-08
3.400000000000000000e+01 2.011802108573542022e-07 3.779678712136814072e-08
3.405000000000000426e+01 2.092817741799560225e-07 3.119440170835208097e-08
3.410000000000000142e+01 2.114295246109016303e-07 3.190503576681205962e-08
3.414999999999999858e+01 1.962666731799876438e-07 3.351182660404511525e-08
3.420000000000000284e+01 1.819169366883423633e-07 2.682009415206014693e-08
3.425000000000000000e+01 1.850133673310307708e-07 4.190898578467611556e-08
3.430000000000000426e+01 1.941229535547999221e-07 4.692880993774636910e-08
3.435000000000000142e+01 1.971363869260272894e-07 5.928532326032262422e-08
3.439999999999999858e+01 1.965142734058991872e-07 6.289084325905629526e-08
3.445000000000000284e+01 1.990322839452426846e-07 5.106654431604495661e-08
3.450000000000000000e+01 1.986422150187817896e-07 3.776148645871661439e-08
3.455000000000000426e+01 1.976749338077364651e-07 4.064883321709758040e-08
3.460000000000000142e+01 1.932105314328713320e-07 4.428032833655509705e-08
3.464999999999999858e+01 1.826626996566650908e-07 4.779567852873753005e-08
3.470000000000000284e+01 1.833005511349020345e-07 4.990527148777010293e-08
3.475000000000000000e+01 1.881544271301767538e-07 5.373340874562080912e-08
3.480000000000000426e+01 1.742368052424367191e-07 5.990477840419814831e-08
3.485000000000000142e+01 1.636354788720785032e-07 6.095820251333759487e-08
3.489999999999999858e+01 1.668549606875029552e-07 6.244477106487620304e-08
3.495000000000000284e+01 1.706857854117094281e-07 4.806060004465502863e-08
3.500000000000000000e+01 1.725698042522764216e-07 4.421459508527811491e-08
3.505000000000000426e+01 1.685356230989265166e-07 5.314981896705194170e-08
3.510000000000000142e+01 1.605982388380806126e-07 5.127834719029361369e-08
3.514999999999999858e+01 1.628436704789550906e-07 5.043211386053695945e-08
3.520000000000000284e+01 1.654778875243208141e-07 5.475144831185578187e-08
3.525000000000000000e+01 1.716502803244625234e-07 5.311387024811011151e-08
3.530000000000000426e+01 1.693974543628836820e-07 6.099561244439845077e-08
3.535000000000000142e+01 1.613998913217511074e-07 6.008807398979241147e-08
3.539999999999999858e+01 1.605047375793806134e-07 5.197981792477180224e-08
3.545000000000000284e+01 1.673605609258921953e-07 4.844378128665543100e-08
3.550000000000000000e+01 1.744886138466673936e-07 4.402271005049670633e-08
3.555000000000000426e+01 1.804337177465049251e-07 5.141226122355937566e-08
3.560000000000000142e+01 1.782915084103977147e-07 4.832586054852078911e-08
3.564999999999999858e+01 1.810723275994005259e-07 4.267006584135049617e-08
3.570000000000000284e+01 1.682228340639241640e-07 3.387113321249439321e-08
3.575000000000000000e+01 1.558842536934334346e-07 3.428196643838317036e-08
3.580000000000000426e+01 1.618693629148510055e-07 4.155341814781074578e-08
3.585000000000000142e+01 1.700636609993179477e-07 4.201732289054542850e-08
3.589999999999999858e+01 1.649260245923292781e-07 4.719419808088031329e-08
3.595000000000000284e+01 1.492634017961249734e-07 5.878500243746059531e-08
3.600000000000000000e+01 1.487322045818004983e-07 6.055006399071342535e-08
3.605000000000000426e+01 1.514803019744090841e-07 3.897261029828822003e-08
3.610000000000000142e+01 1.571058398543314884e-07 3.727502891910255061e-08
3.614999999999999858e+01 1.578088130654871781e-07 3.423390249611706635e-08
3.620000000000000284e+01 1.625053546404503716e-07 3.267173893474895176e-08
3.625000000000000000e+01 1.642457686455180181e-07 3.636004958649117968e-08
3.630000000000000426e+01 1.549906117900984164e-07 4.533441346673695524e-08
3.635000000000000142e+01 1.413741819851311085e-07 6.276375504523405090e-08
3.639999999999999858e+01 1.506682851624884324e-07 5.729401654245492948e-08
3.645000000000000284e+01 1.531566889591286847e-07 6.056410249111467746e-08
3.650000000000000000e+01 1.581687345461127464e-07 5.149347302376487765e-08
3.655000000000000426e+01 1.618326943196716826e-07 3.690517703900250433e-08
3.660000000000000142e+01 1.780430025157371681e-07 3.609857610399964000e-08
3.664999999999999858e+01 1.768986202830452966e-07 3.819614061634732082e-08
3.670000000000000284e+01 1.754998046262622868e-07 4.603028747256521816e-08
3.675000000000000000e+01 1.670294230570929907e-07 4.814166444232627024e-08
3.680000000000000426e+01 1.473570402780459236e-07 5.061446784216063418e-08
3.685000000000000142e+01 1.498070040767799109e-07 5.672763212530078182e-08
3.689999999999999858e+01 1.629216843816191269e-07 5.847973772092440278e-08
3.695000000000000284e+01 1.659711087070908148e-07 6.205314278570676144e-08
3.700000000000000000e+01 1.597197198555203397e-07 6.497073878814925073e-08
3.705000000000000426e+01 1.606589523441819061e-07 6.138438000452689246e-08
3.710000000000000142e+01 1.602266880910993489e-07 6.335124500314239758e-08
3.714999999999999858e+01 1.561874535953702436e-07 5.284265327006168906e-08
3.720000000000000284e+01 1.530167980265676994e-07 4.791146358998494735e-08
3.725000000000000000e+01 1.544721738886579469e-07 5.718715180259989474e-08
3.730000000000000426e+01 1.579229021503276149e-07 6.328702352974481469e-08
3.735000000000000142e+01 1.629593039795502304e-07 6.413775721924837078e-08
3.739999999999999858e+01 1.554722075120613413e-07 6.296207856483100028e-08
3.745000000000000284e+01 1.526030697026285657e-07 5.386061906171359895e-08
3.750000000000000000e+01 1.535822853056715656e-07 5.266107931192347566e-08
3.755000000000000426e+01 1.574304852082066408e-07 5.731785757798714075e-08
3.760000000000000142e+01 1.579946395419143622e-07 5.275348839934832012e-08
3.764999999999999858e+01 1.544139635895137491e-07 4.735328050683165721e-08
3.770000000000000284e+01 1.500441034614913362e-07 4.688305177652306934e-08
3.775000000000000000e+01 1.491324129512841748e-07 5.596895806095976638e-08
3.780000000000000426e+01 1.420044552476614373e-07 6.355834199487620730e-08
3.785000000000000142e+01 1.371215402999262942e-07 6.063851710035393518e-08
3.789999999999999858e+01 1.403638510709988717e-07 5.898068193642085506e-08
3.795000000000000284e+01 1.367094386685107588e-07 5.815769493322473574e-08
3.800000000000000000e+01 1.378778771362123636e-07 6.069475264376559591e-08
3.805000000000000426e+01 1.395599698402095215e-07 6.209343226075150023e-08
3.810000000000000142e+01 1.386340527389732476e-07 6.353488965734873366e-08
3.814999999999999858e+01 1.375301995675838295e-07 6.670025024883439290e-08
3.820000000000000284e+01 1.393941704935371589e-07 7.329406747332014405e-08
3.825000000000000000e+01 1.349674562281241110e-07 8.206547142307407286e-08
3.830000000000000426e+01 1.363701620019485214e-07 7.296136511789441431e-08
3.835000000000000142e+01 1.435491860078241726e-07 7.093930718645712386e-08
3.840000000000000568e+01 1.392346407648402120e-07 7.965048808314364096e-08
3.845000000000000284e+01 1.384604998084079212e-07 6.590308856757862582e-08
3.850000000000000000e+01 1.416987096587367360e-07 6.785028026155659948e-08
3.855000000000000426e+01 1.391950483879578572e-07 6.669886066391501422e-08
3.860000000000000142e+01 1.292530482985932105e-07 6.965213091344622218e-08
3.865000000000000568e+01 1.346869145271332193e-07 7.113705418776475242e-08
3.870000000000000284e+01 1.257591990429650996e-07 7.417723620429662982e-08
3.875000000000000000e+01 1.167566290044620591e-07 7.887436501816154703e-08
3.880000000000000426e+01 1.202332796832927915e-07 7.420724009357586668e-08
3.885000000000000142e+01 1.253360530581187274e-07 6.809807181176458464e-08
3.890000000000000568e+01 1.252912121212173579e-07 6.395361251387399140e-08
3.895000000000000284e+01 1.326341156095455969e-07 6.598230011851306927e-08
3.900000000000000000e+01 1.192808950270025476e-07 7.329286108499683658e-08
3.905000000000000426e+01 1.142707188413905307e-07 7.024547742082705257e-08
3.910000000000000142e+01 1.152841831044279034e-07 7.006230926220489024e-08
3.915000000000000568e+01 1.226685485445001214e-07 6.748563037520774358e-08
3.920000000000000284e+01 1.329398768395542797e-07 6.049990632503111467e-08
3.925000000000000000e+01 1.318810739906087524e-07 5.449544870862685358e-08
3.930000000000000426e+01 1.311508049713577016e-07 7.011966368401813824e-08
3.935000000000000142e+01 1.330585278399921764e-07 7.242771453208169226e-08
3.940000000000000568e+01 1.344181264047766507e-07 6.864515567571022041e-08
3.945000000000000284e+01 1.320235970862568711e-07 7.188657545797396644e-08
3.950000000000000000e+01 1.325745086447367530e-07 6.792525218066624674e-08
3.955000000000000426e+01 1.230039355243361153e-07 6.432188715227132359e-08
3.960000000000000142e+01 1.250571775761251420e-07 6.912778311885672425e-08
3.965000000000000568e+01 1.229036257689918739e-07 6.458383374591784077e-08
3.970000000000000284e+01 1.267666582748482580e-07 6.792588865493364330e-08
3.975000000000000000e+01 1.238659424079509266e-07 7.056096864568842009e-08
3.980000000000000426e+01 1.248667983369313207e-07 7.022237515410155328e-08
3.985000000000000142e+01 1.226831103000524114e-07 6.791761810372123952e-08
3.990000000000000568e+01 1.260840819554811252e-07 6.339958903832647064e-08
3.995000000000000284e+01 1.354049425764896331e-07 7.028405005125725115e-08
4.000000000000000000e+01 1.267306939008669697e-07 6.717242915232905064e-08
4.005000000000000426e+01 1.193874454617842660e-07 6.297277715078862250e-08
4.010000000000000142e+01 1.252296149313564732e-07 6.825218912672617949e-08
4.015000000000000568e+01 1.267213421591436307e-07 7.843363328490840405e-08
4.020000000000000284e+01 1.243469802064910173e-07 7.978169896299139609e-08
4.025000000000000000e+01 1.236469140939991912e-07 7.490069614648575798e-08
4.030000000000000426e+01 1.120370470654912882e-07 8.094869462340502021e-08
4.035000000000000142e+01 1.039440183961209466e-07 8.307193772877457543e-08
4.040000000000000568e+01 1.083770238301174171e-07 6.902088623842652967e-08
4.045000000000000284e+01 1.141924269502688112e-07 6.182653380992901480e-08
4.050000000000000000e+01 1.128880303591135951e-07 6.016996112211755356e-08
4.055000000000000426e+01 1.130899856550549289e-07 6.221875740686172944e-08
4.060000000000000142e+01 1.191589895575354972e-07 6.286665633368013203e-08
4.065000000000000568e+01 1.179213881062227678e-07 6.559366045915358071e-08
4.070000000000000284e+01 1.155272752295409171e-07 6.172768140426219991e-08
4.075000000000000000e+01 1.082942799194587738e-07 5.241351152035981016e-08
4.080000000000000426e+01 9.888177599748503314e-08 5.125179708169049060e-08
4.085000000000000142e+01 1.012183237569696881e-07 6.045756257123773300e-08
4.090000000000000568e+01 1.019224971512448074e-07 6.542701804526138414e-08
4.095000000000000284e+01 9.549802802946952847e-08 5.719671858781081096e-08
4.100000000000000000e+01 1.070749018068862151e-07 5.831117972776319680e-08
4.105000000000000426e+01 1.120532075340537843e-07 5.665176721698072946e-08
4.110000000000000142e+01 1.026564657649590104e-07 4.911464495055414340e-08
4.115000000000000568e+01 1.012422048663299987e-07 5.531075367770031646e-08
4.120000000000000284e+01 9.872956715044360189e-08 5.624177628528187093e-08
4.125000000000000000e+01 1.022222152036146498e-07 5.674554551981878732e-08
4.130000000000000426e+01 9.896134735291263454e-08 5.684262404407936373e-08
4.135000000000000142e+01 8.850199507959189000e-08 5.782259104094591646e-08
4.140000000000000568e+01 9.466388986486563862e-08 5.697349739390046257e-08
4.145000000000000284e+01 9.964114434142002032e-08 5.506139887548610776e-08
4.150000000000000000e+01 1.023819687436786881e-07 5.287717883589001188e-08
4.155000000000000426e+01 1.064116868405936831e-07 4.628668958354150444e-08
4.160000000000000142e+01 9.586502232728731592e-08 4.047006264239165099e-08
4.165000000000000568e+01 8.959965331868928430e-08 4.778691157192592144e-08
4.170000000000000284e+01 9.252181223914107082e-08 5.219283696798849466e-08
4.175000000000000000e+01 1.021834321408370694e-07 6.498007286991972453e-08
4.180000000000000426e+01 1.068366302058808872e-07 6.808715717266529054e-08
4.185000000000000142e+01 9.375194062208477831e-08 7.654286493053203465e-08
4.190000000000000568e+01 8.434350830471318695e-08 8.412702582424128337e-08
4.195000000000000284e+01 8.801701613558054550e-08 7.900596834828551120e-08
4.200000000000000000e+01 8.963544742975718920e-08 7.085000210826926981e-08
4.205000000000000426e+01 9.409747319282099617e-08 6.367372627133328366e-08
4.210000000000000142e+01 9.523624523462829376e-08 6.737852394142828497e-08
4.215000000000000568e+01 8.782493156311521443e-08 6.916051274388827254e-08
4.220000000000000284e+01 8.258167171839973356e-08 6.614465264096614578e-08
4.225000000000000000e+01 8.659593539032941086e-08 6.508440620712161093e-08
4.230000000000000426e+01 8.534255216104726240e-08 6.377158679373901455e-08
4.235000000000000142e+01 8.463570706834687697e-08 6.133388491199268607e-08
4.240000000000000568e+01 8.698515681171990989e-08 5.593315754053395194e-08
4.245000000000000284e+01 9.166823949467506708e-08 5.305186477866627823e-08
4.250000000000000000e+01 8.987070981273023155e-08 5.686808415440610287e-08
4.255000000000000426e+01 8.762290645517423044e-08 4.802182732467722397e-08
4.260000000000000142e+01 8.627459990862699729e-08 4.281709134208609245e-08
4.265000000000000568e+01 7.832858499215462487e-08 4.190955908917798230e-08
4.270000000000000284e+01 8.753391102913760543e-08 4.606343047663333241e-08
4.275000000000000000e+01 9.399932741462637499e-08 4.855423907300206326e-08
4.280000000000000426e+01 9.061810450355206552e-08 4.867509829037650863e-08
4.285000000000000142e+01 8.835689456685315016e-08 5.942685281133420685e-08
4.290000000000000568e+01 8.509375775044690472e-08 5.154757551999329431e-08
4.295000000000000284e+01 8.661116210765631180e-08 4.427366932969458497e-08
4.300000000000000000e+01 8.972938431366118302e-08 5.142346405229499258e-08
4.305000000000000426e+01 8.334150701301882140e-08 5.603249310895721965e-08
4.310000000000000142e+01 8.430522825031531495e-08 4.631224773967989296e-08
4.315000000000000568e+01 8.500070601277203942e-08 4.512609550503730383e-08
4.320000000000000284e+01 7.237424015275218182e-08 3.614666760124392672e-08
4.325000000000000000e+01 6.266675740023583252e-08 4.166854720750989538e-08
4.330000000000000426e+01 6.571550914585458353e-08 5.235409739875703351e-08
4.335000000000000142e+01 6.464135628846773479e-08 4.587506116238937984e-08
4.340000000000000568e+01 7.166001394128965060e-08 3.755996106501742613e-08
4.345000000000000284e+01 8.319313737649983521e-08 3.868568019032968996e-08
4.350000000000000000e+01 8.504057820380203461e-08 4.251541728311052323e-08
4.355000000000000426e+01 9.341730156841006390e-08 3.302280357661710052e-08
4.360000000000000142e+01 8.586270632605502131e-08 4.453797661106439500e-08
4.365000000000000568e+01 8.289182192153378098e-08 5.598465874241619072e-08
4.370000000000000284e+01 8.919637328259958910e-08 5.691624825564458667e-08
4.375000000000000000e+01 9.736539485050608529e-08 6.835237024023414218e-08
4.380000000000000426e+01 9.035686725563496733e-08 6.170906679126300239e-08
4.385000000000000142e+01 8.983468818562838531e-08 5.097473967264026960e-08
4.390000000000000568e+01 9.324316213053488620e-08 5.220396912597616839e-08
4.395000000000000284e+01 9.478686707898966803e-08 4.549681480437938621e-08
4.400000000000000000e+01 9.164623352542165461e-08 4.072566858166465541e-08
4.405000000000000426e+01 9.172960589910674414e-08 4.398417931475142741e-08
4.410000000000000142e+01 9.161320696531750573e-08 4.845798221845389041e-08
4.415000000000000568e+01 7.853959287496194243e-08 4.441708075581747031e-08
4.420000000000000284e+01 7.004862106510824205e-08 4.503165454942114304e-08
4.425000000000000000e+01 7.719243286253953908e-08 4.164418483948908452e-08
4.430000000000000426e+01 8.727594484420797539e-08 3.256467703819006237e-08
4.435000000000000142e+01 9.191431228870702950e-08 2.666603652047203401e-08
4.440000000000000568e+01 8.777267323480665797e-08 2.707862711305542376e-08
4.445000000000000284e+01 8.425502195170744500e-08 3.313867100910804022e-08
4.450000000000000000e+01 8.722175169124387668e-08 3.237210884877368101e-08
4.455000000000000426e+01 8.531010152858247682e-08 3.013317602523046361e-08
4.460000000000000142e+01 8.103323620419026629e-08 3.234805047978668775e-08
4.465000000000000568e+01 8.963810212656093440e-08 3.327219419619291855e-08
4.470000000000000284e+01 8.152651183039224288e-08 3.135297291733908458e-08
4.475000000000000000e+01 7.496632502825241217e-08 3.338821299624227663e-08
4.480000000000000426e+01 8.699595091277592317e-08 2.382089184799773137e-08
4.485000000000000142e+01 9.406691630693880388e-08 2.066443199890552194e-08
4.490000000000000568e+01 9.613432816858502483e-08 3.082265512812240543e-08
4.495000000000000284e+01 9.072213927002913850e-08 2.361602382846848833e-08
4.500000000000000000e+01 7.980952421157603716e-08 2.559425159732773501e-08
4.505000000000000426e+01 7.504443575965823953e-08 2.602734658353107557e-08
4.510000000000000142e+01 7.757167371528356961e-08 2.547176090043690317e-08
4.515000000000000568e+01 7.891907426701686360e-08 3.533852053400547175e-08
4.520000000000000284e+01 7.696258076272215715e-08 4.029256834501641492e-08
4.525000000000000000e+01 6.995637015254663690e-08 4.312184249568008402e-08
4.530000000000000426e+01 6.543771678339963235e-08 4.357239802146312251e-08
4.535000000000000142e+01 6.634197840662975911e-08 3.864370379038012773e-08
4.540000000000000568e+01 7.253713985864702389e-08 3.184282945317299408e-08
4.545000000000000284e+01 6.404970487030753932e-08 3.094718130427141411e-08
4.550000000000000000e+01 6.298408611122380135e-08 2.219505560668096484e-08
4.555000000000000426e+01 4.746918938478199158e-08 2.438374589039083662e-08
4.560000000000000142e+01 4.486689105527839817e-08 3.529042954498198571e-08
4.565000000000000568e+01 4.424482579268892531e-08 3.404475111259497943e-08
4.570000000000000284e+01 5.499654752769489273e-08 4.073102670511934419e-08
4.575000000000000000e+01 6.138537195876160826e-08 3.813245946024719480e-08
4.580000000000000426e+01 6.341192118755899878e-08 3.861008807684519262e-08
4.585000000000000142e+01 6.184793022805390319e-08 4.052314867668924736e-08
4.590000000000000568e+01 5.946686849730055744e-08 2.906969474567697814e-08
4.595000000000000284e+01 6.074692173074636073e-08 2.695116034984005132e-08
4.600000000000000000e+01 6.038443650504610790e-08 2.351092943533144348e-08
4.605000000000000426e+01 6.116760105028111063e-08 2.955748176742910425e-08
4.610000000000000142e+01 6.518045539285549703e-08 2.583685816981838915e-08
4.615000000000000568e+01 6.817723476062581013e-08 2.463295810636414350e-08
4.620000000000000284e+01 6.530683736074893149e-08 3.277182461467418828e-08
4.625000000000000000e+01 6.554215102691626922e-08 3.086339723614826662e-08
4.630000000000000426e+01 6.308704856653654727e-08 2.871527046476912494e-08
4.635000000000000142e+01 6.214231272078887548e-08 2.891952901359166501e-08
4.640000000000000568e+01 6.260349106739604504e-08 2.965472127846996304e-08
4.645000000000000284e+01 6.334374308669164709e-08 2.763096875461422541e-08
4.650000000000000000e+01 5.855342393700155176e-08 2.837810162151145754e-08
4.655000000000000426e+01 6.759205686831965814e-08 3.218592923150909467e-08
4.660000000000000142e+01 6.503627066211972650e-08 2.664747479898946931e-08
4.665000000000000568e+01 5.168022265870850046e-08 2.840520421681705251e-08
4.670000000000000284e+01 5.381426192733432605e-08 2.375463592211427468e-08
4.675000000000000000e+01 4.883383523776950962e-08 2.115449928427817585e-08
4.680000000000000426e+01 5.127135795326926968e-08 1.197821358105156035e-08
4.685000000000000142e+01 4.914754889116252267e-08 4.368678818594180048e-09
4.690000000000000568e+01 4.506083307686219030e-08 1.073831120153638364e-08
4.695000000000000284e+01 4.152886025283359995e-08 2.403616078859571311e-08
4.700000000000000000e+01 3.932294962066969299e-08 3.044398809022596342e-08
4.705000000000000426e+01 3.561919138428718908e-08 2.769368421933850825e-08
4.710000000000000142e+01 4.507592699801349531e-08 2.742262489149240239e-08
4.715000000000000568e+01 4.644766631397704741e-08 3.869706055965361230e-08
4.720000000000000284e+01 3.665848154944496867e-08 3.685604830031900365e-08
4.725000000000000000e+01 4.088583880976010376e-08 3.074032219524238413e-08
4.730000000000000426e+01 4.813711932275971854e-08 3.099709859534933042e-08
4.735000000000000142e+01 5.855356856175668830e-08 2.944609590078762507e-08
4.740000000000000568e+01 5.236137997957510761e-08 2.864033713318872316e-08
4.745000000000000284e+01 5.851430388055760243e-08 2.254825818276241041e-08
4.750000000000000000e+01 5.566693405786271015e-08 1.952067111040680489e-08
4.755000000000000426e+01 5.120763538177638783e-08 2.132518124486250339e-08
4.760000000000000142e+01 5.189412069082862348e-08 1.955620010896813915e-08
4.765000000000000568e+01 4.816540457507727456e-08 2.247558245128612917e-08
4.770000000000000284e+01 4.812623763082855151e-08 2.217047969025227375e-08
4.775000000000000000e+01 4.387236954918399481e-08 1.942470472944049660e-08
4.780000000000000426e+01 4.052016755296938435e-08 2.705357944145468598e-08
4.785000000000000142e+01 3.564587743445122316e-08 3.058201949792558992e-08
4.790000000000000568e+01 4.231496134467800479e-08 2.962995751334246561e-08
4.795000000000000284e+01 5.442958143313982054e-08 2.355241647531136209e-08
4.800000000000000000e+01 5.384721686498866440e-08 1.602617910288012367e-08
4.805000000000000426e+01 5.360558291821282114e-08 1.863486164986076649e-08
4.810000000000000142e+01 4.443515059041075213e-08 1.305245632221593039e-08
4.815000000000000568e+01 4.961194234677159858e-08 1.821143647179139271e-08
4.820000000000000284e+01 5.591420123878304285e-08 2.475596995225580720e-08
4.825000000000000000e+01 4.912260175220099574e-08 2.612695219856113350e-08
4.830000000000000426e+01 4.363259558501027745e-08 2.043462729914803308e-08
4.835000000000000142e+01 4.301643675533461576e-08 3.053706978124342467e-08
4.840000000000000568e+01 4.234676153425141539e-08 2.977132079994960358e-08
4.845000000000000284e+01 5.030778601787686941e-08 2.358352895659192060e-08
4.850000000000000000e+01 5.881118593670285184e-08 2.738514687756308874e-08
4.855000000000000426e+01 6.982299647811755545e-08 2.169038313439814268e-08
4.860000000000000142e+01 6.240602053690169645e-08 1.962942389935868463e-08
4.865000000000000568e+01 5.450856109694219714e-08 2.150435408850025114e-08
4.870000000000000284e+01 4.249166037896738960e-08 3.294438517267523073e-08
4.875000000000000000e+01 4.566301474497560957e-08 3.108741039766392036e-08
4.880000000000000426e+01 5.349752146609508927e-08 2.717181713297555808e-08
4.885000000000000142e+01 4.449663214290554225e-08 2.262439339660791524e-08
4.890000000000000568e+01 4.302315494791015443e-08 2.165024798945533807e-08
4.895000000000000284e+01 4.943991576128357416e-08 2.023687204993798551e-08
4.900000000000000000e+01 5.608170753421137280e-08 2.276621653780401485e-08
4.905000000000000426e+01 5.081906837156275008e-08 2.617150046963669014e-08
4.910000000000000142e+01 4.437772091006895934e-08 2.406489899683028193e-08
4.915000000000000568e+01 5.054202240945706734e-08 2.793296365723452350e-08
4.920000000000000284e+01 4.115457690394455242e-08 3.183966044270121075e-08
4.925000000000000000e+01 4.991763321869513508e-08 3.071817290205620692e-08
4.930000000000000426e+01 5.514956258239640249e-08 3.751726652920863247e-08
4.935000000000000142e+01 5.089075886003391485e-08 4.048085278837666619e-08
4.940000000000000568e+01 4.730413187369007665e-08 4.052830212342543998e-08
4.945000000000000284e+01 4.356384158001768676e-08 3.499004956625261944e-08
4.950000000000000000e+01 4.351268755350883672e-08 3.227031763407588973e-08
4.955000000000000426e+01 5.588520856802302142e-08 2.987640067593240848e-08
4.960000000000000142e+01 5.444282114311393144e-08 2.445087828379207183e-08
4.965000000000000568e+01 4.868484569163469034e-08 2.588300888870222699e-08
4.970000000000000284e+01 5.044869013296090355e-08 2.705268594395978730e-08
4.975000000000000000e+01 5.773663341748058460e-08 2.577095694693052626e-08
4.980000000000000426e+01 6.251364977854204554e-08 1.849670470459150451e-08
4.985000000000000142e+01 7.097079402920772216e-08 2.250521190779065674e-08
4.990000000000000568e+01 7.104754672947108344e-08 2.177163062548907034e-08
4.995000000000000284e+01 7.872381992758676248e-08 2.880602679495488840e-08
5.000000000000000000e+01 6.995241324840182769e-08 2.393685088855875043e-08
5.005000000000000426e+01 5.444659938557854852e-08 2.005330499657356536e-08
5.010000000000000142e+01 4.917995541238666902e-08 2.394608530982610220e-08
5.015000000000000568e+01 4.494502803514558614e-08 3.106447506294115415e-08
5.020000000000000284e+01 4.177877482101286325e-08 1.891988825183774547e-08
5.025000000000000000e+01 4.664311782044269417e-08 1.555516558677211725e-08
5.030000000000000426e+01 5.061515613787100725e-08 2.032564844737650480e-08
5.035000000000000142e+01 4.869022319499230110e-08 1.864878770244997721e-08
5.040000000000000568e+01 5.948163021928663657e-08 2.116045792372449381e-08
5.045000000000000284e+01 5.802438636178384680e-08 2.229285142376361401e-08
5.050000000000000000e+01 4.656983851761008223e-08 1.710320865372659642e-08
5.055000000000000426e+01 4.212361980210835279e-08 1.473947291352110987e-08
5.060000000000000142e+01 4.288497828262695843e-08 2.326605538602171882e-08
5.065000000000000568e+01 3.997989839447705934e-08 2.549323393836251806e-08
5.070000000000000284e+01 4.479465101559810149e-08 2.443304681541622745e-08
5.075000000000000000e+01 4.642192548239648297e-08 2.559320468229888448e-08
5.080000000000000426e+01 5.188138588478619846e-08 2.051845543028551918e-08
5.085000000000000142e+01 5.127894753026221107e-08 2.081183152564100971e-08
5.090000000000000568e+01 5.002763491109954038e-08 2.455201204634172272e-08
5.095000000000000284e+01 4.225509223141077073e-08 1.720011314605486861e-08
5.100000000000000000e+01 3.606737641850712281e-08 2.495835810424659063e-08
5.105000000000000426e+01 2.986109279351288731e-08 2.114938510231476402e-08
5.110000000000000142e+01 1.947647423376632402e-08 2.753231530789292851e-08
5.115000000000000568e+01 2.556831347331446198e-08 2.556427087852696551e-08
5.120000000000000284e+01 4.237309737557616191e-08 2.979368031564140732e-08
5.125000000000000000e+01 3.778381002999603239e-08 2.075789813648809679e-08
5.130000000000000426e+01 2.702924001368965428e-08 1.646963400152171822e-08
5.135000000000000142e+01 2.016220644775016397e-08 2.213792099515423443e-08
5.140000000000000568e+01 1.566608574324193720e-08 2.212297281873860903e-08
5.145000000000000284e+01 1.429950215190361055e-08 2.714512186613258539e-08
5.150000000000000000e+01 2.917817310074364418e-08 2.679332955162207349e-08
5.155000000000000426e+01 2.495432561893615694e-08 2.129988603300380718e-08
5.160000000000000142e+01 2.244466014522715480e-08 2.212107818821435227e-08
5.165000000000000568e+01 2.334644466121298877e-08 2.126032874948322837e-08
5.170000000000000284e+01 2.347025936271903037e-08 2.513305991453310844e-08
5.175000000000000000e+01 1.652935955346425882e-08 3.573210082086634330e-08
5.180000000000000426e+01 1.718415688672204612e-08 2.571173790764914398e-08
5.185000000000000142e+01 1.937180346515118015e-08 1.926509649132206485e-08
5.190000000000000568e+01 2.851865518177341409e-08 1.832094308739583125e-08
5.195000000000000284e+01 3.104362634278620991e-08 1.948837787385498993e-08
5.200000000000000000e+01 3.047561897692971636e-08 2.642823138550807141e-08
5.205000000000000426e+01 1.943881798526357666e-08 2.008290734387850412e-08
5.210000000000000142e+01 1.391075299421232178e-08 1.793948081432584882e-08
5.215000000000000568e+01 1.576866132797725342e-08 2.970084054707921569e-08
5.220000000000000284e+01 9.387917866962255514e-09 3.753796154191176694e-08
5.225000000000000000e+01 9.940025744343605735e-09 3.302229585944585203e-08
5.230000000000000426e+01 1.853538990834030702e-08 3.003840224118895555e-08
5.235000000000000142e+01 1.330411210960914100e-08 2.466403457730343071e-08
5.240000000000000568e+01 2.100259303348833315e-08 2.765907651888994905e-08
5.245000000000000284e+01 1.736259039783474539e-08 2.895304343163473690e-08
5.250000000000000000e+01 1.801656085894887490e-08 2.429604609286379485e-08
5.255000000000000426e+01 2.800000416578151728e-08 2.328503692475841892e-08
5.260000000000000142e+01 3.198922550712626705e-08 2.569120096597349813e-08
5.265000000000000568e+01 3.369706174541724032e-08 3.273944906801540272e-08
5.270000000000000284e+01 3.861783213452624400e-08 3.647610096321986169e-08
5.275000000000000000e+01 3.799319140713909769e-08 3.507816793614629434e-08
5.280000000000000426e+01 3.800385305400077584e-08 3.264906426435176713e-08
5.285000000000000142e+01 3.893623551320278130e-08 3.492464511830927336e-08
5.290000000000000568e+01 3.626322257870802033e-08 4.190751987672732436e-08
5.295000000000000284e+01 3.297618424520097961e-08 5.139220260873720733e-08
5.300000000000000000e+01 4.145146847497282721e-08 5.625418122693932722e-08
5.305000000000000426e+01 4.406074234532476165e-08 4.855472433143381303e-08
5.310000000000000142e+01 4.919145443270516581e-08 4.526251857144734169e-08
5.315000000000000568e+01 5.108103338995732591e-08 4.633038489945551388e-08
5.320000000000000284e+01 4.958057811529947826e-08 4.394933269394116391e-08
5.325000000000000000e+01 4.866130725921021700e-08 4.308182013454918233e-08
5.330000000000000426e+01 5.517774874360756938e-08 4.820115000077108201e-08
5.335000000000000142e+01 6.803379782215784325e-08 5.236319631791303141e-08
5.340000000000000568e+01 6.725194176831997211e-08 4.444055667300159575e-08
5.345000000000000284e+01 6.732299139711950627e-08 4.467026765580722390e-08
5.350000000000000000e+01 6.683645357707190609e-08 4.395506363116776772e-08
5.355000000000000426e+01 5.649283152355141286e-08 4.270646110733264359e-08
5.360000000000000142e+01 5.347095777536620330e-08 3.865266848478766278e-08
5.365000000000000568e+01 4.123271918030427295e-08 4.188254807995121497e-08
5.370000000000000284e+01 3.433689508213523771e-08 4.453134778341414715e-08
5.375000000000000000e+01 3.227679018240451285e-08 4.279430455990976557e-08
5.380000000000000426e+01 3.047288648076568454e-08 5.170540477776872903e-08
5.385000000000000142e+01 3.266246477039185167e-08 4.994491774361705846e-08
5.390000000000000568e+01 3.562529988870082965e-08 4.926512948036057961e-08
5.395000000000000284e+01 3.885153188925868661e-08 5.214638983223670191e-08
