# Supplementary material for: Quadrupolar 23Na+ NMR relaxation as a probe of subpicosecond collective dynamics in aqueous electrolyte solutions
Source: Nat Commun. 2023 Jan 5;14:84. doi: 10.1038/s41467-022-35695-3 (PMC9816157; doi:10.1038/s41467-022-35695-3)
Supplement: Supplementary file 3 — Source data [file 41467_2022_35695_MOESM3_ESM.zip › Source Data/Figure2/fig2a_efg_acf_c0.50m.dat]

# t (ps); 	 efg acf (atomic units); 	 std err (atomic units)
0.000000000000000000e+00 1.571220750183681630e-04 1.458592407156889543e-07
5.000000000000000278e-02 9.378934511717872406e-05 1.078459852690420396e-07
1.000000000000000056e-01 5.984949769537740565e-05 1.170813968034629308e-07
1.500000000000000222e-01 4.763224008437685214e-05 1.301975108844733734e-07
2.000000000000000111e-01 3.777871605632899382e-05 1.165145665409824555e-07
2.500000000000000000e-01 3.321913710742199538e-05 1.251993599537043461e-07
3.000000000000000444e-01 2.997071099718474129e-05 1.411971779811460533e-07
3.500000000000000333e-01 2.839469034015493367e-05 9.556190327777823252e-08
4.000000000000000222e-01 2.692086603350291306e-05 7.850457356101554378e-08
4.500000000000000111e-01 2.545142246623695147e-05 1.247362933248296345e-07
5.000000000000000000e-01 2.376707408599643999e-05 1.458585712512283194e-07
5.500000000000000444e-01 2.206654556609773224e-05 1.246819537731648377e-07
6.000000000000000888e-01 2.045564639769625339e-05 1.195646771599075833e-07
6.500000000000000222e-01 1.897423089994526666e-05 1.290483308206221534e-07
7.000000000000000666e-01 1.767808758849237990e-05 1.207243465232773414e-07
7.500000000000000000e-01 1.657449399272804821e-05 1.192287520899218801e-07
8.000000000000000444e-01 1.558235584239134425e-05 1.037336332241590372e-07
8.500000000000000888e-01 1.466291388309753701e-05 9.896074789629532860e-08
9.000000000000000222e-01 1.383882459028707218e-05 9.404447731728050431e-08
9.500000000000000666e-01 1.305347325841919218e-05 8.461137138045687701e-08
1.000000000000000000e+00 1.231135558226069260e-05 8.572659750928556529e-08
1.050000000000000044e+00 1.164574716596214815e-05 1.066701421176634119e-07
1.100000000000000089e+00 1.098950210001347881e-05 9.606237571438686040e-08
1.150000000000000133e+00 1.036943182597984085e-05 1.021405183143116786e-07
1.200000000000000178e+00 9.808676130297979646e-06 1.023501608450397047e-07
1.250000000000000000e+00 9.300483822310996734e-06 5.958564602011837052e-08
1.300000000000000044e+00 8.813428126317595783e-06 5.648554555002933869e-08
1.350000000000000089e+00 8.366865627529975204e-06 8.147606747736908073e-08
1.400000000000000133e+00 7.968606276402642757e-06 8.889350308316931691e-08
1.450000000000000178e+00 7.571079768614595786e-06 1.137823325267241884e-07
1.500000000000000000e+00 7.165974545123741316e-06 1.121465838593561262e-07
1.550000000000000044e+00 6.795440092716021028e-06 1.125803514198852126e-07
1.600000000000000089e+00 6.457198415197775899e-06 1.229553782819892585e-07
1.650000000000000133e+00 6.159398549939914751e-06 9.511619009901975679e-08
1.700000000000000178e+00 5.843599952489130273e-06 7.664166873642402901e-08
1.750000000000000000e+00 5.567822598726383584e-06 6.431749589827347924e-08
1.800000000000000044e+00 5.317606621332067309e-06 7.571083205425085373e-08
1.850000000000000089e+00 5.047999553675607202e-06 1.266395689238096504e-07
1.900000000000000133e+00 4.828298825450698902e-06 1.232375659386914066e-07
1.950000000000000178e+00 4.615276118597910041e-06 1.206556790945201341e-07
2.000000000000000000e+00 4.428001717164638621e-06 9.388200462716563503e-08
2.050000000000000266e+00 4.211423704439048984e-06 6.981491454401091974e-08
2.100000000000000089e+00 4.028274314337655110e-06 5.372253310564614868e-08
2.149999999999999911e+00 3.814238725496317282e-06 9.824967914206408457e-08
2.200000000000000178e+00 3.636898742637211615e-06 1.342633727700759429e-07
2.250000000000000000e+00 3.470825068843701739e-06 1.234200209818446953e-07
2.300000000000000266e+00 3.306923533372125052e-06 9.810657224117038605e-08
2.350000000000000089e+00 3.174382004319407221e-06 9.120382436771772570e-08
2.400000000000000355e+00 3.038385538570715817e-06 8.599654748372767526e-08
2.450000000000000178e+00 2.924224699183473068e-06 7.917645259096164468e-08
2.500000000000000000e+00 2.826770562815494020e-06 1.071869345913922009e-07
2.550000000000000266e+00 2.760696918203083489e-06 4.915837548872832887e-08
2.600000000000000089e+00 2.664277406950478585e-06 5.729528371429156734e-08
2.650000000000000355e+00 2.551433639353293620e-06 6.562059747906174078e-08
2.700000000000000178e+00 2.454906515430128004e-06 8.533109713718446954e-08
2.750000000000000000e+00 2.312628942602513438e-06 8.143975734950422889e-08
2.800000000000000266e+00 2.185865633249080903e-06 6.976896479133814475e-08
2.850000000000000089e+00 2.099800945572971344e-06 7.289179031191275689e-08
2.900000000000000355e+00 2.044324904552679872e-06 8.296004510688413707e-08
2.950000000000000178e+00 1.999207532832273041e-06 7.148372797763220182e-08
3.000000000000000000e+00 1.929040135954964513e-06 5.965340614048163382e-08
3.050000000000000266e+00 1.836787344308475184e-06 5.483157962362342058e-08
3.100000000000000089e+00 1.743558321118143336e-06 3.907005566289501832e-08
3.150000000000000355e+00 1.652066530950150482e-06 5.667351544730793774e-08
3.200000000000000178e+00 1.619592724026422763e-06 5.357085118050011301e-08
3.250000000000000000e+00 1.550661928928059903e-06 7.563128548516106878e-08
3.300000000000000266e+00 1.472065804392187794e-06 7.144096939847815752e-08
3.350000000000000089e+00 1.422645214504834654e-06 5.965479873953661361e-08
3.400000000000000355e+00 1.330931688934585875e-06 6.641246807555151699e-08
3.450000000000000178e+00 1.245266783206183129e-06 8.822659652996742209e-08
3.500000000000000000e+00 1.173972906326938706e-06 8.650480591586866798e-08
3.550000000000000266e+00 1.146895037144079539e-06 4.812081073446866454e-08
3.600000000000000089e+00 1.145255646898577769e-06 6.399714394733781116e-08
3.650000000000000355e+00 1.098406379565939870e-06 4.671793321007495437e-08
3.700000000000000178e+00 1.054346420719839143e-06 6.575234664479834180e-08
3.750000000000000000e+00 1.045438394983108705e-06 6.766631434508297573e-08
3.800000000000000266e+00 9.903900236447379681e-07 1.016036573541958408e-07
3.850000000000000089e+00 9.311387781204888745e-07 1.136009612374504700e-07
3.900000000000000355e+00 8.811017121220328688e-07 1.157617221797997353e-07
3.950000000000000178e+00 8.568159465494358921e-07 6.514084076756548352e-08
4.000000000000000000e+00 8.279464284212724834e-07 5.072741210869973202e-08
4.049999999999999822e+00 7.790021514689276518e-07 8.445607274370634457e-08
4.100000000000000533e+00 7.845977273291524353e-07 1.145807584537988621e-07
4.150000000000000355e+00 7.591933337445316153e-07 1.141246145129422952e-07
4.200000000000000178e+00 7.362819776711940931e-07 9.025117564176247145e-08
4.250000000000000000e+00 7.114135786472012501e-07 1.203251648029022923e-07
4.299999999999999822e+00 6.623167007349590644e-07 1.386156536596283508e-07
4.350000000000000533e+00 6.414570290565358466e-07 1.364112251703320378e-07
4.400000000000000355e+00 6.258614479861109152e-07 1.395763263990881460e-07
4.450000000000000178e+00 5.824917395398904677e-07 1.464438140499131084e-07
4.500000000000000000e+00 5.749338214500364044e-07 1.247203052268011076e-07
4.549999999999999822e+00 5.536072077844975356e-07 1.231962232068591588e-07
4.600000000000000533e+00 5.733083590880105543e-07 1.352263065193037711e-07
4.650000000000000355e+00 5.405045546097782296e-07 1.462614223612480219e-07
4.700000000000000178e+00 4.962753485118194007e-07 1.523169373598571398e-07
4.750000000000000000e+00 4.935352277936840674e-07 1.564862509517804787e-07
4.800000000000000711e+00 4.748948726172831258e-07 1.041847883558997010e-07
4.850000000000000533e+00 4.512648228503334119e-07 9.339696107825870075e-08
4.900000000000000355e+00 3.829844647208714653e-07 8.119272234822609912e-08
4.950000000000000178e+00 3.982495919201878027e-07 7.934986298500026262e-08
5.000000000000000000e+00 3.976226694328681707e-07 4.487077536763484110e-08
5.050000000000000711e+00 4.285973091155243278e-07 4.407469912051627384e-08
5.100000000000000533e+00 4.010178968797315603e-07 6.292990094073508320e-08
5.150000000000000355e+00 3.902081804225066121e-07 7.567057670056426175e-08
5.200000000000000178e+00 3.820447656538293629e-07 5.448619376619907205e-08
5.250000000000000000e+00 3.699200319926871708e-07 6.207014542870841088e-08
5.300000000000000711e+00 3.889204864822452720e-07 4.367535085495454965e-08
5.350000000000000533e+00 3.783170365180945946e-07 4.137097042909331610e-08
5.400000000000000355e+00 3.558467216014511666e-07 5.809968717883594578e-08
5.450000000000000178e+00 3.452844071979250017e-07 6.438606716030877712e-08
5.500000000000000000e+00 3.592070740959339181e-07 7.802283316516090260e-08
5.550000000000000711e+00 3.498444076229674936e-07 7.288032423724262478e-08
5.600000000000000533e+00 3.323252815677178969e-07 6.305108291758153355e-08
5.650000000000000355e+00 3.052056345308553036e-07 5.439476628830825367e-08
5.700000000000000178e+00 2.755689372180544252e-07 8.598981351983149256e-08
5.750000000000000000e+00 2.468916408483760529e-07 1.009755668785496049e-07
5.800000000000000711e+00 2.420329964686662608e-07 1.196542540806838741e-07
5.850000000000000533e+00 2.513460645542321334e-07 1.148266703368390698e-07
5.900000000000000355e+00 2.544483069253024458e-07 1.153512708415565336e-07
5.950000000000000178e+00 2.611169777442340550e-07 9.105417317070348441e-08
6.000000000000000000e+00 2.498483448870680178e-07 6.862582735304082075e-08
6.050000000000000711e+00 2.584512646479908661e-07 6.778063969012314176e-08
6.100000000000000533e+00 2.136292976842264704e-07 4.834735592984848355e-08
6.150000000000000355e+00 2.018326495199717967e-07 6.437300181752089705e-08
6.200000000000000178e+00 2.017815613200402245e-07 4.065257518605425472e-08
6.250000000000000000e+00 1.855681231562079969e-07 4.900553388631643837e-08
6.300000000000000711e+00 1.832311229923233181e-07 5.584024645599062634e-08
6.350000000000000533e+00 1.815991487845765937e-07 3.325520431176126384e-08
6.400000000000000355e+00 1.891849774206219558e-07 5.090665615585108117e-08
6.450000000000000178e+00 1.758311387469297786e-07 9.082504208225022229e-08
6.500000000000000000e+00 1.553326662894259549e-07 1.179145796110832663e-07
6.550000000000000711e+00 1.459259154589511857e-07 1.044034115753071672e-07
6.600000000000000533e+00 1.647080596593896827e-07 8.867833611653388921e-08
6.650000000000000355e+00 2.054974724572740406e-07 9.813719426715461793e-08
6.700000000000000178e+00 1.946907854146568734e-07 8.701421604427442889e-08
6.750000000000000000e+00 1.724930241256339806e-07 8.255888439659392287e-08
6.800000000000000711e+00 1.665512881907735575e-07 7.688406345239187214e-08
6.850000000000000533e+00 1.696863546431048569e-07 8.963791520233238244e-08
6.900000000000000355e+00 1.594575785941973468e-07 6.979809255744341082e-08
6.950000000000000178e+00 1.227644056821102724e-07 6.550392331515349799e-08
7.000000000000000000e+00 1.371182064147278221e-07 7.419158834367863665e-08
7.050000000000000711e+00 1.189526802753290095e-07 1.071945055924045919e-07
7.100000000000000533e+00 1.004011877602987093e-07 1.026441161085197698e-07
7.150000000000000355e+00 1.141358577762470866e-07 8.915056112222726231e-08
7.200000000000000178e+00 1.057833638796377682e-07 8.977981885847931587e-08
7.250000000000000000e+00 1.229861251290323045e-07 1.088420731655935677e-07
7.300000000000000711e+00 1.426419618957055037e-07 9.456291199021333785e-08
7.350000000000000533e+00 1.705537703727404410e-07 1.128571140316847953e-07
7.400000000000000355e+00 1.496499760899407499e-07 1.479560252390699303e-07
7.450000000000000178e+00 1.538106452240173804e-07 1.357505131922257788e-07
7.500000000000000000e+00 1.407958042787898990e-07 1.397722267667723288e-07
7.550000000000000711e+00 1.137016502351651938e-07 1.308935448256433744e-07
7.600000000000000533e+00 6.746227239462307422e-08 1.287852794806483473e-07
7.650000000000000355e+00 6.691548219321257163e-08 1.139717328266514853e-07
7.700000000000000178e+00 7.669155091913921259e-08 1.069341123918423309e-07
7.750000000000000000e+00 5.297527582420118859e-08 9.711807053042991090e-08
7.800000000000000711e+00 3.787434648288163467e-08 7.841985249043439512e-08
7.850000000000000533e+00 6.553971093051923772e-08 1.064847709097002859e-07
7.900000000000000355e+00 7.900637399998477289e-08 1.192697321994098092e-07
7.950000000000000178e+00 8.028993481379621989e-08 1.302666690091353047e-07
8.000000000000000000e+00 4.480583248457137316e-08 1.455352628175754806e-07
8.050000000000000711e+00 7.982871729681357841e-08 1.549548120486802340e-07
8.099999999999999645e+00 1.092099749782403838e-07 1.476875754749328680e-07
8.150000000000000355e+00 8.917888154788371315e-08 1.395105110181281303e-07
8.200000000000001066e+00 1.002085223797006709e-07 1.144013502814780801e-07
8.250000000000000000e+00 1.062379943561981922e-07 7.906526501551890953e-08
8.300000000000000711e+00 9.280993849584597556e-08 6.451155092011865345e-08
8.349999999999999645e+00 9.134383647116186636e-08 6.170343916636329041e-08
8.400000000000000355e+00 7.338364694616077981e-08 6.757834899351136377e-08
8.450000000000001066e+00 8.129988221837350013e-08 8.278218688376669437e-08
8.500000000000000000e+00 9.003009622393621180e-08 1.092706706596384289e-07
8.550000000000000711e+00 5.322855120836791352e-08 1.374367913581682503e-07
8.599999999999999645e+00 4.369102950704618096e-08 9.748024351990719984e-08
8.650000000000000355e+00 3.816234243392810106e-08 7.833819616034002095e-08
8.700000000000001066e+00 5.545700799387891057e-08 8.516602587047452562e-08
8.750000000000000000e+00 5.286281338945136768e-08 9.309759529609038968e-08
8.800000000000000711e+00 3.804619295123681681e-08 9.965535874275063448e-08
8.849999999999999645e+00 6.524519210841863691e-08 1.182686357396206177e-07
8.900000000000000355e+00 8.841858404064890491e-08 1.406112315057393963e-07
8.950000000000001066e+00 8.490033873652734260e-08 1.434047796821304274e-07
9.000000000000000000e+00 7.772789924179918391e-08 1.830067122575826726e-07
9.050000000000000711e+00 7.947329928313246129e-08 1.755794236895322125e-07
9.099999999999999645e+00 7.872625882909990568e-08 1.545221660468582122e-07
9.150000000000000355e+00 7.108903139772789591e-08 1.729913369705296809e-07
9.200000000000001066e+00 8.548939697883276864e-08 1.727892481044991157e-07
9.250000000000000000e+00 1.039148269185705626e-07 1.406255337390195223e-07
9.300000000000000711e+00 1.353392530267538364e-07 9.673069599199997577e-08
9.349999999999999645e+00 1.499955599105727039e-07 9.178552106253793306e-08
9.400000000000000355e+00 1.380443661553610554e-07 1.038882112627927342e-07
9.450000000000001066e+00 1.116117623830617076e-07 1.246984929518092625e-07
9.500000000000000000e+00 1.137415321411353131e-07 1.256596956094384655e-07
9.550000000000000711e+00 1.148698047341828926e-07 1.130677752191940560e-07
9.600000000000001421e+00 9.473471508399256071e-08 1.113846690025179294e-07
9.650000000000000355e+00 1.204096318559544697e-07 1.193432007713336884e-07
9.700000000000001066e+00 1.394383418551848987e-07 1.356989623806397957e-07
9.750000000000000000e+00 1.631850388985528468e-07 1.251825232190554589e-07
9.800000000000000711e+00 1.832326529831795095e-07 8.911539146968529133e-08
9.850000000000001421e+00 1.653551950576308578e-07 7.998650028775837349e-08
9.900000000000000355e+00 9.803126145737932219e-08 6.699849348550123673e-08
9.950000000000001066e+00 3.345830511838136657e-08 8.676201309342793306e-08
1.000000000000000000e+01 2.301169521482908188e-08 1.134350607873843732e-07
1.005000000000000071e+01 9.589104167899533312e-09 1.212895167924115122e-07
1.010000000000000142e+01 2.182205012637364753e-08 1.197426668554754785e-07
1.015000000000000036e+01 3.265281617634237535e-08 1.082600167107827443e-07
1.020000000000000107e+01 5.023693295841449090e-08 1.032592171328163193e-07
1.025000000000000000e+01 5.067536408381762156e-08 8.981022428855191153e-08
1.030000000000000071e+01 1.376787689701031125e-08 7.713120524592311894e-08
1.035000000000000142e+01 5.134919124119522090e-09 7.535117449808308032e-08
1.040000000000000036e+01 3.205933026836788593e-08 1.079475207338188419e-07
1.045000000000000107e+01 2.173649761925817088e-08 1.199502136809394383e-07
1.050000000000000000e+01 3.705227779405794879e-09 1.169139533420763854e-07
1.055000000000000071e+01 -2.845485890798423220e-09 9.681682441408696815e-08
1.060000000000000142e+01 1.040200354396949243e-08 1.137090306163415841e-07
1.065000000000000036e+01 6.091024742026033683e-09 1.066627403490617516e-07
1.070000000000000107e+01 3.019749044456154954e-08 9.831451881234750636e-08
1.075000000000000000e+01 5.765067277808047424e-08 9.871958844280326916e-08
1.080000000000000071e+01 4.316785967627274410e-08 8.650436868910745570e-08
1.085000000000000142e+01 3.615587055133497742e-08 7.880662334049968217e-08
1.090000000000000036e+01 1.741815847118692039e-08 8.095396053325100673e-08
1.095000000000000107e+01 1.912820229762879505e-08 9.398272599191777100e-08
1.100000000000000000e+01 1.707282346902313003e-08 1.007969413756477006e-07
1.105000000000000071e+01 -2.280468505412200998e-09 1.022997533612840500e-07
1.110000000000000142e+01 2.476609102835290336e-08 9.328300663378960775e-08
1.115000000000000036e+01 4.365314356722327261e-08 1.047525978005522978e-07
1.120000000000000107e+01 1.821672953818353230e-08 1.030859782842700543e-07
1.125000000000000000e+01 -1.392757710028468569e-08 1.155420268747022760e-07
1.130000000000000071e+01 -7.426986873550104638e-10 9.464188379463740204e-08
1.135000000000000142e+01 3.873964570099266573e-08 1.011512399056378966e-07
1.140000000000000036e+01 3.226448840286159537e-08 1.045699876606097258e-07
1.145000000000000107e+01 5.338897937559883289e-08 8.830689524726333093e-08
1.150000000000000000e+01 4.885866277496109662e-08 9.800159836733669965e-08
1.155000000000000071e+01 6.701600588897872121e-08 8.333178981274129178e-08
1.160000000000000142e+01 6.055493291536159305e-08 1.138887090984974097e-07
1.165000000000000036e+01 -6.042323928765628779e-09 9.610889347195340372e-08
1.170000000000000107e+01 -2.030939924350764048e-08 5.251535824131036836e-08
1.175000000000000000e+01 1.562838718620764049e-08 4.471439233994483986e-08
1.180000000000000071e+01 2.151651547138621071e-08 3.333082918656288204e-08
1.185000000000000142e+01 2.934830666588133353e-08 3.670804543470154171e-08
1.190000000000000036e+01 6.862581577508858836e-09 3.383127549859448825e-08
1.195000000000000107e+01 2.443888174078833392e-08 6.714096840350097445e-08
1.200000000000000000e+01 4.364635313804369496e-08 1.106351719603325864e-07
1.205000000000000071e+01 3.059322899756563881e-08 9.773272740514869127e-08
1.210000000000000142e+01 2.756595338968653859e-08 9.514578520677708560e-08
1.215000000000000036e+01 1.676279214193769064e-08 4.746313054743173720e-08
1.220000000000000107e+01 3.449676317414832127e-08 3.422505117184269273e-08
1.225000000000000000e+01 2.965013287138598808e-08 4.370411145232098484e-08
1.230000000000000071e+01 5.950780653385227269e-08 6.692667621260694097e-08
1.235000000000000142e+01 9.821992862041190828e-08 5.925972614497939135e-08
1.240000000000000036e+01 8.897157405178596725e-08 6.482946249198732100e-08
1.245000000000000107e+01 7.194785753445347808e-08 6.726857452022996256e-08
1.250000000000000000e+01 4.139764008764910549e-08 7.990364265657689792e-08
1.255000000000000071e+01 -2.193454067403118418e-09 5.218826224295308515e-08
1.260000000000000142e+01 -2.764152252103943677e-08 4.720702288967863501e-08
1.265000000000000036e+01 -1.707092519372999125e-08 6.746377697561456948e-08
1.270000000000000107e+01 -4.574561657531913249e-08 8.447396190379763782e-08
1.275000000000000000e+01 -7.469495934237722057e-08 7.919091918717310040e-08
1.280000000000000071e+01 -5.200270224507669816e-08 6.796562236108354769e-08
1.285000000000000142e+01 -3.420145729767399279e-08 6.958647131524631336e-08
1.290000000000000036e+01 -2.756609337697697296e-08 5.290286079774692803e-08
1.295000000000000107e+01 2.084479216501173476e-08 8.113251062432498181e-08
1.300000000000000000e+01 -1.603598306804474987e-09 6.922879879552663316e-08
1.305000000000000071e+01 2.576095636414923871e-08 5.615193441422001336e-08
1.310000000000000142e+01 2.645848146352643774e-08 6.830724801378649729e-08
1.315000000000000036e+01 1.186774878794531011e-08 6.536012557960978411e-08
1.320000000000000107e+01 -2.627398958333160016e-08 3.237690275773039055e-08
1.325000000000000000e+01 -3.561828731316454865e-08 3.680232835430378321e-08
1.330000000000000071e+01 -5.467955460738148606e-08 5.741818639435946688e-08
1.335000000000000142e+01 -4.693168299983273863e-08 6.283695483169470327e-08
1.340000000000000036e+01 -2.837117398850771732e-08 6.412819650624066249e-08
1.345000000000000107e+01 -9.910140870011504234e-09 7.787575925708826503e-08
1.350000000000000000e+01 -2.732545177279006904e-08 9.254525262192232140e-08
1.355000000000000071e+01 -2.180869178615849362e-08 8.033595502087872132e-08
1.360000000000000142e+01 -7.294051932394350559e-09 9.019749898652033805e-08
1.365000000000000036e+01 -1.998892543648210665e-08 1.084542237916056138e-07
1.370000000000000107e+01 -8.888353565981846718e-09 1.049229078957049818e-07
1.375000000000000000e+01 9.839568851352304452e-09 8.050911909712671839e-08
1.380000000000000071e+01 2.001658977913164740e-08 8.311378724398475068e-08
1.385000000000000142e+01 1.751691918590881747e-08 7.182027664446296571e-08
1.390000000000000036e+01 2.176124191591815266e-08 8.061719772870678535e-08
1.395000000000000107e+01 3.602599945408052344e-08 9.261251323808145702e-08
1.400000000000000000e+01 3.199002704733817260e-08 9.968968482978697909e-08
1.405000000000000071e+01 -1.328272879792489018e-08 1.340805979647414518e-07
1.410000000000000142e+01 -5.513267833688977356e-09 1.354780883483311745e-07
1.415000000000000036e+01 6.950840423022289416e-09 1.024195978690105874e-07
1.420000000000000107e+01 -1.491960576054481555e-08 1.101944619047699740e-07
1.425000000000000000e+01 -7.629642234472470383e-09 7.132580044456662079e-08
1.430000000000000071e+01 9.647282428366274112e-09 7.518006482872837610e-08
1.435000000000000142e+01 -2.792385415425740408e-09 4.386712802364994680e-08
1.440000000000000036e+01 5.949028084548840939e-09 3.975145663326516068e-08
1.445000000000000107e+01 1.946471642699834952e-08 6.595493900987123038e-08
1.450000000000000000e+01 -1.029710530014956250e-08 6.898877894578954950e-08
1.455000000000000071e+01 1.728083875439824347e-08 6.878516174183593378e-08
1.460000000000000142e+01 1.970211572009418460e-08 3.346365973222744648e-08
1.465000000000000036e+01 4.134012176427122455e-08 4.280410525715556424e-08
1.470000000000000107e+01 1.133564621867216910e-08 4.128591349762310690e-08
1.475000000000000000e+01 1.956730579416235876e-08 4.137932548538714543e-08
1.480000000000000071e+01 4.635998867226084980e-08 4.658583934161524597e-08
1.485000000000000142e+01 3.369773944706852374e-08 6.182970684323783998e-08
1.490000000000000036e+01 5.122797483211645768e-08 7.814013490347288991e-08
1.495000000000000107e+01 4.877606996039291338e-08 7.465512421204386124e-08
