# Supplementary material for: Quadrupolar 23Na+ NMR relaxation as a probe of subpicosecond collective dynamics in aqueous electrolyte solutions
Source: Nat Commun. 2023 Jan 5;14:84. doi: 10.1038/s41467-022-35695-3 (PMC9816157; doi:10.1038/s41467-022-35695-3)
Supplement: Supplementary file 3 — Source data [file 41467_2022_35695_MOESM3_ESM.zip › Source Data/Figure1/fig1d_efg_variance_ai.dat]

# c (mol/kg); 	 efg variance (10^42 V^2/m^4); 	 efg variance err (10^42 V^2/m^4)
0.000000000000000000e+00 2.440354040439406624e+00 4.077835720485771531e-02
1.000000000000000000e+00 2.449859075604952086e+00 4.080857388728344887e-02
2.000000000000000000e+00 2.457279159683122494e+00 4.127221110825335382e-02
3.000000000000000000e+00 2.428986902219374411e+00 4.108146830044089037e-02
4.000000000000000000e+00 2.408257313803993327e+00 4.032510696847165649e-02
5.000000000000000000e+00 2.375273916393649820e+00 3.911549540011638459e-02
