# Supplementary material for: Quadrupolar 23Na+ NMR relaxation as a probe of subpicosecond collective dynamics in aqueous electrolyte solutions
Source: Nat Commun. 2023 Jan 5;14:84. doi: 10.1038/s41467-022-35695-3 (PMC9816157; doi:10.1038/s41467-022-35695-3)
Supplement: Supplementary file 3 — Source data [file 41467_2022_35695_MOESM3_ESM.zip › Source Data/Figure1/fig1b_efg_ai_vs_efg_ext_c1m.dat]

# efg ext (10^22 V/m^2); 	 efg AI (10^22 V/m^2)
1.643377280164200482e-01 -1.000927605352533778e+00
2.721653227205267367e-02 2.370121027768735900e+00
7.826408396455114547e-01 7.601384172724431565e+00
-6.437194596847564121e-01 -3.153866228186285703e+00
-3.132153135514054165e-01 -2.200152189123965929e+00
4.798769868958835949e-01 4.154793833538819925e+00
-2.306164267999935846e-01 -1.454177841738586885e+00
5.952809721772398532e-01 5.363461130568294877e+00
1.197103459595582134e-02 3.437147625927569283e+00
-1.284408091579318234e-01 -6.232190750308229665e-01
1.152321786844976992e-01 2.776157697864575002e+00
3.593001931469440025e-01 2.077396916769409962e+00
-1.404793233567118715e-01 -1.860214511834425988e+00
-2.406492502891748320e-01 -9.348286125462344387e+00
-3.019949651495427712e-01 -2.105725056543538365e+00
-7.197200157737002613e-01 -1.040587001036313630e+01
-3.164524341185736556e-01 2.832813977412831571e-02
8.593475826285156272e-01 1.226608452219756096e+01
-1.395879670241985671e-01 -2.200152189123965929e+00
-3.115747248195124275e-01 -3.049996382347815782e+00
1.414288865807048490e-01 2.171824049349837527e+00
8.038232291864383372e-02 2.011297923963110357e+00
-4.439676288971036722e-01 -4.098137553990563120e+00
5.992136473107585737e-02 1.888542651608554612e-01
1.918058340914456372e-01 -5.061294306310926139e+00
1.340088237709826380e-01 2.795043124380660604e+00
1.625761925575499867e-01 3.682658170636681216e-01
8.078758892475260134e-02 7.488071613627917955e+00
2.147261874336599610e-02 1.945198931156811195e+00
-2.726800127563042131e-01 -2.417334594058949904e+00
-2.135519485098296144e-01 -3.040553669089772537e+00
2.399893240844152009e-01 2.200152189123965929e+00
-2.938941674012891525e-01 0.000000000000000000e+00
8.138142626426815296e-01 1.182227699906955110e+01
1.379827781557382282e-01 -8.781723329979778114e-01
-6.011236686680709873e-01 -8.781723329979778114e+00
9.842998643689318539e-02 2.096282343285495564e+00
2.072327211150996884e-01 3.371048633121270122e+00
1.917894049068411266e-01 -2.927241109993259371e-01
-3.872079619468242750e-01 -6.760982692758624957e+00
2.023418889348442828e-01 3.172751654702371304e+00
2.893206154246688033e-01 4.664700349473129393e+00
-2.237694717631802943e-01 -1.076469311416876184e+00
-2.260391000014444485e-01 -4.636372209699000990e+00
-1.055190339097775154e-01 -1.605261253867271143e-01
7.600130061295239381e-01 8.356801233367853854e+00
-5.513754069312284400e-01 -1.334255383361443847e+01
-5.358174703453428833e-01 -7.280331921950978114e+00
-1.016085681261023277e+00 -1.589208641328598581e+01
-1.845378852304375705e-01 -2.728944131574360998e+00
2.921106220268375186e-01 3.710986310410809619e+00
6.831667240562232513e-01 5.382346557084380478e+00
3.474301376288182475e-01 2.360678314510693099e+00
3.299507600304585897e-01 1.050973985620160533e+01
-7.128684262505655678e-01 -5.599528962019364009e+00
2.886064205911446079e-01 4.154793833538819925e+00
-1.045635886916898571e-01 -4.249220966119247045e-01
1.499933700330819027e-02 2.823371264154789007e+00
-2.253477151438302573e-01 -4.749684768795514600e+00
6.981911519254534459e-01 2.776157697864575002e+00
-1.347946127302097619e-01 -2.530647153155463069e+00
1.886301040030044229e-01 5.948909352566946751e+00
-1.923844592796888076e-01 -5.590086248761321208e+00
1.226415230057309597e-01 5.287919424503952914e-01
-6.247669036469384318e-01 -7.714696731820944287e+00
1.116853222209660684e-02 2.001855210705067556e+00
1.373427829450500903e-01 -2.776157697864575002e+00
4.247177322846345526e-01 7.516399753402047246e+00
-3.056828894435444366e-01 -3.191637081218456906e+00
4.584292263114091853e-02 1.803558232286169405e+00
-1.263770813449557606e-01 -1.897985364866597191e+00
-1.833393356638964022e-01 9.631567523203629078e-01
4.097346327717763526e-01 7.365316341273362433e+00
2.124437622053273467e-01 2.152938622833752369e+00
1.963715002854275193e-01 2.842256690670874164e+00
-3.823183249672049699e-01 -8.630639917851093301e+00
-4.351445974366822678e-01 -8.007420842820270224e+00
-2.565642941084209441e-02 1.265323576577731535e+00
1.764203623116628872e-01 4.759127482053557401e+00
4.681206929064993805e-01 4.787455621827685803e+00
1.109479346079212947e-01 3.626001891088424411e+00
-1.022508644950248929e-01 -2.502319013381334667e+00
1.196592141137649001e-01 2.030183350479195958e+00
-7.546580075258617348e-02 -2.247365755414179933e+00
-5.658344911843391500e-01 -6.241633463566272688e+00
-5.993812756483336834e-02 -1.520276834544886269e+00
2.818695687397719807e-01 3.918726002087750793e+00
3.107463080515085463e-01 3.059439095605858139e+00
1.290156616767931808e-01 1.350307995900116520e+00
2.548360099623699360e-01 3.182194367960414549e+00
-2.426699392908646113e-01 -4.929096320698327816e+00
-3.172415318415334751e-01 -5.967794779083032353e+00
2.764944330107461101e-01 1.652474820157485258e+00
-1.758854900012285505e-02 -1.227552723545560331e+00
3.897835003808407528e-01 5.703398807857834818e+00
2.595820886173181852e-01 6.156649044243887481e+00
-2.606963153936863592e-02 -1.274766289835774336e+00
6.178092959896557684e-02 -3.682658170636681216e+00
1.026607971035412153e-01 -1.255880863319688734e+00
6.006542061802262467e-01 7.790238437885287581e+00
3.154763572508579306e-01 6.808196259048838961e+00
-5.756946665563493770e-01 -6.515472148049513912e+00
-2.977174497264108988e-01 -7.837452004175501585e+00
-3.558199435540829181e-01 -2.200152189123965929e+00
-4.296035628105052823e-02 1.661917533415528059e+00
1.185242231335344315e-01 4.976309886988540931e+00
9.337167928767978187e-02 -3.437147625927569283e+00
1.778954501112055830e-01 2.870584830445003011e+00
1.522399435203881379e-01 2.587303432703719874e+00
-3.888235731162994341e-02 -5.287919424503952914e-01
2.551586889228598110e-01 2.700615991800233040e+00
1.452846283193329202e-01 1.076469311416876184e+00
5.709873889478171982e-01 6.581571140855811741e+00
-2.994343185655775064e-01 -3.663772744120595615e+00
1.466534764104366062e-01 6.373831449178871900e+00
7.571760385628807655e-02 2.813928550896746206e+00
3.426750740748446544e-01 2.747829558090447044e+00
8.796532457430487895e-02 -3.163308941444328948e+00
1.325224915471586579e-02 7.554170606434218449e-02
-2.357572064875464724e-01 -3.210522507734542952e+00
5.775160660769587118e-01 8.989463021656719732e+00
-5.689301993233999433e-01 -7.450300760595747640e+00
-3.973592661111604585e-01 -3.814856156249279984e+00
-2.191844924708477305e-01 -3.286064213798884470e+00
-5.385393992639502247e-01 -5.344575704052209275e+00
-3.577191033816154442e-01 -5.703398807857834818e+00
-7.471759937642621363e-01 -1.158620916761848285e+01
7.158997719481243749e-01 1.219054281613321855e+01
-2.714221364238572631e-01 -3.116095375154114833e-01
1.300292583567415686e-02 1.510834121286843690e-01
1.948291344838682382e-01 3.607116464572338810e+00
7.337968047253565773e-01 1.143512575548979804e+01
-2.344117202552767343e-01 -4.032038561184264402e+00
-1.026479975692055763e-01 -3.163308941444328948e+00
-4.493664593096976523e-01 -5.372903843826337678e+00
1.982312002667024897e-01 3.352163206605184076e+00
-7.897953400865180829e-01 -1.187893327861780790e+01
3.522065678259731630e-02 6.798753545790795494e-01
8.319829044126537676e-01 8.035748982594398626e+00
1.072863297970207686e-01 2.455105447091120718e-01
-6.742516070580706344e-01 -8.064077122368528805e+00
-4.019232882591577405e-01 -2.455105447091120663e+00
-2.106483923697475558e-01 -4.617486783182915389e+00
-4.325281192433081956e-01 -5.580643535503278407e+00
-1.068415155569044650e+00 -1.339921011316269350e+01
-1.401740792064866577e-02 -1.548604974319014893e+00
4.314635271572750397e-01 5.287919424503952470e+00
1.422325893515570039e+00 1.496670051399779489e+01
-4.912807492348340854e-02 2.200152189123965929e+00
-3.553027601167980665e-01 -1.558047687577057472e+00
1.243013269109612268e-01 0.000000000000000000e+00
-2.643473686651458959e-02 -2.927241109993259371e-01
2.915124768394252164e-01 2.398449167542864302e+00
-4.249579802553740127e-01 -5.467330976406764798e+00
-1.388568932191726057e-01 -4.145351120280777124e+00
3.023195855542626376e-01 5.467330976406764798e+00
-1.225368676740935109e-01 -4.834669188117899807e+00
-2.292988412117967778e-01 -2.001855210705067556e+00
-2.959797256378375874e-01 -3.125538088412157300e+00
4.133878524357844642e-01 5.335132990794166474e+00
-5.901828608519559261e-01 -6.921508818145352571e+00
-2.922163534887827763e-01 -5.004638026762668890e-01
4.740860424246457483e-01 6.468258581759299908e+00
3.055548392175534422e-01 6.893180678371223280e+00
-8.889551487577235234e-01 -1.033032830429879212e+01
1.618802748696564486e-01 2.870584830445003011e+00
-8.743735621227573251e-02 8.215160534497211176e-01
-6.375949894333847734e-01 -9.338843412204301586e+00
-4.214640791945106768e-01 -2.237923042156137132e+00
-5.744853938069396371e-01 -6.723211839726453753e+00
2.571828042835909711e-01 1.831886372060297807e+00
-4.034558204284813265e-01 -5.382346557084380922e-01
-8.157288960585173943e-02 7.176462076112507527e-01
8.248996420464793644e-01 2.776157697864575002e+00
3.878329662589088955e-02 5.306804851020038072e+00
-6.330850692092243603e-01 -8.470113792464367464e+00
5.920382434682305156e-02 -2.549532579671548671e+00
5.315700118460577883e-01 3.918726002087750793e+00
2.726833241561769094e-01 4.098137553990563120e+00
-5.716617967348504026e-01 -9.225530853107787976e+00
-2.784552678185406860e-01 -6.647670133662112235e+00
-2.383096582005507225e-01 -2.171824049349837527e+00
-3.183539465605776386e-01 -3.210522507734542952e+00
2.609312816111019617e-01 7.006493237467736890e+00
1.408263302063899047e-01 -1.227552723545560359e-01
1.847718471547409036e-02 -3.588231038056253763e-01
1.342317286197229620e-01 2.152938622833752369e+00
-3.973732979899857742e-01 -4.022595847926220713e+00
-2.201444058419686767e-01 -4.608044069924873476e+00
-1.019648284243595757e-02 -1.982969784188982065e-01
-2.660196678588257480e-01 3.116095375154114833e-01
-1.234568395980831790e-01 -1.954641644414853774e+00
2.655596049287362592e-01 1.246438150061645933e+00
7.321722639842356828e-02 4.060366700958392139e-01
8.523547432226864784e-02 -1.170896443997303749e+00
-7.828473343031897569e-01 -8.621197204593052277e+00
-4.096854535966135691e-01 -2.908355683477173770e+00
5.169610722420836524e-01 7.374759054531405233e+00
2.059820421027482029e-01 8.885593175818248923e+00
-4.730467818884461217e-01 -8.479556505722410265e+00
-2.882275079613052515e-01 -1.095354737932961564e+00
6.716055743742570250e-02 -4.636372209699000990e+00
2.030972746182635735e-01 1.746901952737912822e+00
-2.741795151882739923e-01 -4.249220966119247045e+00
1.164402256893476428e+00 1.310648600216336845e+01
-3.278957713654468559e-02 1.718573812963784642e+00
-9.031234172248191194e-02 -2.077396916769410073e-01
-1.290256109581036315e+00 -1.575044571441534558e+01
-1.082163023964947568e+00 -1.242661064758428857e+01
1.261563081779206452e-01 2.634516998993933434e+00
-1.320031553070815655e-01 -4.258663679377290734e+00
-2.218452602821645303e-01 9.253858992881917045e-01
-9.954746973874218918e-01 -1.261546491274514281e+01
-6.472260178243118833e-01 -8.281259527303511447e+00
-1.174325240280925803e-01 -4.173679260054905527e+00
7.781703441408124311e-01 1.253992320668080218e+01
-1.302204310276558474e-01 -3.616559177830382055e+00
-1.119949524096749971e-01 -3.484361192217783287e+00
1.505125694888649335e-01 1.085912024674918763e+00
6.698186444829404285e-02 2.152938622833752369e+00
-6.648012316952528478e-02 -3.399376772895397747e-01
6.249568466077616569e-02 1.463620554996629686e+00
3.893966941216377847e-02 -3.191637081218456906e+00
5.325676702745713031e-01 9.631567523203626635e+00
-2.383622323612294078e-02 -7.176462076112507527e-01
2.047277277647305271e-01 3.512689331991911246e+00
-5.698391748122964007e-01 -8.130176115174826634e+00
-2.454462078240742251e-01 -3.210522507734542286e-01
8.565654823921772798e-02 -2.549532579671548449e-01
3.011526133977078801e-01 3.890397862313622390e+00
5.442054253967301136e-01 3.210522507734542952e+00
4.469344736860937813e-03 3.937611428603836394e+00
-1.564517696640365108e-01 -1.293651716351859937e+00
-9.141125814995157417e-02 -3.673215457378637971e+00
-2.574583903114924938e-02 -1.728016526221827442e+00
4.200539604040905983e-01 7.431415334079662038e+00
9.508396362992374007e-01 7.063149517015994583e+00
5.280591004397187094e-01 6.487144008275384621e+00
4.530939889421903288e-01 5.335132990794166474e+00
-5.029271137409362380e-01 -4.759127482053557401e+00
7.300186044684094933e-01 1.472118996928868384e+01
3.120457187021132284e-01 4.485288797570317065e+00
-4.046659884841365407e-01 -7.790238437885287581e+00
-3.888958383556034848e-01 -4.117022980506648722e+00
3.519275239661563415e-01 2.662845138768061837e+00
-3.422478361860761820e-01 -1.060416698878203334e+01
5.734160339277339924e-01 5.986680205599117954e+00
-4.202479709062164059e-01 -3.965939568377964797e+00
3.535666673618166334e-01 3.729871736926895220e+00
7.442267510442919509e-02 2.294579321704393493e+00
-1.436271660312301579e-01 -1.709131099705741841e+00
-6.481622494188253869e-01 -8.290702240561554248e+00
1.325936674247049363e-01 1.661917533415528059e+00
-3.856072946077936381e-01 -1.492892966096562191e+01
2.132101355840209100e-01 2.417334594058949904e+00
5.443156067625717354e-01 9.197202713333659574e+00
2.669981961302997919e-01 2.039626063737238759e+00
-6.764994444426852827e-01 -1.085912024674918896e+01
1.956275068454841337e-01 6.288847029856486692e+00
5.213623761655104827e-02 1.010370318610576579e+00
1.276293832161589370e-01 4.532502363860530514e-01
2.067547184758323775e-01 -1.888542651608554612e-02
-3.687457404635896552e-01 -1.850771798576383409e+00
-4.009885487382417457e-01 -6.269961603340401091e+00
-3.997760960111504946e-01 -5.439002836632636395e+00
2.476573511381662818e-01 1.152011017481218369e+00
-8.312862240461059704e-01 -9.489926824332986399e+00
-1.028839280665755224e-01 3.078324522121943740e+00
-2.942865982465525665e-01 -5.231263144955695665e+00
5.051153841390328969e-01 2.370121027768735900e+00
8.045601054936946106e-01 9.943177060719039062e+00
-1.630436816444537362e-01 -3.777085303217109225e+00
-3.317998289217700680e-01 4.815783761601814539e-01
-8.448533676942597825e-01 -1.119905792403872802e+01
9.378885141794336688e-02 -1.548604974319014893e+00
3.831888261542922003e-02 1.255880863319688734e+00
1.270011672078229237e-01 2.247365755414179933e+00
1.021511239485671380e-01 -2.832813977412831571e-02
3.096917036881672858e-01 3.880955149055579145e+00
7.604060691371787861e-01 1.118017249752264242e+01
4.008921764830241513e-02 -8.781723329979778114e-01
-8.864877539321232014e-01 -1.342753825293682191e+01
3.230062322475973219e-02 -6.704326413210368596e-01
1.155816862147739377e-01 6.893180678371223502e-01
4.034276609876982223e-01 4.532502363860530514e-01
4.094000334750858561e-01 7.714696731820944287e+00
2.730456645750999889e-01 -2.738386844832403910e-01
-4.434523303734388966e-01 -7.044264090499908093e+00
-3.132523659889783763e-01 1.416406988706415959e-01
-1.724910986751081177e-02 -2.596746145961762231e+00
-3.407024923112820236e-01 -5.004638026762669334e+00
7.855313536665581298e-02 1.359750709158159099e+00
5.477100862542180759e-02 1.501391408028800889e+00
2.348376715262342762e-01 -1.501391408028800889e+00
2.174425155130203791e-01 2.974454676283473376e+00
-3.406302424271817064e-01 7.365316341273362433e-01
9.717512464007313500e-02 6.987607810951651510e-01
1.948388562916279765e-01 1.208667297029474952e+00
2.731497642690017824e-01 2.719501418316318198e+00
-4.123468531287447503e-01 -4.183121973312948327e+00
-4.089905473483843035e-01 -1.728016526221827442e+00
-2.596191896396093934e-01 -3.456033052443654885e+00
3.899315491481650242e-01 6.354946022662785410e+00
4.960814590047933348e-01 4.655257636215086592e+00
1.338781913507333492e-02 -2.049068776995281560e+00
-8.803746167530818179e-02 -2.927241109993259371e+00
7.603685749714088338e-02 -2.256808468672222734e+00
-2.945580425909234412e-01 -5.948909352566946751e-01
1.879154122888891942e-01 -1.388078848932287501e+00
3.609557482390999827e-01 4.626929496440959078e+00
-3.600892837107835254e-01 -3.172751654702371304e+00
-4.383978144750535488e-01 -2.370121027768735900e+00
-1.198390144163059001e-01 -2.880027543703045367e+00
2.444381957159841301e-02 4.721356629021386531e-01
-2.036415886783441154e-01 3.644887317604510457e+00
-2.252034062966780936e-01 -8.016863556078314801e+00
-4.312560970609493616e-01 -3.125538088412157300e+00
3.432943919169927915e-01 1.089689109978136017e+01
4.485986989455943430e-01 5.873367646502604345e+00
-6.586916748829206858e-01 -8.139618828432869435e+00
-1.715393883612620629e-01 -3.286064213798884470e+00
-1.871745593840133393e-01 5.099065159343096898e-01
7.331296342945334832e-01 5.410674696858507993e+00
-2.619077300016486309e-01 -6.373831449178871900e+00
-2.359069838077317571e-01 -2.832813977412831807e+00
-3.008816621920793466e-01 -6.033893771889331070e+00
-5.047725153554167843e-01 -4.504174224086402667e+00
1.243817164775270906e-01 6.326617882888657673e-01
-5.821697882629496279e-01 -6.232190750308229887e+00
1.129557978630356951e-01 2.200152189123965929e+00
5.022772499330291351e-01 4.456960657796188663e+00
2.639579366248455128e-01 7.195347502628592906e+00
-5.741740481608805791e-01 -1.118961521078068522e+01
1.010058494453341532e-01 1.756344665995955623e+00
-4.973778199596719518e-01 -6.364388735920829099e+00
-6.031008529502921434e-01 -6.213305323792144286e+00
7.573121242330365099e-01 1.045308357665335031e+01
1.173822606276335723e+00 1.182227699906955110e+01
2.708007259137031886e-01 1.982969784188982398e+00
-7.434069067890154425e-01 -1.265323576577731579e+01
-1.297894233895465765e-01 -9.065004727721061029e-01
-1.333756735620767776e-02 2.200152189123965929e+00
-1.659718204688401533e-01 -6.090550051437588763e+00
5.975864443340591636e-01 7.318102774983148429e+00
3.642527245014688386e-01 1.671360246673570860e+00
3.703794168525860186e-01 7.233118355660764109e+00
-4.899941683341259013e-01 -4.003710421410135112e+00
-2.036557843684652647e-01 -1.152011017481218369e+00
-2.905973631872483809e-01 -8.819494183011949318e+00
4.863718177811202636e-01 5.401231983600466080e+00
1.738149381957481083e-03 2.473990873607206264e+00
8.331481128583080320e-01 1.584487284699577181e+01
6.812645214692683582e-02 1.661917533415528059e+00
-5.445770284481564749e-01 -7.025378663983822491e+00
-3.218952855920692580e-01 -8.980020308398676931e+00
-2.953936179361496550e-01 -2.946126536509344973e+00
-2.853673437297922777e-01 -5.127393299117225745e+00
3.055403692109270319e-01 4.655257636215086592e+00
9.800825781010305549e-02 -1.038698458384704981e+00
1.486228878833083418e-02 4.324762672183589451e+00
1.278620393395464225e-02 2.426777307316992705e+00
4.372792764027876034e-02 -2.285136608446350692e+00
4.010923777219044806e-01 6.430487728727127816e+00
-2.365549688564071162e-01 -4.268106392635332647e+00
1.826853610901748581e-01 4.617486783182915389e+00
2.230821380541210264e-01 1.841329085318340608e+00
4.068666243405909544e-01 6.515472148049512580e-01
-2.578062907548407390e-01 -5.184049578665481661e+00
-1.003082766978719877e-02 -9.725994655784055976e-01
-2.524427224293331884e-01 3.097209948638029786e+00
-8.281891092423801504e-02 1.293651716351859937e+00
-1.571629331689022024e-01 -3.748757163442980378e+00
6.458942032574347403e-01 4.664700349473129393e+00
-1.834020645895145102e-02 -1.973527070930939376e+00
4.768726368986448971e-01 5.259591284729824068e+00
-2.447813810560268144e-01 -3.276621500540842113e+00
-7.421262501268797822e-03 2.606188859219805032e+00
-4.037931360539726011e-01 -1.388078848932287501e+00
9.644753389764817442e-01 1.250215235364862920e+01
-9.148913451757592630e-02 -3.739314450184938021e+00
6.494185990203839472e-03 -2.596746145961762231e+00
-1.136883127568281804e+00 -1.057583884900790494e+01
4.453782512683467365e-01 3.937611428603836394e+00
1.706050126780206400e-01 -1.926313504640725816e+00
-3.626634959285939819e-01 -3.059439095605858139e+00
-6.342939405647872730e-01 -1.305927243587315445e+01
3.448452931183539349e-01 6.468258581759299908e+00
-5.147802828134597636e-02 2.030183350479195958e+00
-2.978917593748590109e-01 -7.015935950725780579e+00
4.141960210628939376e-01 1.029255745126662180e+00
-7.184313289247561130e-02 -3.210522507734542952e+00
-2.193224739094984735e-02 9.442713258042773061e-02
1.282128753343406667e-02 4.881882754408113811e+00
5.262053494559328082e-02 8.876150462560206122e-01
2.835719065089699620e-01 -3.304949640314970294e-01
1.721791527616249942e-02 2.322907461478521896e+00
1.671761577923175091e-01 2.634516998993933434e+00
-4.780765961909577144e-01 3.682658170636681216e-01
-5.763426296959469619e-01 -5.882810359760647145e+00
-4.354641269287088390e-01 -8.224603247755254642e+00
-3.799797900544034102e-01 -3.408819486153440881e+00
2.694395556658769619e-01 5.590086248761321208e+00
6.741144482194199039e-01 4.778012908569643002e+00
3.807609398349887098e-01 4.929096320698327816e+00
-1.535785260612504977e-01 -1.850771798576383409e+00
-5.642386165157881051e-01 -3.739314450184938021e+00
-2.240246537915144276e-01 -1.954641644414853774e+00
-1.093981780400475473e-01 -1.038698458384704981e+00
-3.329466135529072779e-01 -1.964084357672896575e+00
-2.698580746906955041e-01 -3.352163206605184076e+00
1.196237682690158739e-02 1.614703967125314055e+00
5.547356476327219843e-02 1.406964275448373103e+00
-1.941103422873618756e-01 5.193492291923524906e-01
2.769041792196922369e-01 5.665627954825663837e-01
5.938402965249059973e-01 1.033977101755683492e+01
-4.923652984978006408e-01 -6.241633463566272688e+00
3.508860329671514289e-01 2.766714984606532202e+00
-6.104130009024153480e-01 -1.194503227142410751e+01
1.086975124438155138e+00 1.646809192202659489e+01
1.723197090657940800e-02 1.605261253867271476e+00
-4.278606231948028915e-01 -7.015935950725780579e+00
-4.926602072725808079e-02 2.247365755414179933e+00
4.928534804980025386e-01 5.042408879794840537e+00
1.529510470256428278e-01 3.361605919863226877e+00
7.033978241158634903e-01 8.054634409110484228e+00
2.754265406089810297e-01 3.654330030862552814e+00
4.379934973362868966e-01 9.461598684558857997e+00
-3.632964550732402098e-01 -5.363461130568294877e+00
4.364860405899179813e-02 -4.013153134668178801e+00
-4.491937156908263340e-01 -6.326617882888657896e+00
2.942719203808259465e-01 2.785600411122617803e+00
1.235896952189694670e-02 -3.134980801670200545e+00
-1.291216853767859774e-01 -1.303094429609902516e+00
-5.502522569777461570e-01 -3.172751654702371304e+00
-6.181376623517120805e-02 -2.540089866413505870e+00
-1.129099986931046129e-01 -2.105725056543538365e+00
5.451331005656916140e-02 9.442713258042773061e-01
2.426064464698043099e-01 3.408819486153440881e+00
2.587794579579770771e-01 4.862997327892027322e+00
2.811527071224244057e-01 2.219037615640051531e+00
-2.148715922470897377e-01 -1.133125590965132767e+00
-5.364366399619616699e-01 -5.212377718439610064e+00
1.844179641976196882e-01 9.065004727721061029e-01
2.761439443380456216e-01 3.493803905475825755e-01
-3.207320247277384295e-01 -2.049068776995281560e+00
-7.964293455699622548e-01 -7.242561068918806910e+00
1.322672289143504883e-02 9.914848920944911992e-01
2.524964922925284072e-01 3.352163206605184076e+00
-2.270284615485988755e-01 -5.136836012375267657e+00
6.625960369428350594e-02 -1.303094429609902516e+00
7.656269406939454347e-01 1.290818902374446964e+01
-2.323555587895889327e-02 2.190709475865923128e+00
2.202682440676790032e-01 1.671360246673570860e+00
-9.473895425566936090e-02 -3.361605919863226877e+00
-4.968313792528006312e-02 -8.309587667077640294e-01
-6.710188533083257800e-01 -9.546583103881243204e+00
-4.843908462543564802e-02 2.851699403928917409e+00
-1.318041608293990807e-01 4.721356629021386531e-02
-6.679235681693073030e-03 -1.255880863319688734e+00
-6.121169922234638294e-01 -7.809123864401372295e+00
4.126739792450723754e-01 5.863924933244561544e+00
6.596519799897737624e-01 4.957424460472455330e+00
-6.791552599457194583e-01 -6.836524398822967363e+00
8.408469038622911063e-01 6.855409825339052965e+00
-3.835771848122120353e-01 -8.583426351560879297e+00
2.167813543001848864e-01 1.926313504640725816e+00
8.362825734572950642e-01 1.012258861262185228e+01
4.619091776323970833e-01 4.910210894182241326e+00
2.695605868724638143e-01 6.071664624921502273e+00
1.546762519942146696e-01 5.004638026762668890e-01
2.887430229515191016e-01 4.674143062731172193e+00
-4.420712789895367423e-01 -4.390861664989889057e+00
8.140803327871534711e-02 1.199224583771432151e+00
1.757060957574929083e-01 -1.680802959931613438e+00
-7.425065510911988964e-01 -1.077413582742680198e+01
3.165830676157733170e-01 3.569345611540168051e+00
-1.802308763768728783e-01 -2.747829558090447044e+00
2.247045471453416876e-01 5.608971675277406810e+00
1.551197445801882069e-01 3.229407934250628109e+00
5.175470415367325883e-01 5.155721438891354147e+00
5.205655290862942763e-01 4.976309886988540931e+00
5.081680372710799531e-01 7.780795724627244780e+00
1.392564487912483495e-01 4.060366700958391917e+00
-6.659629536653911552e-01 -6.175534470759973082e+00
-2.009319402077676675e-01 -2.549532579671548449e-01
1.481374134115122643e-01 1.199224583771432151e+00
6.239359606236213329e-01 7.469186187111833242e+00
7.009013911444895717e-01 1.481561710186911185e+01
-2.834050496519808782e-01 -6.364388735920829099e+00
-1.667376124669324999e-01 1.595818540609228453e+00
-5.230105080654763317e-01 -1.096299009258765800e+01
-4.577041576071937956e-01 -9.065004727721062139e+00
-4.566381615537891125e-01 -1.312537142867945317e+00
-6.135152761938319488e-01 -5.958352065824989552e+00
1.951711861086239952e-01 4.626929496440959078e+00
-5.634222200404793990e-02 -1.510834121286843690e+00
8.545201536987766244e-02 1.095354737932961564e+00
5.131448831960278012e-01 2.823371264154789007e+00
-1.254398514007078747e-01 3.871512435797537233e-01
1.489879261652160836e-01 5.750612374148048822e+00
5.424314072381203333e-01 9.839307214880568253e+00
4.269822809083436144e-01 5.202935005181568151e+00
-2.836142049667321474e-02 -2.832813977412831918e-01
-3.017813394625903922e-01 -5.599528962019364009e+00
3.680903678050602701e-01 4.806341048343771405e+00
-1.112861746920078970e-01 -4.154793833538820147e-01
-3.403945703234643183e-01 -3.342720493347141719e+00
-5.711143303346880584e-01 -7.280331921950978114e+00
5.814953138369932661e-01 4.938539033956369728e+00
2.026995652720386953e-01 2.473990873607206264e+00
-3.464249825971427860e-02 5.099065159343096898e-01
-3.680724512910421020e-01 -3.710986310410809619e+00
-3.370330018278214768e-01 -3.588231038056253208e+00
7.352849102759245747e-02 6.609899280629940588e-01
1.309304547783383954e-01 1.624146680383356856e+00
-4.209417291040487563e-02 -1.170896443997303749e+00
-3.250907088855191085e-01 -6.421045015469085904e+00
1.667930684410131800e-02 3.342720493347141719e+00
-2.546714420155300404e-02 2.379563741026778700e+00
-4.390699134838554341e-01 -2.747829558090447044e+00
1.844105029636744497e-01 3.786528016475151581e+00
7.639169419548361706e-01 9.168874573559532948e+00
1.953377632210096526e-01 1.718573812963784642e+00
-1.677591266592484975e-01 -4.003710421410135112e+00
2.342354897927298729e-01 2.011297923963110357e+00
4.208845628952453954e-01 3.068881808863900940e+00
1.245158314501966235e-01 7.979092703046143598e+00
-6.157034920360381358e-01 -4.778012908569643002e+00
4.469311835156012380e-01 7.355873628015319632e+00
-1.531116743343904352e-01 9.820421788364482873e-01
-1.875280104418251825e-03 -6.232190750308229665e-01
-1.416432918905003446e-01 -1.794115519028126604e+00
3.455082832553768579e-01 1.350307995900116520e+00
-3.041500093350965606e-01 -5.561758108987192806e+00
-3.766010951092743642e-02 -1.765787379253998646e+00
1.421028794879025114e-01 2.096282343285495564e+00
-8.997261880271160972e-02 -2.738386844832404243e+00
-2.891420285300723148e-01 -1.822443658802255229e+00
-2.970728326767221317e-01 -3.937611428603836394e+00
3.279069538979674237e-01 3.588231038056253208e+00
1.826906147545600545e-01 2.568418006187633829e+00
3.319480589388699165e-01 -4.721356629021386531e-02
6.240069845311582153e-01 6.704326413210368152e+00
-5.791872991736390919e-01 -5.429560123374594482e+00
-3.811555021708700752e-01 -4.796898335085728604e+00
3.965245862975264601e-01 2.870584830445003011e+00
-5.197797789485127939e-01 -3.474918478959740042e+00
1.084098640461453496e-02 -5.099065159343096898e-01
3.565805523045866288e-01 2.606188859219805032e+00
2.083651051399138809e-01 -1.520276834544886269e+00
-2.688113380913316197e-01 5.665627954825663143e-02
3.101151839413094913e-01 4.995195313504626533e+00
-1.141958168392060158e-01 -1.973527070930939376e+00
-1.023126810127617803e-01 7.648597739014645347e-01
-5.598561184236588995e-02 -2.332350174736564696e+00
1.463083952392109088e-01 3.947054141861878751e+00
-1.463823914339051069e-01 -3.049996382347815782e+00
-3.284354656222047975e-02 -1.973527070930939376e+00
-4.899766931958712823e-01 -6.269961603340401091e+00
1.294249667062902509e-01 1.227552723545560331e+00
-3.212669888701143450e-01 -1.520276834544886269e+00
-4.588740143741421029e-01 -7.497514326885960756e+00
-4.057608512741682771e-01 -5.476773689664808487e+00
9.496122518113336852e-01 1.376747593022636273e+01
1.720637465596799032e-01 -7.365316341273362433e-01
-3.526308501175455801e-01 -8.319030380335682651e+00
-6.282014565615989810e-02 -5.174606865407439749e+00
-4.151283473810487012e-01 -5.316247564278080873e+00
-5.205297461880475929e-01 -2.974454676283473376e+00
2.426175842048094722e-01 6.052779198405417560e+00
3.363990787915305128e-04 1.605261253867271143e-01
-2.843876846222215815e-01 -5.287919424503952914e-01
-9.038220089987383798e-02 -1.444735128480544084e+00
3.135101899025178884e-01 2.691173278542190239e+00
1.054848013482434788e-01 -1.699688386447698873e-01
-3.137961668911632418e-01 -2.851699403928917409e+00
8.164534272120197445e-01 1.510834121286843690e+01
-9.367638068768369131e-02 -1.520276834544886269e+00
3.470504840471345109e-01 4.371976238473803456e+00
-1.291484919673382636e+00 -1.410741360751590179e+01
1.552320905433016984e-01 4.173679260054905527e+00
4.719633499076446026e-01 -1.000927605352533778e+00
6.407742977404295992e-01 1.234162622826190514e+01
1.793400117226238988e-01 2.455105447091120718e-01
-5.088853553571228566e-02 -1.605261253867271143e-01
-5.273752655601018358e-01 -5.608971675277406810e+00
2.362420304082926137e-01 -2.360678314510693265e-01
-1.133938950672384177e-01 -6.723211839726453753e+00
3.199772218912123045e-01 3.078324522121943740e+00
2.407746657647016064e-01 5.807268653696304739e+00
-5.191901887368107621e-02 -2.691173278542190239e+00
8.832237584885536952e-02 4.655257636215086592e+00
-3.063460231732198502e-01 -2.417334594058949904e+00
-4.100335959270007269e-01 -7.733582158337030776e+00
-1.227846331579922484e-01 -4.815783761601814539e-01
-2.097783374412577964e-02 -2.936683823251302172e+00
-4.729632713261659738e-02 1.048141171642747782e+00
-1.992946581317084354e-01 -1.935756217898768394e+00
2.464918909055722196e-01 1.661917533415528059e+00
3.227951974535989699e-01 2.417334594058949904e+00
-5.137195073748358765e-02 -1.416406988706415959e-01
-1.807768128971931898e-01 -3.106652661896072143e+00
1.183393368762798159e-01 2.134053196317666323e+00
-3.785390075668849108e-01 -4.787455621827685803e+00
4.622767873887583256e-01 6.364388735920829099e+00
4.297437992448888133e-01 4.929096320698327816e+00
5.052089691674886696e-02 -5.599528962019364009e+00
3.029795728331457494e-01 7.148133936338378902e+00
1.515094749627814430e-01 1.690245673189656239e+00
2.688182238781252065e-01 9.008348448172805334e+00
8.182669497108160384e-01 1.408852818099981619e+01
-3.202185809628425583e-01 -3.408819486153440881e+00
6.959037304191468820e-01 7.393644481047489947e+00
-1.671939417028504848e-01 -2.341792887994607497e+00
3.375375007782634440e-01 4.655257636215086592e+00
-8.404955937057383419e-01 -1.305927243587315445e+01
2.518088224364262162e-01 2.436220020575035061e+00
1.451669470004492701e-01 5.665627954825663615e+00
-2.442001983177676666e-02 -3.503246618733868445e+00
4.635161368463983633e-01 4.778012908569643002e+00
4.323198659014384493e-01 3.295506927056927715e+00
3.324018955860111313e-01 5.599528962019364009e+00
-1.121506302962218538e-01 2.379563741026778700e+00
-3.095096569933847852e-01 -2.096282343285495564e+00
-4.541764999854917551e-01 -3.446590339185611640e+00
4.309151618470164619e-03 1.218110010287517531e+00
-3.127273263581699658e-01 -1.586375827351185652e+00
-1.379818407600006680e-01 1.142568304223175346e+00
6.944308308138816277e-02 -2.077396916769410073e-01
5.922902021757391333e-01 2.304022034962436738e+00
-4.503744171430008603e-01 -4.315319958925546651e+00
4.501068509030062836e-01 6.685440986694283438e+00
-4.532596328879854308e-01 -2.974454676283473376e+00
4.308491395467086149e-01 7.091477656790122097e+00
-2.346936886393826971e-01 -1.114240164449047166e+00
1.820021175707389402e-02 -2.776157697864575002e+00
1.667221339816030989e-01 3.710986310410809619e+00
-2.657290880275993694e-01 -5.797825940438262826e+00
4.961134745231554274e-03 -1.699688386447698818e+00
-7.730351018418957221e-02 -1.888542651608554612e-02
8.649394775690842918e-01 7.204790215886635707e+00
-8.998418508729216780e-02 -3.682658170636681216e+00
-3.090008673906572551e-02 1.095354737932961564e+00
-2.089377657435662616e-01 -3.720429023668851976e+00
-8.310561011167832968e-01 -1.114240164449047121e+01
4.208711769852255258e-02 -1.208667297029474952e+00
1.864472384252308101e-01 4.938539033956369728e+00
-1.232087652642828088e-02 1.133125590965132629e-01
2.695947149714863489e-01 2.200152189123965929e+00
4.531259199259701775e-01 2.124610483059623522e+00
-1.843459849192088940e-01 -4.768570195311600202e+00
-1.161414915632124761e-01 -3.947054141861878751e+00
-2.749297687140467294e-01 -6.893180678371223502e-01
-1.525134130765562201e-01 1.756344665995955623e+00
-1.099581826524496930e-02 6.609899280629941143e-02
3.819473090799254539e-02 2.219037615640051531e+00
-3.805036363134892685e-01 -3.635444604346467212e+00
6.924677162129125318e-02 2.870584830445003011e+00
1.871078280514453240e-01 3.012225529315644135e+00
-5.988671188353494185e-02 -2.936683823251302172e+00
6.238038889486812594e-02 1.850771798576383409e+00
8.882070014998573459e-02 3.021668242573687380e+00
-4.223777630081971268e-01 -8.781723329979778114e+00
-3.226982805731910542e-01 -2.577860719445677073e+00
-5.494642007920632620e-01 -4.966867173730498131e+00
2.604125414120974646e-01 7.270889208692934425e-01
-3.350383976135080100e-01 -5.184049578665481661e+00
1.548109101220940809e-01 2.398449167542864302e+00
-1.980701998678637554e-01 2.228480328898094331e+00
3.043846449342701432e-01 4.041481274442306315e+00
2.151494477429481689e-01 1.869657225092469011e+00
2.968572717937207131e-02 1.133125590965132767e+00
1.052299273512982136e+00 9.584353956913414407e+00
-3.644633946431260485e-01 -2.804485837638703405e+00
3.043912383366658703e-01 3.663772744120595615e+00
-6.295387110245938000e-01 -4.693028489247257795e+00
3.320732290813370180e-01 3.805413442991237627e+00
-4.221184842921859581e-01 -4.891325467666155724e+00
2.679850446099740421e-02 7.554170606434218449e-01
4.047310464227644733e-01 7.960207276530057108e+00
3.756810712532471785e-01 3.276621500540842113e+00
4.410982185264360200e-02 -6.798753545790795494e-01
8.129611780997011983e-02 6.326617882888657673e-01
-7.173502311167889722e-02 -7.554170606434218449e-02
5.043211631060122713e-01 3.380491346379312478e+00
7.398506780758203061e-02 3.871512435797537233e-01
-1.002833573100916364e-01 -2.747829558090447044e+00
-4.787894561233588808e-01 -3.824298869507322785e+00
3.848239479461174617e-01 6.477701295017340932e+00
-2.624852928925986220e-02 4.438075231280103061e-01
5.516384827345723052e-02 1.982969784188982398e+00
1.891711318425905175e-01 4.626929496440959078e+00
-6.098184004127314983e-01 -8.130176115174826634e+00
-4.370509451078762736e-02 -2.558975292929591028e+00
4.966845041344695733e-01 3.682658170636681216e+00
-1.408320833968681150e-02 5.760055087406091845e-01
-5.128042208763218257e-01 -3.899840575571665191e+00
5.428051986041596555e-01 6.836524398822967363e+00
1.284773982555464933e-01 -5.854482219986518743e-01
-9.221862074039338664e-02 2.049068776995281560e+00
3.828789886315696611e-01 4.711913915763343397e+00
6.037221020368164215e-01 1.850771798576383409e+00
3.461383589253617249e-02 2.360678314510693099e+00
1.515348849487864746e-01 1.869657225092469011e+00
1.268171850690668900e-01 9.914848920944911992e-01
-6.481194839266282148e-01 -6.534357574565598625e+00
1.265385698048114294e-01 2.011297923963110357e+00
6.134211594526721711e-01 4.173679260054905527e+00
7.293218015575805846e-02 7.176462076112507527e-01
-2.313544164136879522e-01 -4.759127482053557401e+00
-6.969717609454354479e-01 -3.947054141861878751e+00
-3.783739222532950253e-01 -5.184049578665481661e+00
-3.006110724117969646e-01 -1.189781870513389350e+00
3.046827605993018273e-01 4.475846084312274265e+00
5.321488781410443902e-02 1.227552723545560331e+00
-5.478509466474333900e-01 -1.003760419329946707e+01
-3.422957195959830390e-01 5.099065159343096898e-01
5.735188506235459061e-01 4.438075231280103061e+00
-1.758693757396692925e-01 -4.768570195311600202e+00
-6.283507862136240574e-01 -5.665627954825663615e+00
1.916590163537727209e-01 -1.189781870513389350e+00
4.094773055953420116e-01 5.202935005181568151e+00
6.479871023691778920e-01 7.478628900369876042e+00
2.375216745997012491e-01 2.266251181930265257e-01
-1.572874952464614617e-01 3.210522507734542286e-01
-4.288600827330917853e-01 9.631567523203629078e-01
-4.880038040525322973e-01 -1.954641644414853774e+00
7.230521813030876821e-02 3.304949640314970294e-01
-3.022703267556223206e-01 -2.294579321704393493e+00
2.009188463612442688e-01 1.444735128480544084e+00
-2.103878123035579084e-01 -3.550460185024082449e+00
2.852059107219080958e-01 5.099065159343096898e-01
-1.486626308984774492e-01 -3.153866228186285703e+00
-4.058056215015510282e-01 -4.362533525215760655e+00
1.889554713711192047e-01 1.340865282642073719e+00
-8.970535216636529308e-01 -7.979092703046143598e+00
1.952051932618675822e-01 3.031110955831729736e+00
1.045747826826045612e+00 1.113295893123242841e+01
4.225305649536339470e-01 6.203862610534100597e+00
2.048080151351014747e-02 2.304022034962436738e+00
2.357883319678265865e-01 7.138691223080336101e+00
-1.854334175621223935e-01 -3.191637081218456906e+00
2.190918602712139673e-01 1.595818540609228453e+00
-2.375541944558132168e-01 -3.012225529315644135e+00
-2.347618860300020316e-01 -2.341792887994607497e+00
2.881367709448116599e-01 2.965011963025430131e+00
-8.038390136976189537e-02 2.643959712251976457e-01
7.081944421932241385e-01 9.593796670171457208e+00
-1.818022231874694139e-02 -2.587303432703719874e+00
-4.741303023653710702e-01 -7.252003782176848823e+00
1.932126219080534668e-01 5.410674696858507993e+00
-5.588938601369604076e-01 -8.252931387529383045e+00
1.615853257428545575e-01 6.609899280629940588e-01
-1.464986745672094137e-01 -3.710986310410809619e+00
5.310537943339036643e-02 -3.210522507734542952e+00
-4.856708495087485450e-02 -1.699688386447698818e+00
-7.245769721199421531e-02 -1.510834121286843690e-01
5.652529987327633565e-01 8.885593175818248923e+00
-4.948924857629821150e-01 -4.910210894182241326e+00
-2.869162325566846916e-01 -4.910210894182241326e+00
-4.924079516313870780e-02 -2.521204439897420269e+00
3.587576023626609656e-01 5.061294306310926139e+00
-6.934162826204672836e-01 -8.101847975400698232e+00
-8.226372709019185159e-01 -1.194503227142410751e+01
-5.513211847462456267e-02 -2.124610483059623522e+00
7.526513890448233157e-01 1.410741360751590179e+01
2.403728996230870552e-01 4.494731510828359866e+00
-6.139321245897479129e-02 -6.005565632115203556e+00
3.643122413047704122e-01 1.916870791382682571e+00
-1.538216227948517589e-01 2.927241109993259371e-01
-1.269175032668322933e-01 -9.065004727721061029e-01
2.205477435222785998e-01 1.491948694770758088e+00
1.684340717534217324e-01 3.153866228186285703e+00
-5.850570760927572556e-01 -3.408819486153440881e+00
2.397412931592470819e-01 2.067954203511367162e+00
-2.947261905595197073e-02 -5.382346557084380478e+00
3.862491430258659375e-01 4.919653607440284127e+00
1.351601068583669074e-01 -1.548604974319014893e+00
2.485001658256775214e-01 8.621197204593052277e+00
-3.758192461823962049e-01 -5.099065159343096898e-01
-7.240418909427271954e-01 -4.626929496440959078e+00
-7.412449310583647533e-01 -5.344575704052209275e+00
1.510005898535434765e-01 -3.446590339185611640e+00
-3.002546094756766704e-01 -9.707109229267970818e+00
7.231578097232108093e-02 3.116095375154114833e-01
1.025686352763921061e+00 1.433403872570892723e+01
1.706090716391207573e-01 -1.671360246673570860e+00
1.828454787456622599e-01 3.559902898282124806e+00
-1.746423618907554653e-01 -3.371048633121270122e+00
1.535767178775821751e-01 2.691173278542190239e+00
7.961067985800230895e-01 7.374759054531405233e+00
-3.233113996643611765e-01 -1.019813031868619380e+00
-5.371417393345682273e-03 4.258663679377290734e+00
7.281405366252928779e-01 2.313464748220479539e+00
1.021806030871087595e-01 -3.965939568377964131e-01
-1.565980262602987005e-01 3.210522507734542286e-01
-6.110134664338400245e-01 -6.184977184018015883e+00
1.626068523988185299e-01 -4.570273216892701384e+00
-1.868806893444609207e-01 2.115167769801581166e+00
-3.315079687273713716e-01 -2.304022034962436738e+00
-5.503767534481877888e-02 2.889470256961088168e+00
-1.592439531928992458e-01 -3.134980801670200545e+00
-3.480632605818147485e-01 -3.012225529315644135e+00
3.443702362940292971e-01 1.019813031868619380e+00
-6.032928809645795587e-01 -9.999833340267295867e+00
-4.785679600655349808e-01 -6.553243001081684227e+00
2.754893980642911938e-02 2.455105447091120718e-01
-2.338208022484729587e-01 -1.794115519028126882e-01
2.466301186770245707e-02 -2.171824049349837527e-01
8.357993040314803945e-01 1.017924489217010908e+01
7.911140566541864372e-01 9.216088139849746952e+00
1.556525187970742019e-01 9.065004727721061029e-01
3.833178079515218994e-02 1.359750709158159099e+00
-5.334132169793294187e-01 -7.034821377241865292e+00
2.644118175834833107e-01 2.587303432703719874e+00
-2.583696983005808190e-01 -2.181266762607880327e+00
4.789347457885719805e-01 6.118878191211716278e+00
-1.609547076296520274e-01 -1.444735128480544084e+00
3.958034978420073569e-01 2.502319013381334667e+00
5.716265424994091404e-01 6.902623391629266081e+00
-3.304745913143846692e-01 -5.684513381341748328e+00
-1.051967644719446815e+00 -1.302150158284098325e+01
1.512033246013823329e-01 1.085912024674918763e+00
-5.248746039578067180e-02 -3.909283288829707548e+00
7.792370673722701646e-01 1.180339157255346549e+01
-2.699844017194134027e-01 -4.305877245667504738e+00
-2.598654822848059931e-01 -4.390861664989889057e+00
1.164292282628301284e-01 3.219965220992585309e+00
5.976598356686239066e-01 5.467330976406764798e+00
2.907332000532750205e-01 3.172751654702371304e+00
-2.492437888470659668e-02 5.665627954825663837e-01
-8.088601511821086332e-01 -9.537140390623200403e+00
7.262651413801125555e-01 1.398465833516134715e+01
2.123245326629923380e-01 4.060366700958391917e+00
-5.627516731581276577e-02 -3.012225529315644135e+00
-2.808912037072496259e-01 -1.624146680383356856e+00
-1.180991513655944014e-01 -2.908355683477173770e+00
1.139211585732503029e-01 1.964084357672896575e+00
-2.098300704151847065e-02 -4.721356629021386531e-01
-5.627340823505789374e-02 1.048141171642747782e+00
5.320698479230179245e-01 3.125538088412157300e+00
6.804652571981522069e-01 1.018868760542815188e+01
4.157416385633854738e-01 6.090550051437588763e+00
-1.278143502269836473e-01 1.095354737932961564e+00
1.826233368629562592e-01 5.127393299117225745e+00
-4.054289711092990967e-01 -4.211450113087076730e+00
2.672198615416401246e-01 2.398449167542864302e+00
2.101058793197617680e-01 9.537140390623199959e-01
1.881119892071937694e-01 2.096282343285495564e+00
-2.407051116020515469e-01 -4.702471202505300596e+00
1.942776183873692192e-02 2.492876300123291866e+00
-2.559812783304808020e-02 2.313464748220479539e+00
6.696420655297204982e-01 7.931879136755929594e+00
-1.140751426323670520e-01 -4.456960657796188663e+00
-5.633321756010455372e-01 -2.473990873607206264e+00
-4.471283025559855684e-01 -2.738386844832404243e+00
-8.277981290697730699e-02 -2.190709475865923128e+00
-2.231466555025622411e-01 -5.184049578665481661e+00
1.854994972612278581e-01 -1.114240164449047166e+00
-4.798110920854560535e-02 2.058511490253324361e+00
-4.699946065296030373e-02 -1.199224583771432151e+00
1.503191177718632976e-01 3.956496855119921552e+00
-5.141924095309959863e-01 -7.497514326885960756e+00
-3.347976735837470685e-01 -2.842256690670874164e+00
1.208407925334430838e-01 7.648597739014645347e-01
-2.140492577181637157e-01 -5.797825940438262826e+00
-3.526707577166883212e-01 -7.667483165530730282e+00
-3.043621652741311800e-01 -5.136836012375267657e+00
3.775537676178720159e-01 5.807268653696304739e+00
1.826950456201795747e-01 4.371976238473803456e+00
-3.723004351596650302e-02 -1.586375827351185652e+00
-6.401285562884676539e-01 -6.156649044243887481e+00
3.086725169370009847e-01 3.994267708152092311e+00
-4.392617918388674325e-01 -7.497514326885960756e+00
1.860358968098440868e-01 2.426777307316992705e+00
4.759126028543180786e-01 9.093332867495188765e+00
-2.786296030825383130e-01 -6.628784707146025745e+00
2.767638996819295483e-01 3.493803905475825644e+00
-3.110560191859061963e-01 -5.637299815051535212e+00
-1.069919199443656183e-01 3.965939568377964131e-01
1.471953547369872772e-01 3.078324522121943740e+00
3.846001963220806452e-01 6.232190750308229887e+00
5.950452491198190419e-01 5.892253073018689946e+00
-2.807944088765197410e-01 -2.436220020575035061e+00
1.826498448864377067e-01 1.567490400835100273e+00
-3.171150439950696232e-01 -1.709131099705741841e+00
3.190782579269305086e-01 8.120733401916784278e-01
-2.788726014037324341e-01 -4.183121973312948327e+00
3.328166591783173200e-01 3.474918478959740042e+00
-1.056731490114912048e-01 -4.721356629021386531e-02
-1.012697324580891928e-01 -4.721356629021386531e-02
1.430307640134282354e-01 2.700615991800233040e+00
-3.681977929936130489e-01 -1.284209003093816914e+00
-4.758532530018143025e-01 -6.175534470759973082e+00
-3.225816567536040624e-01 -2.492876300123291866e+00
-4.290749836456012045e-02 -7.365316341273362433e-01
-3.839329059924746490e-01 -1.152011017481218147e+01
1.228486076017223927e-01 -2.587303432703719874e+00
-6.878850033924258645e-01 -5.363461130568294877e+00
1.976285265432723148e-01 5.080179732827011740e+00
4.062132932733222290e-01 2.889470256961088168e+00
6.012844534997421192e-02 -2.577860719445677073e+00
1.908391297279413146e-01 1.085912024674918763e+00
1.250762261222929661e-01 2.747829558090447044e+00
6.907835012693200882e-01 3.352163206605184076e+00
-5.324060795984122407e-01 -5.637299815051535212e+00
-2.608319955249975841e-01 -8.592869064818923208e-01
-1.568000575685464248e-01 -2.426777307316992705e+00
-5.333109886240212649e-01 -8.885593175818248923e+00
2.915392807249946316e-01 3.163308941444328948e+00
-6.536386566751209437e-02 2.020740637221153158e+00
-2.914823149358256038e-02 -2.304022034962436738e+00
2.052576138126836480e-01 2.832813977412831807e+00
-2.620103981368245294e-01 -1.104797451191004365e+00
2.348391360504429870e-01 3.777085303217109225e+00
6.114934121878456974e-01 4.485288797570317065e+00
2.866028134294275054e-01 2.455105447091120663e+00
-8.160364231380851097e-01 -7.318102774983148429e+00
1.148512777364775611e-01 5.004638026762668890e-01
2.296467322435587211e-01 1.000927605352533778e+00
-6.970537768252672850e-02 2.389006454284821501e+00
-5.300857917371738504e-01 -7.233118355660764109e+00
-3.735021713571572977e-01 -6.515472148049512580e-01
4.129305688609134495e-01 6.732654552984496554e+00
6.597765108803674838e-01 7.469186187111833242e+00
5.438345789526188856e-01 7.214232929144677620e+00
-2.471120261725252565e-01 -6.421045015469084571e-01
-5.630676288866234280e-01 -4.655257636215086592e+00
4.942492663734810443e-01 7.214232929144677620e+00
-9.632447838838185949e-02 -2.813928550896746206e+00
9.060459774151174983e-02 3.975382281636007153e+00
-2.084813555514206662e-01 -1.246438150061645933e+00
2.934162300548597280e-01 3.682658170636681216e+00
1.796994758689529348e-01 2.275693895188308336e+00
8.504516042328084946e-02 -4.438075231280103061e-01
-2.693223766398328278e-01 -6.251076176824314601e+00
-1.128267902974295911e+00 -4.466403371054231464e+00
-1.743221554190373945e-01 2.700615991800233040e+00
2.270627427025191380e-01 1.208667297029474952e+00
3.085931769599875585e-01 -4.815783761601814539e-01
2.549382349311769547e-01 2.294579321704393493e+00
8.190590760993726738e-01 4.947981747214412529e+00
5.026684363263448363e-01 7.214232929144677620e+00
1.907930725868912658e-01 3.616559177830382055e+00
1.832206695124289353e-01 2.861142117186960210e+00
-4.597766541592053779e-01 -5.996122918857160755e+00
8.185832660384141368e-01 7.658040452272689258e+00
-4.245837559290780577e-02 -1.218110010287517531e+00
1.741101312389478351e-01 3.588231038056253208e+00
-4.827385852292063739e-01 -8.838379609528034919e+00
6.364635362404021945e-01 7.705254018562903262e+00
4.696345719924834294e-01 7.648597739014645347e-01
5.741203382544937117e-01 1.085912024674918763e+00
-6.446256694245999785e-01 -4.343648098699675053e+00
-5.279648999363522055e-01 -4.570273216892701384e+00
3.645849679295221774e-02 2.086839630027452763e+00
2.743989335809048358e-01 4.957424460472455330e+00
7.188795064595379092e-01 7.365316341273362433e+00
-6.338546957350363505e-03 3.210522507734542286e-01
-1.896955037084092632e-01 -2.795043124380660604e+00
1.580100327655669656e-01 6.222748037050187087e+00
7.039809264138354727e-01 6.336060596146700696e+00
-2.523869142042511893e-01 6.421045015469084571e-01
-3.830320599116068814e-01 -3.805413442991237627e+00
-1.502527547716292489e-01 -1.737459239479870021e+00
2.249955331274632042e-01 -2.417334594058949904e+00
5.953843376545350091e-02 -1.142568304223175346e+00
-5.891461257457503153e-01 -6.147206330985845568e+00
2.029004316894102433e-01 3.314392353573012873e+00
-3.151636642537867239e-01 2.832813977412831571e-02
3.982399354591791008e-03 -1.218110010287517531e+00
2.550306177683482889e-01 1.114240164449047166e+00
-3.815381880889842092e-01 -7.544727893176174760e+00
-4.488563503474744532e-01 -4.428632518022060260e+00
7.343122305123875315e-02 -2.360678314510693265e-01
2.816968883997906792e-01 4.560830503634659472e+00
-3.522822022153286881e-01 -6.241633463566272688e+00
9.961668421334596291e-02 2.974454676283473376e+00
5.911459693409313321e-01 6.288847029856486692e+00
-3.402079457843569243e-01 -6.997050524209694089e+00
-1.974109750154751791e-02 -2.832813977412831571e-02
1.774148821986208102e-01 4.456960657796188663e+00
3.433128863578256418e-01 1.057583884900790583e+00
-7.668751864929752582e-01 -1.074580768765267536e+01
5.198931602531313700e-01 5.523987255955022491e+00
3.639421226552166377e-01 3.040553669089772537e+00
-4.414544858139897165e-01 -3.522132045249954047e+00
-1.008001104086775346e+00 -1.145401118200588364e+01
1.884444379545680004e-01 4.721356629021386531e-02
4.891001238214678914e-01 5.939466639308903950e+00
8.151348040144028584e-01 8.800608756495863716e+00
1.036363213463512289e-01 3.106652661896072143e+00
6.304817426703021033e-01 7.941321850013970618e+00
-3.872142100182636160e-01 -7.176462076112506416e+00
2.462328090204538300e-01 5.306804851020038072e+00
-4.282165683369974496e-01 -1.624146680383356856e+00
-6.681090429232203753e-01 -8.800608756495863716e+00
-3.114012889521862171e-01 -1.926313504640725816e+00
3.362209854206731352e-01 2.370121027768735900e+00
5.728935380354329698e-01 6.354946022662785410e+00
4.192819616181726050e-01 6.666555560178196949e+00
9.293630763161189745e-02 2.445662733833077862e+00
-3.425942791370988338e-01 -3.503246618733868445e+00
6.846133168089488241e-02 -2.266251181930265257e-01
-2.326153470207540652e-01 -3.068881808863900940e+00
2.582748532644102979e-01 1.359750709158159099e+00
-1.354312723499979110e-01 -2.558975292929591028e+00
8.480060633193613195e-02 2.143495909575709568e+00
4.518987489942210556e-01 5.108507872601140143e+00
2.681818259102052293e-01 -1.605261253867271143e-01
-1.654555336418469802e-01 3.106652661896072143e+00
-5.613448939787701875e-01 -6.241633463566272688e+00
-3.393839150434489749e-02 -5.099065159343096898e-01
1.086476461214020417e-01 1.123682877707089967e+00
-1.661464217998985526e-02 -2.965011963025430131e+00
-9.314382293952670755e-02 -2.568418006187633829e+00
-2.986160144135957539e-01 -4.192564686570991128e+00
4.202184254721050838e-01 6.203862610534100597e+00
1.770902461283486440e-01 3.021668242573687380e-01
-4.049266927390444692e-01 -3.238850647508670466e+00
-3.439962437824710673e-01 -3.040553669089772537e+00
1.299657624498528286e+00 1.796948333005539666e+01
7.816360509445997862e-02 -5.051851593052883338e+00
-2.227050247563683860e-01 -2.653402425510019036e+00
-6.392412295037505077e-01 -8.696738910657392907e+00
5.644367069975234630e-01 5.693956094599792017e+00
4.643551437072530874e-02 -8.498441932238494367e-02
5.202500332796341498e-01 2.889470256961088168e+00
-1.333546362787184913e-01 -2.115167769801581166e+00
-7.326264045367018030e-01 -9.641010236461669436e+00
1.371725557942795604e-01 3.786528016475151581e+00
6.862193566562440061e-01 9.725994655784054643e+00
-1.977155253384891009e-01 -9.442713258042773061e-01
3.023683351440124567e-01 4.456960657796188663e+00
7.220089956660986630e-01 7.100920370048164898e+00
-2.494537304403579570e-01 -1.794115519028126882e-01
1.700660139723683337e-02 -3.257736074024756956e+00
4.478614435892603329e-01 1.123682877707089967e+00
-2.653561679003057505e-01 -7.648597739014645347e-01
2.080671088047001405e-01 9.820421788364482873e-01
-1.199599984177830703e-01 -3.465475765701697686e+00
3.806026475241227613e-01 5.665627954825663615e+00
-2.522579670305228339e-01 -8.687296197399350106e-01
-1.175527336032224368e-01 -4.891325467666155724e+00
-1.358929554199916068e-01 0.000000000000000000e+00
-1.899630739799903767e-01 -3.673215457378637971e+00
-8.894281005948498353e-02 -3.541017471766039648e+00
6.526390853025758609e-01 4.636372209699000990e+00
5.473019772808417338e-01 5.958352065824989552e+00
-5.153304492113613966e-01 -4.636372209699000990e+00
3.629654076549120312e-01 6.222748037050187087e+00
-1.070620726879146917e-01 -3.276621500540842113e+00
1.971619209594235866e-02 3.116095375154114833e-01
2.945135744414112966e-01 5.363461130568294877e+00
6.948274896086037433e-01 5.892253073018689946e+00
-6.583886241132492767e-01 -1.158620916761848285e+01
7.339843861981536488e-01 7.960207276530057108e+00
4.816727083436329049e-01 4.013153134668178801e+00
1.020197249772985815e-01 4.541945077118572982e+00
-5.258926899234807051e-01 -3.862069722539493988e+00
-4.986189879606073849e-01 -2.049068776995281560e+00
-2.061746640755535431e-01 -4.098137553990563120e+00
2.151981374886356435e-01 3.172751654702371304e+00
1.443149367748012557e-01 -3.465475765701697686e+00
-2.814363439533074662e-01 -2.568418006187633829e+00
-5.277921453173726185e-01 -4.088694840732520319e+00
3.140410287292635244e-02 4.079252127474477518e+00
3.109846287256313735e-01 9.159431860301489037e-01
2.604805863626240281e-02 4.220892826345118642e+00
-6.508728907487668636e-01 -8.838379609528034919e+00
5.735419690844466983e-02 4.721356629021386531e-02
3.328356326251324937e-01 1.765787379253998646e+00
7.615441117793479708e-02 4.910210894182241437e-01
-3.580247008754048332e-01 -5.986680205599117954e+00
-8.125650468116854541e-02 -2.710058705058275841e+00
-9.279019582094427676e-02 -2.086839630027452763e+00
-4.123813265600103084e-01 -6.156649044243887481e+00
5.766539556081021894e-02 1.775230092512041224e+00
2.034960791985285788e-01 8.687296197399350106e-01
2.428911035586762968e-02 9.442713258042773061e-01
-1.655518868840054336e-01 -6.326617882888657673e-01
-3.934611465978503086e-01 -3.777085303217109225e+00
-1.750551461789357499e-01 1.964084357672896575e+00
-1.383093619656547597e-02 7.931879136755928261e-01
1.564516506030034226e-01 2.946126536509344973e+00
1.795290545465726972e-01 -1.510834121286843690e-01
2.241455061756585376e-01 -1.813000945544212206e+00
1.562575563954048119e-01 8.026306269336357380e-01
8.857100525428399096e-02 -2.842256690670874164e+00
1.377704514944181335e-01 4.862997327892027322e+00
-3.234075805665123093e-01 -5.391789270342423279e+00
-3.611568676239644837e-01 -3.049996382347815782e+00
5.464229069044709286e-01 5.467330976406764798e+00
1.243574434973214182e-01 1.123682877707089967e+00
2.866688021450043977e-01 5.684513381341748328e+00
-5.477571685768113374e-01 -6.638227420404069434e+00
-6.676157907015208837e-01 -4.957424460472455330e+00
1.784565726494055833e-04 1.170896443997303749e+00
3.210470599323512753e-01 1.321979856125988229e-01
-2.629308780051882177e-01 -1.312537142867945317e+00
-7.578975016108401019e-02 6.232190750308229665e-01
6.951321294309348309e-02 3.399376772895397747e-01
-4.965369958582236953e-01 -6.694883699952326239e+00
-3.908324178081073463e-01 -4.721356629021386531e-01
6.264699272611267133e-01 5.505101829438936001e+00
-1.468201638679969001e-01 1.699688386447698873e-01
3.006620842598456966e-01 1.860214511834425988e+00
-5.743118791629614472e-01 -6.987607810951651288e+00
-2.482161237486629202e-01 -1.794115519028126882e-01
-5.376783410028556504e-02 1.473063268254672487e+00
-5.583571413181085408e-01 -1.011314589936380948e+01
1.173247428777343844e-02 -1.123682877707089967e+00
-1.687333080305953303e-01 -1.576933114093142851e+00
4.546444879538208417e-01 1.271933475858361362e+01
8.437578642649026794e-02 -1.199224583771432151e+00
1.028546298533731251e-01 -2.596746145961762231e+00
1.904333164294287617e-01 5.684513381341748328e+00
6.456736948985315472e-01 7.752467584853116378e+00
-4.694704519229452033e-02 -3.323835066831056118e+00
3.044993790371273157e-01 1.992412497447024977e+00
3.641527488985839001e-01 1.699688386447698818e+00
-4.951133369906013937e-01 -7.676925878788773971e+00
3.117900371806146542e-01 4.919653607440284127e+00
4.122335235868333503e-01 4.589158643408786986e+00
-6.709588390012016790e-01 -6.572128427597768940e+00
-3.711761966616048403e-01 -3.153866228186285703e+00
1.768378519638997420e-02 1.699688386447698818e+00
6.067052899125206095e-02 -1.765787379253998646e+00
6.461703550575973454e-01 3.805413442991237627e+00
8.520017320608633260e-02 -3.399376772895397747e-01
-3.055678614511985608e-02 1.189781870513389350e+00
-3.125870836348076942e-01 -1.746901952737912822e+00
3.452372294530579033e-01 5.032966166536797736e+00
-3.327965969977536020e-01 -2.058511490253324361e+00
-2.145898824719850440e-01 -1.312537142867945317e+00
-8.458277394989062448e-02 -3.182194367960414549e+00
1.368153269946557338e-01 -3.777085303217109225e-01
7.589874718834282996e-01 9.971505200493167465e+00
-6.049720828615171714e-02 1.869657225092469011e+00
-5.438347428910784709e-01 -8.658968057625223480e+00
-1.882753075656046771e-01 -4.504174224086402667e+00
-2.213397039374162198e-02 -2.700615991800233040e+00
-5.732234453722276912e-01 -4.079252127474477518e+00
3.534047632477871348e-01 6.015008345373246357e+00
8.622222498866547458e-01 1.229441266197169114e+01
-1.668670701484731844e-01 -1.510834121286843690e+00
4.422724912825495291e-01 2.568418006187633829e+00
1.725341302677209643e-01 1.133125590965132767e+00
6.274923751020043960e-01 6.845967112081009276e+00
-8.013055002116578618e-02 -1.501391408028800889e+00
9.792387652081864513e-02 -4.721356629021386531e-01
-3.629518996354504923e-01 -1.067026598158833162e+00
2.562914346965483592e-01 3.607116464572338810e+00
4.608680174023254694e-01 6.468258581759299908e+00
4.719037446133245856e-02 -9.348286125462345053e-01
6.574063679510622205e-02 1.869657225092469011e+00
-5.192852736771048222e-02 -5.854482219986518743e-01
-3.232659937907300107e-01 -5.476773689664808487e+00
1.104722254805924203e-01 -9.442713258042773061e-02
7.324122840542490742e-01 5.807268653696304739e+00
5.603142606770601664e-02 5.854482219986518743e-01
-7.467928894360451597e-01 -6.628784707146025745e+00
-3.797723612804030369e-01 -3.635444604346467212e+00
6.363063518107140437e-01 6.723211839726453753e+00
-5.064368632919603180e-02 3.777085303217109225e-02
-3.109025629885619479e-01 -2.237923042156137132e+00
-2.387606191666654110e-01 -5.316247564278080873e+00
-1.295658785387406586e-01 -1.614703967125314055e+00
1.400411489817991739e-01 4.626929496440958522e-01
1.795873853044898938e-01 1.576933114093142851e+00
4.265972656935405061e-01 6.978165097693608487e+00
2.481213756152759742e-01 5.703398807857834818e+00
5.087260262317919723e-01 7.336988201499234918e+00
-3.232720738826710960e-01 -6.402159588952999414e+00
-1.031314321263489611e-02 1.775230092512041224e+00
-1.041089638851890320e-01 -5.760055087406091845e-01
-3.889266941149474022e-01 -2.020740637221153158e+00
-3.527001169353717880e-01 -3.295506927056927715e+00
-1.999528305240571291e-01 -1.652474820157485258e+00
-9.562959627152001207e-02 -1.388078848932287501e+00
6.883961909312653893e-02 -1.227552723545560331e+00
4.840660685096945803e-01 3.408819486153440881e+00
6.558392142672920914e-03 1.189781870513389350e+00
1.348277786687421542e-01 -3.399376772895397747e-01
2.277165715495410303e-01 3.833741582765365141e+00
1.550086614449743549e-01 1.397521562190330302e+00
-3.313668559812513181e-01 -2.360678314510693099e+00
-1.620025553164612109e-01 -2.587303432703719874e+00
7.353797041118074196e-01 6.345503309404742609e+00
-4.349122762538158993e-01 -9.216088139849746952e+00
-1.349672027367410654e-01 -4.117022980506648722e+00
-9.908236841255039229e-01 -8.130176115174826634e+00
2.833444693867830932e-01 5.816711366954347540e+00
2.546281195153216603e-01 1.784672805770084025e+00
6.574089967393286216e-01 7.431415334079662038e+00
6.676627881417270816e-01 7.412529907563576437e+00
1.484979067239763049e-02 -5.948909352566946751e-01
-9.578033577208410199e-01 -1.031144287778270829e+01
3.754908788656157181e-01 6.345503309404742609e+00
3.005508545496993755e-01 2.880027543703045367e+00
1.906240579403542523e-01 2.275693895188308336e+00
-3.990044300443153225e-02 -8.592869064818923208e-01
-4.529207867452823832e-02 3.238850647508670466e+00
6.974502763360559410e-01 6.137763617727801879e+00
-1.937079921004899452e-01 -1.142568304223175346e+00
-8.874954362591099821e-01 -8.413457512916110659e+00
-2.044074051260979241e-01 -1.652474820157485258e+00
3.497041469493874510e-01 3.654330030862552814e+00
-1.694228082879405684e-01 -1.369193422416202122e+00
-6.442227328333072212e-01 -3.352163206605184076e+00
-1.095966818930169118e-02 9.159431860301489037e-01
8.482977771202134809e-01 5.004638026762669334e+00
-6.242781594071422635e-02 3.814856156249279984e+00
1.074631022904479621e-01 1.236995436803603132e+00
4.304644618014177859e-01 3.286064213798884470e+00
3.190503821236648774e-01 4.258663679377290734e+00
6.000389247043138585e-01 9.499369537591029200e+00
-2.557254928465436117e-01 -8.082962548884612630e+00
6.463379373099991110e-01 1.039642729710509350e+01
3.149567986592000102e-01 5.854482219986518743e-01
-1.981067758763120634e-01 -3.286064213798884470e+00
-6.156006362385906677e-02 -2.691173278542190239e+00
4.011555217354387803e-01 5.023523453278754936e+00
-5.842505309988967888e-01 -7.695811305304859573e+00
6.107238054422743367e-01 6.345503309404742609e+00
2.567693670911734838e-01 1.057583884900790583e+00
-1.182752412351843058e-01 2.558975292929591028e+00
3.570926639229204946e-01 6.260518890082358290e+00
1.231301849256064146e-01 5.202935005181568151e+00
-9.678667238210995061e-01 -1.261546491274514281e+01
1.939159938496199387e-01 -2.266251181930265535e+00
5.178168395686258418e-02 3.663772744120595615e+00
-4.028944993571367261e-01 -3.862069722539493988e+00
1.084134780361273864e-01 4.334205385441633140e+00
-2.852066194456777393e-02 -7.525842466660089158e+00
-3.034928292254318594e-01 -2.067954203511367162e+00
5.665332903292543687e-01 6.751539979500581268e+00
-3.924610691810495600e-02 8.026306269336357380e-01
-1.398462960109300157e-01 -2.955569249767387774e+00
2.550580634982142492e-01 3.399376772895397747e-01
-5.338594900946838084e-01 -4.230335539603162331e+00
-8.198858989699130406e-01 -7.091477656790122097e+00
1.731158422190010593e-01 3.947054141861878751e+00
-9.375944359710832732e-01 -1.037754187058900612e+01
4.453117818266303929e-01 7.242561068918806910e+00
-4.277953761021690005e-01 -5.797825940438262826e+00
6.065486040530065903e-01 9.518254964107114802e+00
2.531564684867700921e-01 1.850771798576383409e+00
-4.880478318521973974e-02 -3.493803905475825644e+00
3.333336954582924450e-01 3.097209948638029786e+00
1.926058508108249301e-01 -2.643959712251976457e-01
-2.459859803549337143e-01 -4.003710421410135112e+00
-2.650051679398369164e-01 -2.965011963025430131e+00
2.928579016080258834e-01 7.506957040144004445e+00
-1.500054210874330884e-01 -5.099065159343096898e-01
4.213755590977355525e-01 1.916870791382682571e+00
1.282384619545969551e-01 4.466403371054231464e+00
-3.670509963267120090e-01 -6.128320904469759078e+00
4.512312611408462737e-01 1.152011017481218369e+00
5.175579817272275562e-01 6.638227420404069434e+00
-4.618626686697226424e-01 -6.912066104887309770e+00
-3.928382030488274113e-02 -1.199224583771432151e+00
2.649540744128889291e-02 7.554170606434218449e-02
3.896788324259881642e-01 2.672287852026104638e+00
3.841153344794505098e-01 1.463620554996629686e+00
7.104834053181398323e-02 4.239778252861205132e+00
1.994567198809462510e-02 4.664700349473129393e+00
-2.785751351238797691e-01 -1.482505981512715065e+00
-9.386540335797799450e-02 3.965939568377964131e-01
3.687307899357942370e-02 -2.634516998993933434e+00
1.130321561182749679e-01 -2.360678314510693265e-01
-5.756892992734565645e-02 -2.030183350479195958e+00
-1.755488578510435715e-01 -2.766714984606532202e+00
5.059741918745394029e-01 9.149989147043445570e+00
4.035978904167043524e-01 7.799681151143330382e+00
3.820843205037284876e-03 -8.876150462560206122e-01
-1.296369029193772393e-01 -6.071664624921502273e+00
1.711828761302508772e-01 3.644887317604510457e+00
3.920935609463466753e-01 2.011297923963110357e+00
6.272158405259580238e-01 9.244416279623873578e+00
5.281084979035187421e-02 -2.067954203511367162e+00
-2.772851701821664183e-01 -2.086839630027452763e+00
-1.089781040045603167e-01 -3.758199876701023623e+00
-1.147967880473359514e-01 7.554170606434218449e-02
5.475497818354049251e-01 4.645814922957043791e+00
7.114202903559340152e-01 9.801536361848398826e+00
-5.456388474873308247e-01 -1.473063268254672487e+00
1.573738547603898974e-01 1.888542651608554612e-01
5.850439207289498400e-01 5.051851593052883338e+00
-7.058206602953018827e-01 -4.834669188117899807e+00
3.421611773558310143e-01 -3.371048633121270122e+00
-6.488488173933686098e-02 -1.775230092512041224e+00
-2.164228266538581816e-02 2.823371264154789007e+00
1.276827812028948628e-01 1.444735128480544084e+00
-8.434980444478784589e-01 -6.326617882888657896e+00
-4.693316540804949866e-01 1.926313504640725816e+00
8.798810952278575404e-02 2.332350174736564696e+00
-2.187043528394408756e-02 -4.315319958925546651e+00
8.058108844724097830e-01 9.480484111074943598e+00
1.578866367298332740e-01 -8.781723329979778114e-01
2.034810055715965613e-02 -4.268106392635332647e+00
-2.472457239253957328e-01 -1.454177841738586885e+00
-1.511079989188762185e-01 -6.156649044243887481e+00
4.436261684927252369e-01 6.222748037050187087e+00
1.171728673541750226e-01 3.031110955831729736e+00
-6.524579410971902416e-01 -3.068881808863900940e+00
9.382953341073462239e-01 1.272877747184165820e+01
8.030629690058898040e-01 9.225530853107787976e+00
4.445485816884318236e-02 -5.287919424503952914e-01
3.315387260259614610e-01 4.409747091505974659e+00
5.414491071051186211e-01 3.635444604346467212e+00
2.767616639940033152e-01 1.982969784188982398e+00
-8.228569587474109104e-03 7.459743473853790441e-01
-3.213280821030682910e-01 -1.454177841738586885e+00
-3.771903567781020872e-01 -7.799681151143330382e+00
1.237108300275903822e-01 -4.910210894182241437e-01
-1.860099198109180230e-01 -3.767642589959065980e+00
-1.757007890142023299e-01 -1.369193422416202122e+00
-1.981661409696144627e-01 -4.929096320698327816e+00
5.542887323027601010e-01 9.168874573559532948e+00
1.138288065962069079e-01 -1.643032106899442235e+00
2.939217553347852618e-01 6.052779198405417560e+00
-6.932507566806156429e-01 -5.533429969213064403e+00
3.283580000418190314e-01 5.032966166536797736e+00
2.434185485775341995e-01 3.361605919863226877e+00
-4.412101482137858466e-01 -3.399376772895397636e+00
3.983002086110749573e-01 6.864852538597095766e+00
-2.456799593924747782e-01 -5.316247564278080873e+00
3.919230519398588242e-01 1.189781870513389350e+00
2.915909825493135932e-01 9.065004727721061029e-01
-2.900301856108797316e-01 -2.889470256961088168e+00
-6.901429245826327108e-01 -7.761910298111158291e+00
-4.674152896817790892e-01 -5.646742528309578013e+00
-3.072971516068531955e-03 1.236995436803603132e+00
-3.769177906658771615e-02 -3.408819486153440881e+00
2.225492505447684011e-01 2.011297923963110357e+00
7.265387749168943088e-02 -1.397521562190330302e+00
2.431375740228499949e-01 3.635444604346467212e+00
7.449144902801514423e-01 9.253858992881918155e+00
-9.737726702182521177e-02 -3.635444604346467212e+00
-2.981493040567638197e-01 -2.294579321704393493e+00
-1.026271945677860453e-01 -1.756344665995955623e+00
-5.986311600825541257e-01 -4.022595847926220713e+00
-6.422402814939228710e-01 -7.497514326885960756e+00
2.545496762154155768e-01 3.031110955831729736e+00
1.588201465238792964e-01 1.255880863319688734e+00
3.685489180581524860e-01 4.862997327892027322e+00
-6.938957219226381534e-01 -8.215160534497211842e+00
-2.701804324158313952e-01 -2.813928550896746206e+00
4.389105775153108180e-01 5.184049578665481661e+00
4.452755431197765179e-01 6.024451058631288269e+00
1.508178947394505920e-01 9.914848920944911992e-01
-4.998549273678508098e-01 -3.097209948638029786e+00
3.890188305692140330e-02 8.687296197399350106e-01
5.887016694193286659e-01 4.268106392635332647e+00
-4.843562031133729628e-01 -6.902623391629266081e+00
4.656733042468207406e-01 4.759127482053557401e+00
9.607902729301641409e-02 3.795970729733194382e+00
3.370085197001168598e-02 -1.378636135674244700e+00
-4.217773548411609674e-01 -8.234045961013297443e+00
-4.902556271123730824e-01 -4.768570195311600202e+00
-4.513289391269398321e-02 3.484361192217783287e+00
-1.832126299081291987e-01 -2.700615991800233040e+00
-4.675027244097483825e-01 -1.454177841738586885e+00
2.599300828621297632e-01 1.227552723545560331e+00
-1.916408129472086941e-01 -1.860214511834425988e+00
-4.122749185642480274e-01 -3.890397862313622390e+00
3.749258998952207933e-01 4.560830503634659472e+00
2.185168118140624338e-01 5.863924933244561544e+00
-9.218814503467916144e-02 2.615631572477847833e+00
3.663579800175111312e-01 3.361605919863226877e+00
1.746235775317190875e-01 1.010370318610576579e+00
1.819580871154933832e-01 4.249220966119247045e+00
-3.951702785358280345e-01 -6.874295251855138567e+00
-5.606621351422853838e-02 -2.455105447091120663e+00
2.002404367804354601e-01 2.851699403928917409e+00
1.577596374961827974e-01 -1.860214511834425988e+00
6.764387095682024009e-01 9.914848920944910660e+00
-4.802465886105199977e-01 -5.939466639308903950e+00
-6.217084007905432363e-01 -7.459743473853790441e+00
-9.830516916977403985e-02 -3.087767235379986541e+00
5.413971446047604053e-01 1.794115519028126604e+00
2.526485321811802187e-01 8.687296197399350106e-01
3.881544339090408080e-01 3.333277780089098474e+00
2.012635560032564885e-01 4.003710421410135112e+00
-2.908894301119758774e-01 -2.455105447091120718e-01
-1.802674405320771056e-01 -3.352163206605184076e+00
-3.842079371998245452e-01 -5.372903843826337678e+00
7.341981531229885283e-01 9.112218294011276143e+00
5.753129177697484664e-01 6.666555560178196949e+00
1.897176126923143524e-01 3.777085303217109225e-01
-3.956554675692569578e-01 -3.314392353573012873e+00
3.045456576179112473e-01 2.322907461478521896e+00
-2.095690771559531873e-01 -2.870584830445003011e+00
-4.906129781571035853e-01 -4.815783761601813318e+00
-4.286232249121295079e-01 -5.127393299117225745e+00
6.766267973168123007e-01 6.269961603340401091e+00
1.239376228046930456e-01 2.804485837638703405e+00
-2.865015064943631229e-01 -3.257736074024756956e+00
-2.199150783877336021e-02 -4.523059650602487380e+00
-5.052219033719766994e-01 -1.331422569384030918e+00
1.850748633388367703e-01 3.342720493347141719e+00
6.316422266927688989e-02 -1.737459239479870021e+00
1.016797095943761664e-01 -8.498441932238494367e-02
5.292986226718949805e-01 5.080179732827011740e+00
1.122584301832285983e-02 -1.935756217898768394e+00
8.495875002191558001e-02 3.484361192217783287e+00
-4.925917251125301322e-01 -5.977237492341074265e+00
-6.330905616735260644e-02 1.454177841738586885e+00
-3.581539577786364142e-02 8.970577595140633020e-01
5.621859598754379295e-02 5.486216402922850399e+00
-5.507843379703727393e-01 -7.393644481047489947e+00
1.907644979946137853e-01 9.348286125462345053e-01
2.561552450769659650e-01 -2.455105447091120663e+00
4.534994251130191056e-01 7.865780143949629100e+00
-3.151508459761792058e-01 -3.031110955831729736e+00
-4.970626008030625820e-01 -8.961134881882591330e+00
-8.368987012010356552e-02 -4.249220966119247045e-01
2.078561799241916142e-01 4.154793833538819925e+00
7.992608831731371280e-03 6.874295251855138567e+00
3.265289659682300560e-01 3.899840575571665191e+00
4.864533607426108630e-01 2.086839630027452763e+00
5.127161671396892606e-01 9.310515272430173184e+00
7.855162794837322604e-01 1.091577652629744399e+01
3.257417271209426257e-01 7.743024871595073577e+00
-4.571489585811117085e-01 -9.518254964107114802e+00
-3.502693723381992696e-01 -5.911138499534775548e+00
-5.710763781667146932e-02 1.982969784188982065e-01
-1.366708721524240722e-01 -4.438075231280103061e-01
4.915427148591592910e-01 3.569345611540168051e+00
-2.764747662939925910e-01 -1.416406988706415959e-01
3.982916362891243400e-01 1.860214511834425988e+00
7.645541833564242218e-01 1.030200016452466549e+01
-2.620255812869330403e-01 -1.416406988706415904e+00
6.318036913958575695e-01 6.043336485147374759e+00
-1.029089653782032376e-01 -4.759127482053557401e+00
2.332088316491874314e-01 2.965011963025430131e+00
2.169117649094356171e-01 1.879099938350511811e+00
-1.514296150131225760e-01 -2.398449167542864302e+00
-8.499224872951717247e-01 -7.931879136755929594e+00
1.198158057245039959e-01 1.095354737932961564e+00
5.297576808472457266e-01 4.286991819151419136e+00
4.212895180589432131e-01 8.196275107981126240e+00
-5.910663525698642840e-01 -8.970577595140634131e+00
-8.592594884715273884e-02 9.442713258042773061e-01
4.719572946171919914e-01 7.875222857207672789e+00
7.150465012589906078e-01 6.251076176824314601e+00
4.774992249945545497e-01 6.213305323792144286e+00
2.003713061647451610e-01 1.454177841738586885e+00
2.611412056660377679e-01 -1.303094429609902516e+00
-3.872683256407978281e-01 -4.343648098699675053e-01
-9.761727026864667200e-01 -4.947981747214412529e+00
5.530964204214415814e-01 1.055695342249181934e+01
3.014103144373506127e-01 3.984824994894049954e+00
-3.808108323231185199e-01 -5.533429969213064403e+00
5.328442362529552806e-02 -2.851699403928917409e+00
-3.188804783781987728e-01 -4.079252127474477518e+00
-6.051337616393747121e-01 -7.705254018562903262e+00
1.073230242427190451e+00 1.885709837631141639e+01
2.648528408074853346e-01 1.199224583771432151e+00
2.840808162802674341e-01 7.837452004175501363e-01
-2.945273356347119509e-01 -7.233118355660764109e+00
-3.973913736114528805e-01 -4.881882754408113811e+00
-7.800723764331720655e-01 -1.162398002065065228e+01
4.232450067850668241e-01 8.592869064818923208e-01
5.301620324514974558e-02 -1.340865282642073719e+00
-3.193675570997749763e-02 -8.970577595140633020e-01
-4.122526960167653964e-01 -2.927241109993259371e+00
8.293974110909560493e-02 2.521204439897420269e+00
-1.034792116328678291e-02 2.077396916769409962e+00
-1.839416967826015825e-01 -2.134053196317666323e+00
-2.931760786395358753e-01 -1.274766289835774336e+00
1.931386733776078724e-01 1.945198931156811195e+00
7.083471764916642321e-01 6.723211839726453753e+00
-3.232650762475034606e-02 8.498441932238494090e-01
-5.242661304591590410e-01 -4.579715930150745073e+00
1.106936676379904338e-01 2.445662733833077862e+00
-3.394596122071236177e-02 1.652474820157485258e+00
-2.594549933402963693e-01 1.170896443997303749e+00
4.236255751828985061e-01 6.005565632115203556e+00
-3.929266524858242016e-01 -8.234045961013297443e+00
-5.333322580850935468e-01 -8.451228365948280086e+00
-9.312767903535340563e-02 -4.249220966119247045e-01
2.436438487217415516e-01 2.747829558090447044e+00
2.532519843604766896e-01 2.776157697864575002e+00
5.635874580472302053e-01 9.348286125462344387e+00
-4.472668831173258752e-01 -7.563613319692261250e+00
-4.717003400122088963e-01 -8.923364028850420127e+00
-1.021564418569334887e+00 -1.366360608438789193e+01
2.676767300100434954e-01 3.852627009281451631e+00
-3.139817886898163546e-01 -3.229407934250628109e+00
6.317821976620576763e-01 1.119905792403872802e+01
2.959135805149705201e-01 -2.927241109993259371e-01
3.876823429987611980e-01 2.464548160349163908e+00
-3.950427230542028628e-02 -2.417334594058949904e+00
-3.945927529977173720e-02 8.498441932238494367e-02
4.750369750623719550e-02 3.559902898282124806e+00
-4.702016209739303676e-01 -5.920581212792819237e+00
-1.288572866481989820e-01 -6.723211839726453753e+00
5.117968915693251741e-01 8.337915806851768252e+00
3.446587542240893143e-01 6.874295251855138567e+00
-2.514181820102892595e-01 -7.459743473853790441e+00
4.511450007008660501e-01 4.456960657796188663e+00
6.463653085805431964e-01 9.612682096687542810e+00
-6.686190979526044353e-01 -1.137846947594154123e+01
-9.884677519395049794e-01 -1.647753463528463769e+01
-2.872018939642530522e-01 -3.238850647508670466e+00
9.597250529862501323e-02 2.681730565284147438e+00
-5.726449526051250599e-02 -9.914848920944911992e-01
4.665065760033685338e-01 3.937611428603836394e+00
9.394554264465755644e-02 -5.004638026762668890e-01
-1.783479249071852069e-01 -6.987607810951651510e-01
-6.509303381980001413e-02 8.876150462560206122e-01
-1.958018203526379897e-01 -3.002782816057601778e+00
4.810665038686697675e-02 -2.832813977412831571e-02
-1.838562568421604482e-01 -3.871512435797536789e+00
-7.115564462045474714e-02 -3.682658170636681216e-01
2.494344780041707066e-01 2.983897389541516176e+00
1.899101887056001137e-01 1.548604974319014893e+00
-8.454008224679628036e-02 -2.162381336091794726e+00
7.092704366388462994e-03 8.498441932238494367e-02
-3.532454221361975288e-01 4.910210894182241437e-01
-3.946603342727441066e-01 -3.087767235379986541e+00
1.634435828759421283e-01 -2.049068776995281560e+00
3.959814869774067742e-02 -1.076469311416876184e+00
-4.388503050185942889e-01 -7.733582158337030776e+00
-3.882197893239340281e-01 -4.060366700958391917e+00
4.878905775532653699e-01 6.704326413210368152e+00
-1.873722716840857949e-01 -4.598601356666829787e+00
-5.255685098758020590e-01 -5.627857101793492411e+00
-4.450906077188739318e-01 -6.307732456372571406e+00
2.950710797914579131e-01 4.202007399829033929e+00
2.052277822251342698e-01 3.578788324798210851e+00
-4.756248596840662035e-01 -4.929096320698327816e+00
-9.600036129911486416e-02 -2.974454676283473376e+00
9.206254380016616334e-01 1.123682877707089922e+01
6.674065812738513293e-01 4.050923987700349116e+00
-6.287212795430873191e-01 -1.161453730739260948e+01
-5.395972499943676448e-01 -9.574911243655371607e+00
5.588393824779145369e-01 6.940394244661437284e+00
8.243630024061606720e-01 1.481561710186911185e+01
-1.227284384141882789e+00 -1.099131823236178818e+01
-3.033536720366947909e-02 -9.725994655784055976e-01
3.992644770761124007e-01 9.829864501622525452e+00
-5.413524585109361631e-01 -8.404014799658067858e+00
-4.208604371452848159e-01 -7.421972620821619238e+00
-6.279605628380663385e-01 -8.895035889076291724e+00
4.503755098611065821e-01 8.394572086400025057e+00
-5.702875490620594734e-01 -3.522132045249954047e+00
2.215794214781893201e-01 -4.532502363860530514e-01
-6.087313808170312368e-02 8.120733401916784278e-01
1.765167951412764946e-01 4.060366700958392139e-01
-3.466806341173824801e-01 -4.183121973312948327e+00
3.941718987860261536e-01 3.125538088412157300e+00
1.021060013580107340e+00 1.103853179865200218e+01
1.436088617147484869e-01 2.558975292929591028e+00
3.272670489911381521e-03 -1.973527070930939376e+00
-1.097867651142771850e+00 -1.183171971232759390e+01
1.404813528822385638e-01 1.227552723545560359e-01
7.657309981588170111e-02 7.931879136755928261e-01
-1.631854197765172376e-01 -1.104797451191004365e+00
-1.059351057774834542e-01 -2.521204439897420269e+00
6.357463107740290997e-01 8.555098211786752671e+00
8.371603051297716869e-01 1.379580407000049114e+01
-1.619529028504749779e-01 3.295506927056927715e+00
-6.745626886495439400e-01 -1.270044933206752980e+01
1.025513272281210198e-03 -1.123682877707089967e+00
-2.492619031720620659e-02 3.399376772895397636e+00
-1.838456829257785474e-01 -3.512689331991911246e+00
-6.396102573561467386e-01 -2.492876300123291866e+00
-1.445990912958899921e-01 -4.013153134668178801e+00
6.395461531026280788e-01 3.616559177830382055e+00
-1.871960594165548997e-01 -4.862997327892027322e+00
-1.279198562312622023e-01 5.476773689664807820e-01
4.207235872468515492e-01 5.127393299117225745e+00
3.190798450920576679e-01 4.891325467666155724e+00
4.004081929366141712e-01 7.743024871595073577e+00
-1.311242090187110243e-01 -2.832813977412831571e-02
-7.566528245160037969e-01 -3.418262199411483682e+00
1.753072233785803735e-01 4.929096320698327816e+00
7.053617419341805250e-02 4.815783761601814539e-01
-3.206501057001608368e-01 -3.522132045249954047e+00
1.177258033351309546e-01 -1.246438150061645933e+00
1.076996712948284918e+00 6.940394244661437284e+00
-4.825494102116938654e-03 7.176462076112507527e-01
1.219517060084013699e-01 1.510834121286843690e-01
7.440729978601148265e-01 8.300144953819597049e+00
3.953726669273824879e-01 4.938539033956369728e+00
2.097148430975002975e-01 2.313464748220479539e+00
-3.910876503645768221e-01 -5.665627954825663615e+00
1.266758545983493134e+00 1.558047687577057516e+01
4.092502358705202986e-02 -3.201079794476499707e+00
-7.547320837988737152e-02 -4.853554614633985409e+00
-4.296688325599019587e-01 -4.192564686570991128e+00
-3.614107187635182128e-01 -3.446590339185611640e+00
-8.375758827041229759e-01 -1.139735490245762684e+01
2.589391256432341248e-01 4.286991819151419136e+00
-9.903193512982266800e-02 -3.493803905475825755e-01
-3.548219706888386393e-01 -7.724139445078987976e+00
1.708867750058119805e-01 1.718573812963784642e+00
-3.841176783241991854e-01 -3.021668242573687380e+00
-4.308620445180397773e-01 -6.005565632115203556e+00
-1.771543319131102176e-02 -2.285136608446350692e+00
-2.596385283595459281e-01 -5.278476711245909669e+00
4.048436542326162013e-01 1.236051165477798719e+01
4.497366571920783374e-01 7.894108283723757502e+00
1.176890884204903204e-01 -3.333277780089098474e+00
-4.317128638699084808e-01 -5.608971675277406810e+00
-6.382088506469897338e-01 -6.912066104887309770e+00
5.432920762732614817e-01 2.587303432703719874e+00
1.300861644496402458e-01 1.048141171642747782e+00
7.268529762712312436e-01 3.729871736926895220e+00
3.368502906493457960e-01 4.608044069924873476e+00
-8.742877499002216224e-02 3.182194367960414549e+00
-2.064137572434045775e-01 -2.898912970219131413e+00
2.924041219647440237e-01 2.171824049349837527e+00
3.916778859482080155e-01 1.765787379253998646e+00
1.087686904846645181e-01 2.700615991800233040e+00
7.194272104999110962e-01 4.485288797570317065e+00
9.529782860430914548e-02 1.888542651608554612e-01
-2.837619072975254841e-01 -2.653402425510019036e+00
4.996660047079230782e-02 -1.359750709158159099e+00
4.780658746658002500e-01 4.494731510828359866e+00
3.906273238663839908e-01 4.523059650602487380e+00
3.836603253655508361e-01 6.373831449178871900e+00
-1.080320477225938935e-01 -1.869657225092469011e+00
-2.525388970791808130e-01 -6.997050524209694089e+00
-1.633087827008664339e-01 -3.588231038056253763e-01
-1.224711187354859780e-02 -1.595818540609228453e+00
8.795202843922216296e-01 1.340865282642073630e+01
3.744212488075224776e-01 6.166091757501930282e+00
-6.298202961299528280e-01 -6.411602302211042215e+00
1.631493981774242985e-01 1.161453730739260948e+00
3.643768281905720441e-01 2.672287852026104638e+00
5.740412910944671099e-01 3.333277780089098474e+00
-5.672300280709030584e-01 -3.965939568377964797e+00
-6.566497703059368529e-01 -5.287919424503952470e+00
4.050157527577079031e-01 2.813928550896746206e+00
-4.706373108916002135e-01 -5.901695786276732747e+00
-3.655519011235497384e-01 -2.719501418316318198e+00
-4.320320866178327113e-01 -2.898912970219131413e+00
-3.666014458303484824e-01 -5.665627954825663143e-02
1.272069611639969899e-01 5.155721438891354147e+00
8.378950290273049495e-01 5.967794779083032353e+00
-3.026153428910619697e-02 6.515472148049512580e-01
5.226122259955516824e-01 7.384201767789448922e+00
1.115516708704221566e-01 2.625074285735890633e+00
-9.936892506800662495e-02 1.189781870513389350e+00
4.659611687786143763e-01 2.861142117186960210e+00
1.309930588600693724e-01 -1.850771798576383409e+00
-2.965856377803329780e-01 -5.155721438891354147e+00
-2.201522396337491638e-01 -9.537140390623199959e-01
1.770351376292812473e-01 8.687296197399350106e-01
4.882682803375211211e-01 7.072592230274035607e+00
2.993377854199483767e-01 1.085912024674918763e+00
-1.918297333498032720e-01 -1.926313504640725816e+00
2.958154508827318119e-01 2.445662733833077862e+00
3.258309436392160530e-01 1.964084357672896575e+00
-3.545995789270465770e-01 -2.351235601252650298e+00
5.410664401776155152e-01 5.042408879794840537e+00
1.425442787406989986e-01 4.957424460472455330e+00
-8.368444338615408373e-01 -7.488071613627917955e+00
-1.019418847375659798e+00 -7.960207276530057108e+00
-1.124253268081458063e-01 9.631567523203629078e-01
-5.830976946751390000e-02 1.208667297029474952e+00
-2.032588127273672884e-01 -6.666555560178196949e+00
8.114687783306435975e-02 2.804485837638703405e+00
1.222253331943202737e+00 1.463620554996629686e+01
2.159966938207189546e-01 -1.246438150061645933e+00
8.016065275921811784e-02 -3.871512435797537233e-01
-7.655719499082024038e-02 -5.816711366954347540e+00
2.739532811357767161e-01 4.145351120280777124e+00
4.458053826550811283e-01 5.854482219986518743e+00
-4.908076734567386468e-01 -2.889470256961088168e+00
-5.584132182396458477e-01 -4.154793833538819925e+00
-4.673140189704241138e-02 -6.742097266242540243e+00
2.153031828345921828e-01 1.378636135674244700e+00
5.518896947267641906e-01 6.789310832532754247e+00
-4.595874969219121420e-01 -5.523987255955022491e+00
7.943184289685390961e-03 -2.634516998993933434e+00
1.380268054492832241e-01 -1.539162261060971870e+00
8.935418184533510527e-03 2.039626063737238759e+00
5.093272909996069409e-01 2.077396916769409962e+00
8.504547214119725362e-01 7.960207276530057108e+00
-7.443472211804836869e-01 -1.249270964039058818e+01
-9.879511934799549699e-01 -6.430487728727127816e+00
3.701979217658666887e-01 2.757272271348489401e+00
-2.084783339227971530e-02 -2.020740637221153158e+00
1.144767716142156347e-02 3.286064213798884470e+00
-2.376241881914340770e-01 -1.133125590965132767e+00
5.146106166103887603e-01 8.857265036044120521e+00
-1.342638089435794491e-01 -1.624146680383356856e+00
9.102264089429469573e-02 1.388078848932287501e+00
7.309298682927259372e-02 4.532502363860531069e+00
-2.101002986584501742e-01 -5.278476711245909669e+00
-5.337130439002035764e-01 -1.973527070930939376e+00
9.342283392328391833e-03 2.832813977412831807e+00
4.416997155417906051e-01 5.854482219986518743e-01
1.094485775616087730e+00 1.651530548831680889e+01
2.020891810871335847e-01 4.976309886988540931e+00
5.486490322062899105e-01 6.288847029856486692e+00
-2.690232420073532804e-01 -3.418262199411483682e+00
5.275908444734157543e-01 4.334205385441633140e+00
-8.255493904048996079e-01 -1.309704328890532388e+01
-2.263473363891681522e-01 5.099065159343096898e-01
7.894667938455177669e-01 5.344575704052209275e+00
1.628081343275985526e-01 2.285136608446350692e+00
2.928262463646906788e-01 -8.592869064818923208e-01
3.698348817119625348e-02 5.382346557084380922e-01
-6.690704251813661685e-02 3.399376772895397747e-01
1.960322436221547948e-01 2.067954203511367162e+00
-2.534124503980255128e-01 -1.054751070923377654e+01
-3.297028565645087617e-01 -3.116095375154114944e+00
1.758970173730068087e-01 4.881882754408113811e+00
7.807917366418090643e-02 -9.065004727721061029e-01
-3.740526365489990623e-01 -6.959279671177523774e+00
4.611864057061541150e-02 -8.404014799658067192e-01
-2.788241814495919235e-01 -8.215160534497211176e-01
-3.855244118155577993e-01 -3.720429023668851976e+00
5.133022175883547034e-01 8.271816814045468647e+00
-4.617645043933025217e-01 -4.551387790376616671e+00
-5.597408364088745092e-01 -7.431415334079662038e+00
-6.799979658009630556e-01 -7.658040452272689258e+00
2.873562359620047135e-01 3.068881808863900940e+00
-4.404229206874260005e-01 -8.413457512916110659e+00
3.408504662847151589e-01 4.815783761601813318e+00
5.455061878541625497e-02 1.274766289835774336e+00
3.372452854278039092e-01 2.842256690670874164e+00
5.669730780412560733e-01 3.399376772895397747e-01
2.267755926460047755e-01 1.888542651608554612e-02
-8.346764008076955343e-03 -9.537140390623199959e-01
-3.159322387875900806e-01 -2.738386844832403910e-01
4.638653700474487107e-01 4.636372209699000990e+00
-2.529925279411818773e-01 -6.609899280629941143e-02
6.535408286511046327e-01 5.420117410116551682e+00
3.152853257800397602e-01 7.195347502628592906e+00
2.909193631252751308e-02 -2.256808468672222734e+00
-3.399364107326586781e-01 -6.987607810951651288e+00
-7.326266870725599567e-01 -7.780795724627244780e+00
-3.139642544222321918e-01 1.567490400835100273e+00
-3.728355137536583652e-01 -2.908355683477173770e+00
-4.271357629828200220e-01 -7.997978129562228311e+00
2.656996637458439170e-01 3.569345611540168051e+00
4.941793460521135550e-01 6.609899280629941032e+00
2.147534272930028687e-01 6.137763617727801657e-01
-1.224160638872904688e-01 -3.701543597152766818e+00
-2.835990217570206751e-01 -4.117022980506648722e+00
3.915800360846373729e-01 6.675998273436239749e+00
-2.128587178963535845e-02 -2.492876300123291866e+00
-2.883526351546928379e-01 -4.249220966119247045e+00
-1.561449174850458588e-01 -6.893180678371223280e+00
5.728003258959821764e-01 8.366243946625896655e+00
-1.618071347173786478e-01 -3.777085303217109225e-01
-3.194482567865384315e-01 -7.563613319692261250e+00
-3.740019211005755073e-01 7.554170606434218449e-02
2.892733624668179515e-01 1.784672805770084025e+00
3.463863731748349495e-01 1.605261253867271143e-01
-1.282243120649388113e-01 -1.406964275448373103e+00
4.323980550261977696e-01 1.065138055507224735e+01
-6.957248171229085676e-01 -8.677853484141307305e+00
6.229744937519650083e-01 5.127393299117225745e+00
-5.873470571125327666e-01 -8.611754491335009476e+00
-1.561569667895721103e-01 6.987607810951651510e-01
1.528770698456910493e-01 -2.030183350479195958e+00
-3.182051545248041347e-01 -2.049068776995281560e+00
-3.477757228533664979e-01 -4.381418951731846256e+00
-5.954428946139131776e-03 -2.728944131574360998e+00
1.151678696624558046e-01 -2.813928550896746206e+00
1.463189971386728017e-01 -7.554170606434218449e-02
2.012668983642340037e-01 4.862997327892027322e+00
1.836899996276535399e-02 -1.170896443997303749e+00
1.467695175551821107e-01 1.038698458384704981e+00
4.863885969827831668e-02 7.459743473853790441e-01
4.936124229427118482e-01 7.025378663983822491e+00
2.154648784208495760e-01 3.380491346379312478e+00
-5.115737777698101674e-01 -5.845039506728475942e+00
2.297573881125586914e-01 1.586375827351185652e+00
4.290987011661108186e-01 5.070737019568968940e+00
-3.485063822273756218e-01 -1.643032106899442235e+00
-3.063418990676912701e-01 5.665627954825663837e-01
-3.782900461785190238e-01 -2.804485837638703405e+00
7.497426808740592641e-02 -2.143495909575709568e+00
5.428084668565495985e-01 4.428632518022060260e+00
-3.771583911449841731e-01 -2.653402425510019036e+00
7.196672762739081408e-02 3.578788324798210851e+00
3.012424990988786244e-01 4.305877245667504738e+00
1.851318355826554463e-01 1.624146680383356856e+00
-8.457164798696926722e-01 -8.743952476947606911e+00
5.461931352560199793e-01 9.197202713333659574e+00
-5.042935638473042825e-01 -9.404942405010601192e+00
-6.618220393980428495e-01 -1.092521923955548679e+01
2.028142840877164288e-01 -1.274766289835774336e+00
-2.416049055019849623e-01 -1.473063268254672487e+00
-7.510334968367512465e-01 -7.912993710239843104e+00
6.538272692875927161e-01 8.205717821239169041e+00
-1.301390780549417092e-01 -1.775230092512041224e+00
-7.275810659967626437e-01 -1.118961521078068522e+01
-5.420065616688319876e-01 -7.403087194305533636e+00
2.104736161492484769e-01 3.767642589959065980e+00
-1.138359817522968526e-01 -7.931879136755928261e-01
1.632757324460238912e-01 1.888542651608554612e-02
8.095078479176713859e-01 9.225530853107787976e+00
3.528707982934743970e-01 5.523987255955022491e+00
4.091365759430131560e-02 -2.521204439897420269e+00
-3.984908309535378779e-02 -4.626929496440958522e-01
-2.024646233452447597e-01 2.502319013381334667e+00
-1.353036603926788262e-01 -4.239778252861205132e+00
-1.087110208702664199e-01 6.987607810951651510e-01
-1.499461717363339830e-01 -6.288847029856486692e+00
2.121624763520961465e-01 7.167019362854463616e+00
-6.762354163610147240e-02 -4.721356629021386531e-01
-7.926640786305205744e-02 -2.917798396735216571e+00
-4.100064887032173200e-01 -4.249220966119247045e+00
-6.407049651437052296e-01 -1.032088559104074932e+01
6.266911109842229766e-02 1.293651716351859937e+00
1.145171617370619177e-01 3.720429023668851976e+00
-1.871653064024158541e-01 1.869657225092469011e+00
2.954693894238626384e-01 5.287919424503952914e-01
-4.263136614135986657e-01 -4.740242055537471799e+00
1.419241502473274075e-01 3.758199876701023623e+00
-2.205908083196482794e-01 1.274766289835774336e+00
-3.580342362731019773e-02 -2.757272271348489401e+00
1.144712907349117598e-01 1.227552723545560331e+00
4.627993403809708695e-01 7.497514326885960756e+00
-2.135111087804625885e-01 -3.040553669089772537e+00
5.417121982407143571e-02 -4.938539033956369728e+00
1.325597630454347295e-02 4.787455621827685803e+00
-7.374599238333036377e-02 -9.065004727721061029e-01
-6.805541410497003563e-01 -1.147289660852196747e+01
2.861832282278038986e-01 3.956496855119921552e+00
1.718475512330733534e-01 -8.215160534497211176e-01
4.982699220534923118e-02 -1.208667297029474952e+00
-3.916765366782630486e-02 1.907428078124639992e+00
3.792309418660795295e-01 6.241633463566272688e+00
-1.372263665432691369e-02 1.680802959931613438e+00
-5.509067767816701044e-01 -5.420117410116551682e+00
1.985233161200427032e-01 3.267178787282799313e+00
3.479901279233246856e-03 2.407891880800906659e+00
-8.769959211446682890e-01 -1.040587001036313630e+01
5.266089955571401360e-01 8.016863556078314801e+00
5.714458730367218964e-01 9.187760000075616773e+00
-7.244113865676633512e-01 -1.128404234336111323e+01
-2.935465676081940867e-01 -8.942249455366505728e+00
-2.493915404062700680e-01 -1.850771798576383409e+00
-7.241136021320279670e-02 3.729871736926895220e+00
-3.352935038799808032e-01 -1.529719547802929069e+00
1.618048695215582727e-02 -1.784672805770084025e+00
6.289027971761275149e-01 1.047196900316943413e+01
-2.727113395285820641e-01 -2.256808468672222734e+00
-7.885067278996982232e-01 -8.130176115174826634e+00
-7.627382228606742753e-01 -6.298289743114528605e+00
-1.103637179291403099e-02 -2.219037615640051531e+00
3.020580451637090436e-01 -1.321979856125988229e-01
2.841057747616753670e-01 4.475846084312274265e+00
2.783921589230837212e-01 3.191637081218456906e+00
1.456362738055804740e-01 -1.473063268254672487e+00
3.448778706711510406e-02 -1.614703967125314055e+00
1.504654015943456546e-01 9.442713258042773061e-03
-4.280971111987632582e-01 -4.013153134668178801e+00
-4.299660338449128316e-01 -3.201079794476499707e+00
3.404576648545127315e-01 8.186832394723083439e+00
-8.809131386425892440e-01 -7.922436423497885905e+00
-3.101625826596242641e-01 -7.506957040144004445e+00
-8.207082527052967924e-01 -1.474951810906281047e+01
-2.706336286075115560e-01 -3.937611428603836394e+00
4.790593867381711668e-01 6.562685714339727028e+00
-5.256682719957869176e-01 -5.967794779083032353e+00
5.953770111722745950e-01 8.923364028850420127e+00
4.932935451897853263e-02 -1.236995436803603132e+00
1.480634848133189907e-01 -6.893180678371223502e-01
-3.159449721415582418e-02 4.532502363860530514e-01
3.770094301287953975e-01 6.657112846920154148e+00
2.050153384727166350e-01 5.760055087406091845e-01
1.107115689515955209e-01 2.558975292929591028e+00
3.126500028657545061e-01 5.467330976406764798e+00
3.769869995956998676e-01 5.080179732827011740e+00
1.086569912133220073e-02 -1.690245673189656239e+00
-5.832329530816973140e-01 -5.656185241567620814e+00
7.877854734889461197e-02 -3.371048633121270122e+00
-2.914558677953309473e-01 -6.118878191211716278e+00
-4.116976872528064768e-01 -4.079252127474477518e+00
-7.830289341648181134e-01 -5.920581212792819237e+00
2.258279173696253472e-01 3.626001891088424411e+00
7.050093390338997290e-01 9.282187132656044781e+00
3.413410954305562961e-01 1.321979856125988118e+00
-3.903301634289769173e-01 -7.157576649596421703e+00
1.364082716519980643e-01 2.662845138768061837e+00
-3.547577248409171657e-01 -1.284209003093816914e+00
-7.002282621107266403e-01 -1.095354737932961697e+01
1.375029761866243365e-02 -3.777085303217109225e-02
-1.793793018627756752e-01 -1.652474820157485258e+00
3.640158733725953888e-01 4.268106392635332647e+00
-1.487478149544587680e-01 -6.137763617727801657e-01
3.288245422856079792e-01 2.643959712251976235e+00
1.164175100725542145e-01 2.464548160349163908e+00
-1.489637831438591631e-01 -9.914848920944911992e-01
-6.459821471210818178e-01 -7.261446495434891624e+00
4.796638371310844584e-01 7.015935950725780579e+00
2.937090095218103381e-01 3.219965220992585309e+00
1.215536621163161163e-01 1.803558232286169405e+00
-3.232111148024460756e-01 -1.510834121286843690e+00
5.244264178680825284e-01 5.448445549890680084e+00
1.630151110387856594e-01 1.529719547802929069e+00
2.247424670026085536e-01 4.938539033956369728e+00
-6.802863112270617352e-01 -6.685440986694283438e+00
-4.329157083115942606e-01 -2.710058705058275841e+00
-2.325413084659937457e-01 5.099065159343096898e-01
2.699318212495849800e-01 1.170896443997303749e+00
-6.121658365303046523e-01 -7.761910298111158291e+00
6.129981831178736851e-01 5.391789270342423279e+00
2.466955201025498590e-01 2.030183350479195958e+00
1.127868133305967024e-01 1.992412497447024977e+00
-4.772177991154489818e-01 -4.371976238473803456e+00
4.982784601982097050e-01 5.769497800664134424e+00
5.097814785250498471e-01 1.115184435774851401e+01
-5.490542480345951271e-01 -7.922436423497885905e+00
-2.817727266075676362e-01 -2.728944131574360998e+00
-5.098051512235498572e-01 -7.025378663983822491e+00
2.149429494691308395e-01 2.870584830445003011e+00
-5.143183838443803708e-04 -4.117022980506648722e+00
4.265980597644622452e-02 -4.853554614633985409e+00
5.247240053096276224e-02 -2.219037615640051531e+00
4.497503606206601501e-01 6.203862610534100597e+00
1.058043405985321206e+00 1.512722663938452250e+01
-5.158664398260285333e-01 -1.173729257974716589e+01
-1.100700106100848119e+00 -1.027367202475053531e+01
1.793250695653863247e-01 4.107580267248605921e+00
2.247965995050145438e-01 1.982969784188982398e+00
-1.965760621253581641e-01 -4.192564686570991128e+00
7.998876838399396894e-01 9.905406207686867859e+00
-2.558929760853917990e-01 -2.832813977412831807e+00
-9.803660012403092594e-01 -1.400354376167743098e+01
6.979304013217864089e-01 7.554170606434218449e+00
-3.268977641403219003e-01 -7.771353011369201091e+00
-3.672092779945050622e-02 -3.068881808863900940e+00
-6.690498606118598923e-01 -4.353090811957717854e+00
-1.136595450590808659e-01 1.369193422416202122e+00
-2.797749621174460202e-02 -3.201079794476499707e+00
-4.244298107419709754e-02 1.199224583771432151e+00
2.257913137333732168e-01 6.515472148049513912e+00
3.680499509906381972e-02 1.964084357672896575e+00
1.622852585135817205e-01 1.661917533415528059e+00
5.871799726658673280e-02 1.964084357672896575e+00
-1.201035157783676283e-01 -2.861142117186960210e+00
-1.020771039577469778e-02 -2.360678314510693099e+00
-2.229395071953211016e-01 -2.228480328898094331e+00
-2.446674271711930110e-02 4.721356629021386531e-01
-1.623757783031133106e-01 -1.123682877707089967e+00
-3.290456322308669967e-02 1.406964275448373103e+00
1.713152045327703543e-01 3.484361192217783287e+00
-4.214281595289217641e-01 -5.174606865407439749e+00
-3.269986921803983981e-01 -4.419189804764017460e+00
4.487239035123363751e-01 7.403087194305533636e+00
2.341553698426074581e-01 3.427704912669526482e+00
1.717097801719822125e-01 -7.931879136755928261e-01
1.876549888866701488e-01 1.746901952737912822e+00
-1.171991566899665271e-01 -4.173679260054905527e+00
-4.592419070770257239e-01 -5.136836012375267657e+00
-3.852238785163423218e-01 -9.225530853107787976e+00
-2.841312980242679531e-01 -3.937611428603836394e+00
-2.163158421835834344e-01 -3.786528016475151581e+00
4.014691955738787787e-01 8.111290688658741033e+00
4.218260491651731336e-01 4.966867173730498131e+00
1.280979238947705101e-01 -1.265323576577731535e+00
5.371553506631285835e-01 7.837452004175501585e+00
2.559294114806663911e-01 -5.099065159343096898e-01
-9.134120889160946000e-02 2.681730565284147438e+00
-6.771471653424867565e-01 -4.466403371054231464e+00
-2.316827322886063911e-01 -4.768570195311600202e+00
-4.344900049090431038e-01 -7.497514326885960756e+00
-5.833834982657417623e-01 -1.050973985620160533e+01
3.798146764629894978e-01 4.117022980506648722e+00
6.045663749694499267e-02 1.945198931156811195e+00
-1.485403185605896625e-01 6.515472148049512580e-01
3.158471076066453609e-01 2.672287852026104638e+00
2.721884590959423034e-01 3.002782816057601778e+00
2.887254989226866186e-01 1.624146680383356856e+00
-8.696845237398347084e-02 -2.067954203511367162e+00
-1.274500852638360548e-01 -4.815783761601814539e-01
-2.297436417132786846e-01 -6.043336485147374759e-01
7.252656754907017833e-02 3.361605919863226877e+00
6.020794246378671222e-01 4.117022980506648722e+00
-1.295178288867235572e-01 -3.267178787282799313e+00
-4.375004347609148803e-01 -8.413457512916110659e+00
6.330445925882802749e-01 1.103853179865200218e+01
3.676382841204444696e-01 5.051851593052883338e+00
5.189787261927271134e-01 1.011314589936380948e+01
-1.894306166939690728e-01 -9.348286125462345053e-01
2.544031234480134129e-01 -3.210522507734542286e-01
2.961299429695555263e-01 4.721356629021386531e-02
-4.278863800392289640e-01 -1.737459239479870021e+00
-8.142421397647839898e-01 -1.016035946565402348e+01
-4.191894826356047932e-01 -7.384201767789448922e+00
-9.648929788198430391e-01 -1.079302125394288936e+01
1.953437690830044440e-02 -7.082034943532079518e-01
-1.153990778486718438e-01 1.690245673189656239e+00
-4.001253147500337115e-01 -7.384201767789448922e+00
5.350732649012192033e-01 5.684513381341748328e+00
-2.625905572060922011e-01 -5.061294306310926139e+00
4.174592344741883121e-01 9.367171551978429989e+00
2.913779459395496874e-01 4.532502363860531069e+00
1.122341094014116109e-01 -1.699688386447698873e-01
3.692154568897028366e-02 1.699688386447698818e+00
1.499701278526693882e-01 5.221820431697653753e+00
5.172075561420834688e-01 7.336988201499234918e+00
-5.353242693659405749e-01 -9.669338376235799615e+00
-8.486523864962834951e-01 -1.130292776987719883e+01
3.680746487490197533e-02 -3.956496855119921552e+00
-2.333803403545460231e-01 -3.361605919863226877e+00
-5.556042980941656717e-01 -3.380491346379312478e+00
5.634985135551452418e-01 5.807268653696304739e+00
1.380470893051909398e-01 -1.218110010287517531e+00
3.095512867774963817e-01 3.304949640314970516e+00
2.986994111737905078e-01 2.294579321704393493e+00
-5.633271285145032836e-01 -6.779868119274710558e+00
-8.611844094171445807e-01 -8.101847975400698232e+00
-3.915319310417796905e-01 -5.391789270342423279e+00
1.011408752856632065e-01 2.266251181930265257e-01
-3.667789250918034039e-02 -2.643959712251976457e-01
1.111231005564301100e+00 1.087800567326527279e+01
3.304703425086445712e-02 6.260518890082358290e+00
-7.196004811188076999e-01 -5.476773689664808487e+00
7.042222184426881471e-02 -1.652474820157485258e+00
-1.975113466210242918e-01 -4.721356629021386531e-02
7.312235605991702636e-01 7.110363083306208587e+00
-2.565890528997474135e-02 2.662845138768061837e+00
-1.296546516389785741e-01 -3.153866228186285703e+00
-4.423491800149056963e-02 -1.010370318610576579e+00
-4.760982888990195061e-01 -8.139618828432869435e+00
-7.763907093949147242e-01 -9.367171551978429989e+00
1.764478887092925385e-01 -4.343648098699675053e-01
-4.785325338391481220e-01 -4.589158643408786986e+00
3.035012207763831404e-01 -1.605261253867271143e-01
9.541803322707271828e-01 1.272877747184165820e+01
6.386324436504983160e-01 1.091577652629744399e+01
3.558139687474525248e-01 3.928168715345793149e+00
1.087446930042085702e+00 1.619425323754335722e+01
-3.452214241775136139e-01 -5.939466639308903950e+00
-3.713449751139328292e-01 -4.523059650602487380e+00
-2.935717572510359030e-01 -4.976309886988540931e+00
-1.690394777470968779e-01 -7.346430914757275943e+00
-2.490696411976810465e-01 -5.665627954825663837e-01
-7.355292566507383445e-02 -1.284209003093816914e+00
8.772099626846276144e-02 -7.459743473853790441e-01
6.025808867052190321e-01 9.282187132656044781e+00
8.064654718323246985e-02 8.092405262142655431e+00
3.153139938994876657e-01 -7.554170606434218449e-01
-4.576517396082195877e-01 -6.166091757501930282e+00
-6.324661120651121626e-01 -1.225664180893951816e+01
-5.457868792431715965e-01 -7.346430914757275943e+00
2.639193198348011582e-01 4.494731510828359866e+00
2.301940354135927069e-01 8.101847975400698232e+00
8.520339593612723528e-01 1.011314589936380948e+01
-3.924913390859338103e-01 -3.890397862313622390e+00
4.396280452092540814e-01 4.438075231280103061e+00
-5.142024709669562599e-01 -3.994267708152092311e+00
2.940535649200142210e-01 9.159431860301489037e-01
-3.391986957839401851e-01 -6.118878191211716278e+00
-5.773424746957005471e-01 -7.478628900369876042e+00
1.247992522935773424e-01 5.760055087406091845e-01
-2.755375261110111773e-01 -6.241633463566272688e+00
7.208685894403893402e-01 1.102908908539395760e+01
-2.226111978611096942e-01 -1.435292415222501505e+00
-1.470469422786227498e-01 -3.550460185024082449e+00
3.679335081669839191e-02 1.067026598158833162e+00
-3.387106927657548838e-01 -4.296434532409461049e+00
1.845614778437097980e-01 1.274766289835774336e+00
1.267300488903383600e-02 1.482505981512715065e+00
-3.435923151795922670e-01 -4.117022980506648722e+00
-4.904615506458059881e-02 -2.549532579671548671e+00
-1.366430643413222290e-01 -3.493803905475825644e+00
-3.570623561135868873e-02 -1.454177841738586885e+00
3.099851395137336318e-01 4.560830503634659472e+00
5.643718787521947305e-02 7.931879136755928261e-01
-2.928340099578423117e-01 -1.794115519028126882e-01
8.054404761583286443e-02 2.700615991800233040e+00
3.187669653849741214e-01 -1.671360246673570860e+00
2.791022198592480463e-01 4.154793833538820147e-01
-4.239241809032416319e-01 -6.600456567371898231e+00
2.313971072979648103e-03 9.631567523203629078e-01
8.529555984540875269e-01 1.125571420358698482e+01
-3.199638240703417957e-01 6.987607810951651510e-01
2.054521869409799972e-01 5.099065159343096898e-01
4.268167335666142592e-01 3.512689331991911246e+00
-1.641552262470953039e-01 -4.721356629021386198e+00
-2.900452087949486613e-01 -2.511761726639377468e+00
-6.428685911044168533e-01 -6.024451058631288269e+00
8.550203037568404607e-02 2.001855210705067556e+00
8.358037650288697717e-01 1.015091675239598068e+01
4.208896937496103829e-01 3.219965220992585309e+00
4.433767785732437017e-01 3.777085303217109225e+00
-1.259849073331749114e-01 -9.301072559172130383e+00
8.269840652688155158e-01 1.069859412136246135e+01
-7.096251482810927991e-01 -8.498441932238494090e-01
-5.194703044983460805e-01 -6.317175169630615095e+00
2.029427936818237466e-01 2.861142117186960210e+00
-2.764966447148314854e-01 -5.231263144955695665e+00
3.130782472370137182e-01 4.154793833538819925e+00
9.438337954527981077e-02 -1.501391408028800889e+00
2.057848840076999530e-01 2.162381336091794726e+00
2.269148585770228987e-01 -6.515472148049512580e-01
-7.521184329028094417e-01 -7.780795724627244780e+00
-6.084315281471549403e-02 -4.721356629021386531e-01
-1.014124886897004751e+00 -1.062305241529811894e+01
-3.532645395393835819e-01 -9.074447440979104940e+00
7.878683971012910847e-01 1.127459963010307042e+01
2.648495967246711214e-02 1.973527070930939376e+00
-1.271486516545694036e-02 1.652474820157485258e+00
-1.160795474866870430e-01 -2.643959712251976457e-01
1.855419134059243802e-01 4.815783761601814539e-01
3.597914391263341144e-02 1.208667297029474952e+00
-2.114952650556877478e-01 -2.455105447091120663e+00
3.466802359257309951e-01 2.049068776995281560e+00
3.241599014732081119e-01 3.040553669089772537e+00
1.116080240045630306e-01 -1.038698458384704981e+00
8.904308830996532365e-02 2.219037615640051531e+00
-3.331314329610511882e-01 -3.833741582765365141e+00
-4.354852292122375901e-01 -4.268106392635332647e+00
5.108537328864015681e-01 3.134980801670200545e+00
-1.951814082942847708e-02 -1.388078848932287501e+00
2.500524090204304661e-01 2.426777307316992705e+00
-7.460650425441371913e-01 -7.044264090499908093e+00
-9.437313946769942952e-02 3.588231038056253763e-01
2.370313439479375117e-01 3.918726002087750793e+00
-3.865309583293664170e-02 -1.605261253867271476e+00
-5.759421332701282203e-01 -7.421972620821619238e+00
6.859514234525708465e-03 -2.483433586865249065e+00
-1.844054745496253311e-01 -2.710058705058275841e+00
-9.988267681143002397e-02 -9.442713258042773061e-01
2.220666196228185119e-01 4.315319958925546651e+00
-2.335234698893224048e-01 -3.767642589959065980e+00
-6.195792931304781037e-01 -2.473990873607206264e+00
1.487143892185723848e-01 3.191637081218456906e+00
-2.276830772119657897e-01 1.633589393641399656e+00
-2.227748833081367313e-02 1.218110010287517531e+00
4.618613930001046475e-01 2.124610483059623522e+00
2.293253205764841651e-01 -3.777085303217109225e-02
2.300853787298396680e-01 3.389934059637355279e+00
3.038030922301125300e-02 -9.725994655784055976e-01
-6.164068708090838511e-01 -6.430487728727127816e+00
-6.229665050705022328e-02 6.137763617727801657e-01
3.849401183268754134e-01 6.468258581759299908e+00
4.854620093051316421e-02 4.145351120280777124e+00
2.680432211886509264e-01 4.419189804764017460e+00
5.235095911027970450e-01 3.484361192217783287e+00
3.273968187552172004e-01 9.725994655784055976e-01
-3.094383631086428665e-01 -5.571200822245235829e-01
-3.772977587775622754e-01 -5.117950585859182056e+00
2.501598726935733152e-01 1.680802959931613438e+00
1.483183996995525722e-01 1.652474820157485258e+00
-4.001627462866627072e-01 -9.725994655784054643e+00
-3.529080206627219218e-01 -8.734509763689564110e+00
1.825297792753736714e-01 -4.910210894182241437e-01
1.027158169588923836e-01 7.044264090499908093e+00
-5.224764081531630966e-01 -4.192564686570991128e+00
3.809367424501938770e-01 3.371048633121270122e+00
-1.408225256432948935e-01 -1.529719547802929069e+00
1.764255876389297095e-01 -2.558975292929591028e+00
-1.014514446301812145e-01 -6.326617882888657673e-01
3.447169998535429269e-01 6.751539979500581268e+00
9.633793301530108044e-01 1.062305241529811894e+01
2.128652649833789878e-02 2.502319013381334667e+00
5.682832785142803989e-01 8.026306269336357602e+00
-9.392743613076282028e-01 -1.135014133616741283e+01
1.013397674058775788e+00 1.392800205561308857e+01
-2.337782972480581881e-02 7.270889208692934425e-01
-1.118890914908072251e-03 4.655257636215086592e+00
-2.981612533245602825e-01 -3.871512435797536789e+00
5.096147716858823173e-02 2.360678314510693265e-01
-1.705667324630157633e-01 -1.945198931156811195e+00
3.171167419629719597e-01 5.778940513922176336e+00
1.694398423101121653e-01 -2.710058705058275841e+00
-2.522187363655264622e-02 -3.748757163442980378e+00
4.605000849496086041e-03 1.491948694770758088e+00
2.372847649896061284e-01 2.237923042156137132e+00
8.267397600979715655e-01 1.273822018509969922e+01
-5.659910210304193168e-01 -5.231263144955695665e+00
-8.027534023051111634e-01 -8.989463021656719732e+00
3.969901748675824238e-01 7.374759054531405233e+00
9.417705959432595697e-02 2.568418006187633829e+00
7.428895207542532235e-03 -1.718573812963784642e+00
-1.253986698725987337e-01 1.038698458384705037e-01
7.426334303126404246e-02 -2.776157697864575002e+00
-2.715817061810824051e-01 -7.478628900369876042e+00
2.703704816595261379e-02 2.152938622833752369e+00
-1.612535655060664819e-01 -1.265323576577731535e+00
1.680198198817637600e-01 5.665627954825663837e-01
2.239358941548804383e-01 3.191637081218456906e+00
2.557534879262523542e-01 6.043336485147374759e-01
-2.510508566521293949e-01 -5.344575704052209275e+00
5.590044871082081590e-01 8.573983638302838273e+00
-4.444887629431747145e-02 2.379563741026778700e+00
1.264529260288770052e-01 6.534357574565598625e+00
-3.718773692640799378e-01 -2.370121027768735900e+00
4.140340531751561803e-01 4.844111901375941720e+00
-1.883479415030542836e-01 -6.203862610534100597e+00
-5.782148216828260079e-01 -1.359750709158159054e+01
1.696222964979774150e-01 5.004638026762668890e-01
3.538527100941193382e-01 9.537140390623200403e+00
4.155132850583106996e-01 1.538217989735167457e+01
-1.318752275774756344e-01 6.893180678371223502e-01
1.627479005380171317e-01 -1.784672805770084025e+00
-6.758257818287702889e-01 -4.098137553990563120e+00
5.882468198940423720e-01 4.674143062731172193e+00
7.336097650632848743e-02 4.343648098699675053e-01
5.960119486014070489e-01 5.571200822245235829e-01
-3.742166411987599139e-01 -2.530647153155463069e+00
7.916502949836928815e-02 3.541017471766039648e+00
-6.950312941600248484e-01 -9.027233874688890936e+00
-9.749239743857575080e-01 -1.382413220977461954e+01
-9.809262557589158993e-01 -1.279487646464795780e+01
2.959316629230454576e-01 4.239778252861205132e+00
-5.562674142775151376e-01 -6.458815868501256219e+00
3.984672339105235217e-01 4.778012908569643002e+00
-6.027799852622981458e-01 -9.980947913751210265e+00
1.126357073787764396e+00 1.329534026732422447e+01
2.028533011698817334e-01 -7.365316341273362433e-01
5.127435256538315222e-01 1.023590117171836411e+01
3.304930481162893785e-01 7.006493237467736890e+00
8.995651839456865473e-02 -2.643959712251976457e-01
-6.997793341725694338e-02 2.832813977412831918e-01
-2.786760132740210838e-01 -3.201079794476499707e+00
-7.168550649025140498e-02 4.721356629021386531e-01
9.475238682279287783e-01 1.130292776987719883e+01
5.742314596756102896e-01 7.195347502628592906e+00
-8.790889135532927723e-01 -1.159565188087652565e+01
4.473360393191920803e-01 7.176462076112506416e+00
1.036709733182631654e-01 -1.435292415222501505e+00
1.064885710609299735e-01 1.822443658802255229e+00
-2.851625895430383653e-02 -2.077396916769410073e-01
3.100767699023560670e-02 -4.438075231280103061e-01
-4.198990451438618932e-01 -6.978165097693608487e+00
1.611039971782869396e-01 1.869657225092469011e+00
-2.651841301929423467e-01 -2.389006454284821501e+00
-5.263147562643372135e-01 -2.275693895188308336e+00
2.880092202975826909e-01 3.267178787282799313e+00
-2.325881930386450025e-01 -9.065004727721061029e-01
-4.476843039778581890e-01 -5.136836012375267657e+00
5.866995093900391200e-01 8.394572086400025057e+00
-4.870208916191780257e-02 -1.482505981512715065e+00
2.275572868375746183e-01 4.060366700958391917e+00
-2.378554364981049496e-01 -3.267178787282799313e+00
1.008225737430937241e-02 1.869657225092469011e+00
-3.493938110628411198e-01 -5.127393299117225745e+00
-6.658942968981265143e-01 -1.217165738961713295e+01
-1.459751203845083556e-01 -1.624146680383356856e+00
-3.804344730878385650e-01 -5.722284234373920420e+00
5.501966834944858054e-01 1.051918256945964814e+01
2.969416337438746667e-01 1.088744838652331737e+01
1.155776386570887687e-01 1.661917533415528059e+00
-6.053881593072300005e-01 -3.323835066831056118e+00
-1.173239758298127156e-01 -3.040553669089772537e+00
-9.695435140678814179e-01 -1.041531272362117733e+01
2.583173031312108181e-01 -3.399376772895397747e-01
5.929897423983977456e-01 5.316247564278080873e+00
3.458650126764864496e-01 3.663772744120595615e+00
1.806743512373055749e-01 1.067026598158833162e+00
-3.802663285268900739e-02 9.537140390623199959e-01
7.762785506653326062e-02 3.692100883894724461e+00
-3.101119926129051185e-01 -5.184049578665481661e+00
-1.529766313508416388e-02 2.596746145961762231e+00
1.288662847732393590e-01 4.117022980506648722e+00
-1.258372350668049422e-01 6.609899280629941143e-02
1.153860659393289440e-01 4.107580267248605921e+00
-6.606979115303789341e-01 -1.198280312445627871e+01
4.652004258452568930e-01 1.255880863319688734e+00
2.096719078632364452e-01 9.159431860301489037e-01
-3.418170178966565831e-01 -1.321979856125988118e+00
3.561553828823306178e-01 2.455105447091120663e+00
-1.611764809110135810e-01 -4.636372209699000990e+00
-1.093553011755729193e-01 8.781723329979778114e-01
1.937470394665564977e-01 1.331422569384030918e+00
3.474690536199648849e-01 4.570273216892701384e+00
-5.501586940542041448e-01 -3.786528016475151581e+00
-5.747230605263858871e-01 -6.147206330985845568e+00
8.439112522474064848e-01 1.203001669074649271e+01
-2.839580574476847086e-01 -3.437147625927569283e+00
-3.390198190654611365e-01 -5.184049578665481661e+00
-3.147049264511787153e-02 -2.643959712251976457e-01
9.134817082682048506e-01 1.132181319639328443e+01
2.460190547394311422e-01 2.587303432703719874e+00
4.273074364956135351e-01 1.926313504640725816e+00
-3.899623602663662703e-01 -7.450300760595747640e+00
-5.309027669023054230e-01 -3.531574758507997291e+00
-5.025467188664829443e-01 -6.024451058631288269e+00
2.852081518654686065e-01 9.442713258042773061e-01
-1.478150603023727916e-01 1.652474820157485258e+00
-3.102702460317187660e-01 -3.201079794476499707e+00
-4.576260231331288897e-01 -2.332350174736564696e+00
-1.830629768685386183e-01 -2.936683823251302172e+00
-5.723338462614057515e-02 6.326617882888657673e-01
3.303155137083192416e-01 1.284209003093816914e+00
4.741776020971807393e-01 5.826154080212390340e+00
-1.898127406481927015e-01 -7.270889208692934425e-01
-5.290478719762906623e-01 -1.014147403913793788e+01
8.867536009164507516e-02 3.361605919863226877e+00
-5.500991844581980539e-01 -5.552315395729150005e+00
-5.620139331643461134e-01 -9.187760000075616773e+00
3.591480183453601982e-01 7.280331921950978114e+00
-5.532134654201430884e-02 2.587303432703719874e+00
1.386047169616044517e-01 3.512689331991911246e+00
-1.327106733464226695e-01 -2.351235601252650298e+00
2.397644224562678339e-01 5.967794779083032353e+00
-2.257700329792766136e-01 -4.929096320698327816e+00
-2.919117195829760703e-01 1.161453730739260948e+00
-1.117788959469228488e-01 -3.087767235379986541e+00
-9.169592947364944013e-01 -1.214332924984300455e+01
1.516718747957870317e-01 -1.794115519028126604e+00
6.168601548533875212e-01 7.034821377241865292e+00
1.400911246272890098e-01 6.326617882888657673e-01
1.097803819283997562e-01 3.399376772895397747e-01
-7.103716159841442224e-01 -5.797825940438262826e+00
-8.617115508725573664e-03 3.116095375154114833e-01
-1.444608599815202510e-01 -2.058511490253324361e+00
-7.248247196460706754e-02 -2.096282343285495564e+00
3.502976997999855679e-02 1.709131099705741841e+00
-6.517569042501537568e-01 -6.921508818145352571e+00
-8.943714747834954903e-02 -7.365316341273362433e-01
6.610029871166651638e-01 9.725994655784054643e+00
-1.471992978979626832e-01 -5.448445549890680084e+00
-4.103505268005518819e-02 -2.096282343285495564e+00
7.982124632617043636e-01 1.236995436803603177e+01
-1.821011815306805906e-02 6.232190750308229665e-01
7.914837056949818039e-02 1.454177841738586885e+00
-3.283721042896725617e-01 -2.322907461478521896e+00
9.439347473580296521e-02 -1.019813031868619380e+00
-6.919602342581500365e-02 -3.267178787282799313e+00
-7.930014151755152008e-02 3.965939568377964131e-01
-5.731914854001102233e-01 -1.567490400835100273e+00
3.002540205461582956e-01 5.571200822245235829e-01
1.505161237690288978e-01 2.492876300123291866e+00
8.224996542353556483e-01 6.137763617727801879e+00
2.186996456941301403e-01 7.176462076112507527e-01
-2.516837745414008953e-01 -4.570273216892701384e+00
-7.643491886377311584e-01 -3.654330030862552814e+00
3.477214335931934630e-01 -9.253858992881917045e-01
1.867836321053354398e-01 6.194419897276059572e+00
5.995850073950882431e-01 5.117950585859182056e+00
3.768722068101790779e-01 2.209594902382008730e+00
1.649603036126125466e-01 -1.463620554996629686e+00
3.871268761377261725e-01 3.918726002087750793e+00
-5.089164705469415573e-01 -1.013203132587989508e+01
8.216432124955640182e-02 1.605261253867271476e+00
3.030612201923714097e-02 2.086839630027452763e+00
-3.169578435435420061e-01 -4.957424460472455330e+00
-4.173912815899182283e-01 -5.996122918857160755e+00
3.257592332295007886e-01 4.862997327892027322e+00
-4.099736548871018571e-01 -5.731726947631962332e+00
1.890324819155813352e-01 2.974454676283473376e+00
-1.437488670130904200e-01 -1.331422569384030918e+00
-3.026533542017629808e-01 -4.060366700958391917e+00
-1.823625660566145779e-01 -3.531574758507997291e+00
-5.107712753073865297e-01 -1.012258861262185228e+01
6.141824772873574201e-01 7.686368592046816772e+00
-6.292456584374997441e-02 1.737459239479870021e+00
1.653215368093366999e-01 4.079252127474477518e+00
-1.620938483748566861e-01 -1.964084357672896575e+00
3.455633673299561837e-01 6.043336485147374759e+00
4.941143290559257828e-01 1.728016526221827442e+00
1.301329185137160283e-01 1.888542651608554612e-01
-1.330230368409189845e-01 2.115167769801581166e+00
-7.441488790375546669e-01 -7.591941459466388764e+00
-4.841898767588707075e-01 -4.173679260054905527e+00
2.490484952509473271e-01 5.863924933244561544e+00
4.198059400810603137e-01 7.837452004175501363e-01
-4.970831170043145675e-01 -7.270889208692934425e+00
2.450019408605617344e-01 2.426777307316992705e+00
-1.052266049911736584e-01 -1.605261253867271143e-01
-1.668080901786028469e-01 -9.159431860301489037e-01
-3.158420137086317414e-01 -6.232190750308229665e-01
-2.311189814604627246e-01 -5.854482219986518743e+00
-7.241383260006555023e-02 -3.777085303217109225e+00
2.072807977408632485e-01 2.785600411122617803e+00
-3.998410948140678767e-01 -3.588231038056253208e+00
-3.245355930885101547e-01 -3.673215457378637971e+00
6.309353167486271285e-01 9.442713258042772395e+00
4.756067684819604291e-01 3.267178787282799313e+00
7.686572408438095694e-02 4.145351120280777124e+00
-4.431993113058401573e-02 1.633589393641399656e+00
1.738821643521508975e-01 2.983897389541516176e+00
6.966482137174839773e-02 -1.548604974319014893e+00
-6.499136822527261659e-01 -6.241633463566272688e+00
-1.942329779592532821e-02 3.965939568377964797e+00
-4.523649743745420393e-01 -9.933734347460996261e+00
2.563270069176868532e-03 -2.077396916769409962e+00
1.586531592631597043e-01 1.756344665995955623e+00
-1.229469152707873825e-01 -3.682658170636681216e-01
-1.381290760463937950e-01 -5.712841521115876731e+00
5.674879740900806713e-02 -3.304949640314970516e+00
-1.948743296713321971e-01 2.691173278542190239e+00
-6.713152265104948554e-06 4.060366700958392139e-01
-2.490499522549551592e-01 5.391789270342423279e+00
2.432458906316676828e-01 5.571200822245235607e+00
1.919203194677964741e-01 -2.086839630027452763e+00
3.717093472135816756e-01 8.668410770883266281e+00
-1.775069430288221117e-01 -1.284209003093816914e+00
1.700460283245175119e-01 -7.459743473853790441e-01
-1.526384695607054254e-01 -2.256808468672222734e+00
-1.542321831597005637e-02 -1.973527070930939376e+00
-2.194067302981177747e-01 -6.411602302211042215e+00
-1.523856721396370517e-01 -7.695811305304859573e+00
-5.714336685090277701e-01 -5.051851593052883338e+00
-1.765088555773311751e-01 -2.407891880800906659e+00
-4.654724493865236012e-01 -7.063149517015994583e+00
4.333980685685611123e-01 1.935756217898768394e+00
6.180374864526262391e-01 1.475896082232085327e+01
-1.889550259027693024e-01 -2.842256690670874164e+00
8.738973991981646705e-02 -2.256808468672222734e+00
3.897197275238784703e-02 -1.907428078124639992e+00
7.301968248358360336e-01 9.688223802751883440e+00
-5.254687064346066361e-01 -8.139618828432869435e+00
-5.418706855820301094e-01 -6.845967112081009276e+00
6.768307787784944018e-01 6.893180678371223280e+00
2.713795566678190996e-01 5.212377718439610064e+00
-2.744132798416259456e-01 -1.491948694770758088e+00
-6.506886272767304913e-01 -6.458815868501256219e+00
4.581423649005723908e-02 -1.491948694770758088e+00
-2.517366051708377905e-02 -4.438075231280103061e-01
-1.399726701318418087e-01 -2.143495909575709568e+00
-1.482214885184451048e-01 -1.133125590965132629e-01
-6.359216817571070046e-02 1.227552723545560331e+00
-6.126881786398345568e-03 9.442713258042773061e-01
1.425186118991450535e-01 1.869657225092469011e+00
1.449365634006960224e-01 1.189781870513389350e+00
5.743902201949940139e-02 6.043336485147374759e-01
-3.003449890638567044e-01 -1.964084357672896575e+00
9.577617365774149238e-02 5.439002836632636395e+00
-2.950495422332814477e-01 -5.977237492341074265e+00
-4.020634138381072309e-01 -1.057583884900790494e+01
2.364748281257647022e-01 5.372903843826337678e+00
-5.453060799565752070e-01 -9.480484111074943598e+00
9.149603318156798726e-02 -3.097209948638029786e+00
-2.433267219682152538e-01 -1.576933114093142851e+00
3.180639459844852163e-02 3.352163206605184076e+00
-2.481709241370413238e-02 2.171824049349837527e-01
5.119175110676614793e-01 6.128320904469759078e+00
-1.106751330185650861e+00 -1.731793611525044696e+01
3.567931728239577827e-01 2.606188859219805032e+00
-7.857658025741269536e-02 1.350307995900116520e+00
8.021010034694404656e-01 1.059472427552399054e+01
7.890445828281321683e-01 1.699688386447698818e+01
3.021381012324244608e-01 6.723211839726453753e+00
4.806663982228462362e-01 3.078324522121943740e+00
6.136840363959829014e-01 9.423827831526686793e+00
2.135172687427241145e-01 7.469186187111833242e+00
-8.017361969549623157e-02 -9.442713258042773061e-02
-2.112429722118399078e-01 -0.000000000000000000e+00
-4.022905146964478873e-01 -2.983897389541516176e+00
5.390846740436273654e-01 9.659895662977756814e+00
3.540896192710455970e-01 8.404014799658067858e+00
8.169789047859885578e-01 1.813945216870016353e+01
-5.878892065807730383e-01 -1.210555839681083512e+01
2.042671179035459028e-01 2.766714984606532202e+00
4.850889198092823984e-02 2.445662733833077862e+00
6.788317764707783031e-01 4.844111901375941720e+00
-6.335356666814520032e-01 -5.372903843826337678e+00
-2.610327106348412154e-02 -1.860214511834425988e+00
-7.080734111089963534e-01 -5.911138499534775548e+00
8.687862652528736962e-02 -7.837452004175501363e-01
2.967289104220192583e-02 1.057583884900790583e+00
2.098117124527109911e-01 3.352163206605184076e+00
9.813717466186433480e-02 -9.631567523203629078e-01
1.159438054810193880e-01 6.232190750308229665e-01
-2.930541828778242541e-01 -4.693028489247257795e+00
-3.865295882976381714e-01 -2.549532579671548671e+00
8.243517870007550929e-02 1.340865282642073719e+00
6.419790694393917585e-02 3.163308941444328948e+00
-1.984911859291660363e-01 -3.087767235379986541e+00
2.084375242475744183e-01 -5.948909352566946751e-01
5.476417210614109576e-02 -7.931879136755928261e-01
2.327650165945730487e-01 1.784672805770084025e+00
-1.197679845213791561e-01 -2.370121027768735900e+00
-7.913762313183588804e-01 -1.114240164449047121e+01
4.304222841123874765e-01 5.608971675277406810e+00
6.463537750315784258e-01 8.082962548884612630e+00
-3.053654053916712505e-02 1.388078848932287501e+00
1.265405479488290186e-01 4.013153134668178801e+00
8.220707001058421559e-01 9.754322795558184822e+00
-4.864328620485606214e-01 -8.819494183011949318e+00
-2.977968449873829582e-01 9.914848920944911992e-01
-1.361165891359250868e-01 -2.823371264154789007e+00
7.588250922103988438e-01 8.215160534497211842e+00
1.609728464830222083e-01 -6.043336485147374759e-01
-2.720387131216029375e-01 6.043336485147374759e-01
-7.835428529339724668e-02 1.803558232286169405e+00
-1.498566249200565526e-01 -2.134053196317666323e+00
2.141473664450631309e-01 2.389006454284821501e+00
2.958909151899254963e-01 9.065004727721061029e-01
5.326303304261202909e-01 9.905406207686867859e+00
-2.205688844884322874e-01 -2.710058705058275841e+00
2.312817489062244380e-01 3.880955149055579145e+00
-1.852606348880288523e-01 -4.740242055537471799e+00
-3.007632481958526505e-01 -4.711913915763343397e+00
-4.223145342566711306e-03 -1.718573812963784642e+00
-2.934304218291458044e-01 -2.832813977412831807e+00
-2.264342337812843831e-01 -2.162381336091794726e+00
-1.124817965683191784e-01 -1.255880863319688734e+00
1.165570716045608995e-01 4.664700349473129393e+00
-3.523847756365534045e-01 -4.532502363860530514e-01
-1.658934139773566435e-02 8.781723329979778114e-01
1.044394070575501710e-01 2.492876300123291866e+00
1.286096174728504626e-01 3.777085303217109225e-01
7.459684175010958818e-01 1.208667297029474952e+01
-2.566054502563740458e-01 -3.229407934250628109e+00
-2.043418332463193543e-01 -1.076469311416876184e+00
-5.346408985713143602e-01 -9.763765508816227623e+00
-2.053818927950474549e-01 -2.710058705058275841e+00
-2.113420151637617206e-01 -2.322907461478521896e+00
-3.112608940544567271e-01 -5.070737019568968940e+00
-1.543872040428587722e-01 -1.473063268254672487e+00
-4.727121163684417926e-01 -2.955569249767387774e+00
5.799373630384712097e-01 8.734509763689564110e+00
-1.271794321350513401e-01 -3.163308941444328948e+00
-2.673219813527780153e-01 -3.673215457378637971e+00
4.956749133724846351e-02 5.948909352566946751e-01
-2.455800945590611295e-01 -3.824298869507322785e+00
-4.316520627887257544e-01 -7.195347502628592906e+00
2.665499453344116754e-01 -2.086839630027452763e+00
5.973409098623234659e-01 8.290702240561554248e+00
-3.152778389721934693e-01 1.491948694770758088e+00
-5.281746977504887530e-01 -4.494731510828359866e+00
3.957394889958512629e-02 -3.002782816057601778e+00
-8.197250978689124556e-01 -1.003760419329946707e+01
1.165420241343270158e-01 -1.076469311416876184e+00
-2.967694588988742388e-02 2.219037615640051531e+00
4.100520519966767696e-01 5.571200822245235607e+00
-3.561086889071548352e-03 3.304949640314970516e+00
-4.877731535194976265e-01 -2.757272271348489401e+00
2.276715568179757954e-01 4.494731510828359866e+00
-9.450854286442510188e-02 -1.454177841738586885e+00
-1.946761400697040734e-01 -1.340865282642073719e+00
9.596714162539374260e-02 -1.850771798576383409e+00
-8.046694114544390430e-01 -6.789310832532754247e+00
-2.535412708446526664e-01 -1.756344665995955623e+00
-1.051946211691339866e-01 -2.304022034962436738e+00
4.028088577209591459e-01 9.093332867495188765e+00
-6.683741325549790169e-01 -4.286991819151419136e+00
4.026846980992507818e-01 -2.304022034962436738e+00
-5.495349715181618855e-01 -8.045191695852441427e+00
-7.851558105218695016e-02 1.982969784188982065e-01
1.514991671945542240e-01 8.876150462560206122e-01
6.306276251030634716e-01 6.071664624921502273e+00
4.026509049110513772e-01 4.173679260054905527e+00
-7.993047005850652253e-02 1.973527070930939376e+00
-8.253825680272777188e-01 -9.423827831526686793e+00
-2.043233802198425944e-03 2.596746145961762231e+00
4.158884306645210804e-02 -2.795043124380660604e+00
5.149931179128585113e-01 3.729871736926895220e+00
-5.768765755113783311e-02 6.798753545790795494e-01
3.114894655960430692e-01 5.684513381341748328e+00
4.449639686853408271e-01 3.947054141861878751e+00
2.582451739047588735e-01 5.637299815051535212e+00
4.788503519898433813e-01 6.760982692758624957e+00
1.163538037587261431e-01 3.182194367960414549e+00
2.794109492659900273e-01 4.220892826345118642e+00
-5.609861034995082818e-01 -7.138691223080336101e+00
6.022469861715286088e-01 1.095354737932961697e+01
1.438453666241965023e-01 4.626929496440958522e-01
6.320168157241783102e-02 1.907428078124639992e+00
1.134675379192102568e-01 -3.493803905475825755e-01
2.434573202674390410e-02 -1.104797451191004365e+00
-7.143621431889204398e-01 -1.060416698878203334e+01
-2.582204605767340899e-02 -4.504174224086402667e+00
-3.029580586197555547e-01 -1.416406988706415904e+00
-4.091835671230086013e-02 -1.019813031868619380e+00
3.496698795786363223e-01 4.324762672183589451e+00
-1.334574473210264900e-01 -1.397521562190330302e+00
-3.259989461037066105e-01 1.794115519028126882e-01
-4.299267263434751289e-03 9.442713258042773061e-03
-2.069750139764300612e-01 -2.766714984606532202e+00
-4.155291634360124831e-01 -3.994267708152092311e+00
5.054498002395365619e-01 5.731726947631962332e+00
2.962056495653861421e-01 3.710986310410809619e+00
-5.019614893964985392e-01 -5.741169660890006021e+00
-1.277855706177202511e-01 6.987607810951651510e-01
-2.488564872882289003e-01 -2.426777307316992705e+00
-2.524633049596795072e-03 1.236995436803603132e+00
3.650163462724911184e-02 -3.692100883894724461e+00
2.640949361960291397e-01 5.099065159343096898e-01
8.997613455688995010e-02 2.983897389541516176e+00
-2.713132649288758635e-01 -3.663772744120595615e+00
4.294216273518879357e-01 3.635444604346467212e+00
4.292569346775056971e-01 6.439930441985170617e+00
-4.765858274423281221e-02 1.265323576577731535e+00
1.986359812036894018e-02 1.369193422416202122e+00
3.175117270969479155e-01 2.389006454284821501e+00
-3.717965445585815210e-01 -3.805413442991237627e+00
2.359866979354157124e-01 3.956496855119921552e+00
9.134138521566391444e-02 -9.820421788364482873e-01
4.257574851959854412e-01 3.541017471766039648e+00
1.088229233416662493e-02 2.606188859219805032e+00
-5.543234888810395083e-02 2.643959712251976457e-01
2.123845707617161016e-01 3.503246618733868445e+00
3.583597630727125005e-01 2.152938622833752369e+00
-1.543509849620720298e-01 -7.743024871595074465e-01
-1.896564079920619594e-01 -2.398449167542864302e+00
-5.486068980948543006e-01 -5.042408879794840537e+00
-2.329510403154532241e-02 -1.095354737932961564e+00
8.370904821166550436e-01 1.297428801655076924e+01
-6.188562199570557532e-01 -8.252931387529383045e+00
3.529643434869840224e-01 1.018868760542815188e+01
-3.183440348693575284e-01 -8.555098211786752671e+00
6.317877827103811350e-02 1.671360246673570860e+00
-5.186680571464229450e-01 -4.419189804764017460e+00
1.486505523442269161e-01 4.541945077118572982e+00
-1.909148301809411585e-01 -4.475846084312274265e+00
-4.097168038863486794e-01 -2.898912970219131413e+00
1.886209813575843997e-01 2.143495909575709568e+00
9.532021441320028821e-01 1.042475543687922013e+01
-3.381999334000794222e-01 -6.694883699952326239e+00
1.958465740471428684e-01 5.684513381341748328e+00
1.225874375179718978e+00 1.823387930128059153e+01
-2.705835189528958407e-01 -4.881882754408113811e+00
-2.094450784946097766e-01 -4.475846084312274265e+00
6.745083658220223100e-02 -3.248293360766713711e+00
1.450383570283064749e-02 -1.199224583771432151e+00
2.582649450450400508e-01 4.910210894182241326e+00
1.438253175046773635e-01 -9.537140390623199959e-01
-2.119068135512690576e-01 -1.699688386447698873e-01
-4.654180524829784615e-01 -3.371048633121270122e+00
4.735253153017292549e-01 3.767642589959065980e+00
2.064261312241744972e-01 -1.539162261060971870e+00
7.477406320060387725e-03 1.671360246673570860e+00
3.551743328108071251e-01 9.933734347460996261e+00
-3.590902955071700181e-02 2.558975292929591028e+00
6.721214839683821163e-01 7.865780143949629100e+00
-1.622571228241123376e-01 1.312537142867945317e+00
-6.800852728637811762e-01 -9.537140390623200403e+00
-3.346718108878984910e-01 -6.959279671177523774e+00
-4.388090259270077120e-01 -6.515472148049513912e+00
-2.812647663475934326e-02 -2.643959712251976457e-01
8.846505781245993238e-02 6.043336485147374759e-01
-7.781874095150689286e-01 -8.026306269336357602e+00
2.469683588446465183e-01 6.354946022662785410e+00
3.357910561350014866e-01 9.310515272430173184e+00
1.220568124813732475e-01 5.608971675277406810e+00
-2.209689505254618658e-01 -4.098137553990563120e+00
-7.455715272239317182e-01 -9.386056978494515590e+00
-2.810692889925680005e-01 -1.643032106899442235e+00
4.082508297536723840e-01 8.498441932238494367e-02
-1.429976727355219135e-01 3.871512435797537233e-01
9.127763687397541514e-02 1.888542651608554612e-02
8.635514026344878746e-02 -3.777085303217109225e-02
4.078762443136249582e-01 2.880027543703045367e+00
-7.937179608620931193e-02 -1.482505981512715065e+00
-2.637340558137220570e-01 -3.276621500540842113e+00
-5.189571048114367535e-01 -5.344575704052209275e+00
1.537333580066964078e-01 1.982969784188982398e+00
2.007411413910909770e-01 4.041481274442306315e+00
2.379304340087599334e-01 2.256808468672222734e+00
-2.896289010710685966e-02 -4.154793833538820147e-01
2.799664652035440682e-01 3.087767235379986541e+00
-2.741694029775933461e-01 -3.701543597152766818e+00
1.891437721820903861e-01 3.871512435797537233e-01
-3.688909745373820659e-01 -2.294579321704393493e+00
-1.112540540858345944e-01 -5.344575704052209275e+00
6.991593240356293038e-01 8.517327358754581468e+00
3.857030039389619525e-01 9.046119301204974761e+00
-1.918317044514246394e-01 -6.609899280629940588e-01
-2.513124975347936774e-01 -1.765787379253998646e+00
-1.332972798047188101e-01 -2.549532579671548449e-01
-2.255420747178899302e-02 -1.916870791382682571e+00
5.516525774324788911e-02 1.671360246673570860e+00
2.150182171649880625e-01 2.577860719445677073e+00
3.119775626005392710e-01 3.456033052443654885e+00
4.293617287866418608e-01 7.988535416304184622e+00
-1.457279088292106617e-01 -3.276621500540842113e+00
6.646489253901460836e-02 1.218110010287517531e+00
5.127233669320060416e-01 3.956496855119921552e+00
-3.783315989479570374e-01 -4.674143062731172193e+00
3.700900070134127140e-01 3.814856156249279984e+00
-8.434701724733448258e-02 1.709131099705741841e+00
-2.588847160522028679e-01 -4.381418951731846256e+00
-3.171540599804277272e-01 -4.589158643408786986e+00
3.585789488801087166e-01 3.729871736926895220e+00
-5.462017887772505770e-02 7.743024871595074465e-01
-5.265644727688291171e-01 1.529719547802929069e+00
-1.580254411841914078e-02 7.167019362854463616e+00
-1.180624896995082496e-01 3.852627009281451631e+00
3.773758720647362175e-01 5.948909352566946751e-01
6.632284837411817069e-02 2.719501418316318198e+00
1.492893602709603751e-01 -2.124610483059623522e+00
-4.353232014975105257e-01 -6.798753545790795272e+00
5.769764369454862679e-03 -8.215160534497211176e-01
2.309064179167788777e-01 4.541945077118572982e+00
2.028706535330762895e-01 1.133125590965132767e+00
1.508685366678986228e-01 -1.010370318610576579e+00
2.300495099766153018e-01 5.665627954825663615e+00
1.206558841937018095e-01 -2.190709475865923128e+00
3.619557774142012629e-01 3.021668242573687380e+00
1.378647706046239318e-01 3.031110955831729736e+00
4.367560119072091268e-02 1.435292415222501505e+00
2.118715841953119627e-01 1.982969784188982398e+00
-1.652728407241613184e-01 7.554170606434218449e-01
-4.362482334690048202e-01 -3.805413442991237627e+00
1.062857810865432823e-01 -1.236995436803603132e+00
1.992118375525416263e-01 4.683585775989214994e+00
-6.607371328822198020e-01 -2.974454676283473376e+00
1.942596597911827594e-01 8.781723329979778114e-01
1.097842459004862548e+00 6.789310832532754247e+00
1.883927059900191922e-02 3.559902898282124806e+00
3.223951020591066252e-03 -6.798753545790795494e-01
-4.905936293486137800e-01 -4.324762672183589451e+00
2.186474286400021116e-01 -1.473063268254672487e+00
2.563041150556119030e-01 1.048141171642747782e+00
-2.388998609103427651e-01 -2.086839630027452763e+00
6.025600803636073366e-02 2.965011963025430131e+00
-1.343579052221461345e-01 1.945198931156811195e+00
-2.672115080136439752e-02 -4.900768180924199413e+00
-6.221044919434446374e-01 -9.943177060719039062e+00
-6.779482157565010214e-02 8.309587667077640294e-01
5.623021952280347069e-01 6.978165097693608487e+00
3.894049010409525446e-01 3.031110955831729736e+00
-5.631508332781182125e-01 -6.524914861307554936e+00
1.508526935898313603e-01 1.935756217898768394e+00
7.294609830276554963e-01 6.713769126468410953e+00
2.344790965591833296e-02 1.973527070930939376e+00
-1.119884469516595704e+00 -9.744880082300140245e+00
-5.574740265587930788e-01 -5.882810359760647145e+00
-2.660545289823667559e-01 -3.021668242573687380e+00
8.933641099874937153e-01 1.171840715323108029e+01
8.862495166727215601e-01 9.404942405010601192e+00
-3.778164313941316244e-01 -2.577860719445677073e+00
-3.304363143709939665e-01 -3.512689331991911246e+00
6.786526324189764980e-02 4.532502363860530514e-01
1.173336546141073439e-01 1.057583884900790583e+00
-8.741922730772726247e-02 2.171824049349837527e-01
1.467588895679633187e-01 -5.099065159343096898e-01
4.680636075993338530e-01 1.926313504640725816e+00
-2.153748880110335495e-01 5.665627954825663143e-02
-5.304823653063078098e-02 -7.459743473853790441e-01
6.611508798010083954e-01 6.855409825339052965e+00
-4.672750223033869665e-01 -1.099131823236178818e+01
6.375417504018221493e-01 1.153899560132826885e+01
-8.354782300012396357e-02 -4.966867173730498131e+00
-5.848357851517588246e-01 -1.079302125394288936e+01
4.293052049584975549e-01 4.277549105893376336e+00
4.027668673251546400e-02 2.341792887994607497e+00
2.648908071244945317e-01 1.661917533415528059e+00
-4.270941686666140380e-01 -3.833741582765365141e+00
1.572205990775299711e-01 2.870584830445003011e+00
-6.250487754106909613e-04 -4.532502363860530514e-01
-8.244332504527677186e-01 -9.008348448172805334e+00
1.255994973194945463e-01 2.058511490253324361e+00
5.607461132416390742e-02 3.191637081218456906e+00
-8.107392975767309384e-02 -4.617486783182915389e+00
5.047041558233578140e-01 1.699688386447698818e+00
9.050845531764899476e-01 1.361639251809767792e+01
-4.892597137098345789e-02 -6.798753545790795494e-01
3.496005695932617452e-01 5.788383227180219137e+00
-1.621583299492666136e-03 7.176462076112507527e-01
6.695566587769934130e-02 -1.888542651608554612e+00
-3.598233500131218787e-01 -1.227552723545560359e-01
-1.928598633289445308e-02 2.568418006187633829e+00
-6.224870265564866889e-01 -9.924291634202953460e+00
-2.194049595370643757e-01 -6.109435477953673477e+00
-7.109692345300895611e-02 -2.502319013381334667e+00
-3.547168475078206762e-01 -7.629712312498559967e+00
-4.597597333551367016e-01 -6.288847029856486692e+00
9.792960312677333468e-01 1.755400394670151343e+01
3.032573618299847507e-01 1.019813031868619380e+00
6.843734000309267818e-02 -5.004638026762668890e-01
2.372734444767016920e-02 1.614703967125314055e+00
6.024520419075847233e-01 8.800608756495863716e+00
-2.895477844742340712e-01 -2.219037615640051531e+00
-9.075343795258720148e-01 -9.820421788364482651e+00
-3.311898836379826294e-01 -7.119805796564249611e+00
5.898431166575003326e-01 8.054634409110484228e+00
-1.369003632055790509e-01 -2.889470256961088168e+00
1.851589148621571590e-01 2.880027543703045367e+00
-1.693014311789849957e-01 -5.127393299117225745e+00
1.458057839895676999e-01 4.230335539603162331e+00
6.022069135045311078e-02 -1.897985364866597191e+00
5.124633757898870989e-01 4.787455621827685803e+00
-3.277769383030318395e-01 -4.664700349473129393e+00
7.403394544832795354e-01 6.940394244661437284e+00
5.281404784311095196e-02 1.104797451191004365e+00
-7.993731678079463165e-01 -5.042408879794840537e+00
4.114405235027338015e-02 5.665627954825663143e-02
1.595098661232430826e-01 -3.777085303217109225e-01
3.752028103480608556e-01 5.250148571471781267e+00
5.272656430135209682e-01 1.718573812963784642e+00
-1.197432681330245496e-01 -3.654330030862552814e+00
-5.687705814182640873e-01 -1.775230092512041224e+00
8.949589405928984887e-01 1.024534388497640869e+01
-7.445598920084287586e-01 -1.120850063729677082e+01
-8.135548410366383321e-02 -3.984824994894049954e+00
-3.423410855735351532e-01 -6.081107338179545074e+00
-7.694548782557912581e-02 -4.872440041150070122e+00
-5.541722228708658715e-01 -4.164236546796862726e+00
-1.940597705975671550e-01 -1.406964275448373103e+00
-5.405128856639875856e-01 -1.048141171642747693e+01
3.394276766311755261e-02 2.134053196317666323e+00
-9.676798705416614355e-02 -3.116095375154114833e-01
4.268586950373911004e-01 6.241633463566272688e+00
2.895689613035129506e-01 1.718573812963784642e+00
4.335685356503734406e-02 5.599528962019364009e+00
-4.786020167966566485e-01 -8.876150462560206122e+00
1.522073445769561197e-02 8.781723329979778114e-01
-1.600727301701875827e-01 -1.133125590965132767e+00
-5.165276715329829571e-01 -5.958352065824989552e+00
1.175624723364357832e-01 -4.466403371054231464e+00
3.778439592939432379e-02 1.633589393641399656e+00
1.825306483376941957e-01 -1.605261253867271143e-01
-3.089278124182490148e-01 -6.893180678371223502e-01
-1.188412412474849633e-01 -3.843184296023408386e+00
4.217049761121504647e-01 3.371048633121270122e+00
8.149697998553537270e-02 2.219037615640051531e+00
4.825810225932137265e-01 6.241633463566272688e+00
-5.961570123391693454e-02 7.743024871595074465e-01
3.893110932452344963e-01 4.305877245667504738e+00
5.210664084500055138e-01 4.504174224086402667e+00
3.421409694979616334e-01 2.530647153155463069e+00
-1.002224858799914076e+00 -1.074580768765267536e+01
-8.178492436012081424e-01 -1.135014133616741283e+01
-6.759899441991953917e-02 -2.832813977412831918e-01
-1.874203835696695575e-01 -5.004638026762668890e-01
1.447821111452259613e-01 5.939466639308903950e+00
3.771450047909035153e-01 6.553243001081684227e+00
6.712111924680574937e-01 5.410674696858507993e+00
6.739851633131095643e-02 -4.815783761601814539e-01
5.977054470082333176e-03 -1.189781870513389350e+00
6.026256781719028233e-01 7.053706803757950894e+00
-1.337445369813708151e-01 -1.709131099705741841e+00
-9.642208110012480404e-02 -1.916870791382682571e+00
6.504500483223457641e-02 2.190709475865923128e+00
2.408994984768943193e-01 -1.718573812963784642e+00
6.242461572645815332e-02 2.502319013381334667e+00
3.276030177021359568e-01 4.806341048343771405e+00
-6.268258006010192229e-01 -4.060366700958391917e+00
2.800693607659486273e-01 2.351235601252650298e+00
3.862509511325090128e-01 5.778940513922176336e+00
3.458627053242399607e-01 8.932806742108462927e+00
2.669824833903852168e-01 5.505101829438936001e+00
8.877898160022819340e-02 -5.382346557084380922e-01
-3.336018745399676466e-01 -8.300144953819597049e+00
3.547251191926970026e-01 5.760055087406091845e-01
-1.356031599926948647e-02 -6.326617882888657673e-01
5.494882053617584639e-01 9.848749928138612830e+00
5.155378057781922346e-02 -3.871512435797537233e-01
-5.994628999451503265e-02 1.501391408028800889e+00
4.807094279393674952e-01 2.294579321704393493e+00
3.150544984668369186e-01 3.484361192217783287e+00
-1.030857418553936089e+00 -1.213388653658496352e+01
3.767654692332121913e-01 4.268106392635332647e+00
2.374026588864275589e-01 8.215160534497211176e-01
3.648428437255056556e-02 3.210522507734542286e-01
-4.629315934827236689e-01 -2.672287852026104638e+00
-5.103060433518774586e-02 -6.609899280629941143e-02
8.608116337296005394e-02 -1.586375827351185652e+00
7.901070873203027700e-01 5.599528962019364009e+00
-4.663068135320872498e-01 -5.023523453278754936e+00
5.016081200476057989e-01 5.882810359760647145e+00
-7.786407536460958623e-01 -6.336060596146700696e+00
1.022802950283085988e-01 -2.983897389541516176e+00
-1.026104104102633710e-02 7.365316341273362433e-01
-4.541557274971543684e-02 -2.077396916769410073e-01
3.103051922344354785e-01 2.115167769801581166e+00
-9.949747825769095222e-02 -1.954641644414853774e+00
9.808089699931482608e-02 1.076469311416876184e+00
2.186873954303945322e-01 4.069809414216434718e+00
-5.407740601888032239e-02 -8.781723329979778114e-01
7.914452448527680151e-01 8.989463021656719732e+00
-5.045667159978849403e-01 -4.985752600246583732e+00
1.981116012891727743e-02 -4.560830503634659472e+00
-5.917066983476872988e-01 -9.121661007269318944e+00
1.316581884049984608e-01 3.947054141861878751e+00
-1.991470440523899488e-01 1.321979856125988229e-01
-8.645279478055092337e-01 -1.044364086339530751e+01
-5.463385261066133758e-02 1.558047687577057472e+00
4.508589728768327975e-01 5.306804851020038072e+00
1.006642532972137349e+00 1.137846947594154123e+01
1.620532171532938770e-01 -8.498441932238494090e-01
-1.421425631191062799e-01 -9.348286125462345053e-01
4.142817104603481182e-01 4.844111901375941720e+00
-3.457014570304183243e-01 -1.255880863319688734e+00
4.483428457865544503e-02 1.576933114093142851e+00
-7.657624899388897344e-01 -5.760055087406090735e+00
-7.127464471432326532e-01 -8.385129373141982256e+00
3.513260286645623620e-01 9.159431860301489037e-01
-3.597222245007565544e-02 -1.973527070930939376e+00
-8.970589552045956858e-03 -1.813000945544212206e+00
1.239661542733734231e-02 2.795043124380660604e+00
7.248317061043896281e-01 4.570273216892701384e+00
-4.549765997025345676e-01 -7.648597739014645569e+00
-6.900329403822000884e-01 -2.596746145961762231e+00
4.089510582349972084e-02 4.107580267248605921e+00
1.535830189972287319e-01 4.249220966119247045e-01
4.553787913500496193e-02 8.592869064818923208e-01
5.360272737541554866e-01 3.767642589959065980e+00
3.989439324848512679e-03 -5.287919424503952914e-01
-5.769943299163264872e-01 -7.875222857207672789e+00
-8.899027482704695569e-01 -9.046119301204974761e+00
1.846377457647913056e-01 1.765787379253998646e+00
1.495816909451351540e-01 -1.303094429609902516e+00
3.054431765915672781e-01 -9.159431860301489037e-01
-8.700518597083850211e-03 -1.038698458384705037e-01
5.846955095237694744e-01 9.962062487235124664e+00
-6.184815314100292755e-02 -3.871512435797537233e-01
2.112914904624809409e-01 1.992412497447024977e+00
-5.267361307428557876e-02 -3.503246618733868445e+00
-4.330154461055997217e-01 -5.533429969213064403e+00
4.267816094722692299e-01 5.760055087406090735e+00
4.941025098357466061e-01 5.920581212792819237e+00
6.613344541701982049e-02 -1.501391408028800889e+00
-8.927663774346707160e-03 -1.378636135674244700e+00
1.098221291523341081e-01 3.474918478959740042e+00
-2.414656490263090705e-01 -5.259591284729824068e+00
3.143820181241164802e-01 5.807268653696304739e+00
1.761972632756792223e-01 6.760982692758624957e+00
3.804086229295486898e-01 4.003710421410135112e+00
-1.091597274347591712e-01 -2.587303432703719874e+00
1.852045034590192318e-01 8.026306269336357380e-01
-4.575520103806896555e-01 -3.862069722539493988e+00
-6.106793376859142447e-02 -6.137763617727801657e-01
7.676918760640714934e-02 -1.416406988706415959e-01
2.518805576075278108e-01 2.322907461478521896e+00
-2.647629984822688076e-01 -4.834669188117899807e+00
6.922566516933736924e-01 7.809123864401372295e+00
-1.271485928466206117e-01 -3.078324522121943740e+00
3.412112186919126211e-01 8.970577595140633020e-01
-1.230050229907199699e-01 7.554170606434218449e-01
-5.095962599702664741e-01 -1.841329085318340608e+00
2.512725424423176701e-01 3.899840575571665191e+00
5.071488436441506931e-01 6.194419897276059572e+00
2.850933900108762464e-01 -1.888542651608554612e-01
1.825119720233522036e-01 3.172751654702371304e+00
2.240806370023120109e-01 2.030183350479195958e+00
5.137486160495970955e-01 6.052779198405417560e+00
3.467782485301946771e-01 1.897985364866597191e+00
1.570263991007222332e-02 -6.893180678371223502e-01
-5.374348972924685164e-01 -5.032966166536797736e+00
-3.334344838948481993e-01 -3.739314450184938021e+00
2.560532474706654626e-02 -1.010370318610576579e+00
1.738078172001836508e-01 -2.360678314510693265e-01
4.491638686644104372e-01 4.466403371054231464e+00
-3.407835586085616181e-02 -5.429560123374594482e+00
-3.435906005092692062e-01 -5.580643535503278407e+00
2.007163915269529753e-01 3.663772744120595615e+00
1.697739318974325062e-01 5.826154080212390340e+00
3.850299006915647859e-01 1.015091675239598068e+01
-1.515880360845254238e-01 -6.015008345373246357e+00
-7.044476843269413813e-01 -8.536212785270665293e+00
-1.908440364427042499e-02 1.614703967125314055e+00
-3.071693227207678012e-01 -1.193558955816606471e+01
-3.649042447454972082e-01 -1.177506343277933709e+01
-1.450523707267264983e-01 -4.768570195311600202e+00
-2.037214559824581939e-01 -2.728944131574360998e+00
1.474062374700048361e-01 2.351235601252650298e+00
-2.447065616010401234e-01 -1.350307995900116520e+00
5.299854050064479738e-01 5.637299815051535212e+00
3.907208380266236625e-01 6.118878191211716278e+00
-5.814752142636983034e-01 -1.012258861262185228e+01
-2.464874686273816340e-01 -5.287919424503952914e-01
-1.557988503339876873e-01 -3.342720493347141719e+00
-1.894416094857190036e-01 -4.098137553990563120e+00
-2.363179142249436371e-01 -9.622124809945585611e+00
7.701295794772021752e-01 1.421128345335437260e+01
4.772344592847642675e-01 5.901695786276732747e+00
-2.652737122949249127e-01 -3.323835066831056118e+00
5.927014317163324941e-01 9.055562014463019338e+00
-7.678730644992570742e-01 -7.922436423497885905e+00
7.441473479706389726e-01 9.716551942526013619e+00
2.897600007717243686e-01 2.020740637221153158e+00
2.657186365049244436e-01 5.769497800664134424e+00
4.212013867481095852e-01 7.403087194305533636e+00
-1.473946779923270001e-01 -1.614703967125314055e+00
-1.183260493844790484e-01 6.232190750308229665e-01
-2.047242841187690565e-01 -4.532502363860530514e-01
-1.463606097772357229e-01 -6.383274162436913812e+00
-7.551652184246972210e-02 -2.304022034962436738e+00
1.344788999116836026e-01 1.728016526221827442e+00
2.055027979113298320e-02 9.253858992881917045e-01
6.950533456313395808e-02 -1.794115519028126882e-01
2.294899401245827086e-01 3.389934059637355279e+00
6.848030966536437433e-03 2.492876300123291866e+00
1.293406423196998001e-01 2.360678314510693265e-01
3.407029657239102338e-01 3.049996382347815782e+00
-2.601562900451895310e-01 -2.143495909575709568e+00
-1.766110069846102415e-01 -2.360678314510693099e+00
-3.332603868688547855e-01 1.794115519028126882e-01
4.691311994694594839e-02 2.134053196317666323e+00
5.800446925659942243e-01 4.371976238473803456e+00
-3.619397931978119987e-01 -5.439002836632636395e+00
2.176936998716950122e-01 3.342720493347141719e+00
-1.973150184436453791e-01 -6.326617882888657673e-01
-1.917029770669110011e-01 -3.191637081218456906e+00
-3.831968371482610269e-01 -3.739314450184938021e+00
3.218382348115161190e-02 9.065004727721061029e-01
1.281660609780129745e-01 3.626001891088424411e+00
-1.952161799448873802e-01 -2.643959712251976235e+00
3.499112021478280599e-01 2.889470256961088168e+00
4.581525780942334314e-01 6.883737965113181367e+00
-3.844138721333073550e-01 -3.795970729733194382e+00
1.060938660538406797e+00 1.601484168564054045e+01
7.184148443452018085e-02 1.907428078124639992e+00
5.955913716782565981e-01 1.010370318610576668e+01
-3.707957353062072969e-01 -5.807268653696304739e+00
-5.706612239147078602e-01 -4.740242055537471799e+00
-6.906622762166420015e-01 -1.020757303194423748e+01
-4.144298590404617011e-01 -4.532502363860530514e-01
-9.843850762296289802e-02 -2.464548160349163908e+00
-3.465829774637577687e-01 -5.797825940438262826e+00
1.847919877771005415e-01 -2.927241109993259371e-01
8.226970634080121858e-03 4.815783761601814539e-01
2.288598698471454584e-01 7.459743473853790441e-01
6.219821475144665310e-03 -1.869657225092469011e+00
3.298459323609017613e-01 1.227552723545560359e-01
-2.099910766190969391e-01 -5.061294306310926139e+00
-5.640417275336742642e-02 2.237923042156137132e+00
5.499179021687115032e-01 6.421045015469085904e+00
5.105278693449213923e-02 -3.682658170636681216e-01
4.727261598676439358e-01 7.138691223080336101e+00
5.898092524089165734e-02 3.654330030862552814e+00
4.727100831404954517e-01 9.442713258042772395e+00
1.058344364737046905e-01 -2.256808468672222734e+00
5.476800132306911539e-01 8.498441932238494090e+00
-5.798421490028069503e-01 -4.872440041150070122e+00
1.013430603758350146e-01 -4.721356629021386531e-01
-3.441289726797128190e-01 -3.512689331991911246e+00
1.165740808344969542e-01 1.888542651608554612e-01
-2.450901650967288181e-01 -1.406964275448373103e+00
-1.502502737771476971e-01 1.435292415222501505e+00
1.433422305281516762e-01 1.879099938350511811e+00
2.704104419629612677e-01 3.616559177830382055e+00
2.619445529984393284e-01 1.926313504640725816e+00
-4.107380632523717212e-01 -5.316247564278080873e+00
9.341123305413271405e-01 6.779868119274710558e+00
1.077007748369909930e-02 -3.153866228186285703e+00
-1.204511767938666766e+00 -1.039642729710509350e+01
2.851701258891135848e-02 -2.228480328898094331e+00
-2.584870435199360106e-01 -5.920581212792819237e+00
4.298017878254065671e-01 3.701543597152766818e+00
6.492557114202730517e-01 8.064077122368528805e+00
2.095585742789383144e-01 2.965011963025430131e+00
-6.779398190504506427e-01 -5.835596793470433141e+00
-6.284645535752138024e-01 -5.070737019568968940e+00
1.185858927186132505e-01 1.558047687577057472e+00
3.536464195516222375e-01 3.531574758507997291e+00
6.245768633690315097e-01 1.012258861262185228e+01
6.467021979749201233e-01 3.172751654702371304e+00
3.499407080366995562e-03 -5.051851593052883338e+00
-2.193221876416999727e-01 -1.227552723545560331e+00
-2.301947867866989961e-01 -6.015008345373246357e+00
-2.245930299388856910e-01 -5.505101829438936001e+00
2.437004789498664892e-01 4.862997327892027322e+00
-8.034411491111429493e-01 -7.119805796564249611e+00
-2.498094475677939061e-02 -3.635444604346467212e+00
2.036112241387197930e-01 1.114240164449047166e+00
9.799991138547094888e-03 -8.687296197399350106e-01
-3.774664545473623289e-01 -5.448445549890680084e+00
-6.878996644381152326e-01 -1.185060513884367950e+01
3.465621937481082604e-01 2.785600411122617803e+00
4.832669134149151224e-01 1.073636497439463255e+01
-3.887886287453123924e-01 -1.907428078124639992e+00
1.199660595662159213e-01 1.133125590965132629e-01
3.531319310938398348e-01 3.456033052443654885e+00
8.090252836950571902e-02 1.605261253867271476e+00
2.218779551762167443e-02 -5.287919424503952914e-01
3.072780112151543563e-01 2.927241109993259371e-01
3.624114529381478045e-01 6.392716875694956613e+00
1.080650535582975191e+00 1.020757303194423748e+01
1.690213691125089235e-01 4.721356629021386198e+00
-5.043379593406255301e-01 -6.543800287823641426e+00
1.031301969760798215e-01 3.512689331991911246e+00
1.395184756227230982e-01 1.510834121286843690e-01
2.205005068827241010e-01 2.096282343285495564e+00
-1.351558099088761566e-01 9.348286125462345053e-01
2.101443813304515462e-01 2.596746145961762231e+00
4.462514481552103951e-01 5.797825940438262826e+00
4.989790534220051033e-01 4.598601356666829787e+00
-6.703087584687954514e-01 -7.894108283723757502e+00
-6.057699531111404578e-01 -7.525842466660089158e+00
-1.558409516520037896e-01 -1.709131099705741841e+00
1.263826943882632725e-01 2.001855210705067556e+00
2.396692693804454710e-01 4.060366700958392139e-01
-2.787272608316391787e-01 -5.467330976406764798e+00
3.658246480274749968e-01 7.119805796564249611e+00
-1.268709859769387993e-01 -3.333277780089098474e+00
-9.677452469093845988e-02 -1.510834121286843690e-01
-2.344329322069970967e-01 -1.728016526221827442e+00
6.027692327293757840e-02 -1.567490400835100273e+00
3.868969708190275192e-01 7.421972620821619238e+00
6.590714049008189468e-02 4.900768180924199413e+00
2.719804423772089197e-01 5.693956094599792017e+00
6.534128555559349794e-01 1.184116242558563847e+01
-4.194758989212284406e-01 -2.341792887994607497e+00
-2.685415062625635119e-01 1.605261253867271143e-01
1.535092536787618089e-01 3.805413442991237627e+00
-3.825521176857003998e-03 -5.854482219986518743e+00
-4.702559010032053011e-01 -7.015935950725780579e+00
-6.341539590058677123e-02 -7.544727893176174760e+00
4.171990572898190419e-01 -5.948909352566946751e-01
6.338595998597948422e-02 -7.176462076112507527e-01
-4.967931637453316118e-01 -6.430487728727127816e+00
4.056794767080333375e-01 7.733582158337030776e+00
2.975615532998534540e-01 3.446590339185611640e+00
4.067671799147904443e-01 3.720429023668851976e+00
-5.374574635421771468e-02 -1.539162261060971870e+00
-1.427713035439135136e-01 -3.059439095605858139e+00
3.195706971747118708e-01 2.728944131574360998e+00
-1.537989853349349678e-01 -3.777085303217109225e-01
5.212931981950156279e-01 7.894108283723757502e+00
5.836820720361048098e-02 1.331422569384030918e+00
-2.066992034421950494e-02 -8.592869064818923208e-01
-3.093104023055061602e-01 -7.695811305304859573e+00
-2.342148656074972968e-01 1.633589393641399656e+00
-2.118243933308446292e-01 -1.982969784188982065e-01
-5.156570713883633639e-01 -8.507884645496538667e+00
1.901162573195487315e-01 1.463620554996629686e+00
6.086042085931734485e-02 -1.718573812963784642e+00
-1.604499918702717576e-01 -4.183121973312948327e+00
-3.174810847358503496e-01 -3.172751654702371304e+00
6.724532944970718074e-01 1.269100661880948522e+01
2.328518903893979364e-01 4.220892826345118642e+00
-3.132748757545524010e-02 1.331422569384030918e+00
-3.067196629857662504e-01 -3.975382281636007153e+00
1.402821441825091719e-01 5.731726947631962332e+00
-2.786178498766312406e-01 -5.561758108987192806e+00
-3.743380956702412332e-01 -9.952619773977081863e+00
3.737408082445745627e-01 4.230335539603162331e+00
3.338899155724282114e-02 1.199224583771432151e+00
-7.877193129254765613e-02 -5.854482219986518743e-01
-4.593592249191404964e-01 -3.437147625927569283e+00
-1.612129926795223267e-01 -2.332350174736564696e+00
8.610328178558092349e-02 -7.931879136755928261e-01
2.689190897784461964e-01 3.304949640314970516e+00
1.475028202269434152e-01 -1.822443658802255229e+00
-3.280418212180227777e-01 -4.636372209699000990e+00
4.439512209933378917e-01 7.015935950725780579e+00
-2.656453824355506019e-02 -2.200152189123965929e+00
-7.121172834720495004e-01 -1.033032830429879212e+01
-1.871652454387587317e-01 -3.880955149055579145e+00
-5.386241125695397924e-01 -4.202007399829033929e+00
8.325410525909808790e-01 1.439069500525718581e+01
3.680047091454755059e-01 7.752467584853116378e+00
-5.701242012665722614e-01 -9.083890154237145964e+00
-1.796408772922350738e-01 -3.871512435797536789e+00
3.759434411192829617e-01 6.789310832532754247e+00
7.248369754489084223e-03 -2.039626063737238759e+00
-1.507292625055610957e-01 1.038698458384704981e+00
-5.643956803844210057e-01 -5.363461130568294877e+00
5.489666316371814014e-01 4.815783761601813318e+00
1.878139471917275594e-01 -1.425849701964458704e+00
2.563728322052808428e-01 5.155721438891354147e+00
2.706202054273451063e-01 1.454177841738586885e+00
-1.268986761709344213e-01 1.416406988706415959e-01
-1.978951968533777250e-01 -6.354946022662785410e+00
5.121706750096328281e-02 -3.805413442991237627e+00
-5.903225375251260759e-02 1.199224583771432151e+00
2.719953793726684887e-01 5.476773689664807820e-01
-2.860229704686573782e-01 -2.379563741026778700e+00
-2.466660505926493441e-01 -4.438075231280103061e-01
1.565516081164527173e-01 1.709131099705741841e+00
-1.371474545630915198e-01 -8.876150462560206122e-01
-4.288980151692018961e-01 -2.266251181930265535e+00
1.038637731232895378e+00 1.629812308338182447e+01
-8.797194353273792011e-02 -2.266251181930265257e-01
-2.210902785672563542e-01 -5.354018417310252076e+00
-5.496278883463513454e-01 -5.108507872601140143e+00
2.175393370322345477e-02 6.893180678371223502e-01
-4.900757430160314065e-01 -1.118961521078068522e+01
-2.126907476902416549e-01 -2.596746145961762231e+00
-6.106476132545213265e-02 2.795043124380660604e+00
5.217748630507847984e-01 7.440858047337703951e+00
-1.342829072456892536e-01 -2.832813977412831807e+00
-2.600049197839734427e-01 -2.662845138768061837e+00
3.454205274002047354e-01 5.429560123374594482e+00
3.185590954381301715e-02 3.106652661896072143e+00
2.566824692672807218e-01 5.221820431697653753e+00
-3.511285628482164189e-01 -9.131103720527359968e+00
1.066384187595458971e-01 1.982969784188982065e-01
4.572892866475294360e-01 7.780795724627244780e+00
-1.397368128095414497e-01 -3.304949640314970516e+00
-1.683060166378345102e-01 -2.653402425510019036e+00
1.889354669195097425e-01 4.060366700958391917e+00
4.383818839185321670e-01 4.286991819151419136e+00
6.517005631495400575e-01 9.414385118268643993e+00
-1.435029817299909027e-01 2.294579321704393493e+00
-4.857946643004265042e-01 -6.760982692758624957e+00
-7.091530209810158192e-02 -1.614703967125314055e+00
3.457393546635696424e-01 3.616559177830382055e+00
8.170263622157767358e-01 6.628784707146025745e+00
2.252061213532846606e-01 1.340865282642073719e+00
-1.885708449894661076e-01 -1.624146680383356856e+00
-1.553180181192511666e-01 2.832813977412831918e-01
5.323820375872007071e-01 8.876150462560206122e+00
2.933199059088612559e-01 3.333277780089098474e+00
-1.290665925774950040e-01 3.125538088412157300e+00
-1.148022101264750239e+00 -1.500447136702996609e+01
3.811212724878739744e-01 5.080179732827011740e+00
6.151184807037983759e-01 6.118878191211716278e+00
2.710613316845736920e-01 1.340865282642073719e+00
6.129778946083026814e-02 1.699688386447698873e-01
5.774504717012192423e-02 -5.382346557084380922e-01
-4.220867337586473589e-01 -3.238850647508670466e+00
7.361620601640711525e-01 6.015008345373246357e+00
1.459750146628457090e-01 1.897985364866597191e+00
-6.149308426741910694e-01 -7.799681151143330382e+00
-1.401034648539106753e-02 5.665627954825663837e-01
1.782480260531841554e-01 4.438075231280103061e-01
3.823726129921325989e-01 2.625074285735890633e+00
-2.865218606799908585e-01 -3.871512435797537233e-01
2.320429429403020050e-01 5.174606865407439749e+00
3.672709681705103590e-01 7.629712312498559967e+00
3.236479918116001442e-01 4.995195313504626533e+00
-5.428873357488990248e-01 -6.213305323792144286e+00
-4.680036392851162907e-01 -6.921508818145352571e+00
2.776933582323395933e-01 1.142568304223175346e+00
9.963538340935333693e-02 -6.987607810951651510e-01
6.809315131120647901e-01 1.027367202475053531e+01
-2.517699743483088892e-01 2.445662733833077862e+00
2.420692769617326934e-01 -2.237923042156137132e+00
-5.947130157832493103e-01 -8.526770072012624269e+00
9.084228248222059321e-02 3.493803905475825755e-01
-8.647380665989752579e-02 -1.746901952737912822e+00
3.195852673494686269e-01 4.003710421410135112e+00
2.884367147882332949e-01 -9.442713258042773061e-02
-3.497643407657773373e-01 -3.578788324798210851e+00
-4.183893096491937968e-01 -6.251076176824314601e+00
-8.146042463302031189e-01 -6.166091757501930282e+00
9.951371825394611514e-02 2.256808468672222734e+00
-2.618888455507773494e-01 -5.495659116180894088e+00
-6.379784817212544867e-01 -8.913921315592377326e+00
3.326874811442164792e-01 4.702471202505300596e+00
-3.532651487010456393e-01 1.284209003093816914e+00
1.924834929748003298e-01 -2.266251181930265257e-01
6.150280536453095470e-01 4.220892826345118642e+00
-7.105428055967109024e-01 -9.877078067912739456e+00
-1.816927178392969966e-01 -2.530647153155463069e+00
1.834452310078392712e-01 9.537140390623199959e-01
2.283130362815778969e-01 4.135908407022734323e+00
4.281092256275886160e-03 4.721356629021386531e-02
4.828576403262589412e-01 5.750612374148048822e+00
7.690387185620661814e-01 7.912993710239843104e+00
-1.756580645219101566e-01 -1.378636135674244700e+00
-3.841067168690829314e-01 -7.771353011369201091e+00
3.459591128260378068e-01 3.899840575571665191e+00
-5.778844158772220574e-01 -5.703398807857834818e+00
-1.115105102101388246e+00 -1.181283428581150652e+01
-5.387070805753187974e-01 -3.371048633121270122e+00
-4.965685402901556800e-01 -7.318102774983148429e+00
-2.343915046270721447e-01 -4.419189804764017460e+00
5.862643926758219770e-01 1.218110010287517531e+00
1.885633878410769571e-01 5.712841521115876731e+00
-4.729556583839482353e-02 2.152938622833752369e+00
-2.348726749053786089e-01 -3.682658170636681216e-01
-7.839947218257400929e-02 -3.805413442991237627e+00
-3.674070446365428344e-01 -2.190709475865923128e+00
8.765026390567427494e-01 8.857265036044120521e+00
-1.927940690176120631e-01 -1.067026598158833162e+00
-6.397958118636281055e-01 -8.488999218980451289e+00
6.141390016061478718e-01 9.933734347460996261e+00
4.384695738908454127e-02 -9.065004727721061029e-01
1.304704939684795117e-01 1.661917533415528059e+00
-7.640617526271269444e-01 -1.182227699906955110e+01
-2.406014973119510736e-01 -2.502319013381334667e+00
1.497388908385550443e-01 1.888542651608554612e+00
7.800932498517080260e-01 1.104797451191004498e+01
7.855063783167108571e-02 1.048141171642747782e+00
-3.074939979754875985e-01 -1.463620554996629686e+00
-2.109794747340748289e-01 -6.477701295017340932e+00
-1.617516773778984174e-01 -1.831886372060297807e+00
-5.713866154254789720e-01 -4.570273216892701384e+00
2.178983911123485440e-01 3.824298869507322785e+00
1.511928671498742882e-01 3.059439095605858139e+00
7.168647435622813036e-02 9.159431860301489037e-01
3.997556758053749659e-01 2.370121027768735900e+00
1.585835869670249310e-01 -1.114240164449047166e+00
-6.167967194338123127e-01 -6.194419897276059572e+00
-2.812017835308565014e-02 1.038698458384705037e-01
-4.333944715803059733e-01 -7.790238437885287581e+00
-2.953875214515722658e-01 -8.016863556078314801e+00
1.383655742532240440e-01 4.721356629021386531e-02
5.847113546864769473e-01 6.109435477953673477e+00
-1.099077991283211042e-01 -1.510834121286843690e-01
-6.016034280626597619e-02 -4.645814922957043791e+00
-3.447123036581397071e-01 -2.398449167542864302e+00
-3.302538203961598584e-01 -2.086839630027452763e+00
-1.199656445071368011e-01 9.442713258042773061e-02
-2.776870929573430624e-01 4.013153134668178801e+00
1.793435334038526729e-01 4.551387790376616671e+00
-1.154815931482607722e-01 -1.359750709158159099e+00
-2.565762296308788382e-01 -3.012225529315644135e+00
6.320065352386238233e-01 1.087800567326527279e+01
6.031374167393469543e-01 4.343648098699675053e+00
1.223525208842938909e-02 2.776157697864575002e+00
-4.891922213781212392e-01 -2.983897389541516176e+00
-7.440374721191181928e-01 -4.041481274442306315e+00
-1.803564907099100001e-01 -4.409747091505974659e+00
1.741038583041624177e-01 7.015935950725780579e+00
-1.366300857046594541e-01 -3.238850647508670466e+00
8.060456935522131161e-02 -1.916870791382682571e+00
8.794804605974386735e-01 7.270889208692934425e+00
-7.023761431670285660e-01 -5.816711366954347540e+00
2.300976069463493423e-01 4.249220966119247045e+00
1.748516154889210028e-01 2.521204439897420269e+00
1.541024275997130433e-01 1.813000945544212206e+00
-6.103662811230866625e-01 -3.880955149055579145e+00
5.472437584740887928e-01 4.003710421410135112e+00
5.672607793098145140e-02 -2.237923042156137132e+00
3.850613862284427147e-01 6.156649044243887481e+00
-4.900996073867345815e-01 -5.240705858213738466e+00
-5.738099103380887162e-03 2.455105447091120663e+00
8.035964420566540367e-01 7.875222857207672789e+00
-5.081551023579977677e-02 -2.266251181930265257e-01
-1.471784250955888163e-01 -1.633589393641399656e+00
1.821142916925876098e-01 1.614703967125314055e+00
-1.789916143247278005e-02 6.043336485147374759e-01
6.398237802618704784e-01 4.778012908569643002e+00
3.584710032178692329e-01 6.798753545790795272e+00
-4.942961099982806084e-01 -3.134980801670200545e+00
3.075381117435572742e-01 2.747829558090447044e+00
-1.136194895529963056e-01 -5.070737019568968940e+00
8.337530719136809765e-01 1.211500111006887614e+01
7.197975161082138529e-01 7.828009290917458785e+00
-3.211319602942392937e-01 -3.795970729733194382e+00
-1.026608499812183162e+00 -1.058528156226594774e+01
3.212804451646807946e-01 3.427704912669526482e+00
-4.315737728035511922e-01 -5.863924933244561544e+00
-2.444152096242049321e-01 -1.992412497447024977e+00
-6.306147886668668212e-01 -5.382346557084380478e+00
4.582223643239321520e-01 3.172751654702371304e+00
3.065209099394640702e-01 1.954641644414853774e+00
-3.077991168192215077e-01 -4.211450113087076730e+00
1.481372594541421617e-01 2.105725056543538365e+00
1.952258263974588348e-01 2.851699403928917409e+00
6.169574876250808471e-01 6.439930441985170617e+00
3.679502011090926561e-01 2.653402425510019036e+00
-3.104447348906114179e-01 -2.228480328898094331e+00
-2.084449203718860555e-01 3.408819486153440881e+00
-5.591711958938794247e-02 -5.099065159343096898e-01
5.345422805505550823e-01 7.252003782176848823e+00
-4.985548009138821568e-01 -9.178317286817573972e+00
2.111665510720574790e-01 4.995195313504626533e+00
7.049642146684133026e-01 5.769497800664134424e+00
5.601642243166494312e-02 8.970577595140634131e+00
-1.675647417938118389e-01 -2.502319013381334667e+00
1.017898820592166506e-02 -1.208667297029474952e+00
-5.446585823445027064e-01 -8.026306269336357602e+00
-4.298521106278450077e-01 -7.440858047337703951e+00
4.883313183692911674e-01 -9.442713258042773061e-01
7.635221459605158190e-01 5.703398807857834818e+00
6.334110379394478074e-02 1.321979856125988118e+00
2.287337177143288769e-01 5.514544542696978802e+00
4.677347235234211587e-01 5.656185241567620814e+00
-6.831487714879541651e-01 -1.018868760542815188e+01
-1.231421740337288018e+00 -1.135014133616741283e+01
1.156675292318148571e-02 -2.294579321704393493e+00
2.157396078678428530e-01 -5.571200822245235829e-01
-1.697557295984666592e-01 -1.406964275448373103e+00
-9.570624622089284050e-02 9.442713258042773061e-03
4.388733867495350216e-01 5.977237492341074265e+00
8.276992281608705482e-02 2.294579321704393493e+00
-1.089979176408199385e-01 -1.227552723545560331e+00
-3.781924895145365451e-01 -3.097209948638029786e+00
1.215891167965602038e-01 3.559902898282124806e+00
-1.422658371158580515e-01 6.043336485147374759e-01
2.777614715814906154e-01 2.577860719445677073e+00
2.527007039660564836e-01 6.232190750308229665e-01
-5.923863061432341759e-01 -3.833741582765365141e+00
3.391869919884129420e-02 -3.692100883894724461e+00
1.466106332031394226e-02 -1.709131099705741841e+00
9.933756207731039289e-01 1.045308357665335031e+01
-2.613531224541439379e-01 -8.876150462560206122e-01
-4.022343906289371773e-01 -6.619341993887982944e+00
-3.509900073577013613e-01 -3.286064213798884470e+00
-3.584711956673322653e-02 -7.743024871595074465e-01
-7.402058830317257421e-01 -6.005565632115203556e+00
1.690136895296620312e-01 7.554170606434218449e-02
3.542695358119960503e-01 2.917798396735216571e+00
1.823515462777777763e-01 3.210522507734542952e+00
-4.219139140623719975e-01 -4.069809414216434718e+00
-3.352781460547944459e-01 -2.813928550896746206e+00
4.980199764724371758e-01 4.164236546796862726e+00
1.343212580611022888e-01 1.671360246673570860e+00
6.140327570143959690e-01 6.137763617727801879e+00
2.864674489132844060e-01 2.398449167542864302e+00
5.483801329050435464e-02 4.258663679377290734e+00
2.986268454541071149e-01 4.022595847926220713e+00
6.189461075915029253e-01 7.421972620821619238e+00
2.293749808441094273e-01 -4.541945077118572982e+00
9.395831518960834350e-02 2.152938622833752369e+00
-2.853935361596300901e-01 2.832813977412831918e-01
6.433563405423270432e-02 -7.554170606434218449e-01
3.141446767354089120e-01 2.436220020575035061e+00
6.246853262720537536e-01 9.556025817139286005e+00
-3.051321434464591975e-03 1.350307995900116520e+00
-9.971252047700321919e-01 -1.382413220977461954e+01
-6.218815851943616108e-02 -5.948909352566946751e-01
-3.170929380511111062e-01 -3.890397862313622390e+00
-1.929446159773489100e-01 -2.983897389541516176e+00
-9.292614777856192942e-01 -8.649525344367178903e+00
3.515676611886259795e-01 3.238850647508670466e+00
-4.409670898385506521e-01 -1.690245673189656239e+00
-3.613250194339499149e-02 6.515472148049512580e-01
-1.956873355545706364e-02 1.388078848932287501e+00
6.957737150730400333e-02 1.152011017481218369e+00
-9.815285040833447716e-02 -6.232190750308229665e-01
-9.786286632329137536e-01 -9.197202713333659574e+00
9.353712675888982420e-02 2.880027543703045367e+00
9.974520636994614886e-01 7.818566577659415096e+00
7.216581698251657573e-02 5.467330976406764798e+00
-3.281942650371653114e-01 -5.146278725633311346e+00
1.748386291716196583e-01 4.362533525215760655e+00
-2.137199391775642873e-02 -2.332350174736564696e+00
7.137494975329490288e-01 9.556025817139286005e+00
-5.088224260792664072e-02 -3.134980801670200545e+00
1.668293530010344361e-01 -1.916870791382682571e+00
-2.769488772699720269e-01 -3.616559177830382055e+00
1.167196231086524011e-01 -2.351235601252650298e+00
-2.217502262810824576e-01 -2.832813977412831918e-01
5.522292214533428001e-02 3.984824994894049954e+00
5.270944246902103253e-02 2.200152189123965929e+00
-4.185080834556643287e-02 7.743024871595074465e-01
-1.388206833566121845e-01 -1.218110010287517531e+00
1.654308344627373750e-01 2.898912970219131413e+00
-1.443080864367653204e-01 6.798753545790795494e-01
-2.602570220215328911e-01 -2.568418006187633829e+00
1.862899300366848421e-01 -1.454177841738586885e+00
-1.697134839715283561e-01 -4.579715930150745073e+00
4.339193175305751660e-01 4.919653607440284127e+00
-7.521079788068163637e-03 1.605261253867271476e+00
4.241592672076438530e-01 8.167946968206997838e+00
-2.960125265064297295e-01 -5.004638026762669334e+00
-2.536256643284419687e-01 -3.588231038056253208e+00
-9.685876604276152935e-02 -6.987607810951651510e-01
-1.430428542450939977e-01 -1.048141171642747782e+00
-4.311058803655499344e-03 2.549532579671548449e-01
3.394638910694000034e-01 5.080179732827011740e+00
-4.888142964126918066e-01 -4.815783761601813318e+00
-2.426895464384401235e-01 -4.381418951731846256e+00
-1.003535567045042765e+00 -7.639155025756602768e+00
-3.916094528083196025e-01 -6.232190750308229887e+00
-5.336055329069671060e-01 -7.799681151143330382e+00
3.908530524955817348e-02 -6.043336485147374759e-01
-3.510846489923972191e-01 -5.410674696858507993e+00
9.672860675639326500e-01 8.243488674271340244e+00
-2.195956511698814867e-02 -1.378636135674244700e+00
1.649257706014108094e-02 5.165164152149396060e+00
-5.947318764227421672e-01 -7.790238437885287581e+00
-3.486399442556357697e-01 -5.854482219986518743e+00
-7.731167173427764272e-01 -9.489926824332986399e+00
3.723309296607900110e-01 7.233118355660764109e+00
3.489212326051208818e-02 -3.588231038056253763e-01
7.279059192084326446e-02 4.626929496440958522e-01
4.788764383680647191e-02 -9.820421788364482873e-01
-6.150429615888098889e-01 -7.440858047337703951e+00
5.062912498268620221e-01 8.092405262142655431e+00
5.798671045833309057e-01 7.799681151143330382e+00
3.752349611078181074e-02 4.995195313504626533e+00
-7.172865337931546570e-01 -7.336988201499234918e+00
3.426808047302676297e-01 2.955569249767387774e+00
-2.926998855448732506e-01 -4.286991819151419136e+00
4.588844476187294297e-01 6.685440986694283438e+00
2.543641334670834198e-01 -6.987607810951651510e-01
-4.264298156446229005e-01 -4.608044069924873476e+00
-3.332788353969310946e-01 -2.492876300123291866e+00
-4.256323247888101902e-01 -3.371048633121270122e+00
5.146302160136796422e-01 7.591941459466388764e+00
-2.475639058403690806e-01 2.832813977412831918e-01
-8.938338138400321597e-02 -2.983897389541516176e+00
1.267470961631810000e-01 5.344575704052209275e+00
2.201604988222454484e-01 4.721356629021386531e-02
4.161685637252340864e-01 6.685440986694283438e+00
-1.559770453342402587e-02 8.687296197399350106e-01
-1.079328365094370801e-01 -6.987607810951651510e-01
-1.112559085353816701e-01 -6.213305323792144286e+00
4.401354323473519736e-01 4.145351120280777124e+00
-2.930180767982770718e-01 -2.521204439897420269e+00
1.907038795202331549e-01 -2.464548160349163908e+00
-6.217479033906671004e-01 -6.099992764695631564e+00
4.218986897077163789e-01 4.872440041150070122e+00
1.808686858594734381e-01 1.954641644414853774e+00
-4.726447131757961773e-02 8.404014799658067192e-01
3.472572739164714317e-01 4.976309886988540931e+00
-1.675416601958039653e-01 -2.181266762607880327e+00
-6.638978376068692677e-01 -6.506029434791470223e+00
-4.347848250580631929e-02 2.832813977412831918e-01
7.094265375165694776e-01 5.665627954825663615e+00
-6.817719788829296190e-01 -9.480484111074943598e+00
-4.125226818517411242e-01 -5.920581212792819237e+00
-2.295287077302787804e-01 -4.324762672183589451e+00
-6.796776608007122633e-02 -4.107580267248605921e+00
-7.331383233533922406e-01 -6.638227420404069434e+00
7.490519062331206790e-01 1.359750709158159054e+01
1.134757328830682116e-01 1.643032106899442235e+00
-1.078199729339778118e-01 -1.208667297029474952e+00
-6.465593912598494031e-01 -7.582498746208345963e+00
-4.414681106763003737e-01 -5.712841521115876731e+00
1.438059175557444558e-01 5.750612374148048822e+00
3.280576429325085530e-01 4.069809414216434718e+00
4.016013000032462310e-01 3.871512435797536789e+00
-6.555854385369609336e-03 -2.983897389541516176e+00
-3.755094460245412824e-01 -4.135908407022734323e+00
-2.061410662739826538e-01 -5.004638026762668890e-01
1.306727909803763639e-02 -6.326617882888657673e-01
-1.971902923488597359e-01 -3.371048633121270122e+00
-7.070918484330865894e-01 -1.155788102784435267e+01
4.550993147626373331e-02 -2.219037615640051531e+00
-5.122449844383445416e-01 -3.767642589959065980e+00
1.057976722358771465e-01 5.561758108987192806e+00
7.615321380856751032e-01 8.658968057625223480e+00
6.016089808513823689e-01 5.986680205599117954e+00
-4.107610128703994001e-01 -7.846894717433543498e+00
4.593734507136457146e-02 5.004638026762668890e-01
-3.942590888822743445e-01 -3.257736074024756956e+00
1.448009826801672506e-01 -1.935756217898768394e+00
-2.798969353345329703e-01 -3.116095375154114944e+00
2.660633695028919998e-01 9.782650935332311448e+00
-4.291287294103032779e-01 -7.440858047337703951e+00
3.104237443866751378e-01 2.219037615640051531e+00
8.536874176545089510e-01 8.734509763689564110e+00
-5.045347660490972358e-02 -1.756344665995955623e+00
-8.985926701064785860e-01 -1.065138055507224735e+01
4.772354549494320919e-01 9.206645426591704151e+00
-1.549704020094907764e-01 -4.730799342279428998e+00
-3.372580509434802698e-01 -6.609899280629941032e+00
7.232247712612794865e-01 6.317175169630615095e+00
8.656039230914476246e-01 1.201113126423040711e+01
5.291082355501878220e-01 7.771353011369201091e+00
-7.085828902845220378e-01 -7.280331921950978114e+00
-5.062000877035119917e-01 -5.608971675277406810e+00
3.550151539080153018e-01 2.643959712251976235e+00
7.017426620648671565e-02 2.842256690670874164e+00
-2.782464791871956389e-01 -5.835596793470433141e+00
3.025877124390799131e-02 -1.350307995900116520e+00
7.818759407932308614e-01 1.143512575548979804e+01
-5.295724258557982927e-02 -2.643959712251976235e+00
2.921240307634350164e-01 3.229407934250628109e+00
4.086841461013526189e-01 4.362533525215760655e+00
5.468322104199229150e-01 1.212444382332691895e+01
-5.874956053560462799e-01 -2.568418006187633829e+00
-4.962195925086481108e-01 -9.480484111074943598e+00
-5.080213259239392265e-01 -4.456960657796188663e+00
-1.249112955654426566e-01 -3.182194367960414549e+00
4.016933760209056015e-01 6.317175169630615095e+00
-4.164912568870952070e-01 -5.363461130568294877e+00
9.257109518177882024e-02 4.211450113087076730e+00
9.237612442032291371e-01 9.820421788364482651e+00
9.844612848739047184e-01 1.389023120258091915e+01
-6.054642132737902971e-01 -6.222748037050187087e+00
4.158913453381314351e-01 5.892253073018689946e+00
-8.386251926098357012e-01 -1.183171971232759390e+01
-2.009627545140255794e-02 3.588231038056253763e-01
-1.475185854219458192e-01 -2.049068776995281560e+00
1.562503224046643269e-01 2.691173278542190239e+00
-4.546801852668813093e-01 -3.541017471766039648e+00
-2.915345730454168560e-01 -3.238850647508670466e+00
-2.152092725259006079e-01 -5.439002836632636395e+00
9.034424168228229191e-02 -1.123682877707089967e+00
5.882644440809995517e-02 2.738386844832404243e+00
-8.300700690406520588e-02 2.247365755414179933e+00
-1.172762488153349970e-02 -1.416406988706415959e-01
6.788116982899771168e-01 9.159431860301490147e+00
8.353733248304228143e-01 8.611754491335009476e+00
4.255873743282100330e-01 7.082034943532079518e-01
-7.534411200567947553e-01 -1.085912024674918896e+01
-8.536186665660502326e-01 -8.573983638302838273e+00
-3.266865066026058972e-01 -5.590086248761321208e+00
4.122753942503510349e-01 5.023523453278754936e+00
8.698535838512619911e-01 1.275710561161578482e+01
-3.503895597949052143e-01 -4.598601356666829787e+00
-1.475794040188605633e-02 -4.183121973312948327e+00
4.120409571373456759e-02 3.116095375154114833e-01
2.542889270356737952e-01 2.785600411122617803e+00
1.029240268420471560e+00 1.186949056535976510e+01
-3.025249809259748512e-01 -2.096282343285495564e+00
5.659167498719835931e-01 9.792093648590354249e+00
2.614974651660005867e-01 1.784672805770084025e+00
2.474594646534106768e-01 4.494731510828359866e+00
-1.001330431766260104e-01 -5.136836012375267657e+00
1.907715875350970425e-01 1.123682877707089967e+00
1.097263030197749567e-01 3.059439095605858139e+00
-3.525403131449260652e-01 -3.909283288829707548e+00
-3.585719690707535601e-01 -7.554170606434218449e+00
4.964996780828272865e-02 3.144423514928243346e+00
-9.164450638351201439e-02 2.285136608446350692e+00
-3.540910937890265342e-01 -5.826154080212390340e+00
-3.319789805149170880e-01 -4.966867173730498131e+00
-1.856552454887393233e-02 3.304949640314970294e-01
2.826468402932808544e-01 1.813000945544212206e+00
1.982280232757701027e-03 -2.568418006187633829e+00
3.440855056127761769e-01 1.709131099705741841e+00
-8.792383785413340203e-01 -8.715624337173478509e+00
-5.071309625870669413e-02 1.236995436803603132e+00
1.651480428532985378e-01 -4.154793833538820147e-01
4.745622794197792288e-02 1.331422569384030918e+00
3.445699130498732776e-01 3.002782816057601778e+00
2.894543804282467825e-01 5.004638026762669334e+00
-1.189386142724585121e-01 -1.255880863319688734e+00
1.321924045236920649e-02 4.343648098699675053e-01
8.805264345395343861e-01 1.110463079145830001e+01
-3.588710214217254446e-01 -3.437147625927569283e+00
1.317363155742544978e-01 2.190709475865923128e+00
-2.231140342459502768e-01 -1.699688386447698818e+00
7.509097195360521504e-02 2.832813977412831807e+00
6.076835554996017075e-02 -2.190709475865923128e+00
-6.327660108819087581e-01 -1.174673529300520869e+01
-1.909514314845718597e-01 -0.000000000000000000e+00
3.039213450292252983e-01 9.065004727721061029e-01
-3.407689941624899577e-01 -2.445662733833077862e+00
-2.375712205954340350e-01 -4.504174224086402667e+00
-4.522232549112047834e-02 2.417334594058949904e+00
1.204904788205738847e-01 1.029255745126662180e+00
-2.592949357383517728e-01 -3.323835066831056118e+00
-2.472929426526711272e-01 1.416406988706415904e+00
1.534592873722007145e-01 5.665627954825663143e-02
-1.457029198292439376e-01 -1.406964275448373103e+00
-5.090651334341703693e-01 -8.385129373141982256e+00
1.955240315430219478e-01 5.958352065824989552e+00
7.567326539119804130e-01 6.968722384435566575e+00
2.949554231724002204e-02 3.191637081218456906e+00
4.100943294395382743e-01 5.429560123374594482e+00
3.949935486821030267e-02 -5.287919424503952914e-01
-3.164151718072819586e-01 -4.230335539603162331e+00
-5.771828433479134768e-01 -8.215160534497211842e+00
2.853962690336944719e-01 1.038698458384704981e+00
-1.404125814777720804e-01 3.257736074024756956e+00
1.281521889389918289e-01 4.173679260054905527e+00
-1.314553003157019340e-01 -2.662845138768061837e+00
1.519955645734061278e-01 -2.606188859219805032e+00
4.260318531060525160e-01 3.219965220992585309e+00
-9.835832557355823902e-03 -6.609899280629940588e-01
-6.940291910132535547e-01 -7.261446495434891624e+00
-5.173368140282452732e-02 -2.389006454284821501e+00
-3.746285343898480003e-01 -7.884665570465715589e+00
6.508697687413587118e-01 1.002816148004142427e+01
5.963740289119298099e-01 5.996122918857160755e+00
4.269322757008973263e-02 -2.766714984606532202e+00
-2.831250044161371382e-01 3.588231038056253763e-01
-5.081751232645941307e-01 -6.392716875694956613e+00
-1.041967158829031591e-02 4.192564686570991128e+00
2.878765631286750448e-01 7.365316341273362433e-01
-5.543225897582115813e-01 -4.730799342279428998e+00
-4.037824408680239577e-03 -1.104797451191004365e+00
-6.020570555914475097e-01 -9.980947913751210265e+00
-6.739254693277635377e-01 -9.641010236461669436e+00
6.902666172236090469e-01 7.865780143949629100e+00
3.903691847833206663e-01 6.968722384435566575e+00
4.460461607266114625e-01 3.106652661896072143e+00
2.097370228351313759e-01 3.002782816057601778e+00
3.042294651168542252e-01 2.747829558090447044e+00
1.785868313515290295e-01 -1.794115519028126882e-01
2.994006715481394854e-01 1.246438150061645933e+00
-3.295685284648101621e-01 -1.643032106899442235e+00
-3.639308262314139286e-02 1.539162261060971870e+00
2.507360001742054562e-02 -1.104797451191004365e+00
4.477629298213259279e-01 7.421972620821619238e+00
1.916110368600820041e-02 -1.784672805770084025e+00
-4.124358404315038307e-01 -9.622124809945585611e+00
6.342468719727596682e-02 -3.097209948638029786e+00
-7.066756914412997137e-02 -3.116095375154114944e+00
-5.103737016167421148e-01 -4.324762672183589451e+00
2.694845075798710243e-01 6.713769126468410953e+00
-2.259367446016129211e-01 -2.558975292929591028e+00
4.501079174011422546e-01 5.514544542696978802e+00
9.781893522352372999e-03 -4.787455621827685803e+00
-3.441826058170075475e-01 -1.359750709158159099e+00
-2.807348601527192011e-01 -1.926313504640725816e+00
4.522729147771093472e-01 6.609899280629941032e+00
-3.458196885155286338e-01 -2.568418006187633829e+00
1.064535506927181546e-01 -8.781723329979778114e-01
-7.244558618357765933e-01 -8.234045961013297443e+00
-5.751647935008413065e-02 9.442713258042773061e-03
2.733792938688519580e-01 1.624146680383356856e+00
3.227216045804745526e-02 1.463620554996629686e+00
6.869292549148264815e-02 5.099065159343096898e-01
-6.723220181486739833e-01 -5.184049578665481661e+00
6.339034160104439763e-02 1.926313504640725816e+00
-1.751659428925267381e-01 -1.029255745126662180e+00
-9.550916587022782733e-02 -3.389934059637355279e+00
2.437361379789167726e-01 6.392716875694956613e+00
2.788850268537275134e-01 1.491948694770758088e+00
5.793132726352958999e-03 2.086839630027452763e+00
-5.303808893029700045e-01 -9.622124809945585611e+00
4.270560561963562263e-01 3.399376772895397636e+00
2.843127910000654568e-01 3.229407934250628109e+00
1.840228867099888421e-01 4.702471202505300596e+00
-2.162875599035040675e-01 -1.926313504640725816e+00
4.968832901008141123e-01 5.089622446085054541e+00
-5.324663309165903469e-01 -5.174606865407439749e+00
-2.748818200502553544e-01 -5.807268653696304739e+00
3.493309743872722861e-01 4.721356629021386531e-01
3.096871835329151335e-01 6.099992764695631564e+00
-6.395236321689351522e-01 -4.551387790376616671e+00
3.846423075600378660e-01 3.257736074024756956e+00
-4.483705852167082506e-01 -9.121661007269318944e+00
-4.783990731048963219e-01 -3.786528016475151581e+00
1.402397602535125631e-01 3.031110955831729736e+00
-4.766652463778960902e-01 -4.003710421410135112e+00
5.209800763543383229e-02 -1.822443658802255229e+00
-2.384482956585351476e-01 -3.144423514928243346e+00
5.981264210313200769e-01 6.864852538597095766e+00
-2.130782727519567044e-01 -3.304949640314970294e-01
-1.211684784470580534e-01 -2.861142117186960210e+00
-7.496077539313623916e-02 -2.870584830445003011e+00
-5.245352494547577127e-01 -4.249220966119247045e+00
-9.479072972424136267e-01 -9.197202713333659574e+00
-2.102015121937149122e-01 -1.089689109978136017e+01
1.612421207217307195e-01 -5.476773689664807820e-01
2.861034929037326036e-01 1.376747593022636273e+01
-4.709484005513830396e-01 -9.083890154237145964e+00
4.059918758043578602e-01 6.090550051437588763e+00
3.802608548563271573e-01 4.466403371054231464e+00
-5.937064446239407461e-02 -2.927241109993259371e+00
3.562643510551182779e-01 4.183121973312948327e+00
5.299410550632808192e-01 1.201113126423040711e+01
-9.973067485354868422e-01 -1.045308357665335031e+01
4.451914964955245302e-01 4.060366700958391917e+00
4.842237061157532267e-03 -2.171824049349837527e+00
1.251674421073548205e+00 1.784672805770084025e+01
2.482930975712681343e-01 2.266251181930265535e+00
-2.541172567260996384e-01 -7.393644481047489947e+00
-9.129347223707454106e-02 3.427704912669526482e+00
-5.509285295035626362e-01 -6.789310832532754247e+00
1.656922760762597618e-02 4.570273216892701384e+00
-4.917803381051502054e-01 -6.118878191211716278e+00
-1.444462062957991011e-01 -2.785600411122617803e+00
5.820387192777765062e-01 2.681730565284147438e+00
-2.760253442124334655e-01 -4.862997327892027322e+00
-1.220664230887462676e+00 -1.429626787267675780e+01
4.907087838033005051e-02 -6.043336485147374759e-01
-4.889971877056775718e-01 -7.752467584853116378e+00
3.202583627903340391e-01 4.853554614633985409e+00
7.659258705496702069e-01 1.262490762600318739e+01
1.390881902350959709e-01 3.588231038056253208e+00
3.471219918740957033e-01 6.354946022662785410e+00
-5.900916920411166666e-01 -3.333277780089098474e+00
6.135782282114519287e-02 9.442713258042773061e-02
-1.393158577780199414e-01 8.309587667077640294e-01
-2.008621344978397671e-01 -3.682658170636681216e+00
1.301091252345518423e-01 5.571200822245235829e-01
2.226281386300925924e-01 3.588231038056253763e-01
4.123501440216270630e-01 7.412529907563576437e+00
6.201487478672514930e-01 7.223675642402720420e+00
-3.471013750293551192e-01 -1.036809915733096332e+01
-7.529180129899556428e-01 -7.780795724627244780e+00
-8.579770147951545911e-02 -1.416406988706415959e-01
-3.972703086999871402e-01 -2.086839630027452763e+00
7.598797298116140297e-02 2.455105447091120663e+00
-1.717805409722052701e-01 -2.785600411122617803e+00
-2.012553271586469683e-01 -9.253858992881917045e-01
2.575654820466388162e-01 2.927241109993259371e+00
-3.465989158412839388e-01 -1.794115519028126604e+00
6.385183793893624005e-01 6.543800287823641426e+00
6.918221721530681823e-01 8.347358520109811053e+00
2.376768516619829907e-01 9.914848920944911992e-01
-2.031864370803229403e-01 -7.082034943532079518e-01
1.079717720523112323e-01 7.931879136755928261e-01
-2.165999118786991195e-01 -2.549532579671548671e+00
-1.133861014285480334e-01 3.777085303217109225e-02
3.749956467640083724e-01 3.314392353573012873e+00
2.593557183548423350e-01 4.570273216892701384e+00
4.136998707532959507e-01 1.340865282642073719e+00
-4.133351380393797403e-02 -2.020740637221153158e+00
4.838223616257095183e-01 -3.588231038056253763e-01
7.255680309842580875e-03 -3.210522507734542286e-01
-9.502038201427032149e-02 -1.548604974319014893e+00
5.349809055136722780e-01 1.050029714294356253e+01
5.098646487783319303e-01 4.334205385441633140e+00
-1.017764655787795292e+00 -1.015091675239598068e+01
2.040278768342091709e-01 3.512689331991911246e+00
2.478826311644458380e-01 2.577860719445677073e+00
-6.267435060886671350e-01 -8.177389681465040638e+00
-4.123785811990445666e-02 -2.304022034962436738e+00
-2.026131360344477772e-01 -9.348286125462345053e-01
-1.623140096647446295e-01 -1.199224583771432151e+00
1.846818374051789058e-01 1.435292415222501505e+00
1.616455369598722991e-01 4.504174224086402667e+00
-2.075733653063102369e-01 -3.144423514928243346e+00
1.888443331359900834e-01 -1.321979856125988229e-01
4.599497022810415947e-01 3.862069722539493988e+00
-3.732355134204121683e-01 -1.303094429609902516e+00
-6.437157156637619559e-01 -6.383274162436913812e+00
-1.418397961632601179e-01 -3.880955149055579145e+00
-6.060522909807930514e-01 -5.873367646502604345e+00
5.176373903453802550e-01 5.712841521115876731e+00
-2.807903286197956372e-01 -3.474918478959740042e+00
1.259830398368445847e-01 6.704326413210368596e-01
-1.329583951022468014e-01 4.173679260054905527e+00
8.147582652842269013e-01 1.298373072980881382e+01
-3.018712068967242534e-01 1.888542651608554612e-02
5.552872406728105448e-01 5.778940513922176336e+00
8.311132123418486783e-02 -8.309587667077640294e-01
-4.221598070899854060e-01 -9.952619773977081863e+00
9.742409614896375969e-02 -5.476773689664807820e-01
3.261758469495720791e-01 4.409747091505974659e+00
2.393033988528099620e-01 1.218110010287517531e+00
-6.225918361352857922e-01 -7.856337430691586299e+00
-3.117957202002697992e-01 -5.750612374148048822e+00
5.238575898139172793e-01 8.404014799658067858e+00
-3.834212644744793286e-01 -4.645814922957043791e+00
-2.284643691297784940e-01 1.076469311416876184e+00
-1.042358192673955852e-01 0.000000000000000000e+00
6.367580408277609405e-02 -1.605261253867271143e-01
1.915865792288802272e-01 5.014080740020712135e+00
3.203717231678923083e-01 4.806341048343771405e+00
6.780193422055189600e-01 5.146278725633311346e+00
1.396216400487355382e-02 -7.837452004175501363e-01
2.121004601788630678e-02 1.926313504640725816e+00
-2.262006732131112974e-01 7.365316341273362433e-01
7.640084246760973745e-03 -2.955569249767387774e+00
-4.523584103513501042e-01 -5.882810359760647145e+00
-9.731705835831530038e-01 -1.291763173700251244e+01
-1.585311865217448601e-01 5.099065159343096898e-01
-1.177120479161912758e-01 -2.294579321704393493e+00
1.097158982398307447e+00 1.846050441947362231e+01
3.299730071241970264e-01 2.993340102799558977e+00
-1.253413177526945532e-01 -5.542872682471107204e+00
1.319090572519187321e-01 7.063149517015994583e+00
-1.773498896592742846e-01 -8.215160534497211176e-01
-8.580147661061765518e-02 -3.588231038056253208e+00
-4.224137961174977141e-02 -2.634516998993933434e+00
1.331206168890229635e-01 -7.837452004175501363e-01
-9.094329372672461942e-02 -4.428632518022060260e+00
-4.300773730817423757e-01 -7.355873628015319632e+00
-5.839295443349961090e-01 -5.042408879794840537e+00
-1.320300185274005389e-01 -5.287919424503952470e+00
4.621187866585436954e-02 -4.919653607440284127e+00
4.501989422476901370e-01 6.317175169630615095e+00
3.807197812930219194e-01 1.226608452219756096e+01
-3.752036049580119159e-01 -9.253858992881917045e-01
-3.313977510371482471e-01 -6.147206330985845568e+00
2.402377032675376278e-01 4.947981747214412529e+00
-3.662695574323366742e-03 -1.605261253867271143e-01
2.479716813985568535e-01 2.039626063737238759e+00
3.784635359956590173e-01 1.085912024674918763e+00
-1.425060259717113031e-01 -4.475846084312274265e+00
2.238643381505739105e-01 1.728016526221827442e+00
2.764499456929713772e-01 4.409747091505974659e+00
-3.620107278787318417e-02 -2.473990873607206264e+00
1.056987387794448008e-01 -1.661917533415528059e+00
1.790605689543689205e-01 6.949836957919480085e+00
1.098069831221344661e-01 -4.721356629021386531e-02
-1.540171253619625757e-01 -2.313464748220479539e+00
3.760300279099901277e-01 1.775230092512041224e+00
2.382582384002139286e-01 7.837452004175501363e-01
7.506546649293763251e-02 8.215160534497211176e-01
-3.491503914010533061e-01 -7.365316341273362433e-01
1.443667251904994231e-01 2.077396916769409962e+00
1.948343232491138166e-01 1.218110010287517531e+00
-2.244532035583301499e-01 -1.614703967125314055e+00
-8.526243463138097889e-01 -7.157576649596421703e+00
4.428135498998057029e-01 4.523059650602487380e+00
7.085140970280457973e-01 5.089622446085054541e+00
2.648025246588023296e-01 4.400304378247931858e+00
5.298716245091525945e-01 4.022595847926220713e+00
3.071474407491831538e-01 1.161453730739260948e+00
2.759088359345981956e-01 2.171824049349837527e+00
-4.935349913465919003e-01 -3.777085303217109225e+00
-5.419391161173672256e-01 -6.572128427597768940e+00
7.349279187926197054e-02 -6.326617882888657673e-01
1.305755459831551279e-01 4.060366700958391917e+00
-8.929888560230581085e-01 -1.109518807820025721e+01
5.544696991769340055e-01 6.402159588952999414e+00
-3.523692325533890890e-01 -3.597673751314296453e+00
-6.293820441429480717e-01 -5.769497800664134424e+00
1.012709194197321076e-02 -1.359750709158159099e+00
-7.764327282129012131e-01 -7.478628900369876042e+00
-3.929392936088106913e-01 -5.221820431697653753e+00
-7.698536902042740770e-02 1.992412497447024977e+00
-6.268642612956347726e-01 -7.015935950725780579e+00
6.686597931746779411e-02 -6.232190750308229665e-01
1.969520177579003606e-01 6.609899280629941032e+00
2.895551802820580667e-01 3.408819486153440881e+00
4.291987977938061527e-01 8.385129373141982256e+00
1.047128408138243566e-01 -3.777085303217109225e-02
4.110891282556231041e-01 2.511761726639377468e+00
-3.025958064654264978e-01 -6.562685714339727028e+00
4.430684345485064735e-01 -1.416406988706415959e-01
-1.407502507610623732e-01 -4.872440041150070122e+00
5.383127362493669299e-01 6.562685714339727028e+00
-4.439055009431929211e-01 2.691173278542190239e+00
-5.403930287556645284e-01 -7.082034943532079296e+00
1.674982533325729489e-03 -2.558975292929591028e+00
-8.021848146427824899e-02 -1.567490400835100273e+00
-3.681151950122685257e-01 -2.946126536509344973e+00
1.774065907327830593e-01 6.184977184018015883e+00
-4.205621177231011476e-01 -1.425849701964458704e+00
-2.140927975592056276e-01 -5.099065159343096898e-01
5.017696551184926967e-01 2.993340102799558977e+00
2.496717991018747862e-01 1.038698458384704981e+00
2.694512088145049611e-01 2.832813977412831807e+00
8.176928523977924357e-01 8.677853484141307305e+00
4.831951459198606802e-01 5.854482219986518743e+00
4.438774362512638016e-01 4.570273216892701384e+00
-7.356133095546129042e-01 -6.883737965113181367e+00
2.434095214686608222e-01 9.914848920944911992e-01
5.839691109909798117e-01 4.032038561184264402e+00
-3.869621394000284931e-01 -6.354946022662785410e+00
9.054911756119851662e-02 2.587303432703719874e+00
6.492305127068666026e-01 6.836524398822967363e+00
-3.346814306938196149e-01 -3.578788324798210851e+00
-5.905411457174076784e-01 -7.346430914757275943e+00
1.390939328355622062e-01 3.682658170636681216e+00
1.328260771593326728e-01 1.982969784188982065e-01
1.429167907096468015e-01 1.085912024674918763e+00
-4.842609695591258423e-01 -9.102775580753233342e+00
4.473757204064618409e-01 6.260518890082358290e+00
1.146677133575538521e-01 2.171824049349837527e-01
3.871229131985448602e-01 2.209594902382008730e+00
-6.213514243856496089e-01 -1.102908908539395760e+01
-4.130345088700648759e-01 -8.016863556078314801e+00
7.132047568731815224e-01 6.354946022662785410e+00
2.983812036601861117e-01 7.799681151143330382e+00
2.054496500892985522e-01 4.239778252861205132e+00
5.920238808280771092e-01 7.931879136755929594e+00
2.352725238316047129e-01 2.407891880800906659e+00
-6.286293569021594863e-01 -6.619341993887982944e+00
4.644021046546012998e-01 1.926313504640725816e+00
4.229305439116842757e-01 2.379563741026778700e+00
3.818768913656770958e-01 9.282187132656044781e+00
4.325532286537861482e-01 3.559902898282124806e+00
-5.242239778358500635e-01 -7.629712312498559967e+00
-7.621647378938080086e-01 -1.296484530329272644e+01
4.559998943537411087e-01 8.602311778076964899e+00
3.778474763465562991e-01 3.682658170636681216e+00
7.333307810798909976e-02 3.862069722539493988e+00
1.424774887213409724e-01 -4.910210894182241437e-01
2.127412920470135582e-01 2.360678314510693099e+00
4.734853307376965525e-01 2.162381336091794726e+00
8.207830484265518645e-02 -1.152011017481218369e+00
-5.467484580337742539e-01 -6.024451058631288269e+00
9.338452745850358561e-01 1.494781508748170751e+01
1.315289828169511899e-01 1.038698458384704981e+00
-3.395876642230061249e-01 -5.542872682471107204e+00
-1.940014723093933247e-01 -5.608971675277406810e+00
-1.712214271251844000e-01 -1.284209003093816914e+00
-7.389785161796391666e-01 -9.338843412204301586e+00
4.523925931758207564e-01 1.340865282642073719e+00
8.217595855678137134e-03 8.404014799658067192e-01
-1.036598432315179730e-01 3.682658170636681216e-01
-5.552510182280078199e-01 -5.873367646502604345e+00
-2.110976039933135651e-01 -4.060366700958391917e+00
1.029396148673194095e-01 4.532502363860531069e+00
-3.464276439903951621e-01 -6.789310832532754247e+00
3.088111127023465338e-02 6.137763617727801657e-01
1.839013890200190057e-02 3.654330030862552814e+00
1.913132351645047968e-01 3.541017471766039648e+00
6.455970453065751347e-01 7.950764563272014307e+00
1.522757417786651801e-01 3.248293360766713711e+00
-1.651605881676040111e-01 8.498441932238494090e-01
-2.935949639607053907e-01 -8.404014799658067192e-01
-4.800378519632643448e-02 -1.982969784188982398e+00
1.250560782213783933e-03 -3.342720493347141719e+00
6.122257213008908128e-02 1.539162261060971870e+00
1.641173498934037911e-01 2.492876300123291866e+00
-8.292862443618889690e-02 -2.615631572477847833e+00
-6.059483545058481635e-01 -7.336988201499234918e+00
-2.186812631386597094e-01 -3.097209948638029786e+00
-3.295191508595853302e-01 -4.400304378247931858e+00
6.933912126694477540e-02 2.407891880800906659e+00
4.122664997316201063e-01 7.025378663983822491e+00
3.291165488119544569e-01 5.731726947631962332e+00
-1.647913705060296274e-01 -2.445662733833077862e+00
-4.126873629343387750e-01 -9.225530853107787976e+00
-7.072368395959979237e-01 -3.814856156249279984e+00
-4.646116459176296565e-01 -4.022595847926220713e+00
3.787758875682220028e-01 -1.916870791382682571e+00
3.897050448695910108e-01 5.391789270342423279e+00
2.739998906450210048e-01 5.571200822245235607e+00
1.218794026101291950e-01 3.654330030862552814e+00
9.388475494930018095e-02 -2.285136608446350692e+00
-1.088188463803274192e-01 2.880027543703045367e+00
-4.843046404484442347e-01 -3.106652661896072143e+00
-3.860066941196606538e-01 -6.175534470759973082e+00
-5.168478837959550320e-01 -2.927241109993259371e+00
-2.453783909203331726e-01 -4.787455621827685803e+00
3.095230557216814282e-01 2.568418006187633829e+00
2.686144230503720864e-01 3.578788324798210851e+00
7.499061885960298102e-02 3.607116464572338810e+00
-2.009080976355364090e-01 -2.549532579671548671e+00
3.727885813328247755e-01 2.993340102799558977e+00
2.847060083542960474e-01 2.832813977412831807e+00
-3.550174271034981510e-01 4.532502363860530514e-01
2.884554307909012461e-01 3.673215457378637971e+00
5.542816560599276299e-01 2.096282343285495564e+00
1.480542275732412705e-01 -5.382346557084380922e-01
-1.271704522164326390e-01 6.232190750308229665e-01
3.974921959914610170e-01 6.411602302211042215e+00
-4.060833741666649566e-01 -8.026306269336357380e-01
-2.543684154301876776e-01 -8.498441932238494367e-02
2.556594620010430030e-01 1.350307995900116520e+00
5.587753973923804268e-02 1.491948694770758088e+00
-3.106871559468311894e-02 1.444735128480544084e+00
-5.367142395514283848e-01 -7.167019362854463616e+00
-2.337455367138490392e-01 -5.486216402922850399e+00
-6.377901600803437265e-01 -6.099992764695631564e+00
1.758298488650712199e-01 3.994267708152092311e+00
1.310489743207949864e-01 2.747829558090447044e+00
9.796130440337241785e-02 4.721356629021386531e-02
1.065313826792917973e-01 6.043336485147374759e-01
-2.812990351932873057e-01 -1.718573812963784642e+00
-6.804082267854139054e-02 2.077396916769410073e-01
1.510157903491742004e-01 -1.019813031868619380e+00
1.703591760987945014e-01 1.897985364866597191e+00
3.441486012934160121e-01 5.514544542696978802e+00
6.195503284842674985e-01 1.046252628991139133e+01
-7.864060608218976789e-01 -1.072692226113658975e+01
2.397321743322348986e-01 4.853554614633985409e+00
6.155963774316185466e-01 8.828936896269992118e+00
7.959894615047684585e-01 1.104797451191004498e+01
2.429083709351240183e-01 3.352163206605184076e+00
-2.940154541369433550e-01 -8.026306269336357380e-01
-6.437506535257370155e-01 -7.525842466660089158e+00
3.767746044753556706e-02 -1.076469311416876184e+00
-1.530077014354294385e-01 -3.522132045249954047e+00
-4.436074341120822551e-01 -8.640082631109136102e+00
2.298334026588133572e-01 2.757272271348489401e+00
-4.159155429243552859e-01 -6.251076176824314601e+00
1.592570092601142129e-02 -6.421045015469084571e-01
-5.831616726817347995e-01 -1.269100661880948522e+01
4.270891943463880347e-01 9.291629845914087582e+00
-3.480153960928185630e-01 1.520276834544886269e+00
2.485550249394322675e-01 4.985752600246583732e+00
7.972705693440985952e-02 5.363461130568294877e+00
-1.108798857291015266e-01 -4.381418951731846256e+00
3.890700298078365593e-01 7.063149517015994583e+00
4.594296144994957642e-01 2.851699403928917409e+00
-2.952986912278529053e-01 -1.586375827351185652e+00
1.868553545217790102e-01 2.832813977412831918e-01
2.677331921230786116e-01 2.341792887994607497e+00
7.322980865700215447e-02 -8.215160534497211176e-01
-6.769811563145358146e-01 -9.414385118268643993e+00
2.212312764994937286e-01 2.407891880800906659e+00
4.961899861313202875e-02 -9.820421788364482873e-01
-4.384818945284765235e-01 -3.880955149055579145e+00
-2.903219367210053137e-01 -7.176462076112507527e-01
-4.725948163330194463e-02 2.757272271348489401e+00
3.746501174559830893e-01 2.587303432703719874e+00
-3.953062417935807732e-03 -1.775230092512041224e+00
7.864377877733202959e-02 5.306804851020038072e+00
3.858316517996107087e-01 5.165164152149396060e+00
7.442652368139984764e-02 -2.134053196317666323e+00
7.177135638042896060e-02 -1.227552723545560331e+00
-3.498561347446544900e-01 -5.306804851020038072e+00
-1.498469912251752245e-01 -4.079252127474477518e+00
-1.517215015033756761e-02 1.265323576577731535e+00
-4.778806694396227073e-01 -4.013153134668178801e+00
-2.246539364751219958e-01 -2.171824049349837527e+00
-4.192413069925005065e-01 -4.702471202505300596e+00
-3.494993743756095728e-01 -2.379563741026778700e+00
4.338095316322224115e-01 3.446590339185611640e+00
4.006067183425024436e-01 4.919653607440284127e+00
-4.800695118404790795e-02 -4.135908407022734323e+00
2.435815307036540422e-01 1.010370318610576579e+00
-9.670498880967463851e-02 -2.020740637221153158e+00
4.597211148712613826e-01 1.025478659823445149e+01
-3.044576984587945567e-01 -2.898912970219131413e+00
3.158845067899535008e-01 2.851699403928917409e+00
1.261231325412607573e-01 -2.332350174736564696e+00
4.115598692214323014e-03 4.069809414216434718e+00
2.270264056913103845e-01 -1.227552723545560359e-01
-2.468742002752385978e-01 -1.350307995900116520e+00
-5.435402932903464768e-01 -2.728944131574360998e+00
-3.552093645825693535e-01 -2.322907461478521896e+00
2.581348898048720919e-01 3.314392353573012873e+00
4.041041760932128496e-02 2.747829558090447044e+00
5.172635450625583386e-01 2.115167769801581166e+00
5.887701015912947394e-02 1.142568304223175346e+00
-1.593113187135629660e-01 2.077396916769410073e-01
-4.683834811947817367e-01 -2.728944131574360998e+00
2.416328827463742890e-01 5.259591284729824068e+00
-3.789498562099472556e-01 -4.409747091505974659e+00
4.265830917604956363e-01 6.430487728727127816e+00
-7.392962815791753739e-02 -3.229407934250628109e+00
4.074057564905704532e-02 -3.710986310410809619e+00
1.468687160431356997e-01 6.553243001081684227e+00
8.994652676746138498e-02 3.682658170636681216e+00
1.965634920198810753e-01 2.341792887994607497e+00
1.993030714156540650e-01 -2.549532579671548449e-01
-1.270893755735810482e-01 2.455105447091120663e+00
-3.469655825131247040e-01 -6.298289743114528605e+00
3.149249003778671896e-01 4.674143062731172193e+00
-1.457581145039014425e-01 -1.510834121286843690e-01
7.846421248135736215e-02 1.208667297029474952e+00
-1.929739762305404949e-01 1.869657225092469011e+00
6.691093072136965469e-01 1.029255745126662269e+01
-1.203089881848055653e-01 -6.534357574565598625e+00
-4.799284533925362271e-03 1.926313504640725816e+00
-1.245094082478534619e-01 -3.805413442991237627e+00
1.957956998914701235e-02 1.142568304223175346e+00
7.568362381030329100e-01 8.488999218980451289e+00
3.191312607525138151e-02 6.987607810951651510e-01
-7.518954069098786608e-01 -1.041531272362117733e+01
1.904713741574980412e-01 -9.725994655784055976e-01
-7.797055142157064411e-01 -1.062305241529811894e+01
4.000176403917214685e-02 1.520276834544886269e+00
-3.619210594865537867e-01 -8.687296197399350106e-01
5.225553828113394667e-02 -4.532502363860530514e-01
1.695421327023081126e-01 1.841329085318340608e+00
1.351363078000730467e-01 -3.201079794476499707e+00
4.333844382442143817e-02 -4.910210894182241437e-01
3.955642189141564402e-01 7.129248509822293300e+00
-2.454511284904966131e-02 7.204790215886635707e+00
-2.278913162981658913e-01 6.609899280629940588e-01
-1.106061779421099178e-01 -4.003710421410135112e+00
3.569409750568818818e-01 2.710058705058275841e+00
8.921122688039724580e-02 -2.832813977412831571e-02
-3.847437360403403728e-02 -2.370121027768735900e+00
-6.434076330764977314e-01 -4.693028489247257795e+00
7.146091876715289504e-02 2.870584830445003011e+00
2.878542475792488231e-01 1.982969784188982398e+00
-6.202229208254562975e-02 -7.082034943532079518e-01
-4.725344291905697602e-02 -2.162381336091794726e+00
-2.062904419094445663e-01 -1.038698458384705037e-01
-5.093211079936557084e-01 -5.439002836632636395e+00
3.245211441893200432e-01 -1.133125590965132767e+00
5.688374378349531080e-01 6.147206330985845568e+00
-9.500235832138519410e-01 -1.438125229199914124e+01
1.364252840956434454e-01 -1.010370318610576579e+00
-2.381001039362072580e-01 -4.589158643408786986e+00
6.470607861509442005e-01 1.070803683462050415e+01
-6.108682097328549387e-01 -1.066082326833029015e+01
3.011741181931210098e-01 3.673215457378637971e+00
2.447731110828092749e-01 2.587303432703719874e+00
3.291316869659016153e-01 3.333277780089098474e+00
-3.333064600624961460e-01 -4.013153134668178801e+00
-2.390454434627253266e-01 -2.643959712251976235e+00
4.974941138725200163e-01 5.665627954825663615e+00
-6.015611198782020060e-03 5.665627954825663143e-02
5.526443354466796798e-01 7.695811305304859573e+00
7.124427125100124547e-02 8.215160534497211176e-01
8.358025919460504091e-03 1.728016526221827442e+00
-7.293043145849774644e-01 -9.848749928138612830e+00
6.340163064237817059e-01 8.734509763689564110e+00
1.788712149289833631e-01 2.152938622833752369e+00
-3.138351053377763100e-01 -4.910210894182241326e+00
-3.633152904303370012e-01 -6.581571140855811741e+00
2.741682227282601914e-01 7.327545488241191229e+00
-1.066096552214239740e-01 -4.249220966119247045e-01
-7.991626555936770515e-02 -3.767642589959065980e+00
4.202190159240305478e-01 5.335132990794166474e+00
3.641959909936490769e-01 3.182194367960414549e+00
1.293448411856866209e-01 -2.417334594058949904e+00
1.802865933917696950e-01 -1.142568304223175346e+00
-6.751352431643820040e-01 -7.828009290917458785e+00
1.241374670411438258e-01 4.249220966119247045e-01
3.089119712388656014e-01 4.645814922957043791e+00
2.901081604989438900e-01 6.118878191211716278e+00
2.267470905980669693e-01 9.159431860301489037e-01
-7.416468056236129314e-03 -2.785600411122617803e+00
-3.041287295331299156e-01 -6.619341993887982944e+00
3.401806161795748462e-01 5.618414388535449611e+00
1.453326954440794030e-02 5.004638026762668890e-01
-1.402965854885931118e-01 -3.144423514928243346e+00
2.728663924751301151e-01 8.026306269336357602e+00
6.570417133024909935e-03 7.554170606434218449e-02
4.035216579392764125e-01 1.425849701964458704e+00
2.212312948156153758e-01 2.124610483059623522e+00
-2.644175978478662259e-01 1.718573812963784642e+00
4.241186936347192127e-01 3.408819486153440881e+00
6.842371901651415067e-01 1.011314589936380948e+01
-3.312684767231001137e-01 -3.843184296023408386e+00
3.216040276198315340e-01 1.031144287778270829e+01
-2.051335573077864294e-02 6.515472148049512580e-01
-7.459032531173938052e-01 -1.372026236393614873e+01
1.874308920442449844e-01 1.586375827351185652e+00
-3.671391104774351932e-01 -8.394572086400025057e+00
1.722400605313888777e-01 1.303094429609902516e+00
-2.715713941351069471e-01 -5.599528962019364009e+00
6.294963291577153341e-02 5.948909352566946751e-01
8.459684908424701388e-02 4.003710421410135112e+00
-4.339574609412941708e-01 -2.653402425510019036e+00
-2.353127120506572356e-01 -3.871512435797537233e-01
-4.280465687579240730e-01 -6.628784707146025745e+00
-8.788004344811380097e-02 -2.870584830445003011e+00
-1.377410632287926102e-02 1.794115519028126882e-01
5.231698972018744564e-01 5.523987255955022491e+00
2.520259532299845007e-01 -5.854482219986518743e-01
4.432947820865721367e-01 6.317175169630615095e+00
6.554336384461680876e-01 5.344575704052209275e+00
2.735036012451722010e-01 1.860214511834425988e+00
5.822794597889687255e-04 -1.199224583771432151e+00
-5.255952071464429221e-01 -1.274766289835774336e+00
4.045524904553801093e-01 3.947054141861878751e+00
4.079390200539479427e-01 7.289774635209020914e+00
-1.137000890808833736e-01 2.946126536509344973e+00
-4.552734458387793226e-01 -4.579715930150745073e+00
4.485639988816917528e-02 2.653402425510019036e+00
5.183961017330360882e-02 6.326617882888657673e-01
-6.993227831296994212e-01 -6.477701295017340932e+00
-6.284556683910828313e-03 -7.365316341273362433e-01
1.898258514878608805e-01 -1.010370318610576579e+00
1.121997683648431110e+00 1.447567942457956924e+01
-4.796153574937398467e-01 -2.049068776995281560e+00
-4.215031390877044815e-01 -7.997978129562228311e+00
-4.810972802935045700e-01 -6.137763617727801879e+00
-7.399791896843085359e-01 -7.828009290917458785e+00
-3.934148322397084119e-01 -3.125538088412157300e+00
1.222770182487641216e-01 1.218110010287517531e+00
-3.504718458121509617e-01 -4.041481274442306315e+00
3.564388241482633335e-01 4.910210894182241326e+00
-2.089104627543212633e-01 -5.193492291923524906e-01
-2.371110269181015140e-01 -4.107580267248605921e+00
-1.834721608616992627e-01 -6.232190750308229665e-01
1.297346684478286605e-01 1.680802959931613438e+00
-1.892124317604949868e-01 -4.872440041150070122e+00
8.035503577984744183e-02 -1.161453730739260948e+00
1.256587627349918246e-01 1.293651716351859937e+00
1.063614980607321542e-01 -2.832813977412831571e-02
2.710175238658513175e-01 1.048141171642747782e+00
2.647998122914517749e-01 4.570273216892701384e+00
-5.357290823388701773e-01 -6.071664624921502273e+00
-3.915828604618286080e-01 -5.863924933244561544e+00
1.889341712282436095e-02 -2.181266762607880327e+00
-6.080721007464229277e-01 -6.685440986694283438e+00
-2.006814127208253473e-01 6.609899280629941143e-02
-6.616270687847487508e-01 -5.590086248761321208e+00
2.254634572989178132e-01 5.703398807857834818e+00
6.417719284746798980e-01 7.761910298111158291e+00
7.500818058186139448e-01 1.095354737932961697e+01
-3.689390173435064257e-02 1.605261253867271143e-01
4.100165927813828048e-01 7.299217348467062827e+00
-5.047692124828568883e-01 -6.864852538597095766e+00
2.967548904306103186e-01 1.076469311416876184e+00
-2.460301564602737634e-01 -4.098137553990563120e+00
5.579857170848379067e-01 8.772280616721735313e+00
3.207764733622840009e-02 -5.665627954825663837e-01
2.693997651243410299e-02 9.442713258042773061e-01
-3.933829793668430774e-01 -6.723211839726453753e+00
-5.569328143220725336e-01 -5.457888263148721997e+00
-1.649431960136153730e-01 -2.049068776995281560e+00
-5.726799332224049577e-01 -6.798753545790795272e+00
1.330226565405563388e-01 2.389006454284821501e+00
1.956244650765034954e-01 4.721356629021386531e-01
2.508380912385219097e-01 2.124610483059623522e+00
1.351412904515717217e-01 5.495659116180894088e+00
3.205583008451490801e-01 4.683585775989214994e+00
4.336250279960194298e-01 5.845039506728475942e+00
-2.770606641806656056e-01 -4.796898335085728604e+00
-4.163875822092396595e-01 -5.363461130568294877e+00
4.991531967545694837e-01 4.098137553990563120e+00
-1.912655221551341767e-02 1.813000945544212206e+00
-9.330108997330942566e-01 -9.943177060719039062e+00
5.451751063056710089e-01 1.614703967125314055e+00
-5.809018366505386277e-02 -6.515472148049512580e-01
3.326769218538173090e-01 1.520276834544886269e+00
-4.586817343809919123e-01 -2.266251181930265535e+00
2.170584987147224365e-01 -8.309587667077640294e-01
-8.688454498065405207e-02 6.515472148049512580e-01
3.596451373529183093e-01 7.497514326885960756e+00
1.039664278234438410e-01 2.691173278542190239e+00
-4.020672138120988115e-01 -3.559902898282124806e+00
-8.317438873929123844e-01 -1.284209003093817181e+01
1.799260119508088174e-01 9.348286125462345053e-01
4.712963153502106040e-01 5.344575704052209275e+00
-8.517271575722419608e-02 -3.352163206605184076e+00
-3.603194691242932457e-01 -4.730799342279428998e+00
1.158275018221424230e-01 3.021668242573687380e-01
9.048475723127351322e-02 4.286991819151419136e+00
7.125920654597642789e-01 1.430571058593480060e+01
-6.019652034193706362e-03 -9.442713258042773061e-01
2.495742335174373216e-01 2.568418006187633829e+00
-9.013471289671995401e-02 1.529719547802929069e+00
6.694202509152545888e-01 1.051918256945964814e+01
-6.913468424867412754e-01 -5.004638026762669334e+00
-1.320251112923078451e-01 -9.820421788364482873e-01
4.421757039113965448e-01 2.436220020575035061e+00
-1.711959902041439441e-01 -2.370121027768735900e+00
1.968272737209600942e-01 2.407891880800906659e+00
-3.015861730635565618e-01 -1.406964275448373103e+00
1.280918313023401978e-01 1.671360246673570860e+00
5.603767149447482776e-01 5.599528962019364009e+00
4.246711435038907911e-02 6.987607810951651510e-01
3.275580442180963531e-02 -7.837452004175501363e-01
3.965804116458913064e-01 3.437147625927569283e+00
-2.296626923130419204e-02 7.365316341273362433e-01
5.057068931582549276e-02 1.973527070930939376e+00
2.073500350998223885e-02 1.897985364866597191e+00
-8.316418991750530731e-02 -1.199224583771432151e+00
5.742963398423479582e-01 8.441785652690237285e+00
-2.505135623824792934e-01 -2.832813977412831571e-02
-4.651379267679073976e-02 -5.382346557084380922e-01
1.166240902856635203e-01 -1.841329085318340608e+00
-1.308527607369307580e-02 1.680802959931613438e+00
-6.915020283445409977e-01 -6.600456567371898231e+00
4.898954784892688985e-01 7.497514326885960756e+00
-5.293511161927882264e-02 -3.928168715345793149e+00
-3.631825549002974385e-01 -4.211450113087076730e+00
1.553786091166659833e-01 3.399376772895397747e-01
-3.971090017677286754e-01 -3.229407934250628109e+00
-6.463375788541939615e-01 -7.837452004175501585e+00
-5.584133855320454476e-01 -5.693956094599792017e+00
8.855141810106437195e-01 8.536212785270665293e+00
5.868598650354184265e-01 7.601384172724431565e+00
3.399878896342274914e-01 1.180339157255346549e+00
-2.930251132696438665e-01 -2.691173278542190239e+00
2.199320294318331537e-01 4.513616937344445468e+00
3.972699577248999803e-01 2.983897389541516176e+00
2.173737051296141531e-01 6.156649044243887481e+00
5.787229982932505512e-02 2.653402425510019036e+00
4.766296903150730180e-01 3.314392353573012873e+00
-3.753135549044376851e-01 -4.919653607440284127e+00
-8.740771829721918351e-01 -6.298289743114528605e+00
3.178967666894819688e-01 7.648597739014645347e-01
9.280606422680862111e-02 1.199224583771432151e+00
-1.031767088967713741e+00 -7.374759054531405233e+00
-1.918604441036002584e-01 -6.043336485147374759e-01
-2.399087717900496020e-01 -1.303094429609902516e+00
-1.260693012004391045e-01 -1.605261253867271143e-01
-4.603229576273754065e-02 2.322907461478521896e+00
3.839759212501388519e-01 4.192564686570991128e+00
-2.324958392794712614e-01 -3.626001891088424411e+00
3.273676494287610095e-01 4.324762672183589451e+00
-4.220259011282299633e-01 -5.778940513922176336e+00
-2.819506168870369311e-01 -6.638227420404069434e+00
-1.749067442547611595e-01 -5.608971675277406810e+00
-2.733987445024830265e-01 -2.700615991800233040e+00
8.706445510902513507e-02 2.077396916769410073e-01
3.780325078523391058e-01 9.159431860301489037e-01
-2.828493995448795317e-01 -7.431415334079662038e+00
-2.043190683377980599e-01 4.693028489247257795e+00
-4.119307972026504117e-01 2.832813977412831571e-02
-5.707464714468141187e-01 -7.544727893176174760e+00
4.902248893685065556e-02 4.485288797570317065e+00
-7.945916810592683621e-01 -9.480484111074943598e+00
2.420526948799355815e-01 1.104797451191004365e+00
1.206406689890444639e+00 9.461598684558857997e+00
-1.839338753558935058e-01 -1.425849701964458704e+00
3.484831204400524185e-01 9.914848920944911992e-01
3.662533570664047028e-02 -1.945198931156811195e+00
-4.054103542810870708e-01 -1.016980217891206628e+01
-4.522120560335166073e-01 -1.737459239479870021e+00
5.890384820559101398e-01 1.160509459413456668e+01
-8.546686763959532307e-01 -1.337088197338856688e+01
-2.455563234885429491e-01 -2.653402425510019036e+00
1.414528611559612292e-01 2.455105447091120718e-01
8.985126677083388191e-02 2.785600411122617803e+00
2.988790661335575805e-01 -6.798753545790795494e-01
7.650449984606667586e-01 1.058528156226594774e+01
-6.697310873216424376e-01 -8.800608756495863716e+00
-4.869431219095893271e-01 -6.345503309404742609e+00
8.846969181513694713e-02 -2.898912970219131413e+00
7.188769454053625108e-01 8.319030380335682651e+00
-1.162087705764673490e-01 -2.464548160349163908e+00
-5.058458316846009550e-02 4.815783761601814539e-01
3.605298542272086793e-02 -2.832813977412831918e-01
3.428766479082962504e-01 5.797825940438262826e+00
-6.586282859869663220e-02 1.756344665995955623e+00
8.673484034918516050e-01 1.257769405971297338e+01
1.112389378641185811e+00 8.847822322786077720e+00
-9.023079997404492847e-01 -1.228496994871364656e+01
7.047303473999547152e-02 3.456033052443654885e+00
3.175697753263343470e-01 7.752467584853116378e+00
-1.948254481953592410e-01 -1.888542651608554612e-01
3.719364197416386020e-01 7.148133936338378902e+00
6.928629578506672049e-01 1.066082326833029015e+01
-4.428740624395780534e-01 -1.060416698878203334e+01
4.865113273926995330e-01 4.589158643408786986e+00
4.084723111673339568e-01 5.448445549890680084e+00
-3.541704766294385964e-02 2.020740637221153158e+00
-1.098767651539810597e+00 -1.103853179865200218e+01
6.314226746865643225e-01 8.111290688658741033e+00
6.124046036423246298e-01 6.449373155243213418e+00
-6.691056305666951420e-01 -8.876150462560206122e+00
5.253015319685336859e-01 7.403087194305533636e+00
8.276597105621430472e-02 -1.189781870513389350e+00
2.651846016517525051e-01 -7.554170606434218449e-02
1.073543181997663742e-01 9.159431860301489037e-01
4.034718504149037988e-01 8.951692168624548529e+00
3.129519449584407947e-02 -6.071664624921502273e+00
-2.180564464762136390e-01 -9.725994655784055976e-01
3.301907526907444934e-01 5.259591284729824068e+00
2.930114648525224963e-01 6.978165097693608487e+00
1.859665132463734216e-01 3.163308941444328948e+00
-3.244101782462194272e-01 -9.065004727721061029e-01
4.921485382001973274e-01 5.476773689664808487e+00
-4.287821362967429994e-01 -7.639155025756602768e+00
2.302817377116963826e-01 3.729871736926895220e+00
-5.019115207157497371e-01 -4.381418951731846256e+00
3.334727542196139760e-01 4.173679260054905527e+00
9.670996393978429154e-03 -1.104797451191004365e+00
-3.504867204631099131e-01 -6.477701295017340932e+00
3.076310268345483490e-01 -4.154793833538820147e-01
1.025992884745598466e-01 1.473063268254672487e+00
3.056590217360912187e-01 3.814856156249279984e+00
-4.307077007242306466e-01 -4.419189804764017460e+00
4.451628924470209941e-02 2.662845138768061837e+00
-5.145465913715876333e-02 9.253858992881917045e-01
5.405317151550634996e-02 -1.123682877707089967e+00
1.797277717385871790e-02 2.832813977412831918e-01
-1.831527316108843284e-01 -2.983897389541516176e+00
-2.790462254537248721e-01 -3.474918478959740042e+00
2.348001538419992873e-01 2.058511490253324361e+00
1.054290353914410228e-01 -5.665627954825663837e-01
-2.855313292095747885e-02 -4.466403371054231464e+00
3.787169500972460412e-01 6.251076176824314601e+00
4.787422817421975452e-02 -8.970577595140633020e-01
5.809244299297542519e-02 -3.909283288829707548e+00
-1.544517036822228295e-01 1.463620554996629686e+00
-9.308276890086666366e-01 -6.534357574565598625e+00
-3.177004282125300838e-01 -4.881882754408113811e+00
-1.483792250583426398e-01 -1.671360246673570860e+00
7.034910989388839520e-01 3.635444604346467212e+00
-2.965065279821738065e-02 1.510834121286843690e+00
2.255690937415089081e-01 2.898912970219131413e+00
-1.358424196030580122e-01 -1.048141171642747782e+00
1.955448773489177061e-01 1.359750709158159099e+00
9.390261359714223433e-02 1.992412497447024977e+00
-1.893155682178120913e-01 -2.473990873607206264e+00
2.294238873397356770e-01 2.974454676283473376e+00
3.256133541947738297e-01 3.522132045249954047e+00
1.089823632387749430e-01 1.605261253867271143e-01
-1.259713622431600510e-01 9.725994655784055976e-01
-6.743517085006252021e-01 -9.433270544784729594e+00
3.904618795873397996e-01 2.870584830445003011e+00
1.908598466903719537e-01 7.554170606434218449e-01
-4.999199333597743600e-01 -3.031110955831729736e+00
6.636749494152368589e-01 7.733582158337030776e+00
4.691857033195255267e-01 5.731726947631962332e+00
5.107235262787445107e-01 2.511761726639377468e+00
-2.917080100116628549e-01 -2.143495909575709568e+00
7.476520435267500764e-01 7.119805796564249611e+00
-3.713992304766470798e-01 -5.590086248761321208e+00
2.769097425891497988e-01 3.626001891088424411e+00
4.184285033610289639e-02 1.841329085318340608e+00
-1.888193443510755021e-01 -3.937611428603836394e+00
2.568123744603494907e-01 3.616559177830382055e+00
-7.977772710377510623e-02 -2.908355683477173770e+00
-5.334358402221477391e-01 -7.242561068918806910e+00
2.091568022307409846e-01 -7.837452004175501363e-01
1.380928286300234786e-01 -2.842256690670874164e+00
-2.476715378421330271e-01 -4.390861664989889057e+00
-4.262712934936147002e-01 -2.521204439897420269e+00
5.165047850642591198e-01 3.541017471766039648e+00
2.147845613525821429e-01 3.314392353573012873e+00
6.427226480037242506e-01 6.515472148049513912e+00
-5.442587110332706146e-01 -4.693028489247257795e+00
3.355296933771981793e-01 4.277549105893376336e+00
-3.729499411447034091e-02 -2.266251181930265257e-01
-3.350441867521525841e-01 -4.211450113087076730e+00
-6.064339572815906632e-01 -6.298289743114528605e+00
-7.794540389878695796e-01 -1.161453730739260948e+01
3.954421888479653924e-01 2.445662733833077862e+00
-5.681896620676689658e-01 -5.363461130568294877e+00
6.052466577999021657e-01 8.375686659883939456e+00
7.262312109816491945e-02 -2.908355683477173770e+00
1.719777622713208332e-01 3.238850647508670466e+00
3.944799063152581997e-01 3.531574758507997291e+00
1.591437554233190166e-01 3.994267708152092311e+00
1.535219303145882730e-01 4.428632518022060260e+00
-2.044303028799363819e-01 -1.189781870513389350e+00
1.229913551505762981e-01 -2.710058705058275841e+00
-1.878915856161622877e-01 -2.341792887994607497e+00
5.522449693962081518e-01 8.857265036044120521e+00
7.512253059058239535e-02 -8.970577595140633020e-01
-2.518939152197481324e-01 -3.644887317604510457e+00
2.610984296199164167e-01 4.834669188117899807e+00
1.993467805947842300e-02 1.888542651608554612e-01
-8.137644283775931076e-01 -1.369193422416201855e+01
-6.073340697843316871e-01 -7.563613319692261250e+00
4.485852971810157519e-01 3.710986310410809619e+00
1.811730711782083558e-01 4.872440041150070122e+00
7.436410149558189131e-01 1.281376189116404163e+01
9.579213493006233371e-02 5.382346557084380922e-01
-1.371120809081191327e-01 -5.250148571471781267e+00
-4.608195956014288774e-01 -5.873367646502604345e+00
1.625884932548868067e-01 4.069809414216434718e+00
-2.181675188201551707e-01 -5.127393299117225745e+00
1.750600918037859832e-01 3.493803905475825755e-01
3.337015514465789257e-01 4.343648098699675053e+00
2.869155781476194766e-01 5.523987255955022491e+00
2.925386830696747320e-01 1.065138055507224735e+01
2.110347480075820681e-01 6.704326413210368152e+00
5.746334735725695531e-01 6.052779198405417560e+00
6.687723467679011768e-02 -1.652474820157485258e+00
-3.082098553646105965e-01 -6.770425406016667758e+00
-3.593816921204916470e-01 -8.998905734914762533e+00
4.098714656780647614e-01 6.307732456372571406e+00
-3.711200469645198896e-01 -6.685440986694283438e+00
-9.702694652566114242e-02 -1.633589393641399656e+00
-3.492885558583763705e-03 1.586375827351185652e+00
-6.450976827330663355e-01 -5.722284234373920420e+00
-4.063223492688223248e-01 -7.884665570465715589e+00
1.318765752087760201e-01 2.710058705058275841e+00
7.509249230854065926e-01 1.110463079145830001e+01
8.245323006183816195e-02 5.948909352566946751e-01
4.466261703906928004e-01 7.082034943532079296e+00
-8.917174134046861045e-02 -1.926313504640725816e+00
-5.774031271398852860e-01 -9.801536361848398826e+00
-1.232492945095358533e-01 -9.348286125462345053e-01
2.643732697863600545e-01 5.646742528309578013e+00
2.429792237297360435e-01 2.974454676283473376e+00
1.466376244618005642e-01 4.202007399829033929e+00
-6.792227517396159930e-02 -1.652474820157485258e+00
-2.353216406210932934e-02 -3.267178787282799313e+00
6.050532858828158167e-01 1.050973985620160533e+01
2.303868260376790156e-02 -1.567490400835100273e+00
-9.853696046099522099e-02 -2.738386844832404243e+00
5.061353879742148260e-02 -3.493803905475825755e-01
1.485801129120977726e-01 2.398449167542864302e+00
-6.585876529749326025e-01 -1.016035946565402348e+01
-9.456679078875405986e-02 -3.021668242573687380e-01
2.196575147693031072e-03 9.442713258042773061e-02
-8.513850405544626243e-02 -3.710986310410809619e+00
-2.178326124718166779e-01 -4.966867173730498131e+00
-2.891768309612979260e-01 -1.879099938350511811e+00
3.124827834201321930e-01 5.269033997987866869e+00
2.898262815422373434e-02 -2.020740637221153158e+00
-2.904477245241486316e-01 -2.672287852026104638e+00
6.608943323749003618e-01 6.477701295017340932e+00
1.174940884655419487e-01 3.720429023668851976e+00
3.528116765698446344e-01 3.408819486153440881e+00
-1.459240323103482284e-01 -1.709131099705741841e+00
-2.381188906970903643e-02 -4.645814922957043791e+00
-4.210084957505731418e-01 -8.583426351560879297e+00
2.463828530508926640e-01 3.286064213798884470e+00
3.197531688647238246e-01 5.590086248761321208e+00
2.148979615969535406e-01 2.077396916769409962e+00
-2.948688108087550996e-01 -9.442713258042773061e-01
1.691077108494621062e-01 -6.326617882888657673e-01
-1.655581924487383449e-01 1.416406988706415959e-01
-1.852164342251524376e-01 -2.313464748220479539e+00
1.537310332743676844e-01 6.043336485147374759e-01
3.387870334755015422e-01 1.897985364866597191e+00
-3.232507296108095285e-01 1.888542651608554612e-02
2.704100796845252397e-01 3.210522507734542286e-01
3.696704705570273419e-01 8.300144953819597049e+00
-3.916759437562624679e-01 -8.876150462560206122e+00
-5.484444289258327832e-01 -4.428632518022060260e+00
-1.081789092080323478e+00 -1.056639613574986214e+01
2.788770536967635216e-01 4.107580267248605921e+00
-5.073238212256589441e-02 4.268106392635332647e+00
-3.110860266151566078e-01 -1.057583884900790583e+00
-2.947286408045204920e-02 -2.001855210705067556e+00
1.008763277880302400e-01 -2.445662733833077862e+00
2.263572996070085663e-01 2.842256690670874164e+00
-5.192311325729517812e-02 -1.822443658802255229e+00
-1.585937803894897080e-01 -3.059439095605858139e+00
9.831526329501676098e-02 1.312537142867945317e+00
1.196916964238780440e-01 1.982969784188982398e+00
1.600417750703890529e-01 -1.029255745126662180e+00
-5.644644510907080859e-01 -6.279404316598443891e+00
-8.664269438850751362e-04 4.088694840732520319e+00
-7.468781016817263585e-02 -4.239778252861205132e+00
2.991623037127566498e-01 4.135908407022734323e+00
9.186191496245750543e-02 -1.699688386447698873e-01
2.704435604648274816e-01 3.418262199411483682e+00
2.340239220293854894e-01 1.019813031868619380e+00
-1.956692982081045529e-01 8.215160534497211176e-01
5.992259230883806992e-02 1.284209003093816914e+00
-3.388222188366437071e-01 -2.181266762607880327e+00
2.465328414125488865e-01 5.571200822245235829e-01
3.514914655154959267e-01 4.296434532409461049e+00
6.468671910797657576e-01 7.450300760595747640e+00
-4.139037406396073315e-01 -5.580643535503278407e+00
4.952693487883846335e-01 2.530647153155463069e+00
1.641957090152487350e-02 2.861142117186960210e+00
2.622921839504989139e-01 3.106652661896072143e+00
-7.002308035889156512e-01 -7.412529907563576437e+00
1.010229308358881611e-01 2.351235601252650298e+00
2.053534647763420040e-01 4.881882754408113811e+00
1.834842517184969990e-01 5.099065159343096898e-01
1.946032675846757209e-01 5.788383227180219137e+00
-8.970673337211453047e-02 2.917798396735216571e+00
3.612992132908034171e-02 2.077396916769410073e-01
-4.531094702417398090e-01 -6.600456567371898231e+00
-2.200312612887525276e-01 -7.176462076112507527e-01
7.880502961365603021e-01 5.788383227180219137e+00
-1.291129340117457835e-01 -2.171824049349837527e-01
2.998005893777075936e-01 -1.180339157255346549e+00
-9.468550971034441766e-01 -7.299217348467062827e+00
-4.617456962359694356e-02 -1.378636135674244700e+00
1.591212310606671398e-01 1.510834121286843690e+00
-1.006514565193213778e-01 -1.888542651608554612e+00
-5.161945016666491526e-01 -4.693028489247257795e+00
3.928905738255196733e-01 3.031110955831729736e+00
1.855350258625366733e-01 1.954641644414853774e+00
8.571373181141924563e-03 9.631567523203629078e-01
-8.558674228754983848e-02 -6.609899280629941143e-02
6.657138039445813227e-02 7.743024871595074465e-01
-1.304955829837802783e-01 -4.626929496440958522e-01
-2.970478454637086041e-01 -1.643032106899442235e+00
2.844709890975022359e-01 5.712841521115876731e+00
-3.246181648262652653e-02 3.248293360766713711e+00
-3.524508751397746331e-01 -6.487144008275384621e+00
-4.177432972908948217e-02 9.631567523203629078e-01
2.330030936302667222e-01 3.286064213798884470e+00
-3.072730977768319341e-02 3.682658170636681216e-01
-2.055793315743736638e-01 -8.026306269336357380e-01
-2.216214047529869446e-01 -2.662845138768061837e+00
2.478439002577824402e-01 -1.510834121286843690e-01
1.588593589621764557e-01 5.061294306310926139e+00
2.978087499601090316e-01 4.202007399829033929e+00
2.417764752354930324e-01 4.645814922957043791e+00
-2.409286036199192182e-01 -4.428632518022060260e+00
-2.015197348281922707e-01 -1.303094429609902516e+00
7.991726984131264366e-02 -6.326617882888657673e-01
-3.384768738949968658e-01 -5.901695786276732747e+00
-3.575239061112897021e-01 -4.164236546796862726e+00
-2.062779171901923392e-01 -3.994267708152092311e+00
-1.824893829601289819e-01 -2.455105447091120718e-01
1.645826635800431148e-01 -5.382346557084380922e-01
5.217526984150476776e-01 6.147206330985845568e+00
5.336686896556888104e-01 8.715624337173478509e+00
-2.793879687150385704e-01 -2.728944131574360998e+00
-2.212072371540438898e-01 -9.093332867495188765e+00
-2.978497064969617414e-01 -7.884665570465715589e+00
2.481029935850026791e-01 2.473990873607206264e+00
-2.371266012909916399e-01 -8.309587667077640294e-01
-3.680703042458545182e-01 -4.192564686570991128e+00
-4.806733385711703388e-02 1.614703967125314055e+00
-2.021128802279451298e-01 -1.973527070930939376e+00
-3.192460453839537915e-01 -1.794115519028126604e+00
2.179899142685857438e-01 8.876150462560206122e-01
6.867759676331653962e-01 5.986680205599117954e+00
4.689500017268841137e-02 1.813000945544212206e+00
-2.100391174155404606e-01 -2.530647153155463069e+00
-3.688251488619693347e-02 3.682658170636681216e-01
1.412377578406062983e-01 8.781723329979778114e-01
-3.043317896542874212e-01 -8.120733401916784278e-01
-1.882464908294446959e-01 -2.700615991800233040e+00
-1.232979166514934333e+00 -1.747846224063717102e+01
7.569555764517370555e-01 1.288930359722838581e+01
9.728338519172746723e-02 3.720429023668851976e+00
4.809875024768888729e-01 5.703398807857834818e+00
5.244464760916753981e-02 -1.841329085318340608e+00
7.514451616022931324e-01 1.177506343277933709e+01
-2.752446329034863859e-01 -4.608044069924873476e+00
4.435495746430734298e-01 4.381418951731846256e+00
-4.642601012258274484e-01 -6.137763617727801879e+00
6.428617536531812116e-01 7.233118355660764109e+00
-1.465897678611131627e-01 -2.115167769801581166e+00
-3.666217454338304704e-01 -2.625074285735890633e+00
2.825597562989867056e-02 3.465475765701697686e+00
-2.569547701406573181e-01 -1.218110010287517531e+00
1.523894169012061928e-01 4.485288797570317065e+00
-1.245449878222057577e-01 -4.976309886988540931e+00
2.733527631442199748e-02 -6.326617882888657673e-01
9.789672440798005693e-02 1.501391408028800889e+00
1.166454224918894306e-01 -2.785600411122617803e+00
3.352999097226826986e-01 3.626001891088424411e+00
6.516112661692841090e-01 8.630639917851093301e+00
-6.154453794626431051e-01 -7.620269599240517167e+00
-5.757404884376021714e-01 -4.995195313504626533e+00
4.987531385343255685e-01 1.040587001036313630e+01
-4.982775501214010139e-01 -7.695811305304859573e+00
5.000820993940593290e-02 -2.710058705058275841e+00
1.430671266016498092e-02 -1.321979856125988118e+00
4.895768368023395434e-01 6.222748037050187087e+00
-1.007978057314477399e-01 1.709131099705741841e+00
8.235772715849120143e-03 1.482505981512715065e+00
4.633732211218898334e-01 4.202007399829033929e+00
-5.240207004276294794e-02 -7.837452004175501363e-01
-1.164618467285256226e-01 -4.277549105893376336e+00
-5.312178327342118589e-01 -6.194419897276059572e+00
2.996540779296011925e-01 1.378636135674244700e+00
6.624985727325313767e-02 1.992412497447024977e+00
1.504103289059812443e-01 3.314392353573012873e+00
4.499501191083887797e-01 4.466403371054231464e+00
-1.742041054287273572e-01 -2.190709475865923128e+00
-1.149576580683859262e-01 -3.286064213798884470e+00
-4.366100199631585688e-01 -2.568418006187633829e+00
-3.689966454467036999e-02 -2.832813977412831571e-02
-3.099568329972299807e-01 -6.628784707146025745e+00
-3.871904250027778382e-01 -4.938539033956369728e+00
-2.652462320253934913e-01 -4.050923987700349116e+00
2.219447475355361687e-01 -2.813928550896746206e+00
-3.680618628529068737e-01 -5.807268653696304739e+00
8.600478759442244103e-02 9.442713258042772395e+00
9.400378560719961640e-02 -1.510834121286843690e-01
1.790907220020655777e-01 1.633589393641399656e+00
1.308745609541197008e-01 1.765787379253998646e+00
-6.143185047369305041e-01 -7.488071613627917955e+00
2.311378469599868479e-01 4.778012908569643002e+00
5.200352427637243702e-01 7.639155025756602768e+00
5.037045152320028807e-01 3.295506927056927715e+00
3.075270963242478575e-02 -1.614703967125314055e+00
-2.601143603371222635e-01 5.476773689664807820e-01
-1.996355107329787215e-01 -5.684513381341748328e+00
-3.617446579668180950e-01 -3.172751654702371304e+00
-3.035803238666330839e-01 2.389006454284821501e+00
4.881733462125831813e-01 7.355873628015319632e+00
2.292337344886737349e-01 3.163308941444328948e+00
8.861657433158245945e-02 1.548604974319014893e+00
-8.622959005551877887e-01 -8.026306269336357602e+00
4.668714132919398185e-01 3.342720493347141719e+00
3.726095259270939541e-01 6.704326413210368596e-01
5.484267562385085615e-01 7.818566577659415096e+00
-4.191022787542038608e-01 -1.888542651608554612e+00
3.061946194948171884e-01 6.166091757501930282e+00
4.172994497676590919e-01 4.806341048343771405e+00
-4.220200680360618462e-01 -6.591013854113855430e+00
-9.672205669749048829e-01 -1.262490762600318739e+01
6.413598134526034278e-02 3.862069722539493988e+00
3.726837938924854599e-01 6.232190750308229665e-01
-1.532780774006946845e-01 -2.124610483059623522e+00
-3.037558503204825233e-01 -4.589158643408786986e+00
-2.193807742796635707e-01 -2.832813977412831571e-02
2.388443805084720928e-01 7.270889208692934425e-01
7.169973018407199694e-02 -1.869657225092469011e+00
2.232831483902281422e-01 2.455105447091120663e+00
-3.300179864847151145e-02 2.993340102799558977e+00
5.321811381829866239e-01 3.758199876701023623e+00
3.602536056711357904e-01 3.078324522121943740e+00
-6.017560693911554459e-01 -1.888542651608554612e+00
-3.448050248254300870e-02 -6.798753545790795494e-01
-1.543027254965181339e-01 -3.191637081218456906e+00
-9.351135872977041352e-02 9.537140390623199959e-01
-9.938924704336619953e-02 -1.982969784188982398e+00
-2.877559004807915266e-01 -3.163308941444328948e+00
1.319422360254949855e-01 2.662845138768061837e+00
-1.522503944290630740e-01 -1.133125590965132629e-01
1.678131980812496149e-01 2.908355683477173770e+00
2.893122496282396483e-01 9.914848920944911992e-01
1.878305012774703908e-01 -2.738386844832403910e-01
-5.962058310549790408e-01 -7.724139445078987976e+00
-3.478374436057707353e-02 3.871512435797537233e-01
-6.664252661811316258e-01 -1.153899560132826885e+01
-6.246612211140168958e-01 -3.909283288829707548e+00
-1.537473106018735769e-01 -5.420117410116551682e+00
3.955355116083997258e-01 1.728016526221827442e+00
6.706920586827250785e-01 1.065138055507224735e+01
2.694892147942080651e-01 9.810979075106441627e+00
-8.786885523966565525e-01 -1.227552723545560376e+01
-4.521291032522302689e-01 -6.213305323792144286e+00
8.190553412825313240e-02 2.738386844832404243e+00
7.818062587632098603e-01 7.459743473853790441e+00
7.478942412421494233e-03 5.269033997987866869e+00
9.766686433915686139e-02 4.815783761601813318e+00
5.058067634687367642e-01 6.336060596146700696e+00
3.371250591390620444e-01 4.447517944538145862e+00
-5.532730383900759108e-01 -5.193492291923524462e+00
-6.690287017625128341e-01 -7.469186187111833242e+00
1.841501149359744127e-01 1.501391408028800889e+00
1.640704480847048896e-01 1.123682877707089967e+00
-6.943394512805899366e-01 -6.411602302211042215e+00
-8.855899082618559071e-01 -1.024534388497640869e+01
5.791433269474566270e-02 -8.309587667077640294e-01
5.958542988515617145e-01 5.892253073018689946e+00
-4.963800405674778649e-01 -1.841329085318340608e+00
9.863170006913726806e-02 5.193492291923524906e-01
3.186528756560349507e-01 4.315319958925546651e+00
-1.124704131430816351e-01 -2.143495909575709568e+00
-2.371510458437176283e-01 -1.558047687577057472e+00
-2.296474096511216811e-01 -6.326617882888657896e+00
-3.123131356639505807e-01 -3.078324522121943740e+00
-8.774190079434848744e-02 2.011297923963110357e+00
-6.707527933044134250e-02 -2.105725056543538365e+00
2.453875940815977708e-01 5.146278725633311346e+00
-1.606909810775329905e-01 -2.936683823251302172e+00
-3.041579487028507334e-01 -1.982969784188982398e+00
-3.982900006688454564e-01 -4.324762672183589451e+00
3.695455585758695705e-01 4.088694840732520319e+00
8.420487316375446785e-01 1.366360608438789193e+01
4.832228234749860740e-01 3.644887317604510457e+00
-1.360715009100965135e-02 1.057583884900790583e+00
-7.961168517567339675e-01 -1.389023120258091915e+01
3.750782248877994052e-01 2.473990873607206264e+00
-4.588729629021089107e-02 2.266251181930265257e-01
-1.079965824903181160e+00 -1.605261253867271520e+01
2.726974046307782396e-01 1.369193422416202122e+00
7.066109879959163453e-02 4.532502363860530514e-01
7.142923006972206057e-01 6.591013854113855430e+00
-3.513094879972911404e-03 -1.473063268254672487e+00
3.660835460691038157e-01 9.461598684558857997e+00
-6.090465474083667924e-02 2.426777307316992705e+00
4.549934912572202728e-01 6.099992764695631564e+00
-5.781380711091568467e-03 2.219037615640051531e+00
2.486581592828944476e-01 1.010370318610576579e+00
5.059492559859017635e-02 6.893180678371223502e-01
-1.881312168731153200e-01 -3.437147625927569283e+00
-1.874639712493515464e-01 -2.275693895188308336e+00
-9.611834666905902380e-02 8.120733401916784278e-01
2.837114881538229660e-01 1.784672805770084025e+00
-1.035037777996001968e-01 -2.832813977412831571e-02
-5.189694238142427141e-01 -3.342720493347141719e+00
2.912426879301169835e-01 2.304022034962436738e+00
-3.756564154164396263e-01 -5.354018417310252076e+00
3.740324323382111515e-01 3.437147625927569283e+00
-6.455814894994151842e-01 -9.763765508816227623e+00
4.319342630238043323e-01 6.694883699952326239e+00
1.902092375774658006e-01 9.442713258042773061e-01
-5.453920648320144393e-02 -1.350307995900116520e+00
1.126770160305773594e+00 8.611754491335009476e+00
7.450520991008690030e-01 8.281259527303511447e+00
-7.735631000446419048e-02 -3.238850647508670466e+00
-6.105389236712855938e-01 -7.318102774983148429e+00
-1.981445194790041470e-02 -2.549532579671548671e+00
-5.172133543541311829e-01 -1.284209003093816914e+00
-6.114490113077101219e-01 -3.607116464572338810e+00
1.538958157171624042e-01 1.378636135674244700e+00
-7.217728257318691831e-01 -9.140546433785402769e+00
6.961588561246555562e-01 7.591941459466388764e+00
3.104541884354176662e-01 3.937611428603836394e+00
-8.356104795123391049e-02 -3.984824994894049954e+00
1.053868121689719856e-01 -2.455105447091120718e-01
-8.834848872114736684e-02 1.803558232286169405e+00
-1.948242635115565446e-01 -2.643959712251976457e-01
-3.326987573365693396e-01 -5.429560123374594482e+00
7.533747000518361756e-03 -1.321979856125988229e-01
2.261687573883952307e-01 5.675070668083706416e+00
-6.183275840916467869e-01 -8.385129373141982256e+00
-1.195600920456146438e-01 -4.343648098699675053e+00
-6.473057949836044100e-01 -8.989463021656719732e+00
1.477610218150024642e-02 4.353090811957717854e+00
1.209202951183994262e-01 2.936683823251302172e+00
6.035338225782160837e-01 4.032038561184264402e+00
-1.058777334127502801e-01 -1.746901952737912822e+00
3.598062464163523551e-03 -2.115167769801581166e+00
1.441576758873663322e-01 -9.820421788364482873e-01
-1.652460301794613229e-01 1.321979856125988118e+00
-1.019172650711783340e-01 -5.165164152149396060e+00
2.725835747404269371e-01 4.249220966119247045e-01
2.423761555666666123e-01 4.796898335085728604e+00
9.094484687966745973e-03 -2.719501418316318198e+00
-2.204882295184068183e-03 4.579715930150745073e+00
-9.248306581607435017e-02 6.893180678371223502e-01
3.579993805734809492e-02 2.549532579671548449e-01
-1.502378307881121755e-01 -5.486216402922850399e+00
5.776989740606195411e-01 9.659895662977756814e+00
5.563751480588530890e-02 6.893180678371223502e-01
-4.752325219054130412e-01 -1.006593233307359547e+01
-1.655786903343837990e-01 -4.626929496440959078e+00
-3.697167904869914923e-02 -8.876150462560206122e-01
-4.117255396145537150e-01 -5.032966166536797736e+00
-1.352192101932525037e-01 1.321979856125988229e-01
-1.035282602141967656e+00 -1.094410466607157417e+01
5.096022524557213274e-01 2.889470256961088168e+00
-7.807814626023584781e-02 -5.212377718439610064e+00
4.557414718623613581e-01 3.692100883894724461e+00
2.123418340900201928e-01 5.080179732827011740e+00
1.179291209478197378e-01 1.869657225092469011e+00
4.399583785152239024e-01 3.984824994894049954e+00
4.228124837767420208e-01 2.162381336091794726e+00
-3.418580947190533736e-01 -6.109435477953673477e+00
-1.212620196031657660e-01 -2.143495909575709568e+00
2.252012240840614576e-01 4.239778252861205132e+00
5.024701438140665166e-01 8.828936896269992118e+00
4.319807500520284060e-01 5.495659116180894088e+00
4.270156726554211191e-02 -5.476773689664807820e-01
-3.338993319180343367e-01 -2.134053196317666323e+00
-5.951184805275674949e-02 -1.170896443997303749e+00
-1.680593800284909678e-01 -6.694883699952326239e+00
2.760158899515610664e-02 -1.378636135674244700e+00
-2.382212367660481722e-01 -4.390861664989889057e+00
-3.444440693512559881e-01 -1.624146680383356856e+00
-3.075875299598895274e-01 -7.837452004175501363e-01
-1.878356079961663871e-01 -3.352163206605184076e+00
2.795742500555799537e-01 2.162381336091794726e+00
-4.436517002123046005e-01 -8.356801233367853854e+00
-8.140249214199103689e-02 5.004638026762668890e-01
-7.524536774872170319e-02 1.945198931156811195e+00
5.186347660503527468e-01 1.127459963010307042e+01
5.411988901754269388e-02 2.360678314510693099e+00
-7.699054386071271794e-02 -2.917798396735216571e+00
1.804329081841135329e-01 2.124610483059623522e+00
-1.349853488087300428e-02 -3.427704912669526482e+00
-7.201105258361344408e-01 -7.252003782176848823e+00
-1.377453396441065403e-01 -1.274766289835774336e+00
1.859599324175061907e-01 -2.681730565284147438e+00
-4.204002983869021409e-02 -8.498441932238494090e-01
-4.238672380257709205e-01 -6.081107338179545074e+00
-1.878024328947988097e-01 1.661917533415528059e+00
6.056492031100129125e-01 8.149061541690912236e+00
3.298619016727937781e-01 3.984824994894049954e+00
7.411092179912266431e-01 7.667483165530730282e+00
9.374584893404100394e-02 2.096282343285495564e+00
6.552238934537316650e-01 1.290818902374446964e+01
-3.360541762504362095e-01 -8.309587667077640294e-01
-9.781329235741316463e-02 3.588231038056253763e-01
-2.560642484633069427e-01 -4.409747091505974659e+00
4.160636219204768595e-03 3.871512435797537233e-01
-3.994725742923292966e-01 -8.488999218980451289e+00
-1.037900569860929906e-01 4.966867173730498131e+00
1.857859529544978461e-01 4.768570195311600202e+00
-3.939063366300339375e-01 -6.005565632115203556e+00
-7.559491209315279125e-02 -1.225664180893951816e+01
7.784999353769791464e-01 7.280331921950978114e+00
1.792497814546563928e-01 7.289774635209020914e+00
5.593107039041913531e-01 8.564540925044795472e+00
-1.284936368093489156e-01 -2.625074285735890633e+00
-2.342369548765499965e-01 -4.947981747214412529e+00
-1.551095762412838530e-01 -5.439002836632636395e+00
1.281886886226398514e-01 6.609899280629941143e-02
-4.042424635404236466e-01 -3.125538088412157300e+00
-1.050722872903415428e-01 -8.876150462560206122e-01
-2.790861264754178062e-01 -6.052779198405417560e+00
-1.794145164919412061e-01 -4.362533525215760655e+00
1.608318853465752762e-01 2.993340102799558977e+00
-2.687956944962015260e-02 8.876150462560206122e-01
-5.557826546067455575e-02 -2.105725056543538365e+00
5.650412506986095262e-02 1.879099938350511811e+00
-3.663369654267552983e-02 1.199224583771432151e+00
-1.272314658194314829e-01 -2.700615991800233040e+00
-4.298057573877808180e-01 -4.239778252861205132e+00
-2.479752866154545220e-03 7.554170606434218449e-02
3.719789247547931610e-01 2.351235601252650298e+00
2.238218732632056007e-01 4.853554614633985409e+00
1.426171131242112700e-01 -1.312537142867945317e+00
-5.477721197721463486e-01 -7.233118355660764109e+00
-9.876574091344746120e-02 -1.841329085318340608e+00
4.601119121355291552e-01 8.016863556078314801e+00
-1.250609104821426287e-01 -3.012225529315644135e+00
-6.918601643134883461e-02 -7.837452004175501363e-01
3.435033728958771237e-01 4.154793833538819925e+00
1.173170037646798364e-01 -1.038698458384705037e-01
-3.105419366111921917e-02 -3.408819486153440881e+00
-1.779934996641392431e-01 -2.058511490253324361e+00
9.925548536908751496e-02 4.192564686570991128e+00
-1.724245434376093788e-01 -2.370121027768735900e+00
-1.998528944048814093e-01 -6.477701295017340932e+00
2.653582628568230684e-01 3.777085303217109225e+00
-7.079537172738650241e-01 -7.053706803757950894e+00
7.465881567280342745e-02 -1.444735128480544084e+00
8.802558174400092472e-01 9.423827831526686793e+00
4.321876131256780496e-01 8.791166043237820915e+00
7.550194677608451643e-01 1.252103778016471658e+01
2.334344738324349022e-01 4.749684768795514600e+00
-5.869358562326847384e-01 -8.668410770883266281e+00
-3.788647496971923045e-01 -1.510834121286843690e-01
1.553984282019112706e-01 -1.321979856125988229e-01
-5.459598203812568995e-01 -4.806341048343771405e+00
2.544592328314516094e-01 2.587303432703719874e+00
-4.447056011967947392e-02 2.058511490253324361e+00
4.659918919304841672e-02 -5.948909352566946751e-01
1.371947206756250759e-01 4.183121973312948327e+00
4.965589411285435961e-01 5.391789270342423279e+00
-4.778708694899813647e-01 -4.759127482053557401e+00
9.622582140219457236e-02 1.000927605352533778e+00
-5.590684840595790961e-01 -8.838379609528034919e+00
-9.467205587170357539e-02 -4.862997327892027322e+00
-8.739962608510414011e-02 -6.487144008275384621e+00
5.729240001485971234e-01 9.622124809945585611e+00
4.390867492251286364e-01 7.072592230274035607e+00
8.164154759145896001e-02 5.476773689664807820e-01
-2.181122428394246249e-01 -8.507884645496538667e+00
-4.346273291035518960e-01 -8.545655498528708094e+00
-4.287584621503672255e-01 -2.965011963025430131e+00
-3.241881098172940973e-03 1.463620554996629686e+00
-4.353154175734685327e-01 -4.815783761601813318e+00
5.829766344796621924e-01 4.985752600246583732e+00
2.055877956485167302e-01 4.560830503634659472e+00
1.429060159570290922e-01 2.077396916769409962e+00
1.723713429372538686e-01 -1.643032106899442235e+00
2.889147514033003072e-01 2.738386844832404243e+00
-8.702635732765259258e-01 -6.081107338179545074e+00
-3.156053663078290938e-01 -4.570273216892701384e+00
4.249615445686409643e-02 2.115167769801581166e+00
5.646720280299618588e-01 4.541945077118572982e+00
6.526292977196045120e-02 -6.043336485147374759e-01
3.066467180939655424e-01 1.539162261060971870e+00
1.597769698859208276e-01 3.682658170636681216e+00
2.090680877438702012e-01 3.654330030862552814e+00
1.581156769477985724e-01 -1.340865282642073719e+00
-3.052629606815083774e-01 -3.767642589959065980e+00
3.667108360725502281e-01 3.333277780089098474e+00
1.469289292181475692e-01 8.498441932238494367e-02
-9.749533355652080235e-01 -1.350307995900116254e+01
-3.272189335305393243e-01 -4.249220966119247045e+00
1.076615020045806892e-01 3.116095375154114944e+00
6.836412727718569338e-01 9.338843412204301586e+00
3.936068805841993860e-03 -1.888542651608554612e-01
2.914382097264271998e-01 4.164236546796862726e+00
-4.051485460851363407e-01 -4.041481274442306315e+00
-2.964799814883573581e-01 -1.897985364866597191e+00
-2.765608624043271874e-02 2.058511490253324361e+00
1.489165359042463055e-01 6.893180678371223502e-01
4.155020609838810386e-01 4.286991819151419136e+00
2.573768167692481734e-01 3.352163206605184076e+00
5.832813610002872684e-01 1.037754187058900612e+01
-2.123971070692235730e-01 -3.965939568377964797e+00
-3.870554847862293091e-01 3.116095375154114833e-01
-2.497935598758259726e-02 -4.626929496440959078e+00
-5.021090055235161165e-01 -4.362533525215760655e+00
-5.580249061362351215e-01 -5.750612374148048822e+00
1.926686632720729653e-01 2.728944131574360998e+00
-2.613436488068990315e-01 -2.832813977412831918e-01
-1.005840070751819054e-01 -1.831886372060297807e+00
-1.012696576579101421e-01 -1.142568304223175346e+00
-2.540916142619991658e-01 -2.360678314510693099e+00
-9.222001425093655225e-02 -1.586375827351185652e+00
-1.514468986124710981e-01 -4.806341048343771405e+00
-2.585402274601182951e-02 -2.908355683477173770e+00
-3.262423650660375429e-01 -3.418262199411483682e+00
2.967123971624994194e-01 1.520276834544886269e+00
-4.239656700227066310e-01 -4.239778252861205132e+00
-1.463097773440510951e-01 3.295506927056927715e+00
-4.268861102078634340e-01 -1.709131099705741841e+00
-2.200431758696540230e-01 -2.020740637221153158e+00
5.308867932945511292e-01 5.627857101793492411e+00
2.466467588667800026e-01 1.746901952737912822e+00
1.818537247706061843e-02 2.077396916769410073e-01
1.795733845159572517e-01 -3.777085303217109225e-02
7.723617668971864969e-01 8.649525344367178903e+00
-5.047238134441549562e-01 -4.286991819151419136e+00
3.488760492251612999e-01 5.901695786276732747e+00
-3.488286247184149702e-01 -5.448445549890680084e+00
1.697072280678886269e-01 5.958352065824989552e+00
-4.234274279517451500e-01 -3.201079794476499707e+00
3.716346497541124783e-01 7.015935950725780579e+00
-2.226849994040714098e-01 4.438075231280103061e-01
3.416992536255440971e-01 3.635444604346467212e+00
-1.257244924383418283e-01 -3.541017471766039648e+00
2.050706466734438307e-02 1.463620554996629686e+00
-2.453831863793637102e-01 -3.474918478959740042e+00
-9.520601718890486787e-01 -9.518254964107114802e+00
-2.464659984525378600e-01 -1.444735128480544084e+00
-6.505445159364539043e-01 -6.477701295017340932e+00
6.045153191475604038e-01 4.947981747214412529e+00
-2.186592442826533200e-01 -4.617486783182915389e+00
3.474852206849595726e-01 4.570273216892701384e+00
5.049930542617956375e-01 3.541017471766039648e+00
-4.080410845751258897e-01 -4.693028489247257795e+00
-1.744739712898418392e-03 1.284209003093816914e+00
-3.974182542599997148e-01 -4.060366700958392139e-01
-6.078269418851727224e-01 -4.551387790376616671e+00
-1.086717053833404917e-01 -3.134980801670200545e+00
3.224911899939401083e-01 2.436220020575035061e+00
3.410380435028543267e-01 2.719501418316318198e+00
6.308892682228344102e-03 1.114240164449047166e+00
7.708694165082372041e-02 -1.038698458384705037e-01
-4.713885408175421676e-01 -2.332350174736564696e+00
-4.018674783133526218e-01 -2.332350174736564696e+00
-2.475704971441614055e-01 -5.410674696858507993e+00
-2.405501909178392461e-01 -1.614703967125314055e+00
-2.352758853886888768e-01 -2.917798396735216571e+00
-1.333895982276478709e-01 -2.492876300123291866e+00
-1.708863709113274676e-01 -6.959279671177523774e+00
3.811008343635032269e-01 7.912993710239843104e+00
3.451146838240070069e-01 4.371976238473803456e+00
2.807997061856827847e-01 1.501391408028800889e+00
3.733512952218293046e-01 5.675070668083706416e+00
3.627728164462437621e-01 1.954641644414853774e+00
-1.829351083034588821e-01 -5.608971675277406810e+00
-7.089641697215749438e-01 -6.326617882888657896e+00
5.463263516153620269e-01 5.854482219986518743e-01
-2.561752434421548097e-01 7.554170606434218449e-02
1.089513714326279664e-01 5.552315395729150005e+00
-3.308157353750322272e-01 -6.232190750308229665e-01
9.095385276618372927e-01 1.483450252838519390e+01
-2.147258029479867381e-01 3.777085303217109225e-02
1.877381376375258093e-01 -3.739314450184938021e+00
4.620974279743254864e-02 6.987607810951651510e-01
6.222270924359261102e-01 3.484361192217783287e+00
4.457146167079056309e-01 8.857265036044120521e+00
-3.628788384522220190e-01 -4.239778252861205132e+00
-6.335016128470353225e-01 -5.117950585859182056e+00
8.439015184678695380e-01 8.309587667077639850e+00
-1.048868120466151105e-01 -3.456033052443654885e+00
-2.304388693303962010e-01 -1.010370318610576579e+00
-5.861861360109749119e-01 -8.715624337173478509e+00
4.535753022176180482e-01 5.637299815051535212e+00
-2.593424585145555072e-01 4.154793833538820147e-01
4.852704220527760404e-01 7.091477656790122097e+00
3.569042260358358531e-02 2.190709475865923128e+00
4.005543277193472917e-01 3.777085303217109225e+00
-8.837635621077222225e-01 -1.124627149032894202e+01
7.395826361341336641e-01 8.196275107981126240e+00
3.997023367275001626e-01 4.154793833538819925e+00
-2.786709889580024635e-01 -4.778012908569643002e+00
6.502901716281695998e-01 1.017924489217010908e+01
-1.641421047553449364e-01 -5.042408879794840537e+00
-3.478697373356115508e-01 -4.390861664989889057e+00
1.466014473744557955e-01 6.015008345373246357e+00
6.255772313128169504e-01 9.159431860301490147e+00
-6.119212331304972885e-01 -8.167946968206997838e+00
1.894437044503070600e-01 -8.215160534497211176e-01
-6.604447518723230992e-01 -7.384201767789448922e+00
6.173374070281507919e-02 -5.193492291923524906e-01
5.332132225857646457e-01 1.246438150061645933e+00
5.494690801486753484e-01 8.687296197399350106e+00
6.087248278936882029e-01 7.148133936338378902e+00
7.617250837331210889e-01 8.630639917851093301e+00
-1.913449652871360707e-01 -1.520276834544886269e+00
-6.092309413420498032e-01 -6.704326413210368152e+00
1.146551484616406963e-01 6.893180678371223502e-01
1.145648937631050255e-03 -4.438075231280103061e-01
1.145393768204526208e-01 -8.215160534497211176e-01
-2.155690814618635431e-01 -3.644887317604510457e+00
1.279550436972402006e-01 3.210522507734542952e+00
-4.980746997484269967e-01 -4.900768180924199413e+00
-2.030701063734925149e-01 -1.586375827351185652e+00
3.844223777567575828e-01 5.722284234373920420e+00
1.070716756740289627e-01 1.699688386447698873e-01
-9.318383261992325972e-02 -1.671360246673570860e+00
1.221455184646059733e-01 3.947054141861878751e+00
-2.420459744767974042e-01 -3.333277780089098474e+00
6.453324054617487482e-01 8.961134881882591330e+00
1.354586298787121279e-01 3.163308941444328948e+00
-3.118470713627529145e-01 -4.220892826345118642e+00
5.620818953311603750e-01 8.026306269336357602e+00
4.760265679624567370e-01 4.485288797570317065e+00
4.848747517530688222e-01 5.665627954825663615e+00
8.949131247380901488e-01 1.351252267225920711e+01
-1.732563062426563105e-01 -1.444735128480544084e+00
-7.022300886590268632e-02 1.321979856125988118e+00
2.256188522218649517e-01 6.817638972306881762e+00
2.922717613317209473e-01 5.165164152149396060e+00
-2.877441952513089540e-01 -4.079252127474477518e+00
-1.719694891548831095e-01 -5.136836012375267657e+00
3.572465768300348010e-01 2.757272271348489401e+00
-2.658436608039885241e-02 -7.374759054531405233e+00
-4.178021747892939342e-01 -4.891325467666155724e+00
-3.320800769650503748e-01 -6.203862610534100597e+00
-6.692007821564907588e-02 -2.993340102799558977e+00
1.576304328180653525e-01 4.485288797570317065e+00
9.505496534815388587e-02 1.036809915733096332e+01
2.731983404606870836e-01 -1.142568304223175346e+00
3.183212630443820190e-01 1.869657225092469011e+00
-7.297458403290963957e-01 -3.824298869507322785e+00
4.298289934007816226e-01 6.213305323792144286e+00
7.755206122122238702e-04 -2.379563741026778700e+00
-7.023539556623521474e-01 -5.070737019568968940e+00
2.430272366043574883e-01 1.954641644414853774e+00
-5.013409551865216640e-01 -3.238850647508670466e+00
-5.465728725123234488e-01 -7.516399753402047246e+00
1.006724716826965516e-01 1.982969784188982065e-01
5.176246802555480864e-01 5.202935005181568151e+00
-3.445630444756434541e-01 -2.143495909575709568e+00
-2.800588273378490367e-02 -4.579715930150745073e+00
5.419429364037890717e-02 -1.737459239479870021e+00
-2.618267699941563276e-01 -5.259591284729824068e+00
3.270862062784999358e-01 3.890397862313622390e+00
2.196021107838959652e-01 1.935756217898768394e+00
-2.977497709430331208e-01 6.893180678371223502e-01
1.064683126947196107e-01 -3.276621500540842113e+00
4.452907857116998880e-01 4.135908407022734323e+00
-1.983218032723131907e-01 1.945198931156811195e+00
-1.145922406961590867e-01 -6.798753545790795494e-01
3.328274710684675508e-01 4.428632518022060260e+00
6.187968253723573689e-03 3.956496855119921552e+00
-2.107655123024511912e-01 -5.457888263148721997e+00
-4.754336141395741622e-02 4.126465693764691522e+00
3.243053642574181827e-01 5.854482219986518743e-01
5.746160741807656569e-01 9.461598684558857997e+00
-1.814281794677395088e-01 -5.533429969213064403e+00
-3.654827930079170284e-01 -4.003710421410135112e+00
-7.815968568210486522e-02 2.426777307316992705e+00
-1.121656591285185717e-01 1.142568304223175346e+00
-6.700126494735338945e-01 -9.933734347460996261e+00
2.564298637602303033e-01 3.116095375154114833e-01
-5.791139585330733475e-01 -6.232190750308229887e+00
-1.788056021947848628e-01 -2.747829558090447044e+00
-1.839331297733278747e-01 -3.588231038056253208e+00
-1.828670844746399515e-01 -1.406964275448373103e+00
-1.810910147876327869e-01 -4.050923987700349116e+00
-3.300193997253962341e-01 -1.831886372060297807e+00
1.559182928155865289e-01 -1.926313504640725816e+00
5.137150497181206532e-01 5.420117410116551682e+00
-8.313498728244552716e-01 -7.516399753402047246e+00
-3.879797425626730911e-01 -7.497514326885960756e+00
4.146976951774124509e-01 5.269033997987866869e+00
7.485086497544363171e-01 9.650452949719714013e+00
-2.141400610843929853e-01 -4.957424460472455330e+00
8.187949556106849380e-02 -2.143495909575709568e+00
-4.921252976627057962e-02 -2.568418006187633829e+00
1.106610999455358846e-01 2.039626063737238759e+00
-8.637638699832612954e-02 -3.616559177830382055e+00
2.597835833529639760e-01 6.600456567371898231e+00
-3.107294632130512824e-01 -3.569345611540168051e+00
-2.123017262258370674e-01 -4.022595847926220713e+00
-4.669615555302499832e-01 -6.657112846920154148e+00
1.694622248901315464e-01 4.749684768795514600e+00
-6.987793523221808023e-01 -9.886520781170782257e+00
4.840132166334935593e-01 5.948909352566946751e+00
1.329943055594050849e-01 -1.661917533415528059e+00
-1.797043558966309948e-02 7.082034943532079518e-01
1.155661816651557677e-01 -6.893180678371223502e-01
3.505577492404488571e-01 5.854482219986518743e+00
4.283301464216296983e-01 9.914848920944910660e+00
-3.350528670331178183e-01 -1.161453730739260948e+00
6.655899790543987615e-01 6.723211839726453753e+00
2.166287888360419744e-01 1.841329085318340608e+00
-3.561096266563335000e-01 -4.645814922957043791e+00
-7.447610447509099563e-02 2.785600411122617803e+00
-6.187968153167244800e-02 -1.794115519028126604e+00
3.964464589001505668e-01 3.692100883894724461e+00
2.848224931342545063e-01 5.250148571471781267e+00
-4.186360503635842140e-02 9.537140390623199959e-01
-4.400708844965185440e-01 -1.671360246673570860e+00
-3.039163662793984422e-01 -5.901695786276732747e+00
1.797396450677754276e-01 -1.067026598158833162e+00
2.920698306339589712e-01 4.456960657796188663e+00
-1.040881702198573344e-01 -2.058511490253324361e+00
1.488447256455967815e-01 -2.785600411122617803e+00
5.898544123260569122e-02 1.284209003093816914e+00
6.317890554069226228e-02 -1.813000945544212206e+00
2.168759988172141717e-01 6.043336485147374759e-01
1.097252594017403965e-02 -9.631567523203629078e-01
1.450732181619432681e-01 2.322907461478521896e+00
-6.812764250786787490e-02 -3.210522507734542286e-01
-1.840841262113347143e-01 -3.276621500540842113e+00
-4.572828263514849834e-01 -3.758199876701023623e+00
-2.283212823635129840e-01 -3.295506927056927715e+00
-5.437384040738106432e-03 4.645814922957043791e+00
2.445521219032231741e-01 4.881882754408113811e+00
1.885938650669083672e-01 -1.369193422416202122e+00
1.235252498673609506e-01 -8.781723329979778114e-01
-4.371489346343497839e-01 -4.438075231280103061e-01
5.166419148437068065e-01 1.059472427552399054e+01
2.423398791205163827e-01 7.091477656790122097e+00
3.137755045946971633e-02 -3.380491346379312478e+00
-3.652980456966237743e-01 -6.213305323792144286e+00
-6.709872628745898460e-02 -3.777085303217109225e-01
6.066118402066608128e-01 9.131103720527359968e+00
4.399082069627405223e-02 4.079252127474477518e+00
2.990764673397383611e-01 4.664700349473129393e+00
-2.344794247901868245e-01 -7.648597739014645347e-01
-2.316625322452827707e-01 -4.286991819151419136e+00
-1.690783328126287122e-01 -2.785600411122617803e+00
3.745407908118011386e-01 3.805413442991237627e+00
2.539434218949964683e-01 5.004638026762668890e-01
-2.643551106821437902e-01 -1.576933114093142851e+00
2.662991475847524547e-02 -9.537140390623199959e-01
4.333147846545137849e-01 4.362533525215760655e+00
4.675979194437399622e-01 2.700615991800233040e+00
-5.364343149560106827e-01 -4.891325467666155724e+00
-4.938695408543814641e-02 -2.190709475865923128e+00
-3.637415497924243457e-01 -2.332350174736564696e+00
3.529285074376614650e-01 6.647670133662112235e+00
-1.035209867750500196e-01 -3.682658170636681216e-01
5.226766959033511961e-01 6.298289743114528605e+00
-9.214276021958392460e-02 6.987607810951651510e-01
2.678711420151667633e-01 2.256808468672222734e+00
-1.202504043139045603e-01 -1.605261253867271143e-01
3.476970780084687740e-01 4.778012908569643002e+00
-4.025183026825436272e-01 -6.137763617727801879e+00
-9.103777634181330070e-02 2.011297923963110357e+00
-6.036695704120461498e-02 -8.120733401916784278e-01
-4.335466727742898208e-02 -2.417334594058949904e+00
6.184863576745592839e-01 4.305877245667504738e+00
-3.695983130786257842e-01 -1.491948694770758088e+00
-5.287826646201732039e-01 -6.317175169630615095e+00
-5.125108424400419693e-01 -7.733582158337030776e+00
-2.949535540252018473e-01 -6.033893771889331070e+00
-6.656705768163438952e-01 -7.176462076112506416e+00
3.807917745621801631e-01 5.363461130568294877e+00
-7.482993600371963538e-02 -3.531574758507997291e+00
1.330876710790980799e-01 2.370121027768735900e+00
-2.281046550513117777e-01 2.691173278542190239e+00
-6.047764572295326602e-01 -3.493803905475825644e+00
6.137657996451382214e-01 9.867635354654696656e+00
-4.978879143789058381e-02 -2.105725056543538365e+00
3.565902321431034805e-01 4.778012908569643002e+00
2.783559078293140754e-01 -5.854482219986518743e-01
-6.748035445855482539e-01 -4.711913915763343397e+00
5.275397922128542971e-01 4.324762672183589451e+00
2.830072822599301041e-01 3.286064213798884470e+00
3.509850269827312630e-01 3.833741582765365141e+00
-1.302013932564332482e-03 -1.331422569384030918e+00
3.229548884386901353e-01 8.876150462560206122e-01
1.436037691531613092e-01 -2.020740637221153158e+00
-1.926777780675375529e-01 -3.201079794476499707e+00
7.036665873814057504e-02 -8.970577595140633020e-01
7.408832065411830037e-01 1.042475543687922013e+01
3.995835139927348401e-01 3.644887317604510457e+00
-8.849349397886794311e-01 -8.413457512916110659e+00
2.032259701305861865e-01 4.126465693764691522e+00
-2.468555987670864038e-01 -3.871512435797536789e+00
-2.856159736675872307e-01 -6.609899280629941032e+00
1.561648162290480701e-01 4.711913915763343397e+00
-9.290208938220668733e-01 -1.044364086339530751e+01
-3.610279574800865920e-01 -8.838379609528034919e+00
-2.416754501069822425e-01 -6.421045015469084571e-01
7.426467916968300387e-02 5.996122918857160755e+00
-4.371069434686650768e-01 -8.460671079206324663e+00
5.580587869830900827e-01 2.521204439897420269e+00
-8.305199470540112205e-01 -8.337915806851768252e+00
-3.157421506106716236e-01 -1.879099938350511811e+00
-3.566568179064382171e-01 -3.049996382347815782e+00
-2.135923922892583871e-01 -9.442713258042773061e-01
7.275133173155318156e-01 7.761910298111158291e+00
-5.079117597843150200e-01 -4.608044069924873476e+00
-1.073593459747198969e-01 -1.982969784188982398e+00
8.656484648505550217e-01 7.648597739014645569e+00
3.745685134365125957e-01 7.724139445078987976e+00
6.996693409537917407e-01 8.196275107981126240e+00
6.150704564319993406e-02 -4.230335539603162331e+00
-6.627691001009958782e-01 -7.950764563272014307e+00
-1.997245967142762813e-01 -3.380491346379312478e+00
2.874116031456973031e-01 2.266251181930265257e-01
4.224723791375493698e-01 5.146278725633311346e+00
-4.962854266436909079e-01 -9.480484111074943598e+00
5.968227398959931040e-01 9.725994655784054643e+00
-3.922121661956582961e-01 -4.617486783182915389e+00
-2.799167015498550959e-01 -8.895035889076291724e+00
-3.009584987266746350e-02 -5.287919424503952914e-01
6.308728159060434937e-01 1.115184435774851401e+01
-5.620454951225251072e-01 -4.022595847926220713e+00
-9.565249679776588465e-01 -1.248326692713254538e+01
-4.344269068265762396e-02 -1.208667297029474952e+00
-2.889793249654065699e-01 -5.165164152149396060e+00
-5.872401813558653094e-01 -9.952619773977081863e+00
-2.231817825417326262e-01 -5.854482219986518743e-01
-1.018502991466523483e-01 -5.004638026762668890e-01
-2.774301527703685460e-02 -1.595818540609228453e+00
-1.407453105307630015e-01 -1.813000945544212206e+00
2.344217025810597654e-01 1.869657225092469011e+00
3.627794566500703866e-01 2.389006454284821501e+00
-1.627211030398544866e-01 -1.945198931156811195e+00
3.390016144982051921e-02 -4.872440041150070122e+00
-1.234854998999423970e-01 -4.098137553990563120e+00
9.248099204242185012e-01 1.166175087368282348e+01
8.584811228656180626e-02 3.692100883894724461e+00
-7.624117422203589012e-01 -9.716551942526013619e+00
2.392844971793430253e-01 2.946126536509344973e+00
1.440590956851582061e-01 2.851699403928917409e+00
-1.236155391580278790e-01 -2.105725056543538365e+00
-1.271715794232220753e-01 -1.548604974319014893e+00
3.969461952975442687e-01 3.257736074024756956e+00
-1.132318999390806297e-01 -1.397521562190330302e+00
8.541566342837841885e-01 8.753395190205649712e+00
2.676773749214596543e-01 7.015935950725780579e+00
-1.931556107328449290e-01 -4.438075231280103061e-01
2.395011842442204275e-01 7.015935950725780579e+00
-4.159045985907147691e-01 -8.488999218980451289e+00
-1.093712816881960537e+00 -1.576933114093143118e+01
4.297896721945030363e-01 -9.159431860301489037e-01
1.331044589396280786e-01 1.813000945544212206e+00
-1.592726210470262263e-02 -3.493803905475825755e-01
3.809435164880092123e-02 -1.369193422416202122e+00
3.121127549527418221e-01 -1.019813031868619380e+00
-4.680813420452741291e-01 2.285136608446350692e+00
-2.731642232700327022e-01 -1.794115519028126882e-01
1.308389836316329047e-01 6.232190750308229665e-01
-4.698475653745548541e-01 -8.800608756495863716e+00
-7.468488443262165377e-02 9.442713258042773061e-03
-3.139885863698518853e-01 -4.985752600246583732e+00
3.485946795560072031e-01 1.605261253867271143e-01
2.800511829093312310e-01 6.071664624921502273e+00
7.522069721174603485e-01 9.678781089493840639e+00
-2.593155508306771093e-02 5.382346557084380922e-01
-4.506659282708622705e-01 -5.656185241567620814e+00
-3.738318946821365674e-01 -3.144423514928243346e+00
1.699425470167351959e-01 -4.154793833538820147e-01
4.133620749511712766e-02 1.690245673189656239e+00
5.213698374859799811e-01 5.561758108987192806e+00
-6.459454286477362556e-03 -4.957424460472455330e+00
-4.100047606878208795e-01 -8.139618828432869435e+00
-6.896334041483955790e-01 -5.505101829438936001e+00
3.690627202032705778e-01 6.449373155243213418e+00
-1.693080597487051919e-01 -8.026306269336357380e-01
1.609518696797927750e-01 7.837452004175501363e-01
-2.140780921255264480e-01 -1.888542651608554612e-02
3.821093827881542615e-01 2.332350174736564696e+00
2.753624858783806917e-01 4.286991819151419136e+00
-2.130476575978444143e-01 -1.529719547802929069e+00
-7.968253213217106889e-01 -1.287041817071229843e+01
-5.755179108694537943e-02 -1.879099938350511811e+00
4.964662221738525005e-01 2.785600411122617803e+00
1.663230099505661197e-01 1.699688386447698818e+00
2.692910136440165858e-01 3.191637081218456906e+00
6.301380109282371800e-01 1.117072978426459962e+01
-7.036540727890439051e-02 3.550460185024082449e+00
9.408580074242396396e-01 9.612682096687542810e+00
-2.994425673496914908e-01 -3.314392353573012873e+00
6.827380565045833016e-01 6.959279671177523774e+00
-3.003178340954660852e-01 2.521204439897420269e+00
-6.116022978329378468e-01 -1.050973985620160533e+01
1.529497570632438463e-01 -1.510834121286843690e-01
-8.179384303835460224e-02 -2.927241109993259371e-01
7.478152991031316033e-01 9.055562014463019338e+00
-1.722497554483714832e-01 5.948909352566946751e-01
-2.099316334766487546e-01 1.444735128480544084e+00
1.792916395603013149e-02 -4.438075231280103061e-01
5.150939136939763777e-04 -6.043336485147374759e-01
1.907980168485302885e-01 2.785600411122617803e+00
2.111959050868123799e-01 -3.097209948638029786e+00
1.192409380632596938e-01 -3.465475765701697686e+00
3.436937319572015426e-01 1.463620554996629686e+00
-1.192794897547695410e-01 4.069809414216434718e+00
7.883906496740669678e-02 2.615631572477847833e+00
3.477706471631438617e-02 -1.765787379253998646e+00
3.524022879055007662e-01 1.303094429609902516e+00
-7.305637430363914886e-02 5.760055087406091845e-01
-6.286104388318014546e-01 -7.601384172724431565e+00
-4.055591118081935606e-03 -3.191637081218456906e+00
7.622182011235426047e-02 -1.746901952737912822e+00
1.883138409152572135e-01 7.459743473853790441e-01
4.246182994931652077e-01 1.907428078124639992e+00
3.622120264369424469e-01 5.127393299117225745e+00
2.294909945884484881e-01 5.193492291923524906e-01
-4.400760596136371050e-01 -3.380491346379312478e+00
1.008227371398370820e-01 2.313464748220479539e+00
1.376000162120179504e-01 -2.889470256961088168e+00
-8.424966678344819604e-02 1.850771798576383409e+00
2.275327463370115100e-01 1.425849701964458704e+00
6.647141777018414910e-01 1.098187551910374360e+01
-3.313895482206574705e-01 -3.739314450184938021e+00
3.532440051347391918e-01 3.871512435797536789e+00
4.163085075438073823e-01 6.723211839726453753e+00
3.136102609052710682e-02 1.321979856125988229e-01
-8.104603687707359061e-01 -7.894108283723757502e+00
-1.410574245311275732e-01 -1.331422569384030918e+00
4.545230454753348415e-01 4.032038561184264402e+00
-4.329834569475238260e-02 2.124610483059623522e+00
1.186274944019326955e-01 1.756344665995955623e+00
-1.151015999070851836e-01 -3.541017471766039648e+00
7.157187444306127855e-01 6.298289743114528605e+00
-4.236413514916142486e-01 -2.776157697864575002e+00
-6.705510883791159227e-01 -8.422900226174153460e+00
6.293590517237479531e-01 7.894108283723757502e+00
4.953042862641117150e-01 8.970577595140633020e-01
-5.547191617997573321e-01 -8.668410770883266281e+00
-5.541527902486953483e-01 -7.620269599240517167e+00
-8.287742165639451486e-02 2.313464748220479539e+00
-7.418810636882190723e-02 -2.738386844832403910e-01
1.656796082718138552e-01 -2.530647153155463069e+00
2.077085757232772500e-01 1.085912024674918763e+00
-7.730674523099506645e-02 -9.725994655784055976e-01
-5.981151345013863141e-01 -3.172751654702371304e+00
4.635937593771677356e-01 6.166091757501930282e+00
4.311556031071889228e-01 5.693956094599792017e+00
1.166572980584193592e-01 5.760055087406091845e-01
1.863590203619633900e-01 -3.304949640314970294e-01
-1.673992020545813086e-01 -4.117022980506648722e+00
1.143409293033156304e-01 -8.120733401916784278e-01
-1.291498474270857955e-01 -9.537140390623199959e-01
-2.317441494988046746e-01 2.360678314510693265e-01
1.959089746324199632e-01 3.786528016475151581e+00
-8.788309314291845031e-02 -9.537140390623199959e-01
2.905522110101270150e-01 4.636372209699000990e+00
-8.520925035475539477e-01 -8.404014799658067858e+00
-2.559856137493209810e-02 -1.180339157255346549e+00
6.562367261758397241e-01 4.617486783182915389e+00
-1.207547512519153571e-01 -5.665627954825663143e-02
-9.914145173647177789e-02 1.916870791382682571e+00
-8.638796603812022301e-01 -1.126515691684502762e+01
1.924677786001180446e-01 -1.123682877707089967e+00
-3.850208868325366018e-01 -5.495659116180894088e+00
-6.939122830275204490e-02 1.180339157255346549e+00
-4.490557599587989279e-01 -4.579715930150745073e+00
9.447712233749890887e-01 8.394572086400025057e+00
4.762604858890161219e-02 -2.832813977412831918e-01
2.645547719983186719e-01 1.784672805770084025e+00
-2.698202460711556228e-01 -1.690245673189656239e+00
1.853066363375504289e-01 2.795043124380660604e+00
3.297966713620497647e-01 4.315319958925546651e+00
-5.335043916522757002e-01 -5.089622446085054541e+00
-3.158469479126960189e-01 -3.201079794476499707e+00
-8.311943249243985976e-01 -8.470113792464367464e+00
-6.575600518851554277e-01 -7.846894717433543498e+00
5.017259299101148873e-01 4.154793833538819925e+00
7.737320979837151169e-01 9.499369537591029200e+00
-2.856222654736983446e-01 2.615631572477847833e+00
3.885583760900351846e-01 5.901695786276732747e+00
-1.355694599509785214e-01 -3.087767235379986541e+00
-1.578241749535366500e-01 -2.795043124380660604e+00
-6.393983357939678758e-01 -6.411602302211042215e+00
8.350201561450616705e-02 -6.515472148049512580e-01
4.041264144941179581e-01 5.117950585859182056e+00
-2.811373171789000591e-01 -3.512689331991911246e+00
5.841124076423542810e-01 5.741169660890006021e+00
1.840031233089537421e-01 4.532502363860531069e+00
-6.686091906864091161e-01 -5.099065159343097342e+00
-6.653077771357278625e-01 -8.706181623915435708e+00
-4.403789095035770540e-01 -6.609899280629941032e+00
5.543521277715218742e-01 9.688223802751883440e+00
3.405650717221184731e-01 4.334205385441633140e+00
2.361857255455475924e-01 4.938539033956369728e+00
3.252215333980463807e-01 4.371976238473803456e+00
5.102171500007727234e-01 5.863924933244561544e+00
-5.944720731607269215e-01 -9.933734347460996261e+00
4.669699970680393775e-01 5.014080740020712135e+00
-8.867186179278292446e-01 -9.395499691752558391e+00
3.155723313441178846e-01 5.032966166536797736e+00
3.781704164516906941e-01 3.531574758507997291e+00
-1.045735462535175353e+00 -1.488171609467540790e+01
1.178176596867223758e+00 1.582598742047968621e+01
8.588568515805561354e-02 4.060366700958392139e-01
3.260755896055035352e-01 3.531574758507997291e+00
-1.373849685551074562e-01 1.019813031868619380e+00
7.206493285802302307e-01 1.135014133616741283e+01
4.988537086091432947e-03 -6.232190750308229887e+00
-1.326179414434997816e-01 3.031110955831729736e+00
1.321339274463660951e-01 4.390861664989889057e+00
1.352852439701698051e-01 6.175534470759973082e+00
3.752205607748035909e-01 8.101847975400698232e+00
-1.422266262894744948e-01 5.665627954825663143e-02
-5.145761834555769854e-01 -5.221820431697653753e+00
7.514445031446296275e-01 5.967794779083032353e+00
5.375959303646724585e-01 6.062221911663459473e+00
4.615548991510682320e-01 3.918726002087750793e+00
4.924647602793719159e-01 9.121661007269318944e+00
5.102913623750085503e-02 1.303094429609902516e+00
2.279703788577615853e-01 2.615631572477847833e+00
-4.475375291753255769e-02 -6.071664624921502273e+00
5.397710041675474191e-01 9.810979075106441627e+00
3.065050743435790981e-01 1.444735128480544084e+00
5.708513901310794392e-01 3.852627009281451631e+00
-5.325367422412998764e-01 -4.060366700958391917e+00
-4.016070166103301586e-01 -5.042408879794840537e+00
6.572375367060426798e-01 1.014147403913793788e+01
3.414658609290981417e-01 3.588231038056253208e+00
-1.698150836653353479e-01 1.321979856125988229e-01
-1.518858472419492012e-01 -2.455105447091120663e+00
5.712311722066371056e-01 4.910210894182241326e+00
3.722136661689666171e-01 2.266251181930265535e+00
2.451772922333552429e-01 2.001855210705067556e+00
1.901905599342863518e-01 1.350307995900116520e+00
-7.117002825997633675e-01 -3.531574758507997291e+00
-6.905801029621276843e-01 -7.327545488241191229e+00
3.373286736009565856e-01 1.265323576577731535e+00
2.472248878922150006e-01 2.464548160349163908e+00
2.509460273172216260e-02 -5.287919424503952914e-01
3.037554555375813203e-01 5.495659116180894088e+00
-6.370754690982746021e-03 1.888542651608554612e-01
-5.047924144623597842e-01 -2.455105447091120718e-01
-2.397775589840563104e-01 -2.653402425510019036e+00
-4.326826504692642406e-01 -8.611754491335009476e+00
-2.009437730426949231e-01 -4.249220966119247045e+00
-1.649217705189290062e-01 -3.786528016475151581e+00
-1.200651450615196209e-01 -8.498441932238494090e-01
-6.607184558274764585e-01 -1.255880863319688778e+01
5.512078505262993922e-01 9.461598684558857997e+00
-8.732395642073700337e-01 -1.033032830429879212e+01
-2.496282130913622388e-01 -4.749684768795514600e+00
-2.428202373747619103e-01 -2.832813977412831571e-02
3.936984861203438046e-02 -9.442713258042773061e-01
-4.355787787361326546e-01 -7.063149517015994583e+00
8.342241697824411828e-01 1.128404234336111323e+01
3.398880382201112105e-01 6.543800287823641426e+00
8.957603785391288209e-02 1.359750709158159099e+00
-3.129710832198153714e-01 -3.087767235379986541e+00
7.543478953896128048e-02 -8.498441932238494090e-01
1.836258498035132636e-01 8.120733401916784278e-01
-4.146167371585625094e-01 -5.703398807857834818e+00
1.925799077257366598e-01 -7.082034943532079518e-01
1.650236540530051754e-01 1.067026598158833162e+00
-8.266915775901187424e-02 -1.567490400835100273e+00
1.010279886476806444e-01 1.803558232286169405e+00
-3.456836577751905004e-01 -4.400304378247931858e+00
-2.943114381873598862e-01 -1.095354737932961564e+00
2.787578383037617180e-01 3.720429023668851976e+00
-1.167119177270490964e-02 -1.010370318610576579e+00
2.255072029767727915e-01 3.040553669089772537e+00
1.357288778489056970e-02 1.624146680383356856e+00
-8.384408820335162993e-01 -1.133125590965132723e+01
-2.921558358850880333e-01 -5.344575704052209275e+00
5.479839908725580022e-01 8.167946968206997838e+00
3.434545653678414134e-02 3.862069722539493988e+00
1.299888016660107615e-01 -1.180339157255346549e+00
-5.402747794504416667e-01 -9.537140390623200403e+00
-6.108621483728917528e-02 -5.476773689664807820e-01
-8.310102388593188644e-03 1.369193422416202122e+00
-2.469224687813840469e-01 -7.931879136755928261e-01
3.042181784393693245e-01 -0.000000000000000000e+00
1.710592477968892744e-01 4.334205385441633140e+00
-1.747517863700252527e-01 -5.259591284729824068e+00
-6.269653604819422354e-02 -1.935756217898768394e+00
4.214463729576546358e-01 6.062221911663459473e+00
-3.559875166170941574e-01 -5.240705858213738466e+00
2.564254062743976936e-01 2.757272271348489401e+00
3.755608263839065875e-01 5.845039506728475942e+00
-1.094830646364058357e-01 1.888542651608554612e-02
6.051553178084079915e-02 1.236995436803603132e+00
4.661073888231108131e-01 5.221820431697653753e+00
-1.584573817455220135e-01 1.388078848932287501e+00
1.289001501620603285e-01 1.831886372060297807e+00
-5.197649247184982224e-01 -6.392716875694956613e+00
2.474571557017696821e-01 5.505101829438936001e+00
3.902633678452500643e-01 5.656185241567620814e+00
-8.943647216990423254e-02 -6.893180678371223280e+00
-2.902027130997367199e-01 -2.965011963025430131e+00
-7.356275568766179607e-01 -1.286097545745425563e+01
2.869966416300565037e-01 5.099065159343096898e-01
7.387078734518859324e-01 8.583426351560879297e+00
-2.416881602403279580e-02 2.870584830445003011e+00
-4.500191922041034132e-01 -5.618414388535449611e+00
5.639437610084812036e-01 5.476773689664808487e+00
-9.804994458686624448e-01 -1.608094067844684361e+01
1.271555303759578648e-01 1.680802959931613438e+00
-1.071215208415561948e+00 -1.113295893123242841e+01
-1.355743976012124818e-01 1.340865282642073719e+00
5.090192594041533791e-01 5.665627954825663615e+00
5.058411012697301423e-01 9.131103720527359968e+00
-2.099693607626875180e-01 -4.513616937344445468e+00
3.547576859105013858e-01 -8.876150462560206122e-01
1.481699124387775846e-01 3.116095375154114833e-01
1.775026483811222300e-01 5.363461130568294877e+00
-6.553076710393951343e-01 -9.442713258042772395e+00
7.220154073655601912e-02 3.729871736926895220e+00
-1.743644661853741284e-01 -3.219965220992585309e+00
1.953406314459454549e-02 1.709131099705741841e+00
-8.835863465751195300e-02 -9.631567523203629078e-01
1.132642666510755985e-01 2.275693895188308336e+00
1.637194131859515817e-02 -2.766714984606532202e+00
-2.842935693346805223e-02 2.643959712251976457e-01
-4.194219562597746864e-01 -3.106652661896072143e+00
1.270495185474668567e-02 -1.293651716351859937e+00
-6.444563539200742763e-01 -1.069859412136246135e+01
1.592651782482615852e-01 1.860214511834425988e+00
6.735693953198896855e-01 1.043419815013726293e+01
-2.510246923654420592e-01 -5.571200822245235829e-01
-7.914359505637919012e-02 -2.313464748220479539e+00
4.861738405412007191e-01 7.875222857207672789e+00
-9.570248388141554263e-02 -7.053706803757950894e+00
-4.296030563975098415e-01 -6.855409825339052965e+00
3.473755241284031126e-01 7.610826885982475254e+00
-2.495159255567178103e-01 -4.617486783182915389e+00
-2.007067707713680593e-01 2.596746145961762231e+00
-3.776444125163392895e-01 -5.250148571471781267e+00
5.535369579143049057e-01 8.640082631109136102e+00
-2.851481719605407084e-01 -4.438075231280103061e-01
-3.039155888872556166e-01 -4.022595847926220713e+00
3.482273144390665154e-01 4.466403371054231464e+00
-2.425661373208616578e-01 -1.964084357672896575e+00
1.158071977587338930e+00 1.053806799597573374e+01
-7.568528974933329267e-02 -0.000000000000000000e+00
3.461280852208682979e-01 1.860214511834425988e+00
-2.722137224981136527e-01 -4.456960657796188663e+00
-3.099399469973088128e-01 -3.276621500540842113e+00
1.999936390800599040e-01 6.062221911663459473e+00
-8.836600695423646457e-01 -1.644920649551050928e+01
4.673519193889088541e-01 5.410674696858507993e+00
3.423831384577371434e-02 5.948909352566946751e-01
-1.573809635963916709e-01 -2.124610483059623522e+00
-1.821799210328885850e-03 -2.483433586865249065e+00
-6.875272546549369146e-01 -8.545655498528708094e+00
1.299000096858799469e-01 3.559902898282124806e+00
-1.154573591677625632e+00 -9.253858992881918155e+00
4.424297330899533698e-01 3.965939568377964131e-01
1.155680673787212953e+00 1.172784986648912309e+01
-3.666979037773245853e-01 -5.637299815051535212e+00
-6.051450591034254756e-02 -5.089622446085054541e+00
-3.569531350388963076e-01 -3.031110955831729736e+00
4.023456561948471344e-01 6.279404316598443891e+00
1.117182912014150764e-01 -1.293651716351859937e+00
-3.535592157340024244e-02 -6.421045015469084571e-01
-5.594622919166271080e-01 -6.732654552984496554e+00
2.409547566449889155e-01 3.493803905475825755e-01
1.864528176547109450e-01 1.813000945544212206e+00
3.136400322155734055e-01 5.382346557084380478e+00
-5.571687460234155953e-01 -5.675070668083706416e+00
2.450490474370402294e-01 1.350307995900116520e+00
5.181621566766531073e-01 2.974454676283473376e+00
1.384355454236273764e-01 9.442713258042773061e-02
-4.640560924833722622e-01 -6.619341993887982944e+00
-4.903994925231711655e-01 -2.124610483059623522e+00
-1.215154737500974691e-01 -4.626929496440958522e-01
-2.792023233461972745e-02 -8.498441932238494090e-01
-5.232713636162878990e-01 -4.041481274442306315e+00
1.316783201120807212e-01 2.124610483059623522e+00
-2.701874140813299019e-01 -5.023523453278754936e+00
4.163671996452631974e-01 4.598601356666829787e+00
5.214043691017783422e-01 4.872440041150070122e+00
1.082383454674041845e-01 -5.665627954825663837e-01
-4.813313881224229873e-01 -2.086839630027452763e+00
5.281293219026691466e-01 4.891325467666155724e+00
-1.536210915461427677e-02 -1.567490400835100273e+00
4.250128561139944749e-01 2.492876300123291866e+00
-4.254565515494109773e-01 -6.694883699952326239e+00
5.750826553725005980e-02 -4.154793833538820147e-01
-2.343336212611948077e-01 1.076469311416876184e+00
-3.008295679954395285e-01 -2.115167769801581166e+00
3.556771159527212234e-01 6.326617882888657673e-01
2.773170859692301593e-01 1.227552723545560359e-01
-1.211219330222982477e-01 -2.643959712251976457e-01
-4.287956563173595664e-02 -1.199224583771432151e+00
-3.810558001058391153e-01 -9.489926824332986399e+00
7.382660114534128626e-01 1.089689109978136017e+01
5.106521011065869864e-01 4.371976238473803456e+00
1.186676148970212952e-01 8.753395190205649712e+00
-6.366586075154575530e-01 -9.489926824332986399e+00
2.592548199383156726e-01 7.459743473853790441e-01
3.203896398066173323e-01 1.019813031868619380e+00
-1.740692425091470985e-02 2.332350174736564696e+00
-2.846026612870422023e-01 2.974454676283473376e+00
3.835997642867736146e-01 5.967794779083032353e+00
7.353316432415674120e-01 8.290702240561554248e+00
-7.052565100694589972e-01 -6.987607810951651288e+00
7.827739385120008331e-01 7.629712312498559967e+00
5.684562152250474121e-01 1.000927605352533867e+01
8.885082563450850957e-02 1.888542651608554612e-01
-1.294110371328073716e+00 -1.356917895180746392e+01
-3.166302091554470399e-01 -6.496586721533427422e+00
5.095323302153645928e-01 5.939466639308903950e+00
-3.053995376506500256e-02 -4.154793833538820147e-01
-2.382206795815931255e-01 -5.741169660890006021e+00
-1.836556478940996884e-01 -2.294579321704393493e+00
3.479446796809425035e-01 5.920581212792819237e+00
6.862353720060834217e-01 6.147206330985845568e+00
-3.150331639960529118e-01 -5.505101829438936001e+00
7.283141979458631621e-01 8.271816814045468647e+00
2.047462287986319407e-01 1.161453730739260948e+00
3.879409147486146403e-01 2.955569249767387774e+00
-6.729072507149573834e-01 -1.138791218919958403e+01
6.426114778839369102e-01 4.362533525215760655e+00
-5.591830254553432217e-02 3.116095375154114944e+00
-1.376678226582560838e-01 2.360678314510693265e-01
4.075370095333664677e-01 4.126465693764691522e+00
8.580069415401830879e-01 7.459743473853790441e+00
-6.323373769290571156e-01 -6.524914861307554936e+00
-4.098131383539470041e-01 -8.630639917851093301e+00
7.686702356297427929e-01 6.288847029856486692e+00
-2.062947865990536755e-01 -4.683585775989214994e+00
1.699874948884367853e-01 -1.510834121286843690e-01
-2.474579921431255825e-01 -1.010370318610576579e+00
-1.945528622692651033e-01 -1.982969784188982065e-01
-2.172352197629317527e-01 -1.123682877707089967e+00
3.995145016201394061e-01 4.881882754408113811e+00
-5.918845685180443850e-01 -6.137763617727801879e+00
-1.471054109036620261e-01 -3.371048633121270122e+00
-7.501905065807102924e-01 -1.041531272362117733e+01
5.011696325704323440e-01 4.721356629021386198e+00
-2.108011834491668179e-01 1.982969784188982065e-01
9.216094201193592017e-02 1.416406988706415904e+00
-1.293458537609308290e-01 -3.871512435797537233e-01
-1.257053637283264517e-02 1.227552723545560359e-01
-5.164549458499149148e-01 -4.409747091505974659e+00
4.174642617153444535e-01 3.541017471766039648e+00
8.891602949530567207e-03 -1.992412497447024977e+00
-2.872623221925853509e-01 -3.144423514928243346e+00
-2.794247798693697549e-01 -7.629712312498559967e+00
2.540887118263929767e-01 1.746901952737912822e+00
8.375640934488788603e-02 1.425849701964458704e+00
2.183362593166598975e-01 6.864852538597095766e+00
4.155430169903129300e-01 3.541017471766039648e+00
6.085158560650735793e-02 7.648597739014645347e-01
2.039424581984181362e-01 5.741169660890006021e+00
-2.702849808599112058e-01 -4.400304378247931858e+00
-6.692832340723224929e-03 3.456033052443654885e+00
-2.866732374625504676e-01 -4.711913915763343397e+00
3.486046364111046181e-01 2.889470256961088168e+00
8.079054783612470148e-02 -1.029255745126662180e+00
-3.211365288308076771e-01 -6.269961603340401091e+00
2.161636238039549990e-02 -6.137763617727801657e-01
3.593965975162689008e-01 7.525842466660089158e+00
5.128480891829906296e-01 1.110463079145830001e+01
-5.446882325553409343e-01 -7.960207276530057108e+00
-1.923046768546716467e-01 -4.844111901375941720e+00
6.416861156216049356e-01 1.012258861262185228e+01
6.937541244742834179e-02 2.955569249767387774e+00
4.752520480607636544e-01 6.288847029856486692e+00
1.465167249719532272e-01 2.832813977412831571e-02
-1.568547750910458810e-02 -3.418262199411483682e+00
-7.886222250493719610e-01 -1.016035946565402348e+01
8.010626704932587439e-01 1.497614322725583591e+01
8.153934806684368097e-02 -1.388078848932287501e+00
-7.238116752781992291e-01 -8.573983638302838273e+00
-7.474238612466361786e-01 -1.147289660852196747e+01
4.291847416811380711e-01 2.577860719445677073e+00
-5.390621617768971002e-02 -3.503246618733868445e+00
4.791141901546930315e-01 2.851699403928917409e+00
2.969256728857111449e-01 4.438075231280103061e-01
3.185372585916312338e-01 1.218110010287517531e+00
-4.667657852482859915e-01 1.699688386447698873e-01
-5.040154233923879179e-01 -5.410674696858507993e+00
-1.287891489449780914e-02 -3.021668242573687380e+00
-5.361629301979333739e-01 -8.800608756495863716e+00
-5.210622964401031565e-01 -4.456960657796188663e+00
-4.665368220654990128e-01 -6.666555560178196949e+00
3.694443693931053763e-01 2.455105447091120663e+00
-3.180037473731090469e-01 -2.861142117186960210e+00
1.661636071148283322e-01 6.336060596146700696e+00
4.370320251464411276e-01 5.911138499534775548e+00
1.102761164613259015e-01 5.476773689664807820e-01
-6.452003617962738247e-01 -8.177389681465040638e+00
4.930488062438897479e-01 3.286064213798884470e+00
2.804290407561579324e-01 2.625074285735890633e+00
-9.325276782052059898e-01 -9.197202713333659574e+00
-6.666172143310029607e-01 -3.295506927056927715e+00
-7.972875742902439666e-02 -5.760055087406090735e+00
-7.535879830788580922e-06 -1.860214511834425988e+00
7.135014399799246565e-01 4.853554614633985409e+00
8.748926753256806854e-02 9.442713258042773061e-01
-4.773769604788847404e-02 -1.558047687577057472e+00
-1.841875735532520209e-01 8.592869064818923208e-01
-4.929408701893288058e-01 -1.137846947594154123e+01
-4.013150859810119542e-01 -6.383274162436913812e+00
1.149764700282725066e-01 1.794115519028126604e+00
7.836330734162576528e-01 1.088744838652331737e+01
6.762996397464891840e-02 -2.662845138768061837e+00
4.294350730660732030e-01 5.750612374148048822e+00
-4.784752485868728686e-03 2.200152189123965929e+00
3.370536524126585554e-01 -2.360678314510693265e-01
-4.388155915789088146e-01 -6.354946022662785410e+00
1.783420719178672453e-01 2.237923042156137132e+00
8.455744016768563381e-03 6.043336485147374759e-01
-3.532977803578054021e-01 -4.957424460472455330e+00
-5.289543408562633608e-01 -6.147206330985845568e+00
-1.561077283820423711e-01 9.159431860301489037e-01
5.779626489438117742e-01 5.656185241567620814e+00
2.225102271530812470e-01 2.492876300123291866e+00
-2.262000883003444096e-01 -6.987607810951651510e-01
5.961704164701111530e-01 2.936683823251302172e+00
-2.096757931547185150e-01 -1.576933114093142851e+00
-1.635328387910924275e-01 -4.485288797570317065e+00
-1.237797887818731457e+00 -1.334255383361443847e+01
2.982153109717911033e-01 4.438075231280103061e-01
6.427150196771841406e-01 1.040587001036313630e+01
6.672668020925445198e-01 -4.154793833538820147e-01
4.973704300390228150e-01 2.587303432703719874e+00
4.225753738630480191e-03 -1.435292415222501505e+00
-2.840370952617536360e-01 -1.605261253867271143e-01
1.033559532534403108e-01 3.163308941444328948e+00
-3.841139745541451433e-01 5.760055087406091845e-01
6.965183978884018634e-01 2.473990873607206264e+00
-3.697573852337482925e-01 -9.291629845914087582e+00
-6.865628982616280851e-01 -1.314425685519553788e+01
-9.965911161484675151e-01 -8.573983638302838273e+00
3.704513851528342117e-01 1.869657225092469011e+00
2.999596515122073814e-01 6.099992764695631564e+00
1.149236439324981401e-01 1.558047687577057472e+00
-8.754537994084994612e-02 -1.255880863319688734e+00
-5.032024595744488682e-02 1.133125590965132629e-01
-9.362435595964793689e-02 -2.020740637221153158e+00
4.204206225192027024e-01 -2.360678314510693265e-01
-2.154796104986336433e-02 4.626929496440958522e-01
4.384403071164818533e-01 2.965011963025430131e+00
6.294284979302439131e-01 8.961134881882591330e+00
1.163494282577237637e-01 4.050923987700349116e+00
-8.582892000867407001e-01 -7.912993710239843104e+00
-5.122600459643744664e-01 -9.149989147043445570e+00
4.186705109714854989e-01 4.947981747214412529e+00
1.710850433978554630e-01 2.237923042156137132e+00
-2.447222733819727492e-01 -3.125538088412157300e+00
-4.260485357102665460e-02 2.030183350479195958e+00
4.042382868897900078e-02 -2.464548160349163908e+00
-3.583951302489568058e-01 -2.304022034962436738e+00
-2.148951184074859577e-01 2.171824049349837527e-01
8.265716595101794961e-02 -4.258663679377290734e+00
3.768631832069883614e-01 2.351235601252650298e+00
-3.502027537974681248e-01 -3.871512435797537233e-01
-8.426913186822539981e-01 -1.082134939371701599e+01
1.933209450436068344e-01 -7.270889208692934425e-01
7.578028704212960154e-01 1.508001307309430850e+01
2.626321152590970209e-01 2.209594902382008730e+00
-3.298369407934932940e-01 -3.078324522121943740e+00
-2.650471199979692605e-01 -6.987607810951651510e-01
-2.743225268971324349e-01 -1.520276834544886269e+00
-4.304619718896844360e-01 -4.787455621827685803e+00
1.147562482760980905e-02 -6.798753545790795494e-01
4.457488553195786130e-02 3.380491346379312478e+00
4.562224885798987217e-01 3.890397862313622390e+00
2.365244844537116309e-01 1.029255745126662180e+00
-4.172831908285096203e-01 -4.560830503634659472e+00
-2.607001501942723606e-02 1.321979856125988118e+00
3.723285403051451725e-01 1.180339157255346549e+00
-3.490250813223846893e-02 -5.004638026762669334e+00
-4.247223662537947392e-02 -4.409747091505974659e+00
8.126447555102697118e-01 1.004704690655750987e+01
-6.884256197629763652e-02 -2.152938622833752369e+00
-4.883275981628723006e-01 -1.233218351500386056e+01
1.016802816568449508e-01 7.167019362854463616e+00
-1.503977716350791971e-01 -8.781723329979778114e-01
5.030274853057157408e-02 2.049068776995281560e+00
-5.070232398807902191e-02 -2.322907461478521896e+00
1.445845815585672101e-01 9.159431860301489037e-01
-2.571052085275393750e-01 -2.464548160349163908e+00
5.137072602879857487e-03 -3.777085303217109225e-02
5.056777560712755193e-01 6.232190750308229887e+00
1.617482420592781800e-01 1.935756217898768394e+00
-1.669573773378449366e-01 -4.013153134668178801e+00
-2.422362385382309524e-01 -3.437147625927569283e+00
-8.480353140772003973e-02 -5.627857101793492411e+00
-2.617920352310132426e-01 -2.795043124380660604e+00
-4.753889822030872292e-01 -3.852627009281451631e+00
-2.804305813465818309e-01 -2.058511490253324361e+00
3.658610134158921667e-01 4.806341048343771405e+00
9.345474133306874709e-01 7.393644481047489947e+00
5.786680536992265811e-01 6.760982692758624957e+00
-4.581381583659535073e-01 -3.541017471766039648e+00
-1.258688907980742323e-02 -4.456960657796188663e+00
2.773573152134036213e-01 -1.982969784188982065e-01
-3.113828771512300309e-01 -4.353090811957717854e+00
-6.045259520202177494e-01 -7.931879136755929594e+00
-3.455448374800072081e-02 -1.019813031868619380e+00
6.160002371563646495e-01 1.239828250781016017e+01
1.130287418484037382e-01 -2.360678314510693265e-01
-2.692712934235063083e-01 3.777085303217109225e-01
-1.863214205356229503e-01 -1.964084357672896575e+00
5.676610951987929449e-02 2.190709475865923128e+00
-2.090431392085131124e-01 -2.219037615640051531e+00
-1.697890019989982680e-01 -1.954641644414853774e+00
1.556370899562719776e-02 -6.798753545790795494e-01
2.640224917884749223e-01 2.341792887994607497e+00
5.520622610769180261e-01 7.979092703046143598e+00
-2.274572645923857717e-01 1.444735128480544084e+00
-2.015131312735996549e-01 -3.588231038056253763e-01
2.125295429008130232e-01 -7.648597739014645347e-01
-7.754543836010532321e-01 -9.282187132656044781e+00
2.687164391784120920e-01 3.191637081218456906e+00
-5.247000007957779155e-02 -1.000927605352533778e+00
4.365040207455738730e-01 7.346430914757275943e+00
1.603498416022965389e-01 2.842256690670874164e+00
3.372494793028247284e-01 1.935756217898768394e+00
-7.547605243387979501e-02 7.743024871595074465e-01
1.462660309341634601e-01 2.077396916769409962e+00
2.465844386063769378e-01 4.456960657796188663e+00
2.399514362989023028e-02 -1.463620554996629686e+00
3.218092615976346216e-01 3.654330030862552814e+00
5.044394272188872791e-02 6.798753545790795494e-01
-1.807070111255025258e-01 -5.099065159343096898e-01
-6.948796727903222559e-02 -9.584353956913414407e+00
6.669097677343456543e-02 1.643032106899442235e+00
8.142311248645528465e-01 1.094410466607157417e+01
-2.203915754406430769e-02 -1.000927605352533778e+00
-6.324946727621610920e-01 -1.043419815013726293e+01
-9.861841749313378369e-02 -3.163308941444328948e+00
-3.809755880452414534e-01 -4.419189804764017460e+00
-1.060812594975816259e-01 2.285136608446350692e+00
-3.808254220251114375e-01 -5.778940513922176336e+00
-2.998448892482808992e-01 -2.993340102799558977e+00
4.776266067169278040e-01 8.942249455366505728e+00
-3.403569782357899198e-01 -1.284209003093816914e+00
-2.669409276006048937e-01 -4.409747091505974659e+00
7.217713533398670833e-01 9.140546433785402769e+00
2.634935710175847490e-01 3.276621500540842113e+00
-2.602569596758824155e-01 -2.426777307316992705e+00
7.551325563647993955e-02 -1.992412497447024977e+00
-4.258402335464887001e-01 -4.976309886988540931e+00
-2.767200728984553493e-01 -4.041481274442306315e+00
-1.724106962280681776e-01 4.872440041150070122e+00
7.739334846225617293e-01 9.489926824332986399e+00
-8.488175154383244617e-03 -8.781723329979778114e-01
-3.484726890101891850e-01 -4.513616937344445468e+00
9.571543790891178238e-01 9.574911243655371607e+00
1.357174434934427520e-01 2.473990873607206264e+00
6.731502589399790404e-01 9.329400698946258785e+00
-6.275086348315245255e-01 -8.252931387529383045e+00
3.513769126981191593e-01 3.805413442991237627e+00
-3.313858695539951271e-01 -1.321979856125988118e+00
8.722262561142099524e-02 5.722284234373920420e+00
-6.316784140902673705e-01 -7.894108283723757502e+00
-5.522731501441112689e-01 -7.733582158337030776e+00
-4.164859941914251240e-01 -9.489926824332986399e+00
-4.661295235350507160e-01 -5.514544542696978802e+00
3.294440954687789525e-01 3.767642589959065980e+00
-1.379936355266799530e-01 -8.970577595140633020e-01
-9.352884652430637491e-02 -9.065004727721061029e-01
-3.951059855152910805e-01 -4.702471202505300596e+00
-1.158263908860715369e-01 -4.796898335085728604e+00
2.659318230311467079e-01 -1.888542651608554612e-01
2.534484414027228238e-01 5.693956094599792017e+00
1.155072892119996669e-01 2.634516998993933434e+00
-1.093366487803397513e+00 -1.276654832487382762e+01
1.715838031647334005e-01 2.511761726639377468e+00
1.674923675877598161e-01 1.218110010287517531e+00
6.219274836350875690e-02 -2.171824049349837527e+00
-2.832183015986385333e-01 -3.852627009281451631e+00
4.491787958393653746e-01 3.437147625927569283e+00
-3.749074045011125400e-01 -3.786528016475151581e+00
5.613107006123624343e-02 -1.945198931156811195e+00
3.891680935260702356e-01 5.533429969213064403e+00
9.345136862923636434e-02 5.580643535503278407e+00
-8.380189332635341604e-01 -8.970577595140634131e+00
1.088847592227790290e-01 -6.336060596146700696e+00
1.985501549330984383e-01 9.253858992881917045e-01
-1.953619984104768836e-01 -8.215160534497211176e-01
5.305951644422527425e-01 1.100076094561983098e+01
-8.750703272117509313e-01 -1.259657948622905721e+01
-6.408774343694697562e-01 -4.664700349473129393e+00
2.572515814583138938e-01 -7.837452004175501363e-01
1.004550394883152675e+00 1.108574536494221441e+01
-2.243725665078012133e-01 -3.342720493347141719e+00
7.359176692372675077e-02 4.825226474859857007e+00
3.115704397400936854e-01 2.049068776995281560e+00
-3.297138103503067796e-01 -4.041481274442306315e+00
-4.943266618604129081e-01 -3.493803905475825644e+00
4.652676161634301116e-02 7.648597739014645347e-01
2.358073708929677159e-01 5.571200822245235829e-01
3.627225560755385769e-02 1.850771798576383409e+00
4.892301626441959428e-01 4.541945077118572982e+00
4.582465107945514204e-01 1.643032106899442235e+00
2.823053545616792670e-01 9.442713258042773061e-01
3.800319156069836835e-01 4.060366700958391917e+00
2.429986907854878309e-01 -9.442713258042773061e-02
-7.870291804266446034e-01 -1.152955288807022427e+01
1.992283582917770898e-02 -4.438075231280103061e-01
5.034500052137320658e-01 1.059472427552399054e+01
-4.279967703734351842e-02 8.215160534497211176e-01
9.032209599173962600e-01 1.232274080174581776e+01
2.124462999748685452e-02 5.476773689664807820e-01
2.420403708871139981e-01 2.955569249767387774e+00
9.771258938859690713e-02 1.794115519028126882e-01
-2.009648973041905651e-01 -3.777085303217109225e+00
-2.587170231837328527e-01 -8.215160534497211176e-01
1.530248609192896292e-01 1.029255745126662180e+00
-5.810543466487073927e-02 1.133125590965132629e-01
-2.014765120832236467e-01 -2.030183350479195958e+00
1.391954326834556610e-01 3.380491346379312478e+00
4.598810764505197324e-01 2.842256690670874164e+00
8.541391652135493784e-02 -2.615631572477847833e+00
-7.758941549001398263e-02 7.176462076112507527e-01
2.804760276360424021e-01 6.713769126468410953e+00
5.815128635302470317e-02 8.120733401916784278e-01
4.156765702847837751e-01 4.570273216892701384e+00
-1.431857273268960784e-01 1.794115519028126604e+00
2.623601736788310768e-01 5.637299815051535212e+00
-1.454677482764248908e-01 -1.850771798576383409e+00
-7.551387639103265270e-01 -9.782650935332311448e+00
1.343046689063898680e-01 5.571200822245235829e-01
3.529743961887480408e-01 6.581571140855811741e+00
-3.966454140235041725e-01 -6.194419897276059572e+00
-1.554156943488695375e-01 5.004638026762668890e-01
4.842015011922889967e-01 5.259591284729824068e+00
6.878776519904539200e-01 7.941321850013970618e+00
3.464212912506225289e-02 2.266251181930265257e-01
-1.328923410881324152e-01 -2.341792887994607497e+00
1.206372846659551495e-01 -7.176462076112507527e-01
3.867410609795113308e-01 1.390911662909700297e+01
2.068402164674051358e-01 7.185904789370550105e+00
-2.623606020965067384e-02 1.860214511834425988e+00
-1.175784351361901063e-02 -4.598601356666829787e+00
-3.230066790328039450e-01 -2.587303432703719874e+00
-3.763515814146530802e-01 -9.310515272430173184e+00
8.137176557599254401e-02 -1.992412497447024977e+00
-3.993286891928567450e-01 -5.278476711245909669e+00
5.292169461295676003e-01 9.754322795558184822e+00
-3.975861372548583628e-01 -3.087767235379986541e+00
-3.917671083325010017e-01 -7.110363083306208587e+00
3.134802978028030096e-01 5.080179732827011740e+00
-8.893943053058819270e-01 -1.177506343277933709e+01
-1.393179764083511130e-01 3.767642589959065980e+00
2.844914044608203851e-01 3.673215457378637971e+00
3.445011509770080638e-01 3.541017471766039648e+00
-4.221513305427652685e-01 -5.061294306310926139e+00
5.436929270523115365e-01 8.234045961013297443e+00
-6.410378626231903743e-02 -2.927241109993259371e-01
5.983306646194670453e-01 6.099992764695631564e+00
-7.087397238797830956e-02 -3.248293360766713711e+00
3.393790268731711190e-01 3.541017471766039648e+00
-8.989554909180859366e-02 -4.079252127474477518e+00
-2.756171578715475023e-01 -3.248293360766713711e+00
2.079568385788968798e-01 2.889470256961088168e+00
2.850788234556247969e-01 1.888542651608554612e-01
8.155590121914539636e-02 2.351235601252650298e+00
4.033919229244332660e-01 4.523059650602487380e+00
1.002858380691533935e-01 2.483433586865249065e+00
-6.115115075841276449e-01 -7.412529907563576437e+00
-2.444487291846705601e-01 -3.852627009281451631e+00
-9.046838033105419896e-02 -1.293651716351859937e+00
3.436842233603515373e-02 -1.746901952737912822e+00
9.667830920811969486e-01 1.176562071952129429e+01
7.941799193712899274e-02 -1.567490400835100273e+00
-7.217863062748368641e-01 -7.903550996981800303e+00
-1.642897706858102158e-01 -1.813000945544212206e+00
-4.056371953561567212e-01 -5.476773689664808487e+00
2.174720182503863952e-01 -7.837452004175501363e-01
9.527249396556949912e-02 2.322907461478521896e+00
-2.926658949951298494e-01 -3.918726002087750793e+00
6.886991007585128999e-02 -5.099065159343096898e-01
-3.344171927922600096e-01 -4.400304378247931858e+00
-1.574553214750339381e-01 -2.436220020575035061e+00
4.905829197223407490e-01 4.947981747214412529e+00
5.280547927535206298e-01 4.995195313504626533e+00
1.358227127094296070e-02 1.227552723545560331e+00
-1.912618956301285755e-01 -5.948909352566946751e-01
-5.846519491739878838e-01 -8.422900226174153460e+00
1.645675397372084181e-01 6.137763617727801657e-01
-3.371953454262099914e-01 -5.835596793470433141e+00
1.131612683138218722e+00 1.504224222006213552e+01
-4.375556212344264284e-01 -9.046119301204974761e+00
-5.452715621330205265e-01 -6.619341993887982944e+00
-2.509890765698715720e-01 -4.711913915763343397e+00
3.315842882884049714e-01 4.050923987700349116e+00
-1.176356739479926111e-01 -2.341792887994607497e+00
2.470354348884870044e-01 4.277549105893376336e+00
-3.265981216709754054e-01 -6.845967112081009276e+00
3.195088833614997785e-03 4.343648098699675053e-01
6.436047549150424318e-01 3.578788324798210851e+00
-3.219522039787847678e-02 5.760055087406091845e-01
7.662447162889061969e-02 -5.571200822245235829e-01
2.957378196034217699e-01 3.597673751314296453e+00
5.929716435991789769e-01 8.885593175818248923e+00
-9.385729202986667907e-01 -7.176462076112506416e+00
-6.952748201642202641e-01 -1.284209003093817181e+01
1.370389788819185439e-01 -1.803558232286169405e+00
-1.616041226366796701e-01 2.927241109993259371e-01
1.228870427730988368e-01 3.219965220992585309e+00
1.720901902781704906e-01 2.653402425510019036e+00
5.708660865160352094e-01 9.622124809945585611e+00
4.695977511511110758e-01 4.598601356666829787e+00
1.806104700655530304e-01 3.588231038056253763e-01
-5.594173102469937042e-01 -1.087800567326527279e+01
-3.859315647263375504e-01 -9.149989147043445570e+00
-2.606908540470148083e-01 -1.794115519028126882e-01
-8.415768101043845373e-02 4.551387790376616671e+00
3.316166807767076952e-01 7.044264090499908093e+00
2.494225435055937110e-03 -1.378636135674244700e+00
3.722439778182972114e-01 7.431415334079662038e+00
-3.601070991342208427e-01 -5.712841521115876731e+00
1.889779088500168347e-01 1.095354737932961564e+00
2.829813835195140251e-02 -1.331422569384030918e+00
-7.295848569639910852e-02 -4.409747091505974659e+00
-1.476404799235344900e-01 -7.082034943532079518e-01
-9.165747818998430663e-02 -1.095354737932961564e+00
1.681133667017679079e-01 3.304949640314970516e+00
2.803647541592764747e-01 4.192564686570991128e+00
-9.679622547997503157e-02 1.104797451191004365e+00
-1.589737600722956889e-01 -7.459743473853790441e-01
2.753162710584065170e-02 -8.592869064818923208e-01
-6.034498255928251176e-01 -4.239778252861205132e+00
1.283198985699413319e-01 9.725994655784055976e-01
-8.739883775735735050e-02 5.287919424503952914e-01
2.972525208030396202e-02 -2.171824049349837527e-01
2.531426407448962301e-01 3.843184296023408386e+00
-1.711571798314694415e-01 -3.210522507734542952e+00
3.735263593949196270e-01 4.419189804764017460e+00
-4.090908985877977355e-01 -2.209594902382008730e+00
-4.016982457134127271e-01 -6.166091757501930282e+00
1.578727117584755035e-01 -1.633589393641399656e+00
-4.334050027597310950e-01 -7.658040452272689258e+00
2.442440494113349778e-02 -9.159431860301489037e-01
2.415657073449501424e-01 3.512689331991911246e+00
-1.032973630839175427e-01 -1.841329085318340608e+00
-2.172701944128786200e-01 -3.021668242573687380e-01
5.374717531257037217e-01 9.499369537591029200e+00
5.500568053990854966e-02 -5.221820431697653753e+00
4.076293047994426488e-01 6.723211839726453753e+00
-2.112959865626670430e-01 9.348286125462345053e-01
8.386983238705363330e-01 1.479673167535302447e+01
6.299784312016194487e-01 1.207723025703670672e+01
-8.924884006209525822e-01 -9.574911243655371607e+00
9.122704002740929241e-02 2.662845138768061837e+00
1.820107560695376214e-01 3.871512435797536789e+00
2.185850915532979166e-01 3.701543597152766818e+00
-3.686448305070595677e-02 -2.011297923963110357e+00
-6.870299204851915142e-02 -1.444735128480544084e+00
-5.306205782571807306e-02 -6.515472148049512580e-01
-2.471564627646795631e-01 -5.580643535503278407e+00
-5.231420746271150390e-01 -4.286991819151419136e+00
-1.616828996716698497e-01 9.725994655784055976e-01
-8.290269597305524041e-01 -1.263435033926123019e+01
-4.354682404374326521e-01 -7.072592230274035607e+00
1.075935527459864760e+00 1.821499387476450593e+01
5.360382363024943642e-01 3.928168715345793149e+00
2.183155684470935443e-01 -8.592869064818923208e-01
-8.176800558161935462e-02 -6.609899280629940588e-01
6.503083537672937897e-01 4.541945077118572982e+00
-1.276317495232017485e-01 -1.435292415222501505e+00
-1.185623433658698156e+00 -8.470113792464367464e+00
7.550916987548377257e-01 1.183171971232759390e+01
-3.145761159899840842e-01 -4.183121973312948327e+00
1.374184360012442874e-01 -3.021668242573687380e+00
-7.201055737785901911e-01 -1.337088197338856688e+01
-1.210831845787689251e-02 2.738386844832404243e+00
-3.429616538317110247e-02 1.539162261060971870e+00
4.640959492416006360e-01 2.143495909575709568e+00
-8.884772738793679514e-02 9.725994655784055976e-01
-1.702974701477679431e-01 -5.401231983600466080e+00
-3.761434899232224960e-01 -2.181266762607880327e+00
-1.779022186717847953e-01 -3.456033052443654885e+00
-8.716348003917688547e-02 3.777085303217109225e-02
-1.241239538701212688e-02 1.718573812963784642e+00
2.647675955075541876e-01 4.154793833538819925e+00
-4.717527256698778731e-02 -3.125538088412157300e+00
-1.833461185630042706e-02 -2.870584830445003011e+00
2.027717134333627824e-01 4.815783761601814539e-01
2.957231480082829142e-02 1.152011017481218369e+00
6.904407606476721526e-02 -1.208667297029474952e+00
5.178858245163721064e-01 8.819494183011949318e+00
3.493186505188846103e-01 3.928168715345793149e+00
3.780864559068251030e-01 5.930023926050860261e+00
-6.382256649989534458e-02 2.370121027768735900e+00
-4.475151297847371756e-01 -4.721356629021386198e+00
-8.606961442848717891e-02 -5.382346557084380922e-01
1.387713333872024890e-01 3.219965220992585309e+00
3.191324223333785737e-01 6.203862610534100597e+00
-4.377510095821643410e-01 -6.071664624921502273e+00
-2.007668296542342856e-01 -1.661917533415528059e+00
5.227975275212011219e-01 6.609899280629941032e+00
-3.022715426307394371e-02 1.161453730739260948e+00
7.613078369711805127e-02 4.013153134668178801e+00
4.295276872623107756e-01 1.444735128480544084e+00
5.133582450552363063e-01 1.265323576577731535e+00
3.101275587531518441e-01 4.315319958925546651e+00
-4.815536313255270318e-01 -2.426777307316992705e+00
-6.444050239153309434e-01 -6.260518890082358290e+00
-3.218231754612176088e-02 -4.192564686570991128e+00
-9.984733564083277113e-02 -1.473063268254672487e+00
3.308424926748138595e-01 2.171824049349837527e-01
-7.462487096656396368e-02 -1.293651716351859937e+00
3.118870911221418019e-01 6.052779198405417560e+00
1.042267655608930532e-01 3.512689331991911246e+00
-1.288376187204783585e-01 -4.919653607440284127e+00
4.702281602506802605e-01 5.939466639308903950e+00
3.119444474440963289e-01 2.219037615640051531e+00
-4.346777587994464231e-01 -5.920581212792819237e+00
-4.159398436877886351e-01 -5.731726947631962332e+00
4.446578930974773997e-02 -8.120733401916784278e-01
5.855742524374103058e-02 -2.889470256961088168e+00
-4.553028859835105968e-01 -3.002782816057601778e+00
-2.282445337308949829e-01 -1.246438150061645933e+00
1.932279837343704731e-02 -2.832813977412831571e-02
1.820086175852460297e-01 2.058511490253324361e+00
-2.580216355788915172e-01 -4.343648098699675053e+00
2.329814040741655101e-01 4.286991819151419136e+00
-2.482552525033730473e-01 -6.449373155243213418e+00
1.406175884296438916e-01 -2.351235601252650298e+00
-6.588146686802559548e-01 -9.083890154237145964e+00
1.175474632867427871e-01 6.694883699952326239e+00
-1.019265695943081251e+00 -1.248326692713254538e+01
-1.941622947501476237e-01 -1.529719547802929069e+00
9.254435817191414282e-02 -1.841329085318340608e+00
4.593914384089179404e-01 7.695811305304859573e+00
1.390585022481108102e-01 3.965939568377964131e-01
5.612399961334004761e-01 4.778012908569643002e+00
-4.672798803055513428e-01 -8.120733401916783833e+00
1.437613214513780158e-01 9.631567523203629078e-01
-8.397271617197632487e-01 -9.329400698946258785e+00
4.529725681353963251e-01 5.646742528309578013e+00
-1.603421289933149030e-01 -4.881882754408113811e+00
1.434749509772187057e-02 2.464548160349163908e+00
4.763718282237922597e-01 5.495659116180894088e+00
4.734089464899493005e-01 6.657112846920154148e+00
-7.382388261366275989e-03 -2.001855210705067556e+00
2.026341546880128519e-01 2.067954203511367162e+00
2.153144075977025396e-01 -9.348286125462345053e-01
-6.786020322192037879e-01 -7.563613319692261250e+00
7.801708629783021820e-01 1.106685993842612881e+01
1.974677489733951130e-01 -7.459743473853790441e-01
-2.470010029270838514e-01 -3.607116464572338810e+00
-6.694271111409935138e-01 -9.971505200493167465e+00
-3.620660623882599460e-01 -1.643032106899442235e+00
-1.090134251230236856e-01 -1.095354737932961564e+00
6.823680975198194443e-02 2.502319013381334667e+00
4.643476282533604005e-01 2.502319013381334667e+00
2.997511571472481484e-01 6.864852538597095766e+00
-3.757957831258723624e-02 1.728016526221827442e+00
-2.054451800322697752e-01 -3.352163206605184076e+00
-3.267100128415451055e-02 -4.230335539603162331e+00
-7.485725967848870788e-01 -7.336988201499234918e+00
-1.984474014404755404e-01 -2.455105447091120663e+00
6.808912639902323649e-01 4.900768180924199413e+00
3.227862489593115725e-01 2.407891880800906659e+00
-2.848231198092968652e-01 -3.994267708152092311e+00
4.261877366280172330e-01 4.929096320698327816e+00
-1.888949874583641941e-01 -3.984824994894049954e+00
-3.195528286704096277e-01 8.970577595140633020e-01
-3.751312887007746122e-02 5.854482219986518743e-01
1.517768501093893219e-01 2.870584830445003011e+00
-1.446187118346429767e-01 -3.002782816057601778e+00
3.570266990236387744e-02 1.114240164449047166e+00
-2.740801491661357114e-01 -6.015008345373246357e+00
1.032417347506445482e-01 3.748757163442980378e+00
7.275882298385134561e-01 8.092405262142655431e+00
-2.035461086941104114e-01 6.893180678371223502e-01
2.048149877973449717e-01 4.098137553990563120e+00
4.777335297049744023e-01 5.335132990794166474e+00
7.863179200541967617e-01 7.743024871595073577e+00
-3.825002563402205569e-01 -1.926313504640725816e+00
-6.201781643892510104e-02 -5.816711366954347540e+00
-6.939676401930570948e-02 -3.710986310410809619e+00
-7.254658707129077455e-02 -1.992412497447024977e+00
-7.165514845495577489e-01 -4.032038561184264402e+00
-2.056357800326527596e-01 -2.464548160349163908e+00
2.382070384609625835e-01 -6.043336485147374759e-01
-2.649710896481802247e-02 -1.303094429609902516e+00
5.550333579993835809e-01 3.578788324798210851e+00
-8.404426542936666022e-02 -8.687296197399350106e-01
-3.489330523993554589e-01 -1.114240164449047166e+00
3.964583233470266865e-01 3.021668242573687380e+00
-1.715611859215202678e-02 1.595818540609228453e+00
-5.651676256998686698e-01 -3.805413442991237627e+00
-4.175359652777527186e-01 -3.682658170636681216e+00
1.449547821280290638e-01 2.020740637221153158e+00
2.027158594992073404e-02 6.609899280629940588e-01
-5.328687875084080483e-01 -7.837452004175501585e+00
-4.979972409281312878e-02 -3.049996382347815782e+00
4.548960532060962181e-01 6.638227420404069434e+00
1.856725003962822751e-01 3.153866228186285703e+00
-4.604844859582852418e-02 -1.038698458384705037e-01
3.477428031981790180e-01 4.683585775989214994e+00
7.387859505780669522e-01 7.195347502628592906e+00
4.913808562827463172e-02 2.143495909575709568e+00
-1.037744393735558768e-01 5.948909352566946751e-01
-2.561966950470697113e-01 -1.369193422416202122e+00
-2.796456058113737375e-02 1.643032106899442235e+00
-4.827688097451948712e-01 -5.826154080212390340e+00
4.040723116967147033e-01 2.436220020575035061e+00
4.509712052055448589e-02 -7.554170606434218449e-02
4.393319353397665862e-03 1.643032106899442235e+00
-1.747286458655274155e-01 -8.592869064818923208e-01
-3.812065139057590479e-01 -6.591013854113855430e+00
-2.298299946213278599e-01 -1.567490400835100273e+00
4.759467392182665235e-01 4.192564686570991128e+00
-6.429627160870691194e-01 -1.457010655715999725e+01
1.409185827858570050e-01 -2.993340102799558977e+00
-3.772105448351790735e-01 -8.781723329979778114e-01
-4.061064427426974710e-01 -3.456033052443654885e+00
-9.846808040492362191e-02 -3.314392353573012873e+00
-1.567460722530351347e-01 -1.860214511834425988e+00
4.385810684918205471e-01 5.476773689664808487e+00
-1.655111232546555844e-01 -1.964084357672896575e+00
4.342174274881368534e-01 6.798753545790795272e+00
-2.107781088018543386e-02 9.065004727721061029e-01
-2.784985723137818336e-01 -4.947981747214412529e+00
6.753798587665900133e-01 1.275710561161578482e+01
5.111237824472003588e-01 4.211450113087076730e+00
-1.118596552422492646e-01 -7.374759054531405233e+00
-7.188384517953002595e-01 -1.189781870513389350e+01
4.538023867057448119e-02 -2.077396916769409962e+00
4.356916046989921243e-02 -8.592869064818923208e-01
-4.207905836711239300e-01 -3.890397862313622390e+00
-2.725718515202762982e-01 -5.939466639308903950e+00
8.531076207783134802e-01 9.924291634202953460e+00
-1.911120464043069289e-01 -6.524914861307554936e+00
1.577521990843557334e-02 4.815783761601814539e-01
6.094804748117432780e-01 1.041531272362117733e+01
-4.259754911285683066e-01 -7.308660061725105628e+00
4.140902232654571913e-01 6.723211839726453753e+00
-7.484786792864864258e-02 2.237923042156137132e+00
1.135530482634202309e+00 1.530663819128733394e+01
-5.281063884441900003e-02 2.927241109993259371e-01
-7.105899910380872875e-01 -7.997978129562228311e+00
1.553391638475739578e-01 3.257736074024756956e+00
-2.451952006609779688e-02 -5.316247564278080873e+00
-2.534935591373878583e-01 -4.456960657796188663e+00
-2.690336125895642291e-02 -8.498441932238494090e-01
-4.595944818472285642e-01 -3.729871736926895220e+00
-1.290923589781003411e-01 -2.407891880800906659e+00
-2.671451294068332705e-01 -4.438075231280103061e+00
6.154302922170435952e-01 5.523987255955022491e+00
-7.856363318083540159e-01 -4.438075231280103061e+00
-3.787113549008688240e-01 -6.817638972306881762e+00
-8.773516251677118127e-01 -1.597707083260836924e+01
6.449466494980694575e-01 1.125571420358698482e+01
1.763515475967020185e-01 -3.588231038056253763e-01
-7.457641631840468133e-01 -1.099131823236178818e+01
-5.762393637779189559e-01 -8.640082631109136102e+00
-4.066783373136341195e-01 -2.832813977412831571e-02
-2.661803949830710003e-01 -3.569345611540168051e+00
2.309310485835237847e-01 3.871512435797537233e-01
-2.137220591684780568e-01 -3.890397862313622390e+00
3.221828672604431509e-01 1.236995436803603132e+00
-6.514571144177376538e-02 -1.463620554996629686e+00
-1.062463159736136975e-01 -2.738386844832404243e+00
-1.254696884228696241e-01 -1.728016526221827442e+00
3.196817270255693511e-01 6.628784707146025745e+00
1.681874943145527657e-01 3.276621500540842113e+00
-1.439718515374589780e-01 -2.889470256961088168e+00
6.465615357233287508e-01 8.715624337173478509e+00
-6.076184308761960473e-01 -9.952619773977081863e+00
-2.234802652305464266e-01 -3.588231038056253208e+00
4.395094059168407341e-01 6.685440986694283438e+00
8.776852138846587270e-02 1.709131099705741841e+00
-2.026541408820418944e-01 -1.841329085318340608e+00
-1.930196840011830506e-01 -1.189781870513389350e+00
-7.439780829326181344e-02 6.137763617727801657e-01
-9.552800055799340329e-02 -2.426777307316992705e+00
-1.190906059895893883e-02 -2.322907461478521896e+00
-2.080130273231810545e-01 -2.247365755414179933e+00
-5.313219333072328743e-01 -5.845039506728475942e+00
1.673969424447241949e-01 2.615631572477847833e+00
5.553301055976516132e-01 6.298289743114528605e+00
6.404814236778917369e-01 7.459743473853790441e+00
-3.476305323230486355e-01 -4.050923987700349116e+00
-4.418251865728277106e-01 -4.693028489247257795e+00
-5.807538614495835194e-01 -7.006493237467736890e+00
2.637298011188422553e-01 5.703398807857834818e+00
-4.468748006579523757e-01 -8.290702240561554248e+00
-2.348460830047268411e-01 -3.304949640314970516e+00
8.878234098808289732e-01 1.299317344306685484e+01
-3.647736269872948744e-01 -7.941321850013970618e+00
-1.460044831496798701e-01 -1.454177841738586885e+00
-6.551685655900750527e-02 -3.106652661896072143e+00
-3.884812487655208563e-02 2.710058705058275841e+00
4.977700499999186401e-01 8.149061541690912236e+00
4.025796460851689407e-01 5.231263144955695665e+00
-3.544115595745322422e-01 -4.881882754408113811e+00
6.534068761595712704e-01 5.948909352566946751e+00
2.981934017101536272e-01 -2.738386844832403910e-01
2.766432082923224733e-01 6.940394244661437284e+00
-8.240679781949723504e-01 -1.084023482023310336e+01
7.909977626678779683e-02 -2.067954203511367162e+00
-4.899590313048385326e-02 -7.082034943532079518e-01
-2.531623178758559689e-01 -4.343648098699675053e-01
3.837715171781964085e-01 5.372903843826337678e+00
2.575178468536162141e-02 -2.124610483059623522e+00
3.074250565764668486e-01 4.730799342279428998e+00
2.313063394511499435e-02 2.832813977412831807e+00
-2.880627408359839325e-01 -7.063149517015994583e+00
-2.282612309320492250e-01 -1.199224583771432151e+00
1.423057495981729370e-01 5.665627954825663837e-01
1.361432756421419032e-01 1.029255745126662180e+00
1.847232634564519305e-01 6.713769126468410953e+00
1.513161134131571217e-01 6.033893771889331070e+00
1.193592827084633962e-01 7.365316341273362433e-01
2.261811536264187947e-02 -3.758199876701023623e+00
-4.126338355817633086e-01 1.208667297029474952e+00
-2.992922152398083679e-02 6.770425406016667758e+00
8.729714248211574434e-02 -4.447517944538145862e+00
-8.702796347755897832e-02 -7.506957040144004445e+00
-1.332120526273361527e-01 9.442713258042773061e-03
6.992231859500630531e-02 3.493803905475825755e-01
5.044421226301685213e-01 4.674143062731172193e+00
2.748463322802265421e-02 5.004638026762668890e-01
-4.630795291336518571e-01 -4.050923987700349116e+00
1.042028956837101755e-01 -5.099065159343096898e-01
-2.706241067179002702e-01 -4.032038561184264402e+00
-3.807253743962063508e-01 -2.341792887994607497e+00
-9.232626987800885976e-01 -1.624146680383356767e+01
5.812289423189047621e-01 8.526770072012624269e+00
-6.016562629353534586e-01 -6.572128427597768940e+00
-3.101700729629315312e-01 -4.494731510828359866e+00
-3.449372939729094534e-01 -4.220892826345118642e+00
2.830350436104931422e-01 6.930951531403395371e+00
4.314575560943940680e-01 3.710986310410809619e+00
1.580893262767417706e-01 3.890397862313622390e+00
-2.095112091246815744e-01 -2.492876300123291866e+00
1.874569944636237939e-01 3.210522507734542286e-01
3.333309279607692133e-02 -1.879099938350511811e+00
-1.641290939540250293e-01 -5.136836012375267657e+00
2.591306350798497360e-01 5.193492291923524906e-01
1.893461636819668836e-01 1.709131099705741841e+00
8.990744146777811252e-02 5.948909352566946751e-01
-2.240974884900570341e-01 1.605261253867271143e-01
1.052890253566372225e+00 6.506029434791470223e+00
-8.455251667655912240e-02 -3.503246618733868445e+00
-4.164636697098181295e-01 -6.694883699952326239e+00
-5.855984564366114586e-01 -3.049996382347815782e+00
2.723507204744514687e-01 9.433270544784729594e+00
-4.676826060019670384e-01 -3.456033052443654885e+00
5.431693391933209436e-02 2.455105447091120718e-01
5.193820371158548443e-01 7.440858047337703951e+00
-2.955813231347835801e-01 -2.823371264154789007e+00
-9.654987108976799404e-02 1.000927605352533778e+00
-3.553318622909332203e-01 -5.240705858213738466e+00
4.225379069917490488e-02 -1.246438150061645933e+00
2.089778817328241112e-01 -4.154793833538820147e-01
4.508282188986633687e-01 7.327545488241191229e+00
-5.263805733731140579e-01 -9.244416279623873578e+00
-5.881713645595020301e-01 -1.059472427552399054e+01
-3.360107546626779906e-01 -5.240705858213738466e+00
3.788020939165582246e-01 1.101020365887787200e+01
-8.415427927363330340e-01 -9.395499691752558391e+00
4.229453581578193622e-01 8.536212785270665293e+00
3.972100174921996962e-01 5.873367646502604345e+00
-1.575043815203427955e-02 1.218110010287517531e+00
-2.634390634400728126e-02 4.438075231280103061e-01
8.577361877629373632e-01 8.177389681465040638e+00
8.930705230450827758e-02 2.105725056543538365e+00
6.602834344570774894e-01 8.895035889076291724e+00
-5.695346408414053707e-01 -6.817638972306881762e+00
-5.132706802624573683e-01 -1.118017249752264242e+01
-1.046574787680011609e-02 -1.236995436803603132e+00
4.241243252378543160e-01 9.074447440979104940e+00
4.653837933665767035e-01 7.497514326885960756e+00
2.373296914754230436e-01 4.088694840732520319e+00
-5.417007375689395499e-01 -9.197202713333659574e+00
-3.238837324460484002e-01 -5.051851593052883338e+00
4.423808828878049160e-01 5.184049578665481661e+00
-1.395893349391559846e-01 -2.436220020575035061e+00
-2.845400549456257311e-01 1.661917533415528059e+00
-7.445742400336095856e-02 -3.880955149055579145e+00
-8.509032358874333291e-01 -9.565468530397328806e+00
7.929774975085820410e-01 7.346430914757275943e+00
7.120794816492982404e-01 4.844111901375941720e+00
-5.086851047931134628e-01 -9.008348448172805334e+00
3.369015264349111138e-01 3.380491346379312478e+00
1.071067110581983561e-01 1.690245673189656239e+00
-2.038307545281729527e-01 -2.558975292929591028e+00
7.782774369833859174e-01 5.986680205599117954e+00
-2.635822195119847389e-01 1.236995436803603132e+00
-1.116349548570708006e+00 -9.367171551978429989e+00
1.017074666222993612e-01 2.719501418316318198e+00
-1.380170204648955568e-01 -3.229407934250628109e+00
-2.119231186622560770e-01 -1.510834121286843690e-01
-1.324147178432886485e-01 -2.757272271348489401e+00
-6.938885674868773557e-02 -8.781723329979778114e-01
2.926710005689811891e-02 4.721356629021386531e-02
1.775521590982703513e-01 1.284209003093816914e+00
5.403733830584162012e-01 4.730799342279428998e+00
2.334142510825186201e-01 -1.321979856125988118e+00
-2.003192410479624416e-02 4.532502363860530514e-01
-4.023549712302808279e-02 5.448445549890680084e+00
-1.581101766340864134e-01 -1.737459239479870021e+00
-5.913503555982846382e-01 -9.650452949719714013e+00
3.701039097500432584e-01 3.163308941444328948e+00
-6.320419725343687789e-01 -9.310515272430173184e+00
1.149505062243497688e-01 -2.464548160349163908e+00
2.767932967621325457e-01 4.853554614633985409e+00
4.778180271450843675e-01 1.211500111006887614e+01
3.513796284236616607e-01 3.380491346379312478e+00
-5.379349180306050027e-01 -5.401231983600466080e+00
-3.412388202756396205e-01 -9.442713258042773061e-02
-1.130823470878657838e-01 -9.442713258042773061e-03
3.066504167849643525e-01 -7.931879136755928261e-01
-2.378861458818965491e-01 -3.371048633121270122e+00
-3.950218955508660867e-02 6.609899280629940588e-01
-4.964152562941255287e-01 -5.892253073018689946e+00
-3.724895970213048385e-02 7.837452004175501363e-01
-1.510449146657407218e-02 -1.303094429609902516e+00
-1.040843191992218558e-01 -2.275693895188308336e+00
5.584656527200927006e-02 6.421045015469084571e-01
-1.371723687077266718e-01 -1.539162261060971870e+00
-1.317557023910739533e-01 -2.455105447091120718e-01
9.803412515189775800e-02 2.379563741026778700e+00
-3.637241192653004607e-01 -4.098137553990563120e+00
1.083341628052521405e-01 1.510834121286843690e+00
4.994835666393693252e-01 5.637299815051535212e+00
5.920562551835296672e-01 1.126515691684502762e+01
6.515556479963923175e-01 7.903550996981800303e+00
-8.467292201088846837e-02 1.746901952737912822e+00
-1.551516246760370477e-01 -5.854482219986518743e+00
9.098418570446255016e-01 8.243488674271340244e+00
-4.372741393456560655e-01 -5.410674696858507993e+00
-4.765069558435363062e-01 -5.948909352566946751e+00
-3.739741196023885217e-01 -2.568418006187633829e+00
7.573468513242807842e-02 -2.813928550896746206e+00
1.255182472400351856e-01 -1.218110010287517531e+00
-3.249127873580360815e-01 -2.832813977412831807e+00
3.492880956069725484e-01 7.176462076112506416e+00
-4.865209572910935698e-01 -7.535285179918131959e+00
4.364260053258524341e-02 2.058511490253324361e+00
1.836556332434663152e-01 6.421045015469084571e-01
1.508076122370596017e-01 2.634516998993933434e+00
-1.504790624414927280e-01 2.171824049349837527e-01
3.351833149239905607e-01 4.900768180924199413e+00
-1.801882364078528642e-01 1.888542651608554612e-02
4.685691950370772241e-01 8.441785652690237285e+00
2.623606698912351876e-01 3.012225529315644135e+00
-2.291242122834703521e-01 -4.494731510828359866e+00
-5.837098790039987328e-01 -6.156649044243887481e+00
4.095364674469316180e-01 4.475846084312274265e+00
-6.702941080645338223e-01 -6.411602302211042215e+00
-2.279097190377936955e-01 -8.819494183011949318e+00
-1.511533733998388918e-01 -3.021668242573687380e+00
3.456183491125253693e-01 3.352163206605184076e+00
3.305760362066620939e-01 4.353090811957717854e+00
3.237862008092156074e-01 3.068881808863900940e+00
1.776901265422609344e-01 8.536212785270665293e+00
-5.021441782259659231e-02 2.077396916769409962e+00
-1.477163862508765468e-01 1.321979856125988229e-01
-2.749021884935090587e-01 -3.248293360766713711e+00
1.888490507836809162e-01 3.493803905475825644e+00
9.533449502548271837e-02 -5.287919424503952470e+00
-6.924231997821625462e-02 -4.135908407022734323e+00
-5.922366238821880763e-02 1.510834121286843690e+00
5.132661475096799569e-02 2.653402425510019036e+00
-1.307480288314766814e-01 -1.114240164449047166e+00
-6.890184062329740566e-01 -8.961134881882591330e+00
2.001074819473881716e-01 5.250148571471781267e+00
3.776696987240364400e-01 4.286991819151419136e+00
8.837475947317561253e-01 1.169952172671499468e+01
-3.598750177229249059e-01 -3.106652661896072143e+00
-4.440751486924587321e-01 -5.448445549890680084e+00
-3.575757492760683331e-01 -5.420117410116551682e+00
6.457302051167163048e-02 1.161453730739260948e+00
5.031166671949993674e-02 1.350307995900116520e+00
-7.820802186203690276e-01 -6.827081685564924562e+00
1.763686597335366035e-01 4.702471202505300596e+00
-3.769103246514810684e-02 -2.757272271348489401e+00
-2.369695241037604871e-01 1.095354737932961564e+00
-1.257602842036388904e-02 1.406964275448373103e+00
-2.532248012596264308e-01 -3.994267708152092311e+00
3.419107975474610095e-01 1.425849701964458704e+00
-2.832264924141829621e-01 -3.333277780089098474e+00
6.522543269735648908e-01 7.846894717433543498e+00
3.069443558176717657e-01 6.987607810951651510e-01
-3.991806057198657998e-01 -3.852627009281451631e+00
-6.739319391851426033e-01 -9.197202713333659574e+00
-1.285194341239996874e-01 -1.284209003093816914e+00
4.208574301680632068e-01 6.506029434791470223e+00
3.190255677328901474e-01 5.354018417310252076e+00
1.502774332138026581e-01 -3.304949640314970294e-01
3.564807764856653960e-01 3.843184296023408386e+00
-1.443935851521090455e-02 1.416406988706415959e-01
-4.480823721094931988e-01 -2.634516998993933434e+00
-5.189098241499366659e-02 4.145351120280777124e+00
-4.683484161478666530e-01 -8.715624337173478509e+00
-2.253670722338553811e-01 -4.796898335085728604e+00
4.821970534164503053e-01 8.564540925044795472e+00
2.024599822017240924e-01 -2.549532579671548449e-01
-6.779157828457096358e-01 -1.107630265168417161e+01
-1.478013599582560234e-01 -2.473990873607206264e+00
6.158733874213159210e-01 1.278543375138991323e+01
1.876819651654817178e-01 1.737459239479870021e+00
-8.172130338423900797e-01 -1.253992320668080218e+01
5.342890008872898111e-01 5.250148571471781267e+00
-1.611352850471774734e-01 -3.286064213798884470e+00
3.324835261948100862e-01 5.505101829438936001e+00
-3.077236166824420804e-01 -3.739314450184938021e+00
-6.654979378046237126e-02 -2.436220020575035061e+00
-2.242423516965556807e-01 -1.501391408028800889e+00
-1.364462497350281411e-01 -2.521204439897420269e+00
3.951261840802646752e-01 4.966867173730498131e+00
2.453570260684236337e-01 2.710058705058275841e+00
2.260550393855145501e-01 1.926313504640725816e+00
-4.680852156447317669e-01 -6.373831449178871900e+00
-9.033897182166618356e-02 5.948909352566946751e-01
-6.304399178306654417e-01 -1.054751070923377654e+01
8.574466277197004827e-01 9.952619773977081863e+00
-1.181819665026596355e-01 -4.211450113087076730e+00
9.138134584970369900e-02 5.023523453278754936e+00
-4.892258265342019352e-01 -8.725067050431521309e+00
5.396642511854106150e-01 5.523987255955022491e+00
-4.709056150154471154e-02 -6.232190750308229665e-01
2.596229009773116658e-01 2.473990873607206264e+00
1.791924954913635126e-01 3.654330030862552814e+00
-1.808033176846838425e-02 1.699688386447698873e-01
1.696616469755083956e-01 4.693028489247257795e+00
6.570458614022076094e-02 4.532502363860530514e-01
1.782120850792225653e-01 5.741169660890006021e+00
4.447141936406113771e-01 8.970577595140634131e+00
-4.350499039294165593e-01 -2.219037615640051531e+00
-3.516172382530026730e-01 -6.477701295017340932e+00
2.492208034901222113e-02 -1.010370318610576579e+00
1.728042670444331630e-01 7.365316341273362433e-01
-1.965117659785490245e-01 -1.019813031868619380e+00
2.597525096312589543e-01 -1.567490400835100273e+00
1.160158205143342613e-01 5.722284234373920420e+00
2.885665496450672274e-01 2.747829558090447044e+00
8.538317814868666422e-02 4.211450113087076730e+00
-9.342405009715917807e-02 -1.737459239479870021e+00
8.507126604516976887e-01 5.996122918857160755e+00
2.903945673577961184e-01 3.484361192217783287e+00
5.415981197703368943e-01 3.474918478959740042e+00
-1.116859411562272225e-01 2.445662733833077862e+00
1.139884675766623112e-01 -1.416406988706415904e+00
-7.373909001824073828e-01 -8.441785652690237285e+00
-1.277140812242207324e-01 4.532502363860530514e-01
8.877926810877267982e-02 1.142568304223175346e+00
-3.843735503926473673e-01 -1.756344665995955623e+00
4.308471706789704370e-01 1.454177841738586885e+00
-5.817641300326369808e-03 6.421045015469084571e-01
-3.021424258348724412e-01 -1.916870791382682571e+00
-8.482722622482402608e-01 -1.271933475858361362e+01
-2.867568123282496217e-01 -2.804485837638703405e+00
-5.860340692953260044e-02 -3.399376772895397747e-01
-4.253690109794135837e-02 2.719501418316318198e+00
-2.121401951994288659e-01 -4.239778252861205132e+00
8.898799335477802774e-01 9.999833340267295867e+00
-1.638006254253842886e-01 -1.860214511834425988e+00
7.097489048858779404e-02 -3.947054141861878751e+00
-7.275684829345080429e-01 -9.301072559172130383e+00
7.170845445244440342e-01 8.517327358754581468e+00
2.096168977628404817e-01 5.014080740020712135e+00
-5.536969425469746575e-01 -6.657112846920154148e+00
3.976742074394176707e-01 2.955569249767387774e+00
-2.809000230319738667e-01 -2.275693895188308336e+00
-8.649161583630810002e-02 -4.438075231280103061e-01
6.874207680937166609e-02 -4.249220966119247045e-01
-2.120362625221974551e-01 -2.672287852026104638e+00
-4.669966140456164316e-01 -2.530647153155463069e+00
-3.018488704613147763e-02 -3.002782816057601778e+00
4.554685992187887389e-01 5.042408879794840537e+00
9.812036947212582350e-02 6.137763617727801657e-01
3.287906532344846422e-01 6.694883699952326239e+00
-2.951410612176024947e-02 -1.680802959931613438e+00
-2.996944104693292643e-01 -3.692100883894724461e+00
2.147836289791184849e-01 5.505101829438936001e+00
5.882802316258251007e-01 9.187760000075616773e+00
-3.397871452286727739e-02 -5.788383227180219137e+00
1.689687205552120874e-01 6.326617882888657673e-01
3.728217866958571380e-01 5.250148571471781267e+00
-3.838914945626281106e-01 -6.137763617727801879e+00
-6.727670558451681604e-01 -7.346430914757275943e+00
4.343510531713227762e-01 7.450300760595747640e+00
-1.859280878823021677e-01 -5.693956094599792017e+00
7.258102130959050990e-01 1.090633381303940297e+01
-9.583986686335164984e-02 -5.863924933244561544e+00
-5.242064541397861016e-02 -3.559902898282124806e+00
1.644315481813307112e-01 -2.407891880800906659e+00
-1.509650251977000535e-01 -2.728944131574360998e+00
-2.960252630380812433e-01 -4.447517944538145862e+00
-5.532955607243118523e-01 -9.631567523203629078e-01
1.305058853149634601e-01 8.592869064818923208e-01
3.898515350504875854e-01 3.371048633121270122e+00
-1.764085228978571618e-01 -2.653402425510019036e+00
-4.150181763005947877e-01 -7.837452004175501585e+00
-1.438972753627093537e-01 -3.786528016475151581e+00
-2.296661650570380464e-01 -3.342720493347141719e+00
-3.896398920145623390e-01 1.029255745126662180e+00
4.042540065426875051e-01 5.996122918857160755e+00
7.501808428390603911e-01 5.788383227180219137e+00
-1.968558911258940780e-01 -3.909283288829707548e+00
-4.682359910435561212e-01 -5.788383227180219137e+00
-3.793342154697872948e-01 -1.482505981512715065e+00
-2.357764687116228608e-01 3.588231038056253763e-01
-3.723437043107563071e-01 -4.305877245667504738e+00
-2.790284970588863822e-01 1.038698458384705037e-01
6.129752391682167234e-01 9.962062487235124664e+00
1.183984424099374655e+00 1.916870791382682881e+01
-2.903502062945645945e-01 -8.394572086400025057e+00
-1.419765613639116797e-01 -2.171824049349837527e-01
5.680342213719457023e-01 8.290702240561554248e+00
-5.889872853563595662e-02 -7.743024871595074465e-01
3.158597420282405199e-01 5.221820431697653753e+00
-5.136831259175294040e-01 -2.237923042156137132e+00
5.357478943282121264e-01 3.097209948638029786e+00
-4.204752821623728432e-01 -4.258663679377290734e+00
-4.788881356849816751e-01 -2.322907461478521896e+00
5.345696048620828256e-01 8.328473093593725451e+00
7.343119810790367241e-01 6.968722384435566575e+00
4.171152915161287500e-01 5.731726947631962332e+00
2.147926548457872731e-01 6.326617882888657673e-01
9.513462933924445031e-02 3.389934059637355279e+00
-7.492978813621687939e-01 -8.961134881882591330e+00
-2.151506556533113457e-01 -4.759127482053557401e+00
-1.643890612388978767e-01 -4.825226474859857007e+00
1.640126037767581368e-01 -3.682658170636681216e-01
-4.251809483545850032e-02 -2.266251181930265257e-01
5.913600328453058053e-01 2.719501418316318198e+00
2.597797276846343650e-01 4.985752600246583732e+00
2.547998178373122036e-01 -3.371048633121270122e+00
-4.703495364937897855e-02 1.189781870513389350e+00
4.681626636509813588e-01 3.890397862313622390e+00
1.114105412784246879e-01 4.324762672183589451e+00
-2.035116980721146662e-01 -2.398449167542864302e+00
-3.665813281328713091e-01 -9.537140390623199959e-01
-1.444532473889478252e-01 3.578788324798210851e+00
2.054717491402622553e-01 -5.089622446085054541e+00
-2.615547268318017538e-01 -9.159431860301489037e-01
-3.425563174216187390e-01 -8.951692168624548529e+00
-4.705127717169885204e-01 -9.216088139849746952e+00
4.859886543149285476e-01 5.372903843826337678e+00
7.590774643915307318e-02 8.026306269336357380e-01
-7.003376338036490512e-02 5.665627954825663143e-02
-5.213066390967364683e-01 -3.692100883894724461e+00
-3.160817799331908096e-02 1.340865282642073719e+00
-2.566433103141561589e-01 -4.711913915763343397e+00
-4.462932420319076082e-02 -2.143495909575709568e+00
4.829310152468888617e-01 1.973527070930939376e+00
3.285275711913938634e-01 7.535285179918131959e+00
2.421858809056076089e-01 2.266251181930265257e-01
-2.910422234996846713e-01 -4.645814922957043791e+00
2.200710733166934274e-01 4.438075231280103061e-01
-1.905998704116572962e-01 2.672287852026104638e+00
-5.142853048615665390e-01 -3.078324522121943740e+00
8.468109438091150909e-02 -3.965939568377964131e-01
2.470309812774081348e-01 1.765787379253998646e+00
2.854774547537129448e-01 1.822443658802255229e+00
-2.427211312586506908e-01 -3.569345611540168051e+00
2.303772810906323798e-01 1.255880863319688734e+00
1.441172415667705542e-01 7.459743473853790441e-01
4.536945383515095243e-01 5.221820431697653753e+00
-2.003620048264858067e-01 -4.636372209699000990e+00
-1.214055212341493967e-01 -2.832813977412831571e-02
2.198647356515855689e-01 2.766714984606532202e+00
-2.317641438472024459e-02 -7.270889208692934425e-01
7.774764323826601764e-01 5.439002836632636395e+00
-8.948463876217558344e-01 -1.165230816042478068e+01
-5.265520859734774684e-01 -8.120733401916783833e+00
-9.158004480420846027e-01 -1.008481775958968107e+01
-4.503495904113339471e-02 -3.116095375154114833e-01
1.369497985405225826e-01 4.645814922957043791e+00
-1.531583040240963936e-02 -3.427704912669526482e+00
-1.114078621560915666e-01 2.606188859219805032e+00
-2.940848427507734009e-01 -4.447517944538145862e+00
1.068217270144651426e-01 1.728016526221827442e+00
-1.668261639612044489e-01 -1.728016526221827442e+00
-9.205580348215265662e-02 1.709131099705741841e+00
3.238689120071227556e-01 4.154793833538819925e+00
2.639197929920047425e-01 1.482505981512715065e+00
2.729577949867403874e-01 -1.236995436803603132e+00
1.475779921647955156e-02 -1.435292415222501505e+00
2.944697048500256042e-01 3.380491346379312478e+00
-3.369547669944433221e-01 -2.719501418316318198e+00
-6.183989969228614880e-01 -3.814856156249279984e+00
-4.278112647240644995e-01 -8.762837903463692513e+00
-1.864735121845427224e-01 -4.494731510828359866e+00
7.022525468689472250e-01 3.399376772895397636e+00
-7.507499735811541397e-01 -9.461598684558857997e+00
-8.596817088411268237e-02 4.154793833538820147e-01
2.563352800768530226e-01 1.454177841738586885e+00
-1.958112426735746647e-01 -6.987607810951651510e-01
-2.514434537642738776e-02 -2.039626063737238759e+00
3.126818855982140821e-01 5.231263144955695665e+00
-6.564831162728287928e-02 7.743024871595074465e-01
-5.707921547819582164e-01 -6.675998273436239749e+00
3.451051291796044390e-02 1.454177841738586885e+00
6.267784614753477701e-01 7.686368592046816772e+00
-4.515925035480214955e-01 -4.711913915763343397e+00
-1.126209678342856568e-01 -2.653402425510019036e+00
5.070720378354492963e-01 6.392716875694956613e+00
7.872034046772956317e-02 1.199224583771432151e+00
-7.758881521862055486e-01 -6.949836957919480085e+00
1.511566536567921781e-01 2.294579321704393493e+00
2.068530376538039173e-01 1.397521562190330302e+00
6.067219594038837371e-01 9.178317286817573972e+00
3.406309543270120282e-02 2.766714984606532202e+00
1.674335070263590630e-01 -2.228480328898094331e+00
7.415788287000639745e-01 4.192564686570991128e+00
-8.748986472452460750e-02 -1.737459239479870021e+00
-1.820134110297826069e-01 -2.832813977412831807e+00
-4.790354804206007899e-01 -1.690245673189656239e+00
-2.735467470605943974e-01 -2.795043124380660604e+00
-2.645213132251401089e-01 -2.492876300123291866e+00
3.591910330580879718e-01 2.341792887994607497e+00
-6.723142009831344600e-03 -1.444735128480544084e+00
-1.720381470414193981e-01 -3.248293360766713711e+00
3.955895812109472831e-01 2.313464748220479539e+00
-2.689069159756771188e-01 -1.180339157255346549e+00
-7.551939027045445618e-01 -4.655257636215086592e+00
-1.204595421422788526e+00 -1.423961159312849922e+01
-2.396149475329973078e-01 -3.909283288829707548e+00
5.617712062490314295e-01 6.723211839726453753e+00
8.649133734490702663e-01 1.208667297029474952e+01
-3.467024075463045474e-01 -6.317175169630615095e+00
3.403404224655003363e-01 2.152938622833752369e+00
5.373489370157956690e-01 3.786528016475151581e+00
-7.498562353491496080e-02 2.823371264154789007e+00
2.411905371301092116e-01 -2.738386844832404243e+00
-3.917733878875934717e-01 -6.562685714339727028e+00
2.279390788629993558e-01 -2.275693895188308336e+00
-1.445617749932882889e-01 2.776157697864575002e+00
2.004697771099928083e-01 4.778012908569643002e+00
7.057357270071593081e-02 -1.529719547802929069e+00
-1.942155751462503188e-01 -4.513616937344445468e+00
-3.598107347084688601e-01 -8.422900226174153460e+00
-3.636162525186682065e-02 -2.049068776995281560e+00
1.593922792871787786e-01 3.644887317604510457e+00
1.540324044588428920e-01 5.061294306310926139e+00
4.991327661476846478e-01 5.741169660890006021e+00
-6.251593465867553989e-02 2.917798396735216571e+00
1.390296159628530426e-01 -7.554170606434218449e-02
6.083728486891757381e-01 1.072692226113658975e+01
-2.948650647539065028e-01 -4.985752600246583732e+00
5.939930804109200269e-01 7.365316341273362433e+00
-2.395421403114847692e-01 8.309587667077640294e-01
-4.026274328664007363e-01 -7.421972620821619238e+00
-3.065590723974183085e-01 -2.445662733833077862e+00
3.152308612309703828e-01 1.265323576577731535e+00
-2.877462917231670692e-01 -4.919653607440284127e+00
-2.346097981819003989e-02 -1.463620554996629686e+00
-5.551022029123706680e-01 -3.531574758507997291e+00
-1.260760864053933339e-01 -4.721356629021386531e-02
7.936902520685575058e-02 3.059439095605858139e+00
2.841811275167773765e-01 4.966867173730498131e+00
-5.765884157481907663e-02 -1.595818540609228453e+00
6.065744236910652204e-03 -1.624146680383356856e+00
6.464088544720407725e-01 1.016980217891206628e+01
-3.491659025735294186e-02 5.316247564278080873e+00
5.034035251727161375e-01 8.573983638302838273e+00
1.762708503721444053e-01 7.365316341273362433e-01
-5.095666381316689142e-01 -6.940394244661437284e+00
1.036957222709345393e-02 7.365316341273362433e-01
-4.694326623315564495e-01 -1.303094429609902516e+00
-3.162968214149884383e-01 -2.294579321704393493e+00
-1.025355290240629047e-01 2.360678314510693265e-01
-1.036010184497026809e-01 1.510834121286843690e-01
9.279648380148824982e-02 -9.820421788364482873e-01
-4.401633539868717304e-01 -5.032966166536797736e+00
-3.655438487132133263e-01 -2.124610483059623522e+00
-3.615443467186331694e-01 4.721356629021386531e-01
-1.486391931142056755e-01 -3.125538088412157300e+00
1.489623126061731806e-01 1.085912024674918763e+00
5.909488219900390638e-01 8.158504254948955037e+00
-3.991874747096326725e-01 -3.031110955831729736e+00
-2.118572678330663261e-01 3.116095375154114833e-01
4.712466653746479883e-01 4.268106392635332647e+00
3.207064268233991156e-01 1.652474820157485258e+00
-7.081572529964302865e-02 3.182194367960414549e+00
7.674107399117011119e-02 1.378636135674244700e+00
2.297373588470355554e-01 -2.190709475865923128e+00
5.138081980604816135e-01 9.924291634202953460e+00
-3.912754228488746766e-01 -4.475846084312274265e+00
-6.720983780033847887e-01 -3.267178787282799313e+00
-7.429793363034886688e-01 -9.980947913751210265e+00
4.410114635956913220e-01 5.467330976406764798e+00
-4.692422739476552196e-01 -4.381418951731846256e+00
-7.367672407646898465e-03 1.671360246673570860e+00
-9.828656379707995105e-02 -1.227552723545560331e+00
-5.911436339422312253e-02 -9.348286125462345053e-01
1.432969206779337590e-01 1.595818540609228453e+00
5.287124060565226991e-01 5.325690277536123673e+00
-7.633346842459066695e-01 -6.600456567371898231e+00
-2.028176968804209501e-01 2.738386844832403910e-01
2.381073694652464101e-01 1.284209003093816914e+00
2.052029668929302997e-01 -2.313464748220479539e+00
-7.711001800634293968e-01 -6.619341993887982944e+00
5.575807435441960669e-01 8.923364028850420127e+00
1.047044134961160056e-01 2.577860719445677073e+00
-3.688970412119161324e-01 -7.403087194305533636e+00
8.275403647296668552e-01 1.170896443997303749e+01
-1.428738863914638391e-01 -7.148133936338378902e+00
-8.216919884239064498e-01 -9.452155971300815196e+00
3.936223790930672845e-02 4.570273216892701384e+00
-4.226922234010343504e-01 -4.485288797570317065e+00
-2.691100475131825709e-01 1.133125590965132629e-01
1.865150507773038202e-01 2.237923042156137132e+00
-1.954734964926790886e-01 6.798753545790795494e-01
-7.401963579079605393e-02 -3.937611428603836394e+00
6.184025047960622912e-01 3.805413442991237627e+00
1.364308489302197558e-01 4.220892826345118642e+00
-5.612913574905275399e-02 5.476773689664807820e-01
-2.638284652424348065e-01 -2.237923042156137132e+00
1.848941300549258315e-01 2.728944131574360998e+00
-2.030660407144066759e-01 -3.059439095605858139e+00
-3.196809497066617212e-01 -6.959279671177523774e+00
2.442002459733560449e-01 5.580643535503278407e+00
-3.643364485669348118e-01 -6.345503309404742609e+00
-6.409257355394721856e-01 -1.191670413164997910e+01
-5.977894229249333669e-02 -2.219037615640051531e+00
-5.688306264398583501e-03 2.162381336091794726e+00
-1.844038945191401047e-01 -3.361605919863226877e+00
2.084358392099732449e-01 2.710058705058275841e+00
1.336090725013275582e-01 1.907428078124639992e+00
3.540298497086353802e-01 3.040553669089772537e+00
-2.592515528629407151e-01 -2.993340102799558977e+00
2.342679359138010176e-01 1.114240164449047166e+00
5.037374161025524877e-02 2.738386844832403910e-01
-2.879285798951990438e-01 -4.032038561184264402e+00
-9.541715184860409538e-02 3.116095375154114833e-01
-1.320374503932988663e-01 -1.416406988706415959e-01
-8.514487742835087636e-02 -5.287919424503952914e-01
-1.587340775714679852e-01 -2.832813977412831918e-01
3.735233864302836548e-01 4.560830503634659472e+00
-1.231642597439011722e+00 -1.419239802683828522e+01
4.235284072734068518e-03 1.624146680383356856e+00
-8.142822868712069895e-02 5.193492291923524906e-01
2.856857956863452785e-01 2.143495909575709568e+00
9.478652840386256329e-02 -7.270889208692934425e-01
9.461425047708106328e-01 1.204890211726257654e+01
2.195963462499511132e-01 6.052779198405417560e+00
-5.872964360877976908e-01 -1.041531272362117733e+01
3.977684297089433829e-01 8.300144953819597049e+00
-4.683455802887057651e-01 -4.636372209699000990e+00
-1.464486925701075776e-02 4.060366700958392139e-01
2.478655336459347769e-01 -1.416406988706415904e+00
-3.239180353152557035e-02 -1.359750709158159099e+00
-2.152072394106403497e-01 -2.322907461478521896e+00
4.332432059383721779e-01 5.590086248761321208e+00
-7.963271837347402071e-01 -6.421045015469085904e+00
-4.786974731183025189e-01 -5.835596793470433141e+00
8.276219081056982452e-01 7.780795724627244780e+00
2.983954153785348673e-01 8.621197204593052277e+00
-2.702366744295487955e-01 6.893180678371223502e-01
7.919459274410353689e-02 -1.784672805770084025e+00
-4.381554743401007146e-01 -8.404014799658067858e+00
3.798849766273886264e-01 6.751539979500581268e+00
1.396305049984825075e-01 -2.266251181930265257e-01
-4.564367141534476230e-02 -2.086839630027452763e+00
2.491432508118623934e-01 3.371048633121270122e+00
-6.439101795458664068e-02 -3.937611428603836394e+00
-1.091691958593420525e-01 3.021668242573687380e-01
-3.090378943324048611e-01 -1.312537142867945317e+00
1.545594678292208923e-01 1.784672805770084025e+00
6.915813724108064164e-01 9.565468530397328806e+00
2.927841632553434548e-01 2.672287852026104638e+00
2.410541987958926824e-01 7.223675642402720420e+00
-3.140813309400038444e-01 -7.676925878788773971e+00
-2.116535036197184361e-01 -1.954641644414853774e+00
-3.760107193475347720e-01 -1.897985364866597191e+00
8.198083121623979119e-01 8.082962548884612630e+00
-1.126908877839874201e-01 -1.614703967125314055e+00
7.547077848652957062e-03 -2.105725056543538365e+00
-6.490399581375401183e-01 -5.911138499534775548e+00
-7.763033550843211339e-01 -8.234045961013297443e+00
-1.710863923448271151e-01 -2.171824049349837527e+00
3.709277451404267567e-01 3.219965220992585309e+00
-3.516613805828739392e-01 -1.831886372060297807e+00
-2.554625924729874709e-01 -6.241633463566272688e+00
-3.034505621954262655e-01 4.258663679377290734e+00
3.698491477073490574e-01 4.362533525215760655e+00
-6.888533007568940769e-02 -7.488071613627917955e+00
-6.043058648643946373e-01 -7.214232929144677620e+00
-4.381870879523422913e-01 -8.026306269336357380e-01
8.511592039489432326e-02 3.418262199411483682e+00
3.756100773789446401e-01 2.983897389541516176e+00
2.250928366103900902e-01 3.559902898282124806e+00
2.285875985619048867e-01 4.230335539603162331e+00
3.178473684607586724e-01 4.003710421410135112e+00
2.423954397189466425e-01 4.268106392635332647e+00
-5.057039270993008984e-01 -1.273822018509969922e+01
-2.228796631424139196e-01 -6.081107338179545074e+00
-4.286788471821398327e-01 -4.626929496440959078e+00
-9.377817614511375910e-02 2.077396916769409962e+00
3.099506087650347741e-01 3.786528016475151581e+00
3.143628685967632674e-01 4.041481274442306315e+00
-1.845857920061746704e-01 -1.227552723545560359e-01
4.055190298360312751e-01 2.389006454284821501e+00
2.822687557253047638e-02 1.690245673189656239e+00
-7.157202738541864617e-01 -6.175534470759973082e+00
3.538777390245121945e-01 6.666555560178196949e+00
2.431017040634470272e-01 -1.888542651608554612e-02
1.123451532562736582e-01 2.615631572477847833e+00
2.296350085585115997e-01 1.841329085318340608e+00
-4.079416342751732150e-01 -1.803558232286169405e+00
-5.839259131178238249e-01 -8.507884645496538667e+00
4.435287753893513152e-03 -9.348286125462345053e-01
6.342713165565576350e-02 2.766714984606532202e+00
6.091213418489046516e-01 5.712841521115876731e+00
1.507610864064375389e-01 3.474918478959740042e+00
2.924084190292668417e-01 3.389934059637355279e+00
-1.553070744513678214e-01 -2.530647153155463069e+00
3.696790511238417509e-01 3.588231038056253208e+00
2.008938354457977526e-01 1.765787379253998646e+00
2.816153439280967286e-01 2.322907461478521896e+00
-1.481065179839508861e-01 -3.163308941444328948e+00
-5.299843339396680397e-01 -5.193492291923524462e+00
-2.205756421990846539e-01 -4.249220966119247045e-01
-4.467048037573790875e-01 -5.184049578665481661e+00
7.141910573608750701e-01 6.449373155243213418e+00
5.289784202544652869e-01 4.268106392635332647e+00
-3.126246689737204321e-01 -3.965939568377964131e-01
-3.273256858980668760e-01 -3.493803905475825644e+00
7.598288754153754709e-01 5.590086248761321208e+00
-8.151131322390009482e-02 1.038698458384705037e-01
2.807542487845907653e-01 3.342720493347141719e+00
2.764213894395134430e-01 2.341792887994607497e+00
-1.781095607481132381e-01 2.077396916769410073e-01
6.501548080515834327e-01 5.259591284729824068e+00
2.578173963848852668e-01 -3.116095375154114833e-01
-8.088395440398531422e-01 -5.892253073018689946e+00
1.372634053854432101e-01 3.125538088412157300e+00
2.192989428775027859e-03 -2.643959712251976457e-01
6.415255626093095964e-01 6.118878191211716278e+00
3.064582873413495556e-01 6.052779198405417560e+00
1.658660328479270585e-01 -2.266251181930265257e-01
4.613152724332300059e-01 2.672287852026104638e+00
1.860433119654832448e-02 -1.350307995900116520e+00
-4.780713226971780028e-01 -6.326617882888657896e+00
-3.790203783547193561e-01 -2.832813977412831918e-01
-1.091754361829287756e+00 -1.051918256945964814e+01
-8.134903328427724178e-02 -2.389006454284821501e+00
-5.834498962503101988e-02 -9.065004727721061029e-01
-1.667105369303806539e-01 -2.738386844832403910e-01
4.739521168801473783e-01 6.628784707146025745e+00
4.102817549711697542e-01 4.362533525215760655e+00
2.143246747063000945e-01 2.020740637221153158e+00
-3.529336022396126205e-01 -3.446590339185611640e+00
-3.127082243708957932e-01 -3.116095375154114944e+00
4.132246874808026549e-02 -2.606188859219805032e+00
2.423236601311358485e-01 -2.030183350479195958e+00
-4.700071374123681450e-02 -2.870584830445003011e+00
-3.496379837720170469e-01 -1.784672805770084025e+00
3.610281443211557639e-01 5.996122918857160755e+00
-7.667809593995043860e-02 -2.908355683477173770e+00
-3.548762078684283838e-01 -2.965011963025430131e+00
2.390779097317884405e-01 -2.171824049349837527e-01
4.753177129583610050e-01 5.986680205599117954e+00
1.258222890240537351e-01 5.420117410116551682e+00
-3.991941384000106119e-01 -3.078324522121943740e+00
-6.572499965098242691e-02 -3.097209948638029786e+00
2.256553778562022938e-01 3.040553669089772537e+00
3.665025026362749294e-01 2.020740637221153158e+00
-2.358047030098747443e-01 5.948909352566946751e-01
-6.413836836378562500e-01 -2.804485837638703405e+00
2.999086730740871398e-01 2.502319013381334667e+00
-7.093022850656118816e-01 -4.844111901375941720e+00
2.578080336011284168e-01 4.910210894182241326e+00
7.536008419524607982e-01 3.833741582765365141e+00
7.319055917936755362e-01 4.645814922957043791e+00
2.755170902066737537e-01 2.247365755414179933e+00
-2.396687310067449617e-02 1.888542651608554612e-01
-2.464246273121439845e-01 1.605261253867271143e-01
2.768798089508287541e-01 4.353090811957717854e+00
-2.298897200326327495e-01 -3.446590339185611640e+00
2.451206317008589874e-01 1.416406988706415959e-01
8.834094378314140406e-02 -1.227552723545560331e+00
5.685387557478613699e-04 -3.021668242573687380e-01
4.575724997416453221e-01 3.097209948638029786e+00
-4.902968020717724529e-01 -3.767642589959065980e+00
-4.586326855092870414e-01 -4.069809414216434718e+00
2.459132101665946479e-01 3.729871736926895220e+00
8.241902328581586501e-02 2.219037615640051531e+00
-7.065730697578680441e-01 -6.827081685564924562e+00
4.274852381640276699e-01 5.354018417310252076e+00
-2.476779316139985365e-01 -3.248293360766713711e+00
1.743647671903429675e-01 1.728016526221827442e+00
-3.590823861700645492e-01 -5.977237492341074265e+00
9.309063865185298603e-01 1.168063630019890908e+01
-6.723042673099668964e-02 6.232190750308229665e-01
-3.517858560775751764e-01 -6.194419897276059572e+00
6.841032140981965215e-01 8.234045961013297443e+00
-8.427779428253112659e-02 -4.220892826345118642e+00
-6.722418009688352347e-02 -1.076469311416876184e+00
-6.072223658617438569e-02 -6.137763617727801657e-01
4.196314534947472308e-01 7.270889208692934425e+00
1.622862785107280770e-01 3.116095375154114833e-01
3.098741800046223016e-02 7.082034943532079518e-01
-3.601232937596729466e-01 -3.748757163442980378e+00
3.905044683266599148e-01 5.807268653696304739e+00
2.062720413192815072e-01 -4.343648098699675053e-01
-5.542136410443080363e-01 -6.118878191211716278e+00
3.408124876395667302e-01 3.550460185024082449e+00
-5.247033526015058014e-01 -3.408819486153440881e+00
3.293920490806712675e-01 3.323835066831056118e+00
-5.874756677232628732e-01 -6.562685714339727028e+00
3.504300601605818688e-01 -1.019813031868619380e+00
2.456895903039348072e-01 3.012225529315644135e+00
-9.641387305670107155e-01 -1.133125590965132723e+01
-6.775849071558350811e-01 -9.735437369042097444e+00
-2.121577996954362166e-01 -5.297362137761995271e+00
2.270696039472467342e-01 1.576933114093142851e+00
6.391011935503383701e-02 -2.209594902382008730e+00
7.353766390214308002e-01 9.744880082300140245e+00
-7.468007631477170394e-01 -7.799681151143330382e+00
8.506427063746918593e-02 4.268106392635332647e+00
2.700693261258882427e-01 3.219965220992585309e+00
-5.283131765330371099e-01 -7.091477656790122097e+00
-4.033838452740791392e-02 -1.255880863319688734e+00
1.276636951828008737e+00 1.489115880793345248e+01
4.218334765807209008e-01 4.910210894182241326e+00
3.662594136695132008e-01 3.984824994894049954e+00
-2.567063017456676088e-01 2.813928550896746206e+00
-1.953249138963011611e-01 -3.739314450184938021e+00
7.120060747015199976e-01 6.619341993887982944e+00
-2.253696399011476392e-01 -1.170896443997303749e+00
6.769452025659028482e-02 -2.011297923963110357e+00
-2.295676521749867860e-01 -4.098137553990563120e+00
1.487559864654569020e-01 -1.510834121286843690e-01
-3.642863174271059878e-01 -2.077396916769409962e+00
-4.061761232504433328e-01 -3.418262199411483682e+00
2.973686197442186319e-01 4.088694840732520319e+00
4.168348070289465968e-01 2.134053196317666323e+00
-1.426563818085514190e-01 9.725994655784055976e-01
1.456521127694672957e-01 3.021668242573687380e+00
-1.012095140158794648e-01 8.592869064818923208e-01
-5.893389270006704761e-01 -2.020740637221153158e+00
-3.145676160116078757e-01 -2.993340102799558977e+00
2.109229885897904444e-01 3.626001891088424411e+00
3.158040310361922010e-01 4.523059650602487380e+00
-2.892447069376470892e-01 -7.336988201499234918e+00
4.502409531939933207e-01 1.992412497447024977e+00
-1.183172220902839189e-01 -6.184977184018015883e+00
-6.624775305247463386e-01 -5.618414388535449611e+00
-5.225621364444922312e-01 -6.912066104887309770e+00
3.306936889179452888e-02 1.813000945544212206e+00
2.967292012752250074e-01 2.190709475865923128e+00
2.892850678067785397e-01 2.492876300123291866e+00
-5.355230703309901003e-02 -1.463620554996629686e+00
2.338964199556307078e-01 4.419189804764017460e+00
-4.627874322723962708e-01 -1.425849701964458704e+00
2.001335284894543431e-01 3.871512435797537233e-01
1.812829853539980537e-02 -2.795043124380660604e+00
6.514699302035482920e-02 -4.532502363860530514e-01
3.509096093855573195e-01 3.106652661896072143e+00
3.968673082061695001e-01 1.879099938350511811e+00
-3.432584422814774494e-01 1.775230092512041224e+00
-8.849598346763434820e-02 -1.321979856125988118e+00
-5.350950066672235383e-01 -7.148133936338378902e+00
2.460570743395375584e-02 -3.692100883894724461e+00
-1.873635281257941473e-02 2.832813977412831571e-02
3.177094625158363161e-01 1.907428078124639992e+00
-1.441059055148862511e-01 -2.681730565284147438e+00
3.649815041439357644e-01 6.675998273436239749e+00
1.033537442371001425e-01 -3.493803905475825755e-01
5.187760948318983489e-01 5.032966166536797736e+00
-2.664206007437236456e-01 -4.664700349473129393e+00
-3.754017610871001609e-01 -2.341792887994607497e+00
-4.398642372399433342e-01 -3.427704912669526482e+00
5.770415446623774480e-01 1.259657948622905721e+01
1.563617288636175162e-01 4.626929496440958522e-01
-3.275441374255736587e-02 -3.673215457378637971e+00
8.103937090399554455e-02 9.820421788364482873e-01
4.726795512682747669e-01 7.100920370048164898e+00
-1.780416441380875125e-01 -4.409747091505974659e+00
8.891131107709615566e-02 -2.115167769801581166e+00
-5.418520403652441475e-01 -9.008348448172805334e+00
-1.169650674012777669e-01 -1.048141171642747782e+00
-5.089620922494181299e-02 1.331422569384030918e+00
2.932278470763544087e-01 5.457888263148721997e+00
6.149284524207756508e-01 1.108574536494221441e+01
-4.352477849076438199e-01 -4.466403371054231464e+00
1.634342678831292861e-01 1.964084357672896575e+00
-4.945601883631544071e-01 -4.513616937344445468e+00
-2.326196043674631508e-01 -1.057583884900790583e+00
-1.217827291760432279e-01 -6.572128427597768940e+00
-4.916654243544996139e-01 -6.600456567371898231e+00
3.701018467083523888e-01 6.156649044243887481e+00
9.759623031615073663e-03 3.021668242573687380e-01
1.787761502901867861e-01 -5.665627954825663143e-02
-3.062808751968140175e-01 -7.384201767789448922e+00
3.115591672033745652e-01 6.666555560178196949e+00
-2.677078445455027822e-01 -4.041481274442306315e+00
3.072070041935983653e-01 4.362533525215760655e+00
-5.665910350752051405e-01 -7.988535416304184622e+00
-1.301574782785043793e-01 -6.732654552984496554e+00
-5.238994835993894261e-01 -6.572128427597768940e+00
3.987639266439719221e-01 1.077413582742680198e+01
5.348453959018788506e-01 5.476773689664808487e+00
3.123160937459623990e-02 2.436220020575035061e+00
8.046988324235709866e-01 7.535285179918131959e+00
-2.445609613055048370e-01 -2.247365755414179933e+00
-7.455818834203008505e-01 -1.523109648522299153e+01
-2.906076941090181553e-01 -3.219965220992585309e+00
-5.554083306614854276e-01 -6.600456567371898231e+00
-3.478392323338961867e-01 -2.615631572477847833e+00
-2.258031932696359101e-01 -2.058511490253324361e+00
1.620478446568544006e-01 2.643959712251976457e-01
2.904804768884519106e-01 1.633589393641399656e+00
3.922430706496132791e-01 6.336060596146700696e+00
3.369022890112638446e-01 7.931879136755928261e-01
4.999869797108916769e-01 4.126465693764691522e+00
3.503767156568580732e-01 1.718573812963784642e+00
2.039003706903424196e-01 2.832813977412831807e+00
-3.194594235644646757e-02 -1.359750709158159099e+00
-5.411799086577029350e-01 -3.635444604346467212e+00
6.863237101528752993e-01 1.192614684490802190e+01
2.635927757344772027e-01 6.033893771889331070e+00
-8.565539944990674392e-01 -1.277599103813187220e+01
2.221055948369573263e-01 -3.134980801670200545e+00
-4.316371283127197200e-01 -7.346430914757275943e+00
-9.059816134479566907e-01 -8.800608756495863716e+00
-6.220416758909662336e-02 -9.442713258042773061e-02
2.061410794994051054e-01 1.067026598158833162e+00
9.739300945614575572e-03 -1.822443658802255229e+00
-1.370773644872053942e-01 -2.455105447091120663e+00
-1.762537841062410959e-01 -1.661917533415528059e+00
1.989730002482688054e-01 2.540089866413505870e+00
-4.815334157622502137e-02 2.672287852026104638e+00
1.342309765979843028e-01 -1.397521562190330302e+00
2.922626181304438173e-02 -6.987607810951651510e-01
1.963339380881601592e-01 1.699688386447698818e+00
5.110480400570495130e-01 6.213305323792144286e+00
-1.481930549419343268e-01 -4.371976238473803456e+00
-4.507843395318261726e-01 -5.410674696858507993e+00
3.443844697952362921e-01 2.710058705058275841e+00
-6.497490355198383138e-01 -7.997978129562228311e+00
-1.205182173407656245e-03 -2.927241109993259371e-01
-2.470518440385545411e-01 -5.826154080212390340e+00
4.527752716160609037e-01 5.693956094599792017e+00
4.846832259486950067e-01 4.740242055537471799e+00
6.371061099727369781e-01 4.787455621827685803e+00
-1.956943537114789744e-01 -1.473063268254672487e+00
-2.631508910608760798e-01 -5.127393299117225745e+00
2.851059006134601947e-01 1.737459239479870021e+00
-2.223487850881170347e-01 3.871512435797537233e-01
-6.249896622903020615e-01 -4.778012908569643002e+00
-2.915601086419120080e-01 -6.222748037050187087e+00
1.596091661320529417e-02 -1.359750709158159099e+00
3.806091931178526844e-01 3.446590339185611640e+00
-1.948777625915980999e-02 3.210522507734542286e-01
2.428969538667485051e-01 1.321979856125988118e+00
6.513078696744599785e-03 -3.295506927056927715e+00
4.922966979640340524e-02 2.039626063737238759e+00
6.316574319544833449e-02 3.210522507734542286e-01
1.046679281808254036e-01 5.590086248761321208e+00
-2.215502934082159703e-01 -2.237923042156137132e+00
-1.110373280290228859e-01 -2.304022034962436738e+00
-6.161397447484121548e-01 -3.078324522121943740e+00
5.242051306372947916e-01 5.202935005181568151e+00
5.464471020427622561e-01 6.675998273436239749e+00
3.019801613316085431e-01 4.154793833538819925e+00
-1.885085122169171679e-01 -1.850771798576383409e+00
3.120367815215618346e-01 -1.067026598158833162e+00
1.090222865606195468e-01 -4.013153134668178801e+00
2.165979967805859163e-01 1.794115519028126604e+00
8.642337500995732613e-01 7.988535416304184622e+00
-5.949265463489836758e-01 -4.636372209699000990e+00
-9.787703787609065842e-02 -5.467330976406764798e+00
4.852729739459044622e-01 8.649525344367178903e+00
-5.700324406417769385e-01 -1.159565188087652565e+01
-2.077389680342464628e-01 3.862069722539493988e+00
1.356431361020723481e-01 -2.124610483059623522e+00
7.329497839875433185e-02 1.916870791382682571e+00
-5.561205751657857244e-01 -6.949836957919480085e+00
4.962412725010056369e-01 9.678781089493840639e+00
1.531144861243720623e-01 7.554170606434218449e-02
-6.930498941810483426e-01 -7.818566577659415096e+00
1.193659715131961813e-01 1.038698458384704981e+00
-9.698546352709198903e-02 3.012225529315644135e+00
-1.922985443846596254e-01 -2.946126536509344973e+00
-5.720994932947427725e-02 -3.087767235379986541e+00
4.027775025462816405e-01 5.618414388535449611e+00
6.415670818592328351e-02 2.710058705058275841e+00
2.055927725176186771e-01 -3.389934059637355279e+00
-3.753779324409342033e-01 -2.209594902382008730e+00
5.730775159450393064e-01 5.731726947631962332e+00
-2.590126381823060209e-02 -3.408819486153440881e+00
-2.981459761037054124e-01 -4.069809414216434718e+00
-2.491128681404980449e-01 -3.588231038056253208e+00
4.029474884411891056e-01 1.016980217891206628e+01
8.085762364835824556e-01 1.091577652629744399e+01
-7.068077960448249097e-01 -6.940394244661437284e+00
-5.088001666291549485e-01 -6.855409825339052965e+00
-3.783444886510504146e-01 -7.044264090499908093e+00
4.736899498063291691e-01 3.663772744120595615e+00
5.169315988974112486e-01 4.778012908569643002e+00
-3.557586781284415856e-01 -3.210522507734542952e+00
-1.018163193168410662e-02 -3.304949640314970294e-01
7.345106883384390217e-01 1.025478659823445149e+01
5.115038837720402576e-01 2.011297923963110357e+00
-1.133400964841607961e-01 -1.444735128480544084e+00
7.315145369155466593e-02 3.304949640314970516e+00
-2.827797042274745598e-01 -5.410674696858507993e+00
-3.884186835789824599e-01 -4.135908407022734323e+00
-2.287689793162980545e-01 3.399376772895397636e+00
-2.282528995787341253e-01 -2.152938622833752369e+00
-7.038876160873036580e-01 -1.182227699906955110e+01
8.525931231332192217e-01 6.949836957919480085e+00
4.872156896766241529e-01 7.799681151143330382e+00
-3.268938154264877660e-01 -5.099065159343097342e+00
-2.586818052759926601e-01 -5.646742528309578013e+00
6.301047793822515120e-01 5.410674696858507993e+00
1.677710664517712558e-01 2.823371264154789007e+00
-9.264168219655338765e-02 -6.232190750308229665e-01
8.989733058328125415e-02 1.982969784188982398e+00
9.615193357046862843e-01 1.299317344306685484e+01
-7.206130616529639044e-01 -7.393644481047489947e+00
2.690357215291946380e-01 4.192564686570991128e+00
7.089004578591234784e-01 5.316247564278080873e+00
1.884657440164982378e-01 1.510834121286843690e+00
1.566483987155879720e-01 1.482505981512715065e+00
-3.736360050339007088e-01 -3.144423514928243346e+00
-4.268411230295119374e-01 -5.665627954825663615e+00
-3.907769237143637331e-01 -7.931879136755929594e+00
-2.229759243602561225e-01 -1.444735128480544084e+00
-1.897022736657287822e-01 -2.152938622833752369e+00
-1.190956286092688526e-01 -4.343648098699675053e-01
1.949545393889760836e-01 5.835596793470433141e+00
5.091320593031083419e-01 8.366243946625896655e+00
1.993827072214137408e-01 4.192564686570991128e+00
-5.870216434135874795e-02 -1.888542651608554612e-02
-5.462589554121682900e-02 -2.001855210705067556e+00
2.813563399611922200e-02 -3.871512435797537233e-01
1.379782671991258702e-01 3.021668242573687380e+00
-2.303424211362711804e-01 -3.795970729733194382e+00
8.252312084403298775e-02 4.154793833538820147e-01
-4.692916313799108674e-02 8.876150462560206122e-01
2.223892207266922050e-01 1.133125590965132629e-01
1.631546303235400022e-02 -1.652474820157485258e+00
-6.124486440652238128e-01 -7.620269599240517167e+00
-1.009243688676747103e-01 1.236995436803603132e+00
6.684661605357478109e-01 1.224719909568147713e+01
-5.737890313612402649e-01 -8.290702240561554248e+00
6.484182657343834366e-02 4.551387790376616671e+00
-4.394919261993004422e-01 -7.988535416304184622e+00
4.728344088307340765e-01 5.476773689664808487e+00
-2.278012924136846307e-01 -4.258663679377290734e+00
-4.042431338237741922e-01 -1.051918256945964814e+01
-2.632415190844055175e-01 -4.787455621827685803e+00
7.734739617037488246e-01 1.556159144925448956e+01
-7.287799098746314819e-01 -1.075525040091071816e+01
1.470376932818766025e-01 1.614703967125314055e+00
1.134049466252814220e+00 2.127443297037036629e+01
-6.585379376908027105e-01 -9.999833340267295867e+00
-1.720981442382223114e-01 7.743024871595074465e-01
-1.617963549770891074e-01 -1.010370318610576579e+00
-1.756971882929800888e-01 -6.137763617727801657e-01
4.301948735950881786e-01 6.572128427597768940e+00
8.334708098511389718e-01 1.061360970204007614e+01
1.142002061412516756e-01 7.365316341273362433e-01
-2.353071367155726568e-01 -2.719501418316318198e+00
7.267134782049304853e-01 9.603239383429500009e+00
4.576609624921159081e-01 9.065004727721062139e+00
3.461661532528911844e-01 4.910210894182241326e+00
-5.714616222481448959e-01 -9.801536361848398826e+00
4.193836422309606959e-01 9.801536361848398826e+00
8.870191449397284156e-02 4.919653607440284127e+00
6.470984372201458168e-01 8.177389681465040638e+00
-3.312803176446859621e-01 -6.515472148049513912e+00
5.400501059250746305e-01 7.308660061725105628e+00
-8.748396854690711211e-02 -3.286064213798884470e+00
9.811046843845044885e-01 7.979092703046143598e+00
9.045892904017513447e-02 -2.965011963025430131e+00
-5.326278784197212568e-01 -5.061294306310926139e+00
-5.539303735790783445e-02 6.609899280629941143e-02
3.577391807503477739e-01 9.631567523203626635e+00
-9.281575798279679823e-01 -8.054634409110484228e+00
6.027873792330752378e-01 2.766714984606532202e+00
-2.208543036084199551e-01 -3.276621500540842113e+00
2.143848040696576807e-01 3.663772744120595615e+00
-5.231303815011377756e-01 -1.340865282642073719e+00
-3.080421799010741868e-01 -3.286064213798884470e+00
-7.817008635316373411e-02 -1.425849701964458704e+00
3.753378240009940248e-01 4.117022980506648722e+00
1.052460287274353118e-01 2.171824049349837527e+00
9.816094003920876332e-02 1.416406988706415959e-01
-4.849820442971748413e-01 -6.827081685564924562e+00
-2.626014361716734746e-01 -1.038698458384705037e-01
1.109898922391614057e-01 2.710058705058275841e+00
3.049807002090178590e-02 2.738386844832403910e-01
4.810061856423023530e-01 1.378636135674244700e+00
-1.741068353997513724e-02 -2.077396916769410073e-01
-3.678399325145154108e-01 -6.628784707146025745e+00
-5.938084066556643670e-01 -1.037754187058900612e+01
3.378206028616499990e-01 6.354946022662785410e+00
2.399683367855861837e-01 1.756344665995955623e+00
-2.804377990943729415e-01 -3.210522507734542286e-01
3.979514850538769521e-01 5.070737019568968940e+00
1.277320345128410972e-01 -4.249220966119247045e-01
3.978957434303512786e-01 3.729871736926895220e+00
-3.686615031583407864e-01 -1.331422569384030918e+00
-8.896876855508008275e-02 2.473990873607206264e+00
-8.108872828474628092e-02 -8.687296197399350106e-01
5.774798307723099100e-01 5.212377718439610064e+00
6.225266108230527173e-01 5.193492291923524462e+00
1.199882923626925391e-01 -3.588231038056253763e-01
-5.336042777791117908e-01 -7.667483165530730282e+00
7.388645317828297643e-02 -1.595818540609228453e+00
4.661791115576121025e-01 4.390861664989889057e+00
6.121255255987165245e-02 9.159431860301489037e-01
3.147957435539737170e-01 3.956496855119921552e+00
-2.633351387614582886e-02 5.287919424503952914e-01
-3.901734214310151883e-01 -2.351235601252650298e+00
3.492563653497720577e-01 2.785600411122617803e+00
-1.026041323720032344e-01 2.445662733833077862e+00
-8.206523585495258122e-02 -1.897985364866597191e+00
-1.890982840003083421e-01 -6.893180678371223502e-01
-2.978432544816702054e-01 9.537140390623199959e-01
-1.608535891857571232e-01 -2.096282343285495564e+00
7.073084570171301877e-01 3.748757163442980378e+00
-7.453445493522867782e-01 -1.334255383361443847e+01
4.866660792250299683e-01 3.739314450184938021e+00
-1.372787099067966921e-01 -4.494731510828359866e+00
-4.190650238242684678e-01 -5.042408879794840537e+00
-5.698894007876718071e-01 7.365316341273362433e-01
-1.947354825029526046e-02 -7.837452004175501363e-01
1.902877781648814881e-01 -1.510834121286843690e-01
5.733938592752431118e-01 4.098137553990563120e+00
-4.474610061766163827e-01 -2.351235601252650298e+00
3.151871513151984633e-02 -8.120733401916784278e-01
4.651037728416524963e-01 3.134980801670200545e+00
1.815582950147311692e-01 -3.210522507734542286e-01
1.569667265951117940e-01 2.011297923963110357e+00
-3.042968365899240135e-02 -3.116095375154114944e+00
-3.792801610762584485e-01 -4.154793833538820147e-01
-2.586828967306918636e-02 -4.419189804764017460e+00
1.971004394019826023e-01 7.365316341273362433e-01
-5.433370129609772503e-01 -1.077413582742680198e+01
-2.287024216283163602e-01 -2.577860719445677073e+00
5.322163341773489265e-01 2.700615991800233040e+00
8.553650732384069366e-01 1.425849701964458660e+01
3.490684910712825717e-01 4.617486783182915389e+00
-3.111737661511714270e-01 -3.484361192217783287e+00
2.187587591445263116e-02 1.406964275448373103e+00
5.779542509418582608e-01 2.908355683477173770e+00
-1.205832505943671140e-01 -2.417334594058949904e+00
-7.118208478413143858e-01 -5.845039506728475942e+00
9.207522814365660668e-01 1.162398002065065228e+01
6.914316883077724629e-01 4.438075231280103061e+00
9.732718291105883768e-02 -5.287919424503952914e-01
3.449929661903342049e-01 3.824298869507322785e+00
-5.559009025484391853e-02 1.831886372060297807e+00
-3.212064732259261035e-01 -3.342720493347141719e+00
-2.107684165765973117e-01 -1.897985364866597191e+00
2.214233191810735801e-01 3.871512435797536789e+00
3.600123345744170034e-01 5.741169660890006021e+00
4.279742843898213245e-01 7.922436423497885905e+00
3.227303559234226404e-01 6.987607810951651510e-01
-5.201870528585892522e-02 -4.485288797570317065e+00
2.337029214248405318e-01 7.743024871595074465e-01
-3.072708001261530431e-01 -1.255880863319688734e+00
2.492658038998212533e-01 5.505101829438936001e+00
8.561279186868512303e-01 9.442713258042772395e+00
-5.506066753964833360e-01 -5.646742528309578013e+00
1.622195795529205731e-01 -3.777085303217109225e-02
5.745773288308885229e-01 5.117950585859182056e+00
-4.130173338539604444e-01 -5.457888263148721997e+00
-2.928986508454325954e-01 -4.929096320698327816e+00
-6.905540153780095891e-02 1.444735128480544084e+00
2.134698462490647666e-02 1.699688386447698818e+00
2.749537464644485341e-01 4.353090811957717854e+00
6.553223266509100586e-01 6.251076176824314601e+00
1.826882382897080173e-02 5.854482219986518743e-01
4.792155045329390961e-02 -3.012225529315644135e+00
1.172915348863686896e-01 -3.777085303217109225e-02
4.007856268002922273e-01 3.692100883894724461e+00
2.320494008274879769e-02 1.850771798576383409e+00
-2.503551056959910093e-01 -8.375686659883939456e+00
-7.137387686052436286e-02 1.161453730739260948e+00
-7.735943256098726240e-02 1.350307995900116520e+00
2.866199849028279178e-01 7.365316341273362433e+00
1.821469794946831422e-01 3.286064213798884470e+00
-1.904594143001985262e-01 -2.625074285735890633e+00
-4.160730111551992350e-01 -9.442713258042773061e-03
2.700286186638038988e-01 1.284209003093816914e+00
6.055833816493954025e-01 8.347358520109811053e+00
-7.069505395778502566e-02 -1.019813031868619380e+00
2.316315769968646521e-01 1.982969784188982065e-01
-4.672968140600800568e-01 -7.327545488241191229e+00
3.046924149317120981e-02 1.907428078124639992e+00
-1.387415767080510121e-01 -1.029255745126662180e+00
-1.525600526967807111e-02 3.248293360766713711e+00
1.135066575766440072e-01 1.803558232286169405e+00
1.222029023413314874e+00 1.011314589936380948e+01
6.214279383350385100e-01 7.327545488241191229e+00
-3.888221082618096291e-01 -3.068881808863900940e+00
-6.067454239140080974e-01 -1.057583884900790494e+01
-1.910736448118395547e-01 -2.558975292929591028e+00
-3.703814016680635479e-01 -7.997978129562228311e+00
4.083496618188996452e-01 6.128320904469759078e+00
-1.201546288556699787e-01 -2.625074285735890633e+00
-4.071236695403170902e-01 -4.277549105893376336e+00
3.113323659475164540e-01 5.184049578665481661e+00
5.485738337582168195e-02 -4.721356629021386531e-02
-5.929555957766151630e-01 -1.007537504633163827e+01
2.287678173229417133e-01 -6.043336485147374759e-01
-2.936318613046859927e-01 -6.798753545790795494e-01
6.337028412885469253e-01 7.091477656790122097e+00
2.403809917732656898e-01 7.270889208692934425e-01
1.500893807070155794e-01 4.881882754408113811e+00
1.040840743134562540e+00 1.844161899295753315e+01
5.318077194110894072e-03 3.182194367960414549e+00
-7.393404554739316237e-02 -4.815783761601814539e-01
-3.369615778178557952e-01 -9.442713258042773061e-01
-7.701578271389757091e-02 -4.400304378247931858e+00
-7.417825756171486651e-01 -8.356801233367853854e+00
1.943402808699507822e-01 2.691173278542190239e+00
2.652458648315010881e-01 5.070737019568968940e+00
1.179476934206616923e-01 -3.078324522121943740e+00
-4.065126420037784571e-02 -4.532502363860530514e-01
6.229580381251837995e-01 1.143512575548979804e+01
2.010844629793632210e-01 4.683585775989214994e+00
8.175686320015924935e-02 1.491948694770758088e+00
5.337186834064314850e-02 7.270889208692934425e-01
-5.799618098594649940e-01 -5.259591284729824068e+00
2.780440821434936871e-01 3.380491346379312478e+00
3.789466301343445975e-01 5.760055087406091845e-01
-8.774504112611637707e-03 -2.549532579671548671e+00
-1.339571140691068855e-02 -1.765787379253998646e+00
-7.153903657843448949e-01 -8.753395190205649712e+00
2.353531117200771960e-01 5.269033997987866869e+00
4.382657211499543237e-01 8.696738910657392907e+00
-2.279397837593408194e-01 -2.719501418316318198e+00
-2.583449497924639737e-01 -1.482505981512715065e+00
8.066742316473048957e-01 1.296484530329272644e+01
3.574690661052177254e-01 5.476773689664807820e-01
-1.167883115794475096e-01 -4.334205385441633140e+00
-1.171250840626752721e-01 3.304949640314970294e-01
3.749337604249038947e-01 5.807268653696304739e+00
3.112631381269866937e-01 8.120733401916784278e-01
8.137349163747832625e-02 -2.747829558090447044e+00
2.802048766093852561e-01 2.313464748220479539e+00
5.950415041341405170e-02 2.804485837638703405e+00
-5.784298660964877214e-01 -8.234045961013297443e+00
-3.700753630640864489e-01 -3.616559177830382055e+00
-1.585994752946856823e-01 -6.978165097693608487e+00
-9.604958345656442464e-01 -1.405075732796764498e+01
-5.448861729343539295e-01 -6.421045015469085904e+00
-7.118996306070402014e-02 2.936683823251302172e+00
-1.566447245313464520e-01 1.114240164449047166e+00
2.294474431085814226e-01 4.041481274442306315e+00
1.956705102870433255e-01 6.345503309404742609e+00
8.100506398164225574e-02 -1.982969784188982065e-01
4.740299563040700770e-01 2.643959712251976235e+00
-1.617568508614678213e-01 -8.064077122368528805e+00
-1.457933481234514050e-01 -4.815783761601813318e+00
-3.236711203408986631e-02 1.709131099705741841e+00
-9.812886182079227915e-02 -1.048141171642747782e+00
1.485494605370350218e-01 6.383274162436913812e+00
4.203839112400186706e-01 1.699688386447698818e+00
7.769248063404259330e-01 6.845967112081009276e+00
-8.351320173992103635e-02 -8.687296197399350106e-01
-6.796055069759577849e-01 -5.788383227180219137e+00
-1.681980911968962988e-01 -3.229407934250628109e+00
-3.809325611328109318e-01 -1.897985364866597191e+00
-1.520517579067076352e-01 1.010370318610576579e+00
4.887793763662275359e-01 6.279404316598443891e+00
6.853354105875489877e-01 8.876150462560206122e+00
-3.197515607686031713e-01 -3.049996382347815782e+00
4.566432824661654233e-01 5.542872682471107204e+00
-4.143543246146593750e-01 -4.560830503634659472e+00
-1.816807797914001335e-02 1.576933114093142851e+00
-3.562854285165945600e-01 -3.909283288829707548e+00
-3.283583927707774963e-01 -1.340865282642073719e+00
-1.013586361560484539e-01 -1.633589393641399656e+00
-4.818617579124116063e-02 7.318102774983148429e+00
4.259197280396877505e-01 4.504174224086402667e+00
-6.653259336498328347e-01 -7.667483165530730282e+00
2.847755236557284464e-01 -8.592869064818923208e-01
-6.699817562013429817e-02 -1.312537142867945317e+00
-2.350834184991201226e-01 -6.458815868501256219e+00
-3.643868581309741561e-01 -2.927241109993259371e+00
3.991416938842426432e-01 8.016863556078314801e+00
-2.863723565359327372e-01 -2.540089866413505870e+00
4.026828524040637625e-01 5.382346557084380478e+00
3.880209262695260009e-01 6.043336485147374759e+00
-3.802122466634826753e-02 -2.455105447091120663e+00
-2.655728728499817115e-01 -2.549532579671548671e+00
-6.614102203373414812e-02 7.270889208692934425e-01
2.694972739628376246e-01 1.888542651608554612e+00
-4.052489861479401934e-01 -5.854482219986518743e+00
1.867504794768137244e-01 3.484361192217783287e+00
6.699599947087486740e-01 8.404014799658067858e+00
-3.915077905697314509e-02 -8.592869064818923208e-01
-9.991561619137415140e-02 6.893180678371223502e-01
6.171377963216754248e-01 4.872440041150070122e+00
3.025124736771174216e-01 -4.626929496440958522e-01
-2.336466808100824410e-01 -2.001855210705067556e+00
-2.644420517754162980e-01 1.321979856125988118e+00
7.067591446653820331e-01 9.895963494428825058e+00
2.855361162906848160e-01 2.247365755414179933e+00
1.071164105398730720e-01 3.182194367960414549e+00
-7.238052974533299988e-01 -9.574911243655371607e+00
-1.696555272830810590e-01 -1.916870791382682571e+00
1.803848680477255703e-02 -3.210522507734542286e-01
1.467419207427627520e-02 -1.548604974319014893e+00
2.943181023670166097e-01 9.820421788364482873e-01
2.179805031028597961e-01 9.556025817139286005e+00
-3.432977438952793392e-01 -2.785600411122617803e+00
-3.829514952469179612e-01 -4.579715930150745073e+00
3.267723149041004138e-01 4.334205385441633140e+00
-8.333197573819643988e-01 -1.122738606381285642e+01
2.681162552924652442e-01 -6.515472148049512580e-01
-2.658689736291943578e-02 -1.454177841738586885e+00
2.477853523895744148e-01 8.488999218980451289e+00
2.616120183081036554e-01 5.316247564278080873e+00
5.849772690318398860e-01 2.738386844832404243e+00
-5.414030802539013254e-02 -1.444735128480544084e+00
-3.648390614788745712e-01 -4.626929496440958522e-01
-2.148573340135352949e-01 -2.634516998993933434e+00
1.943525881108123521e-01 6.090550051437588763e+00
5.921008740191322506e-01 4.419189804764017460e+00
-1.403867500570301630e-01 -4.645814922957043791e+00
-3.825270103562888324e-01 -3.361605919863226877e+00
-5.531841911910050785e-02 7.082034943532079518e-01
2.904703062800184643e-01 2.360678314510693265e-01
3.856246577054614488e-01 1.586375827351185652e+00
-1.935373483733531796e-01 -2.266251181930265257e-01
-3.507550212819260382e-03 1.765787379253998646e+00
-2.680471982973421929e-01 -5.627857101793492411e+00
-1.206569536613551347e-01 -2.162381336091794726e+00
-2.525456376038712550e-02 -1.152011017481218369e+00
-3.048166514605062105e-02 -3.899840575571665191e+00
-1.062752666351832465e-01 -6.798753545790795494e-01
3.001318997668944721e-01 9.527697677365157602e+00
-6.734322056837201975e-01 -4.570273216892701384e+00
6.740613026980668554e-02 -5.571200822245235829e-01
-1.405262827950319593e-01 4.438075231280103061e-01
-3.394857328346398972e-01 -1.746901952737912822e+00
3.055074345971935390e-01 2.851699403928917409e+00
1.011686530098183434e+00 6.317175169630615095e+00
-3.065949729030541526e-01 -3.163308941444328948e+00
2.472471948230217931e-01 1.690245673189656239e+00
3.943410092018464347e-02 -2.483433586865249065e+00
-2.554333587619586274e-02 2.115167769801581166e+00
-4.993561745247560579e-01 -5.080179732827011740e+00
3.328947509697360863e-01 1.048141171642747782e+00
-6.056594337621247215e-01 -7.185904789370550105e+00
2.159962174826805803e-01 2.067954203511367162e+00
7.908627151638973618e-02 2.738386844832403910e-01
5.130402849426100031e-01 8.422900226174153460e+00
2.217132402727522156e-01 4.815783761601813318e+00
9.241372528299203470e-02 -1.236995436803603132e+00
-9.232398686632787843e-01 -1.169952172671499468e+01
-4.803242348421554175e-01 -2.445662733833077862e+00
-2.175133688522435937e-01 -9.914848920944911992e-01
-2.534062412760938465e-01 -8.366243946625896655e+00
-1.046469657118612347e-02 -2.398449167542864302e+00
1.176277605226189404e+00 2.006576567334089134e+01
-2.062970763503521876e-01 -2.691173278542190239e+00
3.903356328879874493e-01 3.531574758507997291e+00
-4.586434352556765792e-01 -2.700615991800233040e+00
-2.074813304775401102e-01 -1.425849701964458704e+00
1.092153944202938487e-01 1.510834121286843690e+00
4.132790358993090885e-01 4.126465693764691522e+00
-7.352270044552601524e-02 1.303094429609902516e+00
2.553534324475260076e-01 6.421045015469085904e+00
-4.674566367459179750e-01 -8.583426351560879297e+00
-5.291206140391888080e-02 1.331422569384030918e+00
1.963178246692152407e-01 1.397521562190330302e+00
1.268687765851088667e-01 -2.625074285735890633e+00
-6.373037288411370627e-01 -9.263301706139960956e+00
-1.031703715072115543e-02 -1.236995436803603132e+00
6.289247922826299853e-01 4.409747091505974659e+00
3.744172490796676689e-01 1.167119358694086628e+01
4.253757489110241430e-01 7.365316341273362433e+00
2.636633793985663221e-01 -2.407891880800906659e+00
-4.297726960433151944e-01 -5.051851593052883338e+00
-5.328466304431151990e-01 -9.112218294011276143e+00
-3.095911998003071930e-01 -1.137846947594154123e+01
-1.316992123135264647e-01 -2.247365755414179933e+00
-4.422602584940779624e-01 -4.513616937344445468e+00
5.617337363626717650e-01 7.299217348467062827e+00
-1.227639321027678976e-01 -3.588231038056253208e+00
-1.046896159351512617e-01 -1.699688386447698873e-01
1.455261856062815828e-01 3.777085303217109225e-01
4.222086029462731038e-01 6.269961603340401091e+00
-3.349739989930396455e-01 -5.014080740020712135e+00
-2.989429147027423683e-01 -2.681730565284147438e+00
-2.805600738169443109e-01 -1.624146680383356856e+00
-4.411297473290908266e-01 -3.125538088412157300e+00
-5.149629956189515356e-01 -6.421045015469085904e+00
2.411357632439274368e-01 3.833741582765365141e+00
9.738784980392517499e-02 -2.096282343285495564e+00
4.062885538187477330e-02 -2.209594902382008730e+00
-1.437018951143557988e-01 -3.635444604346467212e+00
-1.944071921599707931e-01 -1.964084357672896575e+00
4.387630109150734703e-01 2.993340102799558977e+00
1.791449622732715352e-01 3.729871736926895220e+00
6.692918936450853451e-01 8.961134881882591330e+00
-3.602259813684376144e-02 -9.442713258042773061e-02
2.995535718484680920e-01 1.822443658802255229e+00
5.593682058807400992e-01 4.919653607440284127e+00
-7.995912197845445046e-02 4.626929496440958522e-01
-9.055759128161613991e-02 -7.554170606434218449e-01
-1.746919142790725188e-01 -2.266251181930265535e+00
-2.093297586275055799e-01 -1.057583884900790583e+00
6.863267736580563882e-02 2.455105447091120718e-01
-1.043465052354590195e-01 -1.510834121286843690e+00
-3.490831498597219557e-02 -1.010370318610576579e+00
2.106697023375818656e-01 8.970577595140633020e-01
1.720238107520164761e-01 2.927241109993259371e+00
-2.782234029214634696e-01 -1.142568304223175346e+00
-6.176056851773066292e-01 -8.488999218980451289e+00
9.111503100473927752e-01 9.471041397816900798e+00
-6.572861647259798934e-01 -5.070737019568968940e+00
4.202389838475630718e-02 -2.086839630027452763e+00
3.892747837523294896e-01 2.842256690670874164e+00
5.734079177512616532e-01 1.056639613574986214e+01
9.909702770387367465e-01 2.130276111014449469e+01
6.245263174824847718e-01 7.960207276530057108e+00
3.473704600971507794e-01 1.085912024674918763e+00
-3.105433806637670699e-02 -7.346430914757275943e+00
1.380273214297894346e-01 2.247365755414179933e+00
-9.604007716871257871e-01 -1.395633019538721697e+01
8.303136136969767322e-02 4.721356629021386198e+00
1.184041428771975824e-01 2.162381336091794726e+00
-6.264931260474606578e-01 -8.328473093593725451e+00
-3.705697606647048725e-02 -2.596746145961762231e+00
-3.124645547980422489e-01 -1.605261253867271143e-01
-4.657931712402698515e-02 -2.124610483059623522e+00
-2.474388410123422033e-01 -1.435292415222501505e+00
1.654270917245434236e-01 5.391789270342423279e+00
-7.288765559892004808e-02 -4.938539033956369728e+00
1.013308027696052244e-01 -9.820421788364482873e-01
-3.727586910072182014e-01 -7.299217348467062827e+00
1.434940915756334201e-01 2.426777307316992705e+00
-5.287398940827224836e-01 -3.626001891088424411e+00
2.985475152091530693e-01 1.529719547802929069e+00
-3.516900891699281662e-01 -2.455105447091120663e+00
4.754747855624039121e-01 2.558975292929591028e+00
1.585600103977073405e-01 -5.769497800664134424e+00
5.273932151477342400e-02 1.067026598158833162e+00
-3.345000927984813077e-01 -6.373831449178871900e+00
-7.975313204517904542e-02 -2.558975292929591028e+00
-4.314831290378862705e-01 -4.617486783182915389e+00
1.852323092194551046e-01 4.768570195311600202e+00
7.405622776095564276e-03 2.549532579671548671e+00
1.497609778011009807e-01 1.605261253867271476e+00
2.748060147321388924e-01 2.455105447091120663e+00
1.701242517867206441e-02 7.176462076112507527e-01
-8.546264357158459557e-01 -7.686368592046816772e+00
-1.120878558601263453e-01 -1.369193422416202122e+00
4.956576160367153205e-01 7.724139445078987976e+00
-1.621864542247316021e-01 -1.085912024674918763e+00
-4.256862236356317442e-01 1.794115519028126882e-01
-3.821276187193751728e-01 -5.127393299117225745e+00
9.240506941867732138e-02 2.776157697864575002e+00
1.869072476966628649e-01 1.605261253867271476e+00
1.782563359207149645e-01 3.106652661896072143e+00
2.388257988151144262e-01 -1.775230092512041224e+00
1.112110436349990072e-01 2.540089866413505870e+00
1.126457520042524335e-01 4.343648098699675053e+00
2.531206042882592766e-01 8.092405262142655431e+00
6.299435736256418783e-02 -4.230335539603162331e+00
-1.766847465334039358e-01 -1.982969784188982398e+00
-1.748245616748466957e-01 1.690245673189656239e+00
4.127304478946127730e-01 5.476773689664807820e-01
-3.612083639244273447e-01 -3.984824994894049954e+00
2.052635209687901641e-01 1.595818540609228453e+00
-2.312310465651770397e-01 -6.704326413210368596e-01
3.280698939672798686e-01 5.523987255955022491e+00
-1.814272170704697984e-01 1.227552723545560359e-01
2.366817961854489061e-01 2.285136608446350692e+00
4.396407339600982150e-02 1.350307995900116520e+00
-1.074659570742278643e-02 -8.876150462560206122e-01
3.573390590935852928e-02 -6.421045015469084571e-01
-4.393296059751198301e-01 -3.314392353573012873e+00
-2.707847104852656450e-01 -1.643032106899442235e+00
5.988358967071868433e-01 1.186004785210172052e+01
-1.160654565430998542e-01 -3.059439095605858139e+00
1.709425352710186585e-01 7.591941459466388764e+00
-7.584567978091012741e-02 -6.251076176824314601e+00
-2.679582120062869999e-01 -4.438075231280103061e+00
-5.243654806454285389e-01 -5.618414388535449611e+00
4.253608002930773656e-04 1.614703967125314055e+00
-1.027764798444672292e-02 8.026306269336357380e-01
-1.838106953760174078e-01 -5.835596793470433141e+00
6.401096882904664387e-01 5.873367646502604345e+00
6.913656271299477296e-02 3.984824994894049954e+00
-6.402514150865129539e-01 -7.478628900369876042e+00
-8.498520944856723103e-02 3.021668242573687380e-01
-2.254130204306763752e-01 -4.891325467666155724e+00
-1.845900647686350357e-02 -4.910210894182241437e-01
2.588854515955114621e-01 4.447517944538145862e+00
-2.292887603550469999e-01 -2.681730565284147438e+00
-1.747773164889933617e-01 -4.749684768795514600e+00
-4.955859081245221343e-01 -6.883737965113181367e+00
4.032472474892544456e-01 4.447517944538145862e+00
-3.442074085171508702e-01 -3.125538088412157300e+00
6.184906992437197992e-01 8.422900226174153460e+00
-3.107182619760824951e-02 -2.927241109993259371e-01
-1.225958583314273737e-01 -1.539162261060971870e+00
-3.056905806806074488e-01 -2.653402425510019036e+00
-4.779500424727688157e-02 1.510834121286843690e+00
3.859707466031384593e-01 2.700615991800233040e+00
-3.504383097979564543e-02 2.322907461478521896e+00
2.182017209540168257e-01 3.276621500540842113e+00
3.401812599471071286e-01 3.304949640314970294e-01
5.663476165273899632e-01 7.969649989788099909e+00
-7.128808759379134941e-02 -9.442713258042773061e-03
3.429500815525032831e-01 8.583426351560879297e+00
-2.726679135757500427e-01 -5.202935005181568151e+00
6.666123710017110571e-02 -2.030183350479195958e+00
-2.947246807807658020e-01 -2.776157697864575002e+00
-2.724612356630396470e-01 -5.797825940438262826e+00
4.790701123112292570e-01 5.741169660890006021e+00
5.029946570479602030e-01 5.042408879794840537e+00
-1.443508803689243780e-01 -2.738386844832404243e+00
1.749248639174955655e-01 -6.609899280629941143e-02
4.162063730765358516e-01 8.536212785270665293e+00
-4.825709001599711723e-01 -1.032088559104074932e+01
-2.189522895642203315e-01 8.687296197399350106e-01
1.369982954493908500e-01 2.587303432703719874e+00
-1.091635464843057901e-01 1.520276834544886269e+00
6.068319789697758093e-01 3.673215457378637971e+00
5.915761171217398529e-01 8.800608756495863716e+00
-3.874317256759379213e-01 -4.390861664989889057e+00
-8.672221602125169682e-01 -8.970577595140634131e+00
5.473564539509769844e-01 5.354018417310252076e+00
5.906873498748811402e-01 6.184977184018015883e+00
1.920763360394165398e-01 1.123682877707089967e+00
-2.043925321576164633e-01 -1.784672805770084025e+00
6.126886874156047824e-01 7.714696731820944287e+00
-6.356043164761443487e-01 -1.365416337112984912e+01
-4.364345157225671956e-01 -8.479556505722410265e+00
-2.986826742420978231e-01 -1.227552723545560331e+00
1.666097266199411883e-02 -7.743024871595074465e-01
-3.128831715754223919e-01 -6.487144008275384621e+00
1.040377997699966750e+00 8.734509763689564110e+00
6.613430050888049472e-01 3.965939568377964797e+00
-2.036828398333423995e-01 -1.076469311416876184e+00
-1.330726513170305436e+00 -1.274766289835774380e+01
1.796313682138661882e-01 2.643959712251976457e-01
2.895856746186076247e-01 4.013153134668178801e+00
-1.662703253650013868e-01 -2.625074285735890633e+00
1.840280971892899187e-01 -2.077396916769409962e+00
-6.869854817102092337e-01 -9.348286125462344387e+00
4.516029467432488009e-01 7.214232929144677620e+00
-7.188798676719490022e-01 -4.740242055537471799e+00
-2.843078677355146411e-01 -4.589158643408786986e+00
-4.326839543275344258e-01 -7.034821377241865292e+00
5.630823490052502267e-01 7.459743473853790441e+00
-3.348395463058321253e-01 -3.975382281636007153e+00
7.083454631805709001e-01 5.911138499534775548e+00
1.042161448681138969e-01 1.558047687577057472e+00
-2.760641946270048219e-01 1.114240164449047166e+00
-1.881188370458701797e-01 9.253858992881917045e-01
-7.699914997131966643e-02 -1.293651716351859937e+00
1.684220127772993736e-01 -7.554170606434218449e-02
3.819832800021914498e-01 8.687296197399350106e-01
-1.861510742850178146e-01 -6.515472148049512580e-01
-1.939628418801185028e-01 -1.803558232286169405e+00
-1.746659251345480113e-01 -6.609899280629940588e-01
-8.364550272975372625e-02 2.077396916769410073e-01
1.578603092408315534e-01 6.421045015469084571e-01
-3.031524837837983877e-01 -5.372903843826337678e+00
2.442019581523884320e-01 2.190709475865923128e+00
4.772017609114390102e-01 6.033893771889331070e+00
-3.268106814048790110e-01 1.605261253867271143e-01
3.579551841934698331e-01 8.677853484141307305e+00
9.814087337595189808e-01 1.498558594051388049e+01
2.489191565309118725e-01 -2.643959712251976235e+00
3.113130141638635329e-01 3.399376772895397636e+00
7.674863875972283422e-02 2.483433586865249065e+00
2.876233293755462439e-01 2.681730565284147438e+00
6.402666114557982180e-01 1.116128707100655681e+01
-2.305555341967240324e-01 -2.974454676283473376e+00
-3.556357989825739696e-01 -8.592869064818923208e-01
1.586707221232651066e-01 2.181266762607880327e+00
6.786715608570099978e-02 -1.813000945544212206e+00
6.158324238543366747e-01 7.903550996981800303e+00
[truncated: 211,976 more chars]
