# Supplementary material for: Quadrupolar 23Na+ NMR relaxation as a probe of subpicosecond collective dynamics in aqueous electrolyte solutions
Source: Nat Commun. 2023 Jan 5;14:84. doi: 10.1038/s41467-022-35695-3 (PMC9816157; doi:10.1038/s41467-022-35695-3)
Supplement: Supplementary file 3 — Source data [file 41467_2022_35695_MOESM3_ESM.zip › Source Data/Figure1/fig1c_gamma_eff_prime.dat]

# c (mol/kg); 	 gamma prime; 	 gamma prime err
0.000000000000000000e+00 1.209456205999999945e+01 1.424332700000000007e-01
1.000000000000000000e+00 1.220554296999999977e+01 1.437989500000000087e-01
2.000000000000000000e+00 1.226324808999999938e+01 1.444580799999999887e-01
3.000000000000000000e+00 1.232298950999999931e+01 1.459054700000000093e-01
4.000000000000000000e+00 1.232864447999999946e+01 1.453646399999999894e-01
5.000000000000000000e+00 1.236240493000000029e+01 1.438635500000000067e-01
