# Supplementary material for: Quadrupolar 23Na+ NMR relaxation as a probe of subpicosecond collective dynamics in aqueous electrolyte solutions
Source: Nat Commun. 2023 Jan 5;14:84. doi: 10.1038/s41467-022-35695-3 (PMC9816157; doi:10.1038/s41467-022-35695-3)
Supplement: Supplementary file 3 — Source data [file 41467_2022_35695_MOESM3_ESM.zip › Source Data/Figure1/fig1b_efg_sternheimer_fit_c5m.dat]

# efg ext (10^22 V/m^2); 	 efg Sternheimer approximation (10^22 V/m^2)
-2.000000000000000042e-02 -2.344000000000000250e-01
-1.918367346938775614e-02 -2.248326530612245189e-01
-1.836734693877551186e-02 -2.152653061224490127e-01
-1.755102040816326758e-02 -2.056979591836735066e-01
-1.673469387755101984e-02 -1.961306122448979727e-01
-1.591836734693877556e-02 -1.865632653061224666e-01
-1.510204081632653128e-02 -1.769959183673469605e-01
-1.428571428571428700e-02 -1.674285714285714544e-01
-1.346938775510204099e-02 -1.578612244897959205e-01
-1.265306122448979498e-02 -1.482938775510204144e-01
-1.183673469387755070e-02 -1.387265306122449082e-01
-1.102040816326530642e-02 -1.291591836734694021e-01
-1.020408163265306214e-02 -1.195918367346938960e-01
-9.387755102040816133e-03 -1.100244897959183760e-01
-8.571428571428571855e-03 -1.004571428571428698e-01
-7.755102040816325842e-03 -9.088979591836734984e-02
-6.938775510204081565e-03 -8.132244897959184371e-02
-6.122448979591837287e-03 -7.175510204081633758e-02
-5.306122448979591275e-03 -6.218775510204081064e-02
-4.489795918367346997e-03 -5.262040816326531145e-02
-3.673469387755100984e-03 -4.305306122448978451e-02
-2.857142857142856707e-03 -3.348571428571428532e-02
-2.040816326530612429e-03 -2.391836734693877919e-02
-1.224489795918368151e-03 -1.435102040816327480e-02
-4.081632653061238736e-04 -4.783673469387772145e-03
4.081632653061238736e-04 4.783673469387772145e-03
1.224489795918368151e-03 1.435102040816327480e-02
2.040816326530612429e-03 2.391836734693877919e-02
2.857142857142856707e-03 3.348571428571428532e-02
3.673469387755100984e-03 4.305306122448978451e-02
4.489795918367348732e-03 5.262040816326533227e-02
5.306122448979593009e-03 6.218775510204083146e-02
6.122448979591837287e-03 7.175510204081633758e-02
6.938775510204081565e-03 8.132244897959184371e-02
7.755102040816325842e-03 9.088979591836734984e-02
8.571428571428573590e-03 1.004571428571428837e-01
9.387755102040817867e-03 1.100244897959183898e-01
1.020408163265306214e-02 1.195918367346938960e-01
1.102040816326530642e-02 1.291591836734694021e-01
1.183673469387755070e-02 1.387265306122449082e-01
1.265306122448979845e-02 1.482938775510204421e-01
1.346938775510203926e-02 1.578612244897959205e-01
1.428571428571428700e-02 1.674285714285714544e-01
1.510204081632653475e-02 1.769959183673469882e-01
1.591836734693877556e-02 1.865632653061224666e-01
1.673469387755102331e-02 1.961306122448980005e-01
1.755102040816326411e-02 2.056979591836734789e-01
1.836734693877551186e-02 2.152653061224490127e-01
1.918367346938775267e-02 2.248326530612244634e-01
2.000000000000000042e-02 2.344000000000000250e-01
