# Supplementary material for: Quadrupolar 23Na+ NMR relaxation as a probe of subpicosecond collective dynamics in aqueous electrolyte solutions
Source: Nat Commun. 2023 Jan 5;14:84. doi: 10.1038/s41467-022-35695-3 (PMC9816157; doi:10.1038/s41467-022-35695-3)
Supplement: Supplementary file 3 — Source data [file 41467_2022_35695_MOESM3_ESM.zip › Source Data/Figure1/fig1d_efg_variance_gamma0.dat]

# c (mol/kg); 	 efg variance (10^42 V^2/m^4); 	 efg variance err (10^42 V^2/m^4)
0.000000000000000000e+00 1.895305858249139330e+00 2.640126076856751450e-02
1.000000000000000000e+00 1.870910334330592839e+00 2.624758669864805591e-02
2.000000000000000000e+00 1.860221573850817212e+00 2.580303838379148160e-02
3.000000000000000000e+00 1.822370786740082682e+00 2.536201547364138123e-02
4.000000000000000000e+00 1.805268769972441678e+00 2.523517547403133360e-02
5.000000000000000000e+00 1.771567736930325987e+00 2.457681875154670015e-02
