# Supplementary material for: Quadrupolar 23Na+ NMR relaxation as a probe of subpicosecond collective dynamics in aqueous electrolyte solutions
Source: Nat Commun. 2023 Jan 5;14:84. doi: 10.1038/s41467-022-35695-3 (PMC9816157; doi:10.1038/s41467-022-35695-3)
Supplement: Supplementary file 3 — Source data [file 41467_2022_35695_MOESM3_ESM.zip › Source Data/Figure1/fig1b_efg_ai_vs_efg_ext_c5m.dat]

# efg ext (10^22 V/m^2); 	 efg AI (10^22 V/m^2)
2.607474482307715058e-01 2.304022034962436738e+00
9.522605986950817905e-03 2.171824049349837527e-01
1.591757101978762134e-01 2.804485837638703405e+00
3.908545654305865119e-02 2.832813977412831571e-02
-3.148972781491650441e-02 -1.982969784188982065e-01
-2.990633087827067604e-01 -2.322907461478521896e+00
-4.498519929854122856e-01 -6.562685714339727028e+00
5.792606793549862632e-01 5.807268653696304739e+00
-3.269736548215728678e-01 -3.701543597152766818e+00
7.040656941678220537e-01 8.828936896269992118e+00
7.921225354754510284e-02 1.133125590965132629e-01
-2.565067536076064414e-01 -2.266251181930265535e+00
5.155066011947658650e-02 -1.586375827351185652e+00
1.821907998501678672e-01 1.794115519028126604e+00
-5.744072443448221543e-01 -6.194419897276059572e+00
4.744996137886315357e-01 5.202935005181568151e+00
5.629795955621019754e-01 7.299217348467062827e+00
-5.273443112774068853e-01 -3.616559177830382055e+00
-1.349376098656120404e-01 -2.379563741026778700e+00
-5.598509022870423735e-02 -1.964084357672896575e+00
4.869462708792186012e-01 4.806341048343771405e+00
-4.452805091218739464e-02 -1.435292415222501505e+00
2.479276291322554393e-01 2.558975292929591028e+00
1.798006101551798130e-01 3.805413442991237627e+00
-8.002170139527164938e-02 3.729871736926895220e+00
-1.762153342978083903e-01 -2.681730565284147438e+00
2.463034908531154532e-01 -7.554170606434218449e-01
4.722627536581859298e-01 3.493803905475825755e-01
-1.907715144658654327e-01 -5.344575704052209275e+00
-3.923239945042171772e-01 -4.069809414216434718e+00
3.412738533328219491e-03 -2.974454676283473376e+00
4.861418229778640548e-02 2.455105447091120663e+00
-6.528994287528316898e-01 -9.187760000075616773e+00
-2.930874174112657604e-01 -6.411602302211042215e+00
-1.377340278973399924e-02 -1.605261253867271476e+00
2.891445639828196246e-01 9.386056978494515590e+00
-5.662270840709834711e-03 7.931879136755928261e-01
1.619811513569062444e-02 4.013153134668178801e+00
-2.270890131777954513e-01 -1.501391408028800889e+00
-3.706939844866973255e-01 -3.248293360766713711e+00
5.742875606463841986e-01 7.318102774983148429e+00
3.769682594882143856e-01 2.455105447091120663e+00
-3.116472902885654706e-01 2.728944131574360998e+00
9.432308312500151115e-02 -7.554170606434218449e-02
-1.688298002498101469e-01 1.737459239479870021e+00
5.648803815907186276e-01 4.664700349473129393e+00
1.304121138974203287e-01 3.267178787282799313e+00
-2.550685742426188618e-01 -7.393644481047489947e+00
8.048075035312145520e-01 1.049085442968551973e+01
1.124538201966117645e-01 1.888542651608554612e+00
-1.387381018464698690e-01 -5.986680205599117954e+00
-7.574833251818735569e-01 -8.555098211786752671e+00
5.788856693519557617e-02 1.208667297029474952e+00
-4.829117965304219329e-02 -1.935756217898768394e+00
2.402379438060038008e-01 -1.227552723545560359e-01
4.237642394775563148e-01 2.200152189123965929e+00
3.940792050657192236e-03 -1.510834121286843690e+00
-3.356234128320139676e-01 -3.134980801670200545e+00
-3.971786302766014409e-01 -6.666555560178196949e+00
9.473502453113018251e-02 3.257736074024756956e+00
9.253641964151418375e-02 -1.888542651608554612e-02
3.028366101870494931e-01 4.069809414216434718e+00
3.892302430002445579e-01 6.109435477953673477e+00
2.896199068527990916e-01 1.728016526221827442e+00
-5.454021824228635906e-02 1.690245673189656239e+00
-3.827230712480281238e-01 -1.709131099705741841e+00
-2.773334678744141316e-02 -3.153866228186285703e+00
8.613544757044026834e-02 -5.854482219986518743e-01
1.718194318441517709e-01 5.099065159343096898e-01
7.219316824615282235e-02 3.267178787282799313e+00
2.317523609490711733e-01 1.775230092512041224e+00
-4.584408183465710218e-02 -1.133125590965132629e-01
2.078407239120571293e-01 4.957424460472455330e+00
3.251266472606964553e-01 4.759127482053557401e+00
1.960310309172074716e-01 2.908355683477173770e+00
-1.166375610115093359e-01 -4.513616937344445468e+00
-3.858550324779507767e-01 -5.892253073018689946e+00
-9.262252261882766846e-02 -4.532502363860530514e-01
-7.999312081402042418e-01 -1.389967391583896017e+01
8.974446598001852016e-02 -2.285136608446350692e+00
1.568270978112185909e-01 4.390861664989889057e+00
2.563602161288947578e-01 1.661917533415528059e+00
-2.474350688805349863e-01 -8.224603247755254642e+00
5.449476319478671060e-01 1.223775638242343256e+01
7.377123410330153064e-01 6.581571140855811741e+00
-2.143786431754244048e-01 -4.475846084312274265e+00
5.828286941154200290e-02 1.000927605352533778e+00
-1.246927136597561769e-01 -4.919653607440284127e+00
1.257954060506663585e-01 2.398449167542864302e+00
-6.141399175048282144e-01 -1.661917533415528059e+00
-3.412987896917631936e-01 -7.091477656790122097e+00
4.407178209986564038e-02 1.907428078124639992e+00
-7.056056119548946848e-01 -8.526770072012624269e+00
-1.274826697786729003e-02 5.259591284729824068e+00
-2.462163516673242514e-01 -1.236995436803603132e+00
3.555120091154600481e-01 1.831886372060297807e+00
-4.266123574244240491e-01 -8.498441932238494090e+00
4.716903683926475938e-02 -1.992412497447024977e+00
1.787770358918417679e-01 1.359750709158159099e+00
4.918548685587335600e-01 1.164286544716673966e+01
-6.906331496034299189e-01 -9.773208222074268647e+00
-6.513375672570693997e-02 -3.144423514928243346e+00
1.084340212148832139e-01 2.011297923963110357e+00
-3.474975318312616968e-01 -3.824298869507322785e+00
3.400379750220023922e-01 3.710986310410809619e+00
-3.586992304270117393e-01 -1.274766289835774336e+00
8.977574905745550060e-02 1.463620554996629686e+00
2.513603549471250531e-01 -7.365316341273362433e-01
8.041408635669815286e-02 -1.510834121286843690e+00
-3.941469639538036640e-01 -2.643959712251976457e-01
2.862389075456964194e-01 5.250148571471781267e+00
-1.607545269074222294e-01 -2.908355683477173770e+00
-2.267793320299855142e-01 -2.294579321704393493e+00
8.065294149841888138e-02 4.419189804764017460e+00
5.605924640004663617e-01 9.357728838720387188e+00
-1.095737790914333154e-01 -3.777085303217109225e-02
2.764748690598528014e-01 -3.399376772895397747e-01
-2.246171182974207939e-02 -3.021668242573687380e+00
3.978528157483418592e-01 3.673215457378637971e+00
-5.385240449903364590e-01 -6.345503309404742609e+00
1.807384750404425755e-01 2.502319013381334667e+00
-1.273373594786866500e-02 1.605261253867271476e+00
3.247192788878060510e-01 2.237923042156137132e+00
2.171337361098767960e-01 2.832813977412831918e-01
6.452814957087266157e-01 4.183121973312948327e+00
-3.989370996613458287e-01 -2.785600411122617803e+00
-5.365983702769052677e-01 -1.157676645436043827e+01
-1.963740369719343126e-01 6.798753545790795494e-01
-1.198373563179022105e-01 -7.743024871595074465e-01
6.643254148097998968e-01 9.225530853107787976e+00
-2.091368327949005845e-01 -6.279404316598443891e+00
-1.268111223051652803e-01 2.351235601252650298e+00
-1.268641697998333373e-01 2.011297923963110357e+00
5.004374127231249469e-02 4.608044069924873476e+00
-5.104030938644552595e-01 -9.452155971300815196e+00
2.512289397059379037e-01 3.710986310410809619e+00
-7.579407337238066589e-01 -5.202935005181568151e+00
-1.246778983223163217e-01 -5.722284234373920420e+00
2.637688076938636272e-01 6.033893771889331070e+00
7.061165091193388754e-02 1.255880863319688734e+00
2.362855863280391711e-01 4.041481274442306315e+00
-1.128043082783825257e+00 -1.521221105870690593e+01
7.459311714397348636e-01 8.715624337173478509e+00
8.628287236814458083e-01 9.187760000075616773e+00
-2.404929292033600452e-01 -4.117022980506648722e+00
-3.084414642751711066e-01 1.482505981512715065e+00
3.396249978216371312e-01 1.085912024674918763e+00
-1.355524852437712813e-01 -1.293651716351859937e+00
1.996203225532864334e-01 1.737459239479870021e+00
3.746345026123844013e-01 5.410674696858507993e+00
-4.105367210526023047e-01 -7.195347502628592906e+00
-5.622141364808825870e-01 -4.881882754408113811e+00
2.339531463317011672e-01 2.747829558090447044e+00
3.789959777902935922e-01 5.051851593052883338e+00
-1.496789101222373297e-01 3.682658170636681216e-01
3.019800120956311548e-02 2.152938622833752369e+00
-2.553234576500414965e-01 -7.223675642402720420e+00
-3.093922804301037499e-01 -4.202007399829033929e+00
9.275151711880981475e-02 2.662845138768061837e+00
1.273570946835896889e-01 4.985752600246583732e+00
3.277265500755203176e-01 2.710058705058275841e+00
1.298980990517269174e-01 2.247365755414179933e+00
-1.501187458100680383e-01 -1.444735128480544084e+00
-7.218413070365251594e-01 -6.723211839726453753e+00
2.259142475439818998e-01 2.927241109993259371e-01
3.337654377705446401e-02 9.253858992881917045e-01
-2.014643586596782943e-01 -5.287919424503952914e-01
1.174180927141230263e-01 5.193492291923524906e-01
-5.266551242248859177e-01 -7.780795724627244780e+00
2.561330982228708919e-01 7.252003782176848823e+00
-5.719332110359995891e-01 -6.959279671177523774e+00
2.780993850322895922e-01 3.522132045249954047e+00
3.113979201123101004e-01 3.116095375154114944e+00
2.466792189516182621e-01 4.258663679377290734e+00
4.159291368406080047e-01 5.693956094599792017e+00
2.789746165700459843e-02 1.784672805770084025e+00
2.471822963743495194e-01 4.768570195311600202e+00
-5.578492294612475561e-02 -3.446590339185611640e+00
-3.911768511770918888e-02 8.215160534497211176e-01
-3.602756503053680670e-01 -2.247365755414179933e+00
-6.764844561580577453e-01 -9.716551942526013619e+00
9.954773872099448306e-02 -2.417334594058949904e+00
-5.208925543449682838e-01 -5.505101829438936001e+00
4.878444497414849979e-01 6.675998273436239749e+00
-4.634302720624793315e-01 -1.092521923955548679e+01
1.880943572524014507e-01 3.040553669089772537e+00
-7.705209336354531535e-01 -5.032966166536797736e+00
-1.272116842177894135e-02 -4.900768180924199413e+00
1.877172376192456638e-01 4.088694840732520319e+00
5.785288456118242717e-01 6.789310832532754247e+00
2.086831581935063781e-02 1.104797451191004365e+00
1.923128240850140169e-01 -1.756344665995955623e+00
1.078412467496803750e-01 -1.321979856125988229e-01
-1.947954925340647514e-01 -4.126465693764691522e+00
1.387819110068712058e-01 2.200152189123965929e+00
-3.509411937409856463e-01 -3.106652661896072143e+00
2.489256999680148352e-01 4.022595847926220713e+00
2.429832941958010029e-01 3.229407934250628109e+00
-7.533462546678895699e-02 -1.199224583771432151e+00
1.763263429911152425e-01 -2.171824049349837527e-01
-6.891710848163058456e-01 -8.838379609528034919e+00
-8.481387998927548966e-02 -5.193492291923524906e-01
-3.363725477181998547e-01 -2.596746145961762231e+00
1.593324574622932976e-01 1.718573812963784642e+00
7.388804619720920619e-02 1.284209003093816914e+00
4.277128864447048984e-01 6.779868119274710558e+00
-2.542662278267022180e-01 1.416406988706415904e+00
-5.875593785196531887e-02 -3.163308941444328948e+00
9.310972723353984348e-02 1.388078848932287501e+00
-1.560695969478288064e-02 1.888542651608554612e+00
3.458640352052663181e-01 3.097209948638029786e+00
-1.081844892686465998e-01 -3.399376772895397636e+00
-3.236987568940080662e-01 -3.928168715345793149e+00
-2.980297434923843136e-01 -2.209594902382008730e+00
2.868480727339028924e-01 2.804485837638703405e+00
-4.788833467986591819e-02 -8.781723329979778114e-01
-2.219089726409272378e-01 -6.798753545790795272e+00
4.492277982948622017e-01 1.027367202475053531e+01
-2.565456164720443799e-01 -2.615631572477847833e+00
3.328670781239194687e-01 9.149989147043445570e+00
-4.196222137784114681e-01 -4.079252127474477518e+00
-1.103849523556219153e-01 -2.351235601252650298e+00
4.432442662698529018e-02 1.916870791382682571e+00
8.654489371966975209e-02 3.588231038056253763e-01
3.187075533770928892e-01 4.862997327892027322e+00
2.058462641504028509e-02 -8.498441932238494367e-02
-8.959265252292611392e-02 8.498441932238494367e-02
-6.604206483882293921e-02 -1.831886372060297807e+00
1.458007722069499246e-01 -3.965939568377964131e-01
4.894460791069394912e-01 4.400304378247931858e+00
4.592673441297406844e-01 3.078324522121943740e+00
-4.332312840063871628e-01 -3.795970729733194382e+00
1.432672234212328255e-01 5.401231983600466080e+00
2.865288135841465578e-01 4.192564686570991128e+00
1.771490815931445195e-01 1.274766289835774336e+00
2.005622629566342074e-01 -1.510834121286843690e-01
-2.982831949908341246e-02 3.116095375154114833e-01
4.220201887561594867e-01 5.693956094599792017e+00
4.597447532401162107e-01 3.682658170636681216e+00
-5.982970031895129548e-01 -6.968722384435566575e+00
3.701377551107205566e-01 3.758199876701023623e+00
-5.504119402557050567e-01 -1.040587001036313630e+01
-6.294037520098970384e-02 -7.270889208692934425e-01
-2.193804665098356144e-01 -5.618414388535449611e+00
1.841753896856443071e-02 -1.416406988706415904e+00
-1.502121845980250170e-01 1.860214511834425988e+00
1.172983467146635345e-01 -1.605261253867271476e+00
1.471648479827474265e-01 -3.777085303217109225e-01
5.566987900774545972e-01 5.665627954825663615e+00
-3.949665542757785919e-01 9.442713258042773061e-01
-8.115906615668150303e-02 2.672287852026104638e+00
2.779715186652123582e-01 6.609899280629940588e-01
-4.888055070413641623e-01 -8.743952476947606911e+00
-5.592904058544577450e-02 -6.251076176824314601e+00
-3.295974390372375384e-01 -4.579715930150745073e+00
-2.651219992607459913e-02 2.587303432703719874e+00
-2.772940896539027866e-01 -5.930023926050860261e+00
5.140314910581147423e-01 6.156649044243887481e+00
-2.689591660025084097e-01 -3.588231038056253208e+00
-3.970724066441224664e-01 -5.042408879794840537e+00
5.452025319669292491e-01 6.694883699952326239e+00
4.466874329426071544e-01 6.033893771889331070e+00
1.663903422772636531e-01 7.837452004175501363e-01
-1.773238093071500543e-01 -2.455105447091120663e+00
4.280062404674472298e-01 3.040553669089772537e+00
2.915258191211803629e-01 8.545655498528708094e+00
2.988504634357362910e-01 6.619341993887982944e+00
-3.128837832512051942e-01 2.304022034962436738e+00
2.393180151848912085e-01 5.193492291923524462e+00
-1.147182622357380277e-01 -5.344575704052209275e+00
3.709649327814761310e-01 2.143495909575709568e+00
-8.062526142206429824e-01 -1.022645845846032131e+01
-6.373183358825734723e-01 -9.829864501622525452e+00
-2.356238215306850209e-02 -1.236995436803603132e+00
6.423035550170738683e-02 -1.907428078124639992e+00
-3.471155408393608033e-01 -9.065004727721061029e-01
3.590584263403205634e-02 -2.672287852026104638e+00
4.396483873591348901e-02 -1.038698458384705037e-01
2.479984443038163455e-02 7.931879136755928261e-01
7.846084874042137669e-02 2.370121027768735900e+00
3.976468314157104444e-01 2.417334594058949904e+00
-1.151115992222508932e-01 3.021668242573687380e-01
-4.799222190380716957e-02 4.088694840732520319e+00
3.799067844929219784e-01 4.258663679377290734e+00
5.146181498405998783e-02 3.333277780089098474e+00
6.049465294021406647e-01 4.060366700958391917e+00
2.573352338101901893e-01 7.846894717433543498e+00
-5.582502497776752337e-01 -8.149061541690912236e+00
-6.408301475795961100e-01 -6.666555560178196949e+00
-2.281009792616184584e-01 -2.247365755414179933e+00
-2.575514992105610856e-01 -4.768570195311600202e+00
7.511892851780224145e-01 6.666555560178196949e+00
1.487941341315017207e-01 -4.249220966119247045e-01
-1.108707401471489412e-01 9.442713258042773061e-03
4.718395372645157737e-01 4.560830503634659472e+00
4.973536228261308811e-01 8.149061541690912236e+00
2.736547370049184913e-01 3.550460185024082449e+00
2.945439526460871121e-02 8.498441932238494367e-02
-1.350264500009496216e-01 2.832813977412831918e-01
-4.980714446749833768e-01 -4.645814922957043791e+00
1.958280952649277349e-03 -6.893180678371223502e-01
2.265108228820813252e-01 1.973527070930939376e+00
-4.219620165900911379e-01 -2.398449167542864302e+00
8.184672599635687273e-01 1.388078848932287457e+01
3.886937485654500257e-01 7.440858047337703951e+00
-8.213528999410180109e-01 -1.319147042148575188e+01
1.035089452945669564e+00 1.084967753349114616e+01
-5.026687340791530234e-01 -4.645814922957043791e+00
5.553314225693641859e-01 7.780795724627244780e+00
-5.829509407847305313e-01 -4.947981747214412529e+00
-7.232741610541248978e-01 -8.517327358754581468e+00
-4.515300668838941323e-01 -5.892253073018689946e+00
-3.050902293169451829e-01 -9.895963494428825058e+00
6.822967776538485518e-02 -1.473063268254672487e+00
5.021006990127085956e-01 1.331422569384030918e+00
-2.557765627346619830e-01 -5.316247564278080873e+00
3.902169702801827067e-01 3.503246618733868445e+00
5.593295570410864448e-01 1.521221105870690593e+01
3.022095037255804195e-01 3.928168715345793149e+00
-1.122834385243645511e-01 -1.888542651608554612e+00
-3.331258022039480793e-02 -2.389006454284821501e+00
2.278473482964835095e-01 5.382346557084380922e-01
7.679377587576249886e-02 -1.048141171642747782e+00
-5.308858205366886462e-01 -4.466403371054231464e+00
-6.367003635549213503e-02 3.814856156249279984e+00
-3.297306156830024371e-01 -8.876150462560206122e-01
-1.886143533717917764e-01 -1.019813031868619380e+00
6.744271368241960829e-02 -1.539162261060971870e+00
-1.558658757805173045e-01 -1.170896443997303749e+00
-2.909711804679346748e-03 -2.275693895188308336e+00
-4.264079565443346098e-01 -7.100920370048164898e+00
1.341299766522285886e-02 3.777085303217109225e-01
5.251202833325235853e-01 8.970577595140634131e+00
1.073246890969709488e+00 2.087783901353256866e+01
-2.588938814124064347e-02 -7.648597739014645347e-01
-6.489805562559375351e-01 -1.377691864348440554e+01
4.355517538436639580e-01 7.535285179918131959e+00
-1.589457162472267260e-01 -5.354018417310252076e+00
5.849334007675707214e-01 7.252003782176848823e+00
2.364558796166892907e-01 1.794115519028126882e-01
5.676341834016782745e-02 -7.554170606434218449e-02
-6.703320351105609420e-01 -7.714696731820944287e+00
1.867532612226703859e-01 -5.382346557084380922e-01
-7.263067119751974443e-02 -2.389006454284821501e+00
-1.913761809939470426e-01 -3.578788324798210851e+00
2.678109956074762876e-01 4.192564686570991128e+00
-1.324636735237867402e-01 8.215160534497211176e-01
-4.542381926633007883e-01 -3.654330030862552814e+00
2.093148774940160051e-01 6.609899280629940588e-01
-2.461733498121085606e-01 -4.135908407022734323e+00
-1.934885453150128887e-01 -4.966867173730498131e+00
-4.488979925285586092e-01 -6.345503309404742609e+00
7.598302734217405874e-01 1.064193784181420455e+01
2.401875217761838543e-01 5.693956094599792017e+00
2.855318194539390175e-01 2.898912970219131413e+00
-3.738166911004447424e-01 -2.738386844832404243e+00
1.655072833906318791e-02 7.176462076112507527e-01
-5.571012350871257235e-02 -1.199224583771432151e+00
-7.906293622679481936e-02 3.399376772895397747e-01
-2.302492838308068113e-01 -1.699688386447698818e+00
-1.141472712063759491e-02 3.219965220992585309e+00
-1.035565084377817247e+00 -1.528775276477124656e+01
1.101677177602659180e-02 2.898912970219131413e+00
3.243621326395801918e-01 2.662845138768061837e+00
-5.470264490211484976e-01 -7.185904789370550105e+00
-3.130587229964510998e-01 -5.882810359760647145e+00
1.306330788140090959e-01 -7.554170606434218449e-02
-2.675966424850837258e-02 1.699688386447698873e-01
2.189383756287655303e-01 7.336988201499234918e+00
-3.883104384163661993e-01 -3.597673751314296453e+00
1.224660857337546011e-01 1.746901952737912822e+00
2.585748072437838441e-01 3.673215457378637971e+00
-5.819173118634685116e-01 -1.018868760542815188e+01
-2.139255886580553045e-01 -1.227552723545560331e+00
1.917953753415080342e-01 1.765787379253998646e+00
2.607557882042118580e-01 1.605261253867271476e+00
-6.820239270262895559e-02 1.048141171642747782e+00
3.208822978298130346e-01 8.583426351560879297e+00
2.780110116605413184e-01 1.227552723545560331e+00
6.729038132200013123e-02 1.142568304223175346e+00
2.569171935031459020e-01 7.223675642402720420e+00
-4.036376287101307025e-01 -5.835596793470433141e+00
3.379603759750429148e-01 2.105725056543538365e+00
1.256069373208052731e-01 4.608044069924873476e+00
-5.981762583577933112e-01 -7.261446495434891624e+00
-3.049128937042832055e-01 -5.457888263148721997e+00
5.305644853355249158e-01 7.176462076112506416e+00
4.604982288093845688e-01 8.621197204593052277e+00
2.901886797752035729e-01 5.146278725633311346e+00
1.380606870440093392e-01 -1.359750709158159099e+00
3.447378540542281322e-01 5.221820431697653753e+00
-3.118978218777801459e-01 -1.416406988706415959e-01
1.325072439321837992e-01 1.180339157255346549e+00
-5.453942748019026121e-01 -6.071664624921502273e+00
-3.408212932257736472e-01 -5.760055087406090735e+00
1.994633511414584115e-01 8.498441932238494090e-01
1.415335074599550214e-01 2.030183350479195958e+00
2.023197720365021990e-01 2.247365755414179933e+00
3.627842927404053563e-01 2.030183350479195958e+00
2.649614534318553982e-01 8.498441932238494367e-02
-5.827011610190212521e-01 -6.836524398822967363e+00
-4.072013545397971668e-01 -2.115167769801581166e+00
-4.223020381458530981e-01 -6.874295251855138567e+00
5.688240348375293159e-02 -8.026306269336357380e-01
-7.798006246167668021e-01 -9.546583103881243204e+00
2.506149101271020752e-01 2.115167769801581166e+00
-6.757001628539165416e-01 -9.272744419398001980e+00
1.716838434171858163e-01 4.759127482053557401e+00
2.299038749958342773e-02 3.153866228186285703e+00
-5.800761155192727392e-01 -6.770425406016667758e+00
1.428255352091025165e-01 5.920581212792819237e+00
-5.372820776305501367e-01 -5.627857101793492411e+00
-4.285827030770826829e-01 -2.473990873607206264e+00
5.137217394615986032e-01 2.473990873607206264e+00
6.741491486157685786e-01 6.251076176824314601e+00
2.768565894248126713e-01 -8.120733401916784278e-01
-4.611996136105562805e-01 -4.768570195311600202e+00
-1.714330046185280065e-01 2.445662733833077862e+00
-3.478601104791324561e-01 -5.174606865407439749e+00
-5.028582328709294558e-01 -8.696738910657392907e+00
6.379976138338107061e-01 7.525842466660089158e+00
1.791680721978438640e-01 2.464548160349163908e+00
1.224220167919387453e-01 -1.680802959931613438e+00
-6.679168835370244972e-01 -1.014147403913793788e+01
7.095925649722835127e-01 9.943177060719039062e+00
3.027496030875877903e-02 2.615631572477847833e+00
-3.606904476339307108e-01 -1.019813031868619380e+00
-2.073872908580109975e-01 -2.691173278542190239e+00
-2.708624827556675996e-01 -6.184977184018015883e+00
-2.576676844937663691e-01 -5.127393299117225745e+00
-2.552819166869590983e-01 -1.208667297029474952e+00
6.170685256113946915e-01 6.147206330985845568e+00
-1.977768474315881875e-01 -5.958352065824989552e+00
2.182571357991265337e-01 5.712841521115876731e+00
3.039571905249215944e-01 4.466403371054231464e+00
-4.995465277166755147e-01 -3.767642589959065980e+00
-1.082499282918057554e-01 -3.692100883894724461e+00
6.984059092591100582e-01 9.725994655784054643e+00
-6.479022017130228184e-01 -4.740242055537471799e+00
5.589815803779597525e-01 4.475846084312274265e+00
-9.315524035893932298e-02 -2.870584830445003011e+00
5.704765694207919458e-01 6.487144008275384621e+00
2.473242660727248965e-01 6.194419897276059572e+00
7.686704022590470919e-02 -1.737459239479870021e+00
-2.402018108342862113e-01 -5.448445549890680084e+00
2.380015663232746548e-01 2.993340102799558977e+00
-3.321975035711002278e-01 -3.163308941444328948e+00
1.235250402909202072e-02 1.567490400835100273e+00
-3.839072082324421209e-02 3.210522507734542286e-01
2.270292320487299620e-01 3.880955149055579145e+00
-1.659580121161532973e-01 -2.880027543703045367e+00
-4.926066253699237785e-01 -7.667483165530730282e+00
-3.661964435668428886e-01 -3.068881808863900940e+00
6.079274449330708541e-02 -1.982969784188982065e-01
-4.132987373068234271e-01 -6.005565632115203556e+00
1.066148589357936161e-01 3.087767235379986541e+00
-7.950249355882615943e-02 7.554170606434218449e-01
-4.753590238746250307e-01 -5.807268653696304739e+00
-4.496832584963129098e-01 -5.693956094599792017e+00
-4.304530399248331363e-01 -8.309587667077640294e-01
5.492208846549372359e-01 6.808196259048838961e+00
5.087852805646040366e-01 6.609899280629941143e-02
-3.789939416936090599e-01 -1.236995436803603132e+00
2.182530332696214770e-01 1.378636135674244700e+00
-8.611211557225363633e-03 -1.633589393641399656e+00
1.959258195490501120e-01 1.359750709158159099e+00
-5.289196784455693079e-01 -4.598601356666829787e+00
1.838503348041741203e-01 -1.227552723545560359e-01
1.397547950644630055e-01 2.341792887994607497e+00
1.332847184414259235e-02 -1.699688386447698873e-01
-3.796208830804955747e-01 -6.213305323792144286e+00
2.724448088326020256e-01 3.692100883894724461e+00
-2.098805129294056548e-01 -6.704326413210368596e-01
-4.113561415446979064e-01 -6.043336485147374759e+00
-1.022078554399814543e+00 -1.030200016452466549e+01
-2.769383994590103315e-01 -1.331422569384030918e+00
-3.461897197519826497e-01 -4.277549105893376336e+00
1.726330610856531833e-01 -6.326617882888657673e-01
-1.137537346464706084e-01 7.931879136755928261e-01
8.519713860294085839e-01 1.093466195281352960e+01
-2.485328499601893448e-01 -1.236995436803603132e+00
-1.034103757280971370e-01 -1.539162261060971870e+00
6.043749683653522331e-02 -1.746901952737912822e+00
4.813691331112647520e-02 -9.442713258042773061e-02
-1.778686224642589964e-01 -1.746901952737912822e+00
2.000202382417027025e-01 1.340865282642073719e+00
-3.487092301148655982e-01 -3.748757163442980378e+00
-2.809160539819670621e-01 -7.648597739014645347e-01
3.942577508465490710e-01 7.252003782176848823e+00
5.566390717894680318e-01 7.629712312498559967e+00
-2.537044519629240713e-01 -5.344575704052209275e+00
-2.070665738507686815e-01 -3.890397862313622390e+00
-5.375226651161640889e-01 -7.743024871595073577e+00
3.215156112862007087e-01 4.409747091505974659e+00
-1.515942810985458911e-01 -2.426777307316992705e+00
-1.008553953903009726e-01 -2.030183350479195958e+00
1.707151306734968829e-02 -8.309587667077640294e-01
6.385735809326154033e-01 9.773208222074268647e+00
-3.275183900215467014e-01 1.189781870513389350e+00
-2.453489514829027551e-01 -3.238850647508670466e+00
3.138784837289284035e-01 3.663772744120595615e+00
1.837251721436252705e-01 -3.588231038056253763e-01
-7.747418140265657782e-02 -8.592869064818923208e-01
1.444351737576334282e-01 -8.404014799658067192e-01
1.361137245716195210e-01 8.404014799658067192e-01
4.860963770535211559e-01 2.870584830445003011e+00
-1.670768007749638129e-01 -1.888542651608554612e-02
-1.797025141980604923e-01 -9.820421788364482873e-01
-1.578314891876424764e-01 -1.425849701964458704e+00
4.343412341272160498e-02 1.416406988706415959e-01
-4.009340586728196154e-01 -2.889470256961088168e+00
2.212958216020073365e-01 3.163308941444328948e+00
-6.099133902307949384e-01 -9.234973566365830777e+00
-5.940585538041028013e-02 -1.841329085318340608e+00
-2.627087127038282496e-02 2.417334594058949904e+00
4.610299283560158612e-01 4.730799342279428998e+00
-1.603998841542104148e-01 7.554170606434218449e-02
-3.812605346157285080e-01 -2.370121027768735900e+00
-1.672326097753834562e-02 7.082034943532079518e-01
-8.585403665235070980e-02 -3.248293360766713711e+00
2.515390826000749036e-01 8.781723329979778114e-01
2.463185761898052939e-01 3.172751654702371304e+00
4.925808517932338537e-01 5.070737019568968940e+00
4.278728488516791439e-01 8.120733401916783833e+00
5.482756742933178051e-01 6.166091757501930282e+00
-4.938383531915089275e-01 -4.230335539603162331e+00
3.066003505293112275e-01 5.032966166536797736e+00
2.062878535165598663e-03 -8.404014799658067192e-01
1.556123972352336030e-02 2.067954203511367162e+00
1.875880139230371446e-01 2.247365755414179933e+00
-1.772776397084148414e-01 -4.541945077118572982e+00
-5.629162493057410926e-02 -7.648597739014645347e-01
4.465693868769038399e-01 5.250148571471781267e+00
4.029658292379000029e-02 -1.303094429609902516e+00
2.223750782189990241e-02 -4.598601356666829787e+00
2.061070024708151760e-02 -1.699688386447698818e+00
3.401926290743264025e-01 8.073519835626571606e+00
-7.129554040466260512e-01 -4.589158643408786986e+00
-3.465803786130841058e-01 -3.219965220992585309e+00
6.909979654247065950e-01 9.187760000075616773e+00
7.460604501093121010e-01 1.203945940400453551e+01
4.466628260623382030e-01 3.059439095605858139e+00
6.315470355772903610e-02 -4.060366700958392139e-01
-9.237720094772435830e-01 -1.460787741019216845e+01
1.905559161667945978e-01 5.930023926050860261e+00
1.789744424370525999e-01 2.568418006187633829e+00
-1.376273464280512171e-01 -3.493803905475825644e+00
-1.823479930846649277e-01 -1.822443658802255229e+00
5.335529689977388523e-01 6.997050524209694089e+00
1.088589938073021915e-02 -1.680802959931613438e+00
3.146152463419169543e-01 3.456033052443654885e+00
1.256942418498096237e-01 5.174606865407439749e+00
-1.603132386479760862e-01 3.116095375154114833e-01
1.778962702206446089e-01 6.326617882888657673e-01
-2.644735164151463813e-01 -3.493803905475825755e-01
-5.083822335779841772e-01 -7.856337430691586299e+00
4.859393403604381212e-02 -2.341792887994607497e+00
6.674581263347673099e-01 7.544727893176174760e+00
3.209204546692177029e-01 3.389934059637355279e+00
-5.328447303205323671e-01 -3.984824994894049954e+00
6.227467299555992097e-01 4.768570195311600202e+00
-4.409440960992458414e-01 -4.900768180924199413e+00
5.522066615568533843e-01 2.530647153155463069e+00
1.202169892008167762e-01 1.501391408028800889e+00
-3.176285565363535235e-01 -3.021668242573687380e+00
1.005859497206174735e+00 7.006493237467736890e+00
-1.431797857508743665e-01 -5.174606865407439749e+00
2.841589345151447343e-01 5.032966166536797736e+00
-9.730490896920102051e-02 -2.738386844832404243e+00
3.219030282004665261e-02 -2.011297923963110357e+00
-2.047398785996314696e-01 -6.978165097693608487e+00
-4.055190353167603678e-01 -8.800608756495863716e+00
-2.867450928897717632e-02 -5.948909352566946751e-01
6.050973980180779366e-02 3.748757163442980378e+00
2.743592374403267531e-01 2.266251181930265535e+00
1.446230056090806460e-01 3.229407934250628109e+00
-1.663161815927649279e-01 -8.026306269336357380e-01
-3.065717179987186847e-01 -2.436220020575035061e+00
7.669585910595203559e-01 7.969649989788099909e+00
3.275662143814088434e-02 1.321979856125988229e-01
1.750810771475945771e-01 9.820421788364482873e-01
1.330722957091673986e-01 6.704326413210368596e-01
1.745463709170998884e-02 1.133125590965132767e+00
-9.284129787616661744e-01 -1.273822018509969922e+01
-3.511642277951885771e-01 -3.267178787282799313e+00
-6.821806482514722325e-02 -1.558047687577057472e+00
4.460687190514570771e-02 -1.114240164449047166e+00
4.989912687597092278e-02 4.343648098699675053e-01
-1.540086954533435859e-01 -5.287919424503952914e-01
-6.000044475824918289e-01 -8.243488674271340244e+00
-1.719619133710066916e-01 1.416406988706415959e-01
-9.190381752589596442e-02 8.404014799658067192e-01
-8.790964605033927404e-01 -1.317258499496966806e+01
2.462840194408620065e-01 -3.210522507734542286e-01
-4.189890829252489457e-01 -7.620269599240517167e+00
-5.314627403977930653e-01 -8.526770072012624269e+00
2.715292554242427214e-01 5.099065159343096898e-01
2.138400106543475454e-01 2.577860719445677073e+00
-1.661958975838644381e-01 -3.673215457378637971e+00
2.053836871695652044e-01 5.032966166536797736e+00
2.251994079657903408e-02 -3.918726002087750793e+00
1.991952766659019491e-01 -2.266251181930265257e-01
5.019621524245099740e-03 -2.058511490253324361e+00
2.680236669946567396e-01 1.624146680383356856e+00
3.727039413294730985e-01 2.851699403928917409e+00
-2.936864348782762812e-01 2.294579321704393493e+00
4.052887480920162599e-01 2.436220020575035061e+00
3.216960971372582329e-02 2.294579321704393493e+00
-5.783340777519723197e-01 -3.909283288829707548e+00
-6.618866401125111931e-02 -3.493803905475825755e-01
-7.417943490874451262e-01 -8.630639917851093301e+00
-3.404042806503154162e-01 -2.096282343285495564e+00
-2.538217765705058637e-01 -3.012225529315644135e+00
2.396714449262806468e-01 -1.510834121286843690e-01
-1.443894820061926154e-01 -2.077396916769409962e+00
3.191011992336934555e-01 1.463620554996629686e+00
-2.755642309304214277e-01 3.493803905475825755e-01
-6.762365885118294673e-02 1.548604974319014893e+00
-2.391886467454988896e-01 -1.218110010287517531e+00
-1.301696080662890775e-01 -3.833741582765365141e+00
-3.900833158530844780e-02 -2.313464748220479539e+00
9.217352174283218735e-01 1.078357854068484656e+01
5.759159255798276256e-01 6.949836957919480085e+00
-6.844892676941853882e-01 -9.565468530397328806e+00
4.063330624840073568e-01 -1.699688386447698873e-01
1.118500883700303677e-01 -2.030183350479195958e+00
-6.819858127797696623e-01 -1.301205886958294045e+01
-1.847559125055789064e-01 6.619341993887982944e+00
5.274817652486187836e-01 6.770425406016667758e+00
-2.213162152387120607e-01 -6.458815868501256219e+00
-8.087423710880823347e-01 -4.050923987700349116e+00
5.856313872267180365e-01 8.026306269336357602e+00
6.849516368195397442e-01 9.083890154237145964e+00
1.295651778233658791e-01 -4.050923987700349116e+00
-4.473840694355635805e-01 -4.296434532409461049e+00
6.790406908236055195e-01 8.101847975400698232e+00
2.461335152355639266e-01 3.956496855119921552e+00
-2.106482889781455953e-02 -3.512689331991911246e+00
-8.808056439778225721e-01 -1.039642729710509350e+01
-4.147739396951305446e-01 -5.882810359760647145e+00
-5.524113643782461169e-01 -3.918726002087750793e+00
1.700544336131445677e-01 1.926313504640725816e+00
5.895929663298753870e-02 -1.321979856125988229e-01
-3.119514569418267991e-01 -5.646742528309578013e+00
-7.740405744261800169e-01 -7.856337430691586299e+00
2.519352221334083541e-01 6.855409825339052965e+00
-3.853458918773871589e-01 -7.573056032950303162e+00
-3.105399894826226248e-01 -6.723211839726453753e+00
1.529994141125611551e-01 6.713769126468410953e+00
1.478590003475014347e-01 1.057583884900790583e+00
4.810238026242575904e-01 6.421045015469085904e+00
6.155023083587458643e-01 7.261446495434891624e+00
-1.306067136046562549e-01 2.908355683477173770e+00
-7.679546895518837291e-01 -1.397521562190330258e+01
-2.253547388301232191e-01 -5.675070668083706416e+00
1.026372785073457194e-01 3.304949640314970516e+00
4.508486596867403717e-01 6.043336485147374759e+00
2.064315077739480586e-01 1.888542651608554612e-01
3.097809050436495237e-01 2.965011963025430131e+00
1.903200026923986335e-02 5.486216402922850399e+00
2.971433388118002172e-01 4.371976238473803456e+00
-4.713078895897244158e-01 -1.165230816042478068e+01
-4.710610787375433262e-01 -2.851699403928917409e+00
5.447134031532456511e-02 1.038698458384704981e+00
-2.038315106842487345e-01 -2.294579321704393493e+00
-3.542150601645145946e-01 -5.410674696858507993e+00
1.510428488014789461e-03 2.832813977412831571e-02
3.336118419240552968e-01 4.504174224086402667e+00
-1.215496012835259321e-01 -2.426777307316992705e+00
-5.768349231316777237e-02 -1.331422569384030918e+00
1.818123202794726112e-01 3.956496855119921552e+00
5.543044934117248579e-02 1.303094429609902516e+00
7.670262202516551220e-01 8.281259527303511447e+00
2.628357882990272620e-01 3.758199876701023623e+00
5.282900725719329449e-01 8.120733401916783833e+00
-5.823397983244645859e-01 -5.316247564278080873e+00
-4.637049606564586784e-02 -8.498441932238494367e-02
-1.830608065468544987e-01 -2.965011963025430131e+00
-2.087163723651446201e-01 -4.202007399829033929e+00
-1.414780876868574830e-02 -2.209594902382008730e+00
2.620196252305351595e-02 1.633589393641399656e+00
1.360010221510362383e-01 3.503246618733868445e+00
-4.153289023382600864e-01 -4.268106392635332647e+00
7.278986388846357680e-02 6.987607810951651510e-01
-6.195303203106858891e-01 -9.433270544784729594e+00
9.762744057846141077e-01 1.076469311416876096e+01
2.255367832736241418e-01 4.626929496440959078e+00
4.890547642778342863e-01 5.051851593052883338e+00
-7.801810440588845541e-01 -1.184116242558563847e+01
1.314094436710821767e-01 4.390861664989889057e+00
1.338354348811517380e-01 3.248293360766713711e+00
2.145174439474179795e-01 4.438075231280103061e+00
4.314755107081428287e-01 7.440858047337703951e+00
3.207465013576957236e-02 2.181266762607880327e+00
-2.613496798640532748e-01 -6.015008345373246357e+00
-1.647932310390346211e-01 -5.429560123374594482e+00
-4.634659974951070294e-01 -5.778940513922176336e+00
6.827929839388297006e-01 1.044364086339530751e+01
2.907463558855167274e-01 4.570273216892701384e+00
-3.741227100982651849e-02 -1.321979856125988229e-01
-2.121519138571084928e-01 -1.255880863319688734e+00
5.003107128559491912e-01 5.911138499534775548e+00
1.158241197868344341e-01 -2.143495909575709568e+00
-5.059898831927318597e-01 -7.903550996981800303e+00
2.501332864542091250e-01 -7.554170606434218449e-02
-2.143293902064325740e-01 -1.104797451191004365e+00
-3.289657259505133768e-01 -5.778940513922176336e+00
9.971559860256340446e-02 3.248293360766713711e+00
6.744919010765153544e-01 1.287041817071229843e+01
-2.601113763835186665e-01 -3.238850647508670466e+00
5.287417675763903535e-01 1.033032830429879212e+01
4.409703900475699101e-02 -4.523059650602487380e+00
7.136643773480744191e-02 2.219037615640051531e+00
-7.180190260360119758e-01 -8.347358520109811053e+00
1.125989861562147060e-01 3.890397862313622390e+00
3.028213747450441695e-01 1.076469311416876184e+00
1.470581264801789911e-01 -2.011297923963110357e+00
2.997927611565120443e-01 7.459743473853790441e-01
-1.543908022691533044e-01 -8.970577595140633020e-01
-4.136159139241176175e-01 -4.626929496440959078e+00
4.603014132673391989e-01 5.911138499534775548e+00
4.102700300820001644e-02 -1.378636135674244700e+00
-3.981472517606381434e-01 -2.483433586865249065e+00
-5.873990807403818570e-02 -2.540089866413505870e+00
6.568746248101151597e-01 9.622124809945585611e+00
-4.013032009209500095e-01 -3.371048633121270122e+00
5.236794833586260189e-01 1.652474820157485258e+00
-1.903778536912907049e-01 -5.665627954825663143e-02
1.819032924717281785e-01 6.033893771889331070e+00
-2.829916878152785031e-01 -1.416406988706415959e-01
-1.168079390774730969e-01 -2.181266762607880327e+00
-2.421327879461313837e-01 -1.510834121286843690e+00
4.706417807121146546e-01 4.730799342279428998e+00
-4.665962714387981158e-01 2.247365755414179933e+00
-1.182079355192262871e-01 -4.173679260054905527e+00
-3.022309452652393591e-01 -7.497514326885960756e+00
-3.039759462365820841e-01 -3.078324522121943740e+00
-1.689201522343926898e-01 2.766714984606532202e+00
-3.461617088900614259e-01 -4.060366700958391917e+00
-5.024813374957210615e-02 -8.498441932238494367e-02
-1.081836248186022753e-01 -4.305877245667504738e+00
-7.515964368857781797e-02 -6.609899280629940588e-01
1.125185435925394606e-01 3.021668242573687380e-01
4.224877618350691977e-01 4.721356629021386198e+00
2.055042294643887602e-01 1.699688386447698873e-01
3.765202405013703402e-01 5.561758108987192806e+00
-2.478962382854893731e-01 -2.039626063737238759e+00
6.196822614494243986e-01 7.365316341273362433e+00
1.276596308300951554e-01 1.199224583771432151e+00
-8.254636813405912266e-01 -7.535285179918131959e+00
3.268823074810925378e-01 5.099065159343097342e+00
3.598934099057533587e-01 5.665627954825663615e+00
1.893145591219903556e-01 5.231263144955695665e+00
-2.930744504874317480e-01 -1.803558232286169405e+00
3.949921776744560499e-03 -4.154793833538820147e-01
-3.575472318234537011e-02 -3.286064213798884470e+00
-1.697841405527483194e-01 1.425849701964458704e+00
-8.731100111921116791e-02 -1.293651716351859937e+00
-2.117988982603433434e-01 -3.087767235379986541e+00
2.505301222737849609e-01 1.831886372060297807e+00
3.584278444466333924e-01 5.184049578665481661e+00
-8.045077862042418482e-02 -3.257736074024756956e+00
-4.907490834268757318e-01 -6.591013854113855430e+00
4.744941838219732810e-01 4.079252127474477518e+00
7.302366174416260319e-04 3.559902898282124806e+00
5.068988267518479418e-01 4.947981747214412529e+00
1.726445682313597352e-01 1.255880863319688734e+00
-1.549748131864039750e-02 1.643032106899442235e+00
2.394533048360814043e-01 1.699688386447698818e+00
6.868158111969852042e-01 8.498441932238494090e+00
3.502748393831847662e-01 6.562685714339727028e+00
1.217880170154059943e-01 2.719501418316318198e+00
4.447197375061765490e-01 1.482505981512715065e+00
-3.602165625357329759e-01 -4.419189804764017460e+00
-4.052305192779672716e-01 -3.588231038056253208e+00
3.835769682367756173e-01 9.556025817139286005e+00
3.518966615375415108e-01 6.298289743114528605e+00
4.830983364129430857e-01 3.635444604346467212e+00
6.021667402509485179e-01 6.298289743114528605e+00
-7.746872572007078295e-02 -4.721356629021386531e-02
8.495894098349561496e-02 1.897985364866597191e+00
-3.878884294327216153e-01 -5.202935005181568151e+00
1.505302991425946924e-01 5.221820431697653753e+00
-1.649763373800093025e-01 -2.426777307316992705e+00
-2.256829037648903913e-01 -2.275693895188308336e+00
8.147712109952857940e-02 5.382346557084380922e-01
-1.158202159209992255e-01 6.515472148049512580e-01
-2.020995451959856082e-01 4.343648098699675053e-01
-9.719096315475821146e-02 -4.343648098699675053e+00
1.638515700095025118e-01 2.625074285735890633e+00
-4.438064525524352266e-01 -3.267178787282799313e+00
-4.876760025251543340e-02 -3.276621500540842113e+00
1.056477045693353239e-01 -4.721356629021386531e-02
-8.872203320308681695e-02 1.473063268254672487e+00
-4.028184113786947296e-01 1.501391408028800889e+00
-9.359886601059501654e-01 -9.867635354654696656e+00
3.515360741587368609e-02 5.004638026762668890e-01
8.293079526685172009e-01 9.914848920944910660e+00
6.378824546176458180e-03 1.765787379253998646e+00
7.556194287942912258e-01 7.044264090499908093e+00
-1.431722639823114762e-01 -7.969649989788099909e+00
-6.685337046039128150e-01 -5.835596793470433141e+00
3.097629310718082868e-02 1.982969784188982398e+00
6.632638049359139698e-01 4.069809414216434718e+00
3.715581875936992823e-02 -8.687296197399350106e-01
2.467829563538318297e-02 -3.304949640314970294e-01
-2.095205504597063839e-01 -3.871512435797537233e-01
-4.716885476463238969e-01 -3.607116464572338810e+00
5.154955886126055820e-01 8.895035889076291724e+00
4.353900265968547734e-01 4.475846084312274265e+00
-5.976393334886169750e-01 -7.648597739014645569e+00
1.812657611612559505e-01 5.146278725633311346e+00
-3.444443307451662273e-01 -1.803558232286169405e+00
-2.065540955284648483e-01 -3.862069722539493988e+00
3.294217526762216464e-02 2.124610483059623522e+00
8.038709183212067177e-01 1.151066746155413867e+01
-1.463012870839458524e-01 4.532502363860530514e-01
4.496244655953283154e-01 2.511761726639377468e+00
-1.627091958492671020e-01 -7.931879136755928261e-01
1.427455886233147675e-01 -1.038698458384704981e+00
-4.673557663940773321e-01 -2.058511490253324361e+00
4.798566890078591329e-03 5.948909352566946751e-01
1.374610351149923582e-01 -8.215160534497211176e-01
4.011764115401889597e-01 2.596746145961762231e+00
-1.222232359811481206e-01 2.407891880800906659e+00
-1.644473381127467201e-02 2.521204439897420269e+00
-2.362838668239052309e-01 1.444735128480544084e+00
-1.223832575793862981e-01 -1.709131099705741841e+00
5.741087903079085120e-01 3.304949640314970516e+00
5.550630639481906048e-01 6.845967112081009276e+00
-1.454314990043489575e-01 -6.194419897276059572e+00
-8.641419965279454329e-01 -1.016980217891206628e+01
-5.916216310833762870e-01 -1.033032830429879212e+01
2.899502635235777226e-01 6.855409825339052965e+00
1.666056380382559821e-01 2.417334594058949904e+00
-2.880716049797255596e-01 -1.803558232286169405e+00
4.337233937224231617e-02 4.154793833538820147e-01
-1.008632690600200360e-01 -4.626929496440958522e-01
-4.033869830410592439e-01 -6.940394244661437284e+00
-6.512147878470173068e-02 -1.954641644414853774e+00
1.761930649620506717e-01 5.042408879794840537e+00
1.577670413768927082e-01 2.266251181930265535e+00
1.316361363304471843e-01 3.286064213798884470e+00
1.258001999435389706e-01 1.076469311416876184e+00
-1.395174844399572067e-01 6.609899280629940588e-01
-3.025338642909605746e-01 -6.118878191211716278e+00
-4.556051437476334454e-01 -6.099992764695631564e+00
2.646421059412332188e-01 6.515472148049512580e-01
4.161148391684391795e-02 -5.665627954825663837e-01
-3.162417673899836634e-01 -2.936683823251302172e+00
8.812418760361845349e-03 2.785600411122617803e+00
7.747761882550926460e-01 9.036676587946931960e+00
-1.812941593441636801e-01 2.105725056543538365e+00
4.987830918635867694e-01 9.187760000075616773e+00
2.387000467396210301e-01 2.483433586865249065e+00
1.811984624196524285e-01 -1.142568304223175346e+00
-2.705292437301372033e-01 -1.510834121286843690e-01
-2.373530158619609578e-04 -9.631567523203629078e-01
-4.606745581982170656e-01 -6.411602302211042215e+00
-2.321446693531629968e-01 5.854482219986518743e-01
-3.088778794607117684e-01 -5.996122918857160755e+00
5.058223632774004885e-01 4.117022980506648722e+00
8.635346343189023721e-02 1.945198931156811195e+00
-4.701760462865426510e-02 2.294579321704393493e+00
9.019324751759155712e-02 2.927241109993259371e-01
5.170153718190875769e-02 1.992412497447024977e+00
-3.736841786241095614e-02 -1.897985364866597191e+00
1.259793574975446584e-01 -1.227552723545560359e-01
-1.992728809973174364e-01 -4.655257636215086592e+00
-2.151622089884775713e-01 -1.699688386447698873e-01
4.824525140080742486e-02 -4.343648098699675053e-01
8.596131473398305189e-02 2.700615991800233040e+00
1.601081386375833582e-01 4.381418951731846256e+00
6.937485728822807562e-01 6.647670133662112235e+00
-7.024878308094224810e-02 1.246438150061645933e+00
-7.416862543512305894e-01 -6.222748037050187087e+00
3.554980387085320270e-01 4.050923987700349116e+00
-2.316198978115834028e-01 -6.760982692758624957e+00
1.940984283451752390e-01 2.521204439897420269e+00
-2.176907461129612767e-02 3.862069722539493988e+00
-5.708561000531610363e-02 -2.889470256961088168e+00
-3.334035796627362602e-01 -7.912993710239843104e+00
5.091344319498963822e-01 5.117950585859182056e+00
4.371719694350761354e-01 6.269961603340401091e+00
5.754721008796495063e-01 1.065138055507224735e+01
-9.630655771612290916e-01 -1.091577652629744399e+01
2.522049614710052401e-01 3.918726002087750793e+00
4.554499354700342617e-01 5.797825940438262826e+00
-6.091749024890178443e-01 -6.166091757501930282e+00
1.248240214783216118e-01 -2.407891880800906659e+00
-3.853403485826874530e-01 -8.215160534497211176e-01
4.939356585376830089e-01 6.241633463566272688e+00
-6.085307726816552298e-01 -7.015935950725780579e+00
1.157211799720419959e-01 -7.554170606434218449e-02
3.524659472669347537e-01 6.798753545790795272e+00
-3.678390851963294489e-02 -4.003710421410135112e+00
-1.428080833613014355e-01 7.554170606434218449e-02
8.090531227319497365e-02 -3.399376772895397636e+00
2.823271856042631200e-01 1.897985364866597191e+00
-4.347415813112599503e-01 -3.399376772895397636e+00
-6.949813742000050532e-01 -1.059472427552399054e+01
3.960015132826340267e-02 0.000000000000000000e+00
-4.945782808015579124e-01 -8.347358520109811053e+00
1.352843429446633772e-01 7.459743473853790441e-01
6.784220209556410253e-02 -6.232190750308229665e-01
5.607993038843963607e-01 9.848749928138612830e+00
1.011767634945923006e-01 -2.955569249767387774e+00
-3.724528654534641214e-01 -1.125571420358698482e+01
1.295082526911252863e-01 1.907428078124639992e+00
5.579452132256120800e-01 8.828936896269992118e+00
-8.220506768610970350e-02 2.927241109993259371e-01
-6.613368658794734900e-01 -5.873367646502604345e+00
2.711371056541281299e-01 1.321979856125988229e-01
3.866102414172463697e-01 5.684513381341748328e+00
2.891565337757511234e-01 3.418262199411483682e+00
-2.907308708887395010e-01 -5.146278725633311346e+00
-1.214074054392272201e-01 1.321979856125988229e-01
1.928416237401893094e-02 5.014080740020712135e+00
-7.243536916295841843e-01 -7.535285179918131959e+00
-1.739785141208326502e-01 -3.588231038056253763e-01
-3.262478462530122858e-01 -8.309587667077640294e-01
3.134342248761742278e-01 -1.029255745126662180e+00
-1.840716386373198732e-01 2.124610483059623522e+00
4.119954056780382179e-01 8.564540925044795472e+00
8.099663073670984592e-02 -2.672287852026104638e+00
-7.115198544505224598e-02 -6.515472148049512580e-01
1.072332024337828704e-01 -7.176462076112507527e-01
-4.202539208030520168e-01 -1.085912024674918763e+00
-3.178155173832362679e-01 -3.814856156249279984e+00
3.411877476103519768e-01 3.758199876701023623e+00
-1.783037146454798105e-02 1.973527070930939376e+00
5.193324793275190532e-02 2.540089866413505870e+00
1.817453723448665404e-01 1.973527070930939376e+00
8.420578840987008595e-02 2.965011963025430131e+00
-1.050052710359769548e-01 -3.833741582765365141e+00
-6.651650846393064587e-02 -4.938539033956369728e+00
-2.064693180562490460e-01 -5.184049578665481661e+00
1.059427700793854760e-01 3.569345611540168051e+00
6.238800545298876440e-03 1.784672805770084025e+00
2.549608910267693873e-01 2.625074285735890633e+00
2.624132993782496981e-01 7.554170606434218449e-02
-4.989393387965163074e-02 2.558975292929591028e+00
-1.767656966825056353e-01 -4.230335539603162331e+00
-2.638414192436314143e-01 -5.372903843826337678e+00
6.253786957448060901e-01 1.246438150061645977e+01
-4.553151505572236579e-01 -7.072592230274035607e+00
1.090988348803977881e-01 1.699688386447698818e+00
6.311360993763679428e-01 1.130292776987719883e+01
8.173695256174562385e-01 6.506029434791470223e+00
-2.174179808132862823e-01 -6.137763617727801657e-01
-5.979136557316609007e-03 2.162381336091794726e+00
-1.627168755727403382e-01 -2.917798396735216571e+00
3.126167613312665905e-01 3.257736074024756956e+00
-6.535355285008513926e-01 -3.597673751314296453e+00
2.963881183188460389e-01 8.876150462560206122e+00
-5.409331052078969471e-02 -1.435292415222501505e+00
-3.055308866180819760e-01 -2.521204439897420269e+00
-1.185457155008386443e-01 -2.747829558090447044e+00
-3.361749388561617868e-01 -6.600456567371898231e+00
-1.772423454743715654e-01 -6.137763617727801879e+00
3.423401326948575241e-01 -8.687296197399350106e-01
-4.010274728590362270e-01 -4.390861664989889057e+00
-4.911655879040183192e-02 -1.548604974319014893e+00
-1.130931363343238155e-01 3.871512435797536789e+00
-4.796655711225077390e-01 -6.619341993887982944e+00
-2.293636107314048767e-01 -3.002782816057601778e+00
-6.038326074986722913e-01 -7.318102774983148429e+00
1.001064014233236654e-01 3.465475765701697686e+00
3.557220009928739324e-01 -6.798753545790795494e-01
1.593930015774205899e-01 4.456960657796188663e+00
-1.778603958008801583e-02 -2.832813977412831918e-01
4.426806281938523435e-01 2.861142117186960210e+00
9.991015258738106253e-01 9.319957985688215985e+00
-3.981706967575511513e-02 -2.776157697864575002e+00
3.215740208355082341e-01 3.805413442991237627e+00
1.122438704960990047e-01 2.379563741026778700e+00
-3.211812744675487941e-01 -5.618414388535449611e+00
-1.111254536433042617e+00 -1.169952172671499468e+01
-2.619594987609270564e-01 -3.172751654702371304e+00
3.552432923244251417e-01 1.378636135674244700e+00
-2.449642417232225367e-01 -3.597673751314296453e+00
-2.887581324814806893e-01 -2.936683823251302172e+00
2.731923846464586747e-01 3.333277780089098474e+00
5.505552513344748045e-01 6.109435477953673477e+00
2.602645664054340988e-02 5.099065159343096898e-01
-1.605199852246964043e-01 -3.644887317604510457e+00
-1.361162696774467218e-01 -2.908355683477173770e+00
4.998119894851161260e-01 5.486216402922850399e+00
-3.778842530678974687e-01 -7.355873628015319632e+00
-5.254392951792458133e-01 -5.986680205599117954e+00
1.730522879589081464e-01 2.662845138768061837e+00
3.045744148375710836e-01 1.378636135674244700e+00
6.964196535766556395e-02 -5.854482219986518743e-01
5.646447050869162210e-01 2.237923042156137132e+00
-6.200620824159686073e-01 -9.999833340267295867e+00
-7.378058395818397619e-01 -4.910210894182241326e+00
-1.581371963038647188e-01 1.038698458384705037e-01
5.746502495105217934e-01 1.127459963010307042e+01
-9.902588162440860431e-02 5.165164152149396060e+00
5.265930543484414333e-02 -2.020740637221153158e+00
1.220017298990196536e-01 7.280331921950978114e+00
1.054007632441236880e-01 1.916870791382682571e+00
5.340246806214569153e-01 3.852627009281451631e+00
-2.082050870286747124e-01 -1.661917533415528059e+00
2.111995057772436402e-01 2.851699403928917409e+00
-4.617947361245552940e-01 -4.060366700958392139e-01
-7.217519016959165201e-01 -5.136836012375267657e+00
-7.207036527131652215e-02 -3.446590339185611640e+00
3.028210847867903732e-01 3.144423514928243346e+00
8.346261889861854300e-02 3.682658170636681216e+00
3.815830500698666472e-01 4.504174224086402667e+00
-8.129713864458325279e-02 -1.794115519028126604e+00
-5.767359520613793422e-02 -1.312537142867945317e+00
-2.227811190907593997e-01 -1.350307995900116520e+00
-5.616565105719651951e-01 -6.817638972306881762e+00
-4.231533291408874353e-01 -4.626929496440959078e+00
-2.276824372783120554e-01 -1.152011017481218369e+00
-4.540755531048180221e-02 1.633589393641399656e+00
1.705296773382697362e-01 3.710986310410809619e+00
6.089028143598430587e-01 5.193492291923524462e+00
-6.632493904061627088e-01 -7.988535416304184622e+00
-9.681526560443252105e-01 -9.471041397816900798e+00
4.070936197695502190e-01 4.929096320698327816e+00
2.428849946613491906e-01 7.629712312498559967e+00
-3.063204700325168339e-01 -3.512689331991911246e+00
4.210454721185939997e-01 3.493803905475825755e-01
1.674135459376993040e-01 1.397521562190330302e+00
-4.211693858273288793e-01 -3.871512435797536789e+00
3.907033338784466903e-01 4.032038561184264402e+00
-2.551209485509084995e-01 -1.227552723545560359e-01
1.939190522137852202e-01 1.850771798576383409e+00
8.605224558396216972e-02 -1.265323576577731535e+00
-2.687557214051784493e-01 -5.202935005181568151e+00
-3.787064500183731086e-01 -4.523059650602487380e+00
1.595230706667125076e-01 -5.287919424503952914e-01
4.366737361974393772e-01 7.695811305304859573e+00
1.838901141329799260e-01 5.155721438891354147e+00
-1.685718364770233957e-01 -2.492876300123291866e+00
-1.288602186567016639e-01 3.871512435797536789e+00
5.258210184434264356e-01 6.458815868501256219e+00
1.796326003333944543e-01 2.757272271348489401e+00
-1.274379351543773742e-01 -7.289774635209020914e+00
2.381381232078150778e-01 4.626929496440959078e+00
2.571858115814629753e-01 3.427704912669526482e+00
1.338124956898822659e-01 3.975382281636007153e+00
-2.113541423223342097e-01 -3.965939568377964797e+00
1.173552637233758605e-01 3.569345611540168051e+00
-2.772673853155595558e-01 -3.172751654702371304e+00
-4.404975533266347609e-01 -4.381418951731846256e+00
1.445447282070754236e-01 -8.026306269336357380e-01
-1.035956778186451679e-03 -3.814856156249279984e+00
-7.010474241685010766e-01 -9.999833340267295867e+00
1.171620842535278928e-01 -1.643032106899442235e+00
5.120507954601386524e-01 1.210555839681083512e+01
-1.307692743850385753e-01 2.596746145961762231e+00
-5.119043934229047244e-01 -8.281259527303511447e+00
2.753681461086231463e-01 1.916870791382682571e+00
5.659343561264799094e-01 6.128320904469759078e+00
4.514606437458122401e-01 2.247365755414179933e+00
-6.164647098502820111e-01 -3.493803905475825755e-01
6.766053302836824157e-01 9.102775580753233342e+00
3.412386325362251061e-01 -1.567490400835100273e+00
1.589605893104099055e-01 9.159431860301489037e-01
-1.675772624360407359e-01 -1.926313504640725816e+00
-4.641859363903803049e-01 -6.770425406016667758e+00
4.529133025319193595e-01 4.069809414216434718e+00
-1.935625196881067822e-01 -2.851699403928917409e+00
-6.105398602194392899e-01 -4.985752600246583732e+00
4.479566196070609019e-01 2.134053196317666323e+00
1.201033209964248588e-01 -3.777085303217109225e-02
-3.371649892178093383e-02 2.436220020575035061e+00
-2.107388820804480811e-01 4.721356629021386531e-02
3.019281095748813648e-01 4.098137553990563120e+00
-2.372234178878865063e-01 -2.190709475865923128e+00
-1.656053112157687413e-01 -1.690245673189656239e+00
4.422078868171020472e-01 1.022645845846032131e+01
2.064004976822297888e-01 4.919653607440284127e+00
2.582337412412678557e-01 3.380491346379312478e+00
3.964565432897840802e-01 6.562685714339727028e+00
-9.310694206593517208e-02 -1.690245673189656239e+00
8.006277508271823773e-02 -8.215160534497211176e-01
8.597870850338674986e-02 -1.605261253867271143e-01
-2.340159692929105056e-02 -2.209594902382008730e+00
-1.355683025707529049e-02 8.498441932238494367e-02
3.497578215486074615e-01 3.097209948638029786e+00
-6.546836718835462310e-02 7.270889208692934425e-01
3.033414121485480258e-02 1.029255745126662180e+00
-2.455851371943045258e-01 -4.749684768795514600e+00
-4.626901838152346347e-01 -5.325690277536123673e+00
-2.361937003784967404e-01 -1.161453730739260948e+00
3.072520685278817831e-01 4.390861664989889057e+00
2.046229699817388725e-01 1.416406988706415959e-01
6.787533323821186571e-01 1.404131461470960218e+01
-2.557083259045851986e-01 -3.833741582765365141e+00
-2.352788073468188301e-01 -9.556025817139286005e+00
-1.547135981343440159e-01 -5.165164152149396060e+00
-2.319720923693528725e-01 -5.014080740020712135e+00
-5.251026697577779734e-01 -8.876150462560206122e+00
-3.784332373489036616e-01 -4.551387790376616671e+00
1.139758895731745186e-01 2.464548160349163908e+00
4.629720406638226371e-01 2.096282343285495564e+00
8.039597594423062432e-01 6.279404316598443891e+00
7.018373413646697978e-01 5.202935005181568151e+00
-4.248476406125335503e-01 -1.737459239479870021e+00
-2.676746128923435109e-01 -5.731726947631962332e+00
-1.724116026632900867e-01 -3.031110955831729736e+00
1.667836763825917556e-01 -3.890397862313622390e+00
3.234107236726251333e-01 3.795970729733194382e+00
1.359350180072898540e-01 3.947054141861878751e+00
-5.574619969519481466e-02 1.935756217898768394e+00
2.748116642151617328e-01 1.831886372060297807e+00
2.273646558150905495e-01 2.832813977412831807e+00
4.535495188519885201e-01 2.861142117186960210e+00
-1.524798903681095219e-01 -2.861142117186960210e+00
1.346185936182320991e-02 3.588231038056253208e+00
-1.224999348909020791e-01 1.029255745126662180e+00
-2.047057954749825770e-01 -1.624146680383356856e+00
-7.940513201505414731e-01 -5.354018417310252076e+00
-1.759154803274215195e-01 -1.463620554996629686e+00
4.596968975713556227e-01 8.479556505722410265e+00
3.348818858409302601e-02 -4.532502363860530514e-01
-2.551723182070635421e-01 -6.855409825339052965e+00
4.403642532924267328e-01 7.563613319692261250e+00
-3.140975120748357163e-01 -2.813928550896746206e+00
-5.544743303132777801e-02 -7.837452004175501363e-01
-4.989250058183542502e-01 -5.448445549890680084e+00
5.373730044710169906e-01 4.286991819151419136e+00
5.847671450283048467e-02 -2.115167769801581166e+00
7.879999702395035222e-02 1.897985364866597191e+00
8.994233001489428114e-02 2.795043124380660604e+00
-1.383629525968599894e-01 -2.927241109993259371e+00
4.815067984394460487e-01 4.371976238473803456e+00
2.949541568529947533e-01 1.718573812963784642e+00
-5.615122529124496609e-01 -6.260518890082358290e+00
-3.398999940825009891e-01 -7.544727893176174760e+00
3.916854388922581531e-01 4.296434532409461049e+00
-4.066426775051364406e-01 -1.026422931149249429e+01
-2.151556540260377293e-01 -8.309587667077640294e-01
-6.437509613488570093e-01 -9.612682096687542810e+00
5.553285053096144175e-01 8.385129373141982256e+00
1.814652677146358917e-01 2.294579321704393493e+00
1.203479510259861246e-01 3.163308941444328948e+00
-2.532654277429163478e-02 -6.515472148049512580e-01
-7.174175904481915056e-02 -3.692100883894724461e+00
-1.371972011999370855e-01 -3.068881808863900940e+00
-1.094089734598914510e-01 1.397521562190330302e+00
6.835114270152134464e-02 2.927241109993259371e-01
7.035707059948350661e-01 9.055562014463019338e+00
6.555853302009251315e-01 7.270889208692934425e+00
-1.876415661825077685e-01 -3.116095375154114833e-01
-5.753876718722162886e-01 -9.131103720527359968e+00
1.201477340239613251e-01 1.888542651608554612e-02
7.384322946627062123e-01 5.278476711245909669e+00
-1.176864178315870230e-01 -2.341792887994607497e+00
2.834615937331091406e-01 6.638227420404069434e+00
-3.814509939384247428e-01 2.832813977412831571e-02
3.114243015372515980e-02 1.595818540609228453e+00
-3.555495028146229974e-01 -5.306804851020038072e+00
-2.652141771431184569e-01 -4.466403371054231464e+00
-2.335914616452189341e-02 -1.831886372060297807e+00
4.922557554882053266e-01 5.542872682471107204e+00
-1.667836363475581340e-01 -5.165164152149396060e+00
2.223289912277011671e-01 2.379563741026778700e+00
4.338871661786695699e-01 9.631567523203626635e+00
-3.347327240889116234e-02 2.351235601252650298e+00
-5.547831748139956387e-01 -7.336988201499234918e+00
3.786910637354406473e-01 -0.000000000000000000e+00
5.143382870697117415e-01 2.407891880800906659e+00
-2.580895873205164004e-01 -2.181266762607880327e+00
-4.812472232742048273e-01 -4.759127482053557401e+00
5.799516696398278048e-01 3.361605919863226877e+00
-2.011086958245675294e-01 -2.540089866413505870e+00
3.395950533712452368e-01 3.012225529315644135e+00
-3.494098885074320426e-01 -5.193492291923524906e-01
-2.498641902625570177e-01 -4.721356629021386531e-01
-2.314020204855618823e-01 -2.842256690670874164e+00
-4.624192300952725820e-01 -6.987607810951651288e+00
1.805993995285979925e-01 1.794115519028126604e+00
1.993033271295160946e-01 2.672287852026104638e+00
5.475544562274803351e-01 5.618414388535449611e+00
-4.112809459427214653e-01 -2.917798396735216571e+00
-8.814111007554882582e-02 1.369193422416202122e+00
4.868646176285980065e-01 3.219965220992585309e+00
1.175456877268904465e-01 8.592869064818923208e-01
-2.882400572902613090e-01 -3.852627009281451631e+00
-5.513637539295291878e-01 -2.889470256961088168e+00
4.110959493606441972e-01 4.494731510828359866e+00
6.404065294038066569e-02 -3.304949640314970294e-01
-3.093578242143057433e-01 -6.506029434791470223e+00
1.657832845325893367e-01 3.871512435797536789e+00
3.192453394321747018e-01 -1.982969784188982065e-01
2.695988429449858725e-01 3.767642589959065980e+00
-6.253912487486404936e-01 -7.044264090499908093e+00
3.932069147560494915e-02 2.738386844832404243e+00
-2.383268551428940896e-02 3.002782816057601778e+00
-5.261054659651968057e-01 -7.129248509822293300e+00
2.110297352791111192e-01 9.159431860301489037e-01
-6.979241273313183669e-01 -5.967794779083032353e+00
4.591313896826663132e-01 8.026306269336357602e+00
7.228922652869422816e-01 2.965011963025430131e+00
8.029003041700698562e-01 1.363527794461376352e+01
2.416903930150494095e-01 7.884665570465715589e+00
-5.435716170523303692e-01 -1.242661064758428857e+01
-1.844988089892876659e-02 -2.304022034962436738e+00
-5.711529843419146379e-01 -1.110463079145830001e+01
-7.846911253115994578e-01 -1.133125590965132723e+01
-2.116514691042810370e-01 -6.893180678371223502e-01
-2.978427991421984111e-01 -1.888542651608554612e-01
2.969085440774752241e-02 5.004638026762668890e-01
8.412193726561207896e-01 9.962062487235124664e+00
5.717671628543746776e-02 2.190709475865923128e+00
-6.291088117311369743e-01 -9.282187132656044781e+00
-6.836396970802992301e-02 -2.351235601252650298e+00
3.149481207480981509e-02 1.973527070930939376e+00
-8.072863287540210653e-01 -7.846894717433543498e+00
2.884936247233653162e-01 4.060366700958392139e-01
-3.345953828969391308e-01 -1.529719547802929069e+00
-2.190227391362279674e-01 1.945198931156811195e+00
-8.497258909110090297e-01 -5.354018417310252076e+00
1.832082737935868955e-01 1.841329085318340608e+00
-2.875380639094788915e-01 -2.540089866413505870e+00
-2.067150354319972558e-02 1.699688386447698818e+00
4.860922104661596910e-01 7.724139445078987976e+00
8.707237665138267690e-01 3.644887317604510457e+00
8.455541847613952389e-02 -1.048141171642747782e+00
-3.750466050775809745e-01 -4.296434532409461049e+00
5.920231233063491527e-02 -1.265323576577731535e+00
1.695812733543070883e-01 2.030183350479195958e+00
-1.866992451695235200e-01 -3.682658170636681216e-01
-2.558816174528033560e-01 -9.820421788364482873e-01
-5.938995288660940952e-01 -1.115184435774851401e+01
7.705024770015481139e-02 -3.191637081218456906e+00
3.275375735676617772e-01 7.525842466660089158e+00
1.155986061487107724e-01 3.833741582765365141e+00
-2.188700108693044100e-01 -4.891325467666155724e+00
4.780056800712637610e-01 7.318102774983148429e+00
-2.160880214342004446e-01 -8.215160534497211176e-01
1.006846995335981647e-02 7.270889208692934425e-01
2.301263066384892364e-01 5.854482219986518743e+00
7.303742448647208840e-02 1.482505981512715065e+00
2.498892930933555856e-01 1.699688386447698873e-01
1.417125255146037544e-01 -6.609899280629940588e-01
3.883237431354643054e-01 6.619341993887982944e+00
3.669257006577118507e-01 3.531574758507997291e+00
-8.839569737458256860e-02 -2.304022034962436738e+00
-8.083894559397200030e-01 -8.300144953819597049e+00
2.340574152388256446e-01 3.059439095605858139e+00
4.202264681050476014e-01 1.680802959931613438e+00
2.720246762320008282e-01 8.762837903463692513e+00
3.524143223361564936e-01 6.279404316598443891e+00
-1.550770322736986784e-01 4.126465693764691522e+00
5.875185824636999232e-01 5.986680205599117954e+00
6.463138417322995544e-01 8.621197204593052277e+00
-8.577859224341183308e-01 -1.475896082232085327e+01
1.597306612067684317e-01 -1.850771798576383409e+00
-6.383512383943804602e-01 -8.687296197399350106e+00
-2.917029976594799345e-01 -2.728944131574360998e+00
1.308828520045532129e-01 4.929096320698327816e+00
-1.034562236930627599e-01 1.340865282642073719e+00
-2.906218834650917127e-01 -3.078324522121943740e+00
-6.600423108072267508e-02 -2.813928550896746206e+00
2.424826261996963495e-01 1.576933114093142851e+00
1.820647797353090735e-01 3.191637081218456906e+00
2.687068787050335139e-01 1.255880863319688734e+00
-6.571092098615245458e-01 -5.467330976406764798e+00
-2.027213194057728152e-01 1.558047687577057472e+00
6.134112588049540626e-01 1.011314589936380948e+01
-1.410768427901472610e-01 -4.268106392635332647e+00
4.459046154983702381e-01 4.825226474859857007e+00
-9.548329630891041475e-01 -1.133125590965132723e+01
-5.635384926159621166e-01 -5.826154080212390340e+00
3.422160555384826108e-01 1.218110010287517531e+00
-1.833790808053334664e-01 -2.200152189123965929e+00
2.943877690031076674e-02 3.134980801670200545e+00
-1.828673258925364586e-01 -5.608971675277406810e+00
1.736889754835319044e-02 -1.416406988706415904e+00
-3.209371517643174188e-01 -3.928168715345793149e+00
1.656313918262234119e-01 3.616559177830382055e+00
-9.319700186948312037e-01 -9.867635354654696656e+00
-1.498659821756557486e-01 -4.749684768795514600e+00
5.976373674003081747e-03 2.473990873607206264e+00
6.030653908078915659e-01 9.338843412204301586e+00
-2.213073101198553272e-01 -5.174606865407439749e+00
3.296660603176261306e-01 5.287919424503952914e-01
-9.618357124189877427e-02 -9.631567523203629078e-01
3.510754545729425913e-01 1.104797451191004365e+00
2.913777214297247342e-01 2.634516998993933434e+00
-4.672107274224639450e-01 -6.534357574565598625e+00
-1.608608664126766341e-01 1.293651716351859937e+00
5.628959791684260416e-01 7.497514326885960756e+00
-4.287831473150633399e-01 -8.677853484141307305e+00
4.221816324766523021e-01 1.048141171642747693e+01
2.559886530677609184e-01 4.796898335085728604e+00
-1.831851742319864917e-02 4.523059650602487380e+00
3.939610386554805860e-02 9.442713258042773061e-03
4.470793482775387573e-01 4.154793833538819925e+00
-1.899708480340080996e-01 -4.343648098699675053e-01
-3.203761613061515412e-01 -5.580643535503278407e+00
-1.289068226970854422e-02 -1.038698458384705037e-01
-1.129537301986975051e-01 -2.615631572477847833e+00
-7.854277892228682389e-02 -2.946126536509344973e+00
3.027742470004043396e-01 3.049996382347815782e+00
-3.182863248436161308e-01 -6.411602302211042215e+00
-4.650490820923047774e-02 1.539162261060971870e+00
4.145756629783803882e-01 1.435292415222501505e+00
6.396078148569434019e-01 6.033893771889331070e+00
4.929156782429855999e-01 9.829864501622525452e+00
-3.217963418042676937e-01 3.777085303217109225e-01
7.905652330831420826e-01 6.638227420404069434e+00
-1.879280357335118279e-01 -1.803558232286169405e+00
3.850039586579566409e-02 -8.120733401916784278e-01
-3.860264615765814922e-01 -3.701543597152766818e+00
1.361591840068888115e-01 1.406964275448373103e+00
-4.035218552821591143e-01 -2.936683823251302172e+00
2.830680171890032071e-01 3.682658170636681216e+00
-2.548248402661161260e-01 -3.002782816057601778e+00
-2.601592634017431058e-02 -1.029255745126662180e+00
1.686763004460635762e-01 -2.625074285735890633e+00
-2.729763183567149309e-01 -4.381418951731846256e+00
-4.518139913748812075e-01 -1.057583884900790583e+00
2.019371608532471163e-01 -8.781723329979778114e-01
-4.388408643053641200e-01 -5.514544542696978802e+00
-7.714558856699287037e-02 1.850771798576383409e+00
-1.654788710556223674e-01 -1.161453730739260948e+00
2.099784100764197914e-01 -1.548604974319014893e+00
-3.726746069497627323e-02 2.039626063737238759e+00
2.134805158471891340e-01 1.217165738961713295e+01
7.103182564495723328e-02 -5.099065159343096898e-01
2.482514024750042680e-01 3.748757163442980378e+00
1.334995317117973436e-03 -5.778940513922176336e+00
-1.434714458632967427e-01 -3.484361192217783287e+00
-2.150982462538823803e-01 -6.392716875694956613e+00
-5.229698860362753665e-01 -6.864852538597095766e+00
-4.996343021204254220e-01 -8.942249455366505728e+00
-5.446264982860541393e-01 -1.084967753349114616e+01
3.578580298036057594e-01 4.910210894182241437e-01
2.098948795964240277e-01 5.231263144955695665e+00
1.647675558442367738e-01 6.383274162436913812e+00
-4.377268936723353598e-01 -6.600456567371898231e+00
-6.044819819902650382e-01 -2.691173278542190239e+00
1.634536363263342784e-01 2.502319013381334667e+00
4.173623249617373077e-01 9.131103720527359968e+00
-3.841416154969787278e-01 -4.456960657796188663e+00
1.976689320757612015e-02 -2.530647153155463069e+00
7.250861888047688275e-02 3.663772744120595615e+00
-1.579832883919215780e-01 1.718573812963784642e+00
2.338055277952613420e-01 3.116095375154114944e+00
-2.558141124533438449e-01 -6.194419897276059572e+00
-3.097796209710940718e-01 -3.399376772895397636e+00
1.829780881870877729e-01 2.530647153155463069e+00
-5.038067551239490127e-01 -2.398449167542864302e+00
5.572680231300176645e-01 8.451228365948280086e+00
-2.511731691466606575e-01 -6.609899280629941032e+00
1.102262520828068693e-01 -3.456033052443654885e+00
-3.957417260954020355e-01 -2.577860719445677073e+00
3.920363052258608039e-01 5.854482219986518743e+00
-3.968147882570697282e-01 -5.032966166536797736e+00
1.636997089476583123e-01 -2.360678314510693265e-01
4.307627437983509999e-01 6.232190750308229887e+00
5.734241412652836267e-01 2.294579321704393493e+00
2.349044848990746726e-01 4.664700349473129393e+00
-1.784911088865834827e-01 2.738386844832404243e+00
6.473782946570996177e-01 1.224719909568147713e+01
2.978531556321371010e-01 3.720429023668851976e+00
9.615994495684619947e-01 1.250215235364862920e+01
-1.548353691804810472e-01 -4.249220966119247045e+00
8.862010366117863136e-02 1.199224583771432151e+00
-4.915880906054800881e-01 -7.997978129562228311e+00
-6.716975827023029533e-01 -1.058528156226594774e+01
-8.852742890533149556e-01 -9.131103720527359968e+00
4.993724863767454170e-01 4.759127482053557401e+00
-2.644459656971978948e-02 2.672287852026104638e+00
1.430804178846384889e-01 -9.253858992881917045e-01
6.989489852952650573e-01 7.912993710239843104e+00
7.878672628238702069e-01 9.395499691752558391e+00
1.298548018271786508e-01 3.777085303217109225e-01
-9.184540280144995461e-02 -4.721356629021386531e-02
-2.845428850707671375e-01 -4.608044069924873476e+00
2.615281125909930671e-01 2.379563741026778700e+00
-5.036900120020862959e-01 -4.796898335085728604e+00
-6.075319006528259180e-01 -6.175534470759973082e+00
-2.324744534433959009e-01 -3.380491346379312478e+00
-2.171877902308378683e-01 -4.409747091505974659e+00
2.920180275876315124e-01 4.608044069924873476e+00
-2.753181251527659842e-02 9.442713258042773061e-02
3.156410477059137798e-01 1.567490400835100273e+00
-2.779176070383832520e-01 -1.095354737932961564e+00
8.844410462765191216e-03 2.832813977412831918e-01
5.775966447184274211e-01 2.417334594058949904e+00
8.062579164061318693e-01 2.171824049349837527e+00
3.002023817997523936e-01 3.928168715345793149e+00
-5.272457073472582856e-01 -1.076469311416876184e+00
-1.742165703412991984e-01 -3.276621500540842113e+00
4.369087551956103016e-02 1.718573812963784642e+00
-2.010664929677599133e-01 -4.022595847926220713e+00
3.686265138590457124e-01 4.050923987700349116e+00
5.709749485403890074e-02 -1.897985364866597191e+00
-1.948778511092032761e-01 -7.743024871595074465e-01
-6.673632690701529757e-01 -5.788383227180219137e+00
2.023150639495236991e-01 1.161453730739260948e+00
-2.414834353939105532e-02 -4.532502363860530514e-01
3.543058644324734163e-02 1.699688386447698873e-01
1.829260811311691215e-01 1.133125590965132767e+00
6.318742064310579609e-01 5.618414388535449611e+00
-4.372576987901569678e-01 -4.220892826345118642e+00
1.519850546257047463e-01 2.861142117186960210e+00
5.564496775440520571e-01 3.512689331991911246e+00
2.780287948044553592e-01 4.041481274442306315e+00
6.216577043724446083e-01 7.525842466660089158e+00
1.610734081076748703e-01 1.794115519028126882e-01
3.453416793881646796e-01 4.844111901375941720e+00
3.950005015139415598e-01 6.515472148049512580e-01
-2.023045824630046730e-01 -1.897985364866597191e+00
2.571129596665087669e-01 4.778012908569643002e+00
2.750960453796865157e-01 4.334205385441633140e+00
-6.044179174896372464e-01 -9.622124809945585611e+00
2.436319892070393234e-01 3.777085303217109225e-01
2.602244709954759094e-01 1.954641644414853774e+00
2.770254569166198388e-01 2.615631572477847833e+00
-9.195782581924584476e-02 4.532502363860530514e-01
6.540362835829001131e-01 6.194419897276059572e+00
-1.525304752723631585e-01 -8.404014799658067192e-01
2.334373888036307965e-01 4.154793833538819925e+00
-2.089964412816168460e-01 -2.993340102799558977e+00
-2.984607476197432274e-01 1.539162261060971870e+00
-3.661277477121150370e-01 -3.871512435797536789e+00
-8.504435766574561240e-02 -5.854482219986518743e-01
1.310593457662962702e-01 -2.832813977412831918e-01
-2.719276013896332073e-03 -9.442713258042773061e-01
-1.789626417869876196e-01 1.888542651608554612e-01
-2.439988997656343528e-01 -4.721356629021386198e+00
6.414311255837658043e-01 7.289774635209020914e+00
-6.428205455194460072e-01 -5.325690277536123673e+00
-6.405070076950313274e-01 -6.345503309404742609e+00
2.679533956264242289e-01 3.918726002087750793e+00
-3.207235739992274071e-01 2.304022034962436738e+00
1.848866932149156872e-01 3.767642589959065980e+00
1.321374473052469578e-01 1.218110010287517531e+00
-2.117972239630025733e-01 -1.992412497447024977e+00
-4.025318483553812499e-01 -5.146278725633311346e+00
1.169510067537927189e-01 -1.085912024674918763e+00
-6.664552963406718787e-03 -1.274766289835774336e+00
1.125208326925494773e-02 -1.567490400835100273e+00
-7.877382101522560631e-02 1.425849701964458704e+00
4.062500219400754231e-01 5.476773689664808487e+00
-3.821718817278645791e-02 -3.399376772895397747e-01
-2.601408233051936275e-02 1.671360246673570860e+00
-2.968847976864565918e-01 -2.304022034962436738e+00
3.158706164955530915e-01 3.361605919863226877e+00
1.484324232270766708e-01 2.795043124380660604e+00
1.955396787372664369e-01 2.625074285735890633e+00
-1.238719083191237719e-01 -4.466403371054231464e+00
-3.122597334302015804e-01 -2.898912970219131413e+00
3.474172905382602039e-01 8.177389681465040638e+00
-1.569730663015264371e-01 -3.965939568377964797e+00
8.410670660677505017e-01 8.913921315592377326e+00
-5.676288374698297279e-01 -7.006493237467736890e+00
-5.287514253307135093e-01 -6.015008345373246357e+00
-5.513588609929173656e-02 7.554170606434218449e-01
-5.145355500510018221e-01 -5.278476711245909669e+00
-1.767300422048709019e-01 -5.061294306310926139e+00
6.934523112876190831e-01 7.601384172724431565e+00
1.586206333046407402e-01 1.888542651608554612e-01
-6.376120482859731764e-01 -8.356801233367853854e+00
-6.575851566344096399e-01 -5.051851593052883338e+00
1.615932578811695997e-01 2.436220020575035061e+00
1.712148664791472152e-01 -2.738386844832404243e+00
4.447638480545331729e-01 5.278476711245909669e+00
1.314282832733927597e-01 -1.340865282642073719e+00
2.107821262916207694e-01 -2.266251181930265257e-01
-2.100116722204139197e-01 -5.391789270342423279e+00
-7.195816160678390749e-02 1.208667297029474952e+00
-6.327607384574082117e-01 -8.517327358754581468e+00
-9.584076646494280038e-02 1.388078848932287501e+00
1.841196475636708574e-01 4.749684768795514600e+00
3.060577121030412795e-01 4.003710421410135112e+00
3.006685623569343990e-01 -4.060366700958392139e-01
4.063278681517616397e-01 6.015008345373246357e+00
2.037406805117184805e-01 3.134980801670200545e+00
-1.247336354218147453e-02 3.862069722539493988e+00
2.420058605040973643e-01 4.693028489247257795e+00
-2.874316054670592591e-01 -3.456033052443654885e+00
1.222591025090781214e-01 2.540089866413505870e+00
5.002309422334726419e-01 4.296434532409461049e+00
6.677908936274921936e-02 2.077396916769409962e+00
2.415905019619639937e-01 2.587303432703719874e+00
1.779401432155937601e-01 2.606188859219805032e+00
-3.624353977165866159e-01 -5.127393299117225745e+00
3.123046336355745356e-01 5.372903843826337678e+00
4.321402677619470278e-01 5.032966166536797736e+00
4.789788832858479783e-02 6.260518890082358290e+00
4.172923508021495614e-02 -3.824298869507322785e+00
-4.312484349287992180e-01 -3.777085303217109225e+00
-3.533762967479172068e-01 -1.539162261060971870e+00
-9.234118547614840466e-02 -6.609899280629941143e-02
2.698824302237206596e-01 3.597673751314296453e+00
4.425652225632261128e-01 9.140546433785402769e+00
-2.165131688521656494e-01 -5.505101829438936001e+00
-2.420612237577285664e-01 -5.184049578665481661e+00
3.065518222721004826e-01 5.561758108987192806e+00
1.273708151273375833e-01 -2.643959712251976457e-01
-3.245672460379740443e-01 -1.850771798576383409e+00
-1.318095121578250449e-02 -2.181266762607880327e+00
-4.648993995955159608e-01 -2.625074285735890633e+00
-1.796955625617188967e-01 1.982969784188982065e-01
3.366412599635018044e-01 2.889470256961088168e+00
2.234581097660183480e-01 1.756344665995955623e+00
-2.778502995670834030e-01 -1.331422569384030918e+00
1.583799844000921553e-01 -2.011297923963110357e+00
1.215289526131057701e-01 1.482505981512715065e+00
6.160146245297128120e-02 2.832813977412831807e+00
-3.449972487647549046e-01 -3.238850647508670466e+00
-1.962118086969801833e-01 -2.011297923963110357e+00
1.419636287160280508e-01 1.510834121286843690e+00
-4.169107878334253892e-01 -6.203862610534100597e+00
-2.181582070389545547e-01 5.854482219986518743e-01
4.112058948552817922e-02 1.671360246673570860e+00
4.147645933835875098e-01 1.425849701964458704e+00
1.082077183631812572e-01 -1.945198931156811195e+00
-6.997304453553396253e-02 -5.099065159343096898e-01
-4.721544171612313545e-01 -4.032038561184264402e+00
5.104875225368904479e-01 5.863924933244561544e+00
-4.950243405602043900e-01 -4.966867173730498131e+00
-6.181784574102280327e-01 -3.918726002087750793e+00
3.314994638782138847e-01 1.605261253867271143e-01
-1.660636541938888544e-01 -3.550460185024082449e+00
-6.701689226540288313e-01 -1.192614684490802190e+01
-1.642680953334976768e-01 3.965939568377964131e-01
9.191144984864547673e-01 6.430487728727127816e+00
-1.661771935318187565e-01 -5.571200822245235829e-01
-8.612595240165116239e-02 -6.798753545790795494e-01
7.231716517015115420e-01 4.202007399829033929e+00
4.240349205488995743e-01 3.456033052443654885e+00
2.833780966740127027e-01 1.728016526221827442e+00
-1.579368721223664562e-01 -4.305877245667504738e+00
-1.957941342918338989e-01 -1.048141171642747782e+00
-5.876045645419843838e-02 4.494731510828359866e+00
3.386624261603192187e-01 6.354946022662785410e+00
-3.348034597165423509e-01 -6.845967112081009276e+00
-1.251449171612614986e-01 -5.316247564278080873e+00
6.661280973583584564e-02 3.862069722539493988e+00
1.843792735576424147e-01 8.215160534497211176e-01
1.129603018229488054e-01 5.760055087406091845e-01
-3.068389377146324981e-01 -3.739314450184938021e+00
2.117156102616853663e-01 3.635444604346467212e+00
9.883363507928527580e-02 3.578788324798210851e+00
4.694087200257080483e-01 5.703398807857834818e+00
-2.123269990799816764e-01 -4.145351120280777124e+00
5.715225371228574436e-02 1.671360246673570860e+00
1.188468473806962300e-01 -6.421045015469084571e-01
4.888120582884020182e-01 4.976309886988540931e+00
4.615065509932565480e-01 4.702471202505300596e+00
-3.413689679325219162e-01 -2.275693895188308336e+00
-5.181921081337683699e-01 -6.383274162436913812e+00
1.439124360991476670e-01 2.492876300123291866e+00
-2.644801277671278150e-01 -2.200152189123965929e+00
-2.766519437746461918e-01 -1.916870791382682571e+00
-1.397345505778085049e-02 -1.133125590965132767e+00
2.969656345589368196e-01 -4.721356629021386531e-01
-1.289749782681493262e-01 -1.359750709158159099e+00
-4.393135254902606757e-02 -1.888542651608554612e-02
-2.691418891176199923e-01 -5.826154080212390340e+00
-8.408583948799442931e-01 -1.388078848932287457e+01
-7.915311371982163002e-02 -3.304949640314970516e+00
3.449109404574548510e-01 2.804485837638703405e+00
1.238962709915608362e-01 3.323835066831056118e+00
5.076030365287500512e-01 9.971505200493167465e+00
-2.290820751839626745e-01 -4.815783761601813318e+00
-3.880495896133596689e-01 -2.804485837638703405e+00
3.012080714399887477e-02 -1.085912024674918763e+00
-1.838412124037164808e-01 -2.917798396735216571e+00
-5.366059620171604871e-01 -8.885593175818248923e+00
-2.126598850118693040e-01 -3.437147625927569283e+00
-1.465118210850177571e-01 -4.683585775989214994e+00
-4.460024033857159370e-02 -1.463620554996629686e+00
3.245853232022785639e-01 8.375686659883939456e+00
4.745802818402629075e-01 4.655257636215086592e+00
-1.138102314077960447e-01 -4.929096320698327816e+00
2.388512381569884990e-02 1.869657225092469011e+00
4.667536120171041913e-01 4.494731510828359866e+00
-4.080768340663825516e-03 -2.851699403928917409e+00
4.139801166229435392e-01 4.069809414216434718e+00
1.915213046376917638e-01 1.671360246673570860e+00
-4.377378688766062620e-01 -5.939466639308903950e+00
-4.831929970488532677e-01 -7.129248509822293300e+00
-1.589706695405152803e-01 -1.378636135674244700e+00
8.986153842768508371e-01 1.423016887987045820e+01
4.284755158990560808e-01 1.982969784188982398e+00
2.951896266651568568e-01 4.456960657796188663e+00
5.618714855722472395e-02 5.155721438891354147e+00
4.480406545098696292e-01 -9.725994655784055976e-01
4.270630509250546991e-01 7.299217348467062827e+00
7.029627560384004055e-03 -1.454177841738586885e+00
9.670547088133246705e-02 6.770425406016667758e+00
9.428884977675906776e-02 3.673215457378637971e+00
-5.450154325496671115e-01 -5.797825940438262826e+00
2.493387676501183370e-01 2.464548160349163908e+00
-2.218281260918586809e-02 -1.284209003093816914e+00
4.464265139046657560e-01 5.184049578665481661e+00
-2.798863480800887205e-01 -6.081107338179545074e+00
-5.827300778771972167e-01 -8.451228365948280086e+00
3.034432965303023727e-02 3.616559177830382055e+00
1.678039315435388701e-01 4.608044069924873476e+00
3.085452992643412107e-01 4.910210894182241326e+00
-6.783077369696602910e-01 -6.383274162436913812e+00
-4.977198223308354486e-01 -8.828936896269992118e+00
-2.230501890843508139e-01 -1.303094429609902516e+00
3.287513748793893797e-01 4.220892826345118642e+00
-4.048638572595703727e-02 -2.776157697864575002e+00
4.901941342623591935e-02 -4.041481274442306315e+00
1.294438185021663523e-01 2.672287852026104638e+00
-7.094015616839193239e-01 -1.283264731768012723e+01
3.538879484891168103e-01 -2.738386844832403910e-01
7.489430652658849441e-01 1.560880501554470356e+01
1.988206579864822965e-01 5.948909352566946751e-01
3.123181705864206403e-01 3.191637081218456906e+00
-9.577386221772637986e-02 -2.455105447091120718e-01
1.065952456774275914e-01 3.068881808863900940e+00
-1.653239959746665433e-01 -4.268106392635332647e+00
-3.041400045847408307e-01 -3.663772744120595615e+00
1.669664019251831666e-01 5.382346557084380922e-01
-4.231325261705190521e-01 -1.218110010287517531e+00
1.960094658543465873e-01 4.305877245667504738e+00
2.270899034632348767e-01 5.099065159343097342e+00
9.357920673384695354e-02 3.314392353573012873e+00
-3.932466225565617313e-01 -5.637299815051535212e+00
2.384681530834347751e-01 -5.760055087406091845e-01
-7.388248055371352541e-01 -1.385246034954874617e+01
3.623523629983264605e-01 3.427704912669526482e+00
-1.413579350556631031e-01 4.626929496440959078e+00
6.376159771851623581e-02 1.038698458384705037e-01
-9.817383203843368933e-02 -4.050923987700349116e+00
-1.093093324505125391e-01 -5.863924933244561544e+00
-6.895285720329308310e-01 -7.214232929144677620e+00
-3.098310735289182619e-02 3.437147625927569283e+00
2.717753198317410246e-01 9.546583103881243204e+00
-4.957173283110291595e-01 -9.112218294011276143e+00
-1.630841827243459663e-01 -3.692100883894724461e+00
-7.971358625360160099e-02 9.442713258042773061e-01
-3.750153339500646443e-01 -2.908355683477173770e+00
-2.797437372404240619e-01 -8.592869064818923208e-01
-1.427361851853319041e-01 -2.927241109993259371e+00
-1.937919046753352748e-01 -2.898912970219131413e+00
2.215608533535547153e-01 1.982969784188982398e+00
4.880063329928979732e-01 3.795970729733194382e+00
3.956571992812642907e-02 -1.019813031868619380e+00
-2.353992965993155495e-01 -1.728016526221827442e+00
-4.410691714639248806e-01 -3.465475765701697686e+00
-1.633807144994391669e-01 -1.095354737932961564e+00
-4.792921880015087177e-02 -3.304949640314970294e-01
3.649715228265771327e-01 2.681730565284147438e+00
-1.133046991275533100e-01 9.065004727721061029e-01
5.103297696362817104e-02 2.719501418316318198e+00
-5.220513025056913335e-04 -5.287919424503952914e-01
-1.791176484489170190e-02 1.170896443997303749e+00
-3.647802482576626981e-01 -2.152938622833752369e+00
1.372132177805733544e-01 3.937611428603836394e+00
-1.066695989425325841e-02 3.342720493347141719e+00
-2.488352006260530214e-01 -3.975382281636007153e+00
-1.978299777535987569e-01 -1.189781870513389350e+00
-6.788225740607717329e-02 -1.416406988706415904e+00
5.919041081569358792e-02 -2.747829558090447044e+00
5.176048057966630145e-01 4.560830503634659472e+00
-4.014137977424212522e-01 -5.542872682471107204e+00
-1.759365009657420098e-01 -2.304022034962436738e+00
-2.558508271549103097e-01 -2.067954203511367162e+00
-4.791947378079056130e-01 -1.246438150061645933e+00
-2.634968228472470697e-01 -2.492876300123291866e+00
3.562175891829573171e-01 5.665627954825663143e-02
-4.566017535519030779e-01 -7.846894717433543498e+00
-4.439100478619255052e-01 -4.589158643408786986e+00
-9.854783780718391617e-02 4.929096320698327816e+00
-9.632387025932039049e-02 -2.889470256961088168e+00
-2.579869341273510752e-01 -4.985752600246583732e+00
-3.434191717072601624e-01 -3.144423514928243346e+00
5.026647658133696212e-02 2.549532579671548671e+00
5.495565959325453970e-02 1.095354737932961564e+00
1.485240345539080298e-01 -9.631567523203629078e-01
8.538055149923347298e-02 1.860214511834425988e+00
1.924108175902032869e-01 4.107580267248605921e+00
9.471232797810889836e-02 -1.369193422416202122e+00
-7.352466649412177369e-02 1.114240164449047166e+00
-2.708952363870004709e-01 -3.276621500540842113e+00
5.175291119743880008e-01 4.173679260054905527e+00
-8.300478711859494707e-01 -1.402242918819351658e+01
-6.129099448418433571e-01 -2.804485837638703405e+00
9.614695965830711843e-01 1.007537504633163827e+01
1.369274780897747346e-01 -1.340865282642073719e+00
-4.725292001957095422e-01 -5.231263144955695665e+00
5.230009375213539036e-01 5.269033997987866869e+00
-4.935258878803305826e-01 -5.429560123374594482e+00
-1.484826756192382247e+00 -1.534440904431950514e+01
1.680683011816068995e-01 2.341792887994607497e+00
-2.360687141856491200e-01 -6.515472148049512580e-01
3.400245466508707709e-02 1.529719547802929069e+00
-6.767001918027578666e-01 -8.961134881882591330e+00
-1.704353121358005985e-01 -4.239778252861205132e+00
5.069982285174668979e-01 6.609899280629941032e+00
-1.213775118450390211e+00 -1.452289299086978325e+01
-3.231271601186775921e-01 -1.161453730739260948e+00
-5.738682995934628328e-02 2.077396916769410073e-01
2.465980328465500748e-01 -4.249220966119247045e-01
3.983943943848002045e-02 5.552315395729150005e+00
9.674952131083927043e-01 1.494781508748170751e+01
-1.525029316609994301e-01 -5.099065159343097342e+00
-5.618978028233281852e-02 -7.743024871595074465e-01
-1.950871519257104669e-01 -1.860214511834425988e+00
-6.934515786843413465e-02 -3.456033052443654885e+00
-2.302916263043241485e-01 -1.813000945544212206e+00
2.224292945894575935e-01 8.555098211786752671e+00
3.981930622492218380e-02 8.970577595140633020e-01
-3.374863401080047121e-01 -3.172751654702371304e+00
3.638027937896372022e-01 2.379563741026778700e+00
1.266827323617508438e-01 3.021668242573687380e-01
-2.686678372863384734e-01 -6.071664624921502273e+00
-1.688459108433617850e-01 -1.199224583771432151e+00
2.474321459762789666e-01 -3.210522507734542286e-01
-2.537962506257775488e-02 -2.237923042156137132e+00
9.641184553545477376e-02 9.914848920944911992e-01
4.244813486097646221e-02 8.687296197399350106e-01
-1.098548445921170985e-01 -4.419189804764017460e+00
-2.895517669486801227e-01 -5.382346557084380922e-01
5.203153439845233930e-01 5.042408879794840537e+00
-1.790627801354717497e-01 -3.928168715345793149e+00
-2.167992846133413865e-01 -2.228480328898094331e+00
4.299882151658902529e-01 5.788383227180219137e+00
-3.777059545992246803e-01 -3.909283288829707548e+00
-9.509128889781056637e-01 -1.083079210697505879e+01
2.724394539095105205e-01 4.145351120280777124e+00
2.608644009246993134e-01 6.893180678371223502e-01
1.888651600005680775e-01 -7.176462076112507527e-01
1.106077603114925118e-02 -3.304949640314970294e-01
3.195537457173464047e-01 2.880027543703045367e+00
-2.841280145629525022e-01 -3.824298869507322785e+00
-4.358632481963861660e-02 -9.253858992881917045e-01
-3.419896496355461224e-01 -3.134980801670200545e+00
1.286294424744851839e-01 1.397521562190330302e+00
7.070568500615573293e-02 1.888542651608554612e-01
3.105722084618880996e-01 3.361605919863226877e+00
-2.696169282104141085e-02 7.365316341273362433e-01
-1.565574605418877940e-01 -5.014080740020712135e+00
-9.616303552062940851e-02 -3.040553669089772537e+00
8.576895341564262643e-02 -4.815783761601814539e-01
4.502034484101201106e-01 1.982969784188982398e+00
5.298760307280956372e-01 8.177389681465040638e+00
-2.935228937833131435e-01 3.031110955831729736e+00
4.704649107287181553e-01 8.290702240561554248e+00
1.282460795424651689e-01 -4.060366700958392139e-01
1.293477408505814275e-01 2.511761726639377468e+00
-2.973277846501184984e-01 -7.450300760595747640e+00
5.262679816961273183e-01 2.341792887994607497e+00
-1.744226879720760237e-01 -8.404014799658067192e-01
8.235721563164728060e-03 -8.498441932238494367e-02
1.822125276577532815e-01 2.115167769801581166e+00
-4.119863393261199991e-01 -3.191637081218456906e+00
3.508400209900758293e-01 2.049068776995281560e+00
-8.147137541688713458e-02 -2.001855210705067556e+00
-3.589511568883572146e-01 -1.964084357672896575e+00
-4.212843803898970729e-01 -7.676925878788773971e+00
-5.661854924753376705e-01 -3.031110955831729736e+00
-5.711779101450690233e-01 -1.775230092512041224e+00
3.370268901066367229e-01 6.279404316598443891e+00
-1.273759838990872750e-01 -7.176462076112507527e-01
8.367267925371886517e-02 1.406964275448373103e+00
1.320639110265176275e-01 -1.265323576577731535e+00
-8.377292269475192232e-02 -2.030183350479195958e+00
-1.416913009475568967e-02 1.907428078124639992e+00
4.986766141612788417e-01 8.422900226174153460e+00
-5.069239972485363177e-01 -3.918726002087750793e+00
-6.319818884045248497e-01 -7.167019362854463616e+00
2.011990866773263054e-01 3.210522507734542286e-01
1.934861268951048596e-01 -5.571200822245235829e-01
5.418207597061761582e-01 6.147206330985845568e+00
-9.252168927108221641e-02 3.399376772895397747e-01
-4.279883306656422914e-01 -5.571200822245235607e+00
-1.093305459656352119e-01 -6.609899280629940588e-01
4.246685155310344073e-01 6.959279671177523774e+00
-4.263789394662553800e-01 -3.097209948638029786e+00
1.177911427202046057e-01 6.421045015469084571e-01
4.070135775909071163e-01 4.353090811957717854e+00
-3.168570622833253858e-01 -2.898912970219131413e+00
-8.336338970506117496e-01 -1.131237048313524163e+01
1.237543635177882767e-01 2.596746145961762231e+00
1.932088770559478585e-01 -2.237923042156137132e+00
-1.783121931289984863e-01 2.530647153155463069e+00
-1.630479065597740529e-01 -1.388078848932287501e+00
-8.247743181975280002e-01 -6.553243001081684227e+00
3.900712177711781331e-02 -1.208667297029474952e+00
-4.049071859218958958e-01 -5.032966166536797736e+00
5.690373348718023028e-01 3.956496855119921552e+00
4.497787679896030344e-01 -1.416406988706415904e+00
-1.893503710273404528e-01 -4.003710421410135112e+00
-4.678596834507069424e-01 -3.049996382347815782e+00
5.928275659609461012e-01 9.036676587946931960e+00
4.414318984040403460e-01 9.848749928138612830e+00
9.087954997153996350e-02 4.013153134668178801e+00
1.204219247133238718e-01 3.635444604346467212e+00
-4.028149184198042132e-01 -5.372903843826337678e+00
6.357498083585484405e-01 3.843184296023408386e+00
-3.710010525416241461e-02 -4.485288797570317065e+00
-3.516154047446142794e-01 -7.006493237467736890e+00
-8.267402193585977610e-01 -1.583543013373772901e+01
9.292583972904047140e-01 8.876150462560206122e+00
-1.457610275010130518e-01 1.095354737932961564e+00
8.179003260463556984e-04 2.058511490253324361e+00
4.959502146606649675e-01 5.901695786276732747e+00
-1.832724417046168452e-01 -1.888542651608554612e+00
-1.189505551798304972e-01 -3.673215457378637971e+00
3.655051867284587752e-01 1.397521562190330302e+00
6.330933410724961519e-01 7.714696731820944287e+00
2.889342363024868885e-03 9.725994655784055976e-01
-4.500583762958333400e-01 -5.826154080212390340e+00
-7.166991454953440532e-02 -2.662845138768061837e+00
3.054663611798531520e-01 -1.038698458384704981e+00
-1.208346961871681335e-02 -7.082034943532079518e-01
1.195564008102967812e-01 2.511761726639377468e+00
1.064192970115723558e+00 1.182227699906955110e+01
-4.835995988192368783e-02 1.510834121286843690e-01
-1.571081776424585255e-02 3.493803905475825755e-01
1.535815928325324209e-01 -2.700615991800233040e+00
-2.208478197681158217e-01 -3.182194367960414549e+00
2.175685733099211316e-01 5.014080740020712135e+00
-1.791680905028879833e-01 -2.898912970219131413e+00
-2.018752955566982532e-01 -5.354018417310252076e+00
-2.322516694704226115e-01 -8.120733401916784278e-01
-4.057549531941422316e-01 -7.412529907563576437e+00
-1.429244135366364854e-01 -1.699688386447698818e+00
7.154461687095464706e-01 1.061360970204007614e+01
-3.121549057998864729e-01 1.133125590965132629e-01
-4.834490882757204178e-01 -9.801536361848398826e+00
2.219198503136238787e-01 4.315319958925546651e+00
1.700634074133045293e-01 3.163308941444328948e+00
2.563821788163463400e-01 4.862997327892027322e+00
1.089008479245555036e-02 -6.137763617727801657e-01
1.067484335432863224e-01 2.077396916769409962e+00
-2.343494130832153022e-01 -3.701543597152766818e+00
6.347619820560097548e-01 1.393744476887113315e+01
2.857881696876981084e-02 9.065004727721061029e-01
6.011633192520108304e-01 7.440858047337703951e+00
-4.566280543705104611e-01 -1.191670413164997910e+01
-1.222841636827332740e-01 -2.596746145961762231e+00
-1.793222151136036058e-01 -2.030183350479195958e+00
-4.645347552434669208e-02 -3.399376772895397747e-01
5.879115626305024822e-01 3.371048633121270122e+00
2.695283041801926349e-01 1.265323576577731535e+00
-1.433879800545146688e-01 2.086839630027452763e+00
-2.953870485720695438e-01 -1.605261253867271143e-01
1.893842684625481054e-01 -1.746901952737912822e+00
-5.687163045564941344e-01 -6.817638972306881762e+00
-2.270099696156615554e-01 -3.210522507734542286e-01
-1.271463254649057850e-01 2.983897389541516176e+00
2.754367517770243690e-01 2.171824049349837527e+00
-7.167005316811410343e-02 2.625074285735890633e+00
2.939293764916781626e-01 4.645814922957043791e+00
6.587404374010515096e-02 2.747829558090447044e+00
-4.334144776190765325e-02 -4.060366700958392139e-01
2.765105941897815223e-01 8.866707749302163322e+00
5.591113769175605208e-01 4.456960657796188663e+00
1.485456248274124258e+00 1.804502503611973907e+01
-6.255835247247134578e-01 -7.204790215886635707e+00
3.557371808023888082e-01 5.675070668083706416e+00
-1.291336977709652278e-01 -8.687296197399350106e-01
-1.302852885559163398e-01 -2.077396916769409962e+00
-3.764552007523915278e-01 -2.464548160349163908e+00
5.898972174811771829e-01 6.005565632115203556e+00
2.159632441672334688e-02 -3.210522507734542952e+00
-6.669097178188233555e-01 -7.261446495434891624e+00
-9.089135548309966450e-02 -3.682658170636681216e-01
-3.820554395945978676e-01 -4.626929496440959078e+00
8.450006976131561043e-01 9.112218294011276143e+00
2.792205512027023939e-01 4.494731510828359866e+00
-1.762301275318439442e-01 -1.850771798576383409e+00
-9.612025447858441041e-01 -1.275710561161578482e+01
1.443235274741220542e-01 2.681730565284147438e+00
9.435981612947882957e-02 4.532502363860531069e+00
5.103276677863898270e-01 4.013153134668178801e+00
5.980425494729832425e-02 -1.982969784188982065e-01
4.510109672030170325e-01 8.743952476947606911e+00
1.026710477658932669e-01 -5.665627954825663837e-01
-1.973178333143200680e-01 -3.474918478959740042e+00
1.878506839704817688e-01 5.325690277536123673e+00
2.438560728954502210e-01 5.882810359760647145e+00
-5.331647544939610572e-01 -1.014147403913793788e+01
-3.471242501546957793e-01 -5.316247564278080873e+00
2.273229808482318259e-01 3.002782816057601778e+00
-2.925860330430896106e-01 -1.624146680383356856e+00
-2.709130777154438174e-01 -4.315319958925546651e+00
8.622240646701508082e-02 1.303094429609902516e+00
4.028541320744058463e-01 1.425849701964458704e+00
-3.146111015343218131e-01 -4.305877245667504738e+00
6.196231779963767838e-01 4.173679260054905527e+00
1.143371224004734732e-01 2.795043124380660604e+00
2.173069989596916052e-01 3.304949640314970516e+00
3.570708879199853136e-01 5.032966166536797736e+00
-2.063312697618265301e-01 -1.397521562190330302e+00
-9.763840262450362850e-01 -9.206645426591704151e+00
-2.862068826268340249e-01 -3.899840575571665191e+00
7.009514468379204333e-01 8.215160534497211842e+00
-4.341240673175287834e-01 -7.818566577659415096e+00
-3.219304387449499760e-01 -2.710058705058275841e+00
4.342128458652668582e-02 -3.078324522121943740e+00
6.070749725873344493e-01 6.619341993887982944e+00
5.450051064589448435e-01 5.174606865407439749e+00
1.241442796520576264e-01 -1.756344665995955623e+00
4.603887394144022260e-01 6.912066104887309770e+00
2.460309289671474566e-04 -1.841329085318340608e+00
-1.138851875624844780e-02 2.530647153155463069e+00
-5.447373991749930866e-01 -3.333277780089098474e+00
-2.806643416851076767e-01 -3.833741582765365141e+00
-7.593841917082821968e-02 1.170896443997303749e+00
3.070754326785746224e-01 -3.304949640314970294e-01
4.574597627680505596e-01 8.866707749302163322e+00
2.829467109037850370e-02 -2.105725056543538365e+00
-1.766846706528241995e-01 -5.032966166536797736e+00
-1.125832046198789738e-01 1.491948694770758088e+00
4.023113497611298661e-01 4.806341048343771405e+00
-7.813885524806553073e-01 -9.877078067912739456e+00
1.873605975968063997e-01 -1.680802959931613438e+00
4.753633798959638196e-02 -2.738386844832404243e+00
-7.486160025723061218e-02 1.888542651608554612e-01
-5.216438847467099738e-01 -3.692100883894724461e+00
-2.859882694953828075e-01 -8.092405262142655431e+00
-6.153965636813497619e-01 -6.817638972306881762e+00
5.469484120822879630e-02 -7.176462076112507527e-01
1.852899742605470801e-01 4.173679260054905527e+00
4.671242609184913519e-01 4.409747091505974659e+00
8.550615882692359782e-02 5.146278725633311346e+00
7.935909224658346250e-01 8.725067050431521309e+00
-1.707893131599395320e-01 -5.760055087406091845e-01
-4.502367925531617909e-01 -1.120850063729677082e+01
1.300416115986850196e-01 1.709131099705741841e+00
3.671157656348402742e-01 6.052779198405417560e+00
5.204778551742219594e-01 8.347358520109811053e+00
2.351052216116776006e-01 4.721356629021386531e-01
-1.276961860987433917e-01 -2.738386844832404243e+00
6.508473891924397847e-01 6.959279671177523774e+00
-1.142390656081100353e-01 -2.030183350479195958e+00
-1.171976784937855287e+00 -1.530663819128733394e+01
-8.443016292752292262e-02 -1.614703967125314055e+00
-4.718986308155077858e-02 -3.031110955831729736e+00
1.033607457859860301e-01 -1.284209003093816914e+00
3.620050440450433560e-01 4.834669188117899807e+00
-2.996270155973451699e-01 -2.785600411122617803e+00
-2.776669211350425992e-01 -3.219965220992585309e+00
-3.091472029113650488e-01 -7.563613319692261250e+00
4.598298723039673797e-01 1.076469311416876184e+00
-2.619372190042357218e-01 -9.631567523203629078e-01
4.493429690422326983e-01 1.088744838652331737e+01
-2.359672642621486460e-01 -1.312537142867945317e+00
-1.410369179259360339e-01 -3.323835066831056118e+00
-1.824707583016922929e-01 -6.326617882888657673e-01
-8.230399129764123245e-01 -9.962062487235124664e+00
-2.677953127218034024e-01 -7.393644481047489947e+00
-9.732446700363812930e-02 -1.529719547802929069e+00
1.249873348726791011e+00 1.641143564247833808e+01
2.811265755415065515e-01 2.171824049349837527e+00
-6.012812201877379970e-01 -9.121661007269318944e+00
-2.016309075369011883e-01 -5.372903843826337678e+00
6.167218284156260333e-02 7.554170606434218449e-02
3.871674760153559491e-01 7.214232929144677620e+00
4.081453405141775154e-02 1.114240164449047166e+00
2.135061229575804242e-01 1.897985364866597191e+00
-2.850080014488333702e-01 -5.845039506728475942e+00
-9.178905636986123273e-02 -2.124610483059623522e+00
4.094534550790104865e-01 2.606188859219805032e+00
8.209764443523019650e-02 1.690245673189656239e+00
2.230076834492038529e-01 1.548604974319014893e+00
2.022563007549003089e-01 4.154793833538819925e+00
-3.196897736641153287e-01 -4.560830503634659472e+00
-7.597925226948695210e-01 -5.552315395729150005e+00
3.263136102025498975e-02 3.871512435797537233e-01
-4.862881192309252178e-03 1.945198931156811195e+00
3.555574734550112637e-01 3.607116464572338810e+00
3.235269611812472412e-01 2.615631572477847833e+00
-4.088137617951935754e-01 -5.184049578665481661e+00
-3.899651966938355585e-01 -2.115167769801581166e+00
2.851685064945703660e-02 9.442713258042773061e-01
1.605672581074979455e-01 5.882810359760647145e+00
-2.841471281487111811e-01 -1.321979856125988118e+00
2.470934330496051268e-01 -6.987607810951651510e-01
-4.047159856716956994e-01 -3.333277780089098474e+00
3.459462513065827277e-02 8.876150462560206122e-01
-5.305610428690468172e-01 -3.890397862313622390e+00
2.712264627906778580e-01 2.823371264154789007e+00
7.049517103219286041e-01 7.034821377241865292e+00
1.340740069364128595e-01 5.099065159343096898e-01
-1.959644567892970535e-01 2.549532579671548449e-01
4.564175228419349861e-01 6.298289743114528605e+00
-5.187270028798172117e-01 -6.817638972306881762e+00
7.933652649094868892e-01 2.171824049349837527e+00
-2.990524652544529483e-01 -4.013153134668178801e+00
-5.978198134652517037e-01 -2.426777307316992705e+00
8.511071390279689730e-02 3.380491346379312478e+00
-2.933006791375428191e-01 -3.965939568377964797e+00
3.415672228908418762e-02 -2.747829558090447044e+00
-2.684483565999144505e-01 -1.576933114093142851e+00
1.363547816601122231e-01 2.558975292929591028e+00
1.847779634931722703e-01 -1.813000945544212206e+00
4.151082055008368243e-01 2.181266762607880327e+00
-5.205091673597028734e-01 -7.884665570465715589e+00
3.831592802332466907e-01 7.063149517015994583e+00
-7.978123104004013477e-01 -6.808196259048838961e+00
2.305424530292551344e-01 -1.067026598158833162e+00
3.810222857345029746e-01 4.626929496440959078e+00
3.103553810406733948e-01 4.409747091505974659e+00
-1.035550211563222162e-01 7.365316341273362433e-01
1.882554860920662154e-01 3.116095375154114833e-01
-2.602981525948694919e-01 -2.351235601252650298e+00
5.925075957119876890e-02 -1.180339157255346549e+00
-5.150843078460512481e-02 -2.067954203511367162e+00
-4.606332809003658713e-01 -3.588231038056253208e+00
2.158774638725426687e-01 9.537140390623199959e-01
-6.306588913278659003e-01 -8.573983638302838273e+00
8.778160130627068458e-01 8.819494183011949318e+00
2.206418837860080473e-01 5.136836012375267657e+00
-4.172779436321109592e-01 -5.231263144955695665e+00
2.430224770280166313e-01 -1.189781870513389350e+00
-4.095376744124298862e-02 1.284209003093816914e+00
3.320847443932276044e-01 5.911138499534775548e+00
-7.880066747770517743e-01 -6.997050524209694089e+00
-7.710981793029242359e-02 3.824298869507322785e+00
5.458080614322968760e-01 8.196275107981126240e+00
-1.593869669108375908e-01 -6.364388735920829099e+00
5.575877432436526782e-01 6.411602302211042215e+00
-2.842229118997094961e-01 -6.421045015469085904e+00
2.626532290900612798e-01 5.117950585859182056e+00
-1.402402241729996391e-01 -1.728016526221827442e+00
-1.007136200493762845e-01 1.255880863319688734e+00
4.234328430390140730e-01 1.161453730739260948e+01
-7.020825123045655591e-02 2.152938622833752369e+00
-5.041677870369463133e-01 -3.229407934250628109e+00
-7.237598291017650620e-01 -9.886520781170782257e+00
1.918664655951436149e-01 1.860214511834425988e+00
2.983470041581366416e-01 -1.718573812963784642e+00
-1.222762923379143718e+00 -1.345586639271095031e+01
-1.186675206281903316e-01 -1.614703967125314055e+00
1.061392055634045317e-01 3.361605919863226877e+00
4.843210976194599060e-01 5.099065159343096898e-01
-5.815631818797668551e-01 -6.930951531403395371e+00
7.368877760651271203e-01 1.294595987677664084e+01
-3.213466926043296867e-01 -2.455105447091120718e-01
-3.702500198506488566e-02 1.643032106899442235e+00
-6.913337922741131791e-01 -9.829864501622525452e+00
3.659172828581668813e-01 3.446590339185611640e+00
1.906363748198435827e-03 -1.614703967125314055e+00
-4.387597043474723846e-02 -3.201079794476499707e+00
-6.717956442875991918e-01 -6.723211839726453753e+00
-3.437085764940686627e-01 -4.626929496440959078e+00
-2.784561301810927758e-01 -3.125538088412157300e+00
5.583078034809819956e-02 1.973527070930939376e+00
1.144242961140980591e-01 6.704326413210368596e-01
6.160223860158040576e-01 4.759127482053557401e+00
-4.527321436082317185e-01 -5.977237492341074265e+00
-2.875654408066856127e-01 -3.352163206605184076e+00
-5.931836657956004316e-02 2.200152189123965929e+00
-2.104179179735962413e-01 -3.078324522121943740e+00
2.876470914976166082e-02 2.473990873607206264e+00
6.632973772704677806e-01 9.046119301204974761e+00
-1.887686668222323949e-01 -3.880955149055579145e+00
-1.610945923093042298e-01 -4.381418951731846256e+00
-2.224857183244599579e-01 -1.973527070930939376e+00
-2.282755085363022407e-01 5.760055087406091845e-01
-2.385684685120706763e-02 2.643959712251976235e+00
4.168357360269557832e-01 3.304949640314970516e+00
-4.251994619006114196e-01 -6.062221911663459473e+00
-1.924783463325648591e-01 1.784672805770084025e+00
4.070045424674474943e-01 7.308660061725105628e+00
9.429113916732534406e-01 1.102908908539395760e+01
-1.175311347089140090e+00 -1.472118996928868384e+01
-5.177365239309928979e-01 -4.966867173730498131e+00
-4.754300177707501129e-01 -3.399376772895397636e+00
-4.701624351211203812e-01 -7.034821377241865292e+00
-2.582521549262878913e-01 -3.182194367960414549e+00
5.300378840479168518e-01 4.239778252861205132e+00
-8.911290261973444649e-01 -9.556025817139286005e+00
-5.636970059318121423e-02 -8.404014799658067192e-01
-3.943364499431145642e-01 -3.210522507734542286e-01
-1.015984879266291219e-01 -4.249220966119247045e-01
1.758458693479621748e-01 1.406964275448373103e+00
-9.018226461688301498e-02 -3.503246618733868445e+00
5.875279252077281189e-01 7.676925878788773971e+00
4.849818408922638713e-01 3.824298869507322785e+00
-4.987529533332211162e-01 -3.267178787282799313e+00
5.356704595077992348e-01 7.790238437885287581e+00
6.801788105489455782e-01 4.277549105893376336e+00
1.154748893590315378e-01 4.532502363860530514e-01
-2.161659230300234380e-01 -3.965939568377964797e+00
3.823017193448732809e-01 2.804485837638703405e+00
-5.024313964261666321e-01 -6.609899280629941032e+00
-1.113518678831621894e-01 -1.982969784188982398e+00
-3.732453774209516101e-02 -1.860214511834425988e+00
-1.082361252705338339e-01 2.955569249767387774e+00
-9.037592287469931041e-02 -4.343648098699675053e-01
6.115161216298237168e-01 3.663772744120595615e+00
-1.618026848879855761e-01 -5.297362137761995271e+00
5.247488225557689345e-02 1.501391408028800889e+00
3.139337222008109496e-01 4.570273216892701384e+00
4.186078223340901627e-01 5.401231983600466080e+00
1.781585946822601130e-01 6.421045015469084571e-01
-2.565475944474803205e-01 -1.038698458384705037e-01
-1.218786921048242017e-02 -4.815783761601813318e+00
-7.285789465896702621e-01 -5.835596793470433141e+00
4.018376288971998722e-01 4.702471202505300596e+00
-2.055969703311444907e-01 2.313464748220479539e+00
-3.468594062826825253e-01 -5.127393299117225745e+00
2.187101143641221879e-01 2.492876300123291866e+00
-6.728987564848279979e-01 -6.317175169630615095e+00
-2.103757390478434158e-02 -2.039626063737238759e+00
4.605961486720096532e-01 7.997978129562228311e+00
4.109268978719982646e-01 3.361605919863226877e+00
-8.682714494720558673e-02 -7.771353011369201091e+00
2.629938345011699763e-01 2.955569249767387774e+00
-2.688469201130080366e-01 -9.055562014463019338e+00
7.339056587205421422e-01 6.534357574565598625e+00
2.747342048864307995e-01 1.860214511834425988e+00
4.320453006445358346e-01 1.151066746155413867e+01
5.717190749847358422e-01 7.252003782176848823e+00
-1.626186166327690807e-01 -2.445662733833077862e+00
3.464508783733857289e-01 5.807268653696304739e+00
2.895005377542071434e-01 6.175534470759973082e+00
4.763348480552645481e-02 -1.652474820157485258e+00
-4.625909348008273581e-01 -6.326617882888657896e+00
-2.270093528042028616e-02 -1.718573812963784642e+00
1.171370695716922178e-01 5.193492291923524906e-01
-9.997437000885063541e-02 -4.154793833538820147e-01
1.216910002469069885e-01 1.652474820157485258e+00
-8.414085927460605852e-02 4.815783761601813318e+00
8.982487062087067820e-01 4.041481274442306315e+00
6.682927114842894707e-03 -2.643959712251976457e-01
-7.986305787940688461e-01 -3.626001891088424411e+00
-4.779941605708285524e-01 -9.574911243655371607e+00
-3.781043997031640069e-01 -4.598601356666829787e+00
-2.133972723752906864e-01 -1.454177841738586885e+00
4.751793029848042638e-01 8.479556505722410265e+00
-3.608150375822442579e-01 -2.625074285735890633e+00
1.062173546985602885e-03 1.095354737932961564e+00
3.271812989358699464e-01 7.554170606434218449e-01
-2.746254311644595880e-01 -2.445662733833077862e+00
3.281133786708476108e-01 1.567490400835100273e+00
-9.018265742459834200e-02 -6.043336485147374759e-01
2.375960479000865377e-01 1.765787379253998646e+00
-2.363505375900806227e-01 -1.416406988706415959e-01
-2.933371963777476887e-01 -2.625074285735890633e+00
-6.623303614349937973e-01 -6.930951531403395371e+00
-1.047918190425258800e-01 -4.626929496440958522e-01
3.430069134846339685e-01 2.880027543703045367e+00
1.004518182421278993e-01 2.152938622833752369e+00
-5.094588231557590358e-02 -2.643959712251976457e-01
-7.609104131680832772e-01 -7.025378663983822491e+00
-1.715551073477602773e-01 4.626929496440958522e-01
-1.906742879001112057e-01 -4.815783761601814539e-01
5.134397086045978664e-01 7.828009290917458785e+00
1.360783280643335647e-01 -1.038698458384705037e-01
2.499458136489440541e-01 -8.026306269336357380e-01
-4.094075792163623384e-01 -6.515472148049512580e-01
7.306165434194630826e-02 2.927241109993259371e-01
1.189663244287662985e-01 1.038698458384704981e+00
-1.384474378711076925e-01 -5.306804851020038072e+00
6.740938465586368000e-01 7.318102774983148429e+00
5.489571030154352105e-01 5.958352065824989552e+00
-2.481309812890222788e-01 -6.704326413210368596e-01
4.966206458873655971e-01 5.523987255955022491e+00
3.795842256047045060e-01 2.502319013381334667e+00
-4.943058314625931593e-01 -9.763765508816227623e+00
-2.637457908315432031e-01 -2.266251181930265535e+00
7.426699049581748646e-01 1.043419815013726293e+01
-7.622568462735972161e-02 -2.643959712251976235e+00
-5.298139765383639288e-01 -6.383274162436913812e+00
-1.058267117329432933e-01 -1.548604974319014893e+00
-1.838406388370191283e-02 -2.067954203511367162e+00
-6.639130732401890556e-02 -1.746901952737912822e+00
9.311847738031917010e-02 4.711913915763343397e+00
2.601880571146962251e-01 -2.020740637221153158e+00
1.876047064711091339e-01 3.852627009281451631e+00
3.691554326613095960e-02 2.124610483059623522e+00
3.410480788003044661e-01 7.960207276530057108e+00
-5.931167060438673477e-01 -8.139618828432869435e+00
-6.009629469496129417e-01 -5.930023926050860261e+00
-1.031588799859247535e-01 -5.816711366954347540e+00
2.878454529808928686e-01 2.011297923963110357e+00
6.148383460960355623e-02 8.592869064818923208e-01
-1.094177922343341457e-03 2.285136608446350692e+00
3.905623105466800027e-01 2.502319013381334667e+00
1.059547650287742671e-01 3.531574758507997291e+00
7.730282978604855471e-01 1.661917533415527970e+01
1.761806721050924174e-01 3.805413442991237627e+00
-3.446681802346092116e-01 -5.051851593052883338e+00
-2.814473775315646797e-01 -8.696738910657392907e+00
3.451693205885641436e-01 4.881882754408113811e+00
-4.913876308640341417e-01 -7.922436423497885905e+00
3.819596035031120329e-01 3.314392353573012873e+00
-2.789068377141634136e-01 -2.115167769801581166e+00
-2.204430183800590859e-01 -1.510834121286843690e+00
-4.996960882142562621e-01 -4.844111901375941720e+00
6.749436266516119221e-02 3.654330030862552814e+00
1.162527544282591224e-01 1.529719547802929069e+00
-2.146187559875434650e-02 -1.133125590965132767e+00
-8.771523034589384649e-02 -2.842256690670874164e+00
-3.740921108535304462e-01 -7.478628900369876042e+00
7.304708650552671489e-01 6.468258581759299908e+00
-3.394949545314436823e-01 -5.561758108987192806e+00
-7.116299672109257513e-01 -5.344575704052209275e+00
1.618081396921152160e-01 1.114240164449047166e+00
4.346568967758919766e-01 4.013153134668178801e+00
-2.002703160506447699e-01 -9.820421788364482873e-01
-2.070817103108624213e-01 -1.945198931156811195e+00
4.166816176356699652e-01 4.202007399829033929e+00
4.424220534375235964e-02 8.404014799658067192e-01
2.500422176110428940e-01 3.418262199411483682e+00
6.443609613427496718e-01 7.639155025756602768e+00
1.501667327089501458e-01 3.276621500540842113e+00
-6.875155792216691708e-01 -6.921508818145352571e+00
2.987631587614097417e-01 2.398449167542864302e+00
4.356997409290872536e-01 3.493803905475825644e+00
6.215898658464172888e-01 1.059472427552399054e+01
2.301393120821756955e-01 8.026306269336357380e-01
-2.014998536436694854e-01 -2.209594902382008730e+00
-6.837822568118263611e-01 -9.688223802751883440e+00
-3.837038071175659093e-01 -1.671360246673570860e+00
6.049872840156972353e-02 -9.065004727721061029e-01
-6.357496615327397071e-01 -5.363461130568294877e+00
-4.753688522581969722e-01 -3.182194367960414549e+00
2.549079223066078592e-01 4.324762672183589451e+00
3.941130545438673548e-03 2.832813977412831571e-02
-5.748523993581772240e-01 -9.102775580753233342e+00
6.300342028345754519e-01 5.335132990794166474e+00
-1.838282613087177109e-01 -1.321979856125988118e+00
-9.770742828983667305e-01 -7.421972620821619238e+00
1.160295570745729504e-01 6.326617882888657673e-01
-1.615112733742867512e-01 -1.293651716351859937e+00
1.219970590495273316e-01 -2.332350174736564696e+00
3.455147223977848014e-01 2.615631572477847833e+00
1.020534908478776703e+00 1.979192698885765012e+01
-1.797684141044933459e-01 6.137763617727801657e-01
3.905670235329109508e-01 3.890397862313622390e+00
-1.398356161626767846e-01 -6.298289743114528605e+00
-4.439185558663283904e-01 -2.096282343285495564e+00
-8.825354987521709660e-01 -1.349363724574312151e+01
3.797371175358453255e-01 4.079252127474477518e+00
2.627651775761267183e-01 4.239778252861205132e+00
-4.988086863388686010e-01 -6.657112846920154148e+00
5.563578937772697616e-03 -3.116095375154114833e-01
-5.960141521897789341e-01 -8.913921315592377326e+00
-3.852339118156228315e-01 -3.777085303217109225e+00
-3.575455691381123624e-01 -1.331422569384030918e+00
6.864576855922319143e-02 2.549532579671548449e-01
7.693450221814540635e-02 4.032038561184264402e+00
3.279716686713094465e-01 -1.284209003093816914e+00
1.775102898300026932e-01 2.738386844832403910e-01
2.854465267626616828e-02 2.615631572477847833e+00
1.662503712504147524e-01 -2.455105447091120718e-01
-7.381087423807736192e-01 -1.093466195281352960e+01
1.566719081834153093e-01 -6.987607810951651510e-01
-6.641616928075870507e-02 2.190709475865923128e+00
-6.015154436801896098e-01 -4.560830503634659472e+00
-1.018257897641286630e-01 -1.945198931156811195e+00
5.621621580617630620e-01 7.563613319692261250e+00
1.087303769092890088e-01 2.672287852026104638e+00
-7.264601363709480286e-02 2.880027543703045367e+00
4.521653124824754344e-01 7.695811305304859573e+00
-1.867413494488580905e-01 -1.340865282642073719e+00
-1.015108576695125775e+00 -1.525942462499711993e+01
-1.041085783913252794e+00 -1.517444020567473650e+01
4.321999996597888916e-01 5.032966166536797736e+00
-2.124238972494277289e-01 -4.759127482053557401e+00
5.280397568266269603e-01 1.025478659823445149e+01
4.253354801784277606e-01 3.597673751314296453e+00
5.149156567876368440e-01 4.929096320698327816e+00
4.769517631038642791e-01 5.778940513922176336e+00
-4.400346976501519070e-01 -3.446590339185611640e+00
-2.856665026339448923e-02 -5.297362137761995271e+00
2.064622689675202627e-01 2.615631572477847833e+00
2.275873126065456609e-01 9.537140390623199959e-01
-6.829192396980013902e-01 -8.394572086400025057e+00
3.107500988845912637e-01 3.607116464572338810e+00
1.280669616503153641e-01 3.389934059637355279e+00
-7.241261476927762786e-02 1.558047687577057472e+00
-4.752952921590047342e-01 -5.703398807857834818e+00
-9.345570835493446915e-02 -1.501391408028800889e+00
1.631178794262100329e-01 2.086839630027452763e+00
4.422853945562151279e-01 8.111290688658741033e+00
3.460329027380745770e-01 3.739314450184938021e+00
-1.807842042544080263e-01 5.193492291923524906e-01
5.314771982525940963e-01 3.833741582765365141e+00
-1.518820871859728194e-01 -6.043336485147374759e-01
-9.735655178061368709e-01 -1.194503227142410751e+01
-1.040181267418175404e-01 -1.756344665995955623e+00
6.328460809256266639e-01 5.637299815051535212e+00
9.783816286523516759e-02 4.249220966119247045e-01
-4.824636720118517519e-01 -6.874295251855138567e+00
-3.100842524441636550e-01 -2.398449167542864302e+00
5.869824113932811116e-01 8.630639917851093301e+00
7.465071702931027620e-01 4.589158643408786986e+00
-4.994202523952333966e-02 1.605261253867271476e+00
2.111028968225448776e-01 5.476773689664808487e+00
8.528049097739107826e-03 2.615631572477847833e+00
-2.201103904033280961e-02 1.822443658802255229e+00
-7.548575392064563738e-01 -7.204790215886635707e+00
2.964443825551884779e-02 -1.293651716351859937e+00
9.659903584349088801e-02 2.927241109993259371e-01
-2.827084617834179081e-01 -1.016035946565402348e+01
1.848267882780917637e-01 3.597673751314296453e+00
2.728404835729769107e-01 -1.737459239479870021e+00
-2.144683667198934995e-01 -2.304022034962436738e+00
4.322876802607476532e-01 5.939466639308903950e+00
-1.653458470561933180e-01 2.266251181930265535e+00
1.404274341819293226e-01 -4.154793833538820147e-01
-7.846180105504363400e-01 -8.252931387529383045e+00
-4.822614260511043360e-02 2.266251181930265257e-01
3.524273627698910061e-01 2.313464748220479539e+00
-3.192562042850153325e-01 -1.026422931149249429e+01
4.130781827395999528e-01 9.140546433785402769e+00
-8.478517539702835892e-02 4.579715930150745073e+00
7.763363474451101531e-01 1.408852818099981619e+01
-1.083247679293049409e-01 3.767642589959065980e+00
-4.578437704371544070e-01 -3.824298869507322785e+00
3.899215301807317791e-01 2.058511490253324361e+00
-5.099894861165564786e-01 -5.306804851020038072e+00
5.093582930428124378e-01 4.976309886988540931e+00
-1.350684599741895642e-01 -2.096282343285495564e+00
7.720501332778406667e-02 1.416406988706415904e+00
-2.552230957864898286e-01 2.832813977412831571e-02
-2.442299299133096624e-02 -3.021668242573687380e-01
3.279108677853363463e-01 2.502319013381334667e+00
4.063334637453694942e-01 4.806341048343771405e+00
-1.994352531791633854e-01 -2.643959712251976235e+00
-2.574148293840829438e-01 -2.436220020575035061e+00
2.220461495797767248e-01 2.946126536509344973e+00
-5.496816400514665801e-01 -9.556025817139286005e+00
6.502390627587121275e-01 8.706181623915435708e+00
7.974160436940269658e-01 7.667483165530730282e+00
5.223626286209257508e-01 8.828936896269992118e+00
4.136489341130653030e-02 2.105725056543538365e+00
2.633384280808927225e-02 7.365316341273362433e-01
-8.473597955129237302e-01 -8.640082631109136102e+00
1.030419806186824196e-02 3.144423514928243346e+00
1.393405897555815010e-01 6.798753545790795494e-01
-8.966131532997403952e-02 2.625074285735890633e+00
-1.104205445338259095e-01 -2.417334594058949904e+00
9.364212347110846268e-01 6.015008345373246357e+00
7.703659312369649514e-01 9.782650935332311448e+00
-4.366043186938943776e-01 -3.588231038056253208e+00
-3.138903012643444734e-01 -4.022595847926220713e+00
4.966278917453303965e-01 5.287919424503952470e+00
4.700968320805474221e-01 2.643959712251976235e+00
-1.266166829210426670e+00 -1.507057035983626392e+01
-1.162526692292222968e-01 -4.390861664989889057e+00
2.801544582866526967e-01 1.435292415222501505e+00
7.591947397726352964e-01 9.914848920944910660e+00
7.127001824328251800e-01 8.507884645496538667e+00
-1.354187658154086260e-01 -4.230335539603162331e+00
-5.979487624431327752e-01 -4.117022980506648722e+00
5.694516717615337731e-01 7.790238437885287581e+00
1.922214642341481539e-01 1.142568304223175346e+00
-6.097525798826822913e-02 -1.473063268254672487e+00
-3.669563685580888301e-01 -7.185904789370550105e+00
-7.861327871601528350e-02 -3.522132045249954047e+00
-2.022467816660797335e-01 -5.948909352566946751e-01
3.636809831160434658e-01 1.473063268254672487e+00
3.332391937225185896e-01 7.601384172724431565e+00
6.565226123551988202e-01 1.104797451191004498e+01
-1.112614693783138542e-01 3.116095375154114944e+00
-3.108057507562378419e-01 -1.803558232286169405e+00
-2.534748945099286055e-01 -4.589158643408786986e+00
5.504443035552588626e-01 3.182194367960414549e+00
-2.156931445397398117e-01 -3.380491346379312478e+00
-5.560928861654268474e-01 -4.098137553990563120e+00
2.109101116065646153e-01 4.655257636215086592e+00
-9.326872237754617323e-02 -1.794115519028126882e-01
-7.591312261273646111e-01 -7.837452004175501585e+00
-6.454339636635171296e-01 -9.669338376235799615e+00
-1.787765390651291711e-02 6.609899280629941143e-02
-9.837949539109652752e-01 -8.847822322786077720e+00
8.886540367984266942e-01 9.452155971300815196e+00
-3.590048771311676878e-01 -2.634516998993933434e+00
-2.435965919984705297e-01 2.171824049349837527e-01
4.006008032592722201e-01 6.713769126468410953e+00
2.856192250450651504e-01 5.316247564278080873e+00
3.241896448266972652e-01 6.128320904469759078e+00
-6.027783609663575071e-01 -5.250148571471781267e+00
3.117027655633071159e-01 3.928168715345793149e+00
2.028899847594522743e-01 -1.463620554996629686e+00
-1.939002297410119882e-02 1.416406988706415904e+00
-4.458005605273372002e-02 6.798753545790795494e-01
1.943039926860539723e-01 4.532502363860530514e-01
2.724794508443436625e-01 2.587303432703719874e+00
3.048160535828587925e-01 5.760055087406090735e+00
-2.542643031549272625e-01 -4.013153134668178801e+00
6.029513823838095199e-01 6.147206330985845568e+00
-7.937521346622229690e-02 1.227552723545560359e-01
1.881038699300387473e-01 8.404014799658067192e-01
-7.425929557291550687e-01 -6.657112846920154148e+00
1.644268197726393432e-01 4.910210894182241326e+00
1.397283619013811318e-01 5.099065159343096898e-01
2.914395234306250693e-01 3.182194367960414549e+00
-2.319416555033448624e-01 -3.342720493347141719e+00
3.046531462454038497e-01 3.153866228186285703e+00
-2.147891233242042730e-01 -2.294579321704393493e+00
1.972964184700873591e-01 1.869657225092469011e+00
-7.476651159045916151e-02 -8.876150462560206122e-01
-1.560301451127867924e-02 4.334205385441633140e+00
-4.112895337222700620e-01 -5.920581212792819237e+00
-3.681194531533915626e-01 -1.227552723545560359e-01
-2.484995346780979886e-01 -4.362533525215760655e+00
2.817352449393372704e-01 4.400304378247931858e+00
2.649062499731395515e-01 2.832813977412831571e-02
-5.300010596897680726e-01 -4.815783761601813318e+00
-5.678537952904958580e-02 -4.806341048343771405e+00
-2.576339569059928891e-01 6.704326413210368596e-01
6.267532644487701088e-01 6.534357574565598625e+00
8.684587978481642101e-02 -3.588231038056253763e-01
-9.621625477083362021e-02 -1.728016526221827442e+00
1.027370243519885484e+00 1.054751070923377654e+01
-5.620991571624881500e-01 -2.275693895188308336e+00
-5.746169880058173834e-02 1.605261253867271143e-01
-6.014166333595607344e-02 3.106652661896072143e+00
5.046459828370748468e-01 2.540089866413505870e+00
-9.688617380393573786e-01 -1.365416337112984912e+01
-1.524713580878968577e-01 3.389934059637355279e+00
-2.184182034410420414e-01 -3.522132045249954047e+00
-6.302669519808091758e-01 -4.730799342279428998e+00
1.971063095766734663e-01 5.854482219986518743e-01
-6.013176632293406598e-01 -7.072592230274035607e+00
-4.437215064190182245e-02 -3.975382281636007153e+00
5.890659836093261464e-02 1.586375827351185652e+00
-5.900425549494758837e-01 -8.592869064818922098e+00
2.071262311789859867e-01 1.246438150061645933e+00
1.293222625286050975e-01 1.114240164449047166e+00
2.868420963055483552e-01 -2.256808468672222734e+00
-1.879928405829472682e-01 -2.700615991800233040e+00
5.178927502609150801e-01 7.384201767789448922e+00
-2.882824931308342054e-01 -5.977237492341074265e+00
-1.973787714040572683e-01 -2.275693895188308336e+00
-2.101289956882959331e-01 -2.521204439897420269e+00
-3.597153319285239514e-01 -2.813928550896746206e+00
-3.062296491387895281e-01 -4.862997327892027322e+00
1.458290519690139675e-01 2.341792887994607497e+00
-6.468801662467865699e-01 -4.164236546796862726e+00
-6.826008465985977658e-01 -1.243605336084233315e+01
-3.017843125261677750e-01 -8.687296197399350106e-01
-4.460476745222864969e-01 -6.694883699952326239e+00
1.544695754406338328e-01 -1.482505981512715065e+00
-2.700696097919237926e-01 -5.023523453278754936e+00
-1.997326091064803577e-01 -4.570273216892701384e+00
1.042694664145375621e-01 5.665627954825663837e-01
5.775053214935279566e-01 4.381418951731846256e+00
1.821136063678292227e-01 3.852627009281451631e+00
-3.084616602791248607e-01 6.421045015469084571e-01
-6.494559497892686724e-03 5.505101829438936001e+00
5.509463221583629777e-02 5.070737019568968940e+00
8.363817177406230874e-01 1.202057397748844814e+01
4.086420457378776849e-02 -5.665627954825663615e+00
3.764742665789760356e-01 3.616559177830382055e+00
-3.304746270596564672e-02 1.605261253867271143e-01
4.243822344796056578e-01 1.103853179865200218e+01
-6.280522485959356693e-01 -3.644887317604510457e+00
8.981634312558586797e-02 1.227552723545560331e+00
-5.051324985796297184e-01 -1.147289660852196747e+01
-1.480422608199172263e-01 -7.648597739014645347e-01
7.928447780377514964e-02 4.343648098699675053e-01
3.659438412820669173e-01 1.050973985620160533e+01
-4.806571894397858036e-01 -5.967794779083032353e+00
-3.376939495400889668e-01 -2.974454676283473376e+00
-3.937465794328460778e-01 -4.485288797570317065e+00
8.880555817831010945e-02 4.560830503634659472e+00
2.967844451459037552e-02 -6.024451058631288269e+00
-2.415952201485814244e-01 -1.510834121286843690e-01
-4.167275787502633388e-01 -2.795043124380660604e+00
-2.099078524175434224e-01 -2.861142117186960210e+00
3.348724486452686611e-01 2.983897389541516176e+00
-6.449695838009381066e-02 -2.143495909575709568e+00
-9.305739901857866536e-02 -2.832813977412831807e+00
-2.603991350928360204e-01 -4.683585775989214994e+00
6.639698879078571869e-02 1.425849701964458704e+00
1.640313852365684125e-02 2.455105447091120718e-01
3.162008654312532530e-01 6.562685714339727028e+00
-3.642649118818110932e-01 2.096282343285495564e+00
-5.495950961735897311e-02 -1.879099938350511811e+00
1.748035590885424354e-03 -1.359750709158159099e+00
4.835959562151855851e-01 6.449373155243213418e+00
-1.556171022800679205e-01 -7.922436423497885905e+00
-3.560657766153658699e-01 -3.257736074024756956e+00
-1.194710243675386474e-01 -5.354018417310252076e+00
3.551295002658885203e-01 4.617486783182915389e+00
6.085989159546670857e-01 6.458815868501256219e+00
4.758092804437525358e-01 9.546583103881243204e+00
1.258287840827389814e-01 3.163308941444328948e+00
-1.113992115004509342e+00 -1.025478659823445149e+01
-4.614556936137116927e-01 -5.816711366954347540e+00
5.046514545561336940e-01 3.795970729733194382e+00
2.346744196012539585e-01 -3.493803905475825755e-01
-2.604000346768274854e-01 -4.069809414216434718e+00
8.446839018301065261e-02 1.218110010287517531e+00
-1.894266527567496639e-02 2.436220020575035061e+00
2.937337048429602415e-01 2.728944131574360998e+00
-2.163595150751772556e-01 -2.077396916769409962e+00
3.568036010692183790e-01 6.251076176824314601e+00
-3.925200063133061357e-01 -4.371976238473803456e+00
-2.757528136860975532e-01 -3.342720493347141719e+00
-4.164018907443974293e-01 -6.694883699952326239e+00
2.379071903864095686e-02 2.568418006187633829e+00
5.932646965232286212e-02 4.438075231280103061e-01
3.604996682319617229e-01 6.175534470759973082e+00
-2.201083901811485555e-01 -4.466403371054231464e+00
6.021381908173539799e-01 6.883737965113181367e+00
-7.894511050119100704e-01 -8.422900226174153460e+00
-3.802617927753265681e-01 -4.929096320698327816e+00
4.291218940496244194e-01 2.247365755414179933e+00
2.146405302846251806e-01 3.238850647508670466e+00
1.447571123537320092e-01 2.728944131574360998e+00
-6.760418662047371630e-01 -9.442713258042772395e+00
-4.200451014194293009e-01 -6.269961603340401091e+00
4.862603685320841113e-02 -1.473063268254672487e+00
2.067838578646825909e-01 3.031110955831729736e+00
1.131032433605074217e-01 -1.841329085318340608e+00
-4.257431942586866191e-01 -6.137763617727801879e+00
7.291566929114470241e-01 7.204790215886635707e+00
4.652683567392108532e-01 4.683585775989214994e+00
2.327714753058738022e-03 -3.484361192217783287e+00
-5.768492256113164629e-01 -2.842256690670874164e+00
-7.320643677819284323e-02 -1.586375827351185652e+00
3.647989976986031058e-02 1.416406988706415904e+00
1.524700188625609243e-01 1.246438150061645933e+00
-7.852969072798850203e-02 -7.837452004175501363e-01
4.648674595280333777e-01 4.504174224086402667e+00
1.496387934085237903e-01 2.370121027768735900e+00
-2.377070990866779754e-01 -2.483433586865249065e+00
2.472968935039028815e-01 5.665627954825663143e-02
5.485590061449632238e-01 2.049068776995281560e+00
4.630894617699896076e-02 -1.765787379253998646e+00
2.908807578680326356e-01 3.692100883894724461e+00
1.913238654461408839e-01 4.249220966119247045e+00
2.578944895011281435e-01 1.548604974319014893e+00
-5.599400516107275738e-01 -9.556025817139286005e+00
-8.580540182837743945e-02 -5.193492291923524906e-01
-3.762160970524119352e-01 -3.087767235379986541e+00
-5.356745865244402216e-01 -4.154793833538819925e+00
1.179355883377914138e-01 1.548604974319014893e+00
-8.759595081635496161e-02 -4.938539033956369728e+00
-4.511430052103274080e-02 8.781723329979778114e-01
1.753728433861202751e-01 2.568418006187633829e+00
4.310406657032450073e-01 8.498441932238494090e+00
-1.606727454852674430e-01 -2.502319013381334667e+00
-3.437193587452357924e-01 -3.559902898282124806e+00
1.524804054507559146e-02 -1.605261253867271476e+00
9.031623897354217334e-01 7.525842466660089158e+00
-8.390774138581097441e-02 1.510834121286843690e+00
-6.252524496453290004e-01 -2.464548160349163908e+00
-4.931191761381022165e-02 -1.822443658802255229e+00
6.088186880679453683e-01 4.069809414216434718e+00
-1.812780580163921296e-01 -1.501391408028800889e+00
-8.959946433120966058e-02 -9.442713258042773061e-03
6.274134983646999508e-01 8.460671079206324663e+00
6.219124988223628803e-01 3.134980801670200545e+00
-1.971423962330134116e-01 -4.608044069924873476e+00
-4.402212643207217280e-01 -1.643032106899442235e+00
6.341495850113712876e-03 2.728944131574360998e+00
7.914423334436987423e-01 6.675998273436239749e+00
-6.276803714716290561e-02 1.152011017481218369e+00
-7.058531511176571738e-02 2.067954203511367162e+00
-2.831055467313751683e-01 -1.850771798576383409e+00
6.249524196220286598e-02 -4.796898335085728604e+00
-4.333759214488127620e-01 -4.154793833538819925e+00
3.149455723948186292e-01 3.843184296023408386e+00
-8.812791562819397018e-02 -1.671360246673570860e+00
-5.386859271647995162e-02 4.164236546796862726e+00
2.738577607080413534e-01 5.769497800664134424e+00
4.874322430845306475e-01 -9.442713258042773061e-03
3.143575506028114530e-01 -6.893180678371223502e-01
1.802508772988780095e-01 -7.837452004175501363e-01
-2.993091108861339333e-01 -9.725994655784055976e-01
-1.962717183687135436e-01 -3.541017471766039648e+00
2.822665953532560099e-02 -9.348286125462345053e-01
-1.180461370724520259e-01 4.230335539603162331e+00
-3.456249964820384823e-01 -3.427704912669526482e+00
2.513003941009189779e-01 3.937611428603836394e+00
-4.915908805617186239e-02 7.648597739014645347e-01
2.493160560967075945e-01 3.871512435797536789e+00
5.113099943790297974e-01 4.636372209699000990e+00
9.665480848400670455e-02 -4.438075231280103061e-01
2.434068436501381771e-01 1.510834121286843690e+00
-4.472348844200280671e-01 -3.578788324798210851e+00
-1.165652821225168639e-01 -1.312537142867945317e+00
-1.595264783265538666e-01 -9.348286125462345053e-01
2.243682634856491998e-01 -1.765787379253998646e+00
-8.260989829719178612e-02 -5.854482219986518743e-01
-2.575201077044527165e-01 -3.862069722539493988e+00
-2.073388012024078575e-01 -6.043336485147374759e-01
1.973063066635923624e-01 3.890397862313622390e+00
2.027477518468014800e-03 1.690245673189656239e+00
1.654578715036227055e-02 -1.199224583771432151e+00
2.556293153691577280e-01 2.171824049349837527e+00
9.034757480643993421e-01 1.005648961981555267e+01
-5.544636504372811858e-01 -2.908355683477173770e+00
2.710277843449394528e-02 -6.798753545790795494e-01
-8.594327237843517597e-01 -7.053706803757950894e+00
-5.292511103493739988e-01 -3.795970729733194382e+00
-4.502846297186775815e-02 -3.002782816057601778e+00
-8.478942976496468831e-02 -2.285136608446350692e+00
-1.710911458434737076e-01 -3.040553669089772537e+00
-2.315850688962875839e-02 6.987607810951651510e-01
1.336732401223765798e-01 -1.746901952737912822e+00
2.920273900150239729e-02 1.236995436803603132e+00
-4.897382670677827982e-02 4.032038561184264402e+00
9.762565739238940332e-02 3.682658170636681216e-01
-7.272578236701610077e-01 -1.000927605352533867e+01
1.317219987202270792e-01 2.625074285735890633e+00
-3.488165296264590931e-01 -3.739314450184938021e+00
6.057132768444856152e-01 1.027367202475053531e+01
2.517429140885930061e-01 3.380491346379312478e+00
-1.411426792075824999e-01 -6.081107338179545074e+00
3.340569938685860607e-01 7.393644481047489947e+00
5.265151163459661499e-01 9.461598684558857997e+00
7.133633685062510388e-01 1.702521200425111658e+01
2.363084220379367828e-01 3.446590339185611640e+00
-5.740463567474838325e-01 -1.094410466607157417e+01
1.478097607321937346e-01 -1.897985364866597191e+00
-7.960085203607393523e-02 6.137763617727801657e-01
-6.646663032207172916e-01 -1.011314589936380948e+01
1.358280177177117742e-01 2.880027543703045367e+00
-2.778622731585016561e-02 1.680802959931613438e+00
-2.836516193897449800e-01 -9.725994655784055976e-01
6.097619965105206992e-03 1.888542651608554612e+00
7.697541572373166677e-03 -1.067026598158833162e+00
3.048894088497476895e-01 3.418262199411483682e+00
-6.047127463525185653e-02 -5.571200822245235829e-01
2.444103394118040951e-01 2.464548160349163908e+00
5.468027840608147977e-02 -1.331422569384030918e+00
-3.401056043695963038e-01 -3.710986310410809619e+00
-3.375925284228138978e-01 -1.624146680383356856e+00
2.045732914148579995e-01 8.781723329979778114e-01
-6.685549893993029957e-02 -7.082034943532079518e-01
2.503266237854818166e-01 1.897985364866597191e+00
4.063853381969934619e-01 4.419189804764017460e+00
4.526137518846960472e-01 -7.459743473853790441e-01
9.804698736298449180e-02 1.897985364866597191e+00
1.366181130859951687e-01 2.738386844832403910e-01
3.652781739988262416e-02 3.276621500540842113e+00
-4.476858605407049718e-01 -5.221820431697653753e+00
-4.903811461819785888e-01 -2.521204439897420269e+00
-1.604842374539524053e-01 -6.562685714339727028e+00
-2.969751385055496851e-01 2.483433586865249065e+00
-4.893522124069861201e-01 -7.695811305304859573e+00
5.066522698245506245e-02 5.731726947631962332e+00
2.633978621737694259e-01 5.401231983600466080e+00
1.110055100494665437e-01 8.309587667077640294e-01
-2.261067410529264965e-01 -2.001855210705067556e+00
-1.799910804146800380e-01 1.133125590965132629e-01
7.367231430801339520e-02 -8.970577595140633020e-01
5.994499774456119034e-01 2.917798396735216571e+00
6.387616730767523010e-02 -5.382346557084380922e-01
-3.741828735480014489e-01 -9.159431860301489037e-01
-3.062444860263108248e-01 -1.973527070930939376e+00
3.093298266778129677e-02 -9.631567523203629078e-01
1.362380506501629784e-01 5.533429969213064403e+00
-2.889240970323199709e-01 -6.798753545790795494e-01
-4.922453852129995283e-02 -4.532502363860530514e-01
5.958647558291625401e-01 2.653402425510019036e+00
-5.345822586074685523e-01 -4.844111901375941720e+00
-1.548958573776134662e-01 -2.455105447091120663e+00
2.008768418934840649e-01 2.030183350479195958e+00
4.866071442528898672e-01 3.758199876701023623e+00
4.326887957458659395e-01 6.751539979500581268e+00
4.883155926407966446e-02 1.076469311416876184e+00
5.368817756644642808e-02 1.529719547802929069e+00
2.491438382499775450e-01 6.997050524209694089e+00
1.468442629916194564e-01 3.021668242573687380e-01
-2.836630201744353985e-01 -3.626001891088424411e+00
-2.855144303876271938e-01 -4.258663679377290734e+00
2.289424113164540697e-01 2.096282343285495564e+00
1.448062698510441670e-01 -2.370121027768735900e+00
-1.040731062445849342e-01 1.331422569384030918e+00
-3.342599410830006668e-01 -1.765787379253998646e+00
-2.662763602117686479e-01 4.438075231280103061e-01
-2.467775875747712233e-01 -1.926313504640725816e+00
1.188522875666599837e-01 1.935756217898768394e+00
-9.238568381286851872e-02 -4.022595847926220713e+00
-3.509633460495698576e-01 -3.059439095605858139e+00
-2.407722985135438698e-01 -4.117022980506648722e+00
4.649243409211810119e-01 4.173679260054905527e+00
-1.419732006707113414e-01 -3.871512435797536789e+00
-3.725436290506616288e-01 -1.510834121286843690e-01
-2.951274781358934618e-01 1.548604974319014893e+00
-2.413707137574908415e-02 5.184049578665481661e+00
-5.361004745900167512e-01 -1.009426047284772388e+01
-2.502555058301306201e-02 -1.954641644414853774e+00
6.565418195653654684e-03 -1.161453730739260948e+00
3.185892862858848429e-01 4.060366700958392139e-01
7.362410729516810637e-02 2.237923042156137132e+00
-2.191732865066629565e-01 1.454177841738586885e+00
7.805919316557463628e-02 -1.133125590965132767e+00
8.557270434648221735e-02 -1.076469311416876184e+00
-2.128106877136489161e-01 -4.778012908569643002e+00
-1.621958690243595624e-01 -1.161453730739260948e+00
-2.149175999694797820e-02 2.445662733833077862e+00
-8.226339196445939805e-01 -9.792093648590354249e+00
6.238409593397187952e-02 2.653402425510019036e+00
2.836891874771222399e-01 -6.137763617727801657e-01
2.289676441931532413e-01 2.558975292929591028e+00
-2.607834029484624727e-01 -1.831886372060297807e+00
-1.943518751513066134e-01 -5.344575704052209275e+00
3.980149711385712608e-01 2.936683823251302172e+00
6.375956982815467189e-01 1.055695342249181934e+01
-1.775768727506377709e-01 -3.777085303217109225e+00
1.460210732115652388e-01 6.789310832532754247e+00
3.719502667765655080e-01 9.121661007269318944e+00
-3.383225041996548166e-01 -3.559902898282124806e+00
-3.685771034755186970e-01 -5.136836012375267657e+00
-7.313913608651451126e-01 -9.895963494428825058e+00
-3.024015858712544302e-01 -1.019813031868619380e+00
2.213693060571449434e-01 -1.794115519028126882e-01
6.388295161432711033e-01 4.579715930150745073e+00
1.043660215561769029e-02 2.587303432703719874e+00
-2.984075705612924123e-01 -1.189781870513389350e+00
1.082943631638208226e-01 1.624146680383356856e+00
-6.067659397601936622e-01 -3.644887317604510457e+00
9.915466623217796330e-03 1.246438150061645933e+00
5.955908531806961559e-01 1.057583884900790583e+00
-6.245917995398839739e-01 -5.788383227180219137e+00
1.723340516376019663e-02 -7.270889208692934425e-01
4.317509916616321108e-01 8.706181623915435708e+00
3.239130020068781146e-01 5.287919424503952914e-01
-2.034549506712467482e-01 3.153866228186285703e+00
3.011951098964280038e-01 5.259591284729824068e+00
2.301595891947573747e-01 1.992412497447024977e+00
2.448888591679810045e-01 1.246438150061645933e+00
3.490742731834147183e-01 8.347358520109811053e+00
-2.229580885199205498e-01 -6.251076176824314601e+00
-2.768821685140965272e-01 -2.710058705058275841e+00
-8.093556328377745149e-03 4.249220966119247045e+00
5.276709890533740066e-02 7.176462076112507527e-01
-4.008059129700301537e-01 -2.634516998993933434e+00
-6.998783498357558086e-01 -6.288847029856486692e+00
-8.625528885129653267e-02 -1.775230092512041224e+00
-2.330974413372547127e-01 -2.577860719445677073e+00
3.548274232459695809e-02 1.048141171642747782e+00
-5.237401332935099491e-02 -3.380491346379312478e+00
5.525087695671671018e-01 4.579715930150745073e+00
4.977052740692705091e-01 4.334205385441633140e+00
-1.380134144695384646e-01 1.491948694770758088e+00
9.347000861173397623e-03 2.965011963025430131e+00
1.894097052596746544e-01 1.888542651608554612e+00
1.540498866975338055e-01 -4.154793833538820147e-01
-5.028610654079496145e-01 -7.941321850013970618e+00
-8.224140171034686198e-01 -8.895035889076291724e+00
-3.511055835354035537e-01 -9.065004727721061029e-01
1.821867813911947076e-01 8.687296197399350106e-01
1.979059240773822781e-01 1.331422569384030918e+00
-5.404230419400436469e-01 -1.001871876678338147e+01
-2.887993989091566238e-01 -2.738386844832403910e-01
4.088831454091963469e-01 5.873367646502604345e+00
-1.410514700972236302e-01 -5.760055087406091845e-01
2.505772817815848375e-01 2.171824049349837527e-01
6.814899511644603169e-01 1.059472427552399054e+01
-8.918483793216826216e-02 -9.442713258042773061e-03
-1.116055589828239963e-01 -9.725994655784055976e-01
1.052634711271047407e-01 3.172751654702371304e+00
-1.793096746842847977e-01 -3.682658170636681216e+00
-1.440090696426503218e-02 1.227552723545560359e-01
2.688599881046719875e-01 3.692100883894724461e+00
-1.724949920094785150e-01 3.304949640314970294e-01
-6.585272561329380547e-02 -3.682658170636681216e+00
4.891657041452274549e-03 -3.437147625927569283e+00
3.137784230183629508e-01 -1.897985364866597191e+00
3.237407158662228834e-01 7.648597739014645347e-01
-1.426334824658784250e-01 1.558047687577057472e+00
-5.399323721836521255e-03 1.879099938350511811e+00
-5.507314465263093428e-01 -5.873367646502604345e+00
-1.337145209717608696e-01 -2.653402425510019036e+00
8.989178517815711589e-02 -1.246438150061645933e+00
6.678803194348519046e-02 -5.004638026762668890e-01
-8.529105890326987849e-02 -6.421045015469084571e-01
4.306114362473359991e-01 7.280331921950978114e+00
1.677403473820024693e-01 2.067954203511367162e+00
2.657938163166940204e-01 5.155721438891354147e+00
-3.363101786609952459e-02 -3.682658170636681216e+00
1.916097014097793982e-01 2.181266762607880327e+00
-3.980215074841950140e-01 -3.597673751314296453e+00
-1.753137321464339204e-01 -7.355873628015319632e+00
-3.978254854340456670e-01 -5.287919424503952470e+00
2.192826971179756834e-01 3.635444604346467212e+00
6.522741600101540360e-01 5.476773689664808487e+00
7.038906034940238809e-01 7.242561068918806910e+00
-4.782268798240508212e-01 1.879099938350511811e+00
-5.125585501541660705e-01 -6.194419897276059572e+00
-3.606383664212486351e-01 -2.832813977412831807e+00
-4.535325598826577820e-01 -6.864852538597095766e+00
1.077018908950664045e-01 2.813928550896746206e+00
-3.966746245889639089e-01 -6.600456567371898231e+00
4.037882363109090988e-01 3.389934059637355279e+00
2.589236821845676897e-02 1.133125590965132767e+00
-4.947167940961086363e-01 -2.228480328898094331e+00
-1.684340641896207025e-01 8.498441932238494090e-01
-1.846805101382031356e-01 -2.530647153155463069e+00
1.570352117016378946e-01 3.673215457378637971e+00
1.565976553764089341e-01 1.388078848932287501e+00
-1.056500082620373260e-01 -4.815783761601814539e-01
-2.936551731799725840e-01 -6.619341993887982944e+00
1.938518055361190817e-01 2.983897389541516176e+00
-1.237559879445913613e-01 -1.048141171642747782e+00
-1.262916290843274225e-01 -6.987607810951651510e-01
2.286647914918462088e-01 1.520276834544886269e+00
-7.014116548636832871e-01 -7.969649989788099909e+00
-3.958939582788147948e-01 -4.145351120280777124e+00
-1.938716887106275988e-01 2.351235601252650298e+00
4.232312104146295217e-01 8.366243946625896655e+00
-1.618781778448753206e-01 -2.681730565284147438e+00
2.783088931612190953e-01 -3.965939568377964131e-01
8.213290850768200091e-01 7.384201767789448922e+00
4.206691186819752071e-01 4.343648098699675053e+00
2.576026952992130914e-01 6.052779198405417560e+00
-5.842989091232153598e-01 -6.033893771889331070e+00
-4.822703620006467684e-01 -6.071664624921502273e+00
-2.381881384407948110e-01 -1.340865282642073719e+00
7.325582681705549160e-01 1.249270964039058818e+01
3.037923250624981475e-01 4.296434532409461049e+00
8.870469382924666135e-01 1.326701212755009607e+01
-3.004864836350606416e-01 -8.696738910657392907e+00
2.114049878959491646e-01 5.099065159343097342e+00
-4.317801280530185193e-01 -3.795970729733194382e+00
4.667039856390731156e-01 6.298289743114528605e+00
2.325471378031443159e-01 1.954641644414853774e+00
7.719461886497456238e-01 9.178317286817573972e+00
-2.497240499996905838e-01 -6.638227420404069434e+00
2.521230664659590559e-01 4.277549105893376336e+00
-2.178763570166079300e-01 3.304949640314970294e-01
2.273501782844493044e-02 6.609899280629941143e-02
8.590808209040654564e-01 6.638227420404069434e+00
-8.026733315996130436e-02 -1.321979856125988118e+00
1.659773990219158557e-01 5.099065159343096898e-01
-1.373390385019502558e-01 -1.133125590965132767e+00
-1.901400587155197552e-01 -5.760055087406091845e-01
7.647573333287901454e-01 9.622124809945585611e+00
-4.371616317710531052e-01 -6.987607810951651288e+00
9.766011732158839942e-02 -2.719501418316318198e+00
-2.074271473305166757e-01 -2.974454676283473376e+00
-4.292093366354652328e-01 -5.542872682471107204e+00
-5.596505218863609965e-01 -6.647670133662112235e+00
7.568454569207215821e-01 1.107630265168417161e+01
2.008648341114180613e-01 6.940394244661437284e+00
-6.385780709472373140e-02 -3.965939568377964131e-01
-5.347582050744574822e-01 -5.363461130568294877e+00
1.481234749433347764e-01 1.104797451191004365e+00
-2.226586353930156970e-01 -5.712841521115876731e+00
-5.774062905506125443e-01 -9.112218294011276143e+00
4.098944317526135306e-01 3.626001891088424411e+00
2.543124205214524203e-01 4.107580267248605921e+00
1.695871511504705442e-01 6.326617882888657673e-01
-1.996643597680381951e-03 2.360678314510693265e-01
4.082706458820338224e-01 8.470113792464367464e+00
-2.311333475788396319e-01 -2.039626063737238759e+00
-1.329845220557911330e-02 1.954641644414853774e+00
1.424760293081051878e-02 2.360678314510693099e+00
-3.651853872839212756e-02 -2.861142117186960210e+00
-4.194063271787418223e-02 1.265323576577731535e+00
2.684595455062927516e-01 4.891325467666155724e+00
4.829018253945863148e-01 1.112351621797438561e+01
1.343926858955079850e-01 1.321979856125988229e-01
-5.248810246734543494e-02 1.888542651608554612e-01
8.799873782951585233e-02 -1.661917533415528059e+00
2.031454179130769144e-01 2.001855210705067556e+00
-5.696905542158837710e-01 -9.461598684558857997e+00
-3.681781547635929602e-02 4.438075231280103061e-01
2.915308113573124582e-01 -4.343648098699675053e-01
3.739651097579133054e-01 6.893180678371223502e-01
1.659048934735008474e-01 -1.227552723545560359e-01
2.936381427735159644e-01 3.087767235379986541e+00
-1.309282844572202675e-01 -3.210522507734542286e-01
-4.391472934115919768e-01 -3.663772744120595615e+00
-3.177841374580429590e-01 -4.966867173730498131e+00
-1.656612171148179324e-02 -3.607116464572338810e+00
1.816018593187794239e-01 -1.133125590965132629e-01
2.025528798620367665e-01 3.626001891088424411e+00
2.554401502232004906e-01 3.777085303217109225e+00
3.234258654537250366e-01 2.549532579671548671e+00
7.972892595612728062e-02 -3.588231038056253763e-01
1.425613182359547204e-01 2.596746145961762231e+00
1.021354012890011570e-01 1.897985364866597191e+00
-1.881616393976266038e-02 -1.199224583771432151e+00
-4.241529419959556013e-01 -4.447517944538145862e+00
-6.044942335636228903e-02 8.592869064818923208e-01
3.937596467814827861e-01 5.750612374148048822e+00
-3.001717774035263520e-01 -3.947054141861878751e+00
2.358815527612522223e-01 3.692100883894724461e+00
3.331330978120461972e-01 3.956496855119921552e+00
-1.744833629350566739e-01 -4.551387790376616671e+00
-8.460035152669455050e-01 -1.005648961981555267e+01
4.008266121937630322e-01 3.918726002087750793e+00
3.455704042602457116e-01 4.013153134668178801e+00
5.799243232997205455e-01 6.033893771889331070e+00
-7.260287248493446643e-02 -1.510834121286843690e+00
2.668598482777298497e-01 4.022595847926220713e+00
-2.458513323458175748e-01 -2.700615991800233040e+00
-8.517843316015948352e-01 -1.236051165477798719e+01
3.969394836060931020e-01 5.542872682471107204e+00
-4.158840531375646021e-01 -2.662845138768061837e+00
2.442897604571964143e-01 5.731726947631962332e+00
6.614891259323349981e-01 5.363461130568294877e+00
-1.183098538851450776e+00 -1.428682515941871323e+01
1.505959915250651981e-01 1.265323576577731535e+00
-3.017763214916037717e-01 -2.662845138768061837e+00
7.718059136847686963e-01 7.327545488241191229e+00
-7.794882471151841352e-02 -1.897985364866597191e+00
4.108212821881456200e-01 6.959279671177523774e+00
2.002006418658434372e-01 3.314392353573012873e+00
2.965369164147154193e-02 -1.558047687577057472e+00
-4.050383904122755174e-01 -5.231263144955695665e+00
7.357872354065025933e-02 1.152011017481218369e+00
-1.860025106402199771e-02 -2.700615991800233040e+00
-2.731148418748451379e-01 -4.456960657796188663e+00
3.069118575816309410e-02 1.888542651608554612e+00
8.927119258970698037e-03 2.832813977412831918e-01
3.617183635873257724e-02 -4.060366700958392139e-01
7.504537556130952414e-01 6.326617882888657896e+00
-1.186484474201240646e-01 -3.399376772895397747e-01
-7.812602118734001122e-01 -8.215160534497211842e+00
-5.360114182745664424e-01 -6.166091757501930282e+00
2.530656953046839935e-02 1.680802959931613438e+00
-3.205643148684277910e-01 -1.737459239479870021e+00
1.352555540353240771e-01 -1.510834121286843690e-01
-4.331182621743179251e-02 3.323835066831056118e+00
3.993182989156845442e-01 6.317175169630615095e+00
-6.640753109343878746e-01 -1.063249512855616175e+01
2.869772482022188154e-01 4.456960657796188663e+00
-1.999571714262968480e-01 -9.537140390623199959e-01
7.549622322701812216e-01 1.384301763629070514e+01
3.790104869067364435e-01 2.511761726639377468e+00
-9.028643272945535703e-02 -3.219965220992585309e+00
-5.616595533488321079e-01 -8.781723329979778114e+00
1.840463187394852651e-01 2.237923042156137132e+00
3.905690341472522475e-01 4.362533525215760655e+00
2.656890581429799392e-02 2.001855210705067556e+00
-1.479158158003273660e-01 1.699688386447698873e-01
5.348423431720721322e-01 6.779868119274710558e+00
-5.252163913744767321e-02 -2.880027543703045367e+00
-7.097473661928727084e-03 -1.180339157255346549e+00
-4.734638512508852412e-03 1.189781870513389350e+00
5.909439191169359173e-02 2.795043124380660604e+00
-1.172971066905992982e-01 -4.173679260054905527e+00
-6.072894765769686065e-03 8.498441932238494367e-02
-3.747036107873901178e-01 -5.448445549890680084e+00
-4.533726503322895729e-01 -5.618414388535449611e+00
-3.708627869800393273e-01 -2.851699403928917409e+00
-6.549744195193096807e-02 3.182194367960414549e+00
1.477990354534994277e-01 -4.249220966119247045e-01
4.392778232204400668e-01 2.266251181930265535e+00
-8.423713845168614989e-02 -2.181266762607880327e+00
4.721503634938584715e-01 4.343648098699675053e+00
-4.641312576770729170e-01 -3.191637081218456906e+00
1.635111901393932476e-01 -1.133125590965132629e-01
-1.447242720758054324e-01 -3.059439095605858139e+00
-7.810148263112051681e-02 2.294579321704393493e+00
-3.467658281670250586e-01 -3.031110955831729736e+00
5.462083892666627083e-01 9.263301706139960956e+00
1.567513577360873100e-01 -1.973527070930939376e+00
-7.536840842632024084e-02 -2.691173278542190239e+00
1.726473406247044928e-01 3.484361192217783287e+00
4.218978947128059764e-01 5.722284234373920420e+00
-2.034190100498202425e-01 -3.371048633121270122e+00
-3.624134548364600361e-01 -9.065004727721061029e-01
-3.560152229722886030e-01 -4.381418951731846256e+00
5.121311777279963229e-01 4.466403371054231464e+00
2.500861838216039135e-01 6.411602302211042215e+00
-3.078939650865509803e-01 -1.095354737932961564e+00
-3.973664351700592623e-01 -7.138691223080336101e+00
8.793017073980041731e-02 -1.085912024674918763e+00
2.759202709343783547e-02 2.681730565284147438e+00
2.229553628547339406e-01 1.454177841738586885e+00
-1.256581773645564504e-01 9.914848920944911992e-01
1.777951378761752632e-01 5.675070668083706416e+00
-9.574290928959867664e-01 -1.279487646464795780e+01
-5.348719619182749074e-01 -8.300144953819597049e+00
1.828599797481873512e-01 2.086839630027452763e+00
6.423124289299559919e-01 7.469186187111833242e+00
-1.250188326027772412e-01 -3.380491346379312478e+00
3.132632338539408923e-01 5.325690277536123673e+00
-9.074182269048196997e-03 -2.360678314510693265e-01
4.767635214829995388e-02 -5.665627954825663837e-01
-1.586936705287226440e-02 2.738386844832404243e+00
-2.890579529432547590e-01 -3.021668242573687380e+00
3.490320002524522347e-01 6.090550051437588763e+00
2.993540731710302993e-01 3.257736074024756956e+00
1.657105970446797472e-01 1.718573812963784642e+00
-8.422801954696184090e-01 -8.347358520109811053e+00
-3.811879834203061451e-02 -3.097209948638029786e+00
-2.783982672686727833e-01 -4.881882754408113811e+00
-9.934628375608962891e-02 -1.614703967125314055e+00
1.127579378362947721e-01 3.163308941444328948e+00
6.273636233353406810e-01 9.357728838720387188e+00
5.035166487721766115e-01 8.007420842820270224e+00
4.669523771456390304e-01 5.457888263148721997e+00
2.751333707241179760e-01 2.237923042156137132e+00
-4.505983048784184541e-01 -5.287919424503952470e+00
-9.016747872930539476e-01 -1.159565188087652565e+01
6.062973045777070996e-02 5.382346557084380922e-01
-6.928451169673924270e-02 -1.416406988706415959e-01
-1.914520906088867935e-01 -1.463620554996629686e+00
-4.441155322626454405e-01 -6.930951531403395371e+00
3.636426225004585344e-02 2.275693895188308336e+00
3.831088148500048085e-01 6.392716875694956613e+00
2.217724223346516921e-01 2.455105447091120663e+00
2.550048182018906928e-01 4.523059650602487380e+00
4.711440336681173985e-02 -2.134053196317666323e+00
8.025443509445973067e-02 2.889470256961088168e+00
-4.316838933596841565e-01 -6.439930441985170617e+00
-3.034479271107796694e-01 -5.344575704052209275e+00
2.417513198159997045e-01 5.599528962019364009e+00
-1.459036311542492026e-01 3.682658170636681216e-01
8.136011451750201767e-03 -1.888542651608554612e-02
3.403145074497075651e-02 1.794115519028126604e+00
-6.213973850749885536e-02 -3.777085303217109225e+00
-2.765666298625933384e-01 -7.393644481047489947e+00
-2.863764704867414190e-01 -3.040553669089772537e+00
5.862328208602868296e-01 1.429626787267675780e+01
-2.441050830820901685e-01 3.984824994894049954e+00
1.864954645832408442e-01 3.635444604346467212e+00
-1.421806291261121791e-01 -9.631567523203629078e-01
9.881558645132357266e-02 -5.948909352566946751e-01
-8.923260463056539860e-02 2.209594902382008730e+00
-3.425919793244916467e-01 -1.926313504640725816e+00
8.420796735798549149e-01 9.603239383429500009e+00
-3.871838436513069248e-01 -3.550460185024082449e+00
-4.882803693513436405e-02 1.888542651608554612e-01
4.764133342374478053e-01 1.340865282642073719e+00
-4.413110034203205356e-01 -6.562685714339727028e+00
-3.528756630741810424e-02 -1.539162261060971870e+00
9.535207385865687724e-02 2.587303432703719874e+00
-3.146620955281126397e-01 -1.803558232286169405e+00
1.884561250951247713e-01 6.798753545790795494e-01
7.565575213271141797e-01 8.366243946625896655e+00
-5.598386558059866847e-01 -8.196275107981126240e+00
-9.933308000570180429e-02 -9.820421788364482873e-01
-1.856918792432436446e-02 -1.860214511834425988e+00
4.664963794869111946e-01 6.742097266242540243e+00
-2.689973386316000803e-01 -2.691173278542190239e+00
9.135879543183952900e-02 1.444735128480544084e+00
3.804329100397853547e-01 1.265323576577731535e+00
-4.391520798780227386e-01 -4.117022980506648722e+00
-4.967166683129867755e-01 -7.270889208692934425e-01
1.546250931807282014e-01 1.312537142867945317e+00
-9.241837981798044915e-03 -2.577860719445677073e+00
-5.341201216096481685e-01 -2.577860719445677073e+00
1.369466726397949030e-01 2.190709475865923128e+00
-5.047142507871666961e-01 -4.135908407022734323e+00
1.984563528771499386e-01 3.323835066831056118e+00
5.357631520240511286e-02 3.201079794476499707e+00
-3.082117060511795348e-01 -1.189781870513389350e+00
-1.920003427625183445e-01 -5.391789270342423279e+00
-2.966303624954000351e-01 -6.581571140855811741e+00
-9.134215265082822333e-01 -9.754322795558184822e+00
-7.321216953381682879e-01 -7.610826885982475254e+00
1.460038463103010553e-01 1.841329085318340608e+00
-3.920973758055474878e-01 -7.695811305304859573e+00
1.506665914672652984e-01 4.740242055537471799e+00
-6.586548118203833235e-01 -1.028311473800857812e+01
8.446379317648927687e-01 5.807268653696304739e+00
2.018420967901652374e-01 -8.876150462560206122e-01
8.767467914053471700e-01 5.826154080212390340e+00
-5.795471445784649428e-02 -5.089622446085054541e+00
-2.182053379965246676e-01 4.466403371054231464e+00
2.091974351869063387e-01 2.219037615640051531e+00
1.321516170145122515e-01 3.333277780089098474e+00
4.433186889418573307e-01 6.232190750308229887e+00
-1.181657841748677162e+00 -1.914982248731074321e+01
2.155530104742240383e-01 5.250148571471781267e+00
9.721869329668050286e-01 1.693078487167068857e+01
8.355162386166874178e-02 2.162381336091794726e+00
-1.213705002232678548e-01 -1.255880863319688734e+00
-4.242550365907311882e-02 -5.571200822245235829e-01
-5.514583895865852320e-02 -1.510834121286843690e-01
2.476895907417799025e-01 2.200152189123965929e+00
-2.706358766182778708e-02 -2.011297923963110357e+00
-9.271967054615252168e-01 -8.111290688658741033e+00
9.413129240004060316e-02 2.049068776995281560e+00
-1.873862458087618699e-01 -3.739314450184938021e+00
5.020774565315636595e-01 2.568418006187633829e+00
-1.890743469071536897e-01 -2.077396916769410073e-01
4.248590541788510588e-01 5.542872682471107204e+00
-5.982273234604846834e-01 -7.639155025756602768e+00
-5.532500132703612739e-01 -9.820421788364482651e+00
-3.981020156957721934e-01 -4.164236546796862726e+00
6.611769445542965418e-01 8.215160534497211842e+00
5.507883958492559850e-02 2.096282343285495564e+00
-6.140473039563167090e-02 -5.760055087406091845e-01
-4.750360855965301554e-01 -9.027233874688890936e+00
-1.293051686858186777e-01 -1.888542651608554612e+00
-1.385293784181605703e-01 -1.595818540609228453e+00
1.018448140670591862e+00 9.480484111074943598e+00
6.179989297504595580e-01 9.943177060719039062e+00
-5.420571469667809783e-01 -4.532502363860530514e-01
1.152937923470408188e-01 2.304022034962436738e+00
-3.283249768785015954e-01 -3.710986310410809619e+00
-2.040775257203462645e-01 -7.374759054531405233e+00
-5.845588476871314831e-02 -3.304949640314970294e-01
2.429024183708490547e-01 -1.142568304223175346e+00
-5.634687348196856099e-02 -1.973527070930939376e+00
1.121407282489303159e-01 -3.021668242573687380e-01
1.942724135010594766e-01 -6.515472148049512580e-01
3.539794094790213452e-01 3.701543597152766818e+00
-3.022550594047304640e-01 -2.171824049349837527e+00
1.436776384664683048e-01 3.097209948638029786e+00
1.895706736243890356e-01 2.473990873607206264e+00
-3.592422589256202836e-01 -4.409747091505974659e+00
2.213911779751129016e-01 -6.704326413210368596e-01
4.758996366103876441e-01 7.280331921950978114e+00
4.002961742508033827e-01 6.638227420404069434e+00
3.943729450007055215e-02 -9.442713258042773061e-01
-4.233367439311751940e-02 -2.228480328898094331e+00
6.703632735039086188e-02 3.899840575571665191e+00
-4.066804948095310845e-02 2.058511490253324361e+00
-8.918068794986258041e-01 -1.187893327861780790e+01
4.089187793252609948e-01 5.429560123374594482e+00
-1.060527448945086243e-01 -1.416406988706415959e-01
-4.785767999372320669e-01 -9.329400698946258785e+00
-3.899739798537016355e-01 -3.153866228186285703e+00
-1.487764388861529119e-01 -2.209594902382008730e+00
-5.231658558131397907e-01 -8.980020308398676931e+00
2.435189752488258474e-01 4.910210894182241437e-01
-8.077974377411435702e-02 -3.748757163442980378e+00
1.461696499847257302e-01 2.662845138768061837e+00
-5.055076932641663356e-01 -9.386056978494515590e+00
6.453633150603650392e-01 6.033893771889331070e+00
5.613617680036997459e-01 7.667483165530730282e+00
-1.631299983959056954e-01 -3.682658170636681216e-01
5.248890101481685777e-01 6.836524398822967363e+00
6.669023239084093113e-01 9.754322795558184822e+00
-3.087589680923477076e-01 -2.266251181930265257e-01
3.122511814751685599e-01 7.270889208692934425e-01
-3.916143406473491240e-01 -7.393644481047489947e+00
6.532986834315587278e-03 -3.739314450184938021e+00
6.451126352544656051e-02 -1.661917533415528059e+00
3.030216951970469141e-01 3.965939568377964797e+00
3.977059888512831654e-01 2.596746145961762231e+00
-1.385402418514862510e-01 7.270889208692934425e-01
2.791332675198649263e-02 1.907428078124639992e+00
-6.377902351364292954e-01 -7.629712312498559967e+00
-6.942118649262496444e-02 9.725994655784055976e-01
2.418760371181252200e-01 5.032966166536797736e+00
3.861787693819898615e-02 -8.026306269336357380e-01
2.449946741512524784e-01 2.832813977412831807e+00
-3.562052544248570096e-01 -7.931879136755928261e-01
-1.152873201708538159e-01 -1.180339157255346549e+00
6.833404323266320524e-02 5.571200822245235829e-01
7.624557824180855370e-02 1.973527070930939376e+00
-2.172797336474448504e-01 -7.459743473853790441e+00
1.753264938923640437e-01 4.060366700958392139e-01
-1.035827086793508212e-01 -5.722284234373920420e+00
-5.513532378536603051e-01 -1.916870791382682571e+00
-6.516923370167067298e-02 2.870584830445003011e+00
7.693699742673452135e-01 9.367171551978429989e+00
4.244510891138406627e-01 1.246438150061645933e+00
2.001479133269832844e-01 1.775230092512041224e+00
5.865936362566452102e-03 2.738386844832403910e-01
2.927280618354709540e-01 5.278476711245909669e+00
5.755382948343959471e-02 -8.404014799658067192e-01
-7.176136610675649674e-01 -6.524914861307554936e+00
-5.116665039745983412e-01 -7.204790215886635707e+00
-4.151866724413345588e-01 -3.012225529315644135e+00
-9.341059938170659382e-01 -1.182227699906955110e+01
-1.880195274802975991e-01 -5.250148571471781267e+00
-3.082922626585620218e-01 -3.626001891088424411e+00
6.988204705185353527e-01 1.245493878735841520e+01
4.800767231194592588e-01 4.268106392635332647e+00
-4.182832594700461315e-01 -1.907428078124639992e+00
1.775433419373300403e-01 1.614703967125314055e+00
-5.092154893562675921e-01 -5.882810359760647145e+00
-6.910499645957021153e-01 -4.730799342279428998e+00
2.891348781482578484e-02 1.614703967125314055e+00
-9.664697564412243480e-01 -8.564540925044795472e+00
-3.329401181303406898e-02 1.010370318610576579e+00
6.496674845682914867e-02 -3.474918478959740042e+00
-1.054118732516295120e-01 -2.766714984606532202e+00
-5.869445532186683412e-01 -6.609899280629941032e+00
1.072746005658801183e+00 1.132181319639328443e+01
1.935824858320644298e-02 2.738386844832404243e+00
5.124104214905338406e-01 5.174606865407439749e+00
-1.797576702657491532e-01 -6.421045015469084571e-01
5.218349397998433004e-01 3.928168715345793149e+00
2.251663330901206572e-01 4.721356629021386198e+00
-5.411182221675103765e-01 -6.666555560178196949e+00
-1.453592150686137674e-01 9.442713258042773061e-02
-4.569452312790932974e-02 -4.050923987700349116e+00
-5.907684782096518650e-02 -2.927241109993259371e-01
5.277454962814406292e-01 1.208667297029474952e+00
-1.557447086277361226e-01 -1.359750709158159099e+00
-3.828911708617134257e-01 -1.303094429609902516e+00
-4.978231672028972654e-01 -6.439930441985170617e+00
1.781049796134285268e-01 5.448445549890680084e+00
1.540182963925150169e-03 -2.171824049349837527e+00
5.184118222774271034e-01 7.997978129562228311e+00
-6.388151836054939414e-02 -2.077396916769410073e-01
-2.118923400602271481e-02 -1.558047687577057472e+00
-4.068365871041408899e-01 6.798753545790795494e-01
4.920038977900628718e-01 1.100076094561983098e+01
4.248325778867548808e-01 5.420117410116551682e+00
7.273071665908407979e-02 -1.718573812963784642e+00
6.393330304606407166e-01 6.949836957919480085e+00
3.348653501343762384e-01 1.038698458384704981e+00
-1.901417457021581381e-01 -4.456960657796188663e+00
-1.554599308104716304e-01 -2.851699403928917409e+00
5.826584751221833280e-02 1.350307995900116520e+00
3.492558456756154894e-02 6.090550051437588763e+00
4.115573986002595275e-01 3.446590339185611640e+00
1.521634436921918965e-01 -1.633589393641399656e+00
-1.063789176230534927e+00 -1.152011017481218147e+01
-4.753839931210521730e-01 -2.776157697864575002e+00
-2.767888153244892901e-01 -6.175534470759973082e+00
-4.438065479446197670e-01 -5.816711366954347540e+00
9.482157875227616162e-02 -1.652474820157485258e+00
1.508527771628868308e+00 1.733682154176653256e+01
2.535884668385468554e-01 3.692100883894724461e+00
2.594840702739513172e-01 4.381418951731846256e+00
-2.780402556973996520e-01 -4.003710421410135112e+00
-5.041374372561335804e-02 -4.608044069924873476e+00
5.008039025856271254e-01 3.531574758507997291e+00
-2.039084680078359912e-01 9.159431860301489037e-01
-7.348340463902921504e-01 -9.990390627009253066e+00
-3.187250886149138318e-01 9.725994655784055976e-01
-3.608749339996215055e-01 -4.853554614633985409e+00
6.227827940945647178e-01 6.798753545790795272e+00
6.692036493617815884e-02 -3.248293360766713711e+00
1.101402200848044105e-01 3.191637081218456906e+00
-3.305212533018533350e-01 -1.161453730739260948e+00
2.563622938263606099e-01 2.360678314510693099e+00
-4.695709015042504042e-01 -2.908355683477173770e+00
1.097649880600525540e-01 -1.935756217898768394e+00
3.506464664640700502e-01 4.778012908569643002e+00
2.207321616388842611e-01 3.097209948638029786e+00
6.233636044886355781e-02 2.058511490253324361e+00
4.762211826818147364e-01 8.054634409110484228e+00
-2.883261010654386003e-01 -2.266251181930265257e-01
1.429117073327564047e-01 2.473990873607206264e+00
1.650770187543405265e-01 -4.343648098699675053e-01
-2.049252144674102438e-01 -4.532502363860531069e+00
-3.399992213158070653e-02 3.937611428603836394e+00
3.705767169997450927e-01 5.750612374148048822e+00
2.541856407370514034e-02 6.232190750308229665e-01
-1.033085152055893907e+00 -1.613759695799509686e+01
-4.727811685405247100e-01 -1.822443658802255229e+00
1.067725923757468776e+00 1.219998552939126313e+01
3.096582916560513543e-01 1.378636135674244700e+00
2.087315099029675991e-01 1.274766289835774336e+00
6.112460556057427996e-02 3.682658170636681216e-01
-3.473166283329024995e-01 -4.145351120280777124e+00
8.780141977752543847e-02 1.057583884900790583e+00
3.682333600949360547e-02 2.766714984606532202e+00
-2.698916306261558429e-01 1.888542651608554612e-02
-3.565828646988278838e-01 -5.675070668083706416e+00
-2.157687327549884237e-01 -5.571200822245235829e-01
4.876239325745170272e-01 2.889470256961088168e+00
-4.615659639335944467e-04 9.442713258042773061e-01
-2.167340761793828396e-01 -2.908355683477173770e+00
-5.747172256188903816e-01 -5.816711366954347540e+00
-5.284971028351125311e-01 -1.053806799597573374e+01
-5.382536652963376689e-02 -2.077396916769410073e-01
2.578530612107051145e-01 6.798753545790795494e-01
-7.458968517094138884e-02 5.042408879794840537e+00
3.141411762674026220e-01 5.146278725633311346e+00
1.961292164316497666e-01 2.568418006187633829e+00
-8.708012901417766516e-02 5.382346557084380922e-01
5.487363370047567690e-01 9.471041397816900798e+00
-6.414767130801156680e-01 -7.743024871595073577e+00
-2.313788413639663033e-01 -1.784672805770084025e+00
4.466849889662816153e-01 5.174606865407439749e+00
-4.914454545967128496e-01 -8.810051469753906517e+00
-1.298862054093037621e-02 -9.442713258042773061e-02
-5.041604786767840407e-01 -7.176462076112506416e+00
-1.019364692408901846e-01 -1.633589393641399656e+00
2.254750205701250287e-01 5.202935005181568151e+00
5.925042846474934954e-01 1.044364086339530751e+01
-1.027980105165081370e-01 -1.907428078124639992e+00
1.126912952202428764e-01 5.948909352566946751e-01
-1.820973875954303434e-01 -3.418262199411483682e+00
-3.149360026708118432e-01 -4.239778252861205132e+00
1.269618389111613621e-01 2.634516998993933434e+00
4.179808161904499664e-01 6.147206330985845568e+00
-1.209657727305810671e-01 -5.070737019568968940e+00
-6.610235097686880668e-01 -9.593796670171457208e+00
-6.362466651162154152e-01 -8.734509763689564110e+00
-7.202524076769055705e-01 -1.358806437832354952e+01
-2.246025682121106648e-01 -2.304022034962436738e+00
8.377790301292615815e-01 1.865880139789251757e+01
1.149356874370213999e-01 6.288847029856486692e+00
-3.915167992374570249e-01 -7.327545488241191229e+00
-2.880218483845517138e-02 7.931879136755928261e-01
2.574107193449140518e-01 -1.265323576577731535e+00
-8.023522201131277898e-02 -1.265323576577731535e+00
-3.734449499627365832e-01 -5.023523453278754936e+00
-1.720053355788584704e-01 -3.201079794476499707e+00
-3.282028222575958387e-01 -7.270889208692934425e-01
-5.395545811102970823e-01 -6.723211839726453753e+00
-3.090057991159447237e-01 1.227552723545560359e-01
-3.448413965386831204e-01 -5.665627954825663837e-01
4.787362290972308476e-01 3.087767235379986541e+00
-4.100664557407465716e-01 -5.165164152149396060e+00
-3.293494258667510333e-01 -1.501391408028800889e+00
1.087808776871691668e-01 -3.068881808863900940e+00
3.520397121631810844e-01 4.749684768795514600e+00
2.224795132731211683e-02 1.879099938350511811e+00
5.760761562332912533e-02 4.154793833538820147e-01
1.763129043364599149e-02 7.837452004175501363e-01
-2.402889485102727429e-01 -2.228480328898094331e+00
7.483971440750180060e-01 2.766714984606532202e+00
7.733515317138173195e-02 1.048141171642747782e+00
-2.809497041144893292e-01 -3.531574758507997291e+00
-9.400355276103027069e-02 -1.831886372060297807e+00
-3.981410953942268738e-01 -4.192564686570991128e+00
-1.362416966275724339e-01 -1.048141171642747782e+00
7.237874134872922527e-01 6.591013854113855430e+00
8.696096432913623664e-01 1.101964637213591480e+01
3.249717586945414238e-01 5.646742528309578013e+00
-4.731153445988995898e-01 -6.827081685564924562e+00
-1.473961346449961796e-01 3.795970729733194382e+00
3.295860496404611206e-01 1.728016526221827442e+00
5.359619299638239687e-01 7.686368592046816772e+00
5.446048455921754794e-01 3.852627009281451631e+00
2.374796108389706506e-01 5.014080740020712135e+00
-3.987660979167974018e-01 -7.648597739014645569e+00
2.757416043817156326e-01 5.608971675277406810e+00
-5.942869581817215030e-01 -9.518254964107114802e+00
1.777451603315241546e-01 3.012225529315644135e+00
-1.631500909495244567e-01 -3.880955149055579145e+00
5.198758503441623935e-01 5.136836012375267657e+00
-1.144432942643763412e-01 -1.728016526221827442e+00
7.465048929780288001e-01 1.074580768765267536e+01
4.405496396012706373e-01 -1.274766289835774336e+00
-1.038810820167212073e-01 -3.021668242573687380e+00
-3.611903982776549782e-01 -5.382346557084380478e+00
-8.363035630327859682e-01 -8.583426351560879297e+00
-3.853393379245738104e-01 -5.363461130568294877e+00
-3.321441152495812621e-01 -2.568418006187633829e+00
-1.697941558588363653e-01 -3.229407934250628109e+00
-2.615328298690613312e-02 -4.343648098699675053e-01
3.025465931772142181e-01 1.643032106899442235e+00
2.050149656838924916e-01 4.400304378247931858e+00
2.895338203197948129e-02 9.253858992881917045e-01
-7.352140326491550804e-01 -7.497514326885960756e+00
-1.785303771847204443e-02 -1.369193422416202122e+00
2.808070191599026932e-01 1.954641644414853774e+00
1.081828917258417094e-01 1.482505981512715065e+00
8.885466672927373744e-02 -2.360678314510693265e-01
6.257818457477755114e-01 6.015008345373246357e+00
6.473895970710390191e-02 8.876150462560206122e-01
1.452602856172924006e-01 -1.605261253867271143e-01
-1.950142198635146026e-02 -3.323835066831056118e+00
4.726786879474351721e-01 1.558047687577057472e+00
-2.029087369544885500e-01 -2.181266762607880327e+00
-5.373246941475660066e-01 -2.455105447091120663e+00
-1.755712410791355343e-02 -5.061294306310926139e+00
1.370202154491580449e-01 1.558047687577057472e+00
1.856883143405113068e-01 1.945198931156811195e+00
-5.151238087893714734e-01 -4.239778252861205132e+00
3.884842874552131287e-01 3.984824994894049954e+00
5.332840242106426931e-01 9.301072559172130383e+00
-7.686027376416745271e-01 -7.072592230274035607e+00
-6.224983544210884734e-01 -5.996122918857160755e+00
-4.625013714634607087e-02 -2.927241109993259371e-01
3.926090921295989355e-01 3.267178787282799313e+00
-2.178970294623608708e-02 -1.888542651608554612e+00
3.763958374942927843e-01 3.805413442991237627e+00
-3.633596052952910438e-01 -4.022595847926220713e+00
4.972865870418989309e-01 5.608971675277406810e+00
-1.727995396842751108e-01 -5.004638026762668890e-01
4.705931610375909124e-01 6.241633463566272688e+00
-3.129112108908631007e-01 -3.314392353573012873e+00
-1.062852937580250762e-01 -2.219037615640051531e+00
-2.471695358711794091e-02 -1.860214511834425988e+00
1.581036878669168921e-01 2.389006454284821501e+00
1.642650602642114002e-02 3.465475765701697686e+00
2.822520082732475899e-01 2.237923042156137132e+00
1.913998220768065306e-01 -1.227552723545560359e-01
-2.564636351094179978e-01 -3.777085303217109225e-01
7.706491981795901558e-02 2.455105447091120718e-01
2.545428902511090996e-01 6.893180678371223502e-01
-2.941675035700919150e-01 -6.345503309404742609e+00
-1.080307253905422316e-01 -3.862069722539493988e+00
-4.230457491416794724e-01 -4.504174224086402667e+00
3.092057592721141751e-02 3.616559177830382055e+00
5.885044598652544590e-01 7.185904789370550105e+00
6.933200235977367287e-02 2.200152189123965929e+00
-2.166512987287096959e-01 -1.888542651608554612e-02
-2.100490605248635789e-01 3.021668242573687380e-01
-4.974367404795913133e-02 3.871512435797537233e-01
-3.793049975770295124e-01 -7.488071613627917955e+00
-2.756976404961843374e-01 -5.042408879794840537e+00
-2.077120267827947120e-01 -2.568418006187633829e+00
6.767089136687587381e-01 4.778012908569643002e+00
7.025235200806503322e-01 1.059472427552399054e+01
-1.154390613047391739e-01 1.510834121286843690e-01
-4.261635634539255313e-01 -5.552315395729150005e+00
1.434274026622193998e-01 7.365316341273362433e-01
-6.266814098725116411e-01 -7.733582158337030776e+00
7.843646467682678924e-01 1.092521923955548679e+01
2.383896395429104531e-01 5.901695786276732747e+00
-4.482212027377248109e-01 -1.002816148004142427e+01
-3.830939927985536619e-01 -6.638227420404069434e+00
1.765329213004117163e-04 -5.382346557084380922e-01
5.120610298723087261e-01 8.177389681465040638e+00
-2.196451119797853124e-01 -3.541017471766039648e+00
-1.600666155013556469e-01 -2.077396916769410073e-01
-1.235923580632397045e-01 -2.738386844832404243e+00
1.587188572218733162e-01 7.459743473853790441e-01
2.767518161613606587e-02 7.365316341273362433e-01
1.008422321830906992e-01 4.041481274442306315e+00
3.370077056414617217e-02 2.492876300123291866e+00
-1.767142467024142294e-01 -1.850771798576383409e+00
1.097564763374736657e-01 4.551387790376616671e+00
1.501698435074995119e-01 1.114240164449047166e+00
-8.111525753495416047e-02 -1.539162261060971870e+00
2.702221394475910476e-01 4.891325467666155724e+00
-5.209970434944738438e-01 -5.174606865407439749e+00
-3.011886773117789518e-01 -3.654330030862552814e+00
-3.128876663286913051e-01 -5.476773689664807820e-01
3.824115602617870202e-01 5.202935005181568151e+00
7.688680424152422033e-02 -1.614703967125314055e+00
-6.406179740753717433e-02 -3.531574758507997291e+00
-4.061450537481600120e-01 -3.795970729733194382e+00
-1.281176064796399616e-01 -4.532502363860530514e-01
-2.353373856849049761e-01 -1.841329085318340608e+00
5.278405076433903553e-02 2.067954203511367162e+00
1.549783844619843642e-01 1.095354737932961564e+00
8.703161136057714631e-02 2.379563741026778700e+00
-1.206765584201293928e-01 -1.784672805770084025e+00
-2.168519256951272345e-01 -7.459743473853790441e-01
1.510895931219185251e-01 -4.721356629021386531e-02
6.131452458402437966e-02 -3.493803905475825755e-01
2.731684319331820210e-01 -1.095354737932961564e+00
6.876586588062890693e-01 1.132181319639328443e+01
2.725614780316488184e-01 7.856337430691586299e+00
-1.054051502364903720e-01 4.060366700958391917e+00
3.174812816108596447e-01 -1.709131099705741841e+00
-1.662620328739383146e-01 -2.965011963025430131e+00
-5.981259566596758281e-01 -4.381418951731846256e+00
-8.499876391434400477e-03 -1.841329085318340608e+00
-4.571664145345279429e-01 -7.582498746208345963e+00
3.943206227139993136e-01 2.747829558090447044e+00
4.155793721627282916e-02 3.994267708152092311e+00
2.020509407596285667e-01 1.633589393641399656e+00
3.254168333236543975e-01 1.718573812963784642e+00
-7.279549869711988974e-02 -3.125538088412157300e+00
2.588918740931878126e-01 9.065004727721061029e-01
-7.166813387292535198e-02 3.182194367960414549e+00
-1.335760147537594367e-02 1.274766289835774336e+00
-2.566067459172586274e-01 -4.891325467666155724e+00
5.438269734443087478e-01 1.219054281613321855e+01
-5.713287957957706720e-01 -7.582498746208345963e+00
2.223440572994276054e-01 2.766714984606532202e+00
-4.093287269594974020e-01 -5.306804851020038072e+00
4.569769790769830919e-01 3.862069722539493988e+00
-1.355324983174409914e-01 -6.883737965113181367e+00
-3.046706519005734082e-01 -3.607116464572338810e+00
1.498120325437429790e-01 4.438075231280103061e-01
-1.319861150194839017e-01 -2.691173278542190239e+00
3.366168136978904546e-02 -6.893180678371223502e-01
3.109488617110172104e-01 5.155721438891354147e+00
2.698400964570805693e-01 4.296434532409461049e+00
-1.096225625324908637e-01 -1.425849701964458704e+00
7.352583236159827562e-01 7.157576649596421703e+00
4.049915021507800028e-01 7.034821377241865292e+00
-2.119081609209625405e-01 -3.106652661896072143e+00
-2.757107582019803216e-01 -5.429560123374594482e+00
3.204525906102875243e-01 4.523059650602487380e+00
4.780619167007691406e-01 8.394572086400025057e+00
-2.728141994682727889e-01 7.931879136755928261e-01
1.688140868966081232e-01 1.520276834544886269e+00
-2.773964505163177274e-01 -6.081107338179545074e+00
-2.311122186258564859e-01 -5.363461130568294877e+00
-2.006483805065537862e-01 -2.313464748220479539e+00
-5.098616420438789598e-01 -7.695811305304859573e+00
1.013266030601217838e-01 -6.987607810951651510e-01
5.796236753013611631e-01 8.073519835626571606e+00
5.886214254981490812e-02 2.058511490253324361e+00
6.366100200401006992e-01 4.683585775989214994e+00
4.495010794132698884e-01 5.637299815051535212e+00
-3.670700274651381712e-01 -5.202935005181568151e+00
-3.401633234121577746e-04 2.927241109993259371e+00
4.993290507520075083e-01 7.629712312498559967e+00
-6.238945232121738578e-03 4.277549105893376336e+00
-4.290858580849492010e-01 -6.099992764695631564e+00
3.747721617881630829e-01 9.253858992881917045e-01
-2.927148117628550761e-01 1.548604974319014893e+00
3.923181429461147784e-01 1.119905792403872802e+01
3.151704931898116069e-01 9.537140390623199959e-01
5.817187029094083028e-01 5.580643535503278407e+00
-8.042111758195864546e-01 -1.129348505661915603e+01
-2.907303741199598890e-01 -7.119805796564249611e+00
1.388029435483807417e-01 1.661917533415528059e+00
4.420676158451036231e-01 3.512689331991911246e+00
-4.266708653977185212e-02 1.501391408028800889e+00
4.352470276219346790e-01 8.725067050431521309e+00
-4.641940803958401474e-01 -3.871512435797536789e+00
-5.744167867213227918e-01 -1.039642729710509350e+01
1.401535474047360119e-01 -3.871512435797536789e+00
3.218363859591387155e-01 3.909283288829707548e+00
-2.227752459159339504e-01 9.725994655784055976e-01
-1.786922746238806536e-01 1.558047687577057472e+00
6.102973230217396267e-02 1.813000945544212206e+00
3.920408748350592137e-02 2.313464748220479539e+00
-8.679085510253851943e-02 7.554170606434218449e-02
6.193389313656989803e-02 1.794115519028126882e-01
-5.043365844998107944e-02 2.643959712251976235e+00
1.984489225359432063e-01 3.682658170636681216e-01
9.530413197056254726e-02 5.863924933244561544e+00
-1.110424729496978652e-01 -4.438075231280103061e-01
-6.760853660402192933e-01 -1.107630265168417161e+01
6.462115980089164213e-02 1.539162261060971870e+00
4.796419470820417197e-01 6.166091757501930282e+00
4.459778880027479575e-01 6.827081685564924562e+00
8.923895790128871797e-01 1.118961521078068522e+01
2.299477742897777788e-01 4.249220966119247045e+00
-7.933508559601868404e-01 -7.761910298111158291e+00
3.062166041605350608e-02 -3.937611428603836394e+00
1.218876512154846714e-01 6.081107338179545074e+00
7.359105680354056933e-02 -2.502319013381334667e+00
1.425062287899455382e-01 5.760055087406091845e-01
7.193153241422111099e-01 1.026422931149249429e+01
-8.428946355665478674e-02 -4.428632518022060260e+00
3.974980879165579406e-01 5.146278725633311346e+00
5.446125698585161379e-01 4.532502363860531069e+00
2.526283493414555048e-02 1.170896443997303749e+00
-1.533779598722750104e-01 -1.567490400835100273e+00
5.696301940137821901e-02 3.257736074024756956e+00
2.936186989021623006e-01 2.870584830445003011e+00
-1.981941614473258784e-01 -1.265323576577731535e+00
9.675620859234317084e-02 1.048141171642747782e+00
-3.331445811439580629e-01 -1.482505981512715065e+00
-5.825042432313750629e-01 -2.285136608446350692e+00
3.959587143048727553e-02 -1.388078848932287501e+00
-4.852720480048954288e-01 -3.474918478959740042e+00
2.665543633472921559e-01 7.167019362854463616e+00
-5.960593832714323748e-01 -1.084967753349114616e+01
7.760090493182592725e-03 -2.832813977412831807e+00
-7.323551642854991828e-02 -4.523059650602487380e+00
4.769285089240859477e-01 6.317175169630615095e+00
-3.715584616782398597e-01 -2.832813977412831571e-02
-1.337509705182312603e-01 -2.001855210705067556e+00
1.226118522781221784e-02 3.512689331991911246e+00
5.223543097683258640e-01 6.024451058631288269e+00
-1.354100393328243612e-01 -2.974454676283473376e+00
-1.493938762423641931e-01 -5.996122918857160755e+00
3.691358601323453392e-01 5.231263144955695665e+00
-3.883658783275119146e-03 1.794115519028126604e+00
2.123278611760554824e-01 3.380491346379312478e+00
-4.355317743090613147e-01 -5.693956094599792017e+00
-3.813719484320279851e-01 -4.456960657796188663e+00
6.505283399160531610e-02 4.626929496440958522e-01
-7.238202822561221605e-01 -8.111290688658741033e+00
-2.696991521333343966e-01 -1.059472427552399054e+01
4.116922447009352393e-01 4.286991819151419136e+00
-1.773561436989782789e-02 8.026306269336357380e-01
-3.924703502880785289e-01 -4.466403371054231464e+00
7.392356484655318027e-01 7.308660061725105628e+00
-1.930402815166953334e-01 1.133125590965132629e-01
-6.449662374160256006e-02 -4.154793833538820147e-01
2.798278877337314619e-01 2.455105447091120663e+00
5.973295736542695300e-01 5.193492291923524462e+00
-3.857018685429146332e-02 -1.416406988706415904e+00
-4.060611640047088744e-01 -5.306804851020038072e+00
-2.060406876241351326e-01 -9.820421788364482873e-01
2.694467908941031165e-01 2.540089866413505870e+00
-1.148557060837650245e-02 -9.725994655784055976e-01
2.352117866481815422e-01 -7.176462076112507527e-01
-5.022692830875105097e-01 -5.863924933244561544e+00
-3.093103915864366463e-02 1.699688386447698818e+00
-1.157511256587858250e+00 -1.603372711215662960e+01
2.245867988309836229e-03 2.558975292929591028e+00
4.504659377872586856e-01 4.551387790376616671e+00
8.516277004095851311e-01 7.733582158337030776e+00
5.748619807012095295e-01 4.919653607440284127e+00
3.056070995143118640e-01 8.300144953819597049e+00
-5.391544558185925595e-01 -5.948909352566946751e+00
-1.738156233717074728e-01 -1.794115519028126604e+00
6.277877463712155937e-01 7.582498746208345963e+00
-8.883369196747097074e-02 4.154793833538820147e-01
1.654482663448282598e-02 -3.493803905475825644e+00
6.262778997468384512e-01 5.533429969213064403e+00
-5.593385216803671289e-01 -2.766714984606532202e+00
-5.521552985658348955e-01 -4.183121973312948327e+00
4.990744146413040316e-01 8.252931387529383045e+00
3.898522805909927502e-01 1.822443658802255229e+00
4.104490546741403345e-01 6.449373155243213418e+00
1.702384933860696115e-01 9.442713258042773061e-01
-8.971784478800141904e-02 -2.993340102799558977e+00
-1.059429680017721226e-01 5.948909352566946751e-01
6.008619030491654106e-02 4.815783761601814539e-01
3.328138176614984373e-02 -9.820421788364482873e-01
-1.179794963082075182e-01 -8.592869064818923208e-01
5.471458865164852831e-02 3.975382281636007153e+00
-1.115018775227709508e-01 1.321979856125988118e+00
9.719837719784076013e-02 2.379563741026778700e+00
6.034505768026010575e-01 7.554170606434218449e+00
-2.522710592326000284e-02 -7.365316341273362433e-01
1.653297241224547798e-01 3.965939568377964131e-01
1.369707567468656240e-01 -5.854482219986518743e-01
3.828598832038844213e-01 5.637299815051535212e+00
2.909903517418117591e-01 2.389006454284821501e+00
-1.679113744045489798e-01 -1.879099938350511811e+00
4.712283430388840288e-02 2.351235601252650298e+00
-3.808526374285800542e-02 4.910210894182241437e-01
-4.301794842682506448e-01 -7.997978129562228311e+00
-2.574718446858150211e-01 -6.232190750308229665e-01
-6.635218503696226067e-02 -4.541945077118572982e+00
-2.225759113597752525e-01 -6.354946022662785410e+00
-1.241171267156721408e-01 -4.022595847926220713e+00
6.090725197593569451e-01 7.374759054531405233e+00
3.822113665481561839e-01 4.645814922957043791e+00
-9.999261376944727775e-02 1.161453730739260948e+00
3.978041099468951902e-01 5.429560123374594482e+00
-1.290850654073003589e-01 -1.501391408028800889e+00
-1.021714712004822001e-01 -2.152938622833752369e+00
5.991463429714802835e-01 3.597673751314296453e+00
2.036129996022139066e-01 9.914848920944911992e-01
7.385563088517825836e-01 1.152011017481218147e+01
-3.019009383941588798e-01 -8.224603247755254642e+00
1.904102788659936818e-01 -1.586375827351185652e+00
5.550496157873572312e-01 9.659895662977756814e+00
2.268998500175665733e-01 1.907428078124639992e+00
-1.293881975788288674e+00 -2.118000583778993828e+01
3.565541848982727857e-01 9.253858992881917045e-01
2.091570401826456371e-01 5.948909352566946751e+00
-5.369585003513465127e-01 -3.965939568377964797e+00
1.715024709653998336e-01 -9.442713258042773061e-03
9.779837767787165348e-02 3.097209948638029786e+00
-5.274711802951134176e-01 -9.253858992881917045e-01
4.465013365324642103e-01 7.771353011369201091e+00
3.339339562407995787e-01 6.052779198405417560e+00
-4.502378384026532732e-02 4.721356629021386531e-01
-5.212836919518580858e-01 -4.598601356666829787e+00
3.090507206878173249e-02 1.558047687577057472e+00
7.456398389811462468e-02 -3.172751654702371304e+00
-4.572515341871631611e-02 8.498441932238494367e-02
6.987155396680497232e-02 2.360678314510693265e-01
1.987426825387940323e-03 -1.104797451191004365e+00
-1.206161026714822337e-01 -2.134053196317666323e+00
4.290060303024969546e-01 2.039626063737238759e+00
1.674630551893163954e-01 2.049068776995281560e+00
1.382621447596611014e-02 -3.777085303217109225e-01
3.924312759702892062e-01 5.231263144955695665e+00
3.667315679401673134e-01 2.360678314510693099e+00
-1.726746157241043911e-01 -4.523059650602487380e+00
-3.942636252026439081e-01 -2.426777307316992705e+00
1.595962473116829539e-01 4.900768180924199413e+00
-4.508570609544447771e-01 -6.515472148049513912e+00
2.656414304691986222e-02 5.004638026762668890e-01
8.953752094738447465e-01 8.252931387529383045e+00
9.221073112519988235e-02 -5.099065159343096898e-01
1.892596500925509961e-02 -4.532502363860531069e+00
3.615725553432955763e-01 7.025378663983822491e+00
7.263969326921890790e-01 6.071664624921502273e+00
-4.106985557154366751e-01 -5.552315395729150005e+00
2.084128735738159932e-01 5.410674696858507993e+00
-8.208609108462284754e-01 -9.990390627009253066e+00
5.005226349598091984e-01 5.845039506728475942e+00
9.409481596105093160e-02 3.918726002087750793e+00
1.199762638063099213e-01 -9.631567523203629078e-01
2.624982484466322208e-01 3.824298869507322785e+00
1.999892477362059662e-01 -4.910210894182241437e-01
7.374736448546578838e-02 -4.721356629021386531e-01
-5.804527184701395726e-01 -5.363461130568294877e+00
-1.922329534269596740e-01 1.435292415222501505e+00
-1.779805115057550013e-01 -3.371048633121270122e+00
-2.537604319860383567e-02 -1.794115519028126882e-01
2.274056736867533512e-01 2.096282343285495564e+00
-4.058301904447831482e-02 9.442713258042773061e-03
-1.789739877561944414e-01 -5.117950585859182056e+00
2.174326552210171792e-01 3.371048633121270122e+00
5.491017709453921425e-01 9.659895662977756814e+00
-2.409081078469086923e-01 2.256808468672222734e+00
-2.553970639650263164e-01 -4.268106392635332647e+00
-2.228825791507656195e-01 -5.637299815051535212e+00
1.353822390310796819e-01 3.588231038056253208e+00
-3.256850431430921011e-01 -4.022595847926220713e+00
-1.278348041074737762e-01 -1.133125590965132767e+00
-2.708743280301534329e-01 -3.984824994894049954e+00
-6.370020080084164149e-02 -1.822443658802255229e+00
3.803502399520101718e-01 3.814856156249279984e+00
-6.362646411435836369e-02 -8.781723329979778114e-01
-2.513308130469386059e-01 -2.691173278542190239e+00
7.025171147895880042e-01 9.763765508816227623e+00
4.777540658780636273e-01 6.213305323792144286e+00
1.703386952559627354e-01 2.927241109993259371e+00
-9.448932647835575072e-01 -1.040587001036313630e+01
2.457307488723080580e-01 2.643959712251976235e+00
2.427501865577119666e-01 6.421045015469084571e-01
1.962860234563008066e-01 2.643959712251976235e+00
2.261496317886502738e-01 1.567490400835100273e+00
7.108307035781047389e-01 4.768570195311600202e+00
1.004221660506217084e-01 1.737459239479870021e+00
-2.863384015613207878e-01 -3.049996382347815782e+00
-2.954744068304004934e-01 -4.390861664989889057e+00
-1.388269898928567725e-01 -7.270889208692934425e+00
-3.665364140586320763e-01 -1.218110010287517531e+00
1.720318803154411991e-01 1.255880863319688734e+00
-5.284559709098302083e-01 -4.003710421410135112e+00
1.708778935363783891e-01 1.520276834544886269e+00
6.652649706469085933e-01 1.126515691684502762e+01
-3.462963831649580881e-01 -3.682658170636681216e+00
-6.475437518187167341e-02 -3.484361192217783287e+00
-5.489395692124204168e-02 -1.123682877707089967e+00
1.483032165340665287e-01 1.794115519028126604e+00
-6.294878706911694044e-02 4.721356629021386531e-02
1.989804759761955311e-01 1.888542651608554612e+00
-2.618429643179714938e-01 -3.852627009281451631e+00
2.928545296939115694e-01 2.691173278542190239e+00
-5.104382134372055235e-01 -3.682658170636681216e+00
4.507762680249135512e-01 4.447517944538145862e+00
-2.685670959187723694e-01 -3.663772744120595615e+00
-1.903998289795953980e-01 -5.948909352566946751e-01
-3.719398739853485014e-01 -1.605261253867271476e+00
-6.780729684227773113e-01 -1.206778754377866214e+01
-1.250691396719439685e-01 -1.085912024674918763e+00
5.196497113590552441e-01 5.127393299117225745e+00
-4.480286163200917354e-02 -3.880955149055579145e+00
-1.486705275780595970e-01 -3.522132045249954047e+00
-6.748383496554111183e-01 -6.062221911663459473e+00
-2.989319370442157786e-01 -2.171824049349837527e+00
-6.878971290580644660e-02 1.236995436803603132e+00
3.385516310693262310e-01 2.285136608446350692e+00
3.223831634754729669e-01 1.501391408028800889e+00
3.366281544665899461e-01 3.777085303217109225e+00
3.913448171559585909e-01 2.634516998993933434e+00
-2.130276599149820149e-01 -3.692100883894724461e+00
2.139828496194028651e-01 -9.725994655784055976e-01
-3.005923157134020030e-01 -3.049996382347815782e+00
-1.261568809703561278e-01 -2.502319013381334667e+00
-9.049592279239060399e-02 4.154793833538820147e-01
-2.001157835765376147e-01 -3.559902898282124806e+00
-2.469617939074536528e-01 -2.634516998993933434e+00
-1.702318927165140383e-01 9.253858992881917045e-01
5.245294512575507384e-02 1.860214511834425988e+00
4.185976215048044236e-02 -1.576933114093142851e+00
1.484154756378618378e-01 1.699688386447698818e+00
2.328112043099931916e-01 6.685440986694283438e+00
5.449553137904594724e-01 1.240772522106820119e+01
-2.640597601742255551e-01 -3.182194367960414549e+00
2.674127784014883047e-01 3.304949640314970294e-01
-5.170321542263229819e-01 -8.328473093593725451e+00
-4.998661754921164824e-01 -7.015935950725780579e+00
3.544459903958181446e-01 2.615631572477847833e+00
9.057489716400666246e-01 1.126515691684502762e+01
-2.973746443308061815e-01 -1.321979856125988118e+00
-4.267601452245469162e-01 -2.086839630027452763e+00
1.402317236288043167e-01 3.049996382347815782e+00
7.273367074229601659e-02 -5.382346557084380922e-01
1.385370970606777385e-01 9.253858992881917045e-01
4.008695889492541742e-01 5.382346557084380478e+00
6.720676546560677700e-02 1.529719547802929069e+00
-2.260454249393084591e-02 3.493803905475825755e-01
5.204570785657626208e-01 7.044264090499908093e+00
-1.170683529288829711e-01 -1.274766289835774336e+00
7.145249717472051953e-01 7.214232929144677620e+00
1.607125026371229379e-02 1.491948694770758088e+00
-1.610431224209401754e-02 5.004638026762668890e-01
-4.531389714352404563e-01 -3.191637081218456906e+00
1.432429199452797119e-01 3.947054141861878751e+00
-2.621138211589952860e-01 -4.022595847926220713e+00
-1.518448335759002288e-01 -5.448445549890680084e+00
4.859909541418305778e-01 5.665627954825663615e+00
-8.703747150757334961e-01 -1.289874631048642684e+01
-9.249981032427745387e-02 3.965939568377964131e-01
3.000124483443338819e-01 4.985752600246583732e+00
2.463830522177046234e-01 5.051851593052883338e+00
-8.327782402661729200e-02 -2.974454676283473376e+00
-1.562202300705981817e-01 -2.455105447091120718e-01
5.794863447421370051e-01 6.421045015469085904e+00
-2.884286224657742759e-01 -5.287919424503952470e+00
1.418631503906155056e-01 -3.210522507734542286e-01
3.713104531433659150e-01 8.262374100787425846e+00
-3.803212630177234543e-01 -4.608044069924873476e+00
-5.485211249766540620e-01 -1.015091675239598068e+01
3.494526179510570318e-01 5.297362137761995271e+00
6.839845673312929808e-01 9.404942405010601192e+00
1.848468831365868981e-01 2.020740637221153158e+00
-3.024349606301784954e-01 -4.796898335085728604e+00
-1.007289093294799098e+00 -1.423016887987045820e+01
-2.484720420249771633e-01 -6.713769126468410953e+00
-2.481847241347073518e-01 -6.609899280629941143e-02
4.776887020091198921e-01 5.316247564278080873e+00
2.715172113199905701e-01 4.060366700958391917e+00
5.272317113668696376e-01 8.913921315592377326e+00
-4.043414865910514577e-01 -3.720429023668851976e+00
-5.166562736182759297e-01 -4.456960657796188663e+00
1.151620796614079012e-01 2.795043124380660604e+00
6.837515127002216642e-02 1.029255745126662180e+00
3.019020999868803068e-02 -2.757272271348489401e+00
3.372502955197024810e-01 2.691173278542190239e+00
4.460555950445257989e-02 4.239778252861205132e+00
4.777221837957766615e-02 -1.567490400835100273e+00
3.436871169108137725e-01 5.731726947631962332e+00
2.512967537582473376e-01 -3.191637081218456906e+00
6.588682599198945056e-01 6.033893771889331070e+00
-2.960328991399709953e-01 -1.048141171642747782e+00
2.248486533496484030e-01 2.077396916769410073e-01
3.720265798890123876e-01 4.900768180924199413e+00
-7.370558390830860007e-02 -1.794115519028126882e-01
-2.449473073399301704e-01 -1.567490400835100273e+00
4.162985670495760182e-01 2.058511490253324361e+00
1.836087764291942370e-02 1.359750709158159099e+00
8.249858825189699818e-01 4.693028489247257795e+00
1.087709237658556066e-01 4.305877245667504738e+00
-9.796589514641433905e-01 -1.255880863319688778e+01
-4.770585239106232556e-01 -6.147206330985845568e+00
1.678270276791779536e-02 -2.171824049349837527e+00
-3.481176618373065801e-01 1.463620554996629686e+00
3.912138920177709034e-01 5.863924933244561544e+00
3.201991663322287796e-01 5.561758108987192806e+00
4.490060762670187167e-01 2.974454676283473376e+00
-5.427034538476515069e-01 -5.986680205599117954e+00
2.761774355952541504e-01 1.378636135674244700e+00
1.515542312833914051e-01 1.227552723545560359e-01
8.022740729517018332e-01 1.252103778016471658e+01
-9.282827778833678822e-01 -1.376747593022636273e+01
1.424562106858593413e-01 2.842256690670874164e+00
-3.620693430922972689e-01 -3.767642589959065980e+00
-1.953503279807621701e-02 5.287919424503952914e-01
-4.394988501067992881e-01 -8.743952476947606911e+00
-2.778745139926811492e-01 -2.483433586865249065e+00
6.280716290188042006e-01 9.310515272430173184e+00
6.390891937885247176e-02 1.463620554996629686e+00
2.218839814552616418e-01 -1.954641644414853774e+00
-9.964643352084097405e-02 -4.721356629021386531e-02
5.387749799327902489e-02 4.438075231280103061e+00
-7.337398573359099618e-01 -6.638227420404069434e+00
1.237840233846346366e-01 4.740242055537471799e+00
-3.419601045946964457e-01 -3.777085303217109225e+00
6.750424142059945343e-01 1.026422931149249429e+01
3.985678506381616359e-01 3.975382281636007153e+00
5.859046909075915632e-02 -3.626001891088424411e+00
-9.848536990048530060e-02 1.888542651608554612e-01
2.007477601561634406e-01 3.276621500540842113e+00
8.634702846814593102e-02 3.304949640314970516e+00
2.247245338724391042e-02 1.916870791382682571e+00
-2.638340572334249567e-01 1.699688386447698818e+00
7.517336639325734871e-02 -2.115167769801581166e+00
-4.532955410003197128e-01 -6.666555560178196949e+00
6.958498782141503414e-02 8.498441932238494090e-01
-6.537175861010545430e-02 -1.161453730739260948e+00
3.312231048651687049e-01 7.053706803757950894e+00
-6.438073041706285915e-01 -7.034821377241865292e+00
1.219758841132133620e-01 -3.965939568377964131e-01
-1.725166803086328748e-01 1.312537142867945317e+00
9.585659689707550779e-01 1.611871153147901126e+01
4.768367665465412242e-01 1.473063268254672487e+00
7.787378214980383850e-01 1.039642729710509350e+01
-3.383599424808937384e-01 -4.976309886988540931e+00
-6.083840448487375374e-01 -1.169952172671499468e+01
-1.330627213979991954e-03 -1.293651716351859937e+00
4.060451143333901891e-01 6.043336485147374759e+00
-1.630705219533699624e-01 -5.099065159343096898e-01
1.278843816350233031e-01 -1.397521562190330302e+00
-2.562441242451479195e-01 -2.691173278542190239e+00
-1.267457927866754430e-01 2.691173278542190239e+00
4.867773466418787720e-01 2.842256690670874164e+00
2.625330143728853427e-01 8.583426351560879297e+00
9.796284990345759114e-02 -2.077396916769409962e+00
-1.332090600407877523e-01 2.540089866413505870e+00
4.232386847677066521e-01 3.276621500540842113e+00
-3.562058993490542225e-01 -5.382346557084380478e+00
-8.003026985191039611e-01 -1.569378943486708700e+01
2.705883595319958368e-01 1.226608452219756096e+01
3.234869872343216213e-01 2.483433586865249065e+00
5.152608782516218122e-01 1.083079210697505879e+01
-1.145197116509011348e-01 -5.741169660890006021e+00
2.865269139650154506e-01 4.862997327892027322e+00
1.654313749373188536e-01 2.030183350479195958e+00
2.817045945168855092e-01 8.366243946625896655e+00
-3.783818540028829891e-01 -6.779868119274710558e+00
-4.861051564912408779e-02 -3.021668242573687380e-01
-7.907801615583183175e-01 -1.009426047284772388e+01
-1.151159977673361784e-01 -1.728016526221827442e+00
2.881010353892937137e-01 4.598601356666829787e+00
-8.448046820006088753e-01 -1.113295893123242841e+01
-5.597358942149790462e-01 -1.047196900316943413e+01
-2.587379743638059115e-01 -6.591013854113855430e+00
3.747456750616018906e-01 3.097209948638029786e+00
-2.955577105962480661e-02 1.992412497447024977e+00
7.206179970682518032e-01 1.236051165477798719e+01
-2.420314789292696556e-01 -6.015008345373246357e+00
2.108077787666285674e-01 4.664700349473129393e+00
1.663090935706986948e-02 -4.919653607440284127e+00
-8.457449803103630481e-01 -1.199224583771432151e+01
-7.383930453493037227e-01 -7.431415334079662038e+00
-7.179356514996686200e-02 -2.880027543703045367e+00
5.041657599868579753e-01 3.550460185024082449e+00
8.792931608299291504e-03 -1.954641644414853774e+00
-4.656038837868716751e-01 -8.432342939432196260e+00
1.206614769356653266e-01 -3.304949640314970294e-01
5.379172904220387297e-01 1.130292776987719883e+01
1.011009619175027435e-01 1.057583884900790583e+00
4.197810442210072601e-01 2.577860719445677073e+00
5.248488341022170545e-01 6.260518890082358290e+00
-9.521202371963174982e-02 -3.144423514928243346e+00
-4.645815837380475877e-01 -3.267178787282799313e+00
-7.448098562574695380e-03 2.086839630027452763e+00
4.677619204455923940e-01 7.686368592046816772e+00
-3.705683866762952694e-01 -5.533429969213064403e+00
8.244388593383845942e-02 6.836524398822967363e+00
-1.197048535730463326e-01 -3.975382281636007153e+00
-2.929359112820092426e-01 -3.965939568377964797e+00
-3.502311504031662692e-01 -3.720429023668851976e+00
-4.803750293947547934e-02 -1.520276834544886269e+00
-4.892730477066621342e-01 -7.138691223080336101e+00
-4.975370710512130867e-01 -5.835596793470433141e+00
2.423565353725686822e-01 3.399376772895397636e+00
2.055979617216098232e-01 -2.086839630027452763e+00
-1.961975959909633971e-01 -1.879099938350511811e+00
2.323493891402268197e-01 2.625074285735890633e+00
1.702052064030034340e-01 1.189781870513389350e+00
1.180971053134547560e-01 1.038698458384705037e-01
-2.979122676800733185e-02 5.382346557084380922e-01
1.765439075287767723e-01 4.258663679377290734e+00
-2.028473356511914794e-01 -3.163308941444328948e+00
2.814536149945011112e-01 1.926313504640725816e+00
3.773254812559959093e-01 4.551387790376616671e+00
-2.345959993702365354e-01 -1.104797451191004365e+00
-3.463531249199251483e-01 -2.237923042156137132e+00
2.181771500117178075e-01 3.578788324798210851e+00
6.681462714231461986e-02 3.116095375154114833e-01
8.539263036894353953e-02 1.879099938350511811e+00
3.619611876247180726e-01 1.444735128480544084e+00
-1.096399024820552820e-01 -1.416406988706415904e+00
7.566684289009618057e-03 1.369193422416202122e+00
1.861868382913881015e-01 3.125538088412157300e+00
-9.261052639603992165e-02 -3.257736074024756956e+00
4.444828294165066862e-01 3.994267708152092311e+00
-1.701974394469499552e-01 -3.682658170636681216e-01
-1.540383911076006751e-01 -2.908355683477173770e+00
-2.362882890325053165e-01 -1.756344665995955623e+00
-2.564279297575956518e-01 -3.248293360766713711e+00
-2.078278835243917433e-01 -2.237923042156137132e+00
-1.879514351586842880e-01 -1.624146680383356856e+00
2.366113099336504266e-01 -1.199224583771432151e+00
-6.677698243817552226e-02 -2.946126536509344973e+00
3.446462934855855642e-01 3.843184296023408386e+00
2.192090724098721688e-01 3.871512435797536789e+00
-1.585508842798986073e-01 -2.219037615640051531e+00
-5.428444039795028014e-02 -2.285136608446350692e+00
8.457708931684465581e-01 6.345503309404742609e+00
5.888737322109003497e-02 -2.870584830445003011e+00
1.375077597490451109e-01 -3.956496855119921552e+00
-2.663431565925282740e-01 -4.872440041150070122e+00
-8.393266523463019380e-02 6.251076176824314601e+00
-4.865564369967551595e-01 -1.038698458384704981e+00
5.114976434713333284e-03 5.571200822245235829e-01
3.263936024066246278e-01 7.082034943532079518e-01
2.039779153782681625e-02 -2.521204439897420269e+00
5.142166183172537375e-01 8.592869064818922098e+00
4.674015853854033287e-01 3.559902898282124806e+00
1.978420416454455266e-01 5.599528962019364009e+00
9.137491773972403197e-02 9.159431860301489037e-01
5.057231384603453339e-01 6.024451058631288269e+00
7.069142737420228140e-02 -6.232190750308229665e-01
-2.538353497194514863e-02 1.010370318610576579e+00
-2.699482684521006814e-01 -4.976309886988540931e+00
6.024648725604005994e-01 7.072592230274035607e+00
2.069662962226121727e-01 3.267178787282799313e+00
-9.210122864221600425e-01 -1.323868398777596589e+01
-8.556719785552170665e-02 -1.831886372060297807e+00
1.867584182516959235e-01 2.832813977412831807e+00
-5.170091531796241480e-01 -5.231263144955695665e+00
4.634677700679332712e-01 6.468258581759299908e+00
1.050874008260674515e-02 2.492876300123291866e+00
-6.005751276547999229e-01 -9.291629845914087582e+00
-2.500394281345534320e-01 -7.790238437885287581e+00
2.493228712703150218e-01 3.626001891088424411e+00
-2.143765425543685543e-01 1.321979856125988118e+00
-1.868718894144500431e-01 -3.371048633121270122e+00
9.506064814353997194e-01 9.499369537591029200e+00
4.753188469287570883e-01 7.912993710239843104e+00
1.770169772323026136e-01 3.559902898282124806e+00
-1.668393312946147081e-02 2.181266762607880327e+00
8.843256823830409133e-03 -1.888542651608554612e-01
9.956984877523751554e-02 -9.631567523203629078e-01
-5.189148784331175657e-01 -5.174606865407439749e+00
1.924382331928260192e-01 -1.416406988706415959e-01
-2.759991319010324795e-01 8.592869064818923208e-01
8.470912800435211054e-02 -3.210522507734542286e-01
1.747263514714764154e-01 1.038698458384705037e-01
-5.682789660752942673e-01 -4.202007399829033929e+00
-9.722928574412814662e-02 6.421045015469084571e-01
-6.224614397488422712e-01 -4.947981747214412529e+00
5.743012989784506139e-01 7.025378663983822491e+00
1.284025626991818492e-01 5.873367646502604345e+00
-6.082937996215505121e-03 -2.813928550896746206e+00
2.204003142427327089e-01 2.304022034962436738e+00
7.388801231480589260e-02 1.444735128480544084e+00
-2.154618110613258364e-01 -3.049996382347815782e+00
-1.794023892231424722e-01 -2.568418006187633829e+00
-5.948504612781431167e-01 -3.295506927056927715e+00
-4.023419993388982485e-02 2.643959712251976457e-01
-7.018401471867860564e-02 1.369193422416202122e+00
-2.807828325875560971e-01 -1.671360246673570860e+00
-6.320917363405719192e-01 -6.591013854113855430e+00
-1.179511811057833148e-02 -6.213305323792144286e+00
3.773797963694426882e-01 2.662845138768061837e+00
8.036066104816128042e-02 4.844111901375941720e+00
4.272718562589756242e-01 7.610826885982475254e+00
-9.605872476095904389e-02 3.607116464572338810e+00
8.149781578879742305e-01 1.145401118200588364e+01
-3.146291582776106210e-01 -4.560830503634659472e+00
-2.427468814528869756e-01 -3.541017471766039648e+00
-1.121335088135590879e-01 -3.049996382347815782e+00
-6.285995770506763725e-02 -1.822443658802255229e+00
-1.689778255655008388e-01 -5.797825940438262826e+00
8.873483006186215494e-02 2.067954203511367162e+00
7.387704580571979873e-01 9.159431860301490147e+00
-4.719515272567392228e-01 -2.700615991800233040e+00
-6.755250799813395934e-01 -7.327545488241191229e+00
-7.569731546042621773e-01 -9.489926824332986399e+00
6.161791323596458453e-02 1.067026598158833162e+00
-1.402407043202920089e-01 -9.537140390623199959e-01
5.424658071038226392e-01 1.148233932178001204e+01
5.009496523667923418e-01 3.654330030862552814e+00
2.149873720761856510e-01 -1.992412497447024977e+00
-3.092415099659884814e-01 -3.304949640314970516e+00
-6.904514943781193959e-02 -1.152011017481218369e+00
-1.353329621909696301e-01 -1.897985364866597191e+00
2.860427953273716462e-01 5.684513381341748328e+00
-1.470604714567524673e-01 -9.725994655784055976e-01
2.263332071923313329e-02 -2.379563741026778700e+00
-1.014185394271984453e-01 1.643032106899442235e+00
3.150265399862066107e-01 4.532502363860531069e+00
-4.008042089415546072e-01 -6.383274162436913812e+00
4.529555041654471093e-01 -2.379563741026778700e+00
1.715535028715795274e-01 3.059439095605858139e+00
-3.543146317126840694e-01 7.365316341273362433e-01
-1.115748645624597968e-01 -7.138691223080336101e+00
2.896474219631136049e-01 4.249220966119247045e+00
-2.541271292401035553e-01 -6.175534470759973082e+00
-3.248166020505987017e-01 3.125538088412157300e+00
8.488144989681251085e-02 3.795970729733194382e+00
4.372634925342181456e-01 4.013153134668178801e+00
6.004959672570839846e-01 1.081190668045897496e+01
9.489089004894972479e-02 4.749684768795514600e+00
-1.011459126694043809e+00 -1.538217989735167457e+01
-5.911239550243924112e-01 -7.790238437885287581e+00
-4.166013454366828128e-01 -5.457888263148721997e+00
-9.630807106901525735e-03 -3.021668242573687380e+00
-8.241336932325870057e-01 -5.731726947631962332e+00
3.391421149475721264e-01 -1.850771798576383409e+00
1.654862580240386571e-01 -9.065004727721061029e-01
3.134638334079268285e-01 -2.455105447091120718e-01
-5.048840403810834765e-01 -5.948909352566946751e+00
5.108846022025113065e-01 5.977237492341074265e+00
2.099992721274424393e-02 1.982969784188982065e-01
2.525041909621318914e-01 5.854482219986518743e-01
9.173474125488713382e-02 8.592869064818923208e-01
-3.458309917079633311e-01 -1.690245673189656239e+00
4.398865241571826012e-01 3.493803905475825644e+00
3.265137849066112041e-01 1.491948694770758088e+00
3.859064669977371187e-01 4.636372209699000990e+00
-2.512275735293864054e-01 -5.146278725633311346e+00
-3.230543132897411573e-01 -5.986680205599117954e+00
-4.863928221505219862e-01 -2.455105447091120663e+00
3.332945382257350153e-01 5.382346557084380478e+00
1.006205520717736862e-01 -2.181266762607880327e+00
-8.018713768520879803e-01 -1.054751070923377654e+01
4.347755450857516135e-01 5.514544542696978802e+00
4.742725734249476632e-01 5.863924933244561544e+00
1.046527033920795269e+00 1.923480690663312487e+01
-1.085746528418300438e-01 -9.253858992881917045e-01
-2.430737519223257759e-01 -8.687296197399350106e+00
5.325321073858228782e-02 -1.095354737932961564e+00
-1.773379628394236018e-01 -2.842256690670874164e+00
6.364650960156624515e-02 5.760055087406091845e-01
6.648350359465575732e-01 7.469186187111833242e+00
-7.645075406393349038e-01 -8.772280616721735313e+00
-7.177613982149985139e-01 -6.373831449178871900e+00
7.854828888226152162e-02 -2.832813977412831918e-01
-3.008862306821777910e-01 -8.677853484141307305e+00
3.504144291767532504e-01 6.694883699952326239e+00
-6.182854634867100685e-02 -3.418262199411483682e+00
5.084184620229421220e-02 4.286991819151419136e+00
-1.587330247440457004e-02 3.701543597152766818e+00
3.716484504510880749e-01 6.496586721533427422e+00
-1.062896298324533112e-01 -8.592869064818923208e-01
-5.686861111280129277e-01 -5.656185241567620814e+00
-7.160649274091243077e-01 -8.167946968206997838e+00
2.641766153867743938e-01 3.493803905475825644e+00
3.443148822933854714e-01 1.671360246673570860e+00
7.610790892284187148e-01 1.034921373081487950e+01
-2.482320464618699429e-01 -3.588231038056253763e-01
2.895241436330787677e-01 5.259591284729824068e+00
-7.343347747491335564e-01 -1.048141171642747693e+01
-1.152876140038376629e-01 1.142568304223175346e+00
-2.659971293612267695e-02 1.321979856125988229e-01
6.363990179202332342e-01 7.856337430691586299e+00
-8.409032891362956848e-04 8.970577595140633020e-01
-4.371450357345104121e-01 -8.564540925044795472e+00
-3.004913764354726902e-01 -4.834669188117899807e+00
-3.928113227601019719e-02 -2.549532579671548671e+00
-3.382610165435817051e-01 -3.021668242573687380e+00
1.810935545862140950e-01 3.597673751314296453e+00
-5.338340920068215638e-03 -8.215160534497211176e-01
8.691822349895675370e-02 5.665627954825663143e-02
-7.144942409374210879e-02 -2.908355683477173770e+00
-8.271804873861983431e-02 -1.690245673189656239e+00
-1.102839983622500158e-01 -6.893180678371223502e-01
2.607344317489566632e-01 3.701543597152766818e+00
-3.543358262626388755e-01 -8.337915806851768252e+00
-4.299841874231318806e-01 -1.954641644414853774e+00
-6.075952816225890785e-02 -2.067954203511367162e+00
2.829303717810905949e-01 8.309587667077640294e-01
-2.021606662349738626e-01 -1.643032106899442235e+00
-1.338185390487090787e-01 6.704326413210368596e-01
-2.616399475215499537e-01 -6.043336485147374759e+00
2.117139047704227339e-01 5.665627954825663837e-01
5.362693337946743410e-01 5.816711366954347540e+00
2.351724611251223424e-02 -1.142568304223175346e+00
-4.015333997425753476e-01 -6.487144008275384621e+00
-2.576316225721704822e-01 -3.862069722539493988e+00
-9.378239358574658180e-02 -3.182194367960414549e+00
2.863269359286200189e-01 2.530647153155463069e+00
-3.052612208056167953e-01 -3.569345611540168051e+00
-6.713166422901363228e-01 -7.025378663983822491e+00
5.606682694720558358e-01 7.431415334079662038e+00
-1.200501978156751498e-01 6.081107338179545074e+00
6.003481538148578434e-01 6.383274162436913812e+00
-7.152378724966456103e-01 -1.048141171642747693e+01
-6.387587069728174749e-02 -1.056639613574986214e+01
2.632765246185195807e-01 3.569345611540168051e+00
1.830877650407949642e-01 4.485288797570317065e+00
5.065854192273698819e-01 7.620269599240517167e+00
3.971962332395935769e-01 7.289774635209020914e+00
-4.771885908538738841e-01 -5.014080740020712135e+00
-1.117825967122946240e-01 -4.315319958925546651e+00
-4.240372671245820624e-02 -3.767642589959065980e+00
-3.957928633212606795e-01 -3.304949640314970516e+00
1.522670798775011252e-03 1.463620554996629686e+00
-2.312907128242125410e-01 2.738386844832403910e-01
6.174305550514853635e-01 1.028311473800857812e+01
-3.745915204769728613e-01 -5.042408879794840537e+00
3.715305146815500725e-01 4.815783761601814539e-01
3.729404699331884121e-01 3.578788324798210851e+00
1.277201238341999509e-03 -1.982969784188982065e-01
-5.112032841208508094e-01 -7.006493237467736890e+00
-8.194090669556962636e-01 -8.743952476947606911e+00
-3.999528627235539313e-02 4.626929496440958522e-01
-4.500724736806090837e-02 -1.104797451191004365e+00
3.655623636545033556e-02 -2.549532579671548449e-01
3.794821376091604415e-01 7.743024871595073577e+00
-3.831605180003883060e-01 -2.219037615640051531e+00
-1.385863606492527267e-01 -1.454177841738586885e+00
1.597129069441221849e-01 7.270889208692934425e-01
-2.237851546327312702e-01 1.378636135674244700e+00
-5.402308396150650172e-01 -8.470113792464367464e+00
5.792933265452230307e-01 7.044264090499908093e+00
1.668950110601782055e-01 -2.436220020575035061e+00
1.095608498172456757e-01 5.306804851020038072e+00
-2.357451007701161227e-01 -4.966867173730498131e+00
1.898411538151651146e-01 1.718573812963784642e+00
-3.435891666722015736e-01 -2.077396916769409962e+00
1.847443556402728337e-01 4.098137553990563120e+00
-1.431564924075650475e-02 -3.474918478959740042e+00
9.005914160201100582e-02 2.606188859219805032e+00
-6.613862463191473584e-02 -8.970577595140633020e-01
-2.124336364464787796e-01 -3.918726002087750793e+00
-1.184771494116411139e-01 -3.201079794476499707e+00
-1.012488793218595251e-01 -2.077396916769410073e-01
1.134301479845937072e-01 1.293651716351859937e+00
-2.213075441044806413e-01 -2.700615991800233040e+00
2.720378633987007300e-01 1.661917533415528059e+00
-3.551837374381555668e-02 2.266251181930265257e-01
-1.707951310023375913e-01 -1.454177841738586885e+00
-2.429025892980209711e-01 -5.977237492341074265e+00
-3.853387750476469087e-01 -4.286991819151419136e+00
2.659209191257188576e-01 3.522132045249954047e+00
-1.888156815694581880e-01 -2.965011963025430131e+00
3.969036094828196082e-01 5.042408879794840537e+00
4.301086839896134939e-01 8.942249455366505728e+00
-1.237902752499723258e+00 -1.052862528271769094e+01
9.850314348468931502e-01 1.445679399806348542e+01
1.477844474426514287e-01 2.313464748220479539e+00
1.146946829455524730e+00 1.230385537522973216e+01
1.144436654538915077e-01 2.086839630027452763e+00
9.036999027198028278e-02 -1.775230092512041224e+00
6.715018657390045553e-02 4.475846084312274265e+00
2.943429288466722360e-01 5.892253073018689946e+00
1.856232729745885268e-01 1.038698458384705037e-01
-2.480543106129163011e-01 -5.835596793470433141e+00
-1.795257723873986133e-01 -5.835596793470433141e+00
1.816030858645543145e-01 1.369193422416202122e+00
-3.637846585808367506e-01 -4.343648098699675053e+00
-6.968128079723724388e-01 -7.327545488241191229e+00
-4.294079309025150559e-01 -1.690245673189656239e+00
1.724460205540900848e-01 8.215160534497211176e-01
3.071208169632091978e-01 3.550460185024082449e+00
1.907498687997250808e-01 3.512689331991911246e+00
-8.726707998029947788e-01 -1.330478298058226549e+01
2.954163347424935693e-01 5.354018417310252076e+00
-4.705752593133079587e-01 -2.540089866413505870e+00
3.198772790399502242e-01 6.694883699952326239e+00
-3.147901924614571745e-01 -7.148133936338378902e+00
5.532033770843235443e-01 6.609899280629941032e+00
-7.941113805280383686e-02 -5.032966166536797736e+00
-1.408713548462206255e-01 -4.098137553990563120e+00
1.122452020447465559e-01 -2.738386844832403910e-01
2.947710656354175784e-02 7.997978129562228311e+00
8.155608750970209098e-01 8.517327358754581468e+00
4.904595034777243373e-02 -2.965011963025430131e+00
-2.447428061649132014e-01 -1.369193422416202122e+00
4.866934548742729572e-01 1.123682877707089967e+00
6.342545360339977289e-01 6.902623391629266081e+00
7.502124865314419022e-01 8.866707749302163322e+00
-6.756558490097707148e-01 -7.724139445078987976e+00
-5.057980194618886260e-01 -7.497514326885960756e+00
1.091834310017076870e-01 4.494731510828359866e+00
-8.767304629425444473e-02 -2.011297923963110357e+00
2.805074658448365454e-01 5.231263144955695665e+00
4.686333317224846556e-02 -1.170896443997303749e+00
-2.352284534104085723e-01 -3.021668242573687380e+00
-1.568462015412531996e-01 -3.323835066831056118e+00
-8.656441126938673944e-03 2.001855210705067556e+00
-4.661234541734062264e-01 -6.591013854113855430e+00
7.841217721308919864e-02 -4.154793833538820147e-01
-3.103651148563322248e-01 -9.820421788364482651e+00
-1.266055546030085133e-01 8.781723329979778114e-01
3.200351910614734896e-01 7.818566577659415096e+00
5.228621652329414893e-01 6.090550051437588763e+00
-2.046793003913043585e-01 -7.922436423497885905e+00
-3.339508936711193532e-01 -4.107580267248605921e+00
1.327859732043439600e-01 5.523987255955022491e+00
1.083552142326539049e-02 3.002782816057601778e+00
-6.559407499227805083e-01 -1.162398002065065228e+01
8.186234494063565625e-02 -6.609899280629941143e-02
3.419255382738596305e-01 4.910210894182241437e-01
-1.006562538605949714e-01 -1.255880863319688734e+00
5.739558954633183774e-01 9.017791161430848135e+00
6.534924072199730372e-01 9.999833340267295867e+00
-6.576132481569566535e-01 -8.951692168624548529e+00
-3.083324354919877441e-01 -3.465475765701697686e+00
4.462116192049561114e-01 5.618414388535449611e+00
-3.909748281600737285e-01 -5.448445549890680084e+00
-7.022878386519056104e-02 6.421045015469084571e-01
-3.196256979349133553e-01 -8.507884645496538667e+00
3.757466716226381953e-01 2.823371264154789007e+00
4.824271707845301793e-01 1.558047687577057472e+00
-1.881826622882679934e-01 -8.215160534497211176e-01
3.098122996602312162e-01 7.837452004175501363e-01
-9.577020517814265332e-01 -5.627857101793492411e+00
1.014710650986731522e-01 1.954641644414853774e+00
4.737424544010214178e-01 4.069809414216434718e+00
1.776726654002034889e-01 2.209594902382008730e+00
4.628814605518324909e-01 3.512689331991911246e+00
5.268448888577935696e-01 5.760055087406090735e+00
2.131685491492020801e-01 1.303094429609902516e+00
7.916634223739489606e-02 -1.416406988706415904e+00
-3.913507683866913056e-01 -3.512689331991911246e+00
-2.286353802922446443e-01 -5.750612374148048822e+00
2.747400451018610079e-01 4.513616937344445468e+00
-2.116135595573551131e-01 -3.078324522121943740e+00
-4.206136056786259902e-01 -4.438075231280103061e+00
4.558407867914205935e-01 4.032038561184264402e+00
6.499172905078377527e-01 1.018868760542815188e+01
-4.059142888551573458e-01 -7.082034943532079296e+00
-7.011584826114515279e-01 -7.072592230274035607e+00
-4.990130732806928593e-02 -1.614703967125314055e+00
3.401776438829742233e-01 -1.321979856125988118e+00
4.941772203739309144e-01 8.470113792464367464e+00
6.571553922499444311e-02 8.404014799658067858e+00
8.739064458430503834e-02 1.605261253867271143e-01
-1.501538463393767286e-01 8.592869064818923208e-01
-3.601861384376784520e-02 1.152011017481218369e+00
6.936852758653546669e-01 1.181283428581150652e+01
-1.610491824793940313e-03 -2.200152189123965929e+00
-7.796076748138383028e-01 -1.197336041119823591e+01
-7.392969120244120840e-02 -8.215160534497211176e-01
-3.634044321505374708e-01 -2.823371264154789007e+00
4.962521053153849948e-01 5.372903843826337678e+00
-1.380860369884749084e-01 -1.709131099705741841e+00
3.718165058956848235e-01 2.417334594058949904e+00
2.110000093228071028e-01 2.530647153155463069e+00
-9.014120570418816814e-02 2.927241109993259371e+00
-1.187607995973605363e-01 1.416406988706415959e-01
-6.211125320364088154e-01 -2.521204439897420269e+00
-3.025028829281802834e-01 -2.974454676283473376e+00
-1.319739415675588445e-01 2.549532579671548449e-01
3.913263735771604357e-01 4.721356629021386531e-02
1.439188365945839876e-01 1.794115519028126604e+00
-9.121133286957368302e-02 -5.476773689664807820e-01
-6.146024230799808363e-02 -2.540089866413505870e+00
4.340194104787850615e-01 2.851699403928917409e+00
-6.035359551691886759e-01 -5.684513381341748328e+00
-5.783727728633125675e-01 -4.645814922957043791e+00
7.088471336625063596e-03 -1.340865282642073719e+00
1.548368095824360358e-01 1.227552723545560331e+00
6.076129331918782572e-01 5.354018417310252076e+00
1.565123622879010801e-01 2.710058705058275841e+00
-4.309409029438073802e-01 -4.523059650602487380e+00
-1.631520999601830391e-01 -1.369193422416202122e+00
2.947122510499138315e-01 4.910210894182241326e+00
1.996162660786738596e-01 5.901695786276732747e+00
1.469398458180498634e-01 9.537140390623199959e-01
3.975799115251040239e-01 5.476773689664807820e-01
2.323165278630499875e-01 1.973527070930939376e+00
-6.934591018971907328e-01 -5.457888263148721997e+00
1.206864465491605254e-01 1.624146680383356856e+00
-5.394075118919050560e-01 -2.445662733833077862e+00
5.986261440902737596e-02 -7.931879136755928261e-01
-5.880299050452537230e-02 2.776157697864575002e+00
1.406481039802747468e-01 1.416406988706415959e-01
-6.121772627491584712e-02 -4.400304378247931858e+00
4.717883023211840721e-01 6.081107338179545074e+00
8.538090687304532578e-01 8.687296197399350106e+00
-5.874016680678229713e-02 -1.567490400835100273e+00
-4.533658465932373094e-01 -5.892253073018689946e+00
1.117450847549464055e-01 4.966867173730498131e+00
-2.082632989866405743e-02 -1.888542651608554612e-01
2.571364635280123379e-01 3.295506927056927715e+00
-6.727076031701754999e-02 -1.595818540609228453e+00
-4.889151431632557387e-01 -4.003710421410135112e+00
-1.123285067624117062e+00 -1.380524678325853216e+01
-1.399607704671187169e-01 -1.831886372060297807e+00
8.686512431362810593e-01 1.051918256945964814e+01
-6.139373569113122653e-02 1.737459239479870021e+00
-1.707280331278278329e-01 -4.995195313504626533e+00
-1.995756824599904666e-01 -4.664700349473129393e+00
-3.682407101219118406e-01 -6.421045015469085904e+00
7.622282669523181564e-01 1.079302125394288936e+01
4.296960955553283390e-01 4.683585775989214994e+00
-5.857288222994713051e-02 -2.804485837638703405e+00
-2.414429722114711796e-01 -2.332350174736564696e+00
-2.800053785996395317e-01 -2.464548160349163908e+00
1.575785238429018575e-01 1.038698458384704981e+00
-4.394997192260212682e-01 -6.288847029856486692e+00
-9.898531817052248771e-02 1.765787379253998646e+00
1.572262911511771721e-01 1.916870791382682571e+00
-6.438921947185811678e-01 -8.347358520109811053e+00
1.347042692386750951e-01 1.293651716351859937e+00
-2.439543986992170344e-01 -3.965939568377964797e+00
-1.949570872536993127e-01 -6.609899280629941032e+00
8.531974079142905232e-02 2.049068776995281560e+00
-4.606150511093319300e-01 -3.418262199411483682e+00
-2.748794898718305846e-01 -3.899840575571665191e+00
-2.133478017225925172e-01 7.554170606434218449e-02
7.707091751314598671e-01 9.848749928138612830e+00
-2.738200504224860832e-01 -2.662845138768061837e+00
-3.112096904697445598e-01 -6.439930441985170617e+00
-7.973665989224117123e-02 1.558047687577057472e+00
3.479355858249605915e-01 5.089622446085054541e+00
-1.249160282504966635e-01 -5.117950585859182056e+00
2.487614949472833070e-01 6.704326413210368152e+00
-1.008175333168200710e-01 1.406964275448373103e+00
-1.685053151804175586e-01 -8.262374100787425846e+00
-2.584404201921716021e-02 3.002782816057601778e+00
-6.427297373743513786e-02 -1.680802959931613438e+00
1.534130020457111221e-01 4.504174224086402667e+00
6.202086367952221180e-02 -1.529719547802929069e+00
7.037523325660656193e-01 8.923364028850420127e+00
-3.581673703134943820e-02 -1.473063268254672487e+00
-9.898666342332296253e-02 -1.680802959931613438e+00
6.086915215196098128e-01 4.239778252861205132e+00
-5.111103259728528858e-01 -4.438075231280103061e+00
2.105350473141361922e-01 5.401231983600466080e+00
5.470944942036245345e-02 5.665627954825663143e-02
-1.132805609589549456e-01 -3.720429023668851976e+00
5.238383901143919275e-01 6.742097266242540243e+00
1.882439375321016961e-01 3.493803905475825755e-01
-4.126728357511996043e-02 -7.648597739014645347e-01
2.497965676650135414e-01 1.992412497447024977e+00
-5.253690299570578093e-01 -3.852627009281451631e+00
-7.724740206411945254e-01 -8.734509763689564110e+00
4.045021630181693251e-01 5.004638026762668890e-01
2.789516900447938097e-01 2.955569249767387774e+00
2.452231338004786931e-01 8.838379609528034919e+00
-5.729372278018685094e-02 5.533429969213064403e+00
2.612728396784842755e-02 -1.860214511834425988e+00
-3.470024836502402787e-01 -6.033893771889331070e+00
-1.175841767020139872e-01 -2.237923042156137132e+00
-4.189649758581655559e-01 -7.950764563272014307e+00
3.594581438149808683e-01 5.741169660890006021e+00
1.532896360715178818e-01 1.208667297029474952e+00
6.262057919488154267e-01 7.308660061725105628e+00
-3.690699408244398072e-02 1.029255745126662180e+00
4.323559898068306540e-01 3.427704912669526482e+00
-1.538507392863521783e-01 -5.372903843826337678e+00
7.213141842952144889e-02 -1.746901952737912822e+00
-9.166314822512193761e-01 -1.140679761571566964e+01
8.907822665009443863e-01 9.707109229267970818e+00
4.852017402867401241e-01 7.979092703046143598e+00
-4.070411098293681418e-01 -4.003710421410135112e+00
-3.420045578541065501e-01 -8.252931387529383045e+00
-3.343886552127964817e-01 -3.474918478959740042e+00
5.228792029141595687e-01 6.487144008275384621e+00
-2.091532231520440432e-01 -2.955569249767387774e+00
-1.144504984432399008e-01 -2.492876300123291866e+00
6.804263428615401343e-01 9.348286125462344387e+00
1.355246982696136360e-01 3.975382281636007153e+00
5.719270257288122487e-03 1.359750709158159099e+00
-8.673671176268996641e-01 -1.015091675239598068e+01
5.604178366206472583e-01 1.025478659823445149e+01
1.866207484766368996e-01 8.120733401916784278e-01
4.654416523943586959e-01 2.587303432703719874e+00
-1.801878022862631046e-01 -3.767642589959065980e+00
-4.903018385079418451e-01 -6.222748037050187087e+00
4.546573867508845734e-01 9.744880082300140245e+00
1.108649290458242564e+00 1.741236324783087142e+01
-9.192182568562985434e-01 -1.232274080174581776e+01
6.599689543432223082e-02 -3.389934059637355279e+00
3.843440314762638921e-01 2.143495909575709568e+00
-1.348877401549148092e-01 -2.511761726639377468e+00
-3.897050785388124772e-01 2.927241109993259371e-01
4.544822368420405878e-01 6.657112846920154148e+00
3.234629465859029107e-01 3.097209948638029786e+00
2.716204178596086094e-01 4.353090811957717854e+00
-6.884815706806726165e-01 -8.394572086400025057e+00
3.321347493136229956e-02 2.162381336091794726e+00
-8.425437479323129031e-01 -1.284209003093817181e+01
8.318382449552086388e-02 -5.099065159343096898e-01
5.718678891676328702e-01 8.488999218980451289e+00
1.660713112828514915e-01 2.747829558090447044e+00
7.685749625594691381e-02 2.115167769801581166e+00
-2.266912125861355893e-03 2.200152189123965929e+00
-1.207093797548074859e-01 -2.710058705058275841e+00
3.086624516973148213e-01 9.065004727721061029e-01
-4.732067716942268271e-02 -3.777085303217109225e-02
-2.869339604505216981e-02 3.965939568377964131e-01
7.410987690642134584e-02 2.492876300123291866e+00
8.229607530615284938e-02 3.682658170636681216e-01
1.149929372330906335e-01 1.048141171642747782e+00
-2.447680108216589989e-01 -2.662845138768061837e+00
-8.777303930499126550e-02 -1.444735128480544084e+00
-6.409569332668334507e-01 -6.232190750308229887e+00
3.643078255532971599e-01 -4.721356629021386531e-02
-4.017209211426601978e-02 -5.571200822245235829e-01
9.724748564593698186e-01 1.053806799597573374e+01
-3.644127547788241217e-01 -2.020740637221153158e+00
-3.322211350085714776e-01 -4.305877245667504738e+00
-3.983309962322179598e-01 -5.335132990794166474e+00
1.078689761591822976e-01 -4.060366700958392139e-01
5.224667860368796823e-01 6.572128427597768940e+00
6.589543614218319745e-02 3.399376772895397747e-01
1.936271086868042446e-02 4.173679260054905527e+00
3.305880302665759052e-01 4.995195313504626533e+00
1.165603107808799443e-01 3.484361192217783287e+00
2.356457258515698427e-01 1.916870791382682571e+00
-3.272185118466918174e-01 -2.889470256961088168e+00
-1.857369121480930696e-01 -4.032038561184264402e+00
5.113877736313037631e-02 -5.240705858213738466e+00
6.933522348903138621e-02 5.571200822245235829e-01
-7.397084054332158098e-01 -1.129348505661915603e+01
5.724046289451403258e-01 9.461598684558857997e+00
-5.558651443756100763e-01 -5.778940513922176336e+00
6.376406753646350622e-02 3.550460185024082449e+00
1.172843735578457391e-01 2.691173278542190239e+00
6.758992793850704395e-01 7.743024871595073577e+00
-6.192416302367194370e-02 2.049068776995281560e+00
-1.675432828065249735e-01 -1.284209003093816914e+00
8.243159061807638077e-02 -2.549532579671548449e-01
-4.790512561758720200e-01 -6.723211839726453753e+00
-3.173538350899223620e-02 5.287919424503952914e-01
5.409511171744271207e-01 4.674143062731172193e+00
3.054559830656908281e-01 2.738386844832404243e+00
3.816371380925766554e-01 6.128320904469759078e+00
-3.603614152312026309e-01 -5.863924933244561544e+00
-1.081608034830989912e-01 -1.378636135674244700e+00
-2.696673993402246561e-01 -4.532502363860531069e+00
-1.981990928508847727e-01 -1.359750709158159099e+00
3.471827662657020475e-01 5.354018417310252076e+00
-5.223835485225540587e-02 2.417334594058949904e+00
1.933559726867772888e-01 7.837452004175501363e-01
2.601509748009158893e-02 6.326617882888657673e-01
-6.131951990433841537e-01 -7.516399753402047246e+00
-3.740165647255178083e-01 -5.977237492341074265e+00
1.709003317209098483e-01 -1.218110010287517531e+00
2.652391384280812781e-01 7.214232929144677620e+00
-1.598448257756235891e-01 1.369193422416202122e+00
1.997886543661031300e-01 1.784672805770084025e+00
-2.454226097515641858e-01 1.709131099705741841e+00
-3.721663962721811769e-01 -5.665627954825663837e-01
-7.552338497640945780e-01 -1.060416698878203334e+01
-1.227718161358438836e-01 3.493803905475825755e-01
-5.357678385154641676e-01 -7.318102774983148429e+00
-1.569648481762792036e-01 -5.665627954825663837e-01
2.754217495879336397e-01 2.077396916769410073e-01
9.136200309090246607e-01 1.117072978426459962e+01
4.698842794127913169e-01 9.329400698946258785e+00
-2.432529268681452028e-01 -9.631567523203629078e-01
2.422624501905093208e-01 2.134053196317666323e+00
-7.975809647355831533e-01 -1.275710561161578482e+01
-3.669382462113661147e-01 -6.081107338179545074e+00
3.263816459452955066e-01 3.427704912669526482e+00
5.238683745714908802e-02 -1.935756217898768394e+00
-3.361552931460178861e-01 -2.615631572477847833e+00
-6.934081772727332393e-02 -4.995195313504626533e+00
3.064757432735153442e-01 7.573056032950303162e+00
-9.935568272295050574e-02 -4.815783761601814539e-01
-3.573379237368290995e-01 -5.637299815051535212e+00
-5.022377633673924535e-01 -7.516399753402047246e+00
-2.705528511048138074e-01 -2.134053196317666323e+00
-1.445386064714200558e-01 -1.737459239479870021e+00
-1.756259960022182320e-01 9.442713258042773061e-02
-3.185171138041615890e-01 -4.343648098699675053e+00
6.792306750126098081e-01 7.421972620821619238e+00
2.421680359246531633e-01 -1.369193422416202122e+00
1.507186414459474322e-01 1.473063268254672487e+00
6.430518763167589746e-01 1.180339157255346549e+01
-3.527945631557945494e-01 -1.803558232286169405e+00
7.187052428810064564e-01 1.251159506690667378e+01
1.115146382748461590e-01 3.172751654702371304e+00
1.088428508416845741e-01 1.746901952737912822e+00
3.191292915877851355e-01 4.778012908569643002e+00
5.060026501129319954e-01 6.789310832532754247e+00
-2.136575193984781851e-01 -4.683585775989214994e+00
7.505985534242719248e-02 3.522132045249954047e+00
1.038362351036617726e-01 2.927241109993259371e+00
2.955257565782823392e-01 3.777085303217109225e-02
1.590294780908945715e-01 4.626929496440959078e+00
6.160597141034731550e-01 5.920581212792819237e+00
1.950396855301823190e-02 1.794115519028126882e-01
5.114127724842966183e-01 3.474918478959740042e+00
-3.163784802711973043e-01 -2.171824049349837527e-01
-2.534476436934962607e-01 -1.218110010287517531e+00
2.462096642749682651e-01 2.908355683477173770e+00
-4.044876157655043492e-01 -3.899840575571665191e+00
3.747046061700465835e-01 4.806341048343771405e+00
-1.752271061386210908e-03 2.927241109993259371e-01
-1.214269634406128506e-01 -3.588231038056253208e+00
2.888121446249130031e-01 2.285136608446350692e+00
-4.075763322654853416e-01 -4.126465693764691522e+00
9.664406123583095531e-02 1.897985364866597191e+00
-5.587931719516677775e-01 -4.778012908569643002e+00
-1.499091695849296135e-01 -3.078324522121943740e+00
2.700263568260728997e-01 2.492876300123291866e+00
-3.743428278612360161e-01 8.592869064818923208e-01
1.707338539391938803e-01 1.038698458384704981e+00
6.827829053655333214e-01 6.232190750308229887e+00
4.593962872302017469e-02 -4.541945077118572982e+00
2.462868126077748521e-01 4.239778252861205132e+00
3.268151996266627224e-01 3.692100883894724461e+00
-6.523630082436962518e-02 -2.275693895188308336e+00
-5.231810073444238124e-02 -1.123682877707089967e+00
-1.865319108777232504e-01 -1.321979856125988229e-01
7.415486881301596167e-01 1.061360970204007614e+01
3.258937194767669854e-01 6.260518890082358290e+00
-6.768298367119940373e-01 -8.337915806851768252e+00
-2.986584249821881420e-01 2.738386844832403910e-01
2.935814472806914099e-01 2.577860719445677073e+00
-5.588365769063622507e-02 -2.143495909575709568e+00
-3.441308011113814423e-03 -2.776157697864575002e+00
3.029269780332360940e-01 3.059439095605858139e+00
3.020597793124691899e-01 2.502319013381334667e+00
1.902513992637263063e-01 -8.970577595140633020e-01
-7.266123299664393187e-01 -8.611754491335009476e+00
1.724632714666928801e-01 2.370121027768735900e+00
1.465625045964929762e-01 4.759127482053557401e+00
-1.720825670242968064e-01 -4.957424460472455330e+00
-3.364528177801527908e-01 -3.871512435797536789e+00
2.762039570301222380e-01 3.720429023668851976e+00
2.292648859040740672e-01 3.692100883894724461e+00
-3.941666793737865215e-01 -2.001855210705067556e+00
-4.758726752033295981e-01 -8.961134881882591330e+00
-2.630158338672190510e-01 -2.039626063737238759e+00
2.001719622407348853e-01 5.240705858213738466e+00
-5.098517792270772508e-01 -3.880955149055579145e+00
-3.504539856324564995e-02 2.067954203511367162e+00
-8.172627057761058800e-02 -2.511761726639377468e+00
-1.723924881777447182e-02 -1.605261253867271476e+00
6.603699340131693463e-01 3.701543597152766818e+00
5.272678792480249843e-01 5.486216402922850399e+00
1.445374746814951927e-01 3.559902898282124806e+00
-4.433877322348859784e-01 -4.721356629021386198e+00
-2.184657065857871783e-01 -2.067954203511367162e+00
5.465948680869121834e-02 4.721356629021386531e-01
-1.184088676374033845e-02 -7.931879136755928261e-01
-2.007362741361039538e-01 -4.032038561184264402e+00
5.203656871871416983e-02 3.947054141861878751e+00
3.875929506271105773e-01 7.922436423497885905e+00
-7.686219046687554901e-02 1.718573812963784642e+00
-3.024550672168292986e-01 -4.740242055537471799e+00
2.087855582002601518e-01 -9.725994655784055976e-01
2.504672603977193268e-01 7.931879136755928261e-01
5.249040065740117056e-01 2.322907461478521896e+00
-1.077949188083620197e-01 1.746901952737912822e+00
-4.394464189238458940e-01 -9.537140390623199959e-01
-3.719076665192983522e-01 -5.495659116180894088e+00
4.958003691252914624e-01 5.703398807857834818e+00
-1.547077156466927506e-01 3.172751654702371304e+00
4.766277714486922279e-01 4.353090811957717854e+00
-4.923896331138116755e-01 -3.626001891088424411e+00
-1.403434771908251277e-01 -2.710058705058275841e+00
3.313418855774606930e-01 4.881882754408113811e+00
1.344058222909250977e-01 -2.171824049349837527e+00
-8.088841069770981163e-01 -9.234973566365830777e+00
1.708886550134587068e-01 1.473063268254672487e+00
-3.066196648501375299e-01 -6.421045015469085904e+00
2.174957891645344643e-01 -1.208667297029474952e+00
9.978028206972183733e-02 2.096282343285495564e+00
2.560111254043219153e-01 2.880027543703045367e+00
-2.713844147008928620e-01 -3.569345611540168051e+00
-7.624145633494892049e-01 -1.075525040091071816e+01
5.473677384370809751e-01 6.997050524209694089e+00
4.546689955156998225e-02 -4.154793833538820147e-01
4.183589337597823921e-01 8.460671079206324663e+00
-4.130283554964362391e-01 -7.308660061725105628e+00
3.442740209994055167e-01 2.294579321704393493e+00
-2.324728924303288424e-01 -5.391789270342423279e+00
-3.535791530199364208e-01 -8.026306269336357380e-01
2.158668829583233750e-01 4.003710421410135112e+00
7.426694264408163770e-02 7.648597739014645347e-01
5.387551886879885510e-01 1.062305241529811894e+01
1.558251736465798565e-01 4.626929496440959078e+00
1.374807389617933862e-01 -1.199224583771432151e+00
3.139237583336519644e-02 5.854482219986518743e-01
-6.724750111858736334e-02 -1.841329085318340608e+00
2.045153349160732104e-01 9.442713258042773061e-03
2.786284813450408751e-02 2.832813977412831571e-02
-3.422195324927171933e-01 1.189781870513389350e+00
1.133791939828517892e-01 1.813000945544212206e+00
6.434516158889949308e-04 -3.767642589959065980e+00
-2.530627973154418453e-01 -4.513616937344445468e+00
4.170837064206034395e-01 1.945198931156811195e+00
6.926186023246515555e-01 6.836524398822967363e+00
-5.296142012848520375e-01 -3.758199876701023623e+00
-3.140572501014192719e-01 -2.870584830445003011e+00
1.756781727802146920e-01 3.267178787282799313e+00
3.742331880347296580e-01 2.360678314510693099e+00
2.784397264304713793e-01 1.123682877707089967e+00
2.695049334527569451e-01 1.321979856125988118e+00
3.639275274899699680e-02 1.746901952737912822e+00
1.131049779914679726e-01 1.121794335055481362e+01
-6.983058029292874558e-01 -1.221887095590734695e+01
-3.361199830032654545e-01 -5.911138499534775548e+00
-6.494931643316145253e-01 -6.657112846920154148e+00
1.673160918517068996e-01 3.814856156249279984e+00
5.372135850176890104e-01 -4.560830503634659472e+00
-9.685500178417872919e-01 -1.014147403913793788e+01
6.020180489006494717e-01 7.006493237467736890e+00
5.310628200775571184e-01 9.017791161430848135e+00
1.370219353032853526e-01 -4.220892826345118642e+00
3.335298450118369118e-01 1.218110010287517531e+00
8.309499401317544942e-01 1.436236686548305741e+01
-6.593472578227814740e-01 -9.735437369042097444e+00
1.529895042927080506e-01 4.003710421410135112e+00
-1.320232270597377355e-01 -7.931879136755928261e-01
8.855259347152373284e-01 1.357862166506550849e+01
3.050111705224013980e-01 8.592869064818923208e-01
-2.242938470965333553e-01 -3.843184296023408386e+00
3.552652203548963272e-01 3.380491346379312478e+00
-2.290521053650237671e-01 -4.343648098699675053e+00
1.046283096017511655e-01 -1.567490400835100273e+00
-2.270752662727444360e-01 -2.171824049349837527e-01
1.608655774742999978e-01 5.316247564278080873e+00
-1.294039311165070538e-01 -3.163308941444328948e+00
-7.693625074799856356e-02 -5.023523453278754936e+00
3.170229274281728404e-01 4.088694840732520319e+00
7.321112212270401709e-02 2.162381336091794726e+00
5.104312672199358136e-01 8.696738910657392907e+00
7.536951611462680001e-01 6.052779198405417560e+00
-4.337974359752036491e-01 -3.673215457378637971e+00
-8.460691187262145974e-01 -7.912993710239843104e+00
1.223612143275875225e-01 8.876150462560206122e-01
-3.089101367804298892e-01 -3.644887317604510457e+00
1.375350899452717213e-01 6.232190750308229665e-01
1.779286000927716993e-02 -3.182194367960414549e+00
7.091036687193236210e-01 7.289774635209020914e+00
1.231644758175786947e-01 -4.003710421410135112e+00
2.292069766689865118e-01 2.880027543703045367e+00
-3.460431169867984602e-01 -2.219037615640051531e+00
4.490045792794266077e-01 1.046252628991139133e+01
-1.078325480030557726e+00 -7.214232929144677620e+00
-5.722712715212197043e-01 -6.458815868501256219e+00
4.058847167259770905e-01 2.965011963025430131e+00
4.090028221531791797e-01 5.297362137761995271e+00
5.160105587979916253e-01 8.262374100787425846e+00
2.362203276946636416e-03 -5.382346557084380922e-01
8.542615711580769933e-01 9.886520781170782257e+00
-4.093673996017003769e-01 -2.426777307316992705e+00
1.713546170905286270e-01 2.436220020575035061e+00
-6.962262521765492929e-02 1.718573812963784642e+00
2.594751580841375693e-01 4.381418951731846256e+00
-2.436858193923738258e-01 -2.795043124380660604e+00
2.759907019250235072e-01 2.747829558090447044e+00
7.296659042719418065e-02 3.588231038056253763e-01
-2.045495895461585129e-03 -1.605261253867271476e+00
-9.279233510438705812e-02 -3.116095375154114833e-01
-4.705754550858131657e-01 -4.305877245667504738e+00
3.271472167483719939e-01 4.608044069924873476e+00
-4.885785708419287388e-01 -5.306804851020038072e+00
-3.235596968907986648e-01 -3.002782816057601778e+00
-3.941202198154966085e-01 -1.869657225092469011e+00
2.052569635361094491e-01 2.162381336091794726e+00
-1.829363893495210280e-01 -1.661917533415528059e+00
-5.226755784111455222e-02 1.888542651608554612e-02
1.254445366394430772e-01 1.539162261060971870e+00
4.469658434236546962e-01 1.841329085318340608e+00
6.488263112542252964e-02 1.888542651608554612e-02
-7.952052492407166162e-02 -1.227552723545560331e+00
2.552533634257768136e-01 -1.312537142867945317e+00
-7.183129544469398775e-01 -1.281376189116404163e+01
-1.967438916930520365e-01 -6.326617882888657673e-01
6.526579634139061392e-01 1.279487646464795780e+01
4.280580479192111487e-01 8.404014799658067858e+00
-5.284808470185802243e-01 -9.282187132656044781e+00
6.540843546062591329e-02 1.746901952737912822e+00
-6.824888792807835003e-01 -8.205717821239169041e+00
2.439010645187066340e-01 1.161453730739260948e+00
2.571088176974496986e-01 -1.982969784188982065e-01
-4.388465609586706950e-01 -6.506029434791470223e+00
1.986998857364150051e-02 -1.709131099705741841e+00
-5.893799592006725152e-02 -1.359750709158159099e+00
-1.463445357769874167e-01 2.870584830445003011e+00
-1.233881063479296686e-02 -5.760055087406091845e-01
5.841617817010251734e-01 3.635444604346467212e+00
2.950963025540134788e-01 6.770425406016667758e+00
-7.567342123971106949e-01 -1.017924489217010908e+01
-1.531124881371806468e-01 -4.702471202505300596e+00
-2.466909310155174229e-01 -6.109435477953673477e+00
3.992036137548956587e-01 6.959279671177523774e+00
-4.856145626486613881e-02 -6.609899280629940588e-01
2.051076647752332338e-01 2.162381336091794726e+00
-1.580471811298532828e-02 1.425849701964458704e+00
-1.111507289737241472e-01 1.227552723545560359e-01
-1.609428297790695961e-01 -1.473063268254672487e+00
-2.460448431057455920e-01 9.065004727721061029e-01
-4.304956012990530934e-02 -6.798753545790795494e-01
3.806462693916733975e-01 1.416406988706415904e+00
-1.678418621364704405e-02 -1.265323576577731535e+00
1.664934309990380792e-02 3.380491346379312478e+00
-2.804728516070600919e-01 -1.775230092512041224e+00
-4.031681825686030812e-02 3.021668242573687380e-01
-1.001130799607465732e-01 3.493803905475825755e-01
2.803418330447086104e-01 5.863924933244561544e+00
-6.590523781332086051e-01 -4.570273216892701384e+00
1.341374330910332369e-01 -1.869657225092469011e+00
-1.357272893893458343e-01 -4.258663679377290734e+00
6.653504645012582597e-02 1.756344665995955623e+00
-1.433106172965554759e-01 -1.605261253867271476e+00
-3.619847245820605880e-02 -6.609899280629941143e-02
-1.996510808700543548e-03 -3.777085303217109225e-02
-2.896706253310438184e-01 -6.458815868501256219e+00
2.080014038525122844e-01 5.854482219986518743e+00
4.885518009700557940e-01 8.413457512916110659e+00
-1.720675533415682856e-01 -5.788383227180219137e+00
9.046100949624977239e-02 5.571200822245235829e-01
6.109348854703248177e-01 4.711913915763343397e+00
-8.207293593109044050e-02 -1.605261253867271476e+00
7.966812931304889656e-01 1.252103778016471658e+01
-4.820965290357270838e-01 -5.231263144955695665e+00
-8.858339580752468967e-01 -1.307815786238924005e+01
1.016456452564490354e-01 2.719501418316318198e+00
-6.476526726328635242e-02 1.180339157255346549e+00
7.503467370038429118e-01 1.023590117171836411e+01
1.145197266060297842e-01 8.120733401916784278e-01
1.462417988038052230e-01 2.502319013381334667e+00
-2.178099428391450654e-01 -3.531574758507997291e+00
-1.573407896907032255e-02 3.304949640314970294e-01
-1.199650288565936029e-01 -9.820421788364482873e-01
6.054803476762627978e-01 6.128320904469759078e+00
5.910166347633764167e-02 -2.266251181930265257e-01
1.980238750823687388e-01 1.274766289835774336e+00
-4.393249833780125263e-02 -1.038698458384705037e-01
1.273633564072292890e-01 2.275693895188308336e+00
4.903934034618098042e-02 1.142568304223175346e+00
-2.384993957300348966e-01 -3.918726002087750793e+00
3.178684059495522907e-01 4.258663679377290734e+00
3.186995000133091560e-01 4.145351120280777124e+00
-4.445544173138115118e-01 -6.534357574565598625e+00
-6.888246281091703338e-01 -1.198280312445627871e+01
-2.162712580013203267e-01 2.549532579671548449e-01
1.270655932714495617e-01 7.053706803757950894e+00
4.704303353272604737e-01 1.137846947594154123e+01
-6.423783187482237644e-02 5.571200822245235829e-01
2.179114017772853795e-01 6.043336485147374759e-01
5.687467141508945057e-01 4.494731510828359866e+00
-3.580323357115383631e-01 -7.176462076112507527e-01
-1.118648116942400905e-01 -1.945198931156811195e+00
2.098806735005304958e-01 2.776157697864575002e+00
-3.455106899392327846e-01 -2.643959712251976235e+00
-7.794505408765787235e-01 -7.261446495434891624e+00
-1.833263462481441591e-02 6.137763617727801657e-01
-3.370929340396608964e-01 -1.916870791382682571e+00
-2.206585899435251907e-01 -4.183121973312948327e+00
1.140548421201718760e-01 3.144423514928243346e+00
-1.588649752616201893e-01 -5.297362137761995271e+00
-9.482776369447604159e-02 -3.758199876701023623e+00
3.728722719486119441e-01 4.173679260054905527e+00
-1.113587820428933728e-01 2.313464748220479539e+00
-3.613809035954446830e-02 -1.227552723545560331e+00
-7.867669971368613790e-01 -8.149061541690912236e+00
1.011625990127919816e-01 6.798753545790795494e-01
4.143344758664535554e-01 3.975382281636007153e+00
1.089396353658104832e+00 1.169007901345695188e+01
2.159982604360683733e-01 4.570273216892701384e+00
8.008996900753567738e-02 3.219965220992585309e+00
-5.661687250046293363e-02 -1.397521562190330302e+00
7.891208886886618215e-03 -1.463620554996629686e+00
-1.032217650663298514e+00 -1.029255745126662269e+01
-1.643050935868673734e-01 -1.000927605352533778e+00
7.130535917267331880e-02 -1.964084357672896575e+00
-5.728260891202571203e-01 -1.314425685519553788e+01
-3.995534560246076228e-01 -7.733582158337030776e+00
9.981789247679773158e-02 2.294579321704393493e+00
5.666061836658705664e-01 8.734509763689564110e+00
-9.488741116859459312e-01 -1.495725780073975208e+01
2.390202152251562073e-01 -3.777085303217109225e-02
6.907637827138967020e-03 -9.725994655784055976e-01
9.903223457192105172e-01 1.458899198367608285e+01
1.035603013700820280e-01 -6.326617882888657673e-01
-4.106910050241405902e-02 3.682658170636681216e-01
1.227039163770164698e-01 1.690245673189656239e+00
-2.696403323230857074e-01 -3.541017471766039648e+00
1.669560731629539940e-01 2.483433586865249065e+00
-5.883633919242266946e-02 -2.247365755414179933e+00
-2.676198269293174614e-01 5.571200822245235829e-01
-6.276848346963964653e-02 5.571200822245235829e-01
1.008887955500831039e-02 1.605261253867271476e+00
7.471530150002886339e-02 -2.105725056543538365e+00
1.373499547688692424e-01 4.626929496440958522e-01
-2.586842194773104620e-01 -4.711913915763343397e+00
2.827646742254456003e-01 2.209594902382008730e+00
2.480063937327178503e-01 3.106652661896072143e+00
-1.337935464599429469e+00 -1.354085081203333552e+01
-6.500069930087627457e-01 -1.048141171642747693e+01
8.119448259566197645e-02 5.760055087406091845e-01
5.431609171513518408e-01 8.158504254948955037e+00
-5.031558262147286520e-01 -5.703398807857834818e+00
7.957145194040533553e-01 5.382346557084380478e+00
-2.943780104730436831e-01 -2.766714984606532202e+00
-1.150403469156882352e-01 -1.019813031868619380e+00
-3.562848078659177076e-01 -2.473990873607206264e+00
2.385169202211437078e-01 2.086839630027452763e+00
8.697348113432461225e-02 2.455105447091120663e+00
5.594899023783909270e-02 6.798753545790795494e-01
-1.086139200662145365e-01 -9.820421788364482873e-01
-1.951846747404071269e-01 -1.992412497447024977e+00
-3.707895411689758336e-01 -4.268106392635332647e+00
6.032726620624411229e-01 7.979092703046143598e+00
-2.625306236517267466e-01 -9.754322795558184822e+00
-4.961398806151746110e-01 -6.997050524209694089e+00
-2.675926676690217332e-01 -4.343648098699675053e+00
-2.584540071163368147e-01 -4.419189804764017460e+00
-4.915995096081620663e-01 -6.694883699952326239e+00
3.662764114693906614e-01 3.984824994894049954e+00
-4.045276009162203090e-01 -4.806341048343771405e+00
-1.004014016356073319e-01 3.588231038056253763e-01
2.653502255653338859e-01 8.026306269336357380e-01
-7.567262467888973276e-01 -6.175534470759973082e+00
-2.213964258953784459e-01 -2.662845138768061837e+00
-8.636883014337749798e-02 -2.219037615640051531e+00
-2.547740690541105968e-01 -4.947981747214412529e+00
-1.789258980462684889e-01 1.416406988706415904e+00
-5.674499551954951260e-01 -6.477701295017340932e+00
-4.834485837088967064e-01 -1.860214511834425988e+00
-4.247161326114163304e-01 -6.166091757501930282e+00
-5.394627226648407436e-02 -2.587303432703719874e+00
9.353166936713513957e-02 6.354946022662785410e+00
6.231777920645475977e-01 9.065004727721062139e+00
-4.429283058916672761e-02 -5.533429969213064403e+00
1.320189360512139809e-01 4.787455621827685803e+00
-1.231240735024324989e-01 7.459743473853790441e-01
6.438903960595685483e-01 1.154843831458631165e+01
-2.981298295721489591e-02 -1.765787379253998646e+00
-6.010420114028028893e-01 -6.015008345373246357e+00
-6.246038237484586864e-01 -7.950764563272014307e+00
-3.913991415928844142e-01 -8.668410770883266281e+00
-1.647121408247723962e-01 -1.935756217898768394e+00
-6.191456808491900554e-02 7.931879136755928261e-01
-5.329128867077304044e-01 -6.902623391629266081e+00
6.844809495781979392e-01 7.157576649596421703e+00
5.663014580371099616e-01 3.710986310410809619e+00
-5.746173473267938148e-01 -8.630639917851093301e+00
7.407548458878776901e-03 -2.643959712251976235e+00
2.108558969766459110e-02 3.720429023668851976e+00
-1.615273007800508143e-01 2.181266762607880327e+00
-5.865303863474087276e-01 -7.431415334079662038e+00
7.728782780561106736e-02 3.040553669089772537e+00
-4.123241176213693904e-01 -4.532502363860531069e+00
1.055217227388264949e-02 1.208667297029474952e+00
9.121720163539150106e-02 6.421045015469084571e-01
1.046894764438993652e-01 -3.229407934250628109e+00
-1.679449736978333441e-01 -3.682658170636681216e+00
2.485067368575588076e-01 5.476773689664808487e+00
2.119124357942282488e-01 1.841329085318340608e+00
3.467556768970834757e-01 2.917798396735216571e+00
4.220625689363561306e-01 2.115167769801581166e+00
-3.303187703686891741e-01 -2.530647153155463069e+00
-6.726306394321722726e-01 -7.591941459466388764e+00
3.195455485967643172e-01 4.570273216892701384e+00
5.516884465394655823e-01 7.318102774983148429e+00
-1.522194669913918413e-02 -3.616559177830382055e+00
-3.394184692245320600e-01 -6.808196259048838961e+00
-1.133531823254215615e-01 -4.145351120280777124e+00
1.915467312263341784e-02 2.228480328898094331e+00
3.542058464297197506e-01 -2.445662733833077862e+00
4.418367860589851870e-01 6.921508818145352571e+00
-3.734988969188728913e-01 -3.342720493347141719e+00
-6.055925886382725887e-01 -4.513616937344445468e+00
1.245323982252783401e-01 4.438075231280103061e-01
2.532063636536273643e-01 6.959279671177523774e+00
-7.083556794800522916e-01 -1.298373072980881382e+01
-3.299795126801843836e-01 -4.088694840732520319e+00
-7.669277266758506295e-01 -1.049085442968551973e+01
7.293568557603885560e-02 -5.004638026762668890e-01
5.883201418953151185e-01 6.987607810951651288e+00
6.351088570484839657e-01 1.348419453248508049e+01
-3.663321963277860194e-01 -7.573056032950303162e+00
-1.928986452576357535e-01 1.123682877707089967e+00
-3.321571451287861354e-01 -5.892253073018689946e+00
8.031031698545947756e-03 4.098137553990563120e+00
2.890027684185667023e-01 6.383274162436913812e+00
3.573166769949089883e-01 3.474918478959740042e+00
9.509544225554792708e-04 7.459743473853790441e-01
2.921071992548418192e-02 8.970577595140633020e-01
1.385706161455494967e-01 1.576933114093142851e+00
-5.039705173251786408e-02 -4.343648098699675053e-01
4.079505423645430895e-01 1.463620554996629686e+00
5.010486599458132545e-02 -3.116095375154114833e-01
6.194664759802022136e-01 6.109435477953673477e+00
3.234728487210269399e-01 8.366243946625896655e+00
2.430660798198986117e-01 3.031110955831729736e+00
-3.937520833876144155e-01 -1.435292415222501505e+00
-1.438513914210867717e-01 -4.494731510828359866e+00
-2.253795718891515865e-01 -4.674143062731172193e+00
4.795189820526263857e-01 6.827081685564924562e+00
2.963348921520002066e-01 5.212377718439610064e+00
2.638256272117051604e-01 5.930023926050860261e+00
4.982255408857527157e-01 6.751539979500581268e+00
1.212354783445393491e-01 1.057583884900790583e+00
-9.791473832675064992e-01 -1.356917895180746392e+01
1.469298640917070520e-01 -9.065004727721061029e-01
1.790450596826697882e-01 2.322907461478521896e+00
7.170675920241827983e-01 7.903550996981800303e+00
-6.111487028518877151e-01 -7.799681151143330382e+00
-2.821679953609771418e-01 -3.928168715345793149e+00
4.651680203987178519e-01 8.696738910657392907e+00
3.171174640152051305e-01 6.194419897276059572e+00
-1.961212644881696332e-01 -4.626929496440959078e+00
-4.069939917472468749e-01 -4.211450113087076730e+00
7.758372489049207565e-02 -3.456033052443654885e+00
1.417707702823716442e-01 1.605261253867271476e+00
-3.943043471016244306e-01 -2.738386844832404243e+00
-2.992745197991198980e-01 1.378636135674244700e+00
1.650648841612940149e-02 -1.784672805770084025e+00
-3.469597847996731127e-02 2.171824049349837527e-01
2.680751094406668145e-01 -1.133125590965132629e-01
-1.106138965240972827e-01 -4.343648098699675053e-01
2.974083680178837841e-02 -1.265323576577731535e+00
3.739272735191443431e-01 3.248293360766713711e+00
2.318368855570737130e-01 1.170896443997303749e+00
-5.766891441853462252e-01 -5.977237492341074265e+00
-2.226992145705788684e-01 9.253858992881917045e-01
5.023773055878073546e-01 5.269033997987866869e+00
-1.531203386729452498e-01 -4.164236546796862726e+00
-2.538397278732859585e-01 -5.816711366954347540e+00
4.238876945369345339e-01 4.626929496440959078e+00
7.855359797725958160e-02 8.876150462560206122e-01
-4.500451251642553774e-01 -2.370121027768735900e+00
2.270596591230870931e-01 1.916870791382682571e+00
7.030668494153931025e-01 8.186832394723083439e+00
4.175974702860347221e-01 5.032966166536797736e+00
2.364446283193727405e-01 3.286064213798884470e+00
1.695405649574817653e-01 1.246438150061645933e+00
-8.566241955155171617e-01 -9.131103720527359968e+00
3.098592356647126081e-02 -2.266251181930265257e-01
4.374166757538143213e-01 4.088694840732520319e+00
-5.406538032086161127e-01 -9.055562014463019338e+00
-1.410279543689857140e-01 -5.760055087406091845e-01
-2.382887582509978786e-01 -5.250148571471781267e+00
2.008009109797110059e-01 6.666555560178196949e+00
1.610768569299732972e-02 5.760055087406091845e-01
3.376577860314417534e-01 2.389006454284821501e+00
4.991422521505570753e-01 4.135908407022734323e+00
-2.444591155847534308e-02 -1.152011017481218369e+00
6.048321679567968817e-02 1.218110010287517531e+00
-6.214939517645451383e-01 -5.580643535503278407e+00
3.357588013002061333e-01 2.710058705058275841e+00
1.209932855615423880e-01 1.444735128480544084e+00
-4.342366268946933894e-01 -1.017924489217010908e+01
5.537066592938986176e-01 5.202935005181568151e+00
6.207202825885169695e-01 9.216088139849746952e+00
7.872551308054026586e-02 7.912993710239843104e+00
-3.041533186218493001e-01 -2.823371264154789007e+00
3.565501894162017571e-01 2.266251181930265535e+00
6.494009247256027351e-01 7.676925878788773971e+00
2.812052208714173329e-02 2.086839630027452763e+00
-2.367669298905737338e-02 -5.117950585859182056e+00
-3.711166778192134252e-01 -7.931879136755929594e+00
-2.880425981492059084e-01 -4.768570195311600202e+00
-2.778605480993677213e-01 2.549532579671548449e-01
1.701099910757541619e-02 -1.463620554996629686e+00
-1.073669367653754259e-01 6.232190750308229665e-01
4.434046038699673842e-01 5.155721438891354147e+00
4.314304738192948491e-02 -1.180339157255346549e+00
-2.859121029457799557e-01 -1.057583884900790583e+00
-6.068007035436508850e-02 2.653402425510019036e+00
1.034956499984598099e-01 9.348286125462345053e-01
6.264184011756529502e-01 4.381418951731846256e+00
3.714413488089721715e-01 7.620269599240517167e+00
-2.291104892224000988e-01 -1.728016526221827442e+00
-3.278285702201343410e-01 -6.675998273436239749e+00
1.263328887364337239e-01 7.837452004175501363e-01
3.198971396295748754e-02 -5.675070668083706416e+00
3.679454291515922848e-01 5.127393299117225745e+00
4.924563250622443489e-01 2.464548160349163908e+00
-5.828227554356051332e-01 -6.893180678371223280e+00
-5.630686700958099644e-01 -5.845039506728475942e+00
5.497871184641703879e-01 1.256825134645492881e+01
4.957407049191256965e-01 9.943177060719039062e+00
5.162889051889045788e-01 8.234045961013297443e+00
-1.650925539687100319e-01 3.361605919863226877e+00
8.021298606427523792e-02 -1.246438150061645933e+00
-2.195436421171561570e-01 -1.888542651608554612e+00
-5.761331444670808599e-01 -8.696738910657392907e+00
2.113025770319920116e-01 8.970577595140633020e-01
-9.246358079822104836e-02 -1.133125590965132629e-01
3.415855509781414168e-01 3.644887317604510457e+00
3.625336275430730004e-01 6.298289743114528605e+00
-1.020740590904979594e+00 -1.236995436803603177e+01
-5.731126281113867460e-01 -7.195347502628592906e+00
-3.857462009992603802e-01 -4.249220966119247045e+00
-8.170121463351405489e-02 -3.644887317604510457e+00
-3.867419390791836387e-01 -3.333277780089098474e+00
3.976883879396865273e-01 3.352163206605184076e+00
1.971124874058300391e-01 -2.134053196317666323e+00
-1.053739867881956123e-02 8.970577595140633020e-01
4.072520554655603697e-01 3.654330030862552814e+00
1.118944925829300635e-01 -2.870584830445003011e+00
2.780374231644380245e-01 8.366243946625896655e+00
-3.915596347931522558e-01 -1.085912024674918763e+00
-1.125725909835904870e-01 -1.444735128480544084e+00
-1.526728546673852133e-02 -2.568418006187633829e+00
1.036708963686266555e-01 -1.161453730739260948e+00
-2.741365680558823792e-01 -2.861142117186960210e+00
-2.692447228244772561e-01 -3.559902898282124806e+00
-1.857556868170294750e-01 -1.170896443997303749e+00
2.546225081772580112e-01 5.212377718439610064e+00
8.376190853129128477e-02 2.332350174736564696e+00
9.619220761954950794e-01 1.318202770822771086e+01
7.750888203558712330e-01 9.641010236461669436e+00
1.427811173407477763e-01 4.966867173730498131e+00
-3.662559441705334762e-01 -4.315319958925546651e+00
-1.939338222770962683e-01 -5.259591284729824068e+00
-5.965280121113161194e-01 -8.866707749302163322e+00
5.549311953319964984e-04 2.134053196317666323e+00
-2.594150078964543860e-01 4.626929496440958522e-01
7.695966011806167073e-02 2.596746145961762231e+00
-7.653940754904592358e-01 -1.299317344306685484e+01
-8.719488494070705420e-02 2.662845138768061837e+00
7.626464097316970614e-01 1.085912024674918896e+01
3.171253809768924403e-02 3.522132045249954047e+00
1.474114122976815690e-02 -1.510834121286843690e-01
-6.435552230563884590e-01 -6.099992764695631564e+00
-1.780263172510071767e-01 -2.643959712251976457e-01
-1.488731979264973082e-01 -1.463620554996629686e+00
1.451329491737166633e-01 -3.267178787282799313e+00
-6.860100341093995635e-02 -3.541017471766039648e+00
2.318596943636494212e-01 3.862069722539493988e+00
1.362140881225587796e-01 -1.388078848932287501e+00
-3.023993163196052048e-01 -6.232190750308229665e-01
-1.342714693700296502e-01 -4.192564686570991128e+00
3.693815709141613501e-01 4.164236546796862726e+00
6.052268781950190246e-02 3.078324522121943740e+00
-3.920497847710772144e-01 -7.931879136755929594e+00
-4.570645440596253217e-01 -6.732654552984496554e+00
-4.234802481769091020e-01 -7.573056032950303162e+00
-1.360285728719423659e-02 4.532502363860530514e-01
3.628520110130411536e-01 4.494731510828359866e+00
3.310261442646747487e-01 4.570273216892701384e+00
7.558827289566526497e-01 9.225530853107787976e+00
-7.629467016659092771e-01 -8.621197204593052277e+00
-4.857765276436276092e-01 -5.221820431697653753e+00
1.731681198065413707e-01 4.305877245667504738e+00
1.566325769150273550e-01 6.421045015469084571e-01
6.759768663259492216e-01 8.592869064818922098e+00
2.499706211740582162e-01 1.548604974319014893e+00
2.145640172567993553e-01 3.116095375154114944e+00
-8.457093969912438114e-01 -7.818566577659415096e+00
1.277449118615664458e-01 5.089622446085054541e+00
1.700777660734829611e-01 -7.743024871595074465e-01
1.344211542797507375e-01 1.784672805770084025e+00
5.033896332224289116e-01 5.278476711245909669e+00
-1.458538062032933586e-03 -1.718573812963784642e+00
-5.130204090416561336e-01 -2.540089866413505870e+00
3.451026258248963141e-01 4.154793833538820147e-01
3.778045057806345142e-01 7.554170606434218449e-01
-1.761406125878894335e-01 -1.671360246673570860e+00
6.079483353120369582e-01 7.922436423497885905e+00
1.040856043161780820e+00 9.017791161430848135e+00
3.869290849639938634e-01 2.143495909575709568e+00
1.826130575126216071e-01 4.249220966119247045e-01
-2.099848786697096348e-01 -4.815783761601814539e-01
-5.234136983583441705e-01 -3.134980801670200545e+00
1.731833316657370170e-01 1.728016526221827442e+00
1.532862732017779006e-01 -7.459743473853790441e-01
-1.306135804387256460e-01 -2.152938622833752369e+00
-6.031602952720529348e-02 1.425849701964458704e+00
6.551015983710610779e-01 5.287919424503952470e+00
-2.371937658493296075e-01 -3.710986310410809619e+00
-6.764708957550215063e-01 -9.631567523203626635e+00
-3.118836172724184230e-01 -4.919653607440284127e+00
1.189092964463682595e-01 6.817638972306881762e+00
4.387695933054469588e-01 4.910210894182241326e+00
1.192539762213460641e-01 -3.116095375154114944e+00
-2.128502086972141050e-01 -3.512689331991911246e+00
1.646394102739919540e-01 2.785600411122617803e+00
1.563727461243782368e-01 2.691173278542190239e+00
2.455241498645594767e-01 2.228480328898094331e+00
3.468753079070487355e-01 3.068881808863900940e+00
-3.166715260732463899e-02 1.284209003093816914e+00
8.357162202076664492e-01 1.018868760542815188e+01
-4.794702264054482854e-01 -4.947981747214412529e+00
-5.105603783184138322e-01 -8.507884645496538667e+00
-1.791779069385582568e-01 -2.662845138768061837e+00
3.121471716549877873e-01 7.072592230274035607e+00
-6.560295685538034549e-01 -7.525842466660089158e+00
-2.314583688587461274e-02 8.687296197399350106e-01
2.365294302128862491e-01 4.315319958925546651e+00
1.923980741283339013e-01 2.530647153155463069e+00
3.446080861644560400e-01 6.402159588952999414e+00
1.231517267322463499e-01 -9.348286125462345053e-01
-3.201329358479987897e-01 -7.270889208692934425e+00
2.895067791785326805e-01 -9.537140390623199959e-01
2.272247738322649702e-01 5.665627954825663615e+00
-8.262482901632731136e-02 -3.862069722539493988e+00
1.964269173447167616e-01 4.674143062731172193e+00
1.270362992174008110e-01 7.459743473853790441e-01
-4.876924236398250123e-01 -3.710986310410809619e+00
-1.157564750954510613e-01 -4.711913915763343397e+00
-2.744303538566506689e-02 3.087767235379986541e+00
-8.103653028889661325e-01 -9.518254964107114802e+00
-8.990362923519015781e-02 5.099065159343096898e-01
3.084545434383925699e-01 6.137763617727801657e-01
2.064792108251908564e-01 4.211450113087076730e+00
7.259306547128842046e-01 4.362533525215760655e+00
-3.442721360507832729e-01 -3.059439095605858139e+00
-1.726489844610010899e-02 3.541017471766039648e+00
-1.411794418859646794e-01 1.690245673189656239e+00
4.709803941120859760e-01 7.780795724627244780e+00
-5.847241378535256162e-01 -6.052779198405417560e+00
1.302179839940875439e-01 3.871512435797537233e-01
6.484630248155441590e-02 1.803558232286169405e+00
3.283466311837774515e-02 -2.077396916769410073e-01
-8.167656962276791111e-02 -1.321979856125988229e-01
-1.302580151873826697e-01 -1.964084357672896575e+00
-4.889912872045824865e-02 -2.549532579671548449e-01
-1.047210232959576853e-01 -3.654330030862552814e+00
-1.659692213976367015e-01 -3.342720493347141719e+00
3.113400303943457126e-01 2.445662733833077862e+00
-3.480762663591788764e-01 -2.625074285735890633e+00
5.068643815588298462e-01 7.252003782176848823e+00
4.539474609285440998e-01 6.269961603340401091e+00
5.352264877987927827e-01 1.020757303194423748e+01
-5.872771995440577708e-01 -8.186832394723083439e+00
7.592752916300856691e-01 1.010370318610576668e+01
-5.436246039825656240e-01 -7.119805796564249611e+00
-5.174747576853211406e-01 -6.043336485147374759e+00
8.134287386127786457e-03 -3.087767235379986541e+00
1.712817635028916485e-01 1.926313504640725816e+00
2.393652035303266146e-01 4.277549105893376336e+00
-1.581150116801630645e-01 -1.737459239479870021e+00
-4.306343877608221488e-02 -7.554170606434218449e-02
-2.590196308611895648e-01 -3.389934059637355279e+00
-1.291562884248592669e-01 -1.850771798576383409e+00
6.077010631981794031e-01 6.675998273436239749e+00
-1.786249574075212884e-02 6.515472148049512580e-01
4.123294151087491533e-01 5.240705858213738466e+00
2.405101942153021199e-01 4.069809414216434718e+00
3.628591628033369099e-01 3.777085303217109225e+00
-8.483686838100984451e-01 -1.074580768765267536e+01
3.459579830165433051e-02 2.247365755414179933e+00
-4.451099376905015559e-02 -2.861142117186960210e+00
4.882321171451045605e-01 1.035865644407292230e+01
3.541157261850464422e-01 3.493803905475825755e-01
-2.900321767355781288e-01 -3.862069722539493988e+00
-3.877298140990741993e-01 -2.606188859219805032e+00
3.863240971689355652e-01 4.872440041150070122e+00
-2.674325032374054167e-01 -6.836524398822967363e+00
-3.071177555195762632e-01 -7.082034943532079518e-01
-1.252609679484466554e-01 -3.871512435797537233e-01
2.584657592275243707e-02 -2.171824049349837527e-01
-2.613133502585323065e-01 -4.485288797570317065e+00
-3.154749758057777687e-01 -5.712841521115876731e+00
-5.292844203818278803e-01 -7.100920370048164898e+00
6.105270071388847059e-02 1.114240164449047166e+00
-1.778738019821570968e-02 4.230335539603162331e+00
-1.408897905683693663e-01 -7.082034943532079518e-01
3.337172220642024567e-01 1.482505981512715065e+00
-1.676956897249934908e-01 -1.218110010287517531e+00
-1.674316959216598233e-01 -2.643959712251976235e+00
5.092570231053190621e-01 5.202935005181568151e+00
-1.509404941857850069e-01 7.554170606434218449e-02
-9.681794586347861054e-02 -7.648597739014645347e-01
3.175882746363206666e-01 1.142568304223175346e+00
5.337133999777289306e-01 2.417334594058949904e+00
4.703507388155234170e-01 4.976309886988540931e+00
-1.957071042010841144e-01 -3.276621500540842113e+00
-5.931843284652896786e-01 -6.430487728727127816e+00
2.103143072664603319e-01 1.982969784188982065e-01
5.855795849810967180e-02 4.013153134668178801e+00
-5.500783688140062355e-02 1.425849701964458704e+00
-6.959034955434187930e-01 -7.421972620821619238e+00
-9.508186601930307402e-02 -2.455105447091120718e-01
2.938756736157770999e-01 2.625074285735890633e+00
-2.186644411319507431e-01 -2.983897389541516176e+00
-2.389193333655844631e-01 -4.050923987700349116e+00
-3.836382115051322206e-01 -1.605261253867271476e+00
4.140673149366034811e-01 5.410674696858507993e+00
2.607724273110990643e-01 5.004638026762669334e+00
-2.013076527374690061e-01 -3.748757163442980378e+00
9.038758136289475401e-03 1.831886372060297807e+00
5.841386189930954931e-01 5.354018417310252076e+00
-1.910336727729997769e-02 1.161453730739260948e+00
-1.327137897461523330e-01 1.208667297029474952e+00
2.766778827346120240e-01 2.889470256961088168e+00
-2.918577518047272071e-02 2.464548160349163908e+00
1.021264947588102601e+00 1.468341911625651086e+01
4.672949050145348143e-02 -3.626001891088424411e+00
4.248960363230824822e-01 4.183121973312948327e+00
-4.129845648684762893e-01 -5.523987255955022491e+00
1.664627319277479089e-01 1.699688386447698873e-01
-1.082034376721259378e-01 -1.728016526221827442e+00
-5.126958691611972069e-02 -3.871512435797536789e+00
-3.169753130521594242e-01 -2.455105447091120663e+00
1.666295844927246639e-01 4.447517944538145862e+00
1.402688994627290520e-01 1.152011017481218369e+00
3.991269202830562413e-01 4.579715930150745073e+00
-3.021002087181553497e-01 -5.684513381341748328e+00
-1.850958069183691046e-01 -2.455105447091120718e-01
1.357977852606896407e-01 1.246438150061645933e+00
4.738126578204685524e-01 7.299217348467062827e+00
-5.930682225982227343e-03 3.852627009281451631e+00
-4.464111042826759967e-01 -1.032088559104074932e+01
-2.356572433971745317e-01 -5.363461130568294877e+00
-9.346063715034066618e-03 1.076469311416876184e+00
-2.378827075640793376e-01 -1.945198931156811195e+00
-1.474525623716017864e-01 -2.464548160349163908e+00
2.349411986323437784e-01 4.022595847926220713e+00
-4.080131184202578365e-01 -5.608971675277406810e+00
3.301228724003616444e-01 2.417334594058949904e+00
-2.443041140716699089e-01 -3.710986310410809619e+00
-1.825265210972550622e-01 4.721356629021386531e-02
8.602305906431133298e-02 5.948909352566946751e-01
-3.761889646595193981e-01 -4.693028489247257795e+00
-4.398775354842967555e-01 -2.606188859219805032e+00
5.304418681274960523e-01 9.149989147043445570e+00
-6.896438796477962763e-01 -8.932806742108462927e+00
-6.169046080646691799e-01 -9.744880082300140245e+00
-2.262512914315981949e-01 -1.255880863319688734e+00
1.642786481069851139e-04 -1.321979856125988229e-01
2.284909926079438658e-01 1.794115519028126882e-01
-1.133984311098453351e-01 -2.889470256961088168e+00
-3.061710948544880684e-01 -5.372903843826337678e+00
3.386077428602356498e-01 4.154793833538819925e+00
-1.886744398614955687e-01 1.199224583771432151e+00
1.157901046090976105e-01 1.482505981512715065e+00
-4.389671694257419876e-01 -4.145351120280777124e+00
-1.160528287422251809e-01 -3.210522507734542286e-01
4.628187667324454302e-02 1.964084357672896575e+00
3.033138518463308619e-01 -8.781723329979778114e-01
1.798809037888142726e-01 2.889470256961088168e+00
-2.346480140400541425e-01 -2.719501418316318198e+00
-1.208986977975415322e-01 1.359750709158159099e+00
-5.137202539486687702e-02 -1.067026598158833162e+00
-2.632365632292877899e-01 -3.531574758507997291e+00
-1.283972792486464121e-01 -1.822443658802255229e+00
8.383754541597966681e-02 -3.786528016475151581e+00
-5.207679561611698871e-01 -6.109435477953673477e+00
4.084447439667417412e-01 1.330478298058226549e+01
-6.283436100434598437e-01 -9.641010236461669436e+00
-2.123256873712606879e-02 -5.665627954825663837e-01
5.444847073066440002e-01 1.342753825293682191e+01
1.851751666337900226e-01 6.827081685564924562e+00
-2.333532228086425686e-01 -3.729871736926895220e+00
-4.578434168275030691e-02 -2.936683823251302172e+00
-3.287148831718273989e-01 -3.710986310410809619e+00
-6.535789466324667396e-01 -8.337915806851768252e+00
1.459338763373035086e-01 -3.116095375154114944e+00
4.138810048592681534e-01 1.690245673189656239e+00
7.707116561628859497e-01 8.904478602334334525e+00
-3.095989803318111577e-01 -9.442713258042773061e-01
1.575926501482773356e-01 5.004638026762669334e+00
7.026839568280253412e-02 1.775230092512041224e+00
-5.717283233194206948e-01 -6.694883699952326239e+00
4.931971688457975067e-01 7.053706803757950894e+00
-4.289508264985964492e-01 -5.457888263148721997e+00
2.184733213345435923e-02 -1.633589393641399656e+00
-2.735326133807173821e-01 -5.769497800664134424e+00
-3.257958904102135622e-01 -2.294579321704393493e+00
-2.193208080337513965e-01 -1.284209003093816914e+00
-4.741838350299268368e-01 -6.232190750308229887e+00
-3.089460165658774460e-01 -4.353090811957717854e+00
2.328878482264553351e-01 2.870584830445003011e+00
3.534752835784800151e-01 6.052779198405417560e+00
4.703317263448356100e-01 5.032966166536797736e+00
1.214845758471060355e-01 1.794115519028126882e-01
-1.054880955055168323e+00 -1.540106532386776195e+01
1.516415473856559115e-01 3.616559177830382055e+00
6.766494689191819845e-01 4.296434532409461049e+00
4.491066665366285626e-01 6.458815868501256219e+00
-8.636583879679667064e-02 -1.482505981512715065e+00
6.057764957272868678e-01 8.932806742108462927e+00
6.198503713806323701e-01 8.347358520109811053e+00
-3.706200136763604935e-01 -5.401231983600466080e+00
-6.178305059183025055e-02 -1.860214511834425988e+00
-7.158798256588000397e-01 -7.912993710239843104e+00
-8.890648626244211650e-02 -3.163308941444328948e+00
9.605057099468709836e-02 -4.343648098699675053e-01
-4.522355106586314344e-01 -7.469186187111833242e+00
6.139466403117486287e-02 2.351235601252650298e+00
1.397212556503510950e-01 4.126465693764691522e+00
1.449652097946062812e-01 -2.672287852026104638e+00
1.597936224949138562e-01 2.266251181930265257e-01
3.067546252543855712e-01 1.014147403913793788e+01
-4.869773740426626696e-01 -6.675998273436239749e+00
-2.407681832472929884e-01 -5.599528962019364009e+00
2.545492744296796173e-01 5.146278725633311346e+00
-3.991265007993828884e-01 -7.289774635209020914e+00
1.615777838886716389e-01 2.606188859219805032e+00
8.845976155603014757e-01 1.396577290864526155e+01
-2.893381943663751454e-01 -4.598601356666829787e+00
2.069436444638498851e-01 5.476773689664807820e-01
4.529806771985154384e-02 -1.576933114093142851e+00
3.187918839421149397e-01 4.315319958925546651e+00
-5.989528762504418014e-01 -3.106652661896072143e+00
-2.885639085423452252e-02 2.832813977412831918e-01
4.452354614629275287e-01 3.304949640314970516e+00
3.095062934192891468e-01 2.946126536509344973e+00
-7.584317130408153862e-02 1.973527070930939376e+00
-1.262911072312909375e-02 1.501391408028800889e+00
1.420714289872166136e-01 -1.775230092512041224e+00
-4.320947309956735261e-01 -4.796898335085728604e+00
5.155780724990967068e-01 8.715624337173478509e+00
8.724348465225281180e-01 8.470113792464367464e+00
1.986127063677907423e-01 3.333277780089098474e+00
-5.434335129568018674e-01 -1.253048049342275938e+01
-1.651876935670517355e-01 -5.004638026762668890e-01
2.813549676348947245e-02 3.824298869507322785e+00
-2.833140128412243719e-01 -3.399376772895397636e+00
9.981504242479721789e-02 2.955569249767387774e+00
1.253991756986556905e-01 -6.232190750308229665e-01
3.339983048939825783e-01 7.374759054531405233e+00
-2.116214836146002726e-02 8.215160534497211176e-01
-5.151362812406183600e-02 -3.975382281636007153e+00
4.364702514138824735e-02 -1.539162261060971870e+00
2.707187936276776383e-02 6.232190750308229887e+00
-1.304038976763463864e-01 -3.219965220992585309e+00
1.424105190933911691e-01 6.713769126468410953e+00
-2.731997210286036815e-01 -3.956496855119921552e+00
-1.877166402706737236e-01 -5.174606865407439749e+00
9.845762341101383930e-01 1.388078848932287457e+01
1.846821351586840909e-01 -3.871512435797537233e-01
1.474842409662460163e-01 -1.114240164449047166e+00
-6.914928419555911310e-01 -7.525842466660089158e+00
-3.739867706588699825e-01 -3.380491346379312478e+00
-2.928999262330185260e-01 -6.354946022662785410e+00
-6.824603957965256207e-01 -7.837452004175501585e+00
3.716132950952271696e-01 1.388078848932287501e+00
-3.761396965817440097e-01 -1.035865644407292230e+01
1.715566175920006653e-02 1.529719547802929069e+00
-2.340019788600336201e-02 2.464548160349163908e+00
6.662446385446127994e-01 6.307732456372571406e+00
3.031573617871881621e-01 4.371976238473803456e+00
2.540947390470842948e-01 3.267178787282799313e+00
4.200245456176506242e-01 4.230335539603162331e+00
-1.014124479308542853e-01 -1.000927605352533778e+00
-3.556371869893668602e-01 -6.090550051437588763e+00
-1.997275742817414546e-01 -3.361605919863226877e+00
-5.504141460891689430e-01 -5.127393299117225745e+00
6.023290414384042252e-02 1.671360246673570860e+00
-2.185801537514746040e-01 -7.082034943532079518e-01
6.833454832527645628e-01 5.316247564278080873e+00
2.741432499655911958e-01 4.768570195311600202e+00
-1.333915965243933355e-01 -1.982969784188982065e-01
-3.836461974537644926e-01 1.633589393641399656e+00
5.213664935747541751e-01 7.082034943532079296e+00
-1.092804054385033419e-01 -2.880027543703045367e+00
2.051772757973273908e-01 6.987607810951651510e-01
2.811712931440268348e-01 -2.738386844832403910e-01
1.786056077232562322e-01 -2.322907461478521896e+00
-7.674611146613622426e-01 -3.474918478959740042e+00
-2.174344459114436190e-01 4.900768180924199413e+00
4.956639133629398009e-01 3.947054141861878751e+00
3.319251147378970979e-02 3.871512435797537233e-01
-7.435947462601774638e-02 -9.442713258042773061e-02
7.353726311920321113e-01 3.097209948638029786e+00
9.017243329557035336e-01 1.152011017481218147e+01
-3.103142167668395679e-01 -4.192564686570991128e+00
1.599106930902985668e-01 2.341792887994607497e+00
-6.339488910661753573e-01 -7.752467584853116378e+00
1.775156931463272858e-01 -4.249220966119247045e-01
-2.669195927849946082e-01 -3.758199876701023623e+00
-8.423223394090283422e-01 -1.189781870513389350e+01
-4.866339128474935216e-01 -4.069809414216434718e+00
2.434314544321281859e-01 1.737459239479870021e+00
1.685367892458533301e-01 2.332350174736564696e+00
5.845526703493002518e-01 8.989463021656719732e+00
6.738672843077828656e-01 9.565468530397328806e+00
1.010440098876506931e-01 1.208667297029474952e+00
-4.727015810297639509e-01 -3.843184296023408386e+00
-2.037442334601903549e-01 -2.190709475865923128e+00
6.822797115258919520e-01 4.202007399829033929e+00
-3.679964606657216142e-01 -6.638227420404069434e+00
-7.863403552810895869e-01 -5.410674696858507993e+00
8.428106338204575942e-02 2.502319013381334667e+00
3.618299641241857767e-01 6.307732456372571406e+00
-1.212011855884073952e-01 -8.498441932238494090e-01
-2.609747297158773738e-01 -2.332350174736564696e+00
-1.849347893343629423e-01 -1.491948694770758088e+00
1.746663458186188400e-01 -1.605261253867271143e-01
2.794309780664537834e-01 6.675998273436239749e+00
-4.484585211111058456e-01 -5.117950585859182056e+00
2.455400866769105461e-01 2.190709475865923128e+00
-1.634550836717045541e-01 -5.420117410116551682e+00
-2.092977288704914451e-01 -1.614703967125314055e+00
-1.148931264522563001e-01 -1.255880863319688734e+00
-1.830294104628538837e-02 4.343648098699675053e-01
3.681736186402423394e-01 6.402159588952999414e+00
-2.618209541728871437e-01 -3.446590339185611640e+00
-1.979048247153442630e-01 -1.964084357672896575e+00
-1.799812761595831478e-01 -4.069809414216434718e+00
2.150256589926885231e-01 1.520276834544886269e+00
-4.479456949835894375e-01 -3.191637081218456906e+00
4.793872297138945110e-02 -4.154793833538819925e+00
2.549526241977382104e-02 4.249220966119247045e-01
-1.326387207827431358e-01 -6.043336485147374759e-01
-3.558740382656878226e-02 7.743024871595074465e-01
5.800977940399784094e-01 3.795970729733194382e+00
-3.776519811435554153e-01 -7.856337430691586299e+00
1.007463270736190797e-01 4.910210894182241437e-01
8.186036814747792434e-01 9.622124809945585611e+00
9.580424550742299150e-01 1.233218351500386056e+01
5.739418216692976360e-02 -6.704326413210368596e-01
-5.807097840225297070e-01 -4.475846084312274265e+00
4.366781444706754889e-02 -3.682658170636681216e-01
-1.790255969582905671e-01 -7.743024871595074465e-01
-3.763478613365540126e-01 -9.404942405010601192e+00
-2.425956595289912310e-01 -6.137763617727801879e+00
-2.350640050172787821e-01 -3.503246618733868445e+00
1.992257736995315665e-01 6.506029434791470223e+00
2.279745438867442908e-01 -1.265323576577731535e+00
-1.165483678252450112e-01 -2.049068776995281560e+00
5.193770945487188317e-01 2.001855210705067556e+00
1.150242421509816426e-01 2.228480328898094331e+00
3.830041972642072579e-01 4.475846084312274265e+00
-3.434023735491693596e-01 -9.631567523203629078e-01
1.028551335815150569e+00 1.016980217891206628e+01
5.653816451479678346e-02 -3.333277780089098474e+00
2.485605806327298717e-01 3.267178787282799313e+00
-9.350932157051585758e-01 -7.988535416304184622e+00
-7.565044999399889170e-02 3.465475765701697686e+00
-9.252507840719681464e-02 -2.181266762607880327e+00
-1.068588948440419018e-01 -3.371048633121270122e+00
2.389533013475979295e-01 -7.365316341273362433e-01
-6.706011279485299958e-01 -8.857265036044120521e+00
-3.561475321130938010e-01 -3.588231038056253208e+00
-2.097005447792338328e-01 -1.010370318610576579e+00
4.610099328400468210e-01 6.959279671177523774e+00
-5.619604930307714463e-01 -1.297428801655076924e+01
3.076260267154916073e-01 4.853554614633985409e+00
-7.126083839388044350e-01 -1.098187551910374360e+01
4.336553612223408849e-01 6.524914861307554936e+00
5.731847234381634015e-01 3.550460185024082449e+00
1.283880466292961486e-01 6.439930441985170617e+00
-5.268627062598719712e-01 -1.156732374110239547e+01
-2.706802223013202724e-01 -4.608044069924873476e+00
1.794815018136090568e-01 4.003710421410135112e+00
2.969294900343902310e-01 1.031144287778270829e+01
-5.764572035840056508e-01 -4.513616937344445468e+00
2.288630545479705125e-01 1.265323576577731535e+00
2.584772842558194506e-01 5.382346557084380478e+00
1.538201262282697379e-01 5.769497800664134424e+00
6.510524492789608875e-01 1.031144287778270829e+01
-2.979105763469740986e-01 -5.590086248761321208e+00
5.731473547352111675e-01 8.866707749302163322e+00
3.661801596783788304e-02 2.077396916769410073e-01
-1.582973687750277025e-01 -1.010370318610576579e+00
-5.297133717679014531e-02 -2.077396916769410073e-01
-2.304135669969377131e-01 -2.445662733833077862e+00
-4.103955717286390283e-03 -3.012225529315644135e+00
-7.522733762392002088e-01 -8.026306269336357602e+00
1.604995970553624307e-01 4.022595847926220713e+00
-1.567952856145355400e-01 5.476773689664807820e-01
-1.254070779902860186e-02 7.270889208692934425e-01
1.766144662020813910e-02 6.222748037050187087e+00
-7.457853430107849180e-01 -9.055562014463019338e+00
-5.932917612449345457e-01 -4.504174224086402667e+00
9.020889692833627960e-01 8.517327358754581468e+00
-2.396915482845408119e-01 -4.022595847926220713e+00
3.411220955483166284e-01 1.010370318610576579e+00
2.916896602484334577e-01 3.389934059637355279e+00
1.819921725530574408e-01 -1.388078848932287501e+00
-2.325999872197463403e-01 -3.087767235379986541e+00
5.875689015848414160e-02 5.410674696858507993e+00
-9.442845328480728440e-02 -4.249220966119247045e-01
-4.322606363681958941e-01 -4.003710421410135112e+00
-7.600919600460903647e-01 -1.082134939371701599e+01
-1.739153676065449960e-01 1.643032106899442235e+00
9.374838486002513849e-02 9.348286125462345053e-01
2.665154165060807934e-01 -1.218110010287517531e+00
-1.917181156227562022e-01 -5.911138499534775548e+00
-2.424830410225509714e-01 -4.806341048343771405e+00
4.501758345102425118e-01 7.072592230274035607e+00
-1.301513481094434543e-01 -2.700615991800233040e+00
2.397418851733169529e-02 -2.124610483059623522e+00
3.228733096562896310e-01 8.611754491335009476e+00
-3.492011157182904335e-01 -2.067954203511367162e+00
5.491890216769549360e-01 6.184977184018015883e+00
4.034389766109797160e-01 2.492876300123291866e+00
5.414163881108421394e-01 3.758199876701023623e+00
1.462144349498857576e-01 -1.690245673189656239e+00
-1.922271484333430147e-01 -1.690245673189656239e+00
3.810051525782504056e-01 3.654330030862552814e+00
-5.034505465422203091e-02 4.532502363860530514e-01
-5.099054679306099791e-01 -6.798753545790795494e-01
-3.975181971641780776e-01 -3.965939568377964797e+00
1.597594885792436858e-01 5.760055087406091845e-01
1.866220180768710102e-02 3.116095375154114833e-01
-1.653075956395581303e-01 -2.200152189123965929e+00
-8.618338508676287590e-02 3.569345611540168051e+00
5.204155671979591169e-01 5.476773689664808487e+00
-1.625011822916186954e-01 -3.248293360766713711e+00
4.309763917662727262e-01 4.626929496440959078e+00
3.270092729926855624e-01 5.448445549890680084e+00
1.867142056478532930e-01 1.265323576577731535e+00
7.320365024644408525e-01 6.968722384435566575e+00
-2.186505020244146058e-01 -1.378636135674244700e+00
-3.777993328098727677e-01 -3.153866228186285703e+00
-2.694425308045649836e-01 -4.957424460472455330e+00
1.909404771367849973e-01 1.879099938350511811e+00
5.976586946665173317e-01 1.794115519028126604e+00
3.713848828963405846e-01 5.807268653696304739e+00
-5.193722519105412050e-02 -1.897985364866597191e+00
-7.549496827551906986e-01 -5.278476711245909669e+00
-1.844549486675761130e-01 8.215160534497211176e-01
1.578940722654449402e-01 3.484361192217783287e+00
8.263101110971493579e-02 9.914848920944911992e-01
-2.083303550004294846e-01 -4.220892826345118642e+00
1.798336545759527116e-01 -5.193492291923524906e-01
2.101852268186978068e-01 1.416406988706415904e+00
-6.178963682027680537e-01 -5.977237492341074265e+00
-2.920363335356724876e-01 -2.407891880800906659e+00
-8.535505446790946082e-02 -1.728016526221827442e+00
-4.138220213531916825e-01 -7.591941459466388764e+00
8.149307651353140391e-01 1.082134939371701599e+01
5.117027961829857530e-01 9.112218294011276143e+00
-2.481446901971991192e-01 -5.202935005181568151e+00
-4.266756337756302253e-01 -7.384201767789448922e+00
3.479098460497999645e-01 5.505101829438936001e+00
5.440364374192255964e-02 1.416406988706415904e+00
5.204328676984033564e-01 5.703398807857834818e+00
-1.549366213676214299e-01 -8.120733401916784278e-01
-2.144173537962392254e-02 -1.416406988706415959e-01
-1.939605186227647549e-01 -4.693028489247257795e+00
2.397497733856331636e-01 8.507884645496538667e+00
-3.184270365471218445e-01 -8.073519835626571606e+00
-2.443918343160462747e-01 -1.435292415222501505e+00
-3.594152460037366437e-01 -9.518254964107114802e+00
-2.532487480330314344e-02 2.275693895188308336e+00
1.202162822368306461e-01 1.019813031868619380e+00
6.871620698902694557e-02 2.785600411122617803e+00
-2.603711760849005130e-01 -5.259591284729824068e+00
3.859149132365802815e-01 2.653402425510019036e+00
3.200707971691735265e-01 1.794115519028126882e-01
1.443064281951125793e-01 2.370121027768735900e+00
-3.898911028390321110e-01 -2.955569249767387774e+00
5.437013724582216989e-01 6.156649044243887481e+00
1.293116914441984622e-01 -1.746901952737912822e+00
5.839590569088080191e-02 3.777085303217109225e-02
-2.382089339381776583e-01 -1.218110010287517531e+00
9.941965993487333897e-02 3.843184296023408386e+00
-3.057456713040582197e-01 -4.938539033956369728e+00
-2.266810444847955353e-01 -1.567490400835100273e+00
2.458798668507953256e-01 1.114240164449047166e+00
-1.855911982265509297e-01 -6.930951531403395371e+00
-1.620830650908645365e-01 -1.822443658802255229e+00
-1.991193667108412113e-01 -3.729871736926895220e+00
3.876469526701587509e-01 3.389934059637355279e+00
-1.342885085070690543e-01 8.404014799658067192e-01
4.800884613833181769e-01 6.883737965113181367e+00
-6.193877960829000662e-01 -9.102775580753233342e+00
1.060291419669597973e-01 3.880955149055579145e+00
3.152432715162542531e-02 -1.652474820157485258e+00
2.779668827657079053e-02 -4.730799342279428998e+00
-7.382512169168049809e-02 -4.419189804764017460e+00
-3.280662549772856984e-01 3.210522507734542286e-01
6.363680003761923443e-01 8.677853484141307305e+00
6.044524294996264091e-01 1.018868760542815188e+01
4.829972431065109872e-01 6.742097266242540243e+00
-5.296634647327005396e-01 -5.769497800664134424e+00
-1.572448539638460485e-01 4.721356629021386531e-02
4.618709761292946747e-02 2.974454676283473376e+00
4.221111216856148762e-01 4.315319958925546651e+00
3.003516473712968260e-01 2.058511490253324361e+00
5.428223985117192063e-01 1.085912024674918896e+01
-1.440286463804658912e-01 -2.105725056543538365e+00
-7.993618771413915636e-02 -4.815783761601814539e-01
1.176294851157022314e-01 2.275693895188308336e+00
-6.038166948902483622e-01 -1.085912024674918896e+01
2.425316910232253875e-01 9.442713258042773061e-01
-2.844563541026056130e-01 -8.526770072012624269e+00
-1.619895377063566844e-01 -4.626929496440958522e-01
-3.023999190099154744e-01 -5.486216402922850399e+00
3.973960706013820315e-02 4.107580267248605921e+00
3.121767249368763431e-02 5.476773689664807820e-01
-1.936376589334979151e-02 -1.274766289835774336e+00
-2.798975982660590334e-01 -5.259591284729824068e+00
3.224417317833096486e-01 6.760982692758624957e+00
-3.273818472552115777e-01 -8.970577595140634131e+00
-1.364043941051092113e-01 -5.155721438891354147e+00
4.323111763898624949e-01 5.788383227180219137e+00
4.003321969513725098e-01 8.847822322786077720e+00
4.987244454995792137e-02 5.335132990794166474e+00
-7.188520261055331151e-02 1.227552723545560359e-01
9.868815690482518610e-02 -1.038698458384705037e-01
5.344648033510692731e-01 3.729871736926895220e+00
-2.958207864754092697e-01 -2.889470256961088168e+00
4.140974697842119134e-01 6.015008345373246357e+00
2.804100692178396192e-01 4.759127482053557401e+00
-5.150610125609249579e-01 -5.901695786276732747e+00
9.993814030840092455e-01 1.138791218919958403e+01
-6.541313775758270110e-02 -3.144423514928243346e+00
1.063322391169797300e-02 3.446590339185611640e+00
-2.406589399553747122e-01 -1.935756217898768394e+00
-3.335421984039407262e-01 -5.174606865407439749e+00
-7.579412419357809405e-01 -9.461598684558857997e+00
-6.760947085795064870e-01 -1.053806799597573374e+01
8.822950980671448451e-02 2.473990873607206264e+00
-2.332509052148346307e-01 -4.249220966119247045e+00
3.349460851020475971e-01 -7.082034943532079518e-01
2.455024031806618545e-01 -2.870584830445003011e+00
3.404091293837207544e-01 1.124627149032894202e+01
5.092082641963453504e-01 8.035748982594398626e+00
-2.407066656702691945e-02 1.680802959931613438e+00
-8.098352706488935737e-02 -3.399376772895397747e-01
-3.971362209403223736e-02 -4.919653607440284127e+00
-7.484302798371749166e-01 -1.067970869484637575e+01
-4.675503860220966423e-01 -3.125538088412157300e+00
5.365630664321936749e-02 -3.238850647508670466e+00
-5.033190650443798431e-01 -5.457888263148721997e+00
-4.495184039752553873e-01 -2.341792887994607497e+00
-8.780914796479766249e-01 -9.697666516009928017e+00
3.558783743607749628e-01 9.272744419398001980e+00
8.240395948645125035e-01 1.293651716351859982e+01
-5.183513683700703700e-02 5.854482219986518743e-01
-2.741255620621129221e-02 -1.076469311416876184e+00
6.071088532452068032e-02 -1.907428078124639992e+00
3.133876300304020979e-01 3.389934059637355279e+00
2.968986693775649277e-01 4.919653607440284127e+00
-2.648540251103201348e-01 -3.965939568377964797e+00
2.528539708249393225e-01 2.426777307316992705e+00
1.344255895507228959e-01 -2.001855210705067556e+00
-3.266563275587733850e-01 -2.134053196317666323e+00
1.157781071295689440e-01 3.512689331991911246e+00
-2.651753232557888529e-01 -1.284209003093816914e+00
-3.703231921056938103e-01 -5.939466639308903950e+00
-1.764356563806572520e-01 -3.314392353573012873e+00
5.878899758720498164e-02 1.831886372060297807e+00
1.100006238741244036e-01 3.682658170636681216e-01
-4.832163351656003636e-01 -5.911138499534775548e+00
-6.536584711676021175e-01 -6.033893771889331070e+00
6.593609044522483753e-01 9.234973566365830777e+00
3.006801857313950999e-01 1.019813031868619380e+00
1.566017483095005491e-01 4.985752600246583732e+00
4.649996921137578565e-01 4.778012908569643002e+00
-3.150583886240443388e-01 2.351235601252650298e+00
-3.002312547618659830e-02 -8.167946968206997838e+00
1.619733085193504618e-02 -3.371048633121270122e+00
2.382110627416076376e-01 6.496586721533427422e+00
-2.265368263884621342e-02 1.067026598158833162e+00
5.347525487577593495e-01 1.112351621797438561e+01
-5.045503802766803103e-01 -7.828009290917458785e+00
-4.331975610389862674e-01 -6.609899280629941032e+00
2.669244352948353383e-01 1.331422569384030918e+00
4.092342391824563275e-01 6.383274162436913812e+00
-1.170402392775958672e-01 -1.123682877707089967e+00
-2.519404774454059859e-01 -2.568418006187633829e+00
-7.041578848961511650e-01 -1.059472427552399054e+01
9.704088372699008758e-02 4.334205385441633140e+00
2.941750468242171901e-01 4.211450113087076730e+00
4.855868298457136634e-01 1.180339157255346549e+00
7.901595464748260023e-01 1.018868760542815188e+01
-6.998677895323558440e-01 -1.042475543687922013e+01
5.060077311941439671e-02 1.170896443997303749e+00
2.103433341833888526e-01 1.350307995900116520e+00
-5.351507380491525856e-01 -2.351235601252650298e+00
-3.688356986378005797e-01 -2.955569249767387774e+00
3.425078510919208896e-01 4.768570195311600202e+00
-2.054737027736740912e-02 3.682658170636681216e-01
-1.450783298169829594e-01 -2.842256690670874164e+00
-3.079818951734876742e-01 -3.663772744120595615e+00
5.131230885198903025e-01 5.807268653696304739e+00
2.240654591320749567e-01 8.139618828432869435e+00
-1.371778354676043699e-01 2.643959712251976457e-01
-1.993577826137513664e-01 -4.315319958925546651e+00
1.088666699397420820e-02 -5.391789270342423279e+00
2.793774765937070415e-01 5.287919424503952914e-01
-2.350224603889306263e-01 -2.757272271348489401e+00
-6.870393801312766335e-01 -3.720429023668851976e+00
-2.965598393235050478e-01 -2.776157697864575002e+00
5.144909443502654334e-01 1.006593233307359547e+01
1.194931541589667190e-01 9.442713258042773061e-02
4.681278397289391491e-02 5.278476711245909669e+00
5.691461286607586434e-01 3.626001891088424411e+00
-3.433494523916053032e-02 -2.983897389541516176e+00
7.768868213363672171e-01 1.084023482023310336e+01
3.688841202721103718e-01 3.182194367960414549e+00
-1.112308953235263270e-01 1.595818540609228453e+00
1.123812004449068966e-02 -2.643959712251976235e+00
1.465699756573478896e-01 1.388078848932287501e+00
-5.488127082076675878e-01 -6.109435477953673477e+00
-1.097068270009519814e-01 -1.152011017481218369e+00
-1.563685247451080881e-02 9.820421788364482873e-01
3.879850411978101876e-01 6.156649044243887481e+00
-4.953576338248870670e-01 -3.899840575571665191e+00
1.593021815200517111e-01 -3.777085303217109225e-02
3.692214246149641554e-01 1.831886372060297807e+00
-2.504629732503819706e-01 -3.965939568377964131e-01
1.121925548924523758e-01 8.498441932238494367e-02
-1.060307013673623122e-01 7.648597739014645347e-01
9.934261165588884057e-02 -6.893180678371223502e-01
-2.633770731688104827e-01 -2.596746145961762231e+00
2.035397232596746278e-02 -2.360678314510693265e-01
-1.487390249575256951e-01 -4.107580267248605921e+00
3.020037720205102638e-01 3.947054141861878751e+00
2.903748418997863512e-01 3.522132045249954047e+00
-1.735124969736193679e-01 -4.910210894182241326e+00
-3.127091363288084791e-01 -3.286064213798884470e+00
7.596331033475368921e-02 2.492876300123291866e+00
1.992701236608680499e-03 1.709131099705741841e+00
4.081525639895713375e-01 6.487144008275384621e+00
1.716704878875408846e-01 -1.463620554996629686e+00
-1.604810009652947178e-01 -3.777085303217109225e-01
-2.491320326410972896e-01 -1.029255745126662180e+00
-4.672771746317341823e-01 -4.022595847926220713e+00
-1.448133026158956449e-01 -2.530647153155463069e+00
2.761302829432031869e-01 2.983897389541516176e+00
3.970571746816949771e-02 -1.303094429609902516e+00
-4.243285815714966658e-01 -1.954641644414853774e+00
4.275723497810551277e-01 5.325690277536123673e+00
1.605280151604660532e-01 -8.498441932238494090e-01
1.155993373036802163e-01 6.118878191211716278e+00
9.841849076436226529e-02 1.964084357672896575e+00
-1.228688130437465137e-01 5.193492291923524462e+00
-4.184738725381782765e-02 8.876150462560206122e-01
-3.747572624525492835e-02 -4.343648098699675053e+00
2.603448143453212515e-01 4.674143062731172193e+00
3.381442186314326803e-01 6.817638972306881762e+00
-3.076296893403359864e-02 2.332350174736564696e+00
1.607481364178881544e-01 -2.662845138768061837e+00
-4.994675851258439936e-02 9.537140390623199959e-01
-4.218615555430612063e-01 -2.011297923963110357e+00
5.587810549494078849e-01 6.912066104887309770e+00
9.519124857272202866e-02 -9.065004727721061029e-01
1.134995571704942863e-01 1.416406988706415959e-01
-2.648337640119385328e-01 -3.106652661896072143e+00
-4.199481473553842159e-01 -4.617486783182915389e+00
-2.935270268882591016e-01 -3.814856156249279984e+00
-9.175679080779541863e-02 -4.135908407022734323e+00
-9.602832472528667618e-03 -1.274766289835774336e+00
2.044029585056140741e-01 1.718573812963784642e+00
-1.475479970249547468e-01 3.522132045249954047e+00
2.695060480227607913e-01 1.775230092512041224e+00
2.397874931586440050e-01 6.232190750308229665e-01
-7.700623364962400075e-01 -1.296484530329272644e+01
5.475206223864609312e-01 2.851699403928917409e+00
-2.438470164294954945e-01 -4.013153134668178801e+00
1.616464040824333037e-01 2.530647153155463069e+00
-9.281455385730381924e-02 -3.833741582765365141e+00
6.090181427856964369e-01 1.043419815013726293e+01
6.591476995688332341e-01 8.791166043237820915e+00
2.218752830322952979e-02 -2.587303432703719874e+00
2.448639815402585962e-01 2.096282343285495564e+00
-7.318923122837280026e-03 -1.765787379253998646e+00
-2.632197630781379361e-01 -9.253858992881917045e-01
-6.535242324525860624e-01 -7.025378663983822491e+00
-3.105334774496975592e-01 -3.956496855119921552e+00
6.381301508707137859e-02 1.860214511834425988e+00
-6.470378826193058652e-02 8.120733401916784278e-01
-8.097870225901612762e-02 -6.184977184018015883e+00
-5.158499953616377254e-02 -6.987607810951651510e-01
3.928747698060939264e-01 1.014147403913793788e+01
3.739456005023706342e-01 7.129248509822293300e+00
1.494659757690446067e-01 2.030183350479195958e+00
-2.673986327481338576e-01 -3.880955149055579145e+00
-4.797880824453382154e-01 -5.250148571471781267e+00
2.943886043143020270e-01 4.579715930150745073e+00
1.078445433705352424e-01 -1.869657225092469011e+00
-3.511385987116514840e-01 -7.535285179918131959e+00
-1.042508887170780496e-01 -1.000927605352533778e+00
-4.661015498339585728e-01 -7.063149517015994583e+00
4.241537674965269455e-01 3.843184296023408386e+00
-2.371437665197764222e-01 -3.125538088412157300e+00
-7.489856627858219873e-02 3.692100883894724461e+00
4.391631239372281725e-01 6.024451058631288269e+00
4.076031593323721225e-01 5.146278725633311346e+00
5.796298233182522325e-02 9.820421788364482873e-01
-1.883245682064211557e-01 -2.653402425510019036e+00
-4.386343842041514618e-01 -7.724139445078987976e+00
-2.518809582023517901e-01 -3.371048633121270122e+00
-1.413093812758111079e-01 -3.767642589959065980e+00
2.185146752082092192e-01 1.076469311416876184e+00
3.364055455424125318e-01 2.313464748220479539e+00
-1.342929874257015044e-01 -2.294579321704393493e+00
-2.554751121631886890e-01 -6.213305323792144286e+00
2.775888784467426262e-01 6.062221911663459473e+00
-6.707729770569570427e-01 -3.918726002087750793e+00
-3.480081645108136779e-01 -4.598601356666829787e+00
4.938588254157765256e-01 8.205717821239169041e+00
2.797450331381993727e-01 1.558047687577057472e+00
8.753249795741781247e-02 -1.982969784188982065e-01
3.905123017968540888e-01 2.360678314510693099e+00
1.657039602219892993e-01 2.568418006187633829e+00
-1.510195121808926288e-01 -3.635444604346467212e+00
8.085772904173418874e-02 1.624146680383356856e+00
-3.053404788163142092e-01 -3.182194367960414549e+00
2.962436084958374183e-01 9.725994655784055976e-01
1.392943639952536616e-01 6.137763617727801657e-01
-6.709170617494408795e-01 -9.074447440979104940e+00
-3.667499665797208097e-01 -1.850771798576383409e+00
9.430724064497451875e-02 -1.690245673189656239e+00
6.933646146614932393e-01 8.904478602334334525e+00
8.252836507557262391e-02 -2.115167769801581166e+00
-2.104173075704784610e-02 1.699688386447698873e-01
-4.771933215776452686e-02 2.473990873607206264e+00
-2.148435469505574624e-01 -2.304022034962436738e+00
1.016121630386432745e-01 -2.606188859219805032e+00
-3.331014302832719376e-01 -7.780795724627244780e+00
-2.334346169764939805e-01 -1.029255745126662180e+00
3.816506787748207286e-01 5.306804851020038072e+00
-2.059931293269112729e-02 -1.199224583771432151e+00
-2.787332335379751891e-01 -1.510834121286843690e+00
-7.482587421528595628e-02 -2.757272271348489401e+00
8.355180833677897656e-01 9.338843412204301586e+00
-2.796305036301011127e-01 -1.548604974319014893e+00
-8.149354991593896758e-01 -8.139618828432869435e+00
3.901787683993104272e-01 3.928168715345793149e+00
-8.241480748562012015e-02 -5.571200822245235829e-01
-4.180722974781755918e-01 -7.082034943532079296e+00
-5.125657740212776758e-01 -6.779868119274710558e+00
3.372584901196689633e-01 2.851699403928917409e+00
1.219697482969799851e-01 2.842256690670874164e+00
-6.304407743009536602e-02 -4.617486783182915389e+00
1.742390308922974751e-01 3.389934059637355279e+00
-2.005869295993287227e-02 -2.615631572477847833e+00
-2.103555175430543434e-01 9.065004727721061029e-01
4.146579173072653113e-01 2.521204439897420269e+00
2.736725236821938578e-01 3.720429023668851976e+00
-7.119880454989979679e-01 -1.191670413164997910e+01
1.216130667212562098e-02 -2.266251181930265257e-01
-3.440843964322199411e-01 -5.665627954825663615e+00
4.416529367917607640e-01 8.092405262142655431e+00
-2.876043045192508418e-01 -7.733582158337030776e+00
2.722222542179131843e-01 3.824298869507322785e+00
3.079355132140992879e-01 1.331422569384030918e+00
2.520669359348198801e-01 1.680802959931613438e+00
1.648160281027177820e-01 2.256808468672222734e+00
-6.585217238878647850e-01 -8.045191695852441427e+00
4.133992022505137975e-01 6.855409825339052965e+00
3.505159350948003349e-01 6.704326413210368152e+00
1.345780531320305284e-01 1.539162261060971870e+00
4.535343118019087294e-01 4.589158643408786986e+00
-4.320903545279962121e-01 -6.005565632115203556e+00
-1.178459551946723777e-01 -2.219037615640051531e+00
-5.421923802853966246e-01 -4.778012908569643002e+00
-1.775566606804308487e-02 6.798753545790795494e-01
-3.286969555766436346e-01 -4.003710421410135112e+00
-3.445320020828109842e-01 -1.142568304223175346e+00
1.963598162239372016e-02 -4.305877245667504738e+00
1.345692518625012934e-01 -9.725994655784055976e-01
1.491342047584044983e-01 3.163308941444328948e+00
1.935624221633779618e-01 4.976309886988540931e+00
-7.275654408197153034e-01 -8.885593175818248923e+00
6.539136537438766661e-01 1.215277196310104912e+01
-3.026889006103999358e-01 -6.997050524209694089e+00
6.055675741187410699e-01 1.148233932178001204e+01
7.122912539307858781e-02 -2.171824049349837527e-01
1.251020268555582127e-01 -2.596746145961762231e+00
-6.673824228581330953e-01 -1.075525040091071816e+01
-4.852846027765563841e-01 -1.246438150061645933e+00
2.729566047921858085e-01 3.824298869507322785e+00
-5.668385604015774293e-02 5.004638026762669334e+00
6.406293368350900463e-01 1.098187551910374360e+01
7.233695960803960823e-01 5.750612374148048822e+00
2.756144813588342068e-01 2.596746145961762231e+00
3.436488532884492825e-02 6.326617882888657673e-01
-1.096551277205726871e+00 -1.095354737932961697e+01
-5.663964296748474382e-03 -2.436220020575035061e+00
-5.275059138593219954e-01 -6.052779198405417560e+00
-2.685735179088311608e-01 -1.605261253867271143e-01
-3.772478441570216168e-01 -1.133125590965132629e-01
-8.631450490731039649e-01 -1.232274080174581776e+01
5.899089309069488474e-01 5.722284234373920420e+00
1.449356474440667841e-01 -2.426777307316992705e+00
6.427191348457478304e-02 2.228480328898094331e+00
2.328254343568357254e-01 2.540089866413505870e+00
8.158115437831034433e-02 -1.340865282642073719e+00
4.227605487580151089e-01 4.371976238473803456e+00
4.558770147668570472e-01 2.946126536509344973e+00
3.008625183803740472e-03 3.465475765701697686e+00
4.597698752943743528e-01 6.402159588952999414e+00
-8.328790228774340942e-02 -2.134053196317666323e+00
4.130560149537366166e-01 2.728944131574360998e+00
-7.390823764856026962e-03 1.444735128480544084e+00
1.353847211164799502e-01 1.794115519028126604e+00
-4.151319077585169381e-01 -1.737459239479870021e+00
1.754042782955466950e-01 2.936683823251302172e+00
2.993461238162937067e-03 -9.914848920944911992e-01
3.668782236179125023e-01 5.117950585859182056e+00
-4.482670218334107726e-01 -8.234045961013297443e+00
-5.444271900363105432e-02 -8.781723329979778114e-01
-4.621198184735236247e-01 -4.608044069924873476e+00
-3.598816734148999053e-01 -2.398449167542864302e+00
9.640487098925426546e-02 -5.099065159343096898e-01
5.411859601612931114e-02 5.287919424503952914e-01
-2.595015407837522603e-01 -6.845967112081009276e+00
-4.075043423719859059e-01 -8.696738910657392907e+00
-2.232528210192957080e-02 -1.435292415222501505e+00
-4.319594048619302962e-01 -3.871512435797536789e+00
-3.160346193568455003e-02 9.065004727721061029e-01
-7.507449615336324600e-01 -1.181283428581150652e+01
-5.126607065385088008e-02 1.661917533415528059e+00
9.912252200109349098e-02 -1.803558232286169405e+00
4.152345988553973744e-01 5.136836012375267657e+00
4.898042214448621728e-02 2.067954203511367162e+00
3.357757114756102501e-01 6.675998273436239749e+00
2.345130710278959529e-01 5.996122918857160755e+00
2.611233746401062650e-01 6.506029434791470223e+00
3.083335629666866806e-01 5.665627954825663615e+00
-2.311717410139235707e-01 -4.626929496440959078e+00
2.733210544442439272e-01 2.795043124380660604e+00
-2.794637100950521369e-03 -1.369193422416202122e+00
-1.725667601704264364e-01 -6.336060596146700696e+00
-3.154416702529568711e-02 -3.729871736926895220e+00
-1.797787421655447637e-01 -3.635444604346467212e+00
-4.140585263140214023e-01 -4.098137553990563120e+00
9.145330233050722457e-01 1.050029714294356253e+01
5.875797326333319637e-01 1.043419815013726293e+01
-4.103214736741180868e-01 -3.541017471766039648e+00
1.316402880421973509e-01 6.893180678371223502e-01
5.906081849536568354e-03 -2.266251181930265257e-01
-3.546078700270972189e-02 2.105725056543538365e+00
7.727304536708854421e-01 7.837452004175501585e+00
4.421998747700037757e-01 1.435292415222501505e+00
-2.287195145284791620e-01 -2.020740637221153158e+00
-4.577556690342660106e-01 -2.974454676283473376e+00
-1.536897238360255824e-01 -2.738386844832404243e+00
2.277537779266040618e-01 -5.382346557084380922e-01
-9.965459579512317770e-03 -7.459743473853790441e-01
1.903798420900692124e-04 2.568418006187633829e+00
6.564943240323983797e-01 1.174673529300520869e+01
-1.423495728236962854e-01 -1.822443658802255229e+00
-3.014555314009284004e-01 -9.046119301204974761e+00
8.346263417134715257e-02 -3.493803905475825644e+00
1.945437299205549642e-01 2.983897389541516176e+00
-7.384005693619718480e-01 -8.252931387529383045e+00
-9.403237980437049170e-01 -8.526770072012624269e+00
3.109932057822761275e-01 9.537140390623199959e-01
3.131760175688844128e-02 -1.709131099705741841e+00
1.953633988308680902e-01 2.370121027768735900e+00
6.153262536245060477e-02 4.910210894182241437e-01
7.434522771049029144e-01 6.156649044243887481e+00
1.306287852657974924e-01 -4.532502363860530514e-01
5.657908791766052409e-02 2.341792887994607497e+00
1.539881967221276918e-02 -6.798753545790795494e-01
-2.081059016993047350e-01 4.815783761601814539e-01
-1.195840725502576585e-01 1.152011017481218369e+00
7.552415931025384388e-02 -2.832813977412831571e-02
1.186832840328821692e-01 2.766714984606532202e+00
5.249103557319143576e-01 4.947981747214412529e+00
-1.743363961653007776e-02 -1.388078848932287501e+00
1.139689466459120060e-01 2.738386844832404243e+00
8.324141996658708520e-02 4.910210894182241326e+00
-2.330725461783861585e-01 -5.505101829438936001e+00
3.342157860660128765e-01 4.702471202505300596e+00
4.093359002585506001e-02 1.680802959931613438e+00
1.302247154260108286e-01 1.227552723545560359e-01
-3.754983562177189316e-01 -7.299217348467062827e+00
-7.017617371163351603e-01 -7.828009290917458785e+00
4.088312634089791980e-02 2.596746145961762231e+00
2.456253470726862953e-01 2.020740637221153158e+00
-1.686571828037315424e-01 -2.341792887994607497e+00
2.053390273157811030e-01 2.728944131574360998e+00
-1.471955804118822153e-01 -1.170896443997303749e+00
3.838344740334278526e-01 1.728016526221827442e+00
-9.940031138740010319e-02 -8.498441932238494090e-01
-6.520860737609825986e-01 -1.033977101755683492e+01
-4.772579412451484759e-01 -7.799681151143330382e+00
-3.538652047082520014e-01 -8.715624337173478509e+00
-5.833289426736385508e-01 -9.433270544784729594e+00
1.841312003921182217e-01 8.970577595140633020e-01
1.235260467209202462e+00 1.977304156234156451e+01
-2.527318646761635978e-01 -2.275693895188308336e+00
3.398371280162205965e-02 2.143495909575709568e+00
4.178444197932915799e-02 4.438075231280103061e-01
1.288530790659819514e-01 4.202007399829033929e+00
-1.847266718901044713e-01 1.624146680383356856e+00
1.218164031838536027e-01 -1.926313504640725816e+00
7.627565395282651650e-01 1.156732374110239547e+01
3.187850760321573468e-02 -2.832813977412831571e-02
-2.705208842065564556e-01 -3.635444604346467212e+00
2.227863762120156077e-01 -1.312537142867945317e+00
-5.554391557702803572e-01 -8.309587667077639850e+00
-9.866692437510440339e-01 -1.025478659823445149e+01
3.131017166704382348e-01 3.588231038056253763e-01
-3.546917099503979487e-01 -5.854482219986518743e+00
4.692534813252834808e-02 -3.777085303217109225e-02
-4.940246551008185549e-01 -3.512689331991911246e+00
-3.619846085078748388e-01 -2.483433586865249065e+00
1.820614024906928308e-01 3.153866228186285703e+00
-5.073413853439572296e-01 -5.514544542696978802e+00
4.168226917637692375e-01 2.285136608446350692e+00
-6.120769052500021346e-01 -3.786528016475151581e+00
4.780001844024813207e-01 6.836524398822967363e+00
9.180434690073960291e-02 1.888542651608554612e+00
3.045075849430764481e-02 -1.321979856125988118e+00
-9.029714400188647294e-02 -2.067954203511367162e+00
-2.208068873073431304e-01 -3.729871736926895220e+00
8.304550296028812006e-02 4.815783761601814539e-01
-2.333437677208353433e-01 -7.270889208692934425e-01
-2.107338950537750166e-01 -3.512689331991911246e+00
3.241751383574230094e-01 2.795043124380660604e+00
-2.394739354934006526e-01 -3.493803905475825755e-01
-4.548897907129177964e-01 -3.493803905475825755e-01
4.047625011881915147e-01 7.119805796564249611e+00
4.538381997364766551e-01 3.833741582765365141e+00
-3.190386380658198906e-01 -3.144423514928243346e+00
-2.148207286247853232e-01 -3.484361192217783287e+00
2.084474570881213740e-01 4.324762672183589451e+00
3.340973053373383350e-02 -2.691173278542190239e+00
-4.709337712515479502e-01 -7.261446495434891624e+00
-3.618346025593521809e-01 -3.361605919863226877e+00
-3.387959913973115911e-01 -5.401231983600466080e+00
1.536657608098718208e-01 -9.631567523203629078e-01
-5.340031472225860443e-02 -3.512689331991911246e+00
-1.686140287594999621e-01 -2.728944131574360998e+00
-3.264282160363454199e-01 -6.109435477953673477e+00
-3.374840146677299813e-01 -4.060366700958392139e-01
2.218186133552796646e-01 1.728016526221827442e+00
3.920787846451104230e-01 3.918726002087750793e+00
-2.564172150633110547e-01 -3.333277780089098474e+00
-2.898083957565068536e-01 -9.348286125462345053e-01
-1.415562146606181779e-02 1.510834121286843690e-01
-1.144461027110217216e-01 -7.931879136755928261e-01
-4.569627525498468068e-01 -2.766714984606532202e+00
3.696701385174082644e-01 4.126465693764691522e+00
1.597994920132808638e-01 5.618414388535449611e+00
5.425355290513915740e-01 7.903550996981800303e+00
-2.685219716544803292e-01 -4.551387790376616671e+00
-2.867337458155050367e-01 -5.382346557084380478e+00
2.360587778142516496e-02 1.189781870513389350e+00
1.277979908483869165e-01 -2.360678314510693265e-01
-1.023527899036914685e-01 2.200152189123965929e+00
-5.683088846001747019e-01 -3.333277780089098474e+00
-8.322558930289426782e-02 -1.501391408028800889e+00
2.850529149661052974e-01 -3.965939568377964131e-01
-6.844682304167626352e-02 -1.945198931156811195e+00
-1.815221549550821156e-01 -1.813000945544212206e+00
-3.765056782159739157e-01 -6.062221911663459473e+00
2.027194506696784471e-01 3.172751654702371304e+00
-5.780733981623625839e-01 -7.884665570465715589e+00
2.614868840233646949e-02 -2.304022034962436738e+00
-1.039730747668256849e-01 -4.721356629021386531e-02
3.510863335760821546e-01 8.375686659883939456e+00
-1.245863563193550849e+00 -1.447567942457956924e+01
1.550228084185149013e-01 2.370121027768735900e+00
-3.763155269141730264e-01 -3.984824994894049954e+00
1.026130526216525451e+00 1.236051165477798719e+01
1.517719549238258359e-01 3.890397862313622390e+00
2.185928391764659640e-01 2.105725056543538365e+00
-2.879301125769048036e-02 2.256808468672222734e+00
8.137679335137680547e-02 2.653402425510019036e+00
8.448606687165061135e-02 4.910210894182241437e-01
5.181084074103128323e-01 3.937611428603836394e+00
1.963086335200047161e-01 1.369193422416202122e+00
-4.902912303432462870e-01 -6.194419897276059572e+00
1.071450035877393424e-02 -1.142568304223175346e+00
-2.402428605436173759e-01 -1.501391408028800889e+00
3.364359479788901763e-02 1.510834121286843690e+00
-8.017765583111639838e-02 -3.777085303217109225e-02
2.592599506235020168e-02 -1.321979856125988118e+00
6.809089013610708507e-02 1.170896443997303749e+00
2.845788744137442983e-01 5.476773689664807820e-01
-2.379024445128325449e-01 -2.898912970219131413e+00
-2.041879122567112903e-01 -6.893180678371223502e-01
3.101330782681764875e-01 2.181266762607880327e+00
-7.667706619472067775e-01 -1.037754187058900612e+01
-5.914361867571522602e-01 -2.719501418316318198e+00
-2.655632657992076928e-01 -4.334205385441633140e+00
2.407185952772291360e-01 2.020740637221153158e+00
-4.120818976302445535e-01 -5.165164152149396060e+00
2.032673930650564509e-01 1.973527070930939376e+00
2.746560729403994014e-04 -1.737459239479870021e+00
6.371883249079653144e-02 2.360678314510693099e+00
2.338107651044750990e-01 2.030183350479195958e+00
1.814842465601198551e-01 1.945198931156811195e+00
3.990127056711548770e-01 5.127393299117225745e+00
-5.110730842711527222e-01 -5.089622446085054541e+00
-1.224258210324999790e-01 1.321979856125988118e+00
2.783506751178722038e-01 3.059439095605858139e+00
-2.268306878575432339e-01 -1.992412497447024977e+00
1.555791278024928614e-01 1.520276834544886269e+00
-5.536115496983247120e-01 -6.269961603340401091e+00
-1.358742638253801205e-01 -1.756344665995955623e+00
4.411655715388769772e-01 6.694883699952326239e+00
3.639945042846065570e-01 3.748757163442980378e+00
1.029164111271550913e-01 3.682658170636681216e-01
3.301003228453436994e-02 1.624146680383356856e+00
-2.784467063320194558e-01 -2.379563741026778700e+00
-3.977783925339815618e-01 -3.238850647508670466e+00
-1.270005555911785655e-01 -1.416406988706415959e-01
2.924393328318948826e-01 2.870584830445003011e+00
-4.362721216489334752e-01 -7.082034943532079296e+00
-1.180450364447717670e-01 3.021668242573687380e-01
2.158884932315329949e-02 6.987607810951651510e-01
1.552356343689844376e-01 6.553243001081684227e+00
1.776254679855854557e-01 3.371048633121270122e+00
2.816831220236565847e-01 5.287919424503952914e-01
1.946156356919042096e-01 3.371048633121270122e+00
-3.922510232161750543e-01 -7.082034943532079518e-01
-1.635286982581616103e-02 -9.537140390623199959e-01
2.153967180556004835e-01 2.889470256961088168e+00
-5.003336321798333985e-01 -3.843184296023408386e+00
-4.101952983768277217e-01 -6.260518890082358290e+00
7.514755873713156210e-03 1.982969784188982065e-01
-1.919400307225535285e-01 -4.438075231280103061e-01
4.392254138219854609e-02 6.798753545790795494e-01
4.241498526935427171e-01 3.729871736926895220e+00
-4.863728130986265663e-01 -6.033893771889331070e+00
-4.312885200801340191e-01 -3.928168715345793149e+00
-1.009719241221815889e-01 -1.444735128480544084e+00
-1.319603688361710714e-01 -1.444735128480544084e+00
-2.932491250725342558e-01 -3.172751654702371304e+00
1.008508595784958634e-01 -1.699688386447698873e-01
-9.192264617065343257e-02 1.510834121286843690e-01
-1.068568407215759368e-03 1.614703967125314055e+00
-6.062801712024735307e-02 -1.737459239479870021e+00
1.951787010934490085e-01 2.190709475865923128e+00
-3.131456740181670639e-01 -1.661917533415528059e+00
6.107258329203704150e-01 5.136836012375267657e+00
1.392348482507605456e-01 3.569345611540168051e+00
-5.492961516446405179e-01 -3.399376772895397636e+00
-2.977266059629897765e-01 -4.768570195311600202e+00
-7.733121910612010541e-02 -1.794115519028126882e-01
-4.195323394845181797e-01 -5.618414388535449611e+00
2.156935956945137955e-01 1.482505981512715065e+00
1.055146557419820996e-01 1.463620554996629686e+00
8.146269150232550438e-02 3.276621500540842113e+00
-1.152493751895798113e-01 -4.900768180924199413e+00
-8.307221294323283156e-02 -4.626929496440958522e-01
-4.093850996925165742e-01 -3.456033052443654885e+00
-4.753588566914309643e-01 -6.836524398822967363e+00
-2.046099266310881515e-02 5.382346557084380922e-01
5.906683203103384461e-01 1.172784986648912309e+01
-6.567536623715042321e-01 -4.013153134668178801e+00
-1.471326029640961375e-01 -2.275693895188308336e+00
-1.153672533562631435e-02 8.215160534497211176e-01
3.196509090282740884e-01 1.605261253867271476e+00
9.876987902309899980e-02 5.760055087406091845e-01
3.354057287230248208e-01 2.407891880800906659e+00
9.457628496641123927e-01 2.149161537530535071e+01
3.224643955873980339e-01 6.166091757501930282e+00
-3.647502718421999357e-02 0.000000000000000000e+00
-8.379024254880734768e-01 -1.429626787267675780e+01
-5.507312833983066813e-01 -3.342720493347141719e+00
-1.072928398772975828e-01 -7.195347502628592906e+00
-2.299178833525136745e-01 1.473063268254672487e+00
-2.671156151103768472e-01 -7.185904789370550105e+00
6.260039273429637285e-01 1.081190668045897496e+01
2.933953592255954951e-02 -5.816711366954347540e+00
-2.352080215815571806e-01 -3.286064213798884470e+00
1.996260740883099016e-01 4.334205385441633140e+00
1.924902791639094279e-01 -2.294579321704393493e+00
-3.700024316269165392e-01 -6.553243001081684227e+00
-2.094502725286169140e-02 2.360678314510693265e-01
6.963128536030145643e-02 1.274766289835774336e+00
-2.283305524498171202e-01 1.388078848932287501e+00
-2.612975323273240003e-01 1.019813031868619380e+00
8.581626639761336106e-03 3.692100883894724461e+00
1.897361924163264713e-01 2.398449167542864302e+00
3.864300220102652172e-01 1.491948694770758088e+00
-2.818426848942391372e-01 -5.722284234373920420e+00
1.863223870126541892e-01 2.766714984606532202e+00
2.709421411649748923e-01 2.030183350479195958e+00
1.694240198846703738e-01 4.494731510828359866e+00
9.223270997874552513e-02 1.822443658802255229e+00
-4.969701092439516854e-01 -6.581571140855811741e+00
-3.538683441515041994e-01 -7.167019362854463616e+00
-1.160724190632886899e-01 -2.143495909575709568e+00
1.833772985951391543e-01 2.662845138768061837e+00
-2.602898567344602565e-01 6.893180678371223502e-01
1.182800070529431286e-01 -4.815783761601814539e-01
3.114011301930490472e-01 6.959279671177523774e+00
-3.000357891857959314e-01 -6.241633463566272688e+00
-3.223330906898247417e-01 -2.577860719445677073e+00
5.608620412686774470e-01 5.542872682471107204e+00
-3.762926732636676652e-01 -4.834669188117899807e+00
2.435716155271945293e-01 3.106652661896072143e+00
-1.020439665306824978e-01 -4.126465693764691522e+00
7.701674801448618046e-01 9.829864501622525452e+00
1.511171701395925548e-01 8.120733401916784278e-01
-3.921209053285393820e-01 -4.995195313504626533e+00
-4.821913460460945655e-02 4.343648098699675053e-01
6.885181723635581952e-02 -3.965939568377964797e+00
-8.608741252818868928e-02 -4.485288797570317065e+00
6.544234959022682263e-01 3.201079794476499707e+00
4.522804928041861405e-01 7.979092703046143598e+00
-6.045291383457734868e-01 -3.635444604346467212e+00
1.976347156895081336e-01 -1.916870791382682571e+00
4.528849136060589253e-01 5.665627954825663143e-02
-8.248917221675274025e-02 9.537140390623199959e-01
-6.214241760352032795e-01 9.442713258042773061e-02
-1.024605285607184044e-02 -3.021668242573687380e-01
4.230786334101568902e-01 1.822443658802255229e+00
-4.458802602232396217e-01 -5.590086248761321208e+00
-2.180842036581568388e-01 -1.539162261060971870e+00
-1.016334609635688724e-01 -3.286064213798884470e+00
-6.611712860490233379e-02 -1.104797451191004365e+00
-1.282936024701444300e-01 2.171824049349837527e-01
5.113324625673456580e-01 6.694883699952326239e+00
-1.669179717297029353e-01 2.115167769801581166e+00
-1.353241819313762417e-01 -1.633589393641399656e+00
2.583125444927122927e-01 4.475846084312274265e+00
-3.938753614351969690e-01 -8.583426351560879297e+00
-3.437346082253163737e-01 -8.413457512916110659e+00
5.617847756862376363e-01 6.468258581759299908e+00
1.559172828022390989e-01 2.360678314510693265e-01
-3.456941798206804028e-01 -7.856337430691586299e+00
-2.265168642301655377e-01 -1.567490400835100273e+00
-7.645251614883310509e-01 -9.546583103881243204e+00
1.179132983913251664e-01 2.171824049349837527e-01
6.094910641735387102e-01 9.310515272430173184e+00
-8.488864487579237880e-03 3.125538088412157300e+00
-3.019046759781356393e-01 -2.266251181930265535e+00
2.001989592228210491e-01 1.813000945544212206e+00
-1.418340072616722791e-01 -3.182194367960414549e+00
-4.005256368503986586e-01 -4.230335539603162331e+00
1.511964001752919284e-01 6.609899280629941143e-02
6.118015047548572977e-02 -2.304022034962436738e+00
-1.628160602936336854e-01 -3.871512435797537233e-01
-8.979004734898701420e-03 2.181266762607880327e+00
-8.675800215090385958e-02 -1.104797451191004365e+00
-4.147260515726147734e-01 -9.593796670171457208e+00
2.564652034063746866e-02 3.408819486153440881e+00
-3.259491037897179755e-01 -3.682658170636681216e+00
-3.093940047039072661e-01 -5.155721438891354147e+00
-7.140374943143056041e-02 -2.757272271348489401e+00
-4.783832080780676260e-02 1.775230092512041224e+00
-1.608808839786613210e-01 -3.446590339185611640e+00
3.729486293406136244e-01 1.907428078124639992e+00
-2.253346630796868311e-01 -5.325690277536123673e+00
9.172390364900829055e-03 -2.455105447091120663e+00
5.738434012428850206e-01 6.364388735920829099e+00
6.801640605896401570e-02 9.159431860301489037e-01
9.255215129736651947e-02 1.463620554996629686e+00
1.562933858252761044e-01 4.409747091505974659e+00
2.765833568367849216e-01 4.711913915763343397e+00
4.583288607903498457e-01 6.959279671177523774e+00
5.869092739651916163e-02 1.218110010287517531e+00
-3.637402408981725288e-01 4.438075231280103061e-01
-3.195835544677151918e-01 -3.880955149055579145e+00
8.568069822954486880e-02 -5.155721438891354147e+00
2.928398093620946385e-01 3.899840575571665191e+00
3.680361679767212707e-02 -1.982969784188982398e+00
9.820823348130552910e-01 1.007537504633163827e+01
1.434541239994505286e-02 -9.442713258042773061e-01
-4.795621586454748009e-01 -2.993340102799558977e+00
-3.077382378120889772e-01 -2.955569249767387774e+00
-7.291512270995633704e-01 -1.457010655715999725e+01
-3.754053375404303727e-01 -7.620269599240517167e+00
3.197462143905928644e-01 7.403087194305533636e+00
1.793922634446069031e-01 7.195347502628592906e+00
8.353096376051458161e-02 -1.879099938350511811e+00
5.496792075561908186e-01 7.374759054531405233e+00
-1.601400544439077755e-01 -2.020740637221153158e+00
-1.294657077720481608e-01 1.255880863319688734e+00
-6.677902995729185776e-01 -1.144456846874784084e+01
-5.607723207090251766e-02 -3.125538088412157300e+00
2.430705381488585393e-01 -4.060366700958392139e-01
2.159921709801558010e-01 5.146278725633311346e+00
-9.051318623862064650e-02 -5.136836012375267657e+00
2.129150222691205199e-02 2.190709475865923128e+00
4.782330256650809686e-01 5.372903843826337678e+00
-2.630242283810509396e-01 4.778012908569643002e+00
7.058116531466573917e-01 1.207723025703670672e+01
3.548362582913769936e-01 3.588231038056253763e-01
-3.053114990109275229e-01 -1.359750709158159099e+00
3.979863965438668605e-01 3.087767235379986541e+00
1.027198369564886193e-01 1.605261253867271476e+00
1.584858631989139732e-01 5.193492291923524906e-01
-1.457303423080054394e-01 -2.237923042156137132e+00
1.473821452199557402e-01 8.404014799658067192e-01
5.863302056684384089e-01 3.880955149055579145e+00
1.626276736852338700e-01 1.605261253867271476e+00
-4.662098699111638100e-01 -4.305877245667504738e+00
8.179806700075321901e-02 3.493803905475825644e+00
2.231975920692417792e-01 3.965939568377964797e+00
-6.670339100595452653e-01 -7.374759054531405233e+00
1.106101590041970728e-01 -1.888542651608554612e-01
-1.204557454780777748e-01 7.554170606434218449e-01
-4.707843215402340298e-01 -5.457888263148721997e+00
1.796876494726554752e-01 7.015935950725780579e+00
7.957146148972115141e-01 1.105741722516808601e+01
-2.882076099635579314e-01 -6.817638972306881762e+00
-3.196339239525102793e-01 -6.685440986694283438e+00
-1.304853400935792607e-01 -3.229407934250628109e+00
-1.003149781436362270e-01 -1.699688386447698818e+00
2.296706534862338889e-02 2.105725056543538365e+00
3.031614301698008496e-01 6.383274162436913812e+00
2.961402416114038982e-01 4.579715930150745073e+00
-1.549345786504749412e-01 -3.569345611540168051e+00
1.372413242854766124e-01 1.879099938350511811e+00
2.131594603209543692e-01 1.510834121286843690e-01
3.560727516951224803e-01 3.276621500540842113e+00
-3.777812452292348411e-01 -5.882810359760647145e+00
-2.019392382383797535e-01 2.927241109993259371e-01
2.948664583272131434e-01 4.598601356666829787e+00
3.218249636788485524e-01 5.486216402922850399e+00
1.478352994603074899e-01 4.721356629021386531e-01
-5.454609014966645963e-01 -5.117950585859182056e+00
-7.312907344616921268e-01 -1.076469311416876096e+01
2.516446350535804233e-01 5.193492291923524906e-01
-4.829944462585632481e-01 -5.599528962019364009e+00
9.312741758965596695e-02 1.567490400835100273e+00
2.144878989639759093e-02 -2.889470256961088168e+00
7.521186415154454408e-02 2.077396916769410073e-01
6.618401452822622599e-02 7.931879136755928261e-01
4.093157706292920306e-01 5.391789270342423279e+00
7.056044918727241155e-01 8.281259527303511447e+00
6.702866035739681871e-01 7.695811305304859573e+00
-1.142380950069263601e-01 -1.954641644414853774e+00
-4.014424709547915193e-01 -4.400304378247931858e+00
-4.909085987769106207e-01 -7.960207276530057108e+00
-3.034918388612801166e-01 -3.871512435797536789e+00
3.092818397180250867e-01 3.720429023668851976e+00
4.712073982888517198e-01 5.231263144955695665e+00
1.620623205985218251e-01 -1.643032106899442235e+00
-6.836701664528488376e-02 9.442713258042773061e-02
1.034472154293683221e+00 1.177506343277933709e+01
-2.418537204417389452e-01 -3.814856156249279984e+00
-8.648649355483464252e-01 -1.053806799597573374e+01
-4.026684508597380696e-01 -5.439002836632636395e+00
-9.243398287102592981e-02 1.652474820157485258e+00
4.288802298635253085e-01 6.864852538597095766e+00
4.055025362001535294e-01 7.214232929144677620e+00
4.369101929066036005e-01 3.673215457378637971e+00
-1.709643797880993910e-01 -1.671360246673570860e+00
-1.338498712031591653e-01 -2.417334594058949904e+00
6.109627844500636895e-01 8.177389681465040638e+00
5.669844615931242116e-01 6.770425406016667758e+00
1.268515354123137540e-01 1.057583884900790583e+00
-3.979429206993931878e-01 -5.099065159343097342e+00
-1.452882547147049119e-01 -2.577860719445677073e+00
-1.216744443968552081e-01 -3.871512435797537233e-01
-3.427281242267736228e-01 -3.484361192217783287e+00
1.881765719235021506e-01 6.893180678371223502e-01
-1.869231118120875390e-01 1.822443658802255229e+00
-4.212769345015272143e-02 1.888542651608554612e+00
-2.664968316279325497e-02 -1.482505981512715065e+00
-3.356720203097275368e-01 -4.069809414216434718e+00
2.765114358169975528e-01 2.181266762607880327e+00
-3.925117342646793350e-01 -5.835596793470433141e+00
-4.566047630996595830e-01 -2.436220020575035061e+00
4.186661040227805386e-01 7.308660061725105628e+00
2.213137584974956273e-01 9.065004727721061029e-01
6.530077645472506243e-01 7.044264090499908093e+00
-3.342451183408431947e-01 -2.898912970219131413e+00
1.205881934585227577e-02 2.832813977412831918e-01
-1.633639376215502981e-01 -2.455105447091120718e-01
-2.343033196180184796e-01 -1.180339157255346549e+00
-3.860238058147959506e-01 -5.391789270342423279e+00
3.501871091190663088e-01 3.673215457378637971e+00
3.166119298699892060e-01 4.504174224086402667e+00
4.712211125883578045e-02 -5.146278725633311346e+00
-2.644573793098675130e-01 -2.341792887994607497e+00
3.367332083185965996e-01 1.052862528271769094e+01
8.626575375960642000e-02 2.785600411122617803e+00
-1.457251550950898755e-01 9.442713258042773061e-03
1.151277662975932203e-01 1.189781870513389350e+00
-5.204503291826056977e-01 -6.845967112081009276e+00
3.454501059396394153e-02 -5.004638026762668890e-01
4.334563524709310056e-01 4.050923987700349116e+00
2.084906119725263851e-01 9.725994655784055976e-01
-1.519741084098958500e-02 -1.699688386447698818e+00
6.927326190584366661e-02 -2.285136608446350692e+00
-3.388059439009635798e-01 -6.742097266242540243e+00
1.411984071438715238e-01 1.605261253867271476e+00
1.298646839607690007e-01 5.769497800664134424e+00
1.279644172818925618e-01 -1.643032106899442235e+00
-3.719491426605318063e-01 -5.231263144955695665e+00
-1.316814517962598963e-01 -3.380491346379312478e+00
5.055261642794014465e-01 5.061294306310926139e+00
3.211988375209472446e-01 5.816711366954347540e+00
-6.350515242240152292e-01 -3.418262199411483682e+00
-1.298892279334438737e-01 1.048141171642747782e+00
-6.484338213975979759e-01 -7.384201767789448922e+00
-1.003290629338975531e-01 5.476773689664807820e-01
3.547903621959089815e-01 3.673215457378637971e+00
-3.087092903511566844e-01 -4.371976238473803456e+00
-2.241233076488036990e-01 -4.721356629021386198e+00
-1.910141875792815969e-01 -1.558047687577057472e+00
-1.880537655613723491e-01 8.404014799658067192e-01
-7.154276536628433047e-02 -1.558047687577057472e+00
4.833405228058513387e-02 2.455105447091120718e-01
-4.172131652990729300e-02 -1.794115519028126882e-01
1.419040366924960161e-01 1.312537142867945317e+00
-3.421650303603280263e-01 -1.397521562190330302e+00
1.024532534349946733e-01 2.832813977412831807e+00
-2.662361798768029808e-01 -4.362533525215760655e+00
2.618954443736946636e-01 1.737459239479870021e+00
2.396353334647257846e-02 -3.248293360766713711e+00
8.377357710473147534e-02 -3.399376772895397747e-01
-4.161760066188756602e-01 -4.702471202505300596e+00
9.932173424114765226e-02 2.776157697864575002e+00
1.493805910612162058e-01 1.605261253867271476e+00
-3.364268375318397175e-01 -6.354946022662785410e+00
2.189884854329364472e-01 2.492876300123291866e+00
7.518427237834856003e-01 1.105741722516808601e+01
-4.202651191356918114e-03 3.965939568377964131e-01
2.742080094242719812e-01 1.482505981512715065e+00
3.404047499706847058e-01 2.370121027768735900e+00
-1.113956856522350519e-01 -4.371976238473803456e+00
-1.107938289535397858e-01 -2.700615991800233040e+00
1.130230118570962894e-01 3.975382281636007153e+00
-3.124281586219766413e-02 -2.502319013381334667e+00
-5.170996815437085836e-02 -2.398449167542864302e+00
-1.880722552624264632e-01 -4.438075231280103061e+00
4.752114785771189287e-01 8.309587667077639850e+00
-3.459434951731153451e-01 -2.927241109993259371e-01
-4.416822336001796634e-01 -5.816711366954347540e+00
1.423704671365612628e-01 -3.729871736926895220e+00
-6.813439497004677992e-02 -4.154793833538820147e-01
7.860058522430662942e-02 -4.154793833538820147e-01
-3.889009921191184938e-01 7.025378663983822491e+00
3.379254551732965156e-02 -1.463620554996629686e+00
2.460351853780947118e-01 -3.295506927056927715e+00
-7.781806922879198896e-02 -3.210522507734542286e-01
-5.877825265147108569e-01 -6.562685714339727028e+00
3.216392163713539531e-01 4.995195313504626533e+00
2.360974821257659506e-01 3.314392353573012873e+00
7.387027233558729478e-02 -9.631567523203629078e-01
-1.567284947143376128e-01 -3.002782816057601778e+00
1.072459034137144940e+00 1.633589393641399568e+01
3.021594313844561119e-01 6.071664624921502273e+00
-1.849854648270430890e-01 -2.634516998993933434e+00
-6.908152276334548203e-01 -8.149061541690912236e+00
-1.699924883904507245e-01 -1.605261253867271476e+00
-3.811933272377709958e-01 -8.186832394723083439e+00
3.273300778373840203e-02 -3.210522507734542286e-01
1.220477570699673164e-01 -1.369193422416202122e+00
4.279442670999496490e-01 2.115167769801581166e+00
9.590732089235709523e-01 1.281376189116404163e+01
-3.845030610675587712e-01 -9.631567523203629078e-01
-9.906932659556855203e-01 -1.249270964039058818e+01
1.900041432998267055e-01 -2.596746145961762231e+00
-2.621174909935979347e-01 -6.222748037050187087e+00
-2.314019468875067043e-01 2.832813977412831571e-02
4.693688857273494164e-01 1.276654832487382762e+01
7.565208630142879198e-02 1.822443658802255229e+00
-6.600913891060568028e-01 -1.016980217891206628e+01
1.723875917677595293e-01 -2.275693895188308336e+00
-1.756158865079499865e-01 -2.086839630027452763e+00
-2.312280232010186232e-01 -2.540089866413505870e+00
1.268129898687967577e-02 4.711913915763343397e+00
-2.527757199602277960e-01 -5.023523453278754936e+00
-1.851022540189832533e-01 -2.436220020575035061e+00
-2.277695870561406103e-03 2.587303432703719874e+00
1.671565355858845581e-01 -1.255880863319688734e+00
-9.074689418066239632e-02 -9.820421788364482873e-01
3.550339013666836130e-01 3.503246618733868445e+00
1.384463806347738524e-01 4.579715930150745073e+00
-3.505475065728480555e-01 -6.090550051437588763e+00
3.475321237623714699e-01 7.705254018562903262e+00
-9.223870564724333254e-02 2.832813977412831918e-01
-5.607828021064608093e-01 -4.504174224086402667e+00
-3.518951951441338100e-01 -4.419189804764017460e+00
2.331331362652275807e-01 -1.661917533415528059e+00
3.700418392118288383e-03 -3.286064213798884470e+00
4.675059987779570103e-01 5.854482219986518743e+00
-7.117181486597373707e-03 -6.137763617727801657e-01
8.050161714865958218e-02 -5.665627954825663837e-01
-3.571150194138142941e-01 -3.116095375154114944e+00
-5.770737250917332833e-02 8.215160534497211176e-01
-1.114642198999715866e-01 -2.738386844832404243e+00
7.373456509102457312e-01 1.343698096619486648e+01
3.774943627473515972e-01 7.270889208692934425e+00
7.873405910173936206e-01 1.169007901345695188e+01
-3.195281880511823269e-01 -5.136836012375267657e+00
1.192546806471881694e-02 4.532502363860530514e-01
-4.197827889866596052e-01 -8.300144953819597049e+00
-2.428188300209324288e-02 2.219037615640051531e+00
-9.242859199419084515e-02 5.287919424503952914e-01
1.170929244866805302e-01 -1.605261253867271476e+00
-1.511201684776400725e-02 -2.965011963025430131e+00
5.153180302711682925e-01 7.412529907563576437e+00
3.860397286289522084e-02 7.459743473853790441e-01
1.711003397914594160e-01 1.199224583771432151e+00
-1.705785067178542877e-02 -1.236995436803603132e+00
-2.350246038429457951e-01 -6.987607810951651510e-01
2.566144849528888619e-02 -2.643959712251976457e-01
3.210555235267031210e-02 -9.442713258042773061e-03
-1.968386594202973794e-01 -9.253858992881917045e-01
1.338207426695158242e-01 3.777085303217109225e+00
4.826060909212205319e-01 2.710058705058275841e+00
6.874970265105810607e-02 2.389006454284821501e+00
1.633692104737696493e-01 2.511761726639377468e+00
-2.212445095938400941e-01 -3.559902898282124806e+00
-2.980984866883694129e-01 -6.288847029856486692e+00
-5.336524634896280261e-01 -7.195347502628592906e+00
3.564536430953718082e-01 8.753395190205649712e+00
-2.317607645086467993e-01 -9.820421788364482873e-01
5.978903948528507817e-01 9.556025817139286005e+00
8.347269553683722698e-01 1.372026236393614873e+01
-6.276483744385377705e-02 -2.360678314510693099e+00
2.001808543161802956e-01 2.728944131574360998e+00
1.168642359634678492e-03 -1.633589393641399656e+00
6.625233292628825155e-02 4.815783761601813318e+00
-2.105931390482960186e-01 -3.984824994894049954e+00
5.025438021863968263e-01 4.353090811957717854e+00
9.394591703484753836e-03 1.265323576577731535e+00
1.930402035047024678e-01 -2.436220020575035061e+00
-1.221500088110609866e-01 -1.501391408028800889e+00
3.997892946626959709e-01 3.975382281636007153e+00
-2.323593729859527168e-01 -3.777085303217109225e-01
-5.425587599222090329e-01 -5.080179732827011740e+00
3.702914110176340479e-02 2.813928550896746206e+00
-5.297336812170475584e-01 -3.163308941444328948e+00
3.878121277297155167e-01 4.787455621827685803e+00
4.918206380984954662e-01 9.282187132656044781e+00
3.795010636718974539e-01 3.304949640314970516e+00
1.905794575484516806e-01 -1.982969784188982398e+00
1.515609153334513126e-01 -1.416406988706415959e-01
-3.484391811087825808e-01 -8.583426351560879297e+00
4.387943722141426361e-01 4.268106392635332647e+00
2.478434588650026416e-01 3.295506927056927715e+00
9.082676232527976401e-01 1.115184435774851401e+01
7.793940090944668775e-01 8.441785652690237285e+00
-5.586398320493187741e-01 -2.568418006187633829e+00
1.422099299389078808e-01 1.482505981512715065e+00
-1.183573514457708226e-01 1.935756217898768394e+00
3.080154219551987094e-01 4.485288797570317065e+00
-3.734891379931263300e-01 -8.120733401916784278e-01
-4.889174226450139771e-01 -5.590086248761321208e+00
2.310802540024322338e-01 -6.704326413210368596e-01
3.308798194786106150e-01 -3.588231038056253763e-01
-6.733620130076601457e-03 -1.643032106899442235e+00
4.750725435857861001e-01 4.145351120280777124e+00
-4.006566452914895327e-01 -2.710058705058275841e+00
8.743348864302238899e-03 -3.125538088412157300e+00
7.015797355311313710e-02 3.059439095605858139e+00
-6.502335182025343885e-01 -5.911138499534775548e+00
2.347856919451390967e-01 6.704326413210368596e-01
7.765407570630694645e-02 8.404014799658067192e-01
2.922243785019079110e-01 2.275693895188308336e+00
4.675957939543223807e-01 6.288847029856486692e+00
3.593543393351925075e-01 3.635444604346467212e+00
-1.220266745013392357e-01 -2.521204439897420269e+00
-1.514286332653945466e-01 -4.721356629021386531e-01
2.947391251924733613e-01 2.502319013381334667e+00
-4.837163589530231733e-01 -1.253992320668080218e+01
3.951090118320235711e-01 3.710986310410809619e+00
6.053628540457025586e-01 1.506112764657822289e+01
1.948273722748101733e-01 3.399376772895397636e+00
-2.474360579287117889e-01 -2.351235601252650298e+00
2.966751779088824259e-01 1.425849701964458704e+00
3.718584831284012238e-02 -8.876150462560206122e-01
-1.256314295186340690e-01 8.026306269336357380e-01
-2.335027493242195495e-01 -2.511761726639377468e+00
6.808255358229479137e-01 1.075525040091071816e+01
1.154354865236053573e-01 7.119805796564249611e+00
-2.636884632616975574e-02 2.360678314510693265e-01
-9.300981025545153325e-02 -4.381418951731846256e+00
-4.633821837775194408e-01 -7.610826885982475254e+00
-5.864846379709707236e-01 -6.383274162436913812e+00
-1.843206330064115286e-02 -2.190709475865923128e+00
6.783053289226605165e-02 7.743024871595074465e-01
-3.313314490114744326e-01 -5.212377718439610064e+00
-2.111853354954953133e-01 -2.077396916769410073e-01
1.320963829465738315e-01 -2.889470256961088168e+00
2.290541140563623901e-01 2.398449167542864302e+00
-4.690904096968618320e-01 -1.576933114093142851e+00
2.133817806387527660e-01 2.540089866413505870e+00
-7.450080943302551661e-01 -9.603239383429500009e+00
5.025937505591688836e-01 -2.549532579671548449e-01
-2.290146557283879725e-01 -2.143495909575709568e+00
-3.234084639887867263e-02 1.831886372060297807e+00
3.821686581762490653e-01 2.341792887994607497e+00
-1.692070217502014140e-01 -2.134053196317666323e+00
4.148047353896521239e-01 6.921508818145352571e+00
-8.099461274915127351e-01 -7.072592230274035607e+00
-3.065689494584182273e-01 -3.219965220992585309e+00
4.282479642012889665e-01 4.730799342279428998e+00
3.326072637624800099e-01 3.323835066831056118e+00
-8.382772833389227907e-02 1.888542651608554612e-02
-3.574217307319570991e-01 -2.228480328898094331e+00
-1.744475872193907984e-01 2.455105447091120718e-01
-3.211161004201497637e-01 -4.759127482053557401e+00
-1.585767932422507687e-01 -3.569345611540168051e+00
-3.600127797492486126e-01 1.057583884900790583e+00
4.076367211880862484e-01 3.153866228186285703e+00
1.378049990853369433e-01 3.229407934250628109e+00
3.151129548542445924e-02 -3.418262199411483682e+00
1.579481237345055356e-01 -6.704326413210368596e-01
3.287108009187050817e-01 2.360678314510693099e+00
1.088250580479943781e-02 -2.266251181930265535e+00
-5.956162036124360709e-02 1.576933114093142851e+00
-3.997463828165351285e-01 -6.515472148049512580e-01
2.007599614917675024e-01 3.456033052443654885e+00
-6.699064426784813453e-02 -3.493803905475825755e-01
-2.132507672589558645e-01 -1.189781870513389350e+00
5.479978529708999790e-01 3.550460185024082449e+00
1.382882559687193154e-02 9.725994655784055976e-01
2.925410213877366675e-02 6.326617882888657673e-01
-4.749523105762067376e-01 -3.087767235379986541e+00
-2.068419412027697191e-01 -1.690245673189656239e+00
-7.286978970224458618e-02 -4.532502363860530514e-01
-5.144983353771997482e-03 6.855409825339052965e+00
-7.074520528195870073e-01 -8.743952476947606911e+00
-4.372305961866844448e-02 -2.719501418316318198e+00
-4.258333752578719600e-01 -1.051918256945964814e+01
-2.428159948844464400e-01 -2.001855210705067556e+00
4.306033065960934159e-01 3.663772744120595615e+00
-1.599797980783625728e-01 -2.473990873607206264e+00
-2.302876577175608230e-01 -6.118878191211716278e+00
-1.393091893065956655e-01 7.459743473853790441e-01
1.291403670264609505e-01 2.341792887994607497e+00
-8.740869659210011300e-03 -7.837452004175501363e-01
3.183265269123195657e-02 1.321979856125988229e-01
-4.228121607186802744e-01 -3.909283288829707548e+00
1.790568554665855627e-01 -8.781723329979778114e-01
9.087991518062775720e-01 9.659895662977756814e+00
2.235785326562032549e-01 5.684513381341748328e+00
5.653776396976045726e-01 3.399376772895397636e+00
1.992416851457156912e-01 -1.775230092512041224e+00
-6.621904675794610950e-01 -7.403087194305533636e+00
4.106425434701289623e-01 2.946126536509344973e+00
-3.385432293731531483e-02 3.021668242573687380e+00
5.222246610348160178e-01 5.457888263148721997e+00
-5.381586873080559386e-01 -7.525842466660089158e+00
1.411736847779531956e-01 1.945198931156811195e+00
7.070511671709006629e-02 4.730799342279428998e+00
-2.557638273813284471e-02 -2.124610483059623522e+00
3.968405740490280054e-02 -2.993340102799558977e+00
3.820325337471831562e-01 -1.784672805770084025e+00
-9.036861523657888084e-02 -4.532502363860530514e-01
-4.537728926417924358e-01 -2.946126536509344973e+00
2.525180777434244406e-01 5.741169660890006021e+00
-7.360651546367209530e-01 -7.318102774983148429e+00
-6.577529662855271519e-01 -9.102775580753233342e+00
-2.781490990027993271e-01 -5.514544542696978802e+00
-1.484388663798008323e-01 -7.837452004175501363e-01
2.397648592267396725e-02 -2.266251181930265257e-01
-1.910065686899107551e-01 -3.559902898282124806e+00
-1.012098071069052196e-01 3.682658170636681216e-01
-7.733678094430594674e-02 1.558047687577057472e+00
5.789067065391969580e-01 1.304038700935706885e+01
-5.542236895216613723e-02 -9.159431860301489037e-01
-3.897275624623141033e-01 -9.471041397816900798e+00
-2.758988225078864431e-01 -1.085912024674918763e+00
-4.431859665753506983e-01 -4.041481274442306315e+00
4.158402165776439174e-01 6.836524398822967363e+00
-8.901390414521354044e-02 -2.304022034962436738e+00
-1.776654260455800272e-01 9.348286125462345053e-01
3.645064515094251778e-01 3.389934059637355279e+00
-1.157896018578211672e+00 -1.544827889015797595e+01
-4.582832350381199626e-01 -7.072592230274035607e+00
2.812034740464777749e-01 5.051851593052883338e+00
8.153405116220208138e-01 7.714696731820944287e+00
-2.851125714411203438e-01 -9.187760000075616773e+00
3.411275375986956848e-01 7.733582158337030776e+00
-1.120100772941402811e-01 -2.870584830445003011e+00
-2.152327954564680346e-01 -6.251076176824314601e+00
1.775290293319595758e-01 -4.343648098699675053e-01
-4.527650381438823590e-01 -7.044264090499908093e+00
1.168710321926095391e-01 4.730799342279428998e+00
5.645724576856132604e-01 9.924291634202953460e+00
2.861929310928095771e-01 -4.626929496440958522e-01
1.336384234252045167e-01 1.520276834544886269e+00
2.911215372806954527e-01 9.395499691752558391e+00
4.457277289845980595e-01 5.287919424503952470e+00
2.116279037351035119e-01 5.259591284729824068e+00
-7.319523915638712630e-01 -4.825226474859857007e+00
1.168122549417577039e-01 -1.869657225092469011e+00
2.529566495391687431e-01 3.909283288829707548e+00
9.118974087354137989e-03 -3.399376772895397636e+00
3.355216204845217626e-02 1.019813031868619380e+00
3.302176591206401612e-01 6.855409825339052965e+00
-1.508780527200535571e-01 8.498441932238494090e-01
-1.057474959497771150e-01 -5.760055087406091845e-01
-5.567937425767274101e-02 1.643032106899442235e+00
5.978549996598224725e-01 6.638227420404069434e+00
-3.437136856294350368e-02 -1.321979856125988118e+00
1.938875639352023728e-01 2.058511490253324361e+00
1.410841481608167136e-01 1.897985364866597191e+00
3.396013840748640100e-01 7.648597739014645347e-01
-5.050633886679332107e-01 -1.529719547802929069e+00
-8.395783944773929641e-02 6.421045015469084571e-01
-6.788106723094747830e-01 -7.997978129562228311e+00
-5.293712200115815447e-01 -4.277549105893376336e+00
3.382238948428150094e-01 7.223675642402720420e+00
5.410566176027588048e-01 6.779868119274710558e+00
3.349207352174466967e-01 2.615631572477847833e+00
4.118240441470318730e-02 2.615631572477847833e+00
-3.566569660757474280e-01 -5.089622446085054541e+00
-5.255638197727741101e-01 -7.506957040144004445e+00
-1.841947814082830204e-01 -1.690245673189656239e+00
-3.441788633380147289e-01 -4.929096320698327816e+00
5.184266815729381833e-02 -6.326617882888657673e-01
-6.800347881446436871e-01 -9.999833340267295867e+00
5.074832373942124164e-01 6.997050524209694089e+00
-5.433671571901448755e-02 4.532502363860530514e-01
-1.647395317361000366e-01 -2.067954203511367162e+00
2.996220144358317516e-01 2.417334594058949904e+00
2.793057792277939266e-01 5.401231983600466080e+00
6.541672933930441358e-01 9.980947913751210265e+00
3.006144350327069614e-01 4.069809414216434718e+00
4.416997202956266522e-01 6.893180678371223280e+00
-6.013510518239225666e-01 -6.487144008275384621e+00
-1.814677963386508996e-01 -4.013153134668178801e+00
-4.904153066310817238e-02 -2.483433586865249065e+00
5.110792142151623918e-02 -4.532502363860530514e-01
-7.870920259754173032e-02 3.777085303217109225e-02
8.473893547652689984e-01 8.404014799658067858e+00
2.610622864028608325e-01 3.975382281636007153e+00
-6.723490427612860421e-01 -8.630639917851093301e+00
-2.736337066800775264e-01 -2.115167769801581166e+00
1.762541846604964157e-01 2.681730565284147438e+00
-2.017967392362033513e-02 -2.228480328898094331e+00
1.949466985908945293e-01 -2.662845138768061837e+00
6.914630564017408831e-01 1.085912024674918896e+01
-7.184574141938262493e-01 -5.760055087406090735e+00
6.301540507889059894e-02 3.134980801670200545e+00
1.292281647660732669e-01 -1.123682877707089967e+00
9.884226608553678961e-01 5.741169660890006021e+00
2.599561827597904329e-02 8.215160534497211176e-01
-2.723686034227084107e-01 1.888542651608554612e-02
-5.794852461702822977e-01 -8.422900226174153460e+00
-3.921348831987024885e-01 -6.128320904469759078e+00
3.553682540197645179e-01 4.796898335085728604e+00
4.010487278618629081e-01 8.838379609528034919e+00
-4.711848137060359876e-01 -8.271816814045468647e+00
1.785209019994547508e-01 -4.154793833538820147e-01
-2.910832177031016932e-01 -4.202007399829033929e+00
-6.570610386229783773e-01 -5.146278725633311346e+00
-4.859101250805409888e-01 -5.505101829438936001e+00
1.504468631195714527e-03 -1.048141171642747782e+00
-1.644933906702839566e-01 -3.965939568377964131e-01
2.896749683705474032e-01 5.250148571471781267e+00
2.466919924873245129e-01 3.465475765701697686e+00
-4.071800672947195054e-01 -2.351235601252650298e+00
-2.877113382951150822e-01 -2.237923042156137132e+00
-1.080617061622143743e-01 1.425849701964458704e+00
2.140229255280428344e-01 2.615631572477847833e+00
-1.400059377853343223e-01 -4.891325467666155724e+00
1.019997220198050947e+00 2.174656863327250633e+01
-7.793580187919439961e-01 -1.508945578635234952e+01
-3.615961284487568816e-01 -6.345503309404742609e+00
-5.794847081718512705e-01 -7.875222857207672789e+00
5.037587266056045739e-03 2.710058705058275841e+00
-4.404907850423792071e-01 -1.387134577606483354e+01
3.909919288973632279e-01 3.559902898282124806e+00
-3.183896699967281307e-01 -3.918726002087750793e+00
-1.923178922933269641e-01 -9.348286125462345053e-01
-5.951862105303679096e-01 -5.552315395729150005e+00
-4.329494485847593110e-01 -2.643959712251976235e+00
2.047396448396812674e-01 1.992412497447024977e+00
-3.857759602405422261e-01 -3.002782816057601778e+00
6.095094034897844404e-01 1.023590117171836411e+01
-1.816992530161039843e-01 -4.438075231280103061e+00
8.139236900747708336e-01 1.124627149032894202e+01
-2.113075429798532134e-01 -2.691173278542190239e+00
-4.283767426972228121e-01 -8.243488674271340244e+00
1.151668140512786126e-01 1.888542651608554612e-01
6.516691782479655526e-02 2.152938622833752369e+00
-4.240908699935222459e-02 -5.032966166536797736e+00
-1.612304376966205433e-01 -8.498441932238494090e-01
-2.686293597672550493e-01 -1.728016526221827442e+00
4.629035326196766914e-02 6.515472148049512580e-01
-5.202407552227001908e-01 -5.873367646502604345e+00
-6.583640586562319874e-02 3.304949640314970294e-01
3.845756425491836938e-01 2.596746145961762231e+00
1.566265987731506604e-01 2.728944131574360998e+00
-1.384884954020061398e-01 -4.664700349473129393e+00
3.625150840862677581e-01 3.144423514928243346e+00
-2.646533042908315592e-01 -6.893180678371223502e-01
-3.093042379087226901e-01 -3.002782816057601778e+00
-2.003222462378628499e-01 -3.541017471766039648e+00
1.468900819525253976e-01 -3.210522507734542286e-01
9.867479544802870706e-02 -1.152011017481218369e+00
1.179713021558484870e-01 1.010370318610576579e+00
2.372552537242425263e-01 -1.029255745126662180e+00
7.379779977901679278e-02 -3.012225529315644135e+00
5.204062298388669600e-02 -6.609899280629941143e-02
6.167037807309369013e-01 1.245493878735841520e+01
1.524251127273343852e-02 -4.541945077118572982e+00
-8.528372984963742409e-01 -1.142568304223175346e+01
-4.809213073780221337e-01 -9.754322795558184822e+00
-1.480795241878745949e-01 -8.319030380335682651e+00
2.465597119896760225e-01 3.918726002087750793e+00
4.500292486909431844e-01 1.326701212755009607e+01
-2.788796095274825859e-01 -8.045191695852441427e+00
3.151741488669695945e-02 -3.512689331991911246e+00
-1.909779524874994153e-02 1.029255745126662180e+00
-3.087137783911224620e-01 -1.690245673189656239e+00
-6.752139902451771425e-01 -4.787455621827685803e+00
-4.160007163079005310e-01 -4.891325467666155724e+00
8.906508101558686663e-01 1.036809915733096332e+01
4.346133490130644206e-01 3.862069722539493988e+00
1.328711138596194163e-01 -7.931879136755928261e-01
1.051000326792344564e-01 -8.687296197399350106e-01
-4.090164223292148682e-01 -3.238850647508670466e+00
-4.752607994440899430e-01 -5.080179732827011740e+00
4.720927275821396596e-01 4.438075231280103061e-01
3.422120840499341954e-01 5.882810359760647145e+00
4.567495743507790640e-01 1.219998552939126313e+01
-1.021467548449372514e-01 -3.068881808863900940e+00
-2.773442868997458288e-01 -1.274766289835774336e+00
-4.134543469263298743e-01 -7.100920370048164898e+00
3.551384177989500707e-02 -3.965939568377964131e-01
-4.256717065850489784e-02 -5.099065159343097342e+00
5.763775165194705563e-01 7.129248509822293300e+00
-6.996076846102370350e-01 -1.042475543687922013e+01
9.828620204381693926e-02 4.910210894182241326e+00
-6.344558666315288642e-01 -6.798753545790795272e+00
7.698843232592875174e-02 -1.982969784188982065e-01
5.864268543150751023e-02 -3.304949640314970294e-01
-1.418984665044091265e-01 -3.380491346379312478e+00
-5.107464730192713409e-01 -6.619341993887982944e+00
2.000254467542711134e-01 4.003710421410135112e+00
1.503547256673610222e-01 1.841329085318340608e+00
9.657434114395431479e-02 1.482505981512715065e+00
-9.338230346291338801e-03 1.539162261060971870e+00
-7.509101406040281645e-01 -9.829864501622525452e+00
3.430394287146946164e-01 6.081107338179545074e+00
3.559130810950006385e-01 3.597673751314296453e+00
3.475494403897408380e-01 1.303094429609902516e+00
-5.174009718587505718e-02 1.369193422416202122e+00
4.040072903575732122e-01 8.526770072012624269e+00
-1.263220893800603428e-01 -5.089622446085054541e+00
-5.508014796308893790e-02 6.052779198405417560e+00
4.282374020285418803e-01 4.315319958925546651e+00
2.569662533998484655e-01 4.447517944538145862e+00
-5.156227760298695006e-01 -6.458815868501256219e+00
-1.290744671289606738e-01 6.421045015469084571e-01
-3.457164260234729669e-01 -6.562685714339727028e+00
9.615018144023060320e-02 2.389006454284821501e+00
6.629483565809318746e-01 7.053706803757950894e+00
-4.759385613426490858e-02 2.511761726639377468e+00
-6.022251363355761722e-01 -9.442713258042772395e+00
3.939239216007930922e-01 4.060366700958391917e+00
5.716742421056564272e-01 4.523059650602487380e+00
2.875495127671361950e-01 9.253858992881917045e-01
-2.481055781260816939e-01 -2.237923042156137132e+00
-6.587821462892621271e-01 -7.752467584853116378e+00
1.688038526516387472e-01 3.588231038056253763e-01
8.677188974671196098e-02 3.238850647508670466e+00
5.324451232910961673e-01 3.597673751314296453e+00
4.458583635945586598e-01 6.808196259048838961e+00
7.903151753198082996e-02 -2.058511490253324361e+00
-2.628472458757071806e-01 -9.537140390623199959e-01
-5.865399069051903114e-01 -1.088744838652331737e+01
-2.706240236508956065e-01 -2.643959712251976235e+00
-3.577071571758201896e-01 -6.798753545790795494e-01
-2.609001232535595460e-01 -3.304949640314970516e+00
2.609520080178309720e-01 2.965011963025430131e+00
4.828040159191351322e-01 3.673215457378637971e+00
-2.429834678820299090e-03 -1.888542651608554612e-01
-1.246339740588834760e-01 -2.993340102799558977e+00
4.511857832321256589e-01 5.807268653696304739e+00
-4.293825597748311962e-01 -2.842256690670874164e+00
-1.296787268742641275e-01 -1.114240164449047166e+00
-4.182728333353023797e-02 8.215160534497211176e-01
-4.406189587285245235e-01 -6.052779198405417560e+00
-4.111750191573415036e-01 -6.628784707146025745e+00
1.606921835151733369e-01 -6.798753545790795494e-01
-2.746950704930363751e-01 -1.746901952737912822e+00
-1.656717514842646899e-01 -1.076469311416876184e+00
-1.576896099621444280e-01 -3.635444604346467212e+00
-6.002796088930972135e-02 -8.592869064818923208e-01
-4.416247057477493999e-03 4.315319958925546651e+00
-2.037798957025985236e-02 -3.644887317604510457e+00
-2.517275218039965456e-01 -3.777085303217109225e+00
-4.904707921686113359e-01 -5.571200822245235607e+00
5.874913178916117695e-02 -2.096282343285495564e+00
6.112384417917781088e-01 9.149989147043445570e+00
-3.739874001826559713e-02 5.741169660890006021e+00
-3.681881951143103904e-01 -4.985752600246583732e+00
-3.166782153543254430e-01 -5.495659116180894088e+00
5.357867440099798317e-01 5.127393299117225745e+00
2.037792319987054845e-01 2.625074285735890633e+00
1.320027653315712646e-01 2.795043124380660604e+00
1.647953749161328585e-01 2.360678314510693099e+00
5.735252665828303176e-01 4.032038561184264402e+00
2.679214506855938649e-01 8.876150462560206122e-01
1.420687305728800809e-01 1.586375827351185652e+00
-3.966829776934656104e-01 -2.322907461478521896e+00
1.872806472347006423e-01 9.348286125462345053e-01
-1.768592387412042388e-01 -1.709131099705741841e+00
-4.991197827543630838e-01 -3.116095375154114944e+00
5.585554223156901088e-01 7.403087194305533636e+00
1.185296444891844464e-01 3.352163206605184076e+00
5.246447668672505893e-01 7.648597739014645569e+00
1.199028439403303503e-01 2.370121027768735900e+00
-2.464958208227663317e-02 -4.532502363860531069e+00
-2.096724738360441209e-01 -1.048141171642747782e+00
-2.054649760204915188e-01 -6.213305323792144286e+00
-5.482324573278186675e-01 -5.221820431697653753e+00
-4.341473993841760137e-01 -7.912993710239843104e+00
1.507291642840777844e-02 2.011297923963110357e+00
6.431426946079618068e-01 8.961134881882591330e+00
2.356306453861942429e-01 4.079252127474477518e+00
-1.621441841692761454e-01 -3.125538088412157300e+00
4.767353765412992161e-01 7.922436423497885905e+00
-1.580885924717070623e-01 -3.918726002087750793e+00
-5.699191820267035524e-01 -7.129248509822293300e+00
-7.788781845454209596e-02 -1.699688386447698873e-01
-6.284948866958202096e-01 -7.790238437885287581e+00
-1.834023333213452012e-01 -3.125538088412157300e+00
5.421508441441285076e-01 4.220892826345118642e+00
3.879340194182134272e-01 2.804485837638703405e+00
-8.080439178927166510e-02 1.879099938350511811e+00
2.404335404289343059e-01 4.985752600246583732e+00
4.767658079357204870e-01 6.902623391629266081e+00
-7.204228212293925515e-02 -3.059439095605858139e+00
-4.650283169857598042e-01 -5.467330976406764798e+00
1.448023023774469842e-01 1.869657225092469011e+00
4.243943868535442199e-02 -4.721356629021386531e-02
-6.211330575435526358e-01 -8.781723329979778114e+00
2.889266436668722626e-01 3.286064213798884470e+00
2.686164902354131745e-01 3.758199876701023623e+00
-6.169978233933940404e-01 -3.493803905475825755e-01
-2.618352446948565282e-01 -1.643032106899442235e+00
-6.328953893239731565e-01 -3.559902898282124806e+00
-2.688163747837237633e-02 -1.652474820157485258e+00
3.918843221375145625e-01 2.379563741026778700e+00
6.015166286624770153e-01 4.768570195311600202e+00
-3.071135378179586373e-01 -5.523987255955022491e+00
-6.712433025127260144e-01 -7.591941459466388764e+00
-2.713891485652223379e-01 -3.125538088412157300e+00
2.792642417961789802e-01 5.212377718439610064e+00
-3.210042173283590428e-01 -2.152938622833752369e+00
3.381348120128828683e-01 4.617486783182915389e+00
-2.224938634807973117e-02 -4.060366700958392139e-01
1.087407203903144187e-01 3.304949640314970294e-01
-1.300550517262258898e-01 2.077396916769410073e-01
2.130992680397276462e-01 1.822443658802255229e+00
3.890637876320286459e-01 2.700615991800233040e+00
-5.032964602415597455e-02 -3.134980801670200545e+00
-5.057445472759692917e-01 -6.751539979500581268e+00
-5.356754898057207726e-01 -5.599528962019364009e+00
-4.736810867893336829e-01 -1.765787379253998646e+00
1.464773509286280417e-01 2.889470256961088168e+00
4.487887870295785286e-01 6.288847029856486692e+00
5.951965859772020417e-01 9.848749928138612830e+00
-7.234177508610542540e-02 1.728016526221827442e+00
3.265834273218817807e-01 1.161453730739260948e+00
-4.327207952982576322e-01 -5.467330976406764798e+00
-7.764193811762960529e-01 -7.450300760595747640e+00
-5.014209696305736985e-01 -4.626929496440959078e+00
1.478375858608486915e-01 2.898912970219131413e+00
-7.004677996244415006e-01 -1.229441266197169114e+01
-4.578597924425993893e-01 -1.143512575548979804e+01
-7.486085877961014268e-02 9.914848920944911992e-01
9.601604862703750909e-01 1.606205525193075445e+01
5.264204979102733439e-01 4.069809414216434718e+00
8.741049966971671872e-03 -3.304949640314970294e-01
6.491992080975607093e-01 7.440858047337703951e+00
-6.138979125248653634e-01 -5.335132990794166474e+00
-5.473899496985905611e-01 -6.081107338179545074e+00
8.757423521688754986e-02 1.265323576577731535e+00
-2.433461673565061323e-01 -2.445662733833077862e+00
-4.405431934646804604e-01 -2.795043124380660604e+00
8.559735973423229782e-02 3.191637081218456906e+00
1.258676816663739928e-01 1.038698458384704981e+00
-2.850870123752573537e-01 3.965939568377964131e-01
1.187127712907321830e-01 1.416406988706415904e+00
-2.054355838290990860e-02 -1.425849701964458704e+00
2.278066194462148586e-01 2.540089866413505870e+00
3.773130544922551760e-02 8.498441932238494367e-02
-3.276323068875744982e-01 -5.797825940438262826e+00
2.448002567245431416e-01 1.303094429609902516e+00
3.479511274003749266e-01 7.223675642402720420e+00
-5.782674300303594084e-01 -7.525842466660089158e+00
3.262350808611495789e-02 2.795043124380660604e+00
-1.872233858666555451e-01 -5.344575704052209275e+00
3.138012183895481644e-01 3.786528016475151581e+00
4.324500006755121334e-02 -3.427704912669526482e+00
2.654333208679234279e-01 3.739314450184938021e+00
-6.025966113775003963e-02 -7.837452004175501363e-01
7.455738352701737348e-01 1.297428801655076924e+01
-1.707881829273251049e-03 2.804485837638703405e+00
-3.304843204996075756e-01 -3.824298869507322785e+00
2.206223398064113828e-01 5.977237492341074265e+00
3.889663368745819305e-01 4.608044069924873476e+00
1.269523807624987066e-01 6.232190750308229665e-01
3.699877083891546792e-01 1.340865282642073719e+00
-1.780353181372794358e-02 2.747829558090447044e+00
-1.269030541670647209e-02 -1.624146680383356856e+00
5.425499153397080887e-01 3.673215457378637971e+00
-1.145430527062638870e-01 9.914848920944911992e-01
2.933265779929110639e-01 1.841329085318340608e+00
4.818905815094799983e-01 1.180339157255346549e+00
-3.927755108277946050e-01 -6.005565632115203556e+00
-3.150993137725484061e-01 -3.304949640314970294e-01
1.510899993884440018e-01 1.879099938350511811e+00
2.131373138737415948e-02 -1.501391408028800889e+00
-1.991663273782272314e-01 -7.931879136755928261e-01
-4.644286481120174503e-02 3.522132045249954047e+00
-4.471418029489645507e-01 -1.491948694770758088e+00
-8.700403030828010587e-02 -6.997050524209694089e+00
3.588727672054977114e-01 3.937611428603836394e+00
2.864188310961567896e-01 7.790238437885287581e+00
-1.485879838917326112e-01 -4.768570195311600202e+00
1.777305087090990388e-01 2.955569249767387774e+00
-1.164494330305096692e-01 -6.421045015469084571e-01
3.230563209156773335e-02 4.164236546796862726e+00
-3.960924205983370472e-01 1.699688386447698873e-01
1.174266446006121539e-01 6.137763617727801657e-01
-2.010042682068228781e-01 -2.115167769801581166e+00
5.787780933882480383e-01 5.372903843826337678e+00
2.658352275847331025e-01 4.239778252861205132e+00
6.116903735555197230e-02 1.897985364866597191e+00
-3.233455124414947868e-01 -2.662845138768061837e+00
1.402099182717028714e-01 2.171824049349837527e-01
-2.035648941157578440e-01 -8.177389681465040638e+00
3.538679843842918449e-01 3.134980801670200545e+00
-3.025053593597467824e-02 -2.955569249767387774e+00
9.885629342203799963e-02 2.275693895188308336e+00
-8.246678646281241365e-02 4.721356629021386531e-02
1.058162488140551166e-01 5.901695786276732747e+00
-4.796980849883258902e-01 -6.156649044243887481e+00
1.508981820034771548e-01 2.842256690670874164e+00
4.101856547208563852e-01 8.111290688658741033e+00
7.523586237726138659e-01 9.131103720527359968e+00
-1.686140869029455758e-01 -7.648597739014645347e-01
-2.734937111209977401e-01 -2.974454676283473376e+00
-2.758527080377260951e-02 -2.832813977412831918e-01
-3.218134978820378356e-01 -2.360678314510693265e-01
-5.031732361737559778e-01 -4.400304378247931858e+00
6.604604259940850819e-02 3.229407934250628109e+00
-3.558395573827965452e-01 -5.523987255955022491e+00
-3.790844560258774948e-02 -2.955569249767387774e+00
-6.236681738509601558e-03 -1.482505981512715065e+00
3.308951542236133331e-02 -1.038698458384705037e-01
-7.220620474980693482e-02 -1.841329085318340608e+00
-5.295870737755312696e-01 -8.347358520109811053e+00
7.520720205621692633e-01 8.328473093593725451e+00
5.355980037501208990e-01 9.829864501622525452e+00
-5.904374781828085617e-01 -7.497514326885960756e+00
2.855738628523548164e-02 4.438075231280103061e-01
3.883347015044849027e-01 2.993340102799558977e+00
4.944733396030068229e-01 1.406964275448373103e+00
-7.009239478500921550e-01 -5.656185241567620814e+00
9.752863842004008688e-02 6.090550051437588763e+00
-4.907491666653339690e-01 1.529719547802929069e+00
3.926431995620805471e-01 5.391789270342423279e+00
2.578075427389391883e-01 4.343648098699675053e-01
-6.701818874244509783e-02 -3.805413442991237627e+00
5.992112420613144863e-01 5.996122918857160755e+00
5.587247939972566080e-01 2.275693895188308336e+00
-1.520516648765509182e-01 -1.104797451191004365e+00
-3.648141227429306799e-01 -7.025378663983822491e+00
-3.007890081585081754e-01 3.304949640314970294e-01
-1.477679399093557722e-01 -3.304949640314970516e+00
-6.923759776127398347e-01 -9.008348448172805334e+00
2.995389046005315636e-01 4.419189804764017460e+00
5.748998335253846514e-02 1.255880863319688734e+00
5.298747008446971080e-02 6.043336485147374759e-01
-1.703749778326654751e-02 -7.270889208692934425e-01
-4.513044131260895986e-01 -3.795970729733194382e+00
-2.433967282881283334e-01 -3.871512435797536789e+00
3.925310503051692712e-01 2.549532579671548671e+00
-2.912143591217252747e-01 -3.862069722539493988e+00
7.097377186695290607e-01 7.478628900369876042e+00
3.673115791568221655e-01 4.022595847926220713e+00
3.683100761047258254e-01 5.608971675277406810e+00
-5.275114397596019078e-01 -7.185904789370550105e+00
-7.577088816801644255e-02 -1.746901952737912822e+00
1.106080474153906534e-01 4.721356629021386531e-01
6.656643612585275149e-02 2.521204439897420269e+00
6.716587659923536902e-02 2.105725056543538365e+00
2.666604720894973912e-01 3.777085303217109225e-02
-5.975025311149453344e-01 -9.376614265236472789e+00
-3.774016452230479213e-01 -5.099065159343096898e-01
-5.482236672045334019e-02 2.152938622833752369e+00
1.704029865649105135e-01 3.437147625927569283e+00
4.136825499964560948e-01 4.475846084312274265e+00
2.321439997742806294e-01 6.421045015469084571e-01
-2.933238849521640490e-01 -3.777085303217109225e+00
-1.768714346791962766e-01 -2.795043124380660604e+00
-1.859646987663604589e-01 4.721356629021386531e-02
9.960256523914706728e-02 8.120733401916784278e-01
-1.819051550548143326e-01 2.738386844832404243e+00
-8.776329745249149272e-02 -3.097209948638029786e+00
4.901030766725321397e-02 3.031110955831729736e+00
2.736493907539227499e-01 3.049996382347815782e+00
2.691902152552823613e-01 4.268106392635332647e+00
9.912191063483688502e-02 0.000000000000000000e+00
1.659261337896821564e-01 -6.609899280629941143e-02
-7.889623281921854039e-03 -1.888542651608554612e-02
9.424142244918504163e-02 2.077396916769410073e-01
-2.614374190105721030e-01 -4.249220966119247045e+00
1.425214405160607767e-01 -6.326617882888657673e-01
2.165629067437482569e-01 2.691173278542190239e+00
-2.598979374125584552e-01 -2.870584830445003011e+00
-3.801694827506472973e-02 1.463620554996629686e+00
-4.213500674199271434e-01 -6.005565632115203556e+00
-1.068833419959669406e-01 -8.309587667077640294e-01
1.554565098641964675e-02 2.738386844832404243e+00
-1.784435722641110333e-01 -2.861142117186960210e+00
-2.125968130411293455e-01 -2.549532579671548449e-01
-3.585852836085395845e-01 -3.899840575571665191e+00
-3.648084969965861846e-01 -6.099992764695631564e+00
3.443893080059096667e-01 1.161453730739260948e+00
5.777734082402907756e-01 5.505101829438936001e+00
-1.937611097439604635e-01 9.065004727721061029e-01
5.002610293667227731e-02 -5.099065159343096898e-01
1.309999858458973758e-02 -7.554170606434218449e-02
7.676162674728340130e-02 3.739314450184938021e+00
-5.916024322860640172e-01 -5.439002836632636395e+00
7.722389221441508522e-02 -1.982969784188982065e-01
1.323298307783935812e-01 -1.133125590965132629e-01
-1.967323150762332329e-01 -5.665627954825663837e-01
-2.085612247470997604e-01 -3.229407934250628109e+00
-3.093229593650411169e-01 -2.530647153155463069e+00
1.312029943626149553e-01 3.427704912669526482e+00
1.053248769119615180e-01 2.549532579671548671e+00
2.902506585529884275e-01 1.794115519028126882e-01
-2.141037155123639429e-02 -3.389934059637355279e+00
1.320982183126981901e-01 -8.970577595140633020e-01
3.946620504543406072e-01 4.778012908569643002e+00
-2.383788992379885507e-01 -1.661917533415528059e+00
-2.584256842537790977e-01 -6.288847029856486692e+00
4.061451802613796347e-01 1.558047687577057472e+00
-2.502629958993833892e-01 -4.456960657796188663e+00
4.540754185808866250e-01 9.178317286817573972e+00
1.985640963810517967e-01 5.070737019568968940e+00
-1.963316167192794559e-01 -2.889470256961088168e+00
-3.950018050703187900e-01 -5.467330976406764798e+00
-3.393849233049720526e-01 -4.164236546796862726e+00
2.822820301228368689e-01 5.032966166536797736e+00
-3.287657972608937218e-01 -3.163308941444328948e+00
5.651733099030872287e-01 1.624146680383356856e+00
7.229655393088832982e-01 8.630639917851093301e+00
-3.303351574747039887e-01 -3.399376772895397636e+00
-1.727833208423494582e-01 -6.912066104887309770e+00
1.395406230785308788e-01 3.880955149055579145e+00
1.359388442082062332e-01 4.636372209699000990e+00
-1.756112088373581459e-01 5.004638026762668890e-01
1.966592783964899449e-01 -1.236995436803603132e+00
-5.187241195070210198e-01 -6.024451058631288269e+00
1.154066089063685713e-01 8.498441932238494090e-01
-4.484985662315859045e-01 -6.251076176824314601e+00
5.808514584796968805e-01 9.338843412204301586e+00
-2.623657475778193859e-01 1.539162261060971870e+00
-6.387174575161001788e-02 -3.314392353573012873e+00
-2.115356062551606298e-01 -2.719501418316318198e+00
-8.603831400655916062e-02 3.304949640314970294e-01
4.289391258485323322e-01 8.404014799658067858e+00
2.862595210628952058e-01 9.537140390623199959e-01
6.054952327716048299e-02 2.190709475865923128e+00
-7.491473821676322697e-02 1.765787379253998646e+00
-3.511118234942240401e-01 -9.310515272430173184e+00
-5.120071290128898334e-02 -2.596746145961762231e+00
-1.263263554066416661e-01 -3.852627009281451631e+00
-4.061731801999705072e-01 -4.749684768795514600e+00
8.735177296044757678e-02 3.984824994894049954e+00
7.559892434074709788e-01 1.406020004122568778e+01
3.803762911690142245e-01 3.465475765701697686e+00
-9.373400493242456388e-02 3.456033052443654885e+00
1.788374781302308203e-01 4.107580267248605921e+00
3.956478539363438018e-02 1.699688386447698873e-01
5.825477165067649565e-01 8.658968057625223480e+00
-4.214607468120856737e-01 -3.635444604346467212e+00
-4.214591990049974118e-02 2.927241109993259371e-01
1.106468500235885388e-01 -1.406964275448373103e+00
-3.044567354133279613e-01 -1.671360246673570860e+00
-4.464595244237275218e-02 -2.662845138768061837e+00
1.521856150653513040e-01 -2.672287852026104638e+00
8.722172437636804831e-02 2.370121027768735900e+00
3.241325742398132315e-01 3.890397862313622390e+00
-4.718952144817172845e-01 -4.664700349473129393e+00
-1.761151808023578014e-01 -2.105725056543538365e+00
-2.081653137019567890e-01 -3.371048633121270122e+00
-1.271251536701525908e-01 -3.106652661896072143e+00
-1.154816252346387573e-01 -5.193492291923524906e-01
-1.137621355430534081e-01 -2.606188859219805032e+00
7.964944196135163024e-01 9.404942405010601192e+00
-8.654565365782275477e-02 -4.211450113087076730e+00
-3.686518312779212270e-01 -7.790238437885287581e+00
1.117440569946973189e-01 4.730799342279428998e+00
4.821984607012583801e-01 1.040587001036313630e+01
-4.617062304602371214e-01 -2.134053196317666323e+00
1.154772301759870584e-01 5.099065159343096898e-01
-1.566978257272522712e-01 -2.237923042156137132e+00
1.872002286811262906e-01 2.313464748220479539e+00
2.431336100607730810e-01 -6.704326413210368596e-01
2.725256287804729838e-01 -1.888542651608554612e-01
-5.354099098333255924e-01 -4.551387790376616671e+00
6.690213719672785109e-01 3.182194367960414549e+00
-3.358498395135620651e-01 -5.014080740020712135e+00
-3.040165114781610001e-01 -1.982969784188982065e-01
-1.257863348801937890e-02 -5.948909352566946751e-01
8.389097800595120002e-01 4.740242055537471799e+00
-3.101447309639934410e-02 -4.456960657796188663e+00
-1.500935909568678339e-01 -8.215160534497211176e-01
6.107878826223084312e-01 8.319030380335682651e+00
1.700935025036540149e-01 7.100920370048164898e+00
-2.696267559861754148e-01 -6.713769126468410953e+00
-1.393085196846046703e-01 -2.643959712251976235e+00
2.334507196589741262e-01 3.333277780089098474e+00
-6.946799152157111523e-01 -3.597673751314296453e+00
5.320174151704345350e-02 6.232190750308229665e-01
4.294285257099151876e-01 3.021668242573687380e+00
2.112815183540073943e-02 2.483433586865249065e+00
-6.634083978040151708e-01 -6.354946022662785410e+00
1.312339997586708940e-01 3.380491346379312478e+00
-1.813622609712034761e-01 -7.837452004175501363e-01
-2.342892676566881993e-01 -1.095354737932961564e+00
2.574574673224886978e-01 7.082034943532079518e-01
8.267889247751432358e-02 5.571200822245235829e-01
-3.884808256608232035e-01 -4.088694840732520319e+00
4.972610366493585010e-01 5.533429969213064403e+00
1.262318675018283820e-01 1.482505981512715065e+00
-6.623917256271588672e-01 -3.994267708152092311e+00
5.331505665543125050e-02 1.444735128480544084e+00
-1.130632879084335213e-01 -2.549532579671548449e-01
-5.513849887654936888e-01 -6.978165097693608487e+00
-2.822081842660068007e-01 -1.491948694770758088e+00
-1.830409243990186730e-01 6.704326413210368596e-01
-2.379852753599467352e-01 -1.501391408028800889e+00
1.276848816010411336e-01 -2.880027543703045367e+00
2.618448766160640928e-01 6.742097266242540243e+00
1.542960023438567363e-01 4.371976238473803456e+00
2.059393323812145835e-02 2.370121027768735900e+00
2.423543711697519754e-01 4.334205385441633140e+00
-4.467000379783244712e-01 -6.874295251855138567e+00
1.508520690078098969e-01 -1.227552723545560359e-01
1.994213046812600143e-01 6.572128427597768940e+00
-1.708026950860006277e-01 -2.247365755414179933e+00
-1.459786510511292268e-01 -2.077396916769410073e-01
-2.236542969993626506e-01 -3.267178787282799313e+00
5.207073636686296858e-01 7.582498746208345963e+00
-5.897971883955970690e-02 -4.626929496440958522e-01
5.616634013016136295e-01 8.016863556078314801e+00
2.050967387303364586e-01 6.798753545790795494e-01
-1.069706357685963477e-01 1.803558232286169405e+00
4.178444729509908639e-01 3.909283288829707548e+00
-1.497144037841232622e-01 -1.595818540609228453e+00
-4.763890742865107414e-02 -5.760055087406091845e-01
9.040363807448718869e-02 2.927241109993259371e-01
1.540599284421098614e-01 -1.227552723545560331e+00
3.999980866871892249e-01 6.978165097693608487e+00
-3.389729367918556391e-02 2.096282343285495564e+00
2.283526496873793457e-02 -4.532502363860530514e-01
-2.541142254966575753e-01 -4.617486783182915389e+00
2.784143963956483003e-01 1.048141171642747782e+00
-1.462204908562623473e-01 -2.351235601252650298e+00
3.444067889835691898e-01 9.631567523203629078e-01
2.639689360854569067e-01 2.190709475865923128e+00
5.127419161542670634e-02 5.099065159343097342e+00
-1.456659324380641385e+00 -1.756344665995955623e+01
2.114096860102229469e-01 2.030183350479195958e+00
1.110847451740022640e+00 1.659084719438115130e+01
6.477032608162305305e-01 1.200168855097236253e+01
-3.157798346815283153e-01 -5.514544542696978802e+00
-3.818429482690051113e-01 -8.092405262142655431e+00
-5.215276233264739547e-01 -7.525842466660089158e+00
3.651458336377917946e-01 1.879099938350511811e+00
-1.272738927405538678e-01 -4.475846084312274265e+00
-4.636658094991567003e-01 -4.900768180924199413e+00
1.231123192077110962e-01 -1.463620554996629686e+00
-2.431500488713170538e-01 -5.693956094599792017e+00
-5.190193976261552739e-02 -0.000000000000000000e+00
-5.284030875842498087e-01 -1.803558232286169405e+00
5.176811698667792561e-01 4.900768180924199413e+00
6.048461939098627449e-02 5.854482219986518743e-01
9.614809919012492490e-01 1.142568304223175346e+01
4.792742390645713946e-01 3.276621500540842113e+00
-4.114194296839754003e-03 2.870584830445003011e+00
6.871526885602712020e-02 -6.137763617727801657e-01
-5.741046672780680121e-02 -3.456033052443654885e+00
-4.514636607347671804e-01 -6.458815868501256219e+00
3.526995202842685417e-01 2.389006454284821501e+00
-3.009185796101055410e-01 -5.297362137761995271e+00
2.549336148830776971e-01 4.060366700958391917e+00
-3.865903860912503487e-01 -3.918726002087750793e+00
1.960017132642320192e-01 2.398449167542864302e+00
2.632258031548895816e-01 7.365316341273362433e-01
2.222104841931066450e-03 -1.982969784188982065e-01
1.218288089725565182e-01 7.270889208692934425e-01
-3.767055490586595501e-01 -7.450300760595747640e+00
-2.090399972162238773e-01 -3.824298869507322785e+00
1.127518093597531523e-01 6.713769126468410953e+00
-4.000264690103585430e-01 -6.345503309404742609e+00
2.430048706770766564e-01 2.804485837638703405e+00
-3.634905826340216195e-01 -6.043336485147374759e-01
-8.072965635946002805e-02 -1.737459239479870021e+00
-7.384809907563997244e-01 -1.106685993842612881e+01
4.822851852720198007e-01 8.073519835626571606e+00
-4.399524827271451555e-01 -5.646742528309578013e+00
-1.468845794739276067e-01 -9.442713258042773061e-02
-1.254487458433852787e-01 -1.227552723545560331e+00
4.161339249729397588e-02 -1.321979856125988229e-01
4.253857079129273466e-01 3.654330030862552814e+00
3.977107596365061504e-01 5.778940513922176336e+00
1.880426727436005363e-01 8.970577595140633020e-01
9.876652097608687453e-02 1.274766289835774336e+00
2.578888501193090099e-01 -2.171824049349837527e-01
-2.175284045893950691e-01 -5.826154080212390340e+00
-1.687868532997438276e-01 -1.152011017481218369e+00
3.020517771731319814e-02 4.929096320698327816e+00
-3.072576537391516482e-01 -1.463620554996629686e+00
4.386349932053022482e-01 5.646742528309578013e+00
7.298509277936395812e-01 7.176462076112506416e+00
7.127174837413216002e-01 7.412529907563576437e+00
3.166098374190716713e-01 3.153866228186285703e+00
-4.051365434031407031e-01 -5.948909352566946751e+00
-1.859297208822343339e-01 -6.364388735920829099e+00
-6.381061579237217590e-03 -6.260518890082358290e+00
6.447998687439669974e-01 5.467330976406764798e+00
2.969735555752975875e-01 7.620269599240517167e+00
-1.396308682621104080e-01 -2.398449167542864302e+00
-1.105925536808665677e-01 -1.255880863319688734e+00
-5.395674763296209875e-01 -4.834669188117899807e+00
5.404650415286742504e-01 5.618414388535449611e+00
-8.287675159276094994e-02 2.747829558090447044e+00
-1.262225763796202549e-01 -8.120733401916784278e-01
5.489408628813023938e-01 4.419189804764017460e+00
6.652518339939215153e-01 5.656185241567620814e+00
4.452222338697850446e-01 -4.721356629021386531e-02
3.521321395690097389e-01 3.323835066831056118e+00
2.258066474933030088e-01 1.605261253867271143e-01
-8.375441735928756959e-02 -2.832813977412831918e-01
3.113544897025902203e-02 3.210522507734542286e-01
-3.596125931072701176e-01 3.304949640314970294e-01
-2.938694555415286569e-01 -5.561758108987192806e+00
2.805397331765079882e-01 6.421045015469084571e-01
4.838989177968099908e-01 4.419189804764017460e+00
3.605272819859050570e-01 3.408819486153440881e+00
-2.771281392922427256e-01 2.370121027768735900e+00
-6.521957111084271397e-02 2.143495909575709568e+00
-1.876734322777756925e-01 -3.635444604346467212e+00
4.404578231611571693e-01 5.325690277536123673e+00
-2.407525668651991357e-01 -5.212377718439610064e+00
3.980563987533033421e-01 8.177389681465040638e+00
-4.842472855791141173e-01 -8.319030380335682651e+00
-2.089218139235202998e-01 -4.541945077118572982e+00
2.646839056684506253e-01 -1.076469311416876184e+00
2.985306049126713046e-01 2.473990873607206264e+00
2.938555483295590132e-01 2.577860719445677073e+00
-3.352159727164825131e-01 -3.116095375154114944e+00
3.151049336363561659e-01 2.115167769801581166e+00
7.075258312043848641e-02 4.192564686570991128e+00
9.770739047689058071e-03 3.777085303217109225e-01
-2.422216347776717238e-01 -2.417334594058949904e+00
1.730089952830750066e-01 2.124610483059623522e+00
2.386556767972368431e-01 3.550460185024082449e+00
-6.193038199438264391e-01 -5.476773689664808487e+00
-2.475915347355239771e-01 -3.928168715345793149e+00
4.156816910432546419e-01 7.252003782176848823e+00
-1.142400901338118113e-01 -2.426777307316992705e+00
-6.025859968535007133e-02 1.133125590965132767e+00
2.472228106586520924e-01 6.893180678371223502e-01
2.805345065223363021e-01 1.982969784188982398e+00
-6.636293609745534949e-01 -7.941321850013970618e+00
3.342163255400839028e-01 6.477701295017340932e+00
-6.781421318045820212e-02 -3.607116464572338810e+00
-3.064363906940659535e-02 -2.710058705058275841e+00
-7.520585169206628340e-02 1.510834121286843690e-01
-2.928070032421595248e-01 2.285136608446350692e+00
-2.581889583360272855e-01 -6.638227420404069434e+00
-8.553310580400258489e-01 -9.027233874688890936e+00
-3.459225235889047678e-02 -1.038698458384704981e+00
-1.922272388395845633e-01 -4.409747091505974659e+00
5.924173685522201582e-01 3.739314450184938021e+00
6.091496100061048746e-02 1.331422569384030918e+00
2.639886852574863663e-01 5.287919424503952470e+00
-1.389304911523433772e-01 -7.714696731820944287e+00
5.536425115225486193e-01 1.027367202475053531e+01
1.307779388209141247e-01 1.029255745126662180e+00
6.704641098488431927e-01 1.482505981512715287e+01
3.297658327412910095e-01 1.000927605352533778e+00
-5.329050074011644211e-01 -7.110363083306208587e+00
4.594774074260491448e-01 1.385246034954874617e+01
3.056946681804800781e-01 5.750612374148048822e+00
-3.781832233605636733e-03 -1.737459239479870021e+00
-4.693307329303631481e-01 -1.205834483052062112e+01
-5.606723259131011217e-01 -4.249220966119247045e+00
9.292129189320284810e-03 -1.794115519028126604e+00
6.597317630145511647e-01 6.855409825339052965e+00
4.020171568140628593e-01 3.588231038056253208e+00
1.791547727353505204e-01 3.446590339185611640e+00
7.359745492081465335e-02 2.530647153155463069e+00
-4.434236703608777641e-01 -6.232190750308229887e+00
-7.324145551177881908e-01 -9.386056978494515590e+00
-3.228439074750576177e-02 -1.510834121286843690e-01
-2.275939719998439636e-01 -1.982969784188982398e+00
9.347941541247524189e-01 1.217165738961713295e+01
6.510389395803828361e-02 1.076469311416876184e+00
-3.099590300958596223e-01 -6.524914861307554936e+00
-3.398764663077876585e-02 -9.253858992881917045e-01
-3.319106241585124129e-01 -2.039626063737238759e+00
3.239289226702687374e-01 -1.510834121286843690e+00
-5.642819954536304472e-01 -9.584353956913414407e+00
5.532942624930609066e-02 -1.388078848932287501e+00
-3.874750198999840078e-01 -2.294579321704393493e+00
2.774272548306962460e-01 3.427704912669526482e+00
-7.176716480630593309e-02 -3.786528016475151581e+00
4.845641533933304212e-01 5.892253073018689946e+00
-1.873712568119138833e-01 -1.369193422416202122e+00
-4.624391990470069214e-01 -3.286064213798884470e+00
-1.217270881994918091e-01 -2.096282343285495564e+00
5.344852367454981934e-01 7.072592230274035607e+00
-1.881171422152986550e-01 -2.426777307316992705e+00
-5.917971076874944947e-01 -6.581571140855811741e+00
1.553355388662318592e-01 5.892253073018689946e+00
1.126620527885398987e-01 2.983897389541516176e+00
4.888955673411151670e-01 3.965939568377964797e+00
7.438074297486324538e-02 -5.665627954825663837e-01
2.327053555731607160e-01 5.221820431697653753e+00
2.832893928691275764e-01 3.002782816057601778e+00
1.976983698740775730e-01 3.219965220992585309e+00
3.814615373168039891e-01 4.296434532409461049e+00
-3.594891421735822434e-01 -2.039626063737238759e+00
-6.152273168195162567e-01 -9.518254964107114802e+00
-5.904784906639323205e-01 -6.987607810951651288e+00
5.683265980053148203e-01 5.967794779083032353e+00
3.712209645655586421e-01 3.814856156249279984e+00
-1.130444385196472251e-01 2.757272271348489401e+00
4.158052430682777217e-02 -2.417334594058949904e+00
7.024740365647548224e-01 4.230335539603162331e+00
1.242896635306263015e-01 3.418262199411483682e+00
7.508093908044428944e-02 4.343648098699675053e-01
1.043135243000117007e-01 3.201079794476499707e+00
5.335497794866613797e-01 4.683585775989214994e+00
5.264855814412824353e-01 5.495659116180894088e+00
-6.588786511091702103e-01 -8.101847975400698232e+00
2.336809499829121950e-01 1.794115519028126882e-01
6.231952362885747471e-02 1.227552723545560331e+00
-1.243102967799531722e-01 1.067026598158833162e+00
3.410004103959427546e-01 4.173679260054905527e+00
-4.898171982519834017e-02 -7.270889208692934425e-01
-5.753362760227309636e-01 -4.343648098699675053e+00
3.414595330215647873e-01 2.086839630027452763e+00
-2.878563201960731566e-01 -7.544727893176174760e+00
2.334389435437246862e-01 3.399376772895397747e-01
4.070364012533320697e-01 5.590086248761321208e+00
6.108930899615965249e-01 7.214232929144677620e+00
-7.487246179108751898e-01 -7.667483165530730282e+00
1.205891805201287081e-01 3.012225529315644135e+00
-5.290133028453436470e-01 -9.065004727721062139e+00
-8.779347000006015866e-03 1.897985364866597191e+00
5.186751535495814219e-02 -8.498441932238494090e-01
-8.010022857909431249e-01 -8.309587667077639850e+00
-1.731603027454087784e-01 -2.171824049349837527e+00
-3.667537704360157580e-01 -1.076469311416876184e+00
-7.596785647319782842e-02 6.421045015469084571e-01
-3.292156048473028340e-01 -5.665627954825663615e+00
-2.647868249238771177e-01 -5.335132990794166474e+00
2.443443053770080753e-01 -2.360678314510693265e-01
6.324914770577457768e-01 6.411602302211042215e+00
1.260176119289833085e-01 -2.417334594058949904e+00
7.680444209792505750e-02 2.294579321704393493e+00
-7.466690640477821606e-02 6.421045015469084571e-01
-4.682042225975773242e-01 4.154793833538820147e-01
-4.686842364812041639e-01 -6.798753545790795272e+00
3.429800170559210715e-01 2.011297923963110357e+00
-2.739837616926982800e-01 -1.558047687577057472e+00
1.579562035880560933e-01 1.340865282642073719e+00
1.992605509131491204e-01 3.531574758507997291e+00
-1.179743790449068047e-01 -8.139618828432869435e+00
-2.847409865613602098e-01 -2.096282343285495564e+00
3.920628155432583917e-01 9.697666516009928017e+00
2.795373528239754601e-01 8.347358520109811053e+00
-2.273246117083976663e-03 3.248293360766713711e+00
6.839752917398441712e-01 1.449456485109565484e+01
-1.536216187116579424e-01 -3.210522507734542952e+00
-1.795720361276451349e-01 -5.854482219986518743e-01
-1.272804045336518031e-01 -5.136836012375267657e+00
-2.663181992189956326e-01 -6.704326413210368596e-01
2.079029091395024897e-01 -2.275693895188308336e+00
-2.471612098987579220e-01 -1.831886372060297807e+00
-1.918590745680228971e-01 -5.306804851020038072e+00
-7.497486443298599923e-01 -9.244416279623873578e+00
4.580082145236787916e-01 5.977237492341074265e+00
-7.105919103266660208e-01 -6.232190750308229665e-01
2.310352782863112631e-01 6.005565632115203556e+00
3.230374939565981984e-01 -3.021668242573687380e-01
8.963440767767945072e-01 3.427704912669526482e+00
7.303857909673416859e-01 9.168874573559532948e+00
-1.856912060129121966e-01 -2.804485837638703405e+00
4.041809767672559506e-01 4.117022980506648722e+00
-1.690379712645540822e-01 -2.662845138768061837e+00
-4.030545033952150913e-01 -3.673215457378637971e+00
-1.120370009093384252e-02 5.665627954825663143e-02
5.066694783516557665e-01 5.439002836632636395e+00
-3.928476617530254345e-01 -4.173679260054905527e+00
2.250854676185789702e-03 4.844111901375941720e+00
-4.722844185099170922e-01 -4.447517944538145862e+00
2.164997969808336309e-01 5.278476711245909669e+00
4.621998980724596473e-01 1.699688386447698873e-01
8.566198671928357822e-01 7.686368592046816772e+00
-4.626838354517923690e-01 -5.014080740020712135e+00
3.567326687130337182e-01 9.159431860301489037e-01
-4.330749880995228840e-01 -6.968722384435566575e+00
2.497940814598472725e-01 4.541945077118572982e+00
-4.119191831078938826e-01 -1.595818540609228453e+00
1.712508518371859967e-01 -1.699688386447698873e-01
5.483212179982144274e-02 6.893180678371223502e-01
3.033463384103523008e-01 2.360678314510693099e+00
-8.676820824785290431e-02 -1.388078848932287501e+00
-1.560539744114769478e-01 -3.474918478959740042e+00
-2.364827643388069667e-01 4.721356629021386531e-01
6.062306297486044215e-01 7.110363083306208587e+00
-6.801332975493190602e-02 -2.832813977412831807e+00
-1.295197545008832107e-01 -3.097209948638029786e+00
8.118704924687771829e-01 5.561758108987192806e+00
5.106196871572421525e-01 7.308660061725105628e+00
-7.555338204932741941e-02 -2.105725056543538365e+00
9.567016217504167863e-02 7.743024871595074465e-01
2.049705266240211821e-01 5.193492291923524462e+00
-3.760011957850973308e-01 -2.568418006187633829e+00
-1.470925670291464704e-01 9.442713258042773061e-01
2.171334591815866910e-01 1.982969784188982065e-01
3.504087892977363339e-01 5.127393299117225745e+00
3.266763772541537159e-01 2.171824049349837527e+00
2.682040475762436857e-02 -2.558975292929591028e+00
-2.111792977443275876e-01 -1.860214511834425988e+00
4.016030854216718904e-01 1.019813031868619380e+00
2.099080434576559850e-01 3.805413442991237627e+00
3.775113687086050218e-01 5.901695786276732747e+00
-2.081420069244246107e-01 -2.030183350479195958e+00
-1.681274611890085091e-01 -4.041481274442306315e+00
-6.141297260769650324e-01 -4.098137553990563120e+00
-3.166919734769523265e-01 -5.354018417310252076e+00
-1.474987967815208634e-01 -2.181266762607880327e+00
2.166801592601320936e-01 -1.699688386447698818e+00
-4.004075350474886053e-01 -6.619341993887982944e+00
3.973141488265622967e-01 5.797825940438262826e+00
-1.941521378689336219e-01 -4.532502363860531069e+00
2.071625564358774152e-01 2.530647153155463069e+00
7.431880174687698071e-02 1.425849701964458704e+00
3.625026218602120376e-01 8.602311778076964899e+00
1.558377428028313305e-01 1.152011017481218369e+00
-1.684023192123461632e-01 -4.069809414216434718e+00
-5.805400902343450520e-01 -5.089622446085054541e+00
1.781507644280074520e-01 -1.605261253867271143e-01
2.226918040797374876e-01 2.370121027768735900e+00
1.683139619870917258e-01 2.946126536509344973e+00
-1.151035775671691852e-01 -2.832813977412831807e+00
4.125496210300316213e-01 2.152938622833752369e+00
-7.911906820239435201e-02 9.159431860301489037e-01
3.912996723797644294e-01 6.468258581759299908e+00
1.068130121094734986e-01 4.258663679377290734e+00
1.861347311434664031e-01 4.154793833538820147e-01
1.149767777129017954e-01 2.332350174736564696e+00
-1.072888127117929413e-01 -1.331422569384030918e+00
5.259202181482831584e-01 6.921508818145352571e+00
-1.818850812346734305e-02 8.309587667077640294e-01
1.263204887880468030e-01 1.029255745126662180e+00
-5.276443846637446367e-01 -5.637299815051535212e+00
5.666210731272453699e-03 4.456960657796188663e+00
2.128966509167384401e-03 -1.284209003093816914e+00
-5.223299970511183776e-01 -9.357728838720387188e+00
2.346177706057336054e-01 1.000927605352533778e+00
-2.126346524727981413e-01 4.532502363860530514e-01
7.905240900865355691e-01 1.137846947594154123e+01
3.109706909539735609e-01 5.278476711245909669e+00
-2.691286454683659568e-01 -2.030183350479195958e+00
-1.539991211939392146e-01 -2.228480328898094331e+00
-1.065659424271583472e-01 -8.120733401916784278e-01
3.209397227190953217e-01 4.268106392635332647e+00
3.267340964451204699e-01 8.866707749302163322e+00
9.644107174556407203e-02 2.880027543703045367e+00
-1.735289060611983070e-01 -6.638227420404069434e+00
1.612247896225171839e-01 8.498441932238494367e-02
3.562083861460781375e-01 7.214232929144677620e+00
-5.956180563605848466e-01 -4.494731510828359866e+00
1.905223829404901204e-01 2.634516998993933434e+00
-1.801374580940385828e-01 -2.398449167542864302e+00
-3.516386384237987217e-01 -2.719501418316318198e+00
-5.653163739202959892e-01 -4.806341048343771405e+00
1.566125483813110286e-01 -2.143495909575709568e+00
-5.088945318524363826e-01 -9.707109229267970818e+00
-4.004619000633259651e-02 6.043336485147374759e-01
-1.777905444569134463e-01 -1.473063268254672487e+00
6.053049502236133028e-01 4.202007399829033929e+00
5.432706079532736293e-02 1.680802959931613438e+00
2.468825799670075483e-01 3.248293360766713711e+00
-1.585809164128098303e-01 -3.049996382347815782e+00
-1.030563831659004337e-01 1.822443658802255229e+00
1.904132272003540571e-01 3.031110955831729736e+00
4.858351646478948488e-02 -3.503246618733868445e+00
-2.001468135943085813e-01 -8.970577595140633020e-01
2.190303108603751658e-01 -3.021668242573687380e-01
1.398237068609002424e-02 -1.321979856125988118e+00
4.843365390465914078e-01 5.797825940438262826e+00
6.185879692143089192e-01 6.921508818145352571e+00
-2.840900393376512012e-01 -4.900768180924199413e+00
-2.674638037130561141e-01 -4.154793833538819925e+00
-1.072225380870832773e-01 2.832813977412831571e-02
-3.959394275457792656e-01 -4.541945077118572982e+00
2.612822607566980260e-01 4.032038561184264402e+00
-7.212391412947891656e-01 -1.152011017481218147e+01
6.640523545911351452e-03 1.227552723545560359e-01
-3.426942747725356675e-01 -2.842256690670874164e+00
1.441041368363702932e-03 -1.321979856125988118e+00
3.870861452583004292e-01 3.352163206605184076e+00
3.016518768472871703e-01 -9.631567523203629078e-01
2.225808152779939000e-02 -4.088694840732520319e+00
4.156535770067801283e-02 3.805413442991237627e+00
3.623036229576194200e-01 3.975382281636007153e+00
-1.374760589313035464e-01 -6.893180678371223502e-01
2.509531147518943572e-01 7.658040452272689258e+00
-4.281456180825940483e-01 -2.398449167542864302e+00
7.343352888793309718e-01 7.176462076112506416e+00
6.407775337958410145e-02 -1.567490400835100273e+00
5.692696285524239119e-01 5.514544542696978802e+00
4.040281561749456407e-01 2.804485837638703405e+00
1.121024059179074467e-01 -1.605261253867271143e-01
2.053356048918572319e-01 5.070737019568968940e+00
5.502200276603270712e-01 2.965011963025430131e+00
-7.736957999122737739e-01 -1.059472427552399054e+01
1.126190757122277064e-01 2.313464748220479539e+00
2.336564418352049533e-01 -1.454177841738586885e+00
4.338000347152520114e-03 -2.389006454284821501e+00
6.832201515525110347e-02 8.781723329979778114e-01
4.259601628859874256e-01 8.743952476947606911e+00
-1.805737140160858789e-01 -3.191637081218456906e+00
9.084832220368097566e-01 6.477701295017340932e+00
6.796677971023598053e-01 5.193492291923524462e+00
4.010202740267275745e-01 6.015008345373246357e+00
-9.974352680212011935e-01 -1.043419815013726293e+01
-2.589398127962569407e-01 -2.445662733833077862e+00
9.055651925423272020e-02 3.947054141861878751e+00
4.005225131836628316e-01 6.591013854113855430e+00
3.489960245256328308e-01 9.716551942526013619e+00
6.866608388457753342e-01 7.743024871595073577e+00
-2.834886758690989828e-01 -4.239778252861205132e+00
1.127350540180501320e-01 2.134053196317666323e+00
-1.173207916676452661e-01 -2.351235601252650298e+00
8.740567293624670331e-01 1.141624032897371066e+01
3.075955512791984092e-01 2.219037615640051531e+00
-3.710553962533728600e-01 -2.795043124380660604e+00
-1.402500736414955984e+00 -1.805446774937778187e+01
2.065109760654583737e-01 7.743024871595074465e-01
5.277523213712884687e-01 6.628784707146025745e+00
3.138917030088383964e-02 -2.322907461478521896e+00
4.877497246170064416e-01 5.287919424503952470e+00
-6.432763801574787887e-01 -5.354018417310252076e+00
-8.008678832637019518e-01 -5.382346557084380478e+00
-2.961904424254916401e-01 -7.025378663983822491e+00
7.710942511245093556e-01 7.705254018562903262e+00
4.961012661712611016e-01 8.300144953819597049e+00
2.280163792105687759e-01 3.333277780089098474e+00
-3.256061865075132178e-01 -7.875222857207672789e+00
-4.352679864406950871e-01 -1.150122474829609764e+01
4.610666534813986916e-01 1.510834121286843690e-01
-6.139147001599588871e-02 3.210522507734542952e+00
5.766699423369492372e-03 1.850771798576383409e+00
2.291282197463245796e-02 4.220892826345118642e+00
-2.526380403032731925e-01 -2.219037615640051531e+00
-2.333634951909896726e-01 -3.257736074024756956e+00
-4.105278042423495255e-01 -7.346430914757275943e+00
2.278243649892208456e-01 1.397521562190330302e+00
-7.506217253434289693e-01 -6.024451058631288269e+00
-3.901947708312240165e-02 -6.893180678371223502e-01
5.047563452360557257e-01 6.827081685564924562e+00
4.473091803149694123e-01 5.287919424503952914e-01
-5.998764597004377364e-02 -3.238850647508670466e+00
3.041886139018302737e-01 5.495659116180894088e+00
-2.697504413049418570e-01 -1.784672805770084025e+00
-1.103930113566552462e+00 -6.024451058631288269e+00
-3.872156629897943736e-01 -2.370121027768735900e+00
2.840109638809411030e-01 9.914848920944911992e-01
-1.278763407974298494e-01 3.692100883894724461e+00
-1.313780200856895855e-02 7.931879136755928261e-01
2.174638406918363298e-01 3.474918478959740042e+00
4.734052343541473862e-01 3.427704912669526482e+00
-3.386403974174561626e-01 -3.229407934250628109e+00
2.221940246520302253e-01 1.879099938350511811e+00
-3.222215687546189367e-01 -4.334205385441633140e+00
-4.405977647188323854e-01 -5.363461130568294877e+00
8.627352618647389504e-02 9.442713258042773061e-02
-1.419039935602837976e-01 1.548604974319014893e+00
1.916801501272158426e-02 3.418262199411483682e+00
-1.564934722246876520e-01 2.332350174736564696e+00
-6.248850180651625008e-01 -3.106652661896072143e+00
6.977143924251635876e-02 -2.426777307316992705e+00
-3.507913204127121598e-01 -5.325690277536123673e+00
1.205154553267459017e-01 9.348286125462345053e-01
-2.973262444476798549e-01 -3.899840575571665191e+00
4.286017446391749419e-01 6.789310832532754247e+00
-1.143962117967436964e-01 -1.208667297029474952e+00
-7.954237197872572607e-02 -1.463620554996629686e+00
1.929410600399074360e-01 4.787455621827685803e+00
1.626873951762526360e-01 4.249220966119247045e+00
-1.304517361021114985e-01 -4.702471202505300596e+00
-9.816515881955681366e-02 -8.970577595140633020e-01
-2.241556571490541799e-02 -1.803558232286169405e+00
-9.409200690255553612e-02 -3.890397862313622390e+00
-4.581882826359868210e-01 -8.621197204593052277e+00
-5.852855943792190097e-01 -9.518254964107114802e+00
5.020464866500407020e-01 7.223675642402720420e+00
1.020509239423029291e+00 1.623202409057552487e+01
1.138938040987461792e-01 -1.123682877707089967e+00
-5.611337818186077353e-01 -7.610826885982475254e+00
-7.621705945316470387e-01 -8.243488674271340244e+00
-3.681754225033392336e-01 -4.740242055537471799e+00
-3.066559000357426679e-01 -1.236995436803603132e+00
1.725166389856235549e-01 3.965939568377964131e-01
-6.175465242618238815e-01 -9.858192641396655631e+00
5.872728597469945022e-01 7.846894717433543498e+00
-9.533039947263654001e-01 -1.233218351500386056e+01
1.321918063557405154e-01 1.208667297029474952e+00
3.872992195416006811e-01 4.447517944538145862e+00
8.288707628837247432e-01 1.371081965067810593e+01
6.550703085048852348e-01 6.156649044243887481e+00
1.240698278709475993e-01 -1.369193422416202122e+00
-1.819726443381433634e-01 -4.929096320698327816e+00
-3.470197636471028524e-01 -3.021668242573687380e+00
4.579854997395503835e-01 3.125538088412157300e+00
3.255613253255537631e-01 1.041531272362117733e+01
2.372606894941856337e-01 3.541017471766039648e+00
-1.441886446441762448e-01 -5.476773689664808487e+00
2.881602933348671042e-02 -4.060366700958392139e-01
-6.825140143941041959e-01 -9.244416279623873578e+00
6.748104345777596880e-01 8.819494183011949318e+00
-1.710827429699190716e-01 1.699688386447698818e+00
5.054183078700701381e-01 7.979092703046143598e+00
1.433830784325395569e-01 -1.293651716351859937e+00
-2.782339163356962186e-01 -4.381418951731846256e+00
1.763179627680622197e-02 -1.303094429609902516e+00
2.271939104839696966e-01 3.106652661896072143e+00
-1.339029749400344471e-01 7.082034943532079518e-01
6.849969241473559400e-02 3.965939568377964131e-01
4.103748395686401818e-01 3.673215457378637971e+00
-3.852492668786432206e-02 7.554170606434218449e-01
1.405130381632658798e-01 5.099065159343096898e-01
4.321120781122546051e-01 6.553243001081684227e+00
-1.239795674359213951e-01 -4.135908407022734323e+00
-9.615252171882144282e-04 1.397521562190330302e+00
1.637571876368828228e-01 3.380491346379312478e+00
-4.277660583722798782e-01 6.987607810951651510e-01
-3.147586665379603077e-01 -4.796898335085728604e+00
-8.643154367713444530e-02 -5.278476711245909669e+00
1.481188354292514442e-01 -2.710058705058275841e+00
4.425898272580414683e-01 1.491948694770758088e+00
2.799293547856367415e-01 2.001855210705067556e+00
5.976779006018432261e-01 1.175617800626325149e+01
-2.271094905086997739e-01 -2.389006454284821501e+00
-3.425565152366139565e-01 -8.564540925044795472e+00
-5.407521905468581913e-01 -8.158504254948955037e+00
-1.615314626353629712e-01 2.171824049349837527e-01
-5.753098712768855288e-02 -3.597673751314296453e+00
-1.252908296616191824e-02 1.076469311416876184e+00
1.455104287470756486e-01 3.682658170636681216e-01
-1.029873166805821971e-01 -2.842256690670874164e+00
1.097136120499909578e-01 7.554170606434218449e-01
1.510478975030138116e-01 1.595818540609228453e+00
-9.840994594465529710e-02 -1.831886372060297807e+00
2.530596024705228722e-02 -4.060366700958392139e-01
5.210347963591694942e-01 7.799681151143330382e+00
4.509245738066070541e-01 8.913921315592377326e+00
5.536802108750797646e-02 4.504174224086402667e+00
6.622190420159088653e-01 8.016863556078314801e+00
-7.911176380714249334e-02 -4.098137553990563120e+00
-3.732617224099116782e-01 -5.344575704052209275e+00
-5.659038476219627016e-03 -1.388078848932287501e+00
-2.978486737816410934e-01 -5.948909352566946751e-01
2.307730170698629457e-01 9.933734347460996261e+00
5.205547959559773119e-01 4.447517944538145862e+00
1.404835165215042037e-01 -4.589158643408786986e+00
2.287469865662238588e-01 8.876150462560206122e-01
-4.808166950989677113e-02 -1.916870791382682571e+00
1.483984294475031440e-01 0.000000000000000000e+00
-5.091423619369600528e-01 -1.907428078124639992e+00
-3.395889678791507715e-01 -4.305877245667504738e+00
2.805745549117110160e-01 1.019813031868619380e+00
-4.132040999272774684e-01 -1.076469311416876184e+00
1.467197359420192027e-01 5.354018417310252076e+00
4.108101209713751478e-01 5.363461130568294877e+00
-8.639462012639720356e-02 -5.117950585859182056e+00
2.196978227887372570e-01 4.853554614633985409e+00
4.970073745576547575e-01 6.194419897276059572e+00
1.103222707865520458e-01 1.558047687577057472e+00
1.052290097146608011e-01 1.737459239479870021e+00
1.652514174534800151e-01 -1.964084357672896575e+00
4.171291074835571933e-01 2.228480328898094331e+00
4.461718158402728368e-02 -3.125538088412157300e+00
-5.259652058708961242e-01 -3.777085303217109225e+00
2.473267803238119456e-01 2.766714984606532202e+00
-1.407933446977611101e-02 -2.936683823251302172e+00
2.150216766807938953e-02 1.794115519028126882e-01
2.840623161513609538e-02 2.067954203511367162e+00
3.778157896352789535e-01 9.159431860301489037e-01
-2.758346573935413493e-01 -4.834669188117899807e+00
1.054000707668837668e-02 2.832813977412831571e-02
-2.225350853232128390e-01 -3.134980801670200545e+00
6.881971491708067656e-01 1.036809915733096332e+01
-4.312913350016866001e-03 1.558047687577057472e+00
-3.419332899551589811e-01 -3.361605919863226877e+00
-6.409738618825395334e-03 -1.586375827351185652e+00
5.201151072451407620e-01 5.221820431697653753e+00
-3.974328023912516161e-01 -7.931879136755929594e+00
-1.435297299513608460e-01 -3.918726002087750793e+00
-6.093416533803455160e-01 -6.147206330985845568e+00
-6.849567160571929936e-01 -4.721356629021386198e+00
8.943301193192559895e-02 9.253858992881917045e-01
6.543627706876678496e-02 1.236995436803603132e+00
-4.660902101839778378e-02 1.142568304223175346e+00
-1.566408578046002975e-01 -2.407891880800906659e+00
3.014503039015875574e-01 4.910210894182241437e-01
-5.965651189055737325e-02 -7.554170606434218449e-02
-3.670893381786075049e-01 -1.718573812963784642e+00
-1.970111006372144979e-01 -2.134053196317666323e+00
-4.457252131047098609e-01 -6.751539979500581268e+00
5.113131027415003527e-02 -2.058511490253324361e+00
3.992927953284555742e-01 4.079252127474477518e+00
-1.194550086156355995e-01 -3.588231038056253763e-01
-2.025169150832916987e-01 -1.945198931156811195e+00
4.340692152967586259e-01 3.106652661896072143e+00
2.614935460591778504e-01 4.249220966119247045e-01
2.050072087637554510e-02 2.105725056543538365e+00
-4.816799775152973417e-01 -4.390861664989889057e+00
4.809205322821515083e-02 -9.442713258042773061e-02
4.619695008092244981e-02 1.284209003093816914e+00
-6.029112873981833376e-01 -7.714696731820944287e+00
4.078743142372295294e-01 6.241633463566272688e+00
-2.042792710007456936e-01 -2.549532579671548671e+00
7.254314610337527780e-01 1.101020365887787200e+01
2.698643494414170729e-01 1.728016526221827442e+00
-1.241767299107137401e-01 -3.295506927056927715e+00
-1.446717209064057041e-01 -2.341792887994607497e+00
-1.882561341939952837e-01 -8.687296197399350106e-01
-1.860937919915747057e-02 2.266251181930265535e+00
-4.740899516383927370e-01 -4.919653607440284127e+00
1.176327965610369092e-01 -1.208667297029474952e+00
6.194762138203927515e-01 7.261446495434891624e+00
2.649017707460629700e-01 3.550460185024082449e+00
-5.825996330680761372e-03 -4.598601356666829787e+00
3.029980244733947517e-02 -1.435292415222501505e+00
-4.213475337605491200e-01 -4.362533525215760655e+00
3.496556083363957512e-01 2.643959712251976235e+00
1.553491729665273380e-01 8.120733401916784278e-01
1.794707591617343279e-01 3.890397862313622390e+00
-2.195564293283993607e-01 -6.241633463566272688e+00
3.685974699352683182e-01 4.362533525215760655e+00
-6.365752712342090947e-01 -7.233118355660764109e+00
-3.117597402092973091e-01 -7.771353011369201091e+00
4.565244085953215070e-01 3.342720493347141719e+00
-3.950194092135198010e-02 -1.775230092512041224e+00
[truncated: 2,659,816 more chars]
