# Supplementary material for: Quadrupolar 23Na+ NMR relaxation as a probe of subpicosecond collective dynamics in aqueous electrolyte solutions
Source: Nat Commun. 2023 Jan 5;14:84. doi: 10.1038/s41467-022-35695-3 (PMC9816157; doi:10.1038/s41467-022-35695-3)
Supplement: Supplementary file 3 — Source data [file 41467_2022_35695_MOESM3_ESM.zip › Source Data/Figure1/fig1d_efg_variance_gamma0_prime.dat]

# c (mol/kg); 	 efg variance (10^42 V^2/m^4); 	 efg variance err (10^42 V^2/m^4)
0.000000000000000000e+00 2.442363374279011623e+00 3.402167099061565586e-02
1.000000000000000000e+00 2.410926372248084704e+00 3.382364072636352692e-02
2.000000000000000000e+00 2.397152428059276641e+00 3.325077882253014983e-02
3.000000000000000000e+00 2.348376460990673653e+00 3.268245988958304316e-02
4.000000000000000000e+00 2.326338150288580486e+00 3.251900903119371578e-02
5.000000000000000000e+00 2.282909714493279729e+00 3.167062546333399703e-02
