# Supplementary material for: Quadrupolar 23Na+ NMR relaxation as a probe of subpicosecond collective dynamics in aqueous electrolyte solutions
Source: Nat Commun. 2023 Jan 5;14:84. doi: 10.1038/s41467-022-35695-3 (PMC9816157; doi:10.1038/s41467-022-35695-3)
Supplement: Supplementary file 3 — Source data [file 41467_2022_35695_MOESM3_ESM.zip › Source Data/Figure1/fig1c_gamma_eff.dat]

# c (mol/kg); 	 gamma; 	 gamma err
0.000000000000000000e+00 1.053999999999999915e+01 1.100000000000000006e-01
1.000000000000000000e+00 1.064000000000000057e+01 7.000000000000000666e-02
2.000000000000000000e+00 1.065000000000000036e+01 5.999999999999999778e-02
3.000000000000000000e+00 1.066000000000000014e+01 5.000000000000000278e-02
4.000000000000000000e+00 1.072000000000000064e+01 4.000000000000000083e-02
5.000000000000000000e+00 1.072000000000000064e+01 2.999999999999999889e-02
