# Supplementary material for: Quadrupolar 23Na+ NMR relaxation as a probe of subpicosecond collective dynamics in aqueous electrolyte solutions
Source: Nat Commun. 2023 Jan 5;14:84. doi: 10.1038/s41467-022-35695-3 (PMC9816157; doi:10.1038/s41467-022-35695-3)
Supplement: Supplementary file 3 — Source data [file 41467_2022_35695_MOESM3_ESM.zip › Source Data/Figure1/fig1b_efg_sternheimer_fit_c1m.dat]

# efg ext (10^22 V/m^2); 	 efg Sternheimer approximation (10^22 V/m^2)
-2.000000000000000042e-02 -2.328000000000000069e-01
-1.918367346938775614e-02 -2.232979591836734834e-01
-1.836734693877551186e-02 -2.137959183673469599e-01
-1.755102040816326758e-02 -2.042938775510204363e-01
-1.673469387755101984e-02 -1.947918367346938850e-01
-1.591836734693877556e-02 -1.852897959183673615e-01
-1.510204081632653128e-02 -1.757877551020408380e-01
-1.428571428571428700e-02 -1.662857142857143145e-01
-1.346938775510204099e-02 -1.567836734693877632e-01
-1.265306122448979498e-02 -1.472816326530612119e-01
-1.183673469387755070e-02 -1.377795918367346883e-01
-1.102040816326530642e-02 -1.282775510204081648e-01
-1.020408163265306214e-02 -1.187755102040816552e-01
-9.387755102040816133e-03 -1.092734693877551039e-01
-8.571428571428571855e-03 -9.977142857142858035e-02
-7.755102040816325842e-03 -9.026938775510204294e-02
-6.938775510204081565e-03 -8.076734693877551940e-02
-6.122448979591837287e-03 -7.126530612244899587e-02
-5.306122448979591275e-03 -6.176326530612244459e-02
-4.489795918367346997e-03 -5.226122448979592106e-02
-3.673469387755100984e-03 -4.275918367346937671e-02
-2.857142857142856707e-03 -3.325714285714285318e-02
-2.040816326530612429e-03 -2.375510204081632964e-02
-1.224489795918368151e-03 -1.425306122448980611e-02
-4.081632653061238736e-04 -4.751020408163281715e-03
4.081632653061238736e-04 4.751020408163281715e-03
1.224489795918368151e-03 1.425306122448980611e-02
2.040816326530612429e-03 2.375510204081632964e-02
2.857142857142856707e-03 3.325714285714285318e-02
3.673469387755100984e-03 4.275918367346937671e-02
4.489795918367348732e-03 5.226122448979594187e-02
5.306122448979593009e-03 6.176326530612246540e-02
6.122448979591837287e-03 7.126530612244899587e-02
6.938775510204081565e-03 8.076734693877551940e-02
7.755102040816325842e-03 9.026938775510204294e-02
8.571428571428573590e-03 9.977142857142860810e-02
9.387755102040817867e-03 1.092734693877551316e-01
1.020408163265306214e-02 1.187755102040816552e-01
1.102040816326530642e-02 1.282775510204081648e-01
1.183673469387755070e-02 1.377795918367346883e-01
1.265306122448979845e-02 1.472816326530612674e-01
1.346938775510203926e-02 1.567836734693877354e-01
1.428571428571428700e-02 1.662857142857143145e-01
1.510204081632653475e-02 1.757877551020408657e-01
1.591836734693877556e-02 1.852897959183673615e-01
1.673469387755102331e-02 1.947918367346939128e-01
1.755102040816326411e-02 2.042938775510204086e-01
1.836734693877551186e-02 2.137959183673469599e-01
1.918367346938775267e-02 2.232979591836734556e-01
2.000000000000000042e-02 2.328000000000000069e-01
