# Supplementary material for: Quadrupolar 23Na+ NMR relaxation as a probe of subpicosecond collective dynamics in aqueous electrolyte solutions
Source: Nat Commun. 2023 Jan 5;14:84. doi: 10.1038/s41467-022-35695-3 (PMC9816157; doi:10.1038/s41467-022-35695-3)
Supplement: Supplementary file 3 — Source data [file 41467_2022_35695_MOESM3_ESM.zip › Source Data/Figure4/fig4c_efg_variance_sim_T25degC.dat]

# c (mol/kg); 	 efg variance (10^42 V/m^2); 	 efg variance err (10^42 V/m^2)
5.555555555555555247e-02 2.372244745242993780e+00 8.209486918737289585e-03
5.000000000000000000e-01 2.372963124883097574e+00 2.353948453097391875e-03
1.000000000000000000e+00 2.365112499112219879e+00 2.335984015595825129e-03
1.500000000000000000e+00 2.357329353833368835e+00 1.028731912195194557e-03
2.000000000000000000e+00 2.350941011675146797e+00 2.352932120899204563e-03
2.500000000000000000e+00 2.343960736639522313e+00 1.351540572776292791e-03
3.000000000000000000e+00 2.333940202857913704e+00 1.757522531794009080e-03
3.500000000000000000e+00 2.328374104763584640e+00 1.798374175421797901e-03
4.000000000000000000e+00 2.324055052388635190e+00 8.803535186550202505e-04
