# Supplementary material for: Quadrupolar 23Na+ NMR relaxation as a probe of subpicosecond collective dynamics in aqueous electrolyte solutions
Source: Nat Commun. 2023 Jan 5;14:84. doi: 10.1038/s41467-022-35695-3 (PMC9816157; doi:10.1038/s41467-022-35695-3)
Supplement: Supplementary file 3 — Source data [file 41467_2022_35695_MOESM3_ESM.zip › Source Data/Figure4/fig4c_efg_variance_sim_T40degC.dat]

# c (mol/kg); 	 efg variance (10^42 V/m^2); 	 efg variance err (10^42 V/m^2)
5.555555555555555247e-02 2.478132923603280968e+00 1.781785924375777277e-02
5.000000000000000000e-01 2.478683109181115896e+00 3.431876504029645215e-03
1.000000000000000000e+00 2.474494490596010010e+00 2.263778078290643210e-03
1.500000000000000000e+00 2.466408300338313264e+00 2.621491461114235436e-03
2.000000000000000000e+00 2.460730852801751745e+00 2.015184730751236591e-03
2.500000000000000000e+00 2.455977887911622304e+00 7.655550443550454727e-04
3.000000000000000000e+00 2.449106121654903045e+00 1.226185528355124921e-03
3.500000000000000000e+00 2.444456024250787340e+00 5.630435021511180464e-04
4.000000000000000000e+00 2.436263807734121212e+00 1.393051628785890511e-03
