# Supplementary material for: Quadrupolar 23Na+ NMR relaxation as a probe of subpicosecond collective dynamics in aqueous electrolyte solutions
Source: Nat Commun. 2023 Jan 5;14:84. doi: 10.1038/s41467-022-35695-3 (PMC9816157; doi:10.1038/s41467-022-35695-3)
Supplement: Supplementary file 3 — Source data [file 41467_2022_35695_MOESM3_ESM.zip › Source Data/Figure4/fig4b_slow_decay_contrib_T45degC.dat]

# c (mol/kg); 	 contribution to tauc (%)
5.555555555555555247e-02 8.656418593813086204e+01
5.000000000000000000e-01 8.727150621851065182e+01
1.000000000000000000e+00 8.783507825529423485e+01
1.500000000000000000e+00 8.839629916813790089e+01
2.000000000000000000e+00 8.892883648452989576e+01
2.500000000000000000e+00 8.945555018618799181e+01
3.000000000000000000e+00 8.994053724753077006e+01
3.500000000000000000e+00 9.041340694087405438e+01
4.000000000000000000e+00 9.089757005938368195e+01
