# Supplementary material for: Quadrupolar 23Na+ NMR relaxation as a probe of subpicosecond collective dynamics in aqueous electrolyte solutions
Source: Nat Commun. 2023 Jan 5;14:84. doi: 10.1038/s41467-022-35695-3 (PMC9816157; doi:10.1038/s41467-022-35695-3)
Supplement: Supplementary file 3 — Source data [file 41467_2022_35695_MOESM3_ESM.zip › Source Data/Figure4/fig4a_tauc_sim_T50degC.dat]

# c (mol/kg); 	 tauc (ps); 	 tauc err (ps)
5.555555555555555247e-02 2.770561584557668100e-01 5.912458190391648404e-03
5.000000000000000000e-01 2.873422862284363277e-01 3.629040433028764365e-03
1.000000000000000000e+00 3.017027324415110789e-01 3.040472969635004893e-03
1.500000000000000000e+00 3.188531727750502642e-01 2.400133550251187971e-03
2.000000000000000000e+00 3.316975382206201473e-01 2.137709551317742117e-03
2.500000000000000000e+00 3.493159883996943549e-01 2.981052037725505973e-03
3.000000000000000000e+00 3.658002890952219421e-01 3.184438417073347152e-03
3.500000000000000000e+00 3.830733961423868350e-01 2.829236339971979118e-03
4.000000000000000000e+00 4.055851967089088572e-01 2.461200651947793687e-03
