# Supplementary material for: Quadrupolar 23Na+ NMR relaxation as a probe of subpicosecond collective dynamics in aqueous electrolyte solutions
Source: Nat Commun. 2023 Jan 5;14:84. doi: 10.1038/s41467-022-35695-3 (PMC9816157; doi:10.1038/s41467-022-35695-3)
Supplement: Supplementary file 3 — Source data [file 41467_2022_35695_MOESM3_ESM.zip › Source Data/Figure4/fig4a_tauc_sim_T35degC.dat]

# c (mol/kg); 	 tauc (ps); 	 tauc err (ps)
5.555555555555555247e-02 3.515561312300017338e-01 8.056469598186408523e-03
5.000000000000000000e-01 3.593490933412242794e-01 1.434265052256222675e-03
1.000000000000000000e+00 3.784529386114426353e-01 2.416481061430920518e-03
1.500000000000000000e+00 3.987158019871653858e-01 3.455639596273876128e-03
2.000000000000000000e+00 4.197445790912666119e-01 1.563073980724926943e-03
2.500000000000000000e+00 4.484072446725004824e-01 4.243569086449708490e-03
3.000000000000000000e+00 4.692350147353838707e-01 4.949253440219599301e-03
3.500000000000000000e+00 4.962464908735164104e-01 4.832186024181078614e-03
4.000000000000000000e+00 5.234934763084133635e-01 2.519922979685183632e-03
