# Supplementary material for: Quadrupolar 23Na+ NMR relaxation as a probe of subpicosecond collective dynamics in aqueous electrolyte solutions
Source: Nat Commun. 2023 Jan 5;14:84. doi: 10.1038/s41467-022-35695-3 (PMC9816157; doi:10.1038/s41467-022-35695-3)
Supplement: Supplementary file 3 — Source data [file 41467_2022_35695_MOESM3_ESM.zip › Source Data/Figure4/fig4c_efg_variance_sim_T20degC.dat]

# c (mol/kg); 	 efg variance (10^42 V/m^2); 	 efg variance err (10^42 V/m^2)
5.555555555555555247e-02 2.333824105028197593e+00 7.082002141614802786e-03
5.000000000000000000e-01 2.332405095033990072e+00 5.442188210913491246e-03
1.000000000000000000e+00 2.326842690223889232e+00 3.328216472662110566e-03
1.500000000000000000e+00 2.322434888948066600e+00 2.945230356867923303e-03
2.000000000000000000e+00 2.311652670937607734e+00 1.137166368026246849e-03
2.500000000000000000e+00 2.302083958882010783e+00 1.852357337555971028e-03
3.000000000000000000e+00 2.296056025239252563e+00 1.411862502373402266e-03
3.500000000000000000e+00 2.290678780951748816e+00 2.191507441637284125e-03
4.000000000000000000e+00 2.283746397880874746e+00 1.533647172141939553e-03
