# Supplementary material for: Quadrupolar 23Na+ NMR relaxation as a probe of subpicosecond collective dynamics in aqueous electrolyte solutions
Source: Nat Commun. 2023 Jan 5;14:84. doi: 10.1038/s41467-022-35695-3 (PMC9816157; doi:10.1038/s41467-022-35695-3)
Supplement: Supplementary file 3 — Source data [file 41467_2022_35695_MOESM3_ESM.zip › Source Data/Figure4/fig4c_efg_variance_sim_T30degC.dat]

# c (mol/kg); 	 efg variance (10^42 V/m^2); 	 efg variance err (10^42 V/m^2)
5.555555555555555247e-02 2.407929683276420540e+00 6.766879193597968335e-03
5.000000000000000000e-01 2.408333924786603575e+00 5.981184463226417794e-03
1.000000000000000000e+00 2.402256520980468935e+00 2.368154810574058314e-03
1.500000000000000000e+00 2.393418792441798448e+00 3.520109367780608484e-03
2.000000000000000000e+00 2.387793020372170893e+00 1.059921626455116858e-03
2.500000000000000000e+00 2.379567344185462563e+00 3.910007556694170862e-03
3.000000000000000000e+00 2.374588553964032123e+00 1.932430856999957499e-03
3.500000000000000000e+00 2.368274671059958258e+00 8.583913819266924356e-04
4.000000000000000000e+00 2.360592309907070696e+00 1.230359933419689945e-03
