# Supplementary material for: Quadrupolar 23Na+ NMR relaxation as a probe of subpicosecond collective dynamics in aqueous electrolyte solutions
Source: Nat Commun. 2023 Jan 5;14:84. doi: 10.1038/s41467-022-35695-3 (PMC9816157; doi:10.1038/s41467-022-35695-3)
Supplement: Supplementary file 3 — Source data [file 41467_2022_35695_MOESM3_ESM.zip › Source Data/Figure4/fig4d_efg_variance_3shells.dat]

# c (mol/kg); 	 efg variance (10^42 V/m^2)
5.555555555555555247e-02 2.364759244120905990e+00
5.000000000000000000e-01 2.373389358902572521e+00
1.000000000000000000e+00 2.372869282065531493e+00
1.500000000000000000e+00 2.366813049851015371e+00
2.000000000000000000e+00 2.366404867882089480e+00
2.500000000000000000e+00 2.356480679580393645e+00
3.000000000000000000e+00 2.352418147582978403e+00
3.500000000000000000e+00 2.347311725919106529e+00
4.000000000000000000e+00 2.347027073879631942e+00
