# Supplementary material for: Quadrupolar 23Na+ NMR relaxation as a probe of subpicosecond collective dynamics in aqueous electrolyte solutions
Source: Nat Commun. 2023 Jan 5;14:84. doi: 10.1038/s41467-022-35695-3 (PMC9816157; doi:10.1038/s41467-022-35695-3)
Supplement: Supplementary file 3 — Source data [file 41467_2022_35695_MOESM3_ESM.zip › Source Data/Figure4/fig4d_efg_variance_full.dat]

# c (mol/kg); 	 efg variance (10^42 V/m^2)
5.555555555555555247e-02 2.372244745242993780e+00
5.000000000000000000e-01 2.372963124883098018e+00
1.000000000000000000e+00 2.365112499112220323e+00
1.500000000000000000e+00 2.357329353833368835e+00
2.000000000000000000e+00 2.350941011675147241e+00
2.500000000000000000e+00 2.343960736639522757e+00
3.000000000000000000e+00 2.333940202857914148e+00
3.500000000000000000e+00 2.328374104763584640e+00
4.000000000000000000e+00 2.324055052388635190e+00
