# Supplementary material for: Quadrupolar 23Na+ NMR relaxation as a probe of subpicosecond collective dynamics in aqueous electrolyte solutions
Source: Nat Commun. 2023 Jan 5;14:84. doi: 10.1038/s41467-022-35695-3 (PMC9816157; doi:10.1038/s41467-022-35695-3)
Supplement: Supplementary file 3 — Source data [file 41467_2022_35695_MOESM3_ESM.zip › Source Data/Figure4/fig4a_tauc_sim_T25degC.dat]

# c (mol/kg); 	 tauc (ps); 	 tauc err (ps)
5.555555555555555247e-02 4.066486605742899441e-01 7.498726570079080125e-03
5.000000000000000000e-01 4.267047857774193820e-01 4.972876098864535688e-03
1.000000000000000000e+00 4.526658223594105523e-01 4.121035505509245897e-03
1.500000000000000000e+00 4.717432182219506442e-01 5.087684772369413522e-03
2.000000000000000000e+00 5.075603619690791657e-01 5.298443138589293590e-03
2.500000000000000000e+00 5.383960358675252689e-01 5.458391373516733105e-03
3.000000000000000000e+00 5.714108611247852298e-01 3.776694296261605237e-03
3.500000000000000000e+00 6.096460489142370154e-01 6.977684075313672456e-03
4.000000000000000000e+00 6.506603313691886603e-01 5.430522290944917591e-03
