# Supplementary material for: Quadrupolar 23Na+ NMR relaxation as a probe of subpicosecond collective dynamics in aqueous electrolyte solutions
Source: Nat Commun. 2023 Jan 5;14:84. doi: 10.1038/s41467-022-35695-3 (PMC9816157; doi:10.1038/s41467-022-35695-3)
Supplement: Supplementary file 3 — Source data [file 41467_2022_35695_MOESM3_ESM.zip › Source Data/Figure4/fig4b_slow_decay_contrib_T25degC.dat]

# c (mol/kg); 	 contribution to tauc (%)
5.555555555555555247e-02 9.023620013841077991e+01
5.000000000000000000e-01 9.102241769261839011e+01
1.000000000000000000e+00 9.148055293156937751e+01
1.500000000000000000e+00 9.190013246292643601e+01
2.000000000000000000e+00 9.234054569970267323e+01
2.500000000000000000e+00 9.278690092718080962e+01
3.000000000000000000e+00 9.313639388995157731e+01
3.500000000000000000e+00 9.354097865756605756e+01
4.000000000000000000e+00 9.394919654916424179e+01
