# Supplementary material for: Quadrupolar 23Na+ NMR relaxation as a probe of subpicosecond collective dynamics in aqueous electrolyte solutions
Source: Nat Commun. 2023 Jan 5;14:84. doi: 10.1038/s41467-022-35695-3 (PMC9816157; doi:10.1038/s41467-022-35695-3)
Supplement: Supplementary file 3 — Source data [file 41467_2022_35695_MOESM3_ESM.zip › Source Data/Figure4/fig4c_efg_variance_sim_T45degC.dat]

# c (mol/kg); 	 efg variance (10^42 V/m^2); 	 efg variance err (10^42 V/m^2)
5.555555555555555247e-02 2.517918451152797665e+00 7.935978410370232369e-03
5.000000000000000000e-01 2.512832913719201589e+00 2.632967443490979564e-03
1.000000000000000000e+00 2.507162164211765631e+00 3.188052449253029989e-03
1.500000000000000000e+00 2.500968162194215250e+00 3.539954706115618337e-03
2.000000000000000000e+00 2.497843149628173443e+00 1.735415180284196127e-03
2.500000000000000000e+00 2.490005172113319620e+00 6.698712370237369521e-04
3.000000000000000000e+00 2.484645474112526120e+00 1.390917046718414705e-03
3.500000000000000000e+00 2.478207812025094547e+00 1.764260802641864348e-03
4.000000000000000000e+00 2.471532742009505679e+00 1.378846643181482010e-03
