# Supplementary material for: Quadrupolar 23Na+ NMR relaxation as a probe of subpicosecond collective dynamics in aqueous electrolyte solutions
Source: Nat Commun. 2023 Jan 5;14:84. doi: 10.1038/s41467-022-35695-3 (PMC9816157; doi:10.1038/s41467-022-35695-3)
Supplement: Supplementary file 3 — Source data [file 41467_2022_35695_MOESM3_ESM.zip › Source Data/Figure4/fig4c_efg_variance_sim_T10degC.dat]

# c (mol/kg); 	 efg variance (10^42 V/m^2); 	 efg variance err (10^42 V/m^2)
5.555555555555555247e-02 2.255811724469367174e+00 6.145370897623702623e-03
5.000000000000000000e-01 2.258469081965811753e+00 7.078595475978876131e-03
1.000000000000000000e+00 2.249506654892793112e+00 2.794509106680138390e-03
1.500000000000000000e+00 2.238984550124609729e+00 4.779802031651199552e-03
2.000000000000000000e+00 2.231983253792402255e+00 2.404240731266791241e-03
2.500000000000000000e+00 2.222621459976378056e+00 2.631444345740731761e-03
3.000000000000000000e+00 2.216317269225668074e+00 2.668595303844631048e-03
3.500000000000000000e+00 2.206843772077046406e+00 2.417995332422834091e-03
4.000000000000000000e+00 2.200408142075479301e+00 1.660999891059245078e-03
