# Supplementary material for: Quadrupolar 23Na+ NMR relaxation as a probe of subpicosecond collective dynamics in aqueous electrolyte solutions
Source: Nat Commun. 2023 Jan 5;14:84. doi: 10.1038/s41467-022-35695-3 (PMC9816157; doi:10.1038/s41467-022-35695-3)
Supplement: Supplementary file 3 — Source data [file 41467_2022_35695_MOESM3_ESM.zip › Source Data/Figure4/fig4d_efg_variance_2shells.dat]

# c (mol/kg); 	 efg variance (10^42 V/m^2)
5.555555555555555247e-02 2.381572599518663846e+00
5.000000000000000000e-01 2.392092322640898328e+00
1.000000000000000000e+00 2.395708036953328346e+00
1.500000000000000000e+00 2.393076313158349677e+00
2.000000000000000000e+00 2.397085589105628856e+00
2.500000000000000000e+00 2.389853551762241679e+00
3.000000000000000000e+00 2.389369465762109623e+00
3.500000000000000000e+00 2.387121022523427172e+00
4.000000000000000000e+00 2.389365069923305995e+00
