# Supplementary material for: Quadrupolar 23Na+ NMR relaxation as a probe of subpicosecond collective dynamics in aqueous electrolyte solutions
Source: Nat Commun. 2023 Jan 5;14:84. doi: 10.1038/s41467-022-35695-3 (PMC9816157; doi:10.1038/s41467-022-35695-3)
Supplement: Supplementary file 3 — Source data [file 41467_2022_35695_MOESM3_ESM.zip › Source Data/Figure4/fig4a_tauc_sim_T10degC.dat]

# c (mol/kg); 	 tauc (ps); 	 tauc err (ps)
5.555555555555555247e-02 5.358984986827599606e-01 8.193965782828323968e-03
5.000000000000000000e-01 5.872285727423836033e-01 1.139358385898722043e-02
1.000000000000000000e+00 6.252049822895761055e-01 1.197973735556673650e-02
1.500000000000000000e+00 6.704440819285150122e-01 2.631508278766929963e-03
2.000000000000000000e+00 7.221001706619524230e-01 5.672221785869043312e-03
2.500000000000000000e+00 7.674674737775267763e-01 5.440862606413339984e-03
3.000000000000000000e+00 8.345354998542007241e-01 9.762245890209414120e-03
3.500000000000000000e+00 8.812069851311292723e-01 4.083785012601632777e-03
4.000000000000000000e+00 9.605156579784729365e-01 8.385581388944763140e-03
