# Supplementary material for: Quadrupolar 23Na+ NMR relaxation as a probe of subpicosecond collective dynamics in aqueous electrolyte solutions
Source: Nat Commun. 2023 Jan 5;14:84. doi: 10.1038/s41467-022-35695-3 (PMC9816157; doi:10.1038/s41467-022-35695-3)
Supplement: Supplementary file 3 — Source data [file 41467_2022_35695_MOESM3_ESM.zip › Source Data/Figure4/fig4c_efg_variance_sim_T50degC.dat]

# c (mol/kg); 	 efg variance (10^42 V/m^2); 	 efg variance err (10^42 V/m^2)
5.555555555555555247e-02 2.549683086874662941e+00 4.403618599781901864e-03
5.000000000000000000e-01 2.546106696626735832e+00 2.363596518870386253e-03
1.000000000000000000e+00 2.541072926018816958e+00 8.069057404043836505e-04
1.500000000000000000e+00 2.538442867920390089e+00 1.513072804858569620e-03
2.000000000000000000e+00 2.533177450144590281e+00 1.820451592394291881e-03
2.500000000000000000e+00 2.525869643563385392e+00 2.074262447247075206e-03
3.000000000000000000e+00 2.521879458937765772e+00 1.242834851344524344e-03
3.500000000000000000e+00 2.514509514205165885e+00 1.600660734139577965e-03
4.000000000000000000e+00 2.509911439013295720e+00 2.374972061305246837e-03
