# Supplementary material for: Quadrupolar 23Na+ NMR relaxation as a probe of subpicosecond collective dynamics in aqueous electrolyte solutions
Source: Nat Commun. 2023 Jan 5;14:84. doi: 10.1038/s41467-022-35695-3 (PMC9816157; doi:10.1038/s41467-022-35695-3)
Supplement: Supplementary file 3 — Source data [file 41467_2022_35695_MOESM3_ESM.zip › Source Data/Figure4/fig4b_slow_decay_contrib_T40degC.dat]

# c (mol/kg); 	 contribution to tauc (%)
5.555555555555555247e-02 8.762609537877271748e+01
5.000000000000000000e-01 8.826818103408547245e+01
1.000000000000000000e+00 8.881782876871146470e+01
1.500000000000000000e+00 8.930231819320009379e+01
2.000000000000000000e+00 8.981228114660640927e+01
2.500000000000000000e+00 9.032969391864658348e+01
3.000000000000000000e+00 9.076774336882193950e+01
3.500000000000000000e+00 9.122893924302410085e+01
4.000000000000000000e+00 9.165549936906803907e+01
