# Supplementary material for: Quadrupolar 23Na+ NMR relaxation as a probe of subpicosecond collective dynamics in aqueous electrolyte solutions
Source: Nat Commun. 2023 Jan 5;14:84. doi: 10.1038/s41467-022-35695-3 (PMC9816157; doi:10.1038/s41467-022-35695-3)
Supplement: Supplementary file 3 — Source data [file 41467_2022_35695_MOESM3_ESM.zip › Source Data/Figure4/fig4c_efg_variance_sim_T35degC.dat]

# c (mol/kg); 	 efg variance (10^42 V/m^2); 	 efg variance err (10^42 V/m^2)
5.555555555555555247e-02 2.447049867229425413e+00 1.247521976506860489e-02
5.000000000000000000e-01 2.442993093655727588e+00 1.692178857871268942e-03
1.000000000000000000e+00 2.437113579010997455e+00 2.308538411321661796e-03
1.500000000000000000e+00 2.429669821042385713e+00 1.918735139159158561e-03
2.000000000000000000e+00 2.425253350611095371e+00 3.193071420617943270e-03
2.500000000000000000e+00 2.419001860709434570e+00 2.689931058174583212e-03
3.000000000000000000e+00 2.412929776682239069e+00 1.804407000350607190e-03
3.500000000000000000e+00 2.406565452868631105e+00 1.680317818543112162e-03
4.000000000000000000e+00 2.399151282883880576e+00 1.591043565223277789e-03
