# Supplementary material for: Quadrupolar 23Na+ NMR relaxation as a probe of subpicosecond collective dynamics in aqueous electrolyte solutions
Source: Nat Commun. 2023 Jan 5;14:84. doi: 10.1038/s41467-022-35695-3 (PMC9816157; doi:10.1038/s41467-022-35695-3)
Supplement: Supplementary file 3 — Source data [file 41467_2022_35695_MOESM3_ESM.zip › Source Data/Figure4/fig4a_tauc_sim_T45degC.dat]

# c (mol/kg); 	 tauc (ps); 	 tauc err (ps)
5.555555555555555247e-02 2.944681771500426981e-01 5.859195706893323592e-03
5.000000000000000000e-01 3.098559204739922968e-01 2.774156371437814378e-03
1.000000000000000000e+00 3.240488832051163781e-01 2.841241854910602806e-03
1.500000000000000000e+00 3.384335996452630946e-01 4.535962156793009285e-03
2.000000000000000000e+00 3.565720493133573976e-01 1.228151241056354374e-03
2.500000000000000000e+00 3.786027672229551611e-01 3.819321154116762408e-03
3.000000000000000000e+00 3.942962589873481027e-01 2.103415931863629636e-03
3.500000000000000000e+00 4.193945325637356558e-01 2.771715796169488960e-03
4.000000000000000000e+00 4.379990906257336114e-01 3.317577872148742921e-03
