# Supplementary material for: Quadrupolar 23Na+ NMR relaxation as a probe of subpicosecond collective dynamics in aqueous electrolyte solutions
Source: Nat Commun. 2023 Jan 5;14:84. doi: 10.1038/s41467-022-35695-3 (PMC9816157; doi:10.1038/s41467-022-35695-3)
Supplement: Supplementary file 3 — Source data [file 41467_2022_35695_MOESM3_ESM.zip › Source Data/Figure4/fig4d_efg_variance_1shell.dat]

# c (mol/kg); 	 efg variance (10^42 V/m^2)
5.555555555555555247e-02 2.684981010977727234e+00
5.000000000000000000e-01 2.724222618241120220e+00
1.000000000000000000e+00 2.761490953357269351e+00
1.500000000000000000e+00 2.789567459477710010e+00
2.000000000000000000e+00 2.828935132935601615e+00
2.500000000000000000e+00 2.859156708711213302e+00
3.000000000000000000e+00 2.896204493370270860e+00
3.500000000000000000e+00 2.930899771584652758e+00
4.000000000000000000e+00 2.962770065979208667e+00
