# Supplementary material for: Quadrupolar 23Na+ NMR relaxation as a probe of subpicosecond collective dynamics in aqueous electrolyte solutions
Source: Nat Commun. 2023 Jan 5;14:84. doi: 10.1038/s41467-022-35695-3 (PMC9816157; doi:10.1038/s41467-022-35695-3)
Supplement: Supplementary file 3 — Source data [file 41467_2022_35695_MOESM3_ESM.zip › Source Data/Figure4/fig4a_tauc_sim_T40degC.dat]

# c (mol/kg); 	 tauc (ps); 	 tauc err (ps)
5.555555555555555247e-02 3.112287416574835430e-01 5.317462862242447810e-03
5.000000000000000000e-01 3.347522358797190845e-01 2.783431363696998138e-03
1.000000000000000000e+00 3.471671054277016832e-01 7.215971584469260810e-04
1.500000000000000000e+00 3.646264228560121556e-01 2.330024384134969911e-03
2.000000000000000000e+00 3.860353004090238405e-01 2.352027296651386205e-03
2.500000000000000000e+00 4.072511398798976390e-01 1.343661971057914751e-03
3.000000000000000000e+00 4.297501688180533352e-01 9.720832997925631666e-04
3.500000000000000000e+00 4.520359728553960954e-01 2.027831579555387960e-03
4.000000000000000000e+00 4.791558311521176838e-01 3.249173727494128472e-03
