# Supplementary material for: Quadrupolar 23Na+ NMR relaxation as a probe of subpicosecond collective dynamics in aqueous electrolyte solutions
Source: Nat Commun. 2023 Jan 5;14:84. doi: 10.1038/s41467-022-35695-3 (PMC9816157; doi:10.1038/s41467-022-35695-3)
Supplement: Supplementary file 3 — Source data [file 41467_2022_35695_MOESM3_ESM.zip › Source Data/Figure4/fig4a_tauc_sim_T20degC.dat]

# c (mol/kg); 	 tauc (ps); 	 tauc err (ps)
5.555555555555555247e-02 4.371255216827640844e-01 1.425880803390819004e-02
5.000000000000000000e-01 4.708946067434867655e-01 3.980266077979083793e-03
1.000000000000000000e+00 5.021667553982267496e-01 4.760270396740657294e-03
1.500000000000000000e+00 5.239932065567267649e-01 6.137689225595502340e-03
2.000000000000000000e+00 5.542961959674070904e-01 3.954462875862223628e-03
2.500000000000000000e+00 5.895809648811949355e-01 7.685811930132913257e-03
3.000000000000000000e+00 6.389128633916775213e-01 8.260733120988638517e-03
3.500000000000000000e+00 6.873042573043861569e-01 8.838793372550538333e-03
4.000000000000000000e+00 7.326398172972787837e-01 4.689027315591198265e-03
