# Supplementary material for: Quadrupolar 23Na+ NMR relaxation as a probe of subpicosecond collective dynamics in aqueous electrolyte solutions
Source: Nat Commun. 2023 Jan 5;14:84. doi: 10.1038/s41467-022-35695-3 (PMC9816157; doi:10.1038/s41467-022-35695-3)
Supplement: Supplementary file 3 — Source data [file 41467_2022_35695_MOESM3_ESM.zip › Source Data/Figure4/fig4b_slow_decay_contrib_T30degC.dat]

# c (mol/kg); 	 contribution to tauc (%)
5.555555555555555247e-02 8.953924078494171113e+01
5.000000000000000000e-01 9.008594954904194196e+01
1.000000000000000000e+00 9.056396536883912063e+01
1.500000000000000000e+00 9.104515532157539326e+01
2.000000000000000000e+00 9.153096532387529294e+01
2.500000000000000000e+00 9.192206365837957094e+01
3.000000000000000000e+00 9.239594704104712264e+01
3.500000000000000000e+00 9.280641119332577205e+01
4.000000000000000000e+00 9.322432426491342028e+01
