# Supplementary material for: Quadrupolar 23Na+ NMR relaxation as a probe of subpicosecond collective dynamics in aqueous electrolyte solutions
Source: Nat Commun. 2023 Jan 5;14:84. doi: 10.1038/s41467-022-35695-3 (PMC9816157; doi:10.1038/s41467-022-35695-3)
Supplement: Supplementary file 3 — Source data [file 41467_2022_35695_MOESM3_ESM.zip › Source Data/Figure4/fig4a_tauc_sim_T30degC.dat]

# c (mol/kg); 	 tauc (ps); 	 tauc err (ps)
5.555555555555555247e-02 3.704090067633043493e-01 9.750038167033330677e-03
5.000000000000000000e-01 3.897352856928685272e-01 5.385776802219625035e-03
1.000000000000000000e+00 4.119477924835618365e-01 3.049563256683142549e-03
1.500000000000000000e+00 4.320128922376359482e-01 1.848472835923919370e-03
2.000000000000000000e+00 4.589472784833451557e-01 3.771157535528940445e-03
2.500000000000000000e+00 4.834538976003205368e-01 3.476610608517168716e-03
3.000000000000000000e+00 5.156302269156338713e-01 1.002159705597807909e-03
3.500000000000000000e+00 5.511771892527553840e-01 5.367719667525052557e-03
4.000000000000000000e+00 5.826762081095864243e-01 5.182249288321794274e-03
