# Supplementary material for: Quadrupolar 23Na+ NMR relaxation as a probe of subpicosecond collective dynamics in aqueous electrolyte solutions
Source: Nat Commun. 2023 Jan 5;14:84. doi: 10.1038/s41467-022-35695-3 (PMC9816157; doi:10.1038/s41467-022-35695-3)
Supplement: Supplementary file 3 — Source data [file 41467_2022_35695_MOESM3_ESM.zip › Source Data/Figure5/fig5d_tauc_exp_vs_tauc_SED_T30degC.dat]

# tauc exp (ps); 	 tauc SED (ps)
3.958609187913949001e-01 6.503665576711909146e+00
4.004931581301863774e-01 6.521769431590767496e+00
4.167187522213490758e-01 6.572125812979007442e+00
4.320539625734058919e-01 6.615977850905830238e+00
4.516117366350629880e-01 6.654242051576771289e+00
4.744140131761725998e-01 6.691043272306754552e+00
5.036571835150450704e-01 6.735593059695008655e+00
5.382267453085832765e-01 6.805123064149545264e+00
5.864803906104342213e-01 6.929777411324477221e+00
6.476583440574693595e-01 7.161952354580846780e+00
