# Supplementary material for: Quadrupolar 23Na+ NMR relaxation as a probe of subpicosecond collective dynamics in aqueous electrolyte solutions
Source: Nat Commun. 2023 Jan 5;14:84. doi: 10.1038/s41467-022-35695-3 (PMC9816157; doi:10.1038/s41467-022-35695-3)
Supplement: Supplementary file 3 — Source data [file 41467_2022_35695_MOESM3_ESM.zip › Source Data/Figure5/fig5c_tau_struct_T30degC.dat]

# c (mol/kg); 	 tau struct (ps)
5.555555555555555247e-02 3.062218680600015674e-01
5.000000000000000000e-01 3.390563040997509048e-01
1.000000000000000000e+00 3.573687066596955564e-01
1.500000000000000000e+00 3.667507762957168405e-01
2.000000000000000000e+00 4.120592129552900218e-01
2.500000000000000000e+00 4.396376016368807593e-01
3.000000000000000000e+00 4.580159312422567575e-01
3.500000000000000000e+00 5.268286377384870933e-01
4.000000000000000000e+00 5.290218144943026335e-01
