# Supplementary material for: Quadrupolar 23Na+ NMR relaxation as a probe of subpicosecond collective dynamics in aqueous electrolyte solutions
Source: Nat Commun. 2023 Jan 5;14:84. doi: 10.1038/s41467-022-35695-3 (PMC9816157; doi:10.1038/s41467-022-35695-3)
Supplement: Supplementary file 3 — Source data [file 41467_2022_35695_MOESM3_ESM.zip › Source Data/Figure5/fig5g_tau_struct_vs_tauc_T40degC.dat]

# tauc (ps); 	 tau struct (ps)
3.112287416574835430e-01 2.571291207294218450e-01
3.347522358797190845e-01 2.618849444992145670e-01
3.471671054277016832e-01 2.659488544067546978e-01
3.646264228560121556e-01 3.071069951860732061e-01
3.860353004090238405e-01 3.314493453941636525e-01
4.072511398798976390e-01 3.614216999501808636e-01
4.297501688180533352e-01 3.829775110999132370e-01
4.520359728553960954e-01 3.923211684383795528e-01
4.791558311521176838e-01 4.397962920510535834e-01
