# Supplementary material for: Quadrupolar 23Na+ NMR relaxation as a probe of subpicosecond collective dynamics in aqueous electrolyte solutions
Source: Nat Commun. 2023 Jan 5;14:84. doi: 10.1038/s41467-022-35695-3 (PMC9816157; doi:10.1038/s41467-022-35695-3)
Supplement: Supplementary file 3 — Source data [file 41467_2022_35695_MOESM3_ESM.zip › Source Data/Figure5/fig5b_viscosity_exp_T45degC.dat]

# c (mol/kg); 	 visc (mPa*s)
0.000000000000000000e+00 5.884988749999998658e-01
1.061224489795918463e-01 5.956525336991201902e-01
2.122448979591836926e-01 6.028495514401092104e-01
3.183673469387755528e-01 6.100938478312660784e-01
4.244897959183673852e-01 6.173893424808895025e-01
5.306122448979592177e-01 6.247399549972800781e-01
6.367346938775511056e-01 6.321496049887360691e-01
7.428571428571428825e-01 6.396222120635565167e-01
8.489795918367347705e-01 6.471616958300415723e-01
9.551020408163266584e-01 6.547719758964902770e-01
1.061224489795918435e+00 6.624569718712015609e-01
1.167346938775510212e+00 6.702206033624746873e-01
1.273469387755102211e+00 6.780667899786091413e-01
1.379591836734693988e+00 6.859994513279040751e-01
1.485714285714285765e+00 6.940225070186589740e-01
1.591836734693877764e+00 7.021398766591725460e-01
1.697959183673469541e+00 7.103554798577448315e-01
1.804081632653061318e+00 7.186732362226740944e-01
1.910204081632653317e+00 7.270970653622607083e-01
2.016326530612245094e+00 7.356308868848031590e-01
2.122448979591836871e+00 7.442786203986008209e-01
2.228571428571428648e+00 7.530441855119532901e-01
2.334693877551020424e+00 7.619315018331596079e-01
2.440816326530612645e+00 7.709444889705190374e-01
2.546938775510204422e+00 7.800870665323308417e-01
2.653061224489796199e+00 7.893631541268942842e-01
2.759183673469387976e+00 7.987766713625086279e-01
2.865306122448979753e+00 8.083315378474730251e-01
2.971428571428571530e+00 8.180316731900874050e-01
3.077551020408163751e+00 8.278809969986503647e-01
3.183673469387755528e+00 8.378834288814606124e-01
3.289795918367347305e+00 8.480428884468189654e-01
3.395918367346939082e+00 8.583632953030233548e-01
3.502040816326530859e+00 8.688485690583735988e-01
3.608163265306122636e+00 8.795026293211687385e-01
3.714285714285714413e+00 8.903293956997084813e-01
3.820408163265306634e+00 9.013327878022916462e-01
3.926530612244898411e+00 9.125167252372179405e-01
4.032653061224490187e+00 9.238851276127856282e-01
4.138775510204082408e+00 9.354419145372943056e-01
4.244897959183673741e+00 9.471910056190444571e-01
4.351020408163265962e+00 9.591363204663345687e-01
4.457142857142857295e+00 9.712817786874633486e-01
4.563265306122449516e+00 9.836312998907307259e-01
4.669387755102040849e+00 9.961888036844358529e-01
4.775510204081633070e+00 1.008958209676877882e+00
4.881632653061225291e+00 1.021943437476355632e+00
4.987755102040816624e+00 1.035148406691168921e+00
5.093877551020408845e+00 1.048577036929617901e+00
5.200000000000000178e+00 1.062233247799999836e+00
