# Supplementary material for: Quadrupolar 23Na+ NMR relaxation as a probe of subpicosecond collective dynamics in aqueous electrolyte solutions
Source: Nat Commun. 2023 Jan 5;14:84. doi: 10.1038/s41467-022-35695-3 (PMC9816157; doi:10.1038/s41467-022-35695-3)
Supplement: Supplementary file 3 — Source data [file 41467_2022_35695_MOESM3_ESM.zip › Source Data/Figure5/fig5d_tauc_exp_vs_tauc_SED_T40degC.dat]

# tauc exp (ps); 	 tauc SED (ps)
3.269196857813298496e-01 4.564220365036614879e+00
3.317477977475302708e-01 4.563760114124551848e+00
3.476097433935796399e-01 4.572070148496576891e+00
3.636200317425935524e-01 4.594734399094430266e+00
3.747782398584940111e-01 4.632583043792318556e+00
3.933581165107228883e-01 4.688559348509278024e+00
4.161541563773299424e-01 4.769212763993800230e+00
4.432012370687916092e-01 4.887330488047303412e+00
4.774801853660332607e-01 5.066733894741376254e+00
5.208170312513574762e-01 5.351846950957971139e+00
