# Supplementary material for: Quadrupolar 23Na+ NMR relaxation as a probe of subpicosecond collective dynamics in aqueous electrolyte solutions
Source: Nat Commun. 2023 Jan 5;14:84. doi: 10.1038/s41467-022-35695-3 (PMC9816157; doi:10.1038/s41467-022-35695-3)
Supplement: Supplementary file 3 — Source data [file 41467_2022_35695_MOESM3_ESM.zip › Source Data/Figure5/fig5e_fit.dat]

# eta/kT (10^17 Pa*s/J); 	 tauc exp (ps)
6.999999999999999556e-01 2.036898405035368897e-01
7.877551020408162241e-01 2.165624307619977706e-01
8.755102040816327147e-01 2.294350210204587071e-01
9.632653061224489832e-01 2.423076112789195879e-01
1.051020408163265252e+00 2.551802015373804688e-01
1.138775510204081742e+00 2.680527917958414053e-01
1.226530612244897789e+00 2.809253820543022306e-01
1.314285714285714279e+00 2.937979723127631670e-01
1.402040816326530770e+00 3.066705625712240479e-01
1.489795918367347038e+00 3.195431528296849288e-01
1.577551020408163307e+00 3.324157430881458097e-01
1.665306122448979576e+00 3.452883333466066906e-01
1.753061224489796066e+00 3.581609236050676270e-01
1.840816326530612335e+00 3.710335138635284524e-01
1.928571428571428603e+00 3.839061041219894443e-01
2.016326530612245094e+00 3.967786943804503808e-01
2.104081632653061806e+00 4.096512846389112061e-01
2.191836734693878075e+00 4.225238748973720870e-01
2.279591836734693899e+00 4.353964651558329124e-01
2.367346938775510168e+00 4.482690554142938488e-01
2.455102040816326436e+00 4.611416456727547297e-01
2.542857142857142705e+00 4.740142359312156661e-01
2.630612244897959418e+00 4.868868261896764915e-01
2.718367346938775686e+00 4.997594164481374279e-01
2.806122448979591510e+00 5.126320067065982533e-01
2.893877551020407779e+00 5.255045969650591342e-01
2.981632653061224492e+00 5.383771872235201261e-01
3.069387755102040760e+00 5.512497774819808960e-01
3.157142857142857917e+00 5.641223677404419989e-01
3.244897959183673741e+00 5.769949579989028798e-01
3.332653061224490454e+00 5.898675482573637607e-01
3.420408163265306278e+00 6.027401385158246416e-01
3.508163265306122547e+00 6.156127287742855225e-01
3.595918367346939259e+00 6.284853190327464034e-01
3.683673469387755084e+00 6.413579092912072843e-01
3.771428571428571797e+00 6.542304995496682762e-01
3.859183673469387621e+00 6.671030898081290461e-01
3.946938775510204334e+00 6.799756800665900380e-01
4.034693877551020158e+00 6.928482703250509189e-01
4.122448979591836427e+00 7.057208605835116888e-01
4.210204081632652695e+00 7.185934508419726807e-01
4.297959183673468964e+00 7.314660411004335616e-01
4.385714285714286120e+00 7.443386313588943315e-01
4.473469387755101501e+00 7.572112216173552124e-01
4.561224489795918657e+00 7.700838118758163153e-01
4.648979591836734926e+00 7.829564021342770852e-01
4.736734693877552083e+00 7.958289923927381881e-01
4.824489795918367463e+00 8.087015826511989580e-01
4.912244897959184620e+00 8.215741729096598389e-01
5.000000000000000000e+00 8.344467631681207198e-01
