# Supplementary material for: Quadrupolar 23Na+ NMR relaxation as a probe of subpicosecond collective dynamics in aqueous electrolyte solutions
Source: Nat Commun. 2023 Jan 5;14:84. doi: 10.1038/s41467-022-35695-3 (PMC9816157; doi:10.1038/s41467-022-35695-3)
Supplement: Supplementary file 3 — Source data [file 41467_2022_35695_MOESM3_ESM.zip › Source Data/Figure5/fig5a_diff_coeff_sim_T30degC.dat]

# c (mol/kg); 	 D (10^9 m^2/s); 	 D err (10^9 m^2/s)
5.555555555555555247e-02 1.498079162841419620e+00 8.511967664839245606e-02
5.000000000000000000e-01 1.426423688522283850e+00 2.839766033068404083e-02
1.000000000000000000e+00 1.265578307605365271e+00 6.097367121344975105e-02
1.500000000000000000e+00 1.205835739612100221e+00 4.524975557396348352e-02
2.000000000000000000e+00 1.105202091023393507e+00 3.459879170609554688e-02
2.500000000000000000e+00 1.069214047932128597e+00 2.242801915640220412e-02
3.000000000000000000e+00 9.618746518009744229e-01 5.296762514464774252e-02
3.500000000000000000e+00 9.059373929200673636e-01 3.404576941268156604e-02
4.000000000000000000e+00 8.392185689374492830e-01 1.630548268631146214e-02
