# Supplementary material for: Quadrupolar 23Na+ NMR relaxation as a probe of subpicosecond collective dynamics in aqueous electrolyte solutions
Source: Nat Commun. 2023 Jan 5;14:84. doi: 10.1038/s41467-022-35695-3 (PMC9816157; doi:10.1038/s41467-022-35695-3)
Supplement: Supplementary file 3 — Source data [file 41467_2022_35695_MOESM3_ESM.zip › Source Data/Figure5/fig5a_diff_coeff_sim_T25degC.dat]

# c (mol/kg); 	 D (10^9 m^2/s); 	 D err (10^9 m^2/s)
5.555555555555555247e-02 1.324347685189933177e+00 3.224039810934737488e-02
5.000000000000000000e-01 1.268382068988875400e+00 6.203180975640708306e-02
1.000000000000000000e+00 1.185666775880547918e+00 2.502735975623298151e-02
1.500000000000000000e+00 1.078620983199414241e+00 3.630963795335716282e-02
2.000000000000000000e+00 9.866978095852219077e-01 2.227403819729599846e-02
2.500000000000000000e+00 9.551789008105573409e-01 5.090936105728276206e-02
3.000000000000000000e+00 8.541215212313462146e-01 1.355144711105367265e-02
3.500000000000000000e+00 8.101852558258457737e-01 3.243144626849750467e-02
4.000000000000000000e+00 7.505185127876029538e-01 3.452459445534275528e-02
