# Supplementary material for: Quadrupolar 23Na+ NMR relaxation as a probe of subpicosecond collective dynamics in aqueous electrolyte solutions
Source: Nat Commun. 2023 Jan 5;14:84. doi: 10.1038/s41467-022-35695-3 (PMC9816157; doi:10.1038/s41467-022-35695-3)
Supplement: Supplementary file 3 — Source data [file 41467_2022_35695_MOESM3_ESM.zip › Source Data/Figure5/fig5a_diff_coeff_sim_T40degC.dat]

# c (mol/kg); 	 D (10^9 m^2/s); 	 D err (10^9 m^2/s)
5.555555555555555247e-02 1.934173844641334128e+00 4.091657177130576112e-02
5.000000000000000000e-01 1.811561345649700394e+00 8.993966543145759385e-02
1.000000000000000000e+00 1.627996552092716431e+00 8.920513919514860834e-02
1.500000000000000000e+00 1.555887856432050187e+00 6.710377799490091499e-02
2.000000000000000000e+00 1.482659640977233462e+00 2.518561483199333040e-02
2.500000000000000000e+00 1.316942249051633151e+00 2.612697953596853154e-02
3.000000000000000000e+00 1.297963191218955536e+00 3.973873252732759709e-02
3.500000000000000000e+00 1.177956687600137720e+00 3.729821023604222574e-02
4.000000000000000000e+00 1.123787655408906572e+00 5.345528703902698714e-02
