# Supplementary material for: Quadrupolar 23Na+ NMR relaxation as a probe of subpicosecond collective dynamics in aqueous electrolyte solutions
Source: Nat Commun. 2023 Jan 5;14:84. doi: 10.1038/s41467-022-35695-3 (PMC9816157; doi:10.1038/s41467-022-35695-3)
Supplement: Supplementary file 3 — Source data [file 41467_2022_35695_MOESM3_ESM.zip › Source Data/Figure5/fig5e_eta_kT_vs_tauc_exp_T35degC.dat]

# eta/kT (10^17 Pa*s/J); 	 tauc exp (ps)
1.719503110345854902e+00 3.578308289542658782e-01
1.748164632163432541e+00 3.630642754935862193e-01
1.843067398763527764e+00 3.791831950487014047e-01
1.954149516480622184e+00 3.936158271771955652e-01
2.085789316100422841e+00 4.102654412963545050e-01
2.243697033828488507e+00 4.296998461657839941e-01
2.435220610982078426e+00 4.598394029268720873e-01
2.669922502650496021e+00 4.874795611477960033e-01
2.960344573392741818e+00 5.279215335476029614e-01
3.323105215216617836e+00 5.782227879686712146e-01
