# Supplementary material for: Quadrupolar 23Na+ NMR relaxation as a probe of subpicosecond collective dynamics in aqueous electrolyte solutions
Source: Nat Commun. 2023 Jan 5;14:84. doi: 10.1038/s41467-022-35695-3 (PMC9816157; doi:10.1038/s41467-022-35695-3)
Supplement: Supplementary file 3 — Source data [file 41467_2022_35695_MOESM3_ESM.zip › Source Data/Figure5/fig5b_viscosity_sim_T25degC.dat]

# c (mol/kg); 	 visc (mPa*s); 	 visc err (mPa*s)
5.555555555555555247e-02 8.817525397223134886e-01 3.054204784600847433e-02
5.000000000000000000e-01 9.062673851204217090e-01 1.021652024974059950e-02
1.000000000000000000e+00 1.012545745148338616e+00 3.176581793552883670e-02
1.500000000000000000e+00 1.093640533723499342e+00 3.292600400998944854e-02
2.000000000000000000e+00 1.179347913115006641e+00 2.540912674465666335e-02
2.500000000000000000e+00 1.290434789771703228e+00 2.491973620110522064e-02
3.000000000000000000e+00 1.413588734769378075e+00 3.491272192396920049e-02
3.500000000000000000e+00 1.550163512379979958e+00 6.903440311430068810e-02
4.000000000000000000e+00 1.721552909442638724e+00 3.522840238472540325e-02
