# Supplementary material for: Quadrupolar 23Na+ NMR relaxation as a probe of subpicosecond collective dynamics in aqueous electrolyte solutions
Source: Nat Commun. 2023 Jan 5;14:84. doi: 10.1038/s41467-022-35695-3 (PMC9816157; doi:10.1038/s41467-022-35695-3)
Supplement: Supplementary file 3 — Source data [file 41467_2022_35695_MOESM3_ESM.zip › Source Data/Figure5/fig5b_viscosity_exp_T30degC.dat]

# c (mol/kg); 	 visc (mPa*s)
0.000000000000000000e+00 7.978429999999999689e-01
1.061224489795918463e-01 8.052774892363965265e-01
2.122448979591836926e-01 8.128601414463564323e-01
3.183673469387755528e-01 8.205948762381796158e-01
4.244897959183673852e-01 8.284856132201648959e-01
5.306122448979592177e-01 8.365362720006119801e-01
6.367346938775511056e-01 8.447507721878197984e-01
7.428571428571428825e-01 8.531330333900875029e-01
8.489795918367347705e-01 8.616869752157145790e-01
9.551020408163266584e-01 8.704165172730002897e-01
1.061224489795918435e+00 8.793255791702437874e-01
1.167346938775510212e+00 8.884180805157442240e-01
1.273469387755102211e+00 8.976979409178013070e-01
1.379591836734693988e+00 9.071690799847137443e-01
1.485714285714285765e+00 9.168354173247813543e-01
1.591836734693877764e+00 9.267008725463030672e-01
1.697959183673469541e+00 9.367693652575780350e-01
1.804081632653061318e+00 9.470448150669055210e-01
1.910204081632653317e+00 9.575311415825853434e-01
2.016326530612245094e+00 9.682322644129166545e-01
2.122448979591836871e+00 9.791521031661977181e-01
2.228571428571428648e+00 9.902945774507290189e-01
2.334693877551020424e+00 1.001663606874809043e+00
2.440816326530612645e+00 1.013263111046737164e+00
2.546938775510204422e+00 1.025097009574813089e+00
2.653061224489796199e+00 1.037169222067335861e+00
2.759183673469387976e+00 1.049483668132604741e+00
2.865306122448979753e+00 1.062044267378918549e+00
2.971428571428571530e+00 1.074854939414577659e+00
3.077551020408163751e+00 1.087919603847879557e+00
3.183673469387755528e+00 1.101242180287125061e+00
3.289795918367347305e+00 1.114826588340613434e+00
3.395918367346939082e+00 1.128676747616642828e+00
3.502040816326530859e+00 1.142796577723513174e+00
3.608163265306122636e+00 1.157189998269523512e+00
3.714285714285714413e+00 1.171860928862974216e+00
3.820408163265306634e+00 1.186813289112162773e+00
3.926530612244898411e+00 1.202050998625389111e+00
4.032653061224490187e+00 1.217577977010952939e+00
4.138775510204082408e+00 1.233398143877153075e+00
4.244897959183673741e+00 1.249515418832289448e+00
4.351020408163265962e+00 1.265933721484660435e+00
4.457142857142857295e+00 1.282656971442565519e+00
4.563265306122449516e+00 1.299689088314304186e+00
4.669387755102040849e+00 1.317033991708176144e+00
4.775510204081633070e+00 1.334695601232479989e+00
4.881632653061225291e+00 1.352677836495514319e+00
4.987755102040816624e+00 1.370984617105580172e+00
5.093877551020408845e+00 1.389619862670976147e+00
5.200000000000000178e+00 1.408587492800000396e+00
