# Supplementary material for: Quadrupolar 23Na+ NMR relaxation as a probe of subpicosecond collective dynamics in aqueous electrolyte solutions
Source: Nat Commun. 2023 Jan 5;14:84. doi: 10.1038/s41467-022-35695-3 (PMC9816157; doi:10.1038/s41467-022-35695-3)
Supplement: Supplementary file 3 — Source data [file 41467_2022_35695_MOESM3_ESM.zip › Source Data/Figure5/fig5b_viscosity_sim_T45degC.dat]

# c (mol/kg); 	 visc (mPa*s); 	 visc err (mPa*s)
5.555555555555555247e-02 5.682204036852210871e-01 1.457746926834567122e-02
5.000000000000000000e-01 6.186877305688035511e-01 1.152014585395444088e-02
1.000000000000000000e+00 6.913357348732975804e-01 1.721005355665459688e-02
1.500000000000000000e+00 7.341645367871028061e-01 1.292425488165905266e-02
2.000000000000000000e+00 7.994485532721503640e-01 1.727505493538524992e-02
2.500000000000000000e+00 8.649477940966475709e-01 2.858236823184276756e-02
3.000000000000000000e+00 9.216287798218228966e-01 1.530593907528205941e-02
3.500000000000000000e+00 1.028351194434133475e+00 9.910505592482032194e-03
4.000000000000000000e+00 1.147867435267488911e+00 4.058947226781871309e-02
