# Supplementary material for: Quadrupolar 23Na+ NMR relaxation as a probe of subpicosecond collective dynamics in aqueous electrolyte solutions
Source: Nat Commun. 2023 Jan 5;14:84. doi: 10.1038/s41467-022-35695-3 (PMC9816157; doi:10.1038/s41467-022-35695-3)
Supplement: Supplementary file 3 — Source data [file 41467_2022_35695_MOESM3_ESM.zip › Source Data/Figure5/fig5c_tau_struct_T10degC.dat]

# c (mol/kg); 	 tau struct (ps)
5.555555555555555247e-02 5.136046008575106958e-01
5.000000000000000000e-01 5.853719756718269718e-01
1.000000000000000000e+00 6.046038230687965642e-01
1.500000000000000000e+00 6.621763334523518285e-01
2.000000000000000000e+00 6.781585457204420964e-01
2.500000000000000000e+00 7.872242835488791890e-01
3.000000000000000000e+00 8.146086988191763023e-01
3.500000000000000000e+00 9.241786271999609115e-01
4.000000000000000000e+00 9.847704620149481114e-01
