# Supplementary material for: Quadrupolar 23Na+ NMR relaxation as a probe of subpicosecond collective dynamics in aqueous electrolyte solutions
Source: Nat Commun. 2023 Jan 5;14:84. doi: 10.1038/s41467-022-35695-3 (PMC9816157; doi:10.1038/s41467-022-35695-3)
Supplement: Supplementary file 3 — Source data [file 41467_2022_35695_MOESM3_ESM.zip › Source Data/Figure5/fig5c_tau_struct_T35degC.dat]

# c (mol/kg); 	 tau struct (ps)
5.555555555555555247e-02 2.901353229441444581e-01
5.000000000000000000e-01 2.917768117634411129e-01
1.000000000000000000e+00 3.158123471612636624e-01
1.500000000000000000e+00 3.301603540497854983e-01
2.000000000000000000e+00 3.591272650355846752e-01
2.500000000000000000e+00 3.712685562916979154e-01
3.000000000000000000e+00 4.499403098631168940e-01
3.500000000000000000e+00 4.543358000717755973e-01
4.000000000000000000e+00 4.790270610047900890e-01
