# Supplementary material for: Quadrupolar 23Na+ NMR relaxation as a probe of subpicosecond collective dynamics in aqueous electrolyte solutions
Source: Nat Commun. 2023 Jan 5;14:84. doi: 10.1038/s41467-022-35695-3 (PMC9816157; doi:10.1038/s41467-022-35695-3)
Supplement: Supplementary file 3 — Source data [file 41467_2022_35695_MOESM3_ESM.zip › Source Data/Figure5/fig5c_tau_struct_T20degC.dat]

# c (mol/kg); 	 tau struct (ps)
5.555555555555555247e-02 4.082428875003793478e-01
5.000000000000000000e-01 4.238249340058488079e-01
1.000000000000000000e+00 4.459028866079249864e-01
1.500000000000000000e+00 4.829160349827154031e-01
2.000000000000000000e+00 5.304093610432960570e-01
2.500000000000000000e+00 5.543825460818401218e-01
3.000000000000000000e+00 6.045184264282900122e-01
3.500000000000000000e+00 6.808892844844282033e-01
4.000000000000000000e+00 7.150702606570501496e-01
