# Supplementary material for: Quadrupolar 23Na+ NMR relaxation as a probe of subpicosecond collective dynamics in aqueous electrolyte solutions
Source: Nat Commun. 2023 Jan 5;14:84. doi: 10.1038/s41467-022-35695-3 (PMC9816157; doi:10.1038/s41467-022-35695-3)
Supplement: Supplementary file 3 — Source data [file 41467_2022_35695_MOESM3_ESM.zip › Source Data/Figure5/fig5a_diff_coeff_exp_T35degC.dat]

# c (mol/kg); 	 D (10^9 m^2/s)
1.728000000000000091e-01 1.584999999999999964e+00
3.492000000000000104e-01 1.548000000000000043e+00
9.005999999999999561e-01 1.479999999999999982e+00
1.487999999999999989e+00 1.435000000000000053e+00
2.114900000000000002e+00 1.368999999999999995e+00
2.785600000000000076e+00 1.306000000000000050e+00
3.504799999999999915e+00 1.221000000000000085e+00
4.277899999999999814e+00 1.139999999999999902e+00
5.111200000000000188e+00 1.062999999999999945e+00
