# Supplementary material for: Quadrupolar 23Na+ NMR relaxation as a probe of subpicosecond collective dynamics in aqueous electrolyte solutions
Source: Nat Commun. 2023 Jan 5;14:84. doi: 10.1038/s41467-022-35695-3 (PMC9816157; doi:10.1038/s41467-022-35695-3)
Supplement: Supplementary file 3 — Source data [file 41467_2022_35695_MOESM3_ESM.zip › Source Data/Figure5/fig5a_diff_coeff_exp_T25degC.dat]

# c (mol/kg); 	 D (10^9 m^2/s)
1.728000000000000091e-01 1.191000000000000059e+00
3.492000000000000104e-01 1.179999999999999938e+00
9.005999999999999561e-01 1.147999999999999909e+00
1.487999999999999989e+00 1.104000000000000092e+00
2.114900000000000002e+00 1.050000000000000044e+00
2.785600000000000076e+00 1.000999999999999890e+00
3.504799999999999915e+00 9.356999999999999762e-01
4.277899999999999814e+00 8.780000000000000027e-01
5.111200000000000188e+00 8.065999999999999837e-01
