# Supplementary material for: Quadrupolar 23Na+ NMR relaxation as a probe of subpicosecond collective dynamics in aqueous electrolyte solutions
Source: Nat Commun. 2023 Jan 5;14:84. doi: 10.1038/s41467-022-35695-3 (PMC9816157; doi:10.1038/s41467-022-35695-3)
Supplement: Supplementary file 3 — Source data [file 41467_2022_35695_MOESM3_ESM.zip › Source Data/Figure5/fig5e_eta_kT_vs_tauc_exp_T25degC.dat]

# eta/kT (10^17 Pa*s/J); 	 tauc exp (ps)
2.192660453926162933e+00 4.397197130120988895e-01
2.226388275698982344e+00 4.448023403967357736e-01
2.340329819559807234e+00 4.651635491195382777e-01
2.477069433840283441e+00 4.799148310323285704e-01
2.642267566317553662e+00 5.022609332306025021e-01
2.843209132440299491e+00 5.281566164857443013e-01
3.089155751001980921e+00 5.621435593872855518e-01
3.392020090851862069e+00 6.027639235444497423e-01
3.767255587098799818e+00 6.607187513959168479e-01
4.235130369661264105e+00 7.332326008175028553e-01
