# Supplementary material for: Quadrupolar 23Na+ NMR relaxation as a probe of subpicosecond collective dynamics in aqueous electrolyte solutions
Source: Nat Commun. 2023 Jan 5;14:84. doi: 10.1038/s41467-022-35695-3 (PMC9816157; doi:10.1038/s41467-022-35695-3)
Supplement: Supplementary file 3 — Source data [file 41467_2022_35695_MOESM3_ESM.zip › Source Data/Figure5/fig5f_tau_dip_vs_tauc_T35degC.dat]

# tauc (ps); 	 tau dip (ps)
3.515561312300017338e-01 4.216062079081270397e+00
3.593490933412242794e-01 4.857188215049939473e+00
3.784529386114426353e-01 5.299303043300947813e+00
3.987158019871653858e-01 5.763548619691179375e+00
4.197445790912666119e-01 6.172895192973436806e+00
4.484072446725004824e-01 6.640724562724853897e+00
4.692350147353838707e-01 7.080878595418864663e+00
4.962464908735164104e-01 7.621646239775850873e+00
5.234934763084133635e-01 8.125750549642310361e+00
