# Supplementary material for: Quadrupolar 23Na+ NMR relaxation as a probe of subpicosecond collective dynamics in aqueous electrolyte solutions
Source: Nat Commun. 2023 Jan 5;14:84. doi: 10.1038/s41467-022-35695-3 (PMC9816157; doi:10.1038/s41467-022-35695-3)
Supplement: Supplementary file 3 — Source data [file 41467_2022_35695_MOESM3_ESM.zip › Source Data/Figure5/fig5f_tau_dip_vs_tauc_T10degC.dat]

# tauc (ps); 	 tau dip (ps)
5.358984986827599606e-01 7.791972066031259025e+00
5.872285727423836033e-01 8.995196987111450326e+00
6.252049822895761055e-01 9.977438931619165174e+00
6.704440819285150122e-01 1.095426986902464783e+01
7.221001706619524230e-01 1.179493503943129440e+01
7.674674737775267763e-01 1.292375027636800766e+01
8.345354998542007241e-01 1.399476042038805268e+01
8.812069851311292723e-01 1.525111043572509573e+01
9.605156579784729365e-01 1.658683716932496566e+01
