# Supplementary material for: Quadrupolar 23Na+ NMR relaxation as a probe of subpicosecond collective dynamics in aqueous electrolyte solutions
Source: Nat Commun. 2023 Jan 5;14:84. doi: 10.1038/s41467-022-35695-3 (PMC9816157; doi:10.1038/s41467-022-35695-3)
Supplement: Supplementary file 3 — Source data [file 41467_2022_35695_MOESM3_ESM.zip › Source Data/Figure5/fig5c_stress_acf_c1.00m.dat]

# t (ps); 	 stress acf * V/kT (GPa)
0.000000000000000000e+00 1.096313057233341048e+01
1.000000000000000021e-03 1.092774684184025702e+01
2.000000000000000042e-03 1.082314183663267393e+01
3.000000000000000062e-03 1.065373827214681413e+01
4.000000000000000083e-03 1.042647374624004541e+01
5.000000000000000104e-03 1.015021139330835709e+01
6.000000000000000125e-03 9.835024759947248896e+00
7.000000000000000146e-03 9.491441689074502364e+00
8.000000000000000167e-03 9.129727740555381388e+00
9.000000000000001055e-03 8.759274463579425074e+00
1.000000000000000021e-02 8.388135944595415339e+00
1.099999999999999936e-02 8.022733789087013179e+00
1.200000000000000025e-02 7.667729592789491733e+00
1.300000000000000114e-02 7.326047900574333305e+00
1.400000000000000029e-02 6.999022338918443609e+00
1.499999999999999944e-02 6.686632531751952158e+00
1.600000000000000033e-02 6.387798747102481300e+00
1.700000000000000122e-02 6.100703355630692215e+00
1.800000000000000211e-02 5.823112159944157540e+00
1.899999999999999953e-02 5.552673359618803595e+00
2.000000000000000042e-02 5.287177043869116133e+00
2.100000000000000130e-02 5.024763143007982436e+00
2.199999999999999872e-02 4.764070559506232705e+00
2.299999999999999961e-02 4.504324875157526442e+00
2.400000000000000050e-02 4.245366093319463019e+00
2.500000000000000139e-02 3.987621605034011196e+00
2.600000000000000228e-02 3.732032550227780909e+00
2.699999999999999969e-02 3.479943991228899414e+00
2.800000000000000058e-02 3.232970826090331151e+00
2.900000000000000147e-02 2.992851945632086785e+00
2.999999999999999889e-02 2.761304887928820229e+00
3.099999999999999978e-02 2.539892242328209093e+00
3.200000000000000067e-02 2.329909314952407051e+00
3.300000000000000155e-02 2.132300177798829743e+00
3.400000000000000244e-02 1.947606521751702902e+00
3.500000000000000333e-02 1.775950724205825892e+00
3.600000000000000422e-02 1.617051616991439289e+00
3.699999999999999817e-02 1.470268818017964163e+00
3.799999999999999906e-02 1.334669389369413262e+00
3.899999999999999994e-02 1.209109286163329244e+00
4.000000000000000083e-02 1.092321442675333154e+00
4.100000000000000172e-02 9.830027772794943663e-01
4.200000000000000261e-02 8.798933628321951028e-01
4.300000000000000350e-02 7.818425976397118671e-01
4.399999999999999745e-02 6.878590958966893654e-01
4.499999999999999833e-02 5.971429677296516969e-01
4.599999999999999922e-02 5.091008302341706315e-01
4.700000000000000011e-02 4.233453595652848511e-01
4.800000000000000100e-02 3.396821822505142197e-01
4.900000000000000189e-02 2.580873555481884574e-01
5.000000000000000278e-02 1.786788665055327741e-01
5.100000000000000366e-02 1.016852942653285047e-01
5.200000000000000455e-02 2.741429881098560520e-02
5.299999999999999850e-02 -4.377699892307336527e-02
5.399999999999999939e-02 -1.115083622800987218e-01
5.500000000000000028e-02 -1.753987220835865057e-01
5.600000000000000117e-02 -2.350841585346431784e-01
5.700000000000000205e-02 -2.902317531953387264e-01
5.800000000000000294e-02 -3.405497173767078611e-01
5.900000000000000383e-02 -3.857943801353037050e-01
5.999999999999999778e-02 -4.257746395119165195e-01
6.099999999999999867e-02 -4.603544570033212824e-01
6.199999999999999956e-02 -4.894537751416916938e-01
6.300000000000000044e-02 -5.130481926090936229e-01
6.400000000000000133e-02 -5.311675605688133128e-01
6.500000000000000222e-02 -5.438935372622506481e-01
6.600000000000000311e-02 -5.513560598088935727e-01
6.700000000000000400e-02 -5.537287157803805204e-01
6.800000000000000488e-02 -5.512229559227291853e-01
6.900000000000000577e-02 -5.440812482337002987e-01
7.000000000000000666e-02 -5.325692786115807653e-01
7.100000000000000755e-02 -5.169675351674590802e-01
7.200000000000000844e-02 -4.975626422922543313e-01
7.299999999999999545e-02 -4.746388924056622050e-01
7.399999999999999634e-02 -4.484704748822984088e-01
7.499999999999999722e-02 -4.193148742081961311e-01
7.599999999999999811e-02 -3.874078237803443847e-01
7.699999999999999900e-02 -3.529600576212488239e-01
7.799999999999999989e-02 -3.161559928927609175e-01
7.900000000000000078e-02 -2.771542304147778246e-01
8.000000000000000167e-02 -2.360897041439032618e-01
8.100000000000000255e-02 -1.930770801666130965e-01
8.200000000000000344e-02 -1.482149680807754444e-01
8.300000000000000433e-02 -1.015905281457367693e-01
8.400000000000000522e-02 -5.328390919282457311e-02
8.500000000000000611e-02 -3.372222672247350474e-03
8.600000000000000699e-02 4.806728674365536025e-02
8.700000000000000788e-02 1.009550147274322907e-01
8.799999999999999489e-02 1.552077628275395638e-01
8.899999999999999578e-02 2.107383833476564328e-01
8.999999999999999667e-02 2.674561443744135625e-01
9.099999999999999756e-02 3.252675162323788727e-01
9.199999999999999845e-02 3.840771315812431808e-01
9.299999999999999933e-02 4.437886623976624034e-01
9.400000000000000022e-02 5.043053362750902213e-01
9.500000000000000111e-02 5.655299624088218069e-01
9.600000000000000200e-02 6.273643911967141662e-01
9.700000000000000289e-02 6.897084148114183133e-01
9.800000000000000377e-02 7.524582065429268329e-01
9.900000000000000466e-02 8.155044659902088711e-01
1.000000000000000056e-01 8.787304929954696808e-01
1.010000000000000064e-01 9.420104363062027364e-01
1.020000000000000073e-01 1.005207950964226438e+00
1.030000000000000082e-01 1.068175464407266961e+00
1.040000000000000091e-01 1.130754221707495066e+00
1.049999999999999961e-01 1.192775147723964535e+00
1.059999999999999970e-01 1.254060583264867468e+00
1.069999999999999979e-01 1.314426751230768797e+00
1.079999999999999988e-01 1.373686860309450308e+00
1.089999999999999997e-01 1.431654586778261073e+00
1.100000000000000006e-01 1.488147765433692093e+00
1.110000000000000014e-01 1.542991998802248244e+00
1.120000000000000023e-01 1.596023954718444937e+00
1.130000000000000032e-01 1.647094190794490043e+00
1.140000000000000041e-01 1.696069303172494269e+00
1.150000000000000050e-01 1.742833355604567869e+00
1.160000000000000059e-01 1.787288551556710514e+00
1.170000000000000068e-01 1.829355169717621576e+00
1.180000000000000077e-01 1.868970889818732717e+00
1.190000000000000085e-01 1.906089596072225945e+00
1.199999999999999956e-01 1.940679862033193093e+00
1.209999999999999964e-01 1.972723233987914826e+00
1.219999999999999973e-01 2.002212474803454878e+00
1.229999999999999982e-01 2.029149877640739952e+00
1.239999999999999991e-01 2.053545744273412410e+00
1.250000000000000000e-01 2.075417042001309831e+00
1.260000000000000009e-01 2.094786280764458830e+00
1.270000000000000018e-01 2.111680580802492990e+00
1.280000000000000027e-01 2.126130860239308529e+00
1.290000000000000036e-01 2.138171173457887875e+00
1.300000000000000044e-01 2.147838110960445412e+00
1.310000000000000053e-01 2.155170248431151236e+00
1.320000000000000062e-01 2.160207668489191768e+00
1.330000000000000071e-01 2.162991554031982400e+00
1.340000000000000080e-01 2.163563845111388328e+00
1.350000000000000089e-01 2.161967033495327151e+00
1.360000000000000098e-01 2.158244106612278390e+00
1.370000000000000107e-01 2.152438653757704490e+00
1.380000000000000115e-01 2.144595165996307173e+00
1.390000000000000124e-01 2.134759488322371723e+00
1.400000000000000133e-01 2.122979421935000666e+00
1.410000000000000142e-01 2.109305435218560287e+00
1.420000000000000151e-01 2.093791411911360534e+00
1.430000000000000160e-01 2.076495372212774804e+00
1.440000000000000169e-01 2.057480118317730700e+00
1.449999999999999900e-01 2.036813727731484835e+00
1.459999999999999909e-01 2.014569849551397063e+00
1.469999999999999918e-01 1.990827780654104817e+00
1.479999999999999927e-01 1.965672300782373538e+00
1.489999999999999936e-01 1.939193270493437371e+00
1.499999999999999944e-01 1.911485041099837190e+00
1.509999999999999953e-01 1.882645724144078159e+00
1.519999999999999962e-01 1.852776335807156283e+00
1.529999999999999971e-01 1.821979953917430617e+00
1.539999999999999980e-01 1.790360873251821250e+00
1.549999999999999989e-01 1.758023861150737499e+00
1.559999999999999998e-01 1.725073472225655324e+00
1.570000000000000007e-01 1.691613508253056564e+00
1.580000000000000016e-01 1.657746540488444165e+00
1.590000000000000024e-01 1.623573505763814540e+00
1.600000000000000033e-01 1.589193352507634938e+00
1.610000000000000042e-01 1.554702679888422034e+00
1.620000000000000051e-01 1.520195373692434071e+00
1.630000000000000060e-01 1.485762236098298716e+00
1.640000000000000069e-01 1.451490598337069171e+00
1.650000000000000078e-01 1.417463938599719198e+00
1.660000000000000087e-01 1.383761530648328630e+00
1.670000000000000095e-01 1.350458137681710413e+00
1.680000000000000104e-01 1.317623764940341058e+00
1.690000000000000113e-01 1.285323480408197661e+00
1.700000000000000122e-01 1.253617312928092531e+00
1.710000000000000131e-01 1.222560211746051895e+00
1.720000000000000140e-01 1.192202049351249515e+00
1.730000000000000149e-01 1.162587680758349284e+00
1.740000000000000158e-01 1.133757028038633985e+00
1.750000000000000167e-01 1.105745192771841356e+00
1.759999999999999898e-01 1.078582625296965247e+00
1.769999999999999907e-01 1.052295317713912493e+00
1.779999999999999916e-01 1.026905073946630997e+00
1.789999999999999925e-01 1.002429852755112094e+00
1.799999999999999933e-01 9.788841894466864257e-01
1.809999999999999942e-01 9.562796893946770016e-01
1.819999999999999951e-01 9.346255764191278015e-01
1.829999999999999960e-01 9.139292603449209462e-01
1.839999999999999969e-01 8.941968691729474950e-01
1.849999999999999978e-01 8.754337041552948673e-01
1.859999999999999987e-01 8.576445645143344620e-01
1.869999999999999996e-01 8.408339268755022911e-01
1.880000000000000004e-01 8.250059427636031728e-01
1.890000000000000013e-01 8.101642555473208551e-01
1.900000000000000022e-01 7.963117130623207363e-01
1.910000000000000031e-01 7.834499903165877965e-01
1.920000000000000040e-01 7.715791582668225512e-01
1.930000000000000049e-01 7.606973217688854927e-01
1.940000000000000058e-01 7.508003071936869555e-01
1.950000000000000067e-01 7.418814635734775065e-01
1.960000000000000075e-01 7.339315841480532621e-01
1.970000000000000084e-01 7.269389622400945772e-01
1.980000000000000093e-01 7.208895214100179416e-01
1.990000000000000102e-01 7.157670384995081792e-01
2.000000000000000111e-01 7.115533900567182490e-01
2.010000000000000120e-01 7.082288095005653261e-01
2.020000000000000129e-01 7.057720947371660669e-01
2.030000000000000138e-01 7.041607370229668872e-01
2.040000000000000147e-01 7.033709898831860263e-01
2.050000000000000155e-01 7.033778110567909803e-01
2.060000000000000164e-01 7.041547126991014594e-01
2.070000000000000173e-01 7.056735341262706518e-01
2.080000000000000182e-01 7.079041512519101964e-01
2.089999999999999913e-01 7.108141911654499712e-01
2.099999999999999922e-01 7.143687521557667841e-01
2.109999999999999931e-01 7.185302263727707528e-01
2.119999999999999940e-01 7.232582241983225302e-01
2.129999999999999949e-01 7.285096634793868375e-01
2.139999999999999958e-01 7.342390245344929678e-01
2.149999999999999967e-01 7.403987639337417104e-01
2.159999999999999976e-01 7.469399068017620325e-01
2.169999999999999984e-01 7.538127206472394759e-01
2.179999999999999993e-01 7.609675043144605855e-01
2.190000000000000002e-01 7.683553794174089457e-01
2.200000000000000011e-01 7.759290512326465494e-01
2.210000000000000020e-01 7.836435009240874106e-01
2.220000000000000029e-01 7.914565514115193823e-01
2.230000000000000038e-01 7.993292808015650674e-01
2.240000000000000047e-01 8.072262643497083445e-01
2.250000000000000056e-01 8.151156507054488909e-01
2.260000000000000064e-01 8.229690766713861905e-01
2.270000000000000073e-01 8.307614251328707677e-01
2.280000000000000082e-01 8.384705100621717699e-01
2.290000000000000091e-01 8.460766523659195570e-01
2.300000000000000100e-01 8.535622459331481116e-01
2.310000000000000109e-01 8.609112890065937496e-01
2.320000000000000118e-01 8.681089439401012964e-01
2.330000000000000127e-01 8.751411404018434315e-01
2.340000000000000135e-01 8.819942419964210689e-01
2.350000000000000144e-01 8.886547808519734692e-01
2.360000000000000153e-01 8.951092985251026812e-01
2.370000000000000162e-01 9.013442558273820904e-01
2.380000000000000171e-01 9.073460164188050792e-01
2.390000000000000180e-01 9.131008869097930747e-01
2.399999999999999911e-01 9.185952026327065534e-01
2.409999999999999920e-01 9.238154157800867461e-01
2.419999999999999929e-01 9.287481917150154365e-01
2.429999999999999938e-01 9.333804751146296264e-01
2.439999999999999947e-01 9.376995405028303310e-01
2.449999999999999956e-01 9.416930450125647889e-01
2.459999999999999964e-01 9.453490579525063442e-01
2.469999999999999973e-01 9.486561045110555312e-01
2.479999999999999982e-01 9.516032628646116098e-01
2.489999999999999991e-01 9.541802770638169173e-01
2.500000000000000000e-01 9.563777179928397709e-01
2.510000000000000009e-01 9.581871939503985303e-01
2.520000000000000018e-01 9.596015773134217719e-01
2.530000000000000027e-01 9.606152365769679013e-01
2.540000000000000036e-01 9.612242533474357753e-01
2.550000000000000044e-01 9.614266260742887482e-01
2.560000000000000053e-01 9.612223831368920113e-01
2.570000000000000062e-01 9.606136751792895279e-01
2.580000000000000071e-01 9.596047932123760171e-01
2.590000000000000080e-01 9.582021547191523769e-01
2.600000000000000089e-01 9.564142383427307603e-01
2.610000000000000098e-01 9.542514957273953158e-01
2.620000000000000107e-01 9.517262653128902850e-01
2.630000000000000115e-01 9.488526115857192078e-01
2.640000000000000124e-01 9.456461662777086996e-01
2.650000000000000133e-01 9.421239122811553290e-01
2.660000000000000142e-01 9.383038846063446181e-01
2.670000000000000151e-01 9.342048287406635732e-01
2.680000000000000160e-01 9.298457784322957664e-01
2.690000000000000169e-01 9.252456032606181102e-01
2.700000000000000178e-01 9.204225188113985823e-01
2.710000000000000187e-01 9.153936667027446905e-01
2.720000000000000195e-01 9.101747805930431312e-01
2.730000000000000204e-01 9.047799532398501654e-01
2.740000000000000213e-01 8.992215794383924266e-01
2.750000000000000222e-01 8.935104352631964009e-01
2.760000000000000231e-01 8.876559203591425362e-01
2.770000000000000240e-01 8.816664321231177937e-01
2.780000000000000249e-01 8.755497987457878661e-01
2.790000000000000258e-01 8.693137870225463582e-01
2.800000000000000266e-01 8.629665958447262364e-01
2.810000000000000275e-01 8.565173162476955593e-01
2.820000000000000284e-01 8.499763318217634644e-01
2.830000000000000293e-01 8.433555952147671064e-01
2.840000000000000302e-01 8.366688220103194462e-01
2.850000000000000311e-01 8.299315162146567726e-01
2.860000000000000320e-01 8.231608754467968359e-01
2.870000000000000329e-01 8.163755341827831913e-01
2.880000000000000338e-01 8.095951743084324193e-01
2.889999999999999791e-01 8.028400222093349248e-01
2.899999999999999800e-01 7.961302361782928161e-01
2.909999999999999809e-01 7.894852534077883011e-01
2.919999999999999818e-01 7.829231264261982126e-01
2.929999999999999827e-01 7.764599207417379745e-01
2.939999999999999836e-01 7.701092327258600712e-01
2.949999999999999845e-01 7.638818680602723621e-01
2.959999999999999853e-01 7.577857058639244636e-01
2.969999999999999862e-01 7.518258280691647588e-01
2.979999999999999871e-01 7.460048507653332939e-01
2.989999999999999880e-01 7.403234833269534132e-01
2.999999999999999889e-01 7.347812654235253982e-01
3.009999999999999898e-01 7.293774064733173912e-01
3.019999999999999907e-01 7.241116687911903771e-01
3.029999999999999916e-01 7.189851711564306802e-01
3.039999999999999925e-01 7.140010611895096782e-01
3.049999999999999933e-01 7.091649454998487645e-01
3.059999999999999942e-01 7.044850256888188778e-01
3.069999999999999951e-01 6.999719266006617646e-01
3.079999999999999960e-01 6.956382338982038949e-01
3.089999999999999969e-01 6.914977424673123263e-01
3.099999999999999978e-01 6.875645659640773344e-01
3.109999999999999987e-01 6.838521291736885388e-01
3.119999999999999996e-01 6.803722251984715141e-01
3.130000000000000004e-01 6.771341637880025077e-01
3.140000000000000013e-01 6.741441169823112478e-01
3.150000000000000022e-01 6.714047405298085858e-01
3.160000000000000031e-01 6.689150348154757619e-01
3.170000000000000040e-01 6.666704797131218774e-01
3.180000000000000049e-01 6.646633912699695390e-01
3.190000000000000058e-01 6.628834407142034646e-01
3.200000000000000067e-01 6.613183077131938870e-01
3.210000000000000075e-01 6.599543491400219342e-01
3.220000000000000084e-01 6.587772961295640384e-01
3.230000000000000093e-01 6.577728881164862651e-01
3.240000000000000102e-01 6.569274201821271308e-01
3.250000000000000111e-01 6.562281882242060327e-01
3.260000000000000120e-01 6.556638202824840445e-01
3.270000000000000129e-01 6.552244776053626207e-01
3.280000000000000138e-01 6.549019698775039311e-01
3.290000000000000147e-01 6.546897528415508427e-01
3.300000000000000155e-01 6.545828660198881321e-01
3.310000000000000164e-01 6.545777907223639946e-01
3.320000000000000173e-01 6.546722707372190087e-01
3.330000000000000182e-01 6.548650658803036873e-01
3.340000000000000191e-01 6.551556659612788325e-01
3.350000000000000200e-01 6.555439570579544295e-01
3.360000000000000209e-01 6.560298587972017703e-01
3.370000000000000218e-01 6.566129213226888917e-01
3.380000000000000226e-01 6.572919050559610232e-01
3.390000000000000235e-01 6.580643865257730374e-01
3.400000000000000244e-01 6.589263974106008837e-01
3.410000000000000253e-01 6.598721661069797406e-01
3.420000000000000262e-01 6.608939569545689841e-01
3.430000000000000271e-01 6.619820638397685419e-01
3.440000000000000280e-01 6.631249803713110680e-01
3.450000000000000289e-01 6.643096973509685643e-01
3.460000000000000298e-01 6.655221562075055441e-01
3.470000000000000306e-01 6.667477882730880046e-01
3.480000000000000315e-01 6.679721154856491649e-01
3.490000000000000324e-01 6.691813298746570604e-01
3.500000000000000333e-01 6.703628280184714683e-01
3.510000000000000342e-01 6.715056424227157095e-01
3.519999999999999796e-01 6.726007382909228172e-01
3.529999999999999805e-01 6.736411762302448869e-01
3.539999999999999813e-01 6.746221361972679631e-01
3.549999999999999822e-01 6.755407932011007199e-01
3.559999999999999831e-01 6.763960951759621087e-01
3.569999999999999840e-01 6.771884743392180273e-01
3.579999999999999849e-01 6.779194584904424392e-01
3.589999999999999858e-01 6.785913007695809629e-01
3.599999999999999867e-01 6.792066056250740669e-01
3.609999999999999876e-01 6.797679652335860689e-01
3.619999999999999885e-01 6.802776354274550075e-01
3.629999999999999893e-01 6.807372564315296026e-01
3.639999999999999902e-01 6.811476326475200960e-01
3.649999999999999911e-01 6.815085785674277474e-01
3.659999999999999920e-01 6.818188214160779692e-01
3.669999999999999929e-01 6.820759892027036253e-01
3.679999999999999938e-01 6.822766633871153452e-01
3.689999999999999947e-01 6.824165057248753330e-01
3.699999999999999956e-01 6.824904486877019227e-01
3.709999999999999964e-01 6.824929567254703899e-01
3.719999999999999973e-01 6.824183045088650923e-01
3.729999999999999982e-01 6.822609041556110254e-01
3.739999999999999991e-01 6.820156249810098714e-01
3.750000000000000000e-01 6.816781144090384714e-01
3.760000000000000009e-01 6.812450669300738060e-01
3.770000000000000018e-01 6.807144611400567369e-01
3.780000000000000027e-01 6.800857167103406820e-01
3.790000000000000036e-01 6.793597705478912063e-01
3.800000000000000044e-01 6.785390585821111653e-01
3.810000000000000053e-01 6.776273868563306157e-01
3.820000000000000062e-01 6.766297288994390646e-01
3.830000000000000071e-01 6.755519024161149577e-01
3.840000000000000080e-01 6.744001819723571822e-01
3.850000000000000089e-01 6.731808898258480056e-01
3.860000000000000098e-01 6.718999411718497017e-01
3.870000000000000107e-01 6.705624172777222558e-01
3.880000000000000115e-01 6.691722280320099303e-01
3.890000000000000124e-01 6.677318507515812573e-01
3.900000000000000133e-01 6.662422279178554785e-01
3.910000000000000142e-01 6.647027860325387394e-01
3.920000000000000151e-01 6.631116259916628453e-01
3.930000000000000160e-01 6.614658288664151398e-01
3.940000000000000169e-01 6.597619160376438918e-01
3.950000000000000178e-01 6.579963614991359844e-01
3.960000000000000187e-01 6.561661604417492466e-01
3.970000000000000195e-01 6.542693949587243818e-01
3.980000000000000204e-01 6.523057439424555515e-01
3.990000000000000213e-01 6.502768986662696982e-01
4.000000000000000222e-01 6.481868574562097418e-01
4.010000000000000231e-01 6.460420419577393991e-01
4.020000000000000240e-01 6.438512558840105982e-01
4.030000000000000249e-01 6.416254476797088602e-01
4.040000000000000258e-01 6.393773102176310008e-01
4.050000000000000266e-01 6.371207601367421258e-01
4.060000000000000275e-01 6.348703054780828747e-01
4.070000000000000284e-01 6.326403750519172808e-01
4.080000000000000293e-01 6.304446357592414785e-01
4.090000000000000302e-01 6.282953824463552994e-01
4.100000000000000311e-01 6.262030012826864667e-01
4.110000000000000320e-01 6.241755766879222289e-01
4.120000000000000329e-01 6.222186262969213733e-01
4.130000000000000338e-01 6.203350385488083374e-01
4.140000000000000346e-01 6.185251421383824999e-01
4.150000000000000355e-01 6.167869486705283011e-01
4.160000000000000364e-01 6.151165231155593105e-01
4.169999999999999818e-01 6.135084918298234768e-01
4.179999999999999827e-01 6.119565655797815085e-01
4.189999999999999836e-01 6.104541034412163114e-01
4.199999999999999845e-01 6.089946368142854505e-01
4.209999999999999853e-01 6.075723183835795016e-01
4.219999999999999862e-01 6.061822407114447753e-01
4.229999999999999871e-01 6.048206347083910916e-01
4.239999999999999880e-01 6.034849180377699351e-01
4.249999999999999889e-01 6.021736568024810277e-01
4.259999999999999898e-01 6.008864101988330431e-01
4.269999999999999907e-01 5.996235444430972894e-01
4.279999999999999916e-01 5.983860404165102231e-01
4.289999999999999925e-01 5.971753014309475471e-01
4.299999999999999933e-01 5.959930094325607275e-01
4.309999999999999942e-01 5.948409835268518853e-01
4.319999999999999951e-01 5.937211086095005586e-01
4.329999999999999960e-01 5.926352298778618799e-01
4.339999999999999969e-01 5.915850476217083820e-01
4.349999999999999978e-01 5.905720063099031414e-01
4.359999999999999987e-01 5.895971576013389059e-01
4.369999999999999996e-01 5.886610119667056162e-01
4.380000000000000004e-01 5.877633845927799916e-01
4.390000000000000013e-01 5.869032952803194814e-01
4.400000000000000022e-01 5.860789052543873279e-01
4.410000000000000031e-01 5.852875239946500052e-01
4.420000000000000040e-01 5.845257074561137633e-01
4.430000000000000049e-01 5.837894008070494412e-01
4.440000000000000058e-01 5.830741554151154249e-01
4.450000000000000067e-01 5.823753985507579278e-01
4.460000000000000075e-01 5.816887104188898094e-01
4.470000000000000084e-01 5.810101134586981297e-01
4.480000000000000093e-01 5.803363287110681057e-01
4.490000000000000102e-01 5.796650144566368734e-01
4.500000000000000111e-01 5.789949622106211891e-01
4.510000000000000120e-01 5.783262131454049992e-01
4.520000000000000129e-01 5.776601378743986270e-01
4.530000000000000138e-01 5.769994571587376830e-01
4.540000000000000147e-01 5.763481528237937024e-01
4.550000000000000155e-01 5.757113281227177470e-01
4.560000000000000164e-01 5.750949793728231674e-01
4.570000000000000173e-01 5.745057140187015410e-01
4.580000000000000182e-01 5.739503817713506040e-01
4.590000000000000191e-01 5.734356897585871637e-01
4.600000000000000200e-01 5.729677819308026665e-01
4.610000000000000209e-01 5.725518180193691631e-01
4.620000000000000218e-01 5.721915931316369219e-01
4.630000000000000226e-01 5.718892208793916465e-01
4.640000000000000235e-01 5.716449100567914110e-01
4.650000000000000244e-01 5.714568394641472704e-01
4.660000000000000253e-01 5.713211771580939402e-01
4.670000000000000262e-01 5.712322065458511622e-01
4.680000000000000271e-01 5.711825975649500453e-01
4.690000000000000280e-01 5.711637769030663003e-01
4.700000000000000289e-01 5.711663655852277088e-01
4.710000000000000298e-01 5.711806636092022771e-01
4.720000000000000306e-01 5.711971442459196080e-01
4.730000000000000315e-01 5.712069179375385275e-01
4.740000000000000324e-01 5.712021138149647737e-01
4.750000000000000333e-01 5.711762095661584437e-01
4.760000000000000342e-01 5.711242145498236500e-01
4.770000000000000351e-01 5.710427541096401161e-01
4.780000000000000360e-01 5.709300195443940407e-01
4.790000000000000369e-01 5.707856078026551927e-01
4.799999999999999822e-01 5.706102491094794393e-01
4.809999999999999831e-01 5.704054565138314548e-01
4.819999999999999840e-01 5.701730892383010119e-01
4.829999999999999849e-01 5.699149144677896350e-01
4.839999999999999858e-01 5.696321517826430370e-01
4.849999999999999867e-01 5.693250664198041822e-01
4.859999999999999876e-01 5.689926623115046933e-01
4.869999999999999885e-01 5.686324975567106366e-01
4.879999999999999893e-01 5.682406524861554065e-01
4.889999999999999902e-01 5.678118554159801157e-01
4.899999999999999911e-01 5.673397938685893482e-01
4.909999999999999920e-01 5.668175427171699976e-01
4.919999999999999929e-01 5.662380872118853992e-01
4.929999999999999938e-01 5.655948883879359235e-01
4.939999999999999947e-01 5.648824290852175745e-01
4.949999999999999956e-01 5.640966848543073064e-01
4.959999999999999964e-01 5.632354766340248453e-01
4.969999999999999973e-01 5.622986800927246565e-01
4.979999999999999982e-01 5.612882805362788829e-01
4.989999999999999991e-01 5.602082402281978180e-01
5.000000000000000000e-01 5.590642241725765071e-01
5.010000000000000009e-01 5.578631809252334595e-01
5.020000000000000018e-01 5.566128394004226099e-01
5.030000000000000027e-01 5.553211455062740942e-01
5.040000000000000036e-01 5.539957181351704563e-01
5.050000000000000044e-01 5.526433763432762047e-01
5.060000000000000053e-01 5.512697877596608453e-01
5.070000000000000062e-01 5.498792928966430571e-01
5.080000000000000071e-01 5.484749204062546735e-01
5.090000000000000080e-01 5.470585930514513251e-01
5.100000000000000089e-01 5.456314650832021496e-01
5.110000000000000098e-01 5.441943605375968440e-01
5.120000000000000107e-01 5.427482364197436793e-01
5.130000000000000115e-01 5.412945869675936938e-01
5.140000000000000124e-01 5.398357388473566942e-01
5.150000000000000133e-01 5.383749679278321265e-01
5.160000000000000142e-01 5.369164679707242316e-01
5.170000000000000151e-01 5.354651588371673876e-01
5.180000000000000160e-01 5.340263854333048288e-01
5.190000000000000169e-01 5.326055296821198271e-01
5.200000000000000178e-01 5.312076375526997296e-01
5.210000000000000187e-01 5.298370689445754955e-01
5.220000000000000195e-01 5.284972542272651230e-01
5.230000000000000204e-01 5.271905796953314516e-01
5.240000000000000213e-01 5.259183799358552180e-01
5.250000000000000222e-01 5.246810342184696774e-01
5.260000000000000231e-01 5.234781719926532295e-01
5.270000000000000240e-01 5.223089250752699364e-01
5.280000000000000249e-01 5.211721854852021663e-01
5.290000000000000258e-01 5.200668321798127547e-01
5.300000000000000266e-01 5.189918918174459828e-01
5.310000000000000275e-01 5.179466474582787860e-01
5.320000000000000284e-01 5.169306186955809901e-01
5.330000000000000293e-01 5.159434932326971701e-01
5.340000000000000302e-01 5.149849760261450138e-01
5.350000000000000311e-01 5.140546157909750002e-01
5.360000000000000320e-01 5.131516555702277937e-01
5.370000000000000329e-01 5.122748734389073189e-01
5.380000000000000338e-01 5.114225007068474715e-01
5.390000000000000346e-01 5.105922179541800832e-01
5.400000000000000355e-01 5.097812015139910891e-01
5.410000000000000364e-01 5.089862554492233793e-01
5.420000000000000373e-01 5.082039740541898221e-01
5.430000000000000382e-01 5.074309268963468345e-01
5.440000000000000391e-01 5.066638457160937969e-01
5.450000000000000400e-01 5.058998087469592786e-01
5.460000000000000409e-01 5.051363701188504862e-01
5.470000000000000417e-01 5.043716623434358892e-01
5.480000000000000426e-01 5.036044349662835984e-01
5.490000000000000435e-01 5.028340555854879934e-01
5.500000000000000444e-01 5.020604624620579326e-01
5.510000000000000453e-01 5.012840860181617675e-01
5.520000000000000462e-01 5.005057467843595509e-01
5.530000000000000471e-01 4.997265352733165078e-01
5.540000000000000480e-01 4.989476968267666512e-01
5.550000000000000488e-01 4.981705170779084924e-01
5.560000000000000497e-01 4.973962547875520057e-01
5.570000000000000506e-01 4.966260624096312526e-01
5.580000000000000515e-01 4.958609645796659970e-01
5.590000000000000524e-01 4.951018616744304879e-01
5.600000000000000533e-01 4.943495810387387723e-01
5.610000000000000542e-01 4.936049080021225888e-01
5.620000000000000551e-01 4.928686516304766063e-01
5.630000000000000560e-01 4.921416885379926720e-01
5.640000000000000568e-01 4.914250010751762821e-01
5.650000000000000577e-01 4.907196932611869178e-01
5.660000000000000586e-01 4.900269599345497551e-01
5.670000000000000595e-01 4.893480369853586143e-01
5.680000000000000604e-01 4.886841065678483309e-01
5.690000000000000613e-01 4.880361971582443670e-01
5.700000000000000622e-01 4.874050604296325528e-01
5.710000000000000631e-01 4.867910361861942370e-01
5.720000000000000639e-01 4.861939687241597641e-01
5.730000000000000648e-01 4.856131217088045515e-01
5.740000000000000657e-01 4.850471906962146029e-01
5.750000000000000666e-01 4.844943662105264393e-01
5.760000000000000675e-01 4.839524523628628283e-01
5.769999999999999574e-01 4.834190304084028389e-01
5.779999999999999583e-01 4.828916641956093048e-01
5.789999999999999591e-01 4.823681048052151366e-01
5.799999999999999600e-01 4.818464731920574229e-01
5.809999999999999609e-01 4.813253882087422109e-01
5.819999999999999618e-01 4.808040431902004253e-01
5.829999999999999627e-01 4.802822267757370645e-01
5.839999999999999636e-01 4.797602658013787602e-01
5.849999999999999645e-01 4.792389268464460339e-01
5.859999999999999654e-01 4.787192939874443942e-01
5.869999999999999662e-01 4.782026340205270398e-01
5.879999999999999671e-01 4.776902837277111624e-01
5.889999999999999680e-01 4.771835446468379871e-01
5.899999999999999689e-01 4.766836494563408411e-01
5.909999999999999698e-01 4.761917624438939955e-01
5.919999999999999707e-01 4.757090131444302594e-01
5.929999999999999716e-01 4.752365768526441991e-01
5.939999999999999725e-01 4.747757364107100253e-01
5.949999999999999734e-01 4.743279634399740763e-01
5.959999999999999742e-01 4.738949265767639085e-01
5.969999999999999751e-01 4.734784583354476051e-01
5.979999999999999760e-01 4.730804433983190060e-01
5.989999999999999769e-01 4.727026201373444314e-01
5.999999999999999778e-01 4.723463505244123728e-01
6.009999999999999787e-01 4.720123415328877914e-01
6.019999999999999796e-01 4.717003933572472829e-01
6.029999999999999805e-01 4.714091665355672478e-01
6.039999999999999813e-01 4.711360371665400670e-01
6.049999999999999822e-01 4.708770122868051189e-01
6.059999999999999831e-01 4.706267949629395209e-01
6.069999999999999840e-01 4.703789176673423000e-01
6.079999999999999849e-01 4.701260202135794097e-01
6.089999999999999858e-01 4.698602053799219580e-01
6.099999999999999867e-01 4.695734750116247191e-01
6.109999999999999876e-01 4.692582225442927246e-01
6.119999999999999885e-01 4.689077753252750003e-01
6.129999999999999893e-01 4.685168827635650679e-01
6.139999999999999902e-01 4.680821740622285176e-01
6.149999999999999911e-01 4.676024772009094721e-01
6.159999999999999920e-01 4.670790169580151807e-01
6.169999999999999929e-01 4.665154087446212183e-01
6.179999999999999938e-01 4.659174396528237283e-01
6.189999999999999947e-01 4.652926737471576035e-01
6.199999999999999956e-01 4.646498250478593439e-01
6.209999999999999964e-01 4.639980376870458945e-01
6.219999999999999973e-01 4.633461136668038383e-01
6.229999999999999982e-01 4.627017168506549760e-01
6.239999999999999991e-01 4.620707462532284704e-01
6.250000000000000000e-01 4.614568445501652794e-01
6.260000000000000009e-01 4.608611350990838851e-01
6.270000000000000018e-01 4.602822027524225978e-01
6.280000000000000027e-01 4.597163137410895106e-01
6.290000000000000036e-01 4.591577905955094852e-01
6.300000000000000044e-01 4.585995616406534081e-01
6.310000000000000053e-01 4.580337580707484757e-01
6.320000000000000062e-01 4.574523386030199257e-01
6.330000000000000071e-01 4.568476705260691162e-01
6.340000000000000080e-01 4.562130374506139785e-01
6.350000000000000089e-01 4.555430318966893211e-01
6.360000000000000098e-01 4.548338311261265199e-01
6.370000000000000107e-01 4.540833513421843604e-01
6.380000000000000115e-01 4.532912501114435555e-01
6.390000000000000124e-01 4.524588668555218907e-01
6.400000000000000133e-01 4.515890483931265242e-01
6.410000000000000142e-01 4.506859134329251337e-01
6.420000000000000151e-01 4.497545577086133894e-01
6.430000000000000160e-01 4.488007396554488659e-01
6.440000000000000169e-01 4.478305684193733538e-01
6.450000000000000178e-01 4.468502042411746089e-01
6.460000000000000187e-01 4.458655830861545932e-01
6.470000000000000195e-01 4.448821829495246405e-01
6.480000000000000204e-01 4.439048254681724481e-01
6.490000000000000213e-01 4.429375327232789594e-01
6.500000000000000222e-01 4.419834100466971671e-01
6.510000000000000231e-01 4.410445536278322365e-01
6.520000000000000240e-01 4.401219797885451146e-01
6.530000000000000249e-01 4.392156070207172691e-01
6.540000000000000258e-01 4.383242572840196916e-01
6.550000000000000266e-01 4.374457109777848407e-01
6.560000000000000275e-01 4.365768286550203436e-01
6.570000000000000284e-01 4.357137370294656975e-01
6.580000000000000293e-01 4.348520999843785151e-01
6.590000000000000302e-01 4.339874108724739443e-01
6.600000000000000311e-01 4.331153522711558290e-01
6.610000000000000320e-01 4.322321190719423667e-01
6.620000000000000329e-01 4.313347359477535115e-01
6.630000000000000338e-01 4.304213145320061606e-01
6.640000000000000346e-01 4.294912270300390023e-01
6.650000000000000355e-01 4.285451712719726691e-01
6.660000000000000364e-01 4.275851567289629118e-01
6.670000000000000373e-01 4.266143887724966888e-01
6.680000000000000382e-01 4.256370691781699023e-01
6.690000000000000391e-01 4.246581233042304726e-01
6.700000000000000400e-01 4.236829218570702382e-01
6.710000000000000409e-01 4.227169643117733022e-01
6.720000000000000417e-01 4.217655750457393604e-01
6.730000000000000426e-01 4.208336145344026002e-01
6.740000000000000435e-01 4.199252548870917034e-01
6.750000000000000444e-01 4.190437833985680705e-01
6.760000000000000453e-01 4.181914869360923714e-01
6.770000000000000462e-01 4.173695793668120713e-01
6.780000000000000471e-01 4.165782060517487229e-01
6.790000000000000480e-01 4.158165148215283713e-01
6.800000000000000488e-01 4.150827818868877417e-01
6.810000000000000497e-01 4.143745866150204127e-01
6.820000000000000506e-01 4.136890228450925133e-01
6.830000000000000515e-01 4.130229165286060100e-01
6.840000000000000524e-01 4.123730581013295149e-01
6.850000000000000533e-01 4.117364051769029087e-01
6.860000000000000542e-01 4.111102694379933919e-01
6.870000000000000551e-01 4.104924306559146752e-01
6.880000000000000560e-01 4.098812229683094221e-01
6.890000000000000568e-01 4.092755770938847348e-01
6.900000000000000577e-01 4.086749860936702561e-01
6.910000000000000586e-01 4.080794812581728936e-01
6.920000000000000595e-01 4.074895577138590852e-01
6.930000000000000604e-01 4.069061039487053000e-01
6.940000000000000613e-01 4.063303127300030293e-01
6.950000000000000622e-01 4.057636144848109083e-01
6.960000000000000631e-01 4.052075903251726174e-01
6.970000000000000639e-01 4.046638894370016004e-01
6.980000000000000648e-01 4.041341490886625754e-01
6.990000000000000657e-01 4.036199010840426094e-01
7.000000000000000666e-01 4.031224757610178955e-01
7.010000000000000675e-01 4.026429013409946189e-01
7.020000000000000684e-01 4.021817872970273600e-01
7.030000000000000693e-01 4.017392113590487202e-01
7.039999999999999591e-01 4.013146140097544334e-01
7.049999999999999600e-01 4.009067164814432149e-01
7.059999999999999609e-01 4.005134369102354985e-01
7.069999999999999618e-01 4.001318740877095048e-01
7.079999999999999627e-01 3.997583350147588255e-01
7.089999999999999636e-01 3.993883863647281762e-01
7.099999999999999645e-01 3.990170277575492142e-01
7.109999999999999654e-01 3.986388712598175066e-01
7.119999999999999662e-01 3.982484197424600025e-01
7.129999999999999671e-01 3.978403272121156520e-01
7.139999999999999680e-01 3.974097148987172368e-01
7.149999999999999689e-01 3.969524547636031908e-01
7.159999999999999698e-01 3.964654229585763412e-01
7.169999999999999707e-01 3.959467334371474245e-01
7.179999999999999716e-01 3.953958790746465723e-01
7.189999999999999725e-01 3.948138164231268510e-01
7.199999999999999734e-01 3.942029540673021581e-01
7.209999999999999742e-01 3.935670319327115307e-01
7.219999999999999751e-01 3.929109301731960047e-01
7.229999999999999760e-01 3.922403596430392714e-01
7.239999999999999769e-01 3.915615133735134701e-01
7.249999999999999778e-01 3.908806674943278159e-01
7.259999999999999787e-01 3.902037724580725286e-01
7.269999999999999796e-01 3.895361147605568841e-01
7.279999999999999805e-01 3.888819927687447997e-01
7.289999999999999813e-01 3.882445279730213916e-01
7.299999999999999822e-01 3.876255504611365588e-01
7.309999999999999831e-01 3.870256060060759395e-01
7.319999999999999840e-01 3.864440827250411603e-01
7.329999999999999849e-01 3.858793760936404249e-01
7.339999999999999858e-01 3.853291573971910355e-01
7.349999999999999867e-01 3.847906698524527491e-01
7.359999999999999876e-01 3.842610178563763967e-01
7.369999999999999885e-01 3.837374541350181412e-01
7.379999999999999893e-01 3.832176168408589212e-01
7.389999999999999902e-01 3.826996905106812008e-01
7.399999999999999911e-01 3.821825151959804545e-01
7.409999999999999920e-01 3.816656027398321327e-01
7.419999999999999929e-01 3.811490793412710687e-01
7.429999999999999938e-01 3.806335821697645061e-01
7.439999999999999947e-01 3.801200940089863312e-01
7.449999999999999956e-01 3.796097510554761745e-01
7.459999999999999964e-01 3.791036426505783874e-01
7.469999999999999973e-01 3.786026180281946152e-01
7.479999999999999982e-01 3.781071171603870851e-01
7.489999999999999991e-01 3.776170640426216307e-01
7.500000000000000000e-01 3.771318337089507033e-01
7.510000000000000009e-01 3.766502822428684505e-01
7.520000000000000018e-01 3.761708540177151061e-01
7.530000000000000027e-01 3.756917466397041716e-01
7.540000000000000036e-01 3.752110741318083198e-01
7.550000000000000044e-01 3.747270542032505314e-01
7.560000000000000053e-01 3.742381140857401478e-01
7.570000000000000062e-01 3.737429731149423118e-01
7.580000000000000071e-01 3.732406316214547104e-01
7.590000000000000080e-01 3.727303115788909160e-01
7.600000000000000089e-01 3.722113748572943859e-01
7.610000000000000098e-01 3.716832396294179053e-01
7.620000000000000107e-01 3.711453147437173694e-01
7.630000000000000115e-01 3.705969642908270023e-01
7.640000000000000124e-01 3.700375348446783841e-01
7.650000000000000133e-01 3.694664116914428975e-01
7.660000000000000142e-01 3.688830760479900328e-01
7.670000000000000151e-01 3.682871985184288377e-01
7.680000000000000160e-01 3.676786887276313753e-01
7.690000000000000169e-01 3.670577468459417236e-01
7.700000000000000178e-01 3.664248827788009755e-01
7.710000000000000187e-01 3.657809258274390962e-01
7.720000000000000195e-01 3.651270348178289882e-01
7.730000000000000204e-01 3.644646984609102303e-01
7.740000000000000213e-01 3.637957350516554667e-01
7.750000000000000222e-01 3.631222854805750133e-01
7.760000000000000231e-01 3.624467876434078195e-01
7.770000000000000240e-01 3.617719066177675913e-01
7.780000000000000249e-01 3.611004345389520753e-01
7.790000000000000258e-01 3.604351740081233602e-01
7.800000000000000266e-01 3.597787716839234706e-01
7.810000000000000275e-01 3.591335911079122090e-01
7.820000000000000284e-01 3.585015828978835861e-01
7.830000000000000293e-01 3.578842195202459608e-01
7.840000000000000302e-01 3.572824902603888853e-01
7.850000000000000311e-01 3.566969342836056045e-01
7.860000000000000320e-01 3.561276780880908710e-01
7.870000000000000329e-01 3.555745258836631728e-01
7.880000000000000338e-01 3.550369844045440648e-01
7.890000000000000346e-01 3.545142451229162939e-01
7.900000000000000355e-01 3.540051329611571540e-01
7.910000000000000364e-01 3.535080356874216734e-01
7.920000000000000373e-01 3.530208127369044990e-01
7.930000000000000382e-01 3.525407336188375873e-01
7.940000000000000391e-01 3.520644976007297755e-01
7.950000000000000400e-01 3.515882975159663748e-01
7.960000000000000409e-01 3.511079803797667598e-01
7.970000000000000417e-01 3.506192605349095492e-01
7.980000000000000426e-01 3.501179780642958428e-01
7.990000000000000435e-01 3.496003603091296097e-01
8.000000000000000444e-01 3.490632585053582426e-01
8.010000000000000453e-01 3.485043786462399540e-01
8.020000000000000462e-01 3.479224334104757399e-01
8.030000000000000471e-01 3.473172700364043908e-01
8.040000000000000480e-01 3.466899455062621982e-01
8.050000000000000488e-01 3.460427668784961108e-01
8.060000000000000497e-01 3.453792581185838872e-01
8.070000000000000506e-01 3.447041209715261401e-01
8.080000000000000515e-01 3.440231145627439258e-01
8.090000000000000524e-01 3.433428747846730134e-01
8.100000000000000533e-01 3.426706612719701561e-01
8.110000000000000542e-01 3.420140501726781634e-01
8.120000000000000551e-01 3.413805560340364420e-01
8.130000000000000560e-01 3.407772357941132313e-01
8.140000000000000568e-01 3.402102592751452548e-01
8.150000000000000577e-01 3.396845304482038475e-01
8.160000000000000586e-01 3.392033614955112242e-01
8.170000000000000595e-01 3.387682330149472398e-01
8.180000000000000604e-01 3.383786688293562439e-01
8.190000000000000613e-01 3.380322414127957531e-01
8.200000000000000622e-01 3.377246750530630282e-01
8.210000000000000631e-01 3.374500840122985346e-01
8.220000000000000639e-01 3.372013003110297946e-01
8.230000000000000648e-01 3.369702781491490384e-01
8.240000000000000657e-01 3.367485291041910078e-01
8.250000000000000666e-01 3.365276002399258948e-01
8.260000000000000675e-01 3.362995297380996784e-01
8.270000000000000684e-01 3.360572766979269543e-01
8.280000000000000693e-01 3.357950876824271624e-01
8.290000000000000702e-01 3.355087788659098513e-01
8.300000000000000711e-01 3.351959313095883575e-01
8.310000000000000719e-01 3.348559454337573515e-01
8.320000000000000728e-01 3.344900074602046303e-01
8.329999999999999627e-01 3.341009101925270786e-01
8.339999999999999636e-01 3.336928159236252633e-01
8.349999999999999645e-01 3.332708830807520894e-01
8.359999999999999654e-01 3.328408701752568755e-01
8.369999999999999662e-01 3.324087027542470540e-01
8.379999999999999671e-01 3.319800285339683521e-01
8.389999999999999680e-01 3.315598327632350850e-01
8.399999999999999689e-01 3.311521080929998861e-01
8.409999999999999698e-01 3.307596326448770108e-01
8.419999999999999707e-01 3.303838659383679932e-01
8.429999999999999716e-01 3.300249542242526535e-01
8.439999999999999725e-01 3.296818692511692683e-01
8.449999999999999734e-01 3.293526459349339630e-01
8.459999999999999742e-01 3.290346836108591910e-01
8.469999999999999751e-01 3.287250973873466209e-01
8.479999999999999760e-01 3.284210644156488890e-01
8.489999999999999769e-01 3.281201395139880517e-01
8.499999999999999778e-01 3.278204707051551314e-01
8.509999999999999787e-01 3.275209480404915885e-01
8.519999999999999796e-01 3.272212138457780140e-01
8.529999999999999805e-01 3.269215563946715752e-01
8.539999999999999813e-01 3.266227072367130502e-01
8.549999999999999822e-01 3.263255636762150691e-01
8.559999999999999831e-01 3.260308765016295407e-01
8.569999999999999840e-01 3.257389346247420714e-01
8.579999999999999849e-01 3.254493243104816247e-01
8.589999999999999858e-01 3.251607853413148730e-01
8.599999999999999867e-01 3.248711403577589918e-01
8.609999999999999876e-01 3.245773641281575750e-01
8.619999999999999885e-01 3.242757817854411417e-01
8.629999999999999893e-01 3.239623444606359315e-01
8.639999999999999902e-01 3.236329669010195031e-01
8.649999999999999911e-01 3.232838905613358849e-01
8.659999999999999920e-01 3.229120471989831986e-01
8.669999999999999929e-01 3.225153545293579782e-01
8.679999999999999938e-01 3.220929423329818575e-01
8.689999999999999947e-01 3.216452432824835617e-01
8.699999999999999956e-01 3.211739833884061368e-01
8.709999999999999964e-01 3.206820392924668583e-01
8.719999999999999973e-01 3.201731949275697375e-01
8.729999999999999982e-01 3.196518147238120444e-01
8.739999999999999991e-01 3.191224558714736426e-01
8.750000000000000000e-01 3.185894933375117977e-01
8.760000000000000009e-01 3.180567333281489883e-01
8.770000000000000018e-01 3.175270928854301289e-01
8.780000000000000027e-01 3.170023678230188269e-01
8.790000000000000036e-01 3.164830974041353828e-01
8.800000000000000044e-01 3.159685471426675329e-01
8.810000000000000053e-01 3.154568038232680727e-01
8.820000000000000062e-01 3.149449912965865961e-01
8.830000000000000071e-01 3.144295769946461871e-01
8.840000000000000080e-01 3.139067418009147126e-01
8.850000000000000089e-01 3.133727719229413844e-01
8.860000000000000098e-01 3.128244312173592556e-01
8.870000000000000107e-01 3.122593049552376265e-01
8.880000000000000115e-01 3.116760433100110306e-01
8.890000000000000124e-01 3.110745127913871477e-01
8.900000000000000133e-01 3.104558460852118729e-01
8.910000000000000142e-01 3.098223542022921495e-01
8.920000000000000151e-01 3.091773742581681583e-01
8.930000000000000160e-01 3.085249795067460665e-01
8.940000000000000169e-01 3.078696710875982179e-01
8.950000000000000178e-01 3.072159989551444537e-01
8.960000000000000187e-01 3.065681895380134581e-01
8.970000000000000195e-01 3.059298013849901521e-01
8.980000000000000204e-01 3.053034155901431235e-01
8.990000000000000213e-01 3.046904267629747531e-01
9.000000000000000222e-01 3.040909208977528033e-01
9.010000000000000231e-01 3.035036689207574190e-01
9.020000000000000240e-01 3.029262312949312919e-01
9.030000000000000249e-01 3.023551552742263504e-01
9.040000000000000258e-01 3.017862533490875410e-01
9.050000000000000266e-01 3.012149281202762818e-01
9.060000000000000275e-01 3.006365492551771323e-01
9.070000000000000284e-01 3.000467848279241845e-01
9.080000000000000293e-01 2.994419174660529204e-01
9.090000000000000302e-01 2.988190921172894088e-01
9.100000000000000311e-01 2.981764909786718265e-01
9.110000000000000320e-01 2.975134152743996729e-01
9.120000000000000329e-01 2.968303068807424672e-01
9.130000000000000338e-01 2.961286396910229324e-01
9.140000000000000346e-01 2.954108001435732933e-01
9.150000000000000355e-01 2.946798866909993708e-01
9.160000000000000364e-01 2.939395022583305428e-01
9.170000000000000373e-01 2.931935294402051029e-01
9.180000000000000382e-01 2.924458940815147789e-01
9.190000000000000391e-01 2.917004007273227839e-01
9.200000000000000400e-01 2.909605645641479277e-01
9.210000000000000409e-01 2.902295327132043967e-01
9.220000000000000417e-01 2.895100320569351515e-01
9.230000000000000426e-01 2.888043740620902522e-01
9.240000000000000435e-01 2.881144920880239213e-01
9.250000000000000444e-01 2.874419802820896708e-01
9.260000000000000453e-01 2.867881329367226728e-01
9.270000000000000462e-01 2.861539520504546852e-01
9.280000000000000471e-01 2.855401556037958088e-01
9.290000000000000480e-01 2.849471389228507290e-01
9.300000000000000488e-01 2.843749231721163229e-01
9.310000000000000497e-01 2.838231234616685472e-01
9.320000000000000506e-01 2.832909454346690392e-01
9.330000000000000515e-01 2.827771853621962039e-01
9.340000000000000524e-01 2.822803239108735429e-01
9.350000000000000533e-01 2.817986494468073810e-01
9.360000000000000542e-01 2.813304068391821455e-01
9.370000000000000551e-01 2.808739893911025298e-01
9.380000000000000560e-01 2.804281118722933841e-01
9.390000000000000568e-01 2.799919486758318254e-01
9.400000000000000577e-01 2.795652338536789294e-01
9.410000000000000586e-01 2.791482713019662332e-01
9.420000000000000595e-01 2.787418877420299035e-01
9.430000000000000604e-01 2.783473236115600602e-01
9.440000000000000613e-01 2.779660749881094350e-01
9.450000000000000622e-01 2.775996953882913232e-01
9.460000000000000631e-01 2.772496325849508336e-01
9.470000000000000639e-01 2.769170484473775784e-01
9.480000000000000648e-01 2.766026930352700752e-01
9.490000000000000657e-01 2.763068311908486452e-01
9.500000000000000666e-01 2.760291894258378176e-01
9.510000000000000675e-01 2.757689685626570908e-01
9.520000000000000684e-01 2.755248878692470038e-01
9.530000000000000693e-01 2.752952742181665746e-01
9.540000000000000702e-01 2.750781636181202083e-01
9.550000000000000711e-01 2.748714322830689838e-01
9.560000000000000719e-01 2.746729479683695518e-01
9.570000000000000728e-01 2.744807051195772840e-01
9.580000000000000737e-01 2.742929815739834076e-01
9.590000000000000746e-01 2.741084565091639891e-01
9.599999999999999645e-01 2.739263377622371265e-01
9.609999999999999654e-01 2.737464531478835950e-01
9.619999999999999662e-01 2.735692933349084810e-01
9.629999999999999671e-01 2.733960206491717893e-01
9.639999999999999680e-01 2.732284003977299980e-01
9.649999999999999689e-01 2.730686471777206137e-01
9.659999999999999698e-01 2.729191919781942532e-01
9.669999999999999707e-01 2.727823883724221909e-01
9.679999999999999716e-01 2.726601691044795439e-01
9.689999999999999725e-01 2.725536838564388553e-01
9.699999999999999734e-01 2.724630227812576133e-01
9.709999999999999742e-01 2.723870181797495849e-01
9.719999999999999751e-01 2.723232062292780253e-01
9.729999999999999760e-01 2.722679686997774295e-01
9.739999999999999769e-01 2.722168393321399149e-01
9.749999999999999778e-01 2.721649611799605850e-01
9.759999999999999787e-01 2.721076307945675121e-01
9.769999999999999796e-01 2.720408499964057092e-01
9.779999999999999805e-01 2.719618065743352742e-01
9.789999999999999813e-01 2.718692156559694983e-01
9.799999999999999822e-01 2.717634577836458010e-01
9.809999999999999831e-01 2.716465018964110967e-01
9.819999999999999840e-01 2.715216064423507381e-01
9.829999999999999849e-01 2.713928652713269996e-01
9.839999999999999858e-01 2.712646505869349967e-01
9.849999999999999867e-01 2.711410395480983726e-01
9.859999999999999876e-01 2.710252524741282310e-01
9.869999999999999885e-01 2.709192282876623503e-01
9.879999999999999893e-01 2.708233539048855998e-01
9.889999999999999902e-01 2.707363498741576224e-01
9.899999999999999911e-01 2.706553457793710038e-01
9.909999999999999920e-01 2.705760999705397185e-01
9.919999999999999929e-01 2.704933551660460012e-01
9.929999999999999938e-01 2.704012820505893866e-01
9.939999999999999947e-01 2.702939513951522765e-01
9.949999999999999956e-01 2.701658205734543960e-01
9.959999999999999964e-01 2.700121685301829499e-01
9.969999999999999973e-01 2.698294668271810082e-01
9.979999999999999982e-01 2.696156597222117424e-01
9.989999999999999991e-01 2.693703212457151941e-01
1.000000000000000000e+00 2.690946898267885246e-01
1.001000000000000112e+00 2.687915586284313485e-01
1.002000000000000002e+00 2.684650815624453624e-01
1.003000000000000114e+00 2.681204588972302405e-01
1.004000000000000004e+00 2.677635514791951721e-01
1.005000000000000115e+00 2.674004706781228924e-01
1.006000000000000005e+00 2.670371751158041040e-01
1.007000000000000117e+00 2.666790848011794668e-01
1.008000000000000007e+00 2.663307863129076303e-01
1.009000000000000119e+00 2.659958328392786897e-01
1.010000000000000009e+00 2.656766426440458906e-01
1.011000000000000121e+00 2.653744974002537615e-01
1.012000000000000011e+00 2.650896767313907221e-01
1.013000000000000123e+00 2.648216448641111942e-01
1.014000000000000012e+00 2.645693017831211580e-01
1.015000000000000124e+00 2.643312495094183312e-01
1.016000000000000014e+00 2.641060576384159364e-01
1.017000000000000126e+00 2.638924742629761844e-01
1.018000000000000016e+00 2.636895689036400925e-01
1.019000000000000128e+00 2.634967726934656085e-01
1.020000000000000018e+00 2.633138614303869307e-01
1.021000000000000130e+00 2.631408022215070419e-01
1.022000000000000020e+00 2.629775955245842178e-01
1.023000000000000131e+00 2.628240274172673474e-01
1.024000000000000021e+00 2.626794508221357849e-01
1.024999999999999911e+00 2.625425879545373320e-01
1.026000000000000023e+00 2.624114057079481310e-01
1.026999999999999913e+00 2.622830678132119786e-01
1.028000000000000025e+00 2.621539826961350461e-01
1.028999999999999915e+00 2.620199599646665378e-01
1.030000000000000027e+00 2.618763999883045868e-01
1.030999999999999917e+00 2.617185708945446443e-01
1.032000000000000028e+00 2.615418851070873130e-01
1.032999999999999918e+00 2.613421854198620942e-01
1.034000000000000030e+00 2.611159687160171106e-01
1.034999999999999920e+00 2.608605901884698541e-01
1.036000000000000032e+00 2.605743782659798446e-01
1.036999999999999922e+00 2.602566790805528329e-01
1.038000000000000034e+00 2.599078520828681516e-01
1.038999999999999924e+00 2.595291775800757095e-01
1.040000000000000036e+00 2.591227372100801118e-01
1.040999999999999925e+00 2.586912187197678015e-01
1.042000000000000037e+00 2.582377114384620254e-01
1.042999999999999927e+00 2.577654770321024524e-01
1.044000000000000039e+00 2.572777216239784392e-01
1.044999999999999929e+00 2.567773882102861172e-01
1.046000000000000041e+00 2.562669861464564325e-01
1.046999999999999931e+00 2.557484642082145654e-01
1.048000000000000043e+00 2.552231808670033519e-01
1.048999999999999932e+00 2.546919037177987066e-01
1.050000000000000044e+00 2.541549151027073794e-01
1.050999999999999934e+00 2.536121686268111297e-01
1.052000000000000046e+00 2.530634628982796341e-01
1.052999999999999936e+00 2.525086544248590359e-01
1.054000000000000048e+00 2.519478455966859820e-01
1.054999999999999938e+00 2.513815259751641662e-01
1.056000000000000050e+00 2.508106639506808011e-01
1.056999999999999940e+00 2.502367146023264932e-01
1.058000000000000052e+00 2.496615617625793371e-01
1.058999999999999941e+00 2.490874008573581710e-01
1.060000000000000053e+00 2.485165938657275253e-01
1.060999999999999943e+00 2.479514657516150855e-01
1.062000000000000055e+00 2.473941561795764965e-01
1.062999999999999945e+00 2.468464516042826740e-01
1.064000000000000057e+00 2.463096709193985934e-01
1.064999999999999947e+00 2.457846012145215586e-01
1.066000000000000059e+00 2.452714598176476135e-01
1.066999999999999948e+00 2.447699225259389877e-01
1.068000000000000060e+00 2.442791732473751642e-01
1.068999999999999950e+00 2.437979809608379900e-01
1.070000000000000062e+00 2.433247860241957439e-01
1.070999999999999952e+00 2.428577737094886335e-01
1.072000000000000064e+00 2.423949639364958719e-01
1.072999999999999954e+00 2.419342921064472074e-01
1.074000000000000066e+00 2.414736725806577999e-01
1.074999999999999956e+00 2.410110739979939021e-01
1.076000000000000068e+00 2.405445982798210258e-01
1.076999999999999957e+00 2.400725605327144463e-01
1.078000000000000069e+00 2.395935760756822686e-01
1.078999999999999959e+00 2.391066552202080475e-01
1.080000000000000071e+00 2.386112705126361422e-01
1.080999999999999961e+00 2.381073912204609289e-01
1.082000000000000073e+00 2.375954854838981112e-01
1.082999999999999963e+00 2.370764623556408657e-01
1.084000000000000075e+00 2.365515844760767428e-01
1.084999999999999964e+00 2.360223315511202347e-01
1.086000000000000076e+00 2.354902443174881344e-01
1.086999999999999966e+00 2.349567945214854903e-01
1.088000000000000078e+00 2.344232586074037061e-01
1.088999999999999968e+00 2.338905980953631114e-01
1.090000000000000080e+00 2.333594145113978002e-01
1.090999999999999970e+00 2.328299032502066379e-01
1.092000000000000082e+00 2.323018541319523678e-01
1.092999999999999972e+00 2.317746653939450618e-01
1.094000000000000083e+00 2.312474227154517337e-01
1.094999999999999973e+00 2.307189670828003192e-01
1.096000000000000085e+00 2.301880587197365491e-01
1.096999999999999975e+00 2.296535383574895284e-01
1.098000000000000087e+00 2.291145336252361775e-01
1.098999999999999977e+00 2.285706822041841946e-01
1.100000000000000089e+00 2.280223201784866982e-01
1.100999999999999979e+00 2.274706069367110339e-01
1.102000000000000091e+00 2.269175931534185842e-01
1.102999999999999980e+00 2.263661872993443236e-01
1.104000000000000092e+00 2.258200040819574872e-01
1.104999999999999982e+00 2.252831406494147648e-01
1.106000000000000094e+00 2.247599032227683702e-01
1.106999999999999984e+00 2.242544988140844908e-01
1.108000000000000096e+00 2.237707530625464847e-01
1.108999999999999986e+00 2.233118711889527375e-01
1.110000000000000098e+00 2.228802728730653604e-01
1.110999999999999988e+00 2.224775225488024311e-01
1.112000000000000099e+00 2.221043434850824561e-01
1.112999999999999989e+00 2.217606908679634059e-01
1.114000000000000101e+00 2.214458730032245748e-01
1.114999999999999991e+00 2.211586952848420551e-01
1.116000000000000103e+00 2.208976202186122839e-01
1.116999999999999993e+00 2.206608728241776785e-01
1.118000000000000105e+00 2.204465329214694846e-01
1.118999999999999995e+00 2.202525849495292898e-01
1.120000000000000107e+00 2.200769007199873395e-01
1.120999999999999996e+00 2.199171993250898516e-01
1.122000000000000108e+00 2.197709944752306299e-01
1.122999999999999998e+00 2.196355346288522414e-01
1.124000000000000110e+00 2.195077575554509886e-01
1.125000000000000000e+00 2.193843031737111871e-01
1.126000000000000112e+00 2.192615745201455246e-01
1.127000000000000002e+00 2.191358645238107583e-01
1.128000000000000114e+00 2.190035502179152327e-01
1.129000000000000004e+00 2.188613017191778365e-01
1.130000000000000115e+00 2.187063559393013501e-01
1.131000000000000005e+00 2.185367365479934099e-01
1.132000000000000117e+00 2.183514553986453388e-01
1.133000000000000007e+00 2.181506550401946798e-01
1.134000000000000119e+00 2.179356450812219848e-01
1.135000000000000009e+00 2.177088448283910349e-01
1.136000000000000121e+00 2.174736432235552797e-01
1.137000000000000011e+00 2.172341985504515072e-01
1.138000000000000123e+00 2.169951621546641063e-01
1.139000000000000012e+00 2.167614039496789380e-01
1.140000000000000124e+00 2.165377508363234837e-01
1.141000000000000014e+00 2.163287442903142621e-01
1.142000000000000126e+00 2.161384545734616469e-01
1.143000000000000016e+00 2.159703518939309341e-01
1.144000000000000128e+00 2.158272345869456377e-01
1.145000000000000018e+00 2.157112046970605379e-01
1.146000000000000130e+00 2.156236979356838113e-01
1.147000000000000020e+00 2.155655501109446370e-01
1.148000000000000131e+00 2.155370787679171674e-01
1.149000000000000021e+00 2.155381943861235661e-01
1.150000000000000133e+00 2.155684998741893565e-01
1.151000000000000023e+00 2.156274040308897300e-01
1.152000000000000135e+00 2.157141653714085283e-01
1.153000000000000025e+00 2.158279618458097404e-01
1.153999999999999915e+00 2.159678644647633483e-01
1.155000000000000027e+00 2.161328219420162733e-01
1.155999999999999917e+00 2.163215716916828124e-01
1.157000000000000028e+00 2.165325562851382890e-01
1.157999999999999918e+00 2.167638398854336290e-01
1.159000000000000030e+00 2.170130299136593943e-01
1.159999999999999920e+00 2.172772263623357070e-01
1.161000000000000032e+00 2.175530481275639860e-01
1.161999999999999922e+00 2.178366568071398723e-01
1.163000000000000034e+00 2.181238430280010299e-01
1.163999999999999924e+00 2.184101336488191158e-01
1.165000000000000036e+00 2.186909065561102317e-01
1.165999999999999925e+00 2.189614952278169935e-01
1.167000000000000037e+00 2.192172969305460073e-01
1.167999999999999927e+00 2.194538434245383862e-01
1.169000000000000039e+00 2.196668622353628864e-01
1.169999999999999929e+00 2.198523425890728800e-01
1.171000000000000041e+00 2.200065563692299997e-01
1.171999999999999931e+00 2.201261313586742874e-01
1.173000000000000043e+00 2.202081109451360652e-01
1.173999999999999932e+00 2.202500343888531553e-01
1.175000000000000044e+00 2.202500456639633897e-01
1.175999999999999934e+00 2.202070070079290010e-01
1.177000000000000046e+00 2.201205766895554805e-01
1.177999999999999936e+00 2.199913078613386364e-01
1.179000000000000048e+00 2.198206822946677796e-01
1.179999999999999938e+00 2.196110869373101848e-01
1.181000000000000050e+00 2.193657426473388516e-01
1.181999999999999940e+00 2.190885420697546437e-01
1.183000000000000052e+00 2.187838358965258634e-01
1.183999999999999941e+00 2.184561562769151144e-01
1.185000000000000053e+00 2.181099167129393057e-01
1.185999999999999943e+00 2.177491169454274789e-01
1.187000000000000055e+00 2.173770702279232414e-01
1.187999999999999945e+00 2.169962192908606313e-01
1.189000000000000057e+00 2.166080272479973812e-01
1.189999999999999947e+00 2.162129957838714311e-01
1.191000000000000059e+00 2.158107794829284831e-01
1.191999999999999948e+00 2.154003840859603502e-01
1.193000000000000060e+00 2.149804499246132927e-01
1.193999999999999950e+00 2.145495520552070656e-01
1.195000000000000062e+00 2.141065000667300988e-01
1.195999999999999952e+00 2.136506275544270417e-01
1.197000000000000064e+00 2.131819883556463624e-01
1.197999999999999954e+00 2.127014884806792128e-01
1.199000000000000066e+00 2.122109444405063106e-01
1.199999999999999956e+00 2.117130333932314146e-01
1.201000000000000068e+00 2.112111932378402945e-01
1.201999999999999957e+00 2.107094327616749196e-01
1.203000000000000069e+00 2.102120969408745044e-01
1.203999999999999959e+00 2.097235911031984090e-01
1.205000000000000071e+00 2.092480608211816917e-01
1.205999999999999961e+00 2.087890764699825152e-01
1.207000000000000073e+00 2.083493010902104925e-01
1.207999999999999963e+00 2.079302175083042048e-01
1.209000000000000075e+00 2.075318978086724830e-01
1.209999999999999964e+00 2.071529061681249007e-01
1.211000000000000076e+00 2.067902862236710160e-01
1.211999999999999966e+00 2.064397320028037996e-01
1.213000000000000078e+00 2.060958978794810714e-01
1.213999999999999968e+00 2.057528388514814066e-01
1.215000000000000080e+00 2.054045277522627833e-01
1.215999999999999970e+00 2.050454210963098822e-01
1.217000000000000082e+00 2.046710098585048099e-01
1.217999999999999972e+00 2.042782597002240907e-01
1.219000000000000083e+00 2.038659650472463836e-01
1.219999999999999973e+00 2.034349308904907228e-01
1.221000000000000085e+00 2.029880020665609242e-01
1.221999999999999975e+00 2.025299134866454520e-01
1.223000000000000087e+00 2.020669810358579621e-01
1.223999999999999977e+00 2.016066747928651481e-01
1.225000000000000089e+00 2.011570560031295529e-01
1.225999999999999979e+00 2.007261629102567169e-01
1.227000000000000091e+00 2.003213357011121298e-01
1.227999999999999980e+00 1.999485789980944006e-01
1.229000000000000092e+00 1.996119866565718159e-01
1.229999999999999982e+00 1.993133058635313537e-01
1.231000000000000094e+00 1.990516533739310479e-01
1.231999999999999984e+00 1.988234761302890841e-01
1.233000000000000096e+00 1.986227251245803183e-01
1.233999999999999986e+00 1.984412591416751526e-01
1.235000000000000098e+00 1.982694320126052179e-01
1.235999999999999988e+00 1.980968324565366145e-01
1.237000000000000099e+00 1.979130556055183343e-01
1.237999999999999989e+00 1.977084992911431194e-01
1.239000000000000101e+00 1.974750546960017394e-01
1.239999999999999991e+00 1.972066724912081292e-01
1.241000000000000103e+00 1.968997488777693705e-01
1.241999999999999993e+00 1.965533263759498273e-01
1.243000000000000105e+00 1.961690710416931771e-01
1.243999999999999995e+00 1.957510610598645895e-01
1.245000000000000107e+00 1.953054073321885409e-01
1.245999999999999996e+00 1.948397202965251596e-01
1.247000000000000108e+00 1.943624683867883896e-01
1.247999999999999998e+00 1.938822999248253631e-01
1.249000000000000110e+00 1.934073529570359828e-01
1.250000000000000000e+00 1.929446309866214015e-01
1.251000000000000112e+00 1.924995057868668924e-01
1.252000000000000002e+00 1.920753651203473966e-01
1.253000000000000114e+00 1.916734489810314468e-01
1.254000000000000004e+00 1.912928813451491572e-01
1.255000000000000115e+00 1.909308880814099829e-01
1.256000000000000005e+00 1.905831605698449227e-01
1.257000000000000117e+00 1.902443632448990729e-01
1.258000000000000007e+00 1.899086836361580100e-01
1.259000000000000119e+00 1.895704512843877088e-01
1.260000000000000009e+00 1.892246979168874244e-01
1.261000000000000121e+00 1.888676593351325539e-01
1.262000000000000011e+00 1.884971681454584158e-01
1.263000000000000123e+00 1.881129076126696609e-01
1.264000000000000012e+00 1.877164938397353489e-01
1.265000000000000124e+00 1.873113798856682333e-01
1.266000000000000014e+00 1.869025953874962342e-01
1.267000000000000126e+00 1.864963140332797642e-01
1.268000000000000016e+00 1.860993288612621255e-01
1.269000000000000128e+00 1.857184420720756346e-01
1.270000000000000018e+00 1.853598409999359375e-01
1.271000000000000130e+00 1.850285331493242702e-01
1.272000000000000020e+00 1.847278893809781164e-01
1.273000000000000131e+00 1.844593153340058633e-01
1.274000000000000021e+00 1.842221325633744688e-01
1.275000000000000133e+00 1.840136369599884303e-01
1.276000000000000023e+00 1.838293181580511471e-01
1.277000000000000135e+00 1.836632647488344039e-01
1.278000000000000025e+00 1.835086659947467447e-01
1.279000000000000137e+00 1.833583582385893418e-01
1.280000000000000027e+00 1.832053924257373012e-01
1.280999999999999917e+00 1.830435313884685722e-01
1.282000000000000028e+00 1.828676809151599247e-01
1.282999999999999918e+00 1.826741647350217934e-01
1.284000000000000030e+00 1.824608930930358697e-01
1.284999999999999920e+00 1.822273655285315264e-01
1.286000000000000032e+00 1.819745575028281215e-01
1.286999999999999922e+00 1.817047015527381848e-01
1.288000000000000034e+00 1.814210238523650820e-01
1.288999999999999924e+00 1.811274489935753018e-01
1.290000000000000036e+00 1.808283072718622209e-01
1.290999999999999925e+00 1.805280674590450940e-01
1.292000000000000037e+00 1.802311230373626338e-01
1.292999999999999927e+00 1.799416290114749517e-01
1.294000000000000039e+00 1.796633932200367711e-01
1.294999999999999929e+00 1.793997989598852816e-01
1.296000000000000041e+00 1.791537905025210597e-01
1.296999999999999931e+00 1.789278647835700342e-01
1.298000000000000043e+00 1.787241123269015242e-01
1.298999999999999932e+00 1.785442300969565799e-01
1.300000000000000044e+00 1.783895701591540206e-01
1.300999999999999934e+00 1.782611462730898100e-01
1.302000000000000046e+00 1.781596516321860557e-01
1.302999999999999936e+00 1.780854411690134531e-01
1.304000000000000048e+00 1.780384909112144309e-01
1.304999999999999938e+00 1.780183360703014306e-01
1.306000000000000050e+00 1.780240100103990253e-01
1.306999999999999940e+00 1.780539638048175000e-01
1.308000000000000052e+00 1.781060039824464425e-01
1.308999999999999941e+00 1.781772446979706381e-01
1.310000000000000053e+00 1.782641174871942291e-01
1.310999999999999943e+00 1.783623890043811167e-01
1.312000000000000055e+00 1.784672755753845264e-01
1.312999999999999945e+00 1.785735715658799960e-01
1.314000000000000057e+00 1.786758457987436821e-01
1.314999999999999947e+00 1.787686597033169844e-01
1.316000000000000059e+00 1.788468303591814745e-01
1.316999999999999948e+00 1.789056772862514522e-01
1.318000000000000060e+00 1.789412230923097258e-01
1.318999999999999950e+00 1.789503705120293886e-01
1.320000000000000062e+00 1.789310037767856132e-01
1.320999999999999952e+00 1.788820135665764588e-01
1.322000000000000064e+00 1.788032235775752488e-01
1.322999999999999954e+00 1.786952763394890897e-01
1.324000000000000066e+00 1.785594450224640695e-01
1.324999999999999956e+00 1.783974371616531551e-01
1.326000000000000068e+00 1.782111876473803647e-01
1.326999999999999957e+00 1.780026687536153118e-01
1.328000000000000069e+00 1.777737441612782798e-01
1.328999999999999959e+00 1.775260534235744703e-01
1.330000000000000071e+00 1.772609661061775310e-01
1.330999999999999961e+00 1.769795729103534054e-01
1.332000000000000073e+00 1.766827360571909256e-01
1.332999999999999963e+00 1.763711888984794418e-01
1.334000000000000075e+00 1.760456751662370645e-01
1.334999999999999964e+00 1.757070893148619528e-01
1.336000000000000076e+00 1.753566642700701561e-01
1.336999999999999966e+00 1.749961025459264019e-01
1.338000000000000078e+00 1.746276896488247188e-01
1.338999999999999968e+00 1.742543406780606985e-01
1.340000000000000080e+00 1.738795435195421846e-01
1.340999999999999970e+00 1.735072155530459626e-01
1.342000000000000082e+00 1.731414605448902133e-01
1.342999999999999972e+00 1.727862704556691331e-01
1.344000000000000083e+00 1.724451522920141533e-01
1.344999999999999973e+00 1.721208288628444105e-01
1.346000000000000085e+00 1.718149490873087104e-01
1.346999999999999975e+00 1.715279173530131485e-01
1.348000000000000087e+00 1.712588522173183192e-01
1.348999999999999977e+00 1.710057169051212855e-01
1.350000000000000089e+00 1.707655398054003237e-01
1.350999999999999979e+00 1.705347665846929650e-01
1.352000000000000091e+00 1.703096528204249838e-01
1.352999999999999980e+00 1.700866714006767921e-01
1.354000000000000092e+00 1.698628513399353390e-01
1.354999999999999982e+00 1.696360256961523261e-01
1.356000000000000094e+00 1.694049693682322943e-01
1.356999999999999984e+00 1.691694012346756371e-01
1.358000000000000096e+00 1.689298901815565190e-01
1.358999999999999986e+00 1.686876751333777624e-01
1.360000000000000098e+00 1.684444244036985561e-01
1.360999999999999988e+00 1.682019924344358430e-01
1.362000000000000099e+00 1.679621983941764207e-01
1.362999999999999989e+00 1.677266355709691736e-01
1.364000000000000101e+00 1.674965249632000830e-01
1.364999999999999991e+00 1.672726439438198542e-01
1.366000000000000103e+00 1.670552878355187065e-01
1.366999999999999993e+00 1.668442868028927328e-01
1.368000000000000105e+00 1.666390420690440632e-01
1.368999999999999995e+00 1.664385841038150127e-01
1.370000000000000107e+00 1.662416683442297094e-01
1.370999999999999996e+00 1.660468389771976860e-01
1.372000000000000108e+00 1.658525262242808995e-01
1.372999999999999998e+00 1.656571333500197196e-01
1.374000000000000110e+00 1.654591161461549942e-01
1.375000000000000000e+00 1.652570613113865661e-01
1.376000000000000112e+00 1.650497323159128560e-01
1.377000000000000002e+00 1.648361198116364557e-01
1.378000000000000114e+00 1.646154692057538171e-01
1.379000000000000004e+00 1.643872757825216580e-01
1.380000000000000115e+00 1.641512594084010845e-01
1.381000000000000005e+00 1.639073505817780219e-01
1.382000000000000117e+00 1.636556301862287510e-01
1.383000000000000007e+00 1.633962924986434584e-01
1.384000000000000119e+00 1.631295766064887187e-01
1.385000000000000009e+00 1.628557639947709190e-01
1.386000000000000121e+00 1.625751504877119280e-01
1.387000000000000011e+00 1.622880655173555842e-01
1.388000000000000123e+00 1.619948775895108384e-01
1.389000000000000012e+00 1.616960203324550871e-01
1.390000000000000124e+00 1.613920088970656475e-01
1.391000000000000014e+00 1.610834152046550782e-01
1.392000000000000126e+00 1.607708395525138112e-01
1.393000000000000016e+00 1.604548492276056948e-01
1.394000000000000128e+00 1.601359328171810537e-01
1.395000000000000018e+00 1.598144370105929746e-01
1.396000000000000130e+00 1.594905464434146491e-01
1.397000000000000020e+00 1.591643017234969926e-01
1.398000000000000131e+00 1.588356509015736717e-01
1.399000000000000021e+00 1.585045452045520109e-01
1.400000000000000133e+00 1.581710463456744709e-01
1.401000000000000023e+00 1.578354285976625304e-01
1.402000000000000135e+00 1.574982440555900143e-01
1.403000000000000025e+00 1.571603376701117272e-01
1.404000000000000137e+00 1.568227814014768740e-01
1.405000000000000027e+00 1.564867539419702303e-01
1.406000000000000139e+00 1.561533546823662688e-01
1.407000000000000028e+00 1.558234216146372475e-01
1.407999999999999918e+00 1.554973217679506692e-01
1.409000000000000030e+00 1.551748352515814056e-01
1.409999999999999920e+00 1.548550842864910293e-01
1.411000000000000032e+00 1.545365577953140002e-01
1.411999999999999922e+00 1.542172457839398048e-01
1.413000000000000034e+00 1.538948308905699613e-01
1.413999999999999924e+00 1.535669776054508495e-01
1.415000000000000036e+00 1.532316332615012155e-01
1.415999999999999925e+00 1.528873171971174005e-01
1.417000000000000037e+00 1.525333633591788030e-01
1.417999999999999927e+00 1.521700865142417147e-01
1.419000000000000039e+00 1.517988344956044955e-01
1.419999999999999929e+00 1.514219657056485868e-01
1.421000000000000041e+00 1.510426671153702605e-01
1.421999999999999931e+00 1.506647329196995899e-01
1.423000000000000043e+00 1.502922710839981191e-01
1.423999999999999932e+00 1.499293735663973226e-01
1.425000000000000044e+00 1.495798334971060461e-01
1.425999999999999934e+00 1.492468906528540140e-01
1.427000000000000046e+00 1.489330499602733449e-01
1.427999999999999936e+00 1.486400021435098362e-01
1.429000000000000048e+00 1.483686181000449245e-01
1.429999999999999938e+00 1.481189799263466222e-01
1.431000000000000050e+00 1.478904774763624697e-01
1.431999999999999940e+00 1.476819483943721811e-01
1.433000000000000052e+00 1.474917591009869966e-01
1.433999999999999941e+00 1.473179405077573167e-01
1.435000000000000053e+00 1.471582741746144118e-01
1.435999999999999943e+00 1.470103895707987607e-01
1.437000000000000055e+00 1.468718636667573074e-01
1.437999999999999945e+00 1.467403557411917359e-01
1.439000000000000057e+00 1.466137367456147589e-01
1.439999999999999947e+00 1.464902454883713345e-01
1.441000000000000059e+00 1.463686346509230629e-01
1.441999999999999948e+00 1.462482791585495989e-01
1.443000000000000060e+00 1.461292546691379535e-01
1.443999999999999950e+00 1.460123263668444138e-01
1.445000000000000062e+00 1.458988606827240353e-01
1.445999999999999952e+00 1.457906825428332276e-01
1.447000000000000064e+00 1.456898588507382075e-01
1.447999999999999954e+00 1.455984537489505293e-01
1.449000000000000066e+00 1.455182835895715843e-01
1.449999999999999956e+00 1.454506761647947899e-01
1.451000000000000068e+00 1.453962878449455709e-01
1.451999999999999957e+00 1.453549391568160210e-01
1.453000000000000069e+00 1.453255383345333773e-01
1.453999999999999959e+00 1.453060338487995595e-01
1.455000000000000071e+00 1.452934573045345235e-01
1.455999999999999961e+00 1.452839889588889988e-01
1.457000000000000073e+00 1.452731088400453507e-01
1.457999999999999963e+00 1.452557682279768669e-01
1.459000000000000075e+00 1.452266178040066691e-01
1.459999999999999964e+00 1.451802457323195794e-01
1.461000000000000076e+00 1.451114441193921967e-01
1.461999999999999966e+00 1.450154715413393691e-01
1.463000000000000078e+00 1.448883180373417290e-01
1.463999999999999968e+00 1.447269394527690989e-01
1.465000000000000080e+00 1.445294575551797078e-01
1.465999999999999970e+00 1.442953172099530335e-01
1.467000000000000082e+00 1.440254037263779263e-01
1.467999999999999972e+00 1.437220664151323546e-01
1.469000000000000083e+00 1.433891029078300239e-01
1.469999999999999973e+00 1.430316532614050451e-01
1.471000000000000085e+00 1.426560072560017489e-01
1.471999999999999975e+00 1.422693334443982938e-01
1.473000000000000087e+00 1.418793676376009505e-01
1.473999999999999977e+00 1.414940162518715239e-01
1.475000000000000089e+00 1.411209543501445729e-01
1.475999999999999979e+00 1.407672134283492471e-01
1.477000000000000091e+00 1.404388036151639763e-01
1.477999999999999980e+00 1.401404034633332574e-01
1.479000000000000092e+00 1.398751505735281453e-01
1.479999999999999982e+00 1.396445187935936028e-01
1.481000000000000094e+00 1.394483348917292809e-01
1.481999999999999984e+00 1.392848764250613491e-01
1.483000000000000096e+00 1.391510920830111853e-01
1.483999999999999986e+00 1.390428477055899170e-01
1.485000000000000098e+00 1.389552587451823862e-01
1.485999999999999988e+00 1.388830225450898292e-01
1.487000000000000099e+00 1.388207419925930330e-01
1.487999999999999989e+00 1.387632251677030915e-01
1.489000000000000101e+00 1.387057541050450427e-01
1.489999999999999991e+00 1.386442730104512633e-01
1.491000000000000103e+00 1.385755236723152373e-01
1.491999999999999993e+00 1.384971131794053845e-01
1.493000000000000105e+00 1.384075226158827110e-01
1.493999999999999995e+00 1.383060797495276328e-01
1.495000000000000107e+00 1.381929092377018609e-01
1.495999999999999996e+00 1.380688476556194144e-01
1.497000000000000108e+00 1.379353813482503133e-01
1.497999999999999998e+00 1.377945504916401886e-01
1.499000000000000110e+00 1.376488884117144373e-01
1.500000000000000000e+00 1.375013065925691225e-01
1.501000000000000112e+00 1.373549958457764841e-01
1.502000000000000002e+00 1.372132858559480528e-01
1.503000000000000114e+00 1.370794791471861007e-01
1.504000000000000004e+00 1.369566575780071793e-01
1.505000000000000115e+00 1.368475116581916728e-01
1.506000000000000005e+00 1.367541410680017666e-01
1.507000000000000117e+00 1.366778989286318580e-01
1.508000000000000007e+00 1.366192689367321245e-01
1.509000000000000119e+00 1.365778045152719333e-01
1.510000000000000009e+00 1.365521362296073515e-01
1.511000000000000121e+00 1.365400267050960181e-01
1.512000000000000011e+00 1.365384900339315088e-01
1.513000000000000123e+00 1.365439650456424237e-01
1.514000000000000012e+00 1.365524873055148081e-01
1.515000000000000124e+00 1.365598941725588988e-01
1.516000000000000014e+00 1.365620048448822621e-01
1.517000000000000126e+00 1.365547795030663814e-01
1.518000000000000016e+00 1.365344619568132911e-01
1.519000000000000128e+00 1.364976808663574126e-01
1.520000000000000018e+00 1.364415279501204059e-01
1.521000000000000130e+00 1.363636044585531115e-01
1.522000000000000020e+00 1.362620882018876489e-01
1.523000000000000131e+00 1.361357441763709208e-01
1.524000000000000021e+00 1.359839493588089199e-01
1.525000000000000133e+00 1.358066916868130025e-01
1.526000000000000023e+00 1.356045428371402128e-01
1.527000000000000135e+00 1.353786255784861225e-01
1.528000000000000025e+00 1.351304976011330761e-01
1.529000000000000137e+00 1.348620526071725167e-01
1.530000000000000027e+00 1.345753936656706451e-01
1.531000000000000139e+00 1.342726946996752879e-01
1.532000000000000028e+00 1.339561040218117394e-01
1.533000000000000140e+00 1.336276755773009584e-01
1.534000000000000030e+00 1.332893553986365109e-01
1.535000000000000142e+00 1.329430396720386320e-01
1.536000000000000032e+00 1.325906731764409929e-01
1.536999999999999922e+00 1.322344082658646613e-01
1.538000000000000034e+00 1.318767537395053036e-01
1.538999999999999924e+00 1.315207407869028733e-01
1.540000000000000036e+00 1.311700356307928250e-01
1.540999999999999925e+00 1.308289842883741394e-01
1.542000000000000037e+00 1.305025532082866035e-01
1.542999999999999927e+00 1.301961764083807982e-01
1.544000000000000039e+00 1.299154937051121839e-01
1.544999999999999929e+00 1.296660059077254512e-01
1.546000000000000041e+00 1.294526545587613986e-01
1.546999999999999931e+00 1.292794079151978193e-01
1.548000000000000043e+00 1.291488523609109484e-01
1.548999999999999932e+00 1.290618714790583987e-01
1.550000000000000044e+00 1.290174180048640484e-01
1.550999999999999934e+00 1.290124283841508068e-01
1.552000000000000046e+00 1.290418963055557089e-01
1.552999999999999936e+00 1.290990466204016973e-01
1.554000000000000048e+00 1.291756785934813911e-01
1.554999999999999938e+00 1.292625789382129686e-01
1.556000000000000050e+00 1.293500173609098414e-01
1.556999999999999940e+00 1.294282509844099371e-01
1.558000000000000052e+00 1.294880454164318295e-01
1.558999999999999941e+00 1.295211676387022781e-01
1.560000000000000053e+00 1.295207809215352390e-01
1.560999999999999943e+00 1.294818085881632719e-01
1.562000000000000055e+00 1.294011476226407942e-01
1.562999999999999945e+00 1.292777878674076508e-01
1.564000000000000057e+00 1.291127757622771433e-01
1.564999999999999947e+00 1.289090645728684370e-01
1.566000000000000059e+00 1.286712282688642905e-01
1.566999999999999948e+00 1.284050999072787191e-01
1.568000000000000060e+00 1.281173515550842468e-01
1.568999999999999950e+00 1.278150726191040198e-01
1.570000000000000062e+00 1.275053435131092150e-01
1.570999999999999952e+00 1.271948892325122926e-01
1.572000000000000064e+00 1.268897924496195651e-01
1.572999999999999954e+00 1.265952822230331232e-01
1.574000000000000066e+00 1.263155823197850414e-01
1.574999999999999956e+00 1.260538276059499918e-01
1.576000000000000068e+00 1.258120144443570787e-01
1.576999999999999957e+00 1.255909930824566367e-01
1.578000000000000069e+00 1.253904898087251918e-01
1.578999999999999959e+00 1.252091445401160852e-01
1.580000000000000071e+00 1.250446265790733924e-01
1.580999999999999961e+00 1.248937906691978961e-01
1.582000000000000073e+00 1.247528833574439860e-01
1.582999999999999963e+00 1.246178102370178592e-01
1.584000000000000075e+00 1.244844541840661734e-01
1.584999999999999964e+00 1.243490058973396872e-01
1.586000000000000076e+00 1.242082736759140271e-01
1.586999999999999966e+00 1.240599824858489575e-01
1.588000000000000078e+00 1.239029696760678423e-01
1.588999999999999968e+00 1.237373387366616367e-01
1.590000000000000080e+00 1.235644797015107710e-01
1.590999999999999970e+00 1.233869911964986105e-01
1.592000000000000082e+00 1.232085042802341379e-01
1.592999999999999972e+00 1.230334044356438949e-01
1.594000000000000083e+00 1.228665043780967914e-01
1.594999999999999973e+00 1.227126856841586344e-01
1.596000000000000085e+00 1.225765118899878187e-01
1.596999999999999975e+00 1.224619051053828372e-01
1.598000000000000087e+00 1.223718580592157296e-01
1.598999999999999977e+00 1.223082415554455071e-01
1.600000000000000089e+00 1.222716935541175720e-01
1.600999999999999979e+00 1.222615958925873797e-01
1.602000000000000091e+00 1.222761480638916154e-01
1.602999999999999980e+00 1.223124996297340894e-01
1.604000000000000092e+00 1.223669590323534784e-01
1.604999999999999982e+00 1.224352043495504361e-01
1.606000000000000094e+00 1.225125526292544648e-01
1.606999999999999984e+00 1.225942294790494380e-01
1.608000000000000096e+00 1.226756152400576561e-01
1.608999999999999986e+00 1.227524870262771406e-01
1.610000000000000098e+00 1.228212147573058549e-01
1.610999999999999988e+00 1.228788953393868955e-01
1.612000000000000099e+00 1.229234642404447159e-01
1.612999999999999989e+00 1.229537083440745970e-01
1.614000000000000101e+00 1.229692386637008805e-01
1.614999999999999991e+00 1.229704091514196851e-01
1.616000000000000103e+00 1.229581792905514170e-01
1.616999999999999993e+00 1.229339702671058132e-01
1.618000000000000105e+00 1.228994881712221210e-01
1.618999999999999995e+00 1.228565842796007362e-01
1.620000000000000107e+00 1.228071357121765794e-01
1.620999999999999996e+00 1.227529848918410826e-01
1.622000000000000108e+00 1.226959350092592799e-01
1.622999999999999998e+00 1.226377976292799543e-01
1.624000000000000110e+00 1.225804582165621326e-01
1.625000000000000000e+00 1.225259594825725273e-01
1.626000000000000112e+00 1.224765281907562037e-01
1.627000000000000002e+00 1.224345742061867803e-01
1.628000000000000114e+00 1.224026142995789934e-01
1.629000000000000004e+00 1.223831227818527323e-01
1.630000000000000115e+00 1.223783097442447537e-01
1.631000000000000005e+00 1.223898936507566287e-01
1.632000000000000117e+00 1.224188597748251117e-01
1.633000000000000007e+00 1.224652818920707736e-01
1.634000000000000119e+00 1.225281679073366298e-01
1.635000000000000009e+00 1.226054356292007874e-01
1.636000000000000121e+00 1.226939657331483635e-01
1.637000000000000011e+00 1.227897319128290199e-01
1.638000000000000123e+00 1.228880300904419548e-01
1.639000000000000012e+00 1.229837472473269688e-01
1.640000000000000124e+00 1.230716701560022469e-01
1.641000000000000014e+00 1.231467898044956016e-01
1.642000000000000126e+00 1.232045982698373593e-01
1.643000000000000016e+00 1.232413281115119358e-01
1.644000000000000128e+00 1.232541436616897690e-01
1.645000000000000018e+00 1.232412883950476379e-01
1.646000000000000130e+00 1.232021515966961883e-01
1.647000000000000020e+00 1.231372904386125178e-01
1.648000000000000131e+00 1.230483778549990442e-01
1.649000000000000021e+00 1.229381182090787117e-01
1.650000000000000133e+00 1.228101314856053783e-01
1.651000000000000023e+00 1.226687631772516163e-01
1.652000000000000135e+00 1.225188782879261390e-01
1.653000000000000025e+00 1.223656082937437245e-01
1.654000000000000137e+00 1.222140891069618540e-01
1.655000000000000027e+00 1.220691526312915470e-01
1.656000000000000139e+00 1.219350057747776717e-01
1.657000000000000028e+00 1.218149596935652890e-01
1.658000000000000140e+00 1.217111491980579496e-01
1.659000000000000030e+00 1.216243762624641123e-01
1.660000000000000142e+00 1.215540072853330961e-01
1.661000000000000032e+00 1.214979996385134042e-01
1.662000000000000144e+00 1.214530393682450998e-01
1.663000000000000034e+00 1.214147710502680166e-01
1.664000000000000146e+00 1.213781333557850672e-01
1.665000000000000036e+00 1.213377029981675126e-01
1.665999999999999925e+00 1.212880484042465901e-01
1.667000000000000037e+00 1.212240651828168370e-01
1.667999999999999927e+00 1.211412306272989792e-01
1.669000000000000039e+00 1.210357766786008121e-01
1.669999999999999929e+00 1.209047831255149197e-01
1.671000000000000041e+00 1.207461866580273463e-01
1.671999999999999931e+00 1.205587143687532475e-01
1.673000000000000043e+00 1.203418105765414331e-01
1.673999999999999932e+00 1.200955485648937532e-01
1.675000000000000044e+00 1.198205466676375286e-01
1.675999999999999934e+00 1.195179231877985526e-01
1.677000000000000046e+00 1.191892772619304042e-01
1.677999999999999936e+00 1.188366755667937119e-01
1.679000000000000048e+00 1.184626580839016202e-01
1.679999999999999938e+00 1.180702188659437796e-01
1.681000000000000050e+00 1.176627758268875973e-01
1.681999999999999940e+00 1.172440966805549517e-01
1.683000000000000052e+00 1.168182058295658410e-01
1.683999999999999941e+00 1.163892325549320539e-01
1.685000000000000053e+00 1.159612334786232768e-01
1.685999999999999943e+00 1.155380230678279274e-01
1.687000000000000055e+00 1.151229874828419292e-01
1.687999999999999945e+00 1.147189163899504649e-01
1.689000000000000057e+00 1.143278620703054305e-01
1.689999999999999947e+00 1.139510300968735457e-01
1.691000000000000059e+00 1.135887158034231403e-01
1.691999999999999948e+00 1.132402644938272640e-01
1.693000000000000060e+00 1.129040901067710490e-01
1.693999999999999950e+00 1.125777771516681680e-01
1.695000000000000062e+00 1.122582011412363023e-01
1.695999999999999952e+00 1.119417667450768594e-01
1.697000000000000064e+00 1.116246632714440468e-01
1.697999999999999954e+00 1.113032246790001401e-01
1.699000000000000066e+00 1.109742784000819216e-01
1.699999999999999956e+00 1.106355122192430179e-01
1.701000000000000068e+00 1.102857951584862856e-01
1.701999999999999957e+00 1.099253962821711561e-01
1.703000000000000069e+00 1.095560895920352495e-01
1.703999999999999959e+00 1.091810762079096220e-01
1.705000000000000071e+00 1.088047383930847573e-01
1.705999999999999961e+00 1.084322397948141309e-01
1.707000000000000073e+00 1.080690093853198669e-01
1.707999999999999963e+00 1.077201345011354200e-01
1.709000000000000075e+00 1.073897800555639603e-01
1.709999999999999964e+00 1.070806610460312697e-01
1.711000000000000076e+00 1.067936679067336969e-01
1.711999999999999966e+00 1.065276581106709280e-01
1.713000000000000078e+00 1.062794589626656905e-01
1.713999999999999968e+00 1.060440922217036341e-01
1.715000000000000080e+00 1.058151418056351156e-01
1.715999999999999970e+00 1.055853159772773414e-01
1.717000000000000082e+00 1.053470606305468155e-01
1.717999999999999972e+00 1.050932380010962258e-01
1.719000000000000083e+00 1.048177445635240651e-01
1.719999999999999973e+00 1.045160567231048221e-01
1.721000000000000085e+00 1.041856393604186082e-01
1.721999999999999975e+00 1.038262070116661578e-01
1.723000000000000087e+00 1.034397837750505450e-01
1.723999999999999977e+00 1.030306005461209679e-01
1.725000000000000089e+00 1.026048415389743534e-01
1.725999999999999979e+00 1.021702657318803720e-01
1.727000000000000091e+00 1.017357479702761525e-01
1.727999999999999980e+00 1.013107726693560917e-01
1.729000000000000092e+00 1.009049282933333763e-01
1.729999999999999982e+00 1.005274035421823975e-01
1.731000000000000094e+00 1.001865350949874695e-01
1.731999999999999984e+00 9.988940822706235401e-02
1.733000000000000096e+00 9.964150926911294337e-02
1.733999999999999986e+00 9.944645965237651486e-02
1.735000000000000098e+00 9.930583604776516138e-02
1.735999999999999988e+00 9.921908970666636074e-02
1.737000000000000099e+00 9.918361344563300652e-02
1.737999999999999989e+00 9.919490554078561062e-02
1.739000000000000101e+00 9.924687424584414941e-02
1.739999999999999991e+00 9.933226093745733953e-02
1.741000000000000103e+00 9.944313079320633852e-02
1.741999999999999993e+00 9.957143840057716688e-02
1.743000000000000105e+00 9.970955237754849931e-02
1.743999999999999995e+00 9.985075721306531371e-02
1.745000000000000107e+00 9.998965410221484496e-02
1.745999999999999996e+00 1.001224065190096796e-01
1.747000000000000108e+00 1.002468512101305914e-01
1.747999999999999998e+00 1.003624620407722184e-01
1.749000000000000110e+00 1.004701655884224359e-01
1.750000000000000000e+00 1.005720497029413546e-01
1.751000000000000112e+00 1.006710409210872931e-01
1.752000000000000002e+00 1.007705604631205232e-01
1.753000000000000114e+00 1.008741856964843198e-01
1.754000000000000004e+00 1.009853879919544450e-01
1.755000000000000115e+00 1.011073059694373305e-01
1.756000000000000005e+00 1.012426065376550444e-01
1.757000000000000117e+00 1.013933776586501273e-01
1.758000000000000007e+00 1.015610775924916664e-01
1.759000000000000119e+00 1.017465239322955239e-01
1.760000000000000009e+00 1.019498751414112669e-01
1.761000000000000121e+00 1.021706718155844101e-01
1.762000000000000011e+00 1.024078617314780476e-01
1.763000000000000123e+00 1.026598683865972000e-01
1.764000000000000012e+00 1.029246606979605516e-01
1.765000000000000124e+00 1.031998762077925014e-01
1.766000000000000014e+00 1.034829304251145832e-01
1.767000000000000126e+00 1.037711509463151022e-01
1.768000000000000016e+00 1.040619072702219788e-01
1.769000000000000128e+00 1.043526868139519753e-01
1.770000000000000018e+00 1.046411593760911141e-01
1.771000000000000130e+00 1.049251696056615890e-01
1.772000000000000020e+00 1.052026927745331741e-01
1.773000000000000131e+00 1.054717598680289248e-01
1.774000000000000021e+00 1.057303564885552633e-01
1.775000000000000133e+00 1.059763683494111819e-01
1.776000000000000023e+00 1.062075427821403961e-01
1.777000000000000135e+00 1.064214981278081423e-01
1.778000000000000025e+00 1.066157922783814715e-01
1.779000000000000137e+00 1.067880154734506537e-01
1.780000000000000027e+00 1.069359286976212242e-01
1.781000000000000139e+00 1.070575797143497737e-01
1.782000000000000028e+00 1.071514047515007562e-01
1.783000000000000140e+00 1.072163021071275979e-01
1.784000000000000030e+00 1.072516647482366914e-01
1.785000000000000142e+00 1.072573731527791258e-01
1.786000000000000032e+00 1.072337657295701907e-01
1.787000000000000144e+00 1.071816007017992317e-01
1.788000000000000034e+00 1.071019872136974305e-01
1.789000000000000146e+00 1.069963604092432907e-01
1.790000000000000036e+00 1.068664097446358624e-01
1.791000000000000147e+00 1.067140113555701680e-01
1.792000000000000037e+00 1.065411649210206563e-01
1.792999999999999927e+00 1.063498894521796856e-01
1.794000000000000039e+00 1.061421271460548654e-01
1.794999999999999929e+00 1.059196235855456025e-01
1.796000000000000041e+00 1.056838178722977195e-01
1.796999999999999931e+00 1.054357818969094696e-01
1.798000000000000043e+00 1.051761601090446252e-01
1.798999999999999932e+00 1.049052081850978257e-01
1.800000000000000044e+00 1.046228588539397791e-01
1.800999999999999934e+00 1.043288689885085996e-01
1.802000000000000046e+00 1.040229965984242888e-01
1.802999999999999936e+00 1.037051903063329339e-01
1.804000000000000048e+00 1.033758083038439218e-01
1.804999999999999938e+00 1.030357913212523735e-01
1.806000000000000050e+00 1.026867695134395797e-01
1.806999999999999940e+00 1.023311161066611519e-01
1.808000000000000052e+00 1.019719118103690897e-01
1.808999999999999941e+00 1.016128021484236088e-01
1.810000000000000053e+00 1.012577889051204660e-01
1.810999999999999943e+00 1.009109327530909733e-01
1.812000000000000055e+00 1.005760190071635918e-01
1.812999999999999945e+00 1.002562173524075562e-01
1.814000000000000057e+00 9.995373632513995799e-02
1.814999999999999947e+00 9.966957675562779229e-02
1.816000000000000059e+00 9.940336555213385994e-02
1.816999999999999948e+00 9.915329332511138571e-02
1.818000000000000060e+00 9.891618707841336178e-02
1.818999999999999950e+00 9.868770286543068759e-02
1.820000000000000062e+00 9.846261780148868326e-02
1.820999999999999952e+00 9.823520024638500436e-02
1.822000000000000064e+00 9.799960010865001181e-02
1.822999999999999954e+00 9.775026713399184719e-02
1.824000000000000066e+00 9.748230634274973605e-02
1.824999999999999956e+00 9.719179146535875113e-02
1.826000000000000068e+00 9.687597997385641313e-02
1.826999999999999957e+00 9.653341876362199481e-02
1.828000000000000069e+00 9.616394662709465413e-02
1.828999999999999959e+00 9.576861405754392986e-02
1.830000000000000071e+00 9.534948766606853032e-02
1.830999999999999961e+00 9.490940132736976065e-02
1.832000000000000073e+00 9.445166800140621099e-02
1.832999999999999963e+00 9.397977275526694929e-02
1.834000000000000075e+00 9.349710780607553562e-02
1.834999999999999964e+00 9.300673431603895258e-02
1.836000000000000076e+00 9.251122602894699953e-02
1.836999999999999966e+00 9.201260129820404421e-02
1.838000000000000078e+00 9.151231776081365787e-02
1.838999999999999968e+00 9.101138388603162432e-02
1.840000000000000080e+00 9.051045095221518788e-02
1.840999999999999970e+00 9.001002839625238394e-02
1.842000000000000082e+00 8.951062492366954060e-02
1.842999999999999972e+00 8.901287212243239044e-02
1.844000000000000083e+00 8.851761826083975881e-02
1.844999999999999973e+00 8.802593536307451449e-02
1.846000000000000085e+00 8.753904656392155759e-02
1.846999999999999975e+00 8.705819007458820424e-02
1.848000000000000087e+00 8.658441747040143688e-02
1.848999999999999977e+00 8.611839839040058564e-02
1.850000000000000089e+00 8.566022229496568496e-02
1.850999999999999979e+00 8.520926248417687310e-02
1.852000000000000091e+00 8.476414100287540943e-02
1.852999999999999980e+00 8.432283837229755108e-02
1.854000000000000092e+00 8.388289301330334458e-02
1.854999999999999982e+00 8.344175947147494665e-02
1.856000000000000094e+00 8.299722108671465926e-02
1.856999999999999984e+00 8.254784072337439937e-02
1.858000000000000096e+00 8.209338744064484383e-02
1.858999999999999986e+00 8.163514456702689048e-02
1.860000000000000098e+00 8.117611672493654784e-02
1.860999999999999988e+00 8.072103287971063579e-02
1.862000000000000099e+00 8.027617908829079441e-02
1.862999999999999989e+00 7.984904315014301757e-02
1.864000000000000101e+00 7.944784194801543520e-02
1.864999999999999991e+00 7.908093141329078368e-02
1.866000000000000103e+00 7.875620906714507485e-02
1.866999999999999993e+00 7.848053243950939284e-02
1.868000000000000105e+00 7.825921493228911452e-02
1.868999999999999995e+00 7.809565810578628087e-02
1.870000000000000107e+00 7.799114289580263981e-02
1.870999999999999996e+00 7.794478861027262506e-02
1.872000000000000108e+00 7.795364229097809239e-02
1.872999999999999998e+00 7.801292240888120511e-02
1.874000000000000110e+00 7.811635284694709580e-02
1.875000000000000000e+00 7.825654659612536757e-02
1.876000000000000112e+00 7.842543817359973191e-02
1.877000000000000002e+00 7.861465627390916422e-02
1.878000000000000114e+00 7.881592626556840897e-02
1.879000000000000004e+00 7.902139951791972705e-02
1.880000000000000115e+00 7.922397367901956589e-02
1.881000000000000005e+00 7.941755655806122249e-02
1.882000000000000117e+00 7.959730241130398565e-02
1.883000000000000007e+00 7.975980741042083821e-02
1.884000000000000119e+00 7.990326413035440944e-02
1.885000000000000009e+00 8.002751597202521772e-02
1.886000000000000121e+00 8.013408598673556205e-02
1.887000000000000011e+00 8.022606458488264203e-02
1.888000000000000123e+00 8.030791740504274190e-02
1.889000000000000012e+00 8.038521176728821716e-02
1.890000000000000124e+00 8.046425305221030500e-02
1.891000000000000014e+00 8.055168687853182796e-02
1.892000000000000126e+00 8.065407636144279746e-02
1.893000000000000016e+00 8.077750870324143517e-02
1.894000000000000128e+00 8.092725939239742150e-02
1.895000000000000018e+00 8.110749897455866997e-02
1.896000000000000130e+00 8.132110275707263303e-02
1.897000000000000020e+00 8.156951107240001386e-02
1.898000000000000131e+00 8.185268098427944672e-02
1.899000000000000021e+00 8.216907030921534461e-02
1.900000000000000133e+00 8.251570109712320911e-02
1.901000000000000023e+00 8.288823955240984254e-02
1.902000000000000135e+00 8.328115093830587568e-02
1.903000000000000025e+00 8.368788693449442928e-02
1.904000000000000137e+00 8.410114664377665861e-02
1.905000000000000027e+00 8.451319452509253871e-02
1.906000000000000139e+00 8.491621113523251108e-02
1.907000000000000028e+00 8.530269170100998610e-02
1.908000000000000140e+00 8.566584595396031787e-02
1.909000000000000030e+00 8.599999431715468767e-02
1.910000000000000142e+00 8.630090608367438354e-02
1.911000000000000032e+00 8.656601488435905489e-02
1.912000000000000144e+00 8.679457816711111384e-02
1.913000000000000034e+00 8.698765104704712925e-02
1.914000000000000146e+00 8.714794639715020552e-02
1.915000000000000036e+00 8.727953141208610877e-02
1.916000000000000147e+00 8.738743535742875268e-02
1.917000000000000037e+00 8.747716252843704132e-02
1.918000000000000149e+00 8.755417979755972246e-02
1.919000000000000039e+00 8.762341957030181372e-02
1.919999999999999929e+00 8.768885552679139828e-02
1.921000000000000041e+00 8.775317826082500161e-02
1.921999999999999931e+00 8.781760890971496147e-02
1.923000000000000043e+00 8.788188326145685014e-02
1.923999999999999932e+00 8.794437650590143651e-02
1.925000000000000044e+00 8.800237661948009937e-02
1.925999999999999934e+00 8.805248019462465214e-02
1.927000000000000046e+00 8.809102543217424419e-02
1.927999999999999936e+00 8.811457604065742188e-02
1.929000000000000048e+00 8.812037245820505960e-02
1.929999999999999938e+00 8.810670580681867481e-02
1.931000000000000050e+00 8.807320707098538481e-02
1.931999999999999940e+00 8.802099637608487570e-02
1.933000000000000052e+00 8.795269640444958181e-02
1.933999999999999941e+00 8.787227651891400815e-02
1.935000000000000053e+00 8.778481317085826130e-02
1.935999999999999943e+00 8.769610546736525403e-02
1.937000000000000055e+00 8.761225036175104841e-02
1.937999999999999945e+00 8.753917593144187881e-02
1.939000000000000057e+00 8.748219680459984327e-02
1.939999999999999947e+00 8.744563659717310977e-02
1.941000000000000059e+00 8.743250454555265283e-02
1.941999999999999948e+00 8.744430738830032135e-02
1.943000000000000060e+00 8.748098777893544009e-02
1.943999999999999950e+00 8.754097223179020670e-02
1.945000000000000062e+00 8.762137115710391666e-02
1.945999999999999952e+00 8.771825223015182471e-02
1.947000000000000064e+00 8.782701252714683604e-02
1.947999999999999954e+00 8.794276104376570757e-02
1.949000000000000066e+00 8.806071343381803584e-02
1.949999999999999956e+00 8.817652633345948732e-02
1.951000000000000068e+00 8.828656081129418465e-02
1.951999999999999957e+00 8.838803267230863070e-02
1.953000000000000069e+00 8.847906543686528957e-02
1.953999999999999959e+00 8.855862218514984341e-02
1.955000000000000071e+00 8.862635297623525088e-02
1.955999999999999961e+00 8.868237918446650325e-02
1.957000000000000073e+00 8.872701656964243622e-02
1.957999999999999963e+00 8.876051729020897896e-02
1.959000000000000075e+00 8.878280883042270755e-02
1.959999999999999964e+00 8.879326674360653315e-02
1.961000000000000076e+00 8.879055470393311389e-02
1.961999999999999966e+00 8.877252872393830152e-02
1.963000000000000078e+00 8.873623213211398464e-02
1.963999999999999968e+00 8.867798124455417152e-02
1.965000000000000080e+00 8.859354485891698938e-02
1.965999999999999970e+00 8.847840652651921267e-02
1.967000000000000082e+00 8.832810034679210165e-02
1.967999999999999972e+00 8.813860863704528481e-02
1.969000000000000083e+00 8.790673984276092812e-02
1.969999999999999973e+00 8.763049742126108321e-02
1.971000000000000085e+00 8.730937943433728088e-02
1.971999999999999975e+00 8.694457170231231768e-02
1.973000000000000087e+00 8.653900581602763653e-02
1.973999999999999977e+00 8.609731220355584802e-02
1.975000000000000089e+00 8.562560909199837256e-02
1.975999999999999979e+00 8.513120488586758960e-02
1.977000000000000091e+00 8.462220306528182856e-02
1.977999999999999980e+00 8.410708671205341380e-02
1.979000000000000092e+00 8.359429673070643829e-02
1.979999999999999982e+00 8.309183073603362835e-02
1.981000000000000094e+00 8.260691410612913677e-02
1.981999999999999984e+00 8.214573631804697462e-02
1.983000000000000096e+00 8.171326599993555817e-02
1.983999999999999986e+00 8.131315183418937054e-02
1.985000000000000098e+00 8.094770952798682750e-02
1.985999999999999988e+00 8.061796026058729026e-02
1.987000000000000099e+00 8.032375326216290023e-02
1.987999999999999989e+00 8.006392554381554227e-02
1.989000000000000101e+00 7.983652952176623074e-02
1.989999999999999991e+00 7.963905689788877695e-02
1.991000000000000103e+00 7.946867381441746758e-02
1.991999999999999993e+00 7.932247071189334198e-02
1.993000000000000105e+00 7.919764230137907313e-02
1.993999999999999995e+00 7.909163509372352241e-02
1.995000000000000107e+00 7.900225389879825255e-02
1.995999999999999996e+00 7.892768428330358688e-02
1.997000000000000108e+00 7.886646089696838779e-02
1.997999999999999998e+00 7.881740400502583455e-02
1.999000000000000110e+00 7.877949593546348939e-02
2.000000000000000000e+00 7.875173771939440737e-02
2.000999999999999890e+00 7.873299189708626855e-02
2.002000000000000224e+00 7.872184270781754090e-02
2.003000000000000114e+00 7.871643048360611739e-02
2.004000000000000004e+00 7.871436088587960289e-02
2.004999999999999893e+00 7.871260714118519242e-02
2.006000000000000227e+00 7.870750482007535243e-02
2.007000000000000117e+00 7.869479365719754538e-02
2.008000000000000007e+00 7.866969494120995554e-02
2.008999999999999897e+00 7.862712868692219026e-02
2.010000000000000231e+00 7.856193708818788590e-02
2.011000000000000121e+00 7.846916685435798011e-02
2.012000000000000011e+00 7.834435555691633690e-02
2.012999999999999901e+00 7.818383748599785910e-02
2.014000000000000234e+00 7.798499794664123796e-02
2.015000000000000124e+00 7.774648466388409118e-02
2.016000000000000014e+00 7.746832083578999995e-02
2.016999999999999904e+00 7.715196555618757113e-02
2.018000000000000238e+00 7.680026751350083059e-02
2.019000000000000128e+00 7.641736913173116652e-02
2.020000000000000018e+00 7.600851470989905545e-02
2.020999999999999908e+00 7.557981645855690878e-02
2.022000000000000242e+00 7.513797655132292697e-02
2.023000000000000131e+00 7.468998472942081635e-02
2.024000000000000021e+00 7.424277944724104461e-02
2.024999999999999911e+00 7.380294438284448755e-02
2.026000000000000245e+00 7.337641596043471826e-02
2.027000000000000135e+00 7.296821365927533276e-02
2.028000000000000025e+00 7.258226581993161564e-02
2.028999999999999915e+00 7.222129121103759708e-02
2.030000000000000249e+00 7.188676278849776002e-02
2.031000000000000139e+00 7.157896471927401028e-02
2.032000000000000028e+00 7.129709907714590345e-02
2.032999999999999918e+00 7.103947218647733985e-02
2.034000000000000252e+00 7.080370520970898085e-02
2.035000000000000142e+00 7.058697473637139119e-02
2.036000000000000032e+00 7.038628049342431081e-02
2.036999999999999922e+00 7.019870142758585785e-02
2.038000000000000256e+00 7.002164313995978828e-02
2.039000000000000146e+00 6.985308100709280987e-02
2.040000000000000036e+00 6.969176529175045987e-02
2.040999999999999925e+00 6.953738911908996512e-02
2.042000000000000259e+00 6.939067072087172494e-02
2.043000000000000149e+00 6.925337979363195562e-02
2.044000000000000039e+00 6.912824897909884692e-02
2.044999999999999929e+00 6.901878360352420305e-02
2.046000000000000263e+00 6.892897423439617310e-02
2.047000000000000153e+00 6.886293898535696123e-02
2.048000000000000043e+00 6.882453443778910329e-02
2.048999999999999932e+00 6.881694384920240826e-02
2.049999999999999822e+00 6.884230338450267328e-02
2.051000000000000156e+00 6.890141357963136537e-02
2.052000000000000046e+00 6.899354299836041315e-02
2.052999999999999936e+00 6.911638302894040908e-02
2.053999999999999826e+00 6.926612780861747531e-02
2.055000000000000160e+00 6.943771196979683924e-02
2.056000000000000050e+00 6.962515200402906446e-02
2.056999999999999940e+00 6.982200071253008566e-02
2.057999999999999829e+00 7.002185816002030883e-02
2.059000000000000163e+00 7.021885873778342668e-02
2.060000000000000053e+00 7.040816891342796535e-02
2.060999999999999943e+00 7.058635626074419300e-02
2.061999999999999833e+00 7.075165603379569845e-02
2.063000000000000167e+00 7.090410171973834941e-02
2.064000000000000057e+00 7.104547252676821079e-02
2.064999999999999947e+00 7.117910042603101117e-02
2.065999999999999837e+00 7.130955960549004158e-02
2.067000000000000171e+00 7.144221808766879067e-02
2.068000000000000060e+00 7.158277342925131737e-02
2.068999999999999950e+00 7.173674048095260436e-02
2.069999999999999840e+00 7.190901107533706482e-02
2.071000000000000174e+00 7.210345312703846099e-02
2.072000000000000064e+00 7.232264492327425409e-02
2.072999999999999954e+00 7.256775424999989399e-02
2.073999999999999844e+00 7.283852673069915462e-02
2.075000000000000178e+00 7.313341849771097525e-02
2.076000000000000068e+00 7.344981105265742383e-02
2.076999999999999957e+00 7.378428759551651506e-02
2.077999999999999847e+00 7.413291905386767966e-02
2.079000000000000181e+00 7.449150086473849131e-02
2.080000000000000071e+00 7.485578470909065585e-02
2.080999999999999961e+00 7.522155973519091543e-02
2.081999999999999851e+00 7.558472571398049122e-02
2.083000000000000185e+00 7.594128029974200889e-02
2.084000000000000075e+00 7.628725247908858809e-02
2.084999999999999964e+00 7.661864889584496519e-02
2.085999999999999854e+00 7.693140567894825310e-02
2.087000000000000188e+00 7.722138109671639050e-02
2.088000000000000078e+00 7.748440802491185497e-02
2.088999999999999968e+00 7.771639028930474313e-02
2.089999999999999858e+00 7.791346264064492877e-02
2.091000000000000192e+00 7.807219108607529878e-02
2.092000000000000082e+00 7.818980287696408737e-02
2.092999999999999972e+00 7.826440984200863649e-02
2.093999999999999861e+00 7.829517980348514594e-02
2.095000000000000195e+00 7.828249313825172417e-02
2.096000000000000085e+00 7.822800862713027992e-02
2.096999999999999975e+00 7.813463533007676542e-02
2.097999999999999865e+00 7.800643807473790770e-02
2.099000000000000199e+00 7.784844048957602347e-02
2.100000000000000089e+00 7.766638358481618709e-02
2.100999999999999979e+00 7.746642779310816684e-02
2.101999999999999869e+00 7.725486077255347417e-02
2.103000000000000203e+00 7.703779719778428015e-02
2.104000000000000092e+00 7.682094199492986442e-02
2.104999999999999982e+00 7.660936878390686711e-02
2.105999999999999872e+00 7.640737461458350921e-02
2.107000000000000206e+00 7.621837272975784394e-02
2.108000000000000096e+00 7.604479543451747592e-02
2.108999999999999986e+00 7.588806717401586077e-02
2.109999999999999876e+00 7.574856594160574164e-02
2.111000000000000210e+00 7.562562496120306399e-02
2.112000000000000099e+00 7.551756894390240782e-02
2.112999999999999989e+00 7.542182082173558288e-02
2.113999999999999879e+00 7.533504048033272393e-02
2.115000000000000213e+00 7.525334817143723709e-02
2.116000000000000103e+00 7.517256651344965401e-02
2.116999999999999993e+00 7.508856002574945676e-02
2.117999999999999883e+00 7.499753326997585234e-02
2.119000000000000217e+00 7.489634580447449008e-02
2.120000000000000107e+00 7.478274281977682902e-02
2.120999999999999996e+00 7.465552041591615173e-02
2.121999999999999886e+00 7.451458602794287789e-02
2.123000000000000220e+00 7.436089960723350767e-02
2.124000000000000110e+00 7.419632597227025783e-02
2.125000000000000000e+00 7.402338993195860251e-02
2.125999999999999890e+00 7.384500615743834484e-02
2.127000000000000224e+00 7.366419324495913912e-02
2.128000000000000114e+00 7.348379283035318121e-02
2.129000000000000004e+00 7.330624127253002054e-02
2.129999999999999893e+00 7.313339907861877986e-02
2.131000000000000227e+00 7.296644847867586603e-02
2.132000000000000117e+00 7.280585384922869108e-02
2.133000000000000007e+00 7.265136962137372367e-02
2.133999999999999897e+00 7.250212954216757322e-02
2.135000000000000231e+00 7.235675292596099872e-02
2.136000000000000121e+00 7.221349611628888332e-02
2.137000000000000011e+00 7.207044045681751387e-02
2.137999999999999901e+00 7.192569712829778583e-02
2.139000000000000234e+00 7.177761492759159034e-02
2.140000000000000124e+00 7.162500985492503691e-02
2.141000000000000014e+00 7.146734959056041947e-02
2.141999999999999904e+00 7.130497039999636466e-02
2.143000000000000238e+00 7.113918459109909442e-02
2.144000000000000128e+00 7.097236344973656408e-02
2.145000000000000018e+00 7.080789084730831906e-02
2.145999999999999908e+00 7.065005006343236249e-02
2.147000000000000242e+00 7.050380439090352114e-02
2.148000000000000131e+00 7.037448215001329554e-02
2.149000000000000021e+00 7.026740395778219295e-02
2.149999999999999911e+00 7.018748815639290484e-02
2.151000000000000245e+00 7.013885302391928422e-02
2.152000000000000135e+00 7.012450323883470671e-02
2.153000000000000025e+00 7.014609445109575014e-02
2.153999999999999915e+00 7.020383337345172114e-02
2.155000000000000249e+00 7.029652371854414050e-02
2.156000000000000139e+00 7.042171800245647373e-02
2.157000000000000028e+00 7.057598791027810958e-02
2.157999999999999918e+00 7.075522877133590127e-02
2.159000000000000252e+00 7.095498115848178355e-02
2.160000000000000142e+00 7.117068871260091856e-02
2.161000000000000032e+00 7.139790563841483251e-02
2.161999999999999922e+00 7.163239266809617867e-02
2.163000000000000256e+00 7.187014751324025119e-02
2.164000000000000146e+00 7.210737701937222632e-02
2.165000000000000036e+00 7.234042426311505791e-02
2.165999999999999925e+00 7.256574982557643938e-02
2.167000000000000259e+00 7.277989789610429805e-02
2.168000000000000149e+00 7.297953199706271044e-02
2.169000000000000039e+00 7.316150793064030156e-02
2.169999999999999929e+00 7.332296248671323069e-02
2.171000000000000263e+00 7.346141037101648619e-02
2.172000000000000153e+00 7.357479573495964709e-02
2.173000000000000043e+00 7.366152424775250507e-02
2.173999999999999932e+00 7.372046592040623625e-02
2.175000000000000266e+00 7.375087743640258708e-02
2.176000000000000156e+00 7.375232600831214957e-02
2.177000000000000046e+00 7.372461173106761856e-02
2.177999999999999936e+00 7.366770745652106989e-02
2.178999999999999826e+00 7.358171418890438464e-02
2.180000000000000160e+00 7.346687184722031083e-02
2.181000000000000050e+00 7.332359237039931532e-02
2.181999999999999940e+00 7.315252564819112180e-02
2.182999999999999829e+00 7.295464112807112378e-02
2.184000000000000163e+00 7.273126816713702814e-02
2.185000000000000053e+00 7.248417132647327898e-02
2.185999999999999943e+00 7.221554632041857213e-02
2.186999999999999833e+00 7.192799349097886430e-02
2.188000000000000167e+00 7.162446356776695777e-02
2.189000000000000057e+00 7.130813742017856616e-02
2.189999999999999947e+00 7.098227513194640959e-02
2.190999999999999837e+00 7.065003724782012440e-02
2.192000000000000171e+00 7.031428045996304665e-02
2.193000000000000060e+00 6.997735121032164218e-02
2.193999999999999950e+00 6.964090836115496841e-02
2.194999999999999840e+00 6.930579497579134052e-02
2.196000000000000174e+00 6.897195348412588078e-02
2.197000000000000064e+00 6.863843913541613218e-02
2.197999999999999954e+00 6.830352292271017756e-02
2.198999999999999844e+00 6.796486004929871982e-02
2.200000000000000178e+00 6.761971740062854008e-02
2.201000000000000068e+00 6.726525878713884854e-02
2.201999999999999957e+00 6.689883755717981884e-02
2.202999999999999847e+00 6.651826541581754015e-02
2.204000000000000181e+00 6.612204544988276034e-02
2.205000000000000071e+00 6.570953206602671293e-02
2.205999999999999961e+00 6.528105025586863897e-02
2.206999999999999851e+00 6.483793127863841932e-02
2.208000000000000185e+00 6.438249118037636665e-02
2.209000000000000075e+00 6.391794543223093539e-02
2.209999999999999964e+00 6.344829204166906045e-02
2.210999999999999854e+00 6.297813170730293120e-02
2.212000000000000188e+00 6.251247946502108688e-02
2.213000000000000078e+00 6.205651830224521992e-02
2.213999999999999968e+00 6.161536437658169524e-02
2.214999999999999858e+00 6.119380066716766098e-02
2.216000000000000192e+00 6.079603668746410422e-02
2.217000000000000082e+00 6.042550123597954792e-02
2.217999999999999972e+00 6.008466460896745576e-02
2.218999999999999861e+00 5.977495766895981472e-02
2.220000000000000195e+00 5.949672483474188756e-02
2.221000000000000085e+00 5.924927093408004219e-02
2.221999999999999975e+00 5.903098349266057421e-02
2.222999999999999865e+00 5.883948337048543198e-02
2.224000000000000199e+00 5.867180998738465852e-02
2.225000000000000089e+00 5.852463692477810620e-02
2.225999999999999979e+00 5.839444912650680608e-02
2.226999999999999869e+00 5.827770675678263512e-02
2.228000000000000203e+00 5.817094478017155457e-02
2.229000000000000092e+00 5.807083751843241520e-02
2.229999999999999982e+00 5.797421019198075592e-02
2.230999999999999872e+00 5.787801464784127214e-02
2.232000000000000206e+00 5.777929993032463601e-02
2.233000000000000096e+00 5.767520322950449307e-02
2.233999999999999986e+00 5.756299092031942621e-02
2.234999999999999876e+00 5.744014860905281850e-02
2.236000000000000210e+00 5.730454780004991255e-02
2.237000000000000099e+00 5.715463340527696806e-02
2.237999999999999989e+00 5.698966514333827366e-02
2.238999999999999879e+00 5.680989984343028099e-02
2.240000000000000213e+00 5.661673808023280630e-02
2.241000000000000103e+00 5.641275268543727295e-02
2.241999999999999993e+00 5.620159840947906715e-02
2.242999999999999883e+00 5.598779095142304707e-02
2.244000000000000217e+00 5.577634538550372417e-02
2.245000000000000107e+00 5.557234272038782258e-02
2.245999999999999996e+00 5.538043509950414667e-02
2.246999999999999886e+00 5.520435116799746883e-02
2.248000000000000220e+00 5.504648261749221089e-02
2.249000000000000110e+00 5.490757008396028593e-02
2.250000000000000000e+00 5.478657407511466904e-02
2.250999999999999890e+00 5.468071432476027255e-02
2.252000000000000224e+00 5.458570436210905680e-02
2.253000000000000114e+00 5.449616685010205686e-02
2.254000000000000004e+00 5.440614857571025864e-02
2.254999999999999893e+00 5.430974533994374631e-02
2.256000000000000227e+00 5.420174287842213084e-02
2.257000000000000117e+00 5.407819520770766608e-02
2.258000000000000007e+00 5.393692545837168451e-02
2.258999999999999897e+00 5.377787476940831812e-02
2.260000000000000231e+00 5.360325976162171047e-02
2.261000000000000121e+00 5.341755746120777776e-02
2.262000000000000011e+00 5.322724900131227399e-02
2.262999999999999901e+00 5.304042626822751128e-02
2.264000000000000234e+00 5.286622339260023395e-02
2.265000000000000124e+00 5.271416632847038958e-02
2.266000000000000014e+00 5.259346799720678728e-02
2.266999999999999904e+00 5.251237405501346656e-02
2.268000000000000238e+00 5.247757140573825613e-02
2.269000000000000128e+00 5.249373600483771968e-02
2.270000000000000018e+00 5.256324443931252588e-02
2.270999999999999908e+00 5.268608733031745345e-02
2.272000000000000242e+00 5.285994695707425806e-02
2.273000000000000131e+00 5.308046684435766688e-02
2.274000000000000021e+00 5.334165462888329490e-02
2.274999999999999911e+00 5.363637200128947013e-02
2.276000000000000245e+00 5.395689627928255266e-02
2.277000000000000135e+00 5.429546109529252013e-02
2.278000000000000025e+00 5.464478735190821113e-02
2.278999999999999915e+00 5.499851749489963193e-02
2.280000000000000249e+00 5.535155161609532637e-02
2.281000000000000139e+00 5.570025057325674045e-02
2.282000000000000028e+00 5.604250068424245640e-02
2.282999999999999918e+00 5.637762164035168416e-02
2.284000000000000252e+00 5.670616530974725844e-02
2.285000000000000142e+00 5.702961571997607754e-02
2.286000000000000032e+00 5.734999821505215589e-02
2.286999999999999922e+00 5.766948188759676158e-02
2.288000000000000256e+00 5.798996573380262032e-02
2.289000000000000146e+00 5.831274049978692892e-02
2.290000000000000036e+00 5.863822405435673707e-02
2.290999999999999925e+00 5.896581030763690251e-02
2.292000000000000259e+00 5.929384979514973342e-02
2.293000000000000149e+00 5.961973982498851299e-02
2.294000000000000039e+00 5.994012688955623058e-02
2.294999999999999929e+00 6.025117488250182618e-02
2.296000000000000263e+00 6.054891987723136360e-02
2.297000000000000153e+00 6.082955827096529072e-02
2.298000000000000043e+00 6.108977481262678477e-02
2.298999999999999932e+00 6.132696622701130224e-02
2.300000000000000266e+00 6.153940241912285447e-02
2.301000000000000156e+00 6.172628549735259540e-02
2.302000000000000046e+00 6.188772421852499483e-02
2.302999999999999936e+00 6.202463363859846840e-02
2.304000000000000270e+00 6.213856429504980433e-02
2.305000000000000160e+00 6.223150997918350941e-02
2.306000000000000050e+00 6.230571679653051920e-02
2.306999999999999940e+00 6.236350867141007143e-02
2.307999999999999829e+00 6.240715040706786704e-02
2.309000000000000163e+00 6.243877120118205420e-02
2.310000000000000053e+00 6.246034162006943585e-02
2.310999999999999943e+00 6.247369204701778284e-02
2.311999999999999833e+00 6.248057652155038916e-02
2.313000000000000167e+00 6.248276510964438646e-02
2.314000000000000057e+00 6.248210014108858401e-02
2.314999999999999947e+00 6.248058827859555991e-02
2.315999999999999837e+00 6.248041936635677362e-02
2.317000000000000171e+00 6.248394329222171223e-02
2.318000000000000060e+00 6.249362214764244555e-02
2.318999999999999950e+00 6.251191794342991770e-02
2.319999999999999840e+00 6.254117811856735321e-02
2.321000000000000174e+00 6.258346452847585173e-02
2.322000000000000064e+00 6.264041857501670418e-02
2.322999999999999954e+00 6.271313693499344644e-02
2.323999999999999844e+00 6.280209014509068044e-02
2.325000000000000178e+00 6.290711921541600193e-02
2.326000000000000068e+00 6.302746608239770398e-02
2.326999999999999957e+00 6.316188417105508823e-02
2.327999999999999847e+00 6.330873592348074119e-02
2.329000000000000181e+00 6.346611431405742298e-02
2.330000000000000071e+00 6.363193573361818067e-02
2.330999999999999961e+00 6.380397746440000240e-02
2.331999999999999851e+00 6.397984645272043747e-02
2.333000000000000185e+00 6.415691430758288516e-02
2.334000000000000075e+00 6.433221327291661906e-02
2.334999999999999964e+00 6.450232036509359612e-02
2.335999999999999854e+00 6.466326277745396145e-02
2.337000000000000188e+00 6.481051882603779124e-02
2.338000000000000078e+00 6.493906387796868906e-02
2.338999999999999968e+00 6.504353701545743938e-02
2.339999999999999858e+00 6.511849137356569284e-02
2.341000000000000192e+00 6.515870735258420809e-02
2.342000000000000082e+00 6.515956483854849768e-02
2.342999999999999972e+00 6.511740834732607230e-02
2.343999999999999861e+00 6.502986740489101469e-02
2.345000000000000195e+00 6.489611176906713574e-02
2.346000000000000085e+00 6.471701009414851380e-02
2.346999999999999975e+00 6.449515203700581512e-02
2.347999999999999865e+00 6.423476157210074311e-02
2.349000000000000199e+00 6.394149736386976757e-02
2.350000000000000089e+00 6.362213981246407635e-02
2.350999999999999979e+00 6.328421328996228223e-02
2.351999999999999869e+00 6.293555807701264881e-02
2.353000000000000203e+00 6.258389800641377121e-02
2.354000000000000092e+00 6.223641397058614355e-02
2.354999999999999982e+00 6.189936556343660079e-02
2.355999999999999872e+00 6.157778058523957071e-02
2.357000000000000206e+00 6.127523737614055943e-02
2.358000000000000096e+00 6.099375693256126052e-02
2.358999999999999986e+00 6.073380456606418398e-02
2.359999999999999876e+00 6.049440497593443211e-02
2.361000000000000210e+00 6.027336309309980905e-02
2.362000000000000099e+00 6.006756550972254527e-02
2.362999999999999989e+00 5.987333832943446399e-02
2.363999999999999879e+00 5.968682205173569955e-02
2.365000000000000213e+00 5.950433738905528541e-02
2.366000000000000103e+00 5.932270599402179878e-02
2.366999999999999993e+00 5.913949747421697045e-02
2.367999999999999883e+00 5.895317131596276156e-02
2.369000000000000217e+00 5.876314121869195828e-02
2.370000000000000107e+00 5.856972395414949961e-02
2.370999999999999996e+00 5.837400698864993187e-02
2.371999999999999886e+00 5.817765036766892051e-02
2.373000000000000220e+00 5.798267547293965013e-02
2.374000000000000110e+00 5.779120966069657694e-02
2.375000000000000000e+00 5.760529247154792809e-02
2.375999999999999890e+00 5.742670388675907844e-02
2.377000000000000224e+00 5.725685032866517643e-02
2.378000000000000114e+00 5.709669878891238115e-02
2.379000000000000004e+00 5.694677361706002028e-02
2.379999999999999893e+00 5.680714498607508656e-02
2.381000000000000227e+00 5.667745848474224635e-02
2.382000000000000117e+00 5.655693953219538550e-02
2.383000000000000007e+00 5.644438696552700474e-02
2.383999999999999897e+00 5.633814516293936953e-02
2.385000000000000231e+00 5.623606112160319664e-02
2.386000000000000121e+00 5.613544648330480447e-02
2.387000000000000011e+00 5.603307656572276141e-02
2.387999999999999901e+00 5.592524090184223390e-02
2.389000000000000234e+00 5.580786336141811688e-02
2.390000000000000124e+00 5.567668801859626537e-02
2.391000000000000014e+00 5.552754242146670099e-02
2.391999999999999904e+00 5.535662985490920340e-02
2.393000000000000238e+00 5.516084809857428606e-02
2.394000000000000128e+00 5.493806073965186443e-02
2.395000000000000018e+00 5.468731737507030038e-02
2.395999999999999908e+00 5.440896135309469805e-02
2.397000000000000242e+00 5.410463185817866727e-02
2.398000000000000131e+00 5.377712103263874305e-02
2.399000000000000021e+00 5.343014778854127123e-02
2.399999999999999911e+00 5.306802360170035510e-02
2.401000000000000245e+00 5.269529358920328754e-02
2.402000000000000135e+00 5.231635293240342877e-02
2.403000000000000025e+00 5.193513915843550599e-02
2.403999999999999915e+00 5.155490598642894357e-02
2.405000000000000249e+00 5.117810500015742420e-02
2.406000000000000139e+00 5.080638399588541937e-02
2.407000000000000028e+00 5.044071539977794394e-02
2.407999999999999918e+00 5.008158720966273542e-02
2.409000000000000252e+00 4.972924658413321181e-02
2.410000000000000142e+00 4.938395034824895335e-02
2.411000000000000032e+00 4.904615940949780956e-02
2.411999999999999922e+00 4.871665822871361351e-02
2.413000000000000256e+00 4.839660929148073554e-02
2.414000000000000146e+00 4.808751812991000907e-02
2.415000000000000036e+00 4.779109658618539008e-02
2.415999999999999925e+00 4.750910010866397221e-02
2.417000000000000259e+00 4.724313052639241006e-02
2.418000000000000149e+00 4.699444181514797481e-02
2.419000000000000039e+00 4.676376819724906847e-02
2.419999999999999929e+00 4.655120207236223412e-02
2.421000000000000263e+00 4.635612995279039111e-02
2.422000000000000153e+00 4.617724423694557351e-02
2.423000000000000043e+00 4.601260689810089677e-02
2.423999999999999932e+00 4.585980085407412310e-02
2.425000000000000266e+00 4.571610773701637737e-02
2.426000000000000156e+00 4.557874643941649956e-02
2.427000000000000046e+00 4.544511611928193917e-02
2.427999999999999936e+00 4.531303982338584502e-02
2.429000000000000270e+00 4.518096604607318295e-02
2.430000000000000160e+00 4.504812031039262532e-02
2.431000000000000050e+00 4.491458753839092100e-02
2.431999999999999940e+00 4.478128714740408495e-02
2.432999999999999829e+00 4.464987598426100462e-02
2.434000000000000163e+00 4.452254931161157142e-02
2.435000000000000053e+00 4.440177945106139890e-02
2.435999999999999943e+00 4.429000228850541593e-02
2.436999999999999833e+00 4.418927832042453957e-02
2.438000000000000167e+00 4.410098342590780540e-02
2.439000000000000057e+00 4.402551583309446959e-02
2.439999999999999947e+00 4.396206246538314488e-02
2.440999999999999837e+00 4.390849893719824676e-02
2.442000000000000171e+00 4.386134365179918809e-02
2.443000000000000060e+00 4.381587150388504409e-02
2.443999999999999950e+00 4.376633775740167154e-02
2.444999999999999840e+00 4.370633988413284710e-02
2.446000000000000174e+00 4.362928679610124372e-02
2.447000000000000064e+00 4.352899657702798131e-02
2.447999999999999954e+00 4.340030142401025970e-02
2.448999999999999844e+00 4.323970805196893780e-02
2.450000000000000178e+00 4.304595960006241118e-02
2.451000000000000068e+00 4.282048858467032287e-02
2.451999999999999957e+00 4.256766768026150338e-02
2.452999999999999847e+00 4.229482820912307262e-02
2.454000000000000181e+00 4.201201176185317965e-02
2.455000000000000071e+00 4.173144216154685282e-02
2.455999999999999961e+00 4.146678687205253983e-02
2.456999999999999851e+00 4.123222238852662647e-02
2.458000000000000185e+00 4.104141513621980403e-02
2.459000000000000075e+00 4.090651924942430295e-02
2.459999999999999964e+00 4.083727209108449496e-02
2.460999999999999854e+00 4.084028572266643758e-02
2.462000000000000188e+00 4.091859404973304665e-02
2.463000000000000078e+00 4.107150526131181367e-02
2.463999999999999968e+00 4.129475828901584683e-02
2.464999999999999858e+00 4.158097307191313541e-02
2.466000000000000192e+00 4.192031133394657355e-02
2.467000000000000082e+00 4.230132132484404339e-02
2.467999999999999972e+00 4.271185525845622860e-02
2.468999999999999861e+00 4.313998148595978716e-02
2.470000000000000195e+00 4.357481566121324673e-02
2.471000000000000085e+00 4.400718200100397354e-02
2.471999999999999975e+00 4.443006425472044441e-02
2.472999999999999865e+00 4.483882456307235198e-02
2.474000000000000199e+00 4.523119221212720115e-02
2.475000000000000089e+00 4.560704358007833942e-02
2.475999999999999979e+00 4.596798585148857696e-02
2.476999999999999869e+00 4.631684844921900301e-02
2.478000000000000203e+00 4.665712744821250146e-02
2.479000000000000092e+00 4.699242409295394107e-02
2.479999999999999982e+00 4.732595391237952309e-02
2.480999999999999872e+00 4.766015359002583052e-02
2.482000000000000206e+00 4.799641044135693341e-02
2.483000000000000096e+00 4.833493168404327106e-02
2.483999999999999986e+00 4.867471743427079917e-02
2.484999999999999876e+00 4.901366409624856313e-02
2.486000000000000210e+00 4.934873584874398256e-02
2.487000000000000099e+00 4.967622567265872480e-02
2.487999999999999989e+00 4.999202386484564997e-02
2.488999999999999879e+00 5.029192808327820341e-02
2.490000000000000213e+00 5.057193989743474782e-02
2.491000000000000103e+00 5.082855292488722837e-02
2.491999999999999993e+00 5.105901889132151428e-02
2.492999999999999883e+00 5.126155406672131681e-02
2.494000000000000217e+00 5.143549745076937685e-02
2.495000000000000107e+00 5.158140306217906534e-02
2.495999999999999996e+00 5.170103192957233029e-02
2.496999999999999886e+00 5.179725189662674756e-02
2.498000000000000220e+00 5.187384291817351972e-02
2.499000000000000110e+00 5.193520807096464742e-02
2.500000000000000000e+00 5.198603096842237953e-02
2.500999999999999890e+00 5.203088848546576217e-02
2.502000000000000224e+00 5.207388456522397957e-02
2.503000000000000114e+00 5.211833773149961851e-02
2.504000000000000004e+00 5.216653976727107095e-02
2.504999999999999893e+00 5.221964158221827773e-02
2.506000000000000227e+00 5.227766289595794230e-02
2.507000000000000117e+00 5.233960590280575115e-02
2.508000000000000007e+00 5.240364886841425429e-02
2.508999999999999897e+00 5.246742289074159127e-02
2.510000000000000231e+00 5.252827629751340849e-02
2.511000000000000121e+00 5.258354186540403763e-02
2.512000000000000011e+00 5.263073085534899359e-02
2.512999999999999901e+00 5.266768333514360023e-02
2.514000000000000234e+00 5.269261398244491634e-02
2.515000000000000124e+00 5.270411153448738284e-02
2.516000000000000014e+00 5.270103231165353813e-02
2.516999999999999904e+00 5.268238980906413127e-02
2.518000000000000238e+00 5.264721779626226755e-02
2.519000000000000128e+00 5.259443774799615889e-02
2.520000000000000018e+00 5.252277069956302891e-02
2.520999999999999908e+00 5.243069056180382770e-02
2.522000000000000242e+00 5.231643483967570590e-02
2.523000000000000131e+00 5.217807977777012829e-02
2.524000000000000021e+00 5.201364930242567686e-02
2.524999999999999911e+00 5.182123357008043552e-02
2.526000000000000245e+00 5.159911576248791404e-02
2.527000000000000135e+00 5.134587185998551462e-02
2.528000000000000025e+00 5.106044410868106065e-02
2.528999999999999915e+00 5.074215912671938694e-02
2.530000000000000249e+00 5.039071206930049313e-02
2.531000000000000139e+00 5.000616691236899058e-02
2.532000000000000028e+00 4.958891511451668510e-02
2.532999999999999918e+00 4.913969414648259454e-02
2.534000000000000252e+00 4.865963875015254236e-02
2.535000000000000142e+00 4.815033802223380593e-02
2.536000000000000032e+00 4.761393948269491971e-02
2.536999999999999922e+00 4.705326102597356258e-02
2.538000000000000256e+00 4.647186363442082357e-02
2.539000000000000146e+00 4.587409103577766434e-02
2.540000000000000036e+00 4.526503923388540407e-02
2.540999999999999925e+00 4.465042581192105869e-02
2.542000000000000259e+00 4.403642208363500038e-02
2.543000000000000149e+00 4.342938187630955571e-02
2.544000000000000039e+00 4.283555036412579897e-02
2.544999999999999929e+00 4.226075966988240146e-02
2.546000000000000263e+00 4.171015988241052325e-02
2.547000000000000153e+00 4.118802084839397193e-02
2.548000000000000043e+00 4.069760620367439408e-02
2.548999999999999932e+00 4.024114940592263268e-02
2.550000000000000266e+00 3.981992398662059091e-02
2.551000000000000156e+00 3.943439322563763866e-02
2.552000000000000046e+00 3.908441765880107943e-02
2.552999999999999936e+00 3.876951018465912835e-02
2.554000000000000270e+00 3.848904383019367131e-02
2.555000000000000160e+00 3.824246322618390231e-02
2.556000000000000050e+00 3.802937490237801726e-02
2.556999999999999940e+00 3.784956870802591578e-02
2.558000000000000274e+00 3.770290848117066607e-02
2.559000000000000163e+00 3.758918731296666954e-02
2.560000000000000053e+00 3.750789466450699106e-02
2.560999999999999943e+00 3.745800496264105328e-02
2.561999999999999833e+00 3.743782050545551437e-02
2.563000000000000167e+00 3.744487918772178986e-02
2.564000000000000057e+00 3.747601565237113075e-02
2.564999999999999947e+00 3.752751391080776100e-02
2.565999999999999837e+00 3.759536452771428811e-02
2.567000000000000171e+00 3.767558972150655133e-02
2.568000000000000060e+00 3.776454513726689582e-02
2.568999999999999950e+00 3.785921608709378466e-02
2.569999999999999840e+00 3.795740461980283420e-02
2.571000000000000174e+00 3.805780172844078213e-02
2.572000000000000064e+00 3.815997762231229662e-02
2.572999999999999954e+00 3.826426013419916006e-02
2.573999999999999844e+00 3.837156066015453421e-02
2.575000000000000178e+00 3.848316453424765332e-02
2.576000000000000068e+00 3.860051558962361573e-02
2.576999999999999957e+00 3.872502809470653590e-02
2.577999999999999847e+00 3.885792059127732984e-02
2.579000000000000181e+00 3.900009776929877492e-02
2.580000000000000071e+00 3.915207466318749996e-02
2.580999999999999961e+00 3.931391314012770005e-02
2.581999999999999851e+00 3.948524747499561338e-02
2.583000000000000185e+00 3.966528438422729785e-02
2.584000000000000075e+00 3.985288483829298178e-02
2.584999999999999964e+00 4.004662278042080137e-02
2.585999999999999854e+00 4.024491409840339623e-02
2.587000000000000188e+00 4.044613868329201972e-02
2.588000000000000078e+00 4.064877672498907329e-02
2.588999999999999968e+00 4.085156172153540932e-02
2.589999999999999858e+00 4.105360278099512428e-02
2.591000000000000192e+00 4.125448755474758755e-02
2.592000000000000082e+00 4.145433640287190385e-02
2.592999999999999972e+00 4.165378439827759766e-02
2.593999999999999861e+00 4.185389109327717488e-02
2.595000000000000195e+00 4.205599894092262175e-02
2.596000000000000085e+00 4.226149250730236451e-02
2.596999999999999975e+00 4.247158099194500019e-02
2.597999999999999865e+00 4.268706860263847547e-02
2.599000000000000199e+00 4.290815184263783999e-02
2.600000000000000089e+00 4.313429816808067585e-02
2.600999999999999979e+00 4.336420213719015954e-02
2.601999999999999869e+00 4.359581062233849197e-02
2.603000000000000203e+00 4.382641538819174315e-02
2.604000000000000092e+00 4.405276530886900049e-02
2.604999999999999982e+00 4.427121148741559875e-02
2.605999999999999872e+00 4.447782439848352309e-02
2.607000000000000206e+00 4.466850889343548098e-02
2.608000000000000096e+00 4.483910043328809270e-02
2.608999999999999986e+00 4.498548472196235715e-02
2.609999999999999876e+00 4.510369946188355628e-02
2.611000000000000210e+00 4.519011145237345622e-02
2.612000000000000099e+00 4.524161559658871484e-02
2.612999999999999989e+00 4.525588841498452003e-02
2.613999999999999879e+00 4.523165373255033650e-02
2.615000000000000213e+00 4.516894367917240194e-02
2.616000000000000103e+00 4.506934638348854966e-02
2.616999999999999993e+00 4.493609531500668969e-02
2.617999999999999883e+00 4.477411318410488839e-02
2.619000000000000217e+00 4.458986558728900151e-02
2.620000000000000107e+00 4.439108613982038765e-02
2.620999999999999996e+00 4.418633724303713817e-02
2.621999999999999886e+00 4.398447280193614611e-02
2.623000000000000220e+00 4.379403987745646848e-02
2.624000000000000110e+00 4.362266337678798178e-02
2.625000000000000000e+00 4.347647363250871366e-02
2.625999999999999890e+00 4.335961990615454231e-02
2.627000000000000224e+00 4.327394130909037462e-02
2.628000000000000114e+00 4.321878750457515406e-02
2.629000000000000004e+00 4.319102407368726609e-02
2.629999999999999893e+00 4.318522725335566248e-02
2.631000000000000227e+00 4.319406441053465218e-02
2.632000000000000117e+00 4.320883043323790751e-02
2.633000000000000007e+00 4.322010988543815296e-02
2.633999999999999897e+00 4.321853528431335995e-02
2.635000000000000231e+00 4.319556119536286515e-02
2.636000000000000121e+00 4.314418349721065721e-02
2.637000000000000011e+00 4.305955347139428513e-02
2.637999999999999901e+00 4.293938298695452321e-02
2.639000000000000234e+00 4.278411101176042564e-02
2.640000000000000124e+00 4.259682933651279257e-02
2.641000000000000014e+00 4.238290533691684708e-02
2.641999999999999904e+00 4.214943086012758189e-02
2.643000000000000238e+00 4.190446359090437001e-02
2.644000000000000128e+00 4.165622980199602809e-02
2.645000000000000018e+00 4.141232581878438040e-02
2.645999999999999908e+00 4.117901870085837607e-02
2.647000000000000242e+00 4.096071783651191595e-02
2.648000000000000131e+00 4.075967202239602627e-02
2.649000000000000021e+00 4.057593843929348243e-02
2.649999999999999911e+00 4.040754859254878234e-02
2.651000000000000245e+00 4.025092370197088515e-02
2.652000000000000135e+00 4.010141133727441326e-02
2.653000000000000025e+00 3.995392021380694825e-02
2.653999999999999915e+00 3.980359178000288101e-02
2.655000000000000249e+00 3.964639750613292712e-02
2.656000000000000139e+00 3.947965375298847363e-02
2.657000000000000028e+00 3.930234468339120074e-02
2.657999999999999918e+00 3.911530482731203490e-02
2.659000000000000252e+00 3.892117069959669107e-02
2.660000000000000142e+00 3.872418810206626483e-02
2.661000000000000032e+00 3.852983847494217962e-02
2.661999999999999922e+00 3.834437740111417553e-02
2.663000000000000256e+00 3.817432372450613870e-02
2.664000000000000146e+00 3.802594753217466289e-02
2.665000000000000036e+00 3.790480823834346813e-02
2.665999999999999925e+00 3.781541534068005861e-02
2.667000000000000259e+00 3.776096595393567401e-02
2.668000000000000149e+00 3.774326697864742453e-02
2.669000000000000039e+00 3.776275291915816290e-02
2.669999999999999929e+00 3.781861760339778888e-02
2.671000000000000263e+00 3.790904047203709493e-02
2.672000000000000153e+00 3.803145966561072289e-02
2.673000000000000043e+00 3.818288769284061690e-02
2.673999999999999932e+00 3.836019827100370372e-02
2.675000000000000266e+00 3.856041508314168864e-02
2.676000000000000156e+00 3.878096635665841813e-02
2.677000000000000046e+00 3.901984501343500750e-02
2.677999999999999936e+00 3.927571068491699652e-02
2.679000000000000270e+00 3.954788115353410211e-02
2.680000000000000160e+00 3.983623024030676779e-02
2.681000000000000050e+00 4.014096839087157031e-02
2.681999999999999940e+00 4.046234812440725748e-02
2.683000000000000274e+00 4.080030714204144204e-02
2.684000000000000163e+00 4.115411946853413105e-02
2.685000000000000053e+00 4.152208414556710081e-02
2.685999999999999943e+00 4.190131198442857696e-02
2.687000000000000277e+00 4.228764260806289893e-02
2.688000000000000167e+00 4.267570363171555026e-02
2.689000000000000057e+00 4.305911821958104818e-02
2.689999999999999947e+00 4.343084914375679173e-02
2.690999999999999837e+00 4.378363155716576832e-02
2.692000000000000171e+00 4.411045324224506514e-02
2.693000000000000060e+00 4.440502974652220380e-02
2.693999999999999950e+00 4.466223894324557186e-02
2.694999999999999840e+00 4.487844071724964023e-02
2.696000000000000174e+00 4.505172071923083804e-02
2.697000000000000064e+00 4.518196248731500692e-02
2.697999999999999954e+00 4.527080930419848104e-02
2.698999999999999844e+00 4.532150341410197403e-02
2.700000000000000178e+00 4.533863104101686775e-02
2.701000000000000068e+00 4.532776969726630412e-02
2.701999999999999957e+00 4.529511469546475266e-02
2.702999999999999847e+00 4.524707450052647961e-02
2.704000000000000181e+00 4.518989833888929775e-02
2.705000000000000071e+00 4.512930564817860257e-02
2.705999999999999961e+00 4.507017777356365357e-02
2.706999999999999851e+00 4.501631502881332098e-02
2.708000000000000185e+00 4.497026875543459062e-02
2.709000000000000075e+00 4.493323013923509329e-02
2.709999999999999964e+00 4.490503349138297989e-02
2.710999999999999854e+00 4.488425097413667464e-02
2.712000000000000188e+00 4.486834792885872197e-02
2.713000000000000078e+00 4.485393459365889096e-02
2.713999999999999968e+00 4.483707576489504715e-02
2.714999999999999858e+00 4.481363525697391881e-02
2.716000000000000192e+00 4.477964895890908237e-02
2.717000000000000082e+00 4.473168507042032255e-02
2.717999999999999972e+00 4.466715816255502347e-02
2.718999999999999861e+00 4.458458725561809111e-02
2.720000000000000195e+00 4.448376995338002710e-02
2.721000000000000085e+00 4.436585730102306224e-02
2.721999999999999975e+00 4.423328785400794383e-02
2.722999999999999865e+00 4.408965161186557957e-02
2.724000000000000199e+00 4.393942829149641294e-02
2.725000000000000089e+00 4.378764781366550896e-02
2.725999999999999979e+00 4.363950264260214179e-02
2.726999999999999869e+00 4.349993586994654882e-02
2.728000000000000203e+00 4.337323881969398776e-02
2.729000000000000092e+00 4.326269433965374001e-02
2.729999999999999982e+00 4.317028543815395331e-02
2.730999999999999872e+00 4.309650297141915526e-02
2.732000000000000206e+00 4.304028721224790327e-02
2.733000000000000096e+00 4.299904490268113832e-02
2.733999999999999986e+00 4.296882159901831144e-02
2.734999999999999876e+00 4.294455416346978222e-02
2.736000000000000210e+00 4.292039793165038086e-02
2.737000000000000099e+00 4.289007465536618519e-02
2.737999999999999989e+00 4.284726163773679847e-02
2.738999999999999879e+00 4.278594594042621491e-02
2.740000000000000213e+00 4.270075014834188998e-02
2.741000000000000103e+00 4.258721364068310949e-02
2.741999999999999993e+00 4.244201600511583045e-02
2.742999999999999883e+00 4.226314549777416413e-02
2.744000000000000217e+00 4.205001158827067348e-02
2.745000000000000107e+00 4.180349707678078508e-02
2.745999999999999996e+00 4.152596117768315997e-02
2.746999999999999886e+00 4.122117104953262195e-02
2.748000000000000220e+00 4.089415409613315899e-02
2.749000000000000110e+00 4.055098703137856309e-02
2.750000000000000000e+00 4.019851248545604216e-02
2.750999999999999890e+00 3.984401355009464796e-02
2.752000000000000224e+00 3.949481838045872106e-02
2.753000000000000114e+00 3.915793102985263424e-02
2.754000000000000004e+00 3.883963062715443254e-02
2.754999999999999893e+00 3.854513787833003385e-02
2.756000000000000227e+00 3.827834258375659854e-02
2.757000000000000117e+00 3.804159744021293893e-02
2.758000000000000007e+00 3.783562544073542505e-02
2.758999999999999897e+00 3.765951355258102817e-02
2.760000000000000231e+00 3.751081698069776843e-02
2.761000000000000121e+00 3.738576206934742657e-02
2.762000000000000011e+00 3.727953891424033717e-02
2.762999999999999901e+00 3.718664310843854126e-02
2.764000000000000234e+00 3.710127339127462787e-02
2.765000000000000124e+00 3.701774331455560257e-02
2.766000000000000014e+00 3.693085223334156147e-02
2.766999999999999904e+00 3.683622561525280725e-02
2.768000000000000238e+00 3.673055207592876292e-02
2.769000000000000128e+00 3.661173595130069736e-02
2.770000000000000018e+00 3.647893005340414885e-02
2.770999999999999908e+00 3.633250034448025356e-02
2.772000000000000242e+00 3.617387809884725636e-02
2.773000000000000131e+00 3.600536256777621402e-02
2.774000000000000021e+00 3.582990849264107436e-02
2.774999999999999911e+00 3.565088088259126681e-02
2.776000000000000245e+00 3.547182238299922269e-02
2.777000000000000135e+00 3.529626960307045980e-02
2.778000000000000025e+00 3.512757736007626058e-02
2.778999999999999915e+00 3.496880788030599929e-02
2.780000000000000249e+00 3.482263552219824754e-02
2.781000000000000139e+00 3.469129469496608220e-02
2.782000000000000028e+00 3.457652361263613416e-02
2.782999999999999918e+00 3.447951788161379011e-02
2.784000000000000252e+00 3.440085077951577502e-02
2.785000000000000142e+00 3.434041998760421766e-02
2.786000000000000032e+00 3.429737176194259940e-02
2.786999999999999922e+00 3.427003366267954154e-02
2.788000000000000256e+00 3.425592460346087859e-02
2.789000000000000146e+00 3.425179022014980534e-02
2.790000000000000036e+00 3.425372502220519477e-02
2.790999999999999925e+00 3.425737635891227401e-02
2.792000000000000259e+00 3.425821654928952464e-02
2.793000000000000149e+00 3.425184427113703994e-02
2.794000000000000039e+00 3.423433238966697850e-02
2.794999999999999929e+00 3.420251900672835466e-02
2.796000000000000263e+00 3.415428989224715550e-02
2.797000000000000153e+00 3.408876298030329155e-02
2.798000000000000043e+00 3.400635240157151573e-02
2.798999999999999932e+00 3.390876077256484156e-02
2.800000000000000266e+00 3.379882978529735044e-02
2.801000000000000156e+00 3.368033341592870100e-02
2.802000000000000046e+00 3.355767012821764261e-02
2.802999999999999936e+00 3.343555113969799708e-02
2.804000000000000270e+00 3.331867273514860228e-02
2.805000000000000160e+00 3.321143028683385540e-02
2.806000000000000050e+00 3.311767665252377674e-02
2.806999999999999940e+00 3.304055687501844529e-02
2.808000000000000274e+00 3.298242745939056197e-02
2.809000000000000163e+00 3.294485433098450627e-02
2.810000000000000053e+00 3.292866222444169877e-02
2.810999999999999943e+00 3.293404412808027815e-02
2.812000000000000277e+00 3.296070849067404829e-02
2.813000000000000167e+00 3.300801905987624241e-02
2.814000000000000057e+00 3.307514200697083545e-02
2.814999999999999947e+00 3.316115394357228852e-02
2.815999999999999837e+00 3.326512542291109459e-02
2.817000000000000171e+00 3.338612195874861299e-02
2.818000000000000060e+00 3.352321699969462721e-02
2.818999999999999950e+00 3.367543074079225318e-02
2.819999999999999840e+00 3.384166235843887038e-02
2.821000000000000174e+00 3.402063159751805843e-02
2.822000000000000064e+00 3.421084173473433465e-02
2.822999999999999954e+00 3.441055792015863118e-02
2.823999999999999844e+00 3.461784976207835096e-02
2.825000000000000178e+00 3.483065819004960845e-02
2.826000000000000068e+00 3.504688319984723688e-02
2.826999999999999957e+00 3.526447537495328716e-02
2.827999999999999847e+00 3.548155765295081532e-02
2.829000000000000181e+00 3.569650227910961537e-02
2.830000000000000071e+00 3.590800412914886552e-02
2.830999999999999961e+00 3.611511133846052879e-02
2.831999999999999851e+00 3.631721731808867926e-02
2.833000000000000185e+00 3.651401101015948336e-02
2.834000000000000075e+00 3.670539889438960424e-02
2.834999999999999964e+00 3.689136986776746924e-02
2.835999999999999854e+00 3.707186093980856245e-02
2.837000000000000188e+00 3.724661254677300720e-02
2.838000000000000078e+00 3.741504342298961061e-02
2.838999999999999968e+00 3.757617285084617620e-02
2.839999999999999858e+00 3.772861193618708142e-02
2.841000000000000192e+00 3.787062426559966583e-02
2.842000000000000082e+00 3.800026010945689592e-02
2.842999999999999972e+00 3.811552995470339489e-02
2.843999999999999861e+00 3.821464445692809853e-02
2.845000000000000195e+00 3.829622298079547738e-02
2.846000000000000085e+00 3.835952241175046712e-02
2.846999999999999975e+00 3.840461315486785876e-02
2.847999999999999865e+00 3.843248563019269898e-02
2.849000000000000199e+00 3.844508191024915977e-02
2.850000000000000089e+00 3.844523701422087464e-02
2.850999999999999979e+00 3.843655595934004215e-02
2.851999999999999869e+00 3.842318143337736247e-02
2.853000000000000203e+00 3.840951516726850978e-02
2.854000000000000092e+00 3.839989902662208077e-02
2.854999999999999982e+00 3.839826690570257578e-02
2.855999999999999872e+00 3.840780567275155211e-02
2.857000000000000206e+00 3.843068438862048269e-02
2.858000000000000096e+00 3.846783435537219631e-02
2.858999999999999986e+00 3.851881924901516541e-02
2.859999999999999876e+00 3.858181646831264355e-02
2.861000000000000210e+00 3.865371395312613284e-02
2.862000000000000099e+00 3.873031477726217309e-02
2.862999999999999989e+00 3.880664244709065153e-02
2.863999999999999879e+00 3.887728242174644244e-02
2.865000000000000213e+00 3.893683105657806676e-02
2.866000000000000103e+00 3.898028624181584800e-02
2.866999999999999993e+00 3.900342801674042820e-02
2.867999999999999883e+00 3.900314053479345122e-02
2.869000000000000217e+00 3.897758481534334407e-02
2.870000000000000107e+00 3.892628517501352248e-02
2.870999999999999996e+00 3.885005985753629820e-02
2.871999999999999886e+00 3.875085743344761080e-02
2.873000000000000220e+00 3.863147110292081826e-02
2.874000000000000110e+00 3.849522805715928364e-02
2.875000000000000000e+00 3.834564624574771097e-02
2.875999999999999890e+00 3.818611799563283865e-02
2.877000000000000224e+00 3.801962911056161465e-02
2.878000000000000114e+00 3.784858662556708081e-02
2.879000000000000004e+00 3.767469387786049478e-02
2.879999999999999893e+00 3.749895834439843922e-02
2.881000000000000227e+00 3.732174215504364956e-02
2.882000000000000117e+00 3.714292409954008528e-02
2.883000000000000007e+00 3.696209140596367487e-02
2.883999999999999897e+00 3.677875734423538545e-02
2.885000000000000231e+00 3.659257452253673881e-02
2.886000000000000121e+00 3.640350445637972887e-02
2.887000000000000011e+00 3.621195629762909152e-02
2.887999999999999901e+00 3.601880099968951532e-02
2.889000000000000234e+00 3.582534303807385911e-02
2.890000000000000124e+00 3.563318541581347171e-02
2.891000000000000014e+00 3.544406354739509241e-02
2.891999999999999904e+00 3.525962715140677772e-02
2.893000000000000238e+00 3.508124341197874779e-02
2.894000000000000128e+00 3.490983225483297592e-02
2.895000000000000018e+00 3.474578746722519623e-02
2.895999999999999908e+00 3.458895052650856616e-02
2.897000000000000242e+00 3.443868707829944587e-02
2.898000000000000131e+00 3.429401625983173607e-02
2.899000000000000021e+00 3.415379792286267480e-02
2.899999999999999911e+00 3.401692222695015116e-02
2.901000000000000245e+00 3.388248974721561751e-02
2.902000000000000135e+00 3.374996900498906938e-02
2.903000000000000025e+00 3.361930237549760198e-02
2.903999999999999915e+00 3.349095383196473014e-02
2.905000000000000249e+00 3.336590802023404329e-02
2.906000000000000139e+00 3.324564233553973375e-02
2.907000000000000028e+00 3.313202029475172811e-02
2.907999999999999918e+00 3.302720286114686071e-02
2.909000000000000252e+00 3.293350069673418173e-02
2.910000000000000142e+00 3.285322394636157328e-02
2.911000000000000032e+00 3.278856497438909640e-02
2.911999999999999922e+00 3.274145900971498629e-02
2.913000000000000256e+00 3.271347074539983357e-02
2.914000000000000146e+00 3.270572676320089578e-02
2.915000000000000036e+00 3.271886816362844230e-02
2.915999999999999925e+00 3.275305403941834725e-02
2.917000000000000259e+00 3.280798300394087430e-02
2.918000000000000149e+00 3.288298069614900565e-02
2.919000000000000039e+00 3.297711250897127078e-02
2.919999999999999929e+00 3.308928573421683617e-02
2.921000000000000263e+00 3.321837105256972289e-02
2.922000000000000153e+00 3.336332014003549201e-02
2.923000000000000043e+00 3.352325105656427107e-02
2.923999999999999932e+00 3.369750592564559055e-02
2.925000000000000266e+00 3.388568264347688319e-02
2.926000000000000156e+00 3.408765076526078242e-02
2.927000000000000046e+00 3.430353953642564097e-02
2.927999999999999936e+00 3.453372073588126950e-02
2.929000000000000270e+00 3.477876686560076036e-02
2.930000000000000160e+00 3.503939688018917892e-02
2.931000000000000050e+00 3.531640887797806577e-02
2.931999999999999940e+00 3.561055860101064452e-02
2.933000000000000274e+00 3.592240744640266825e-02
2.934000000000000163e+00 3.625212819929164720e-02
2.935000000000000053e+00 3.659929407589831291e-02
2.935999999999999943e+00 3.696266726461207991e-02
2.937000000000000277e+00 3.734000487622550490e-02
2.938000000000000167e+00 3.772793362709688653e-02
2.939000000000000057e+00 3.812189988361568138e-02
2.939999999999999947e+00 3.851623703700943202e-02
2.941000000000000281e+00 3.890432910950644696e-02
2.942000000000000171e+00 3.927889145961405842e-02
2.943000000000000060e+00 3.963231767943097006e-02
2.943999999999999950e+00 3.995707909653233025e-02
2.944999999999999840e+00 4.024612249587505158e-02
2.946000000000000174e+00 4.049322773243787393e-02
2.947000000000000064e+00 4.069332599935356065e-02
2.947999999999999954e+00 4.084271420412260989e-02
2.948999999999999844e+00 4.093920793054751928e-02
2.950000000000000178e+00 4.098220692605626658e-02
2.951000000000000068e+00 4.097272877451722112e-02
2.951999999999999957e+00 4.091333989785677500e-02
2.952999999999999847e+00 4.080808506496172439e-02
2.954000000000000181e+00 4.066233426958998365e-02
2.955000000000000071e+00 4.048259367475588733e-02
2.955999999999999961e+00 4.027625516601038291e-02
2.956999999999999851e+00 4.005128597560101561e-02
2.958000000000000185e+00 3.981585673696053096e-02
2.959000000000000075e+00 3.957795590654463597e-02
2.959999999999999964e+00 3.934497795870044862e-02
2.960999999999999854e+00 3.912332376682364776e-02
2.962000000000000188e+00 3.891803241907922789e-02
2.963000000000000078e+00 3.873251784874472137e-02
2.963999999999999968e+00 3.856836385379886628e-02
2.964999999999999858e+00 3.842527986493993186e-02
2.966000000000000192e+00 3.830116258565492704e-02
2.967000000000000082e+00 3.819231851846695280e-02
2.967999999999999972e+00 3.809377069379012853e-02
2.968999999999999861e+00 3.799968089505047220e-02
2.970000000000000195e+00 3.790381307025002255e-02
2.971000000000000085e+00 3.780003690008607031e-02
2.971999999999999975e+00 3.768276742587296085e-02
2.972999999999999865e+00 3.754736835986348387e-02
2.974000000000000199e+00 3.739045728596852858e-02
2.975000000000000089e+00 3.721008187531731071e-02
2.975999999999999979e+00 3.700576515744037620e-02
2.976999999999999869e+00 3.677846143598642592e-02
2.978000000000000203e+00 3.653036750760989965e-02
2.979000000000000092e+00 3.626466108848257208e-02
2.979999999999999982e+00 3.598516850742122797e-02
2.980999999999999872e+00 3.569602482983855879e-02
2.982000000000000206e+00 3.540130645244723984e-02
2.983000000000000096e+00 3.510470483442083151e-02
2.983999999999999986e+00 3.480926827888728564e-02
2.984999999999999876e+00 3.451719471441465348e-02
2.986000000000000210e+00 3.422972106814334281e-02
2.987000000000000099e+00 3.394709063437358065e-02
2.987999999999999989e+00 3.366858104010406194e-02
2.988999999999999879e+00 3.339259467461526409e-02
2.990000000000000213e+00 3.311681363539315665e-02
2.991000000000000103e+00 3.283833591665578922e-02
2.991999999999999993e+00 3.255386416663373639e-02
2.992999999999999883e+00 3.225988437679093435e-02
2.994000000000000217e+00 3.195286325417508871e-02
2.995000000000000107e+00 3.162945654378303273e-02
2.995999999999999996e+00 3.128670885449675448e-02
2.996999999999999886e+00 3.092229880329163544e-02
2.998000000000000220e+00 3.053475193253709155e-02
2.999000000000000110e+00 3.012366328335304086e-02
3.000000000000000000e+00 2.968986938855159782e-02
3.000999999999999890e+00 2.923558289540858016e-02
3.002000000000000224e+00 2.876442605270767075e-02
3.003000000000000114e+00 2.828139705336132209e-02
3.004000000000000004e+00 2.779269758384035269e-02
3.004999999999999893e+00 2.730549278694980805e-02
3.006000000000000227e+00 2.682754425341924917e-02
3.007000000000000117e+00 2.636679680011470156e-02
3.008000000000000007e+00 2.593089069450625964e-02
3.008999999999999897e+00 2.552668526383470790e-02
3.010000000000000231e+00 2.515977623660208690e-02
3.011000000000000121e+00 2.483411969688159582e-02
3.012000000000000011e+00 2.455170572910734400e-02
3.012999999999999901e+00 2.431240695887268780e-02
3.014000000000000234e+00 2.411394097340888165e-02
3.015000000000000124e+00 2.395202705570589896e-02
3.016000000000000014e+00 2.382069382826652176e-02
3.016999999999999904e+00 2.371271261512725853e-02
3.018000000000000238e+00 2.362014625386383779e-02
3.019000000000000128e+00 2.353494568795807401e-02
3.020000000000000018e+00 2.344956253483113789e-02
3.020999999999999908e+00 2.335748541253785532e-02
3.022000000000000242e+00 2.325372684495103509e-02
3.023000000000000131e+00 2.313511389131898272e-02
3.024000000000000021e+00 2.300045004826946696e-02
3.024999999999999911e+00 2.285047601288794569e-02
3.026000000000000245e+00 2.268770955068256240e-02
3.027000000000000135e+00 2.251610643958532748e-02
3.028000000000000025e+00 2.234063087784773569e-02
3.028999999999999915e+00 2.216676164727570189e-02
3.030000000000000249e+00 2.200001269314665400e-02
3.031000000000000139e+00 2.184546482497303280e-02
3.032000000000000028e+00 2.170740237875156894e-02
3.032999999999999918e+00 2.158905570666797696e-02
3.034000000000000252e+00 2.149245550539899408e-02
3.035000000000000142e+00 2.141842542637987720e-02
3.036000000000000032e+00 2.136669538605748264e-02
3.036999999999999922e+00 2.133608048596635776e-02
3.038000000000000256e+00 2.132476032027834714e-02
3.039000000000000146e+00 2.133059144482840619e-02
3.040000000000000036e+00 2.135143118641282672e-02
3.040999999999999925e+00 2.138543891639770392e-02
3.042000000000000259e+00 2.143133906470279237e-02
3.043000000000000149e+00 2.148859021746572784e-02
3.044000000000000039e+00 2.155749323849963373e-02
3.044999999999999929e+00 2.163916627974605406e-02
3.046000000000000263e+00 2.173545154709120159e-02
3.047000000000000153e+00 2.184873274490378020e-02
3.048000000000000043e+00 2.198170255977394821e-02
3.048999999999999932e+00 2.213709501859141560e-02
3.050000000000000266e+00 2.231742775988577315e-02
3.051000000000000156e+00 2.252475104660798394e-02
3.052000000000000046e+00 2.276047010571455309e-02
3.052999999999999936e+00 2.302517310307055504e-02
3.054000000000000270e+00 2.331852081751708411e-02
3.055000000000000160e+00 2.363919785986474606e-02
3.056000000000000050e+00 2.398491614107843214e-02
3.056999999999999940e+00 2.435245638547436225e-02
3.058000000000000274e+00 2.473776000728907659e-02
3.059000000000000163e+00 2.513606154640040183e-02
3.060000000000000053e+00 2.554205751035625374e-02
3.060999999999999943e+00 2.595008588220606288e-02
3.062000000000000277e+00 2.635431365452355762e-02
3.063000000000000167e+00 2.674892387716177461e-02
3.064000000000000057e+00 2.712827281838768242e-02
3.064999999999999947e+00 2.748701531266433545e-02
3.066000000000000281e+00 2.782020998442631329e-02
3.067000000000000171e+00 2.812340749287300240e-02
3.068000000000000060e+00 2.839269825750053225e-02
3.068999999999999950e+00 2.862473965772900988e-02
3.070000000000000284e+00 2.881676940642625279e-02
3.071000000000000174e+00 2.896659506202426890e-02
3.072000000000000064e+00 2.907255258815328799e-02
3.072999999999999954e+00 2.913345708442544729e-02
3.073999999999999844e+00 2.914852354106252028e-02
3.075000000000000178e+00 2.911728535942729318e-02
3.076000000000000068e+00 2.903951074841452235e-02
3.076999999999999957e+00 2.891513027060803667e-02
3.077999999999999847e+00 2.874418948575167485e-02
3.079000000000000181e+00 2.852682271100382555e-02
3.080000000000000071e+00 2.826331220582743026e-02
3.080999999999999961e+00 2.795416822003933890e-02
3.081999999999999851e+00 2.760026761192650377e-02
3.083000000000000185e+00 2.720304116310394774e-02
3.084000000000000075e+00 2.676466159298875741e-02
3.084999999999999964e+00 2.628823253898644047e-02
3.085999999999999854e+00 2.577794112313663843e-02
3.087000000000000188e+00 2.523912584989497151e-02
3.088000000000000078e+00 2.467826138839404604e-02
3.088999999999999968e+00 2.410283168507993540e-02
3.089999999999999858e+00 2.352108482177586377e-02
3.091000000000000192e+00 2.294167789561895460e-02
3.092000000000000082e+00 2.237326387203820294e-02
3.092999999999999972e+00 2.182404645606242366e-02
3.093999999999999861e+00 2.130134938917861015e-02
3.095000000000000195e+00 2.081125944151514945e-02
3.096000000000000085e+00 2.035838900670266030e-02
3.096999999999999975e+00 1.994578213026093616e-02
3.097999999999999865e+00 1.957497462471379998e-02
3.099000000000000199e+00 1.924621440709417541e-02
3.100000000000000089e+00 1.895877277789707188e-02
3.100999999999999979e+00 1.871137061131737667e-02
3.101999999999999869e+00 1.850258291778941397e-02
3.103000000000000203e+00 1.833127753604483351e-02
3.104000000000000092e+00 1.819693728843602837e-02
3.104999999999999982e+00 1.809987149269346937e-02
3.105999999999999872e+00 1.804131521518272802e-02
3.107000000000000206e+00 1.802334854148901835e-02
3.108000000000000096e+00 1.804867523248357072e-02
3.108999999999999986e+00 1.812030897966173185e-02
3.109999999999999876e+00 1.824114324166167117e-02
3.111000000000000210e+00 1.841351010773019728e-02
3.112000000000000099e+00 1.863871070640028133e-02
3.112999999999999989e+00 1.891664077755541434e-02
3.113999999999999879e+00 1.924549491858646572e-02
3.115000000000000213e+00 1.962160941860896166e-02
3.116000000000000103e+00 2.003943418307249300e-02
3.116999999999999993e+00 2.049167889995059944e-02
3.117999999999999883e+00 2.096960794235292608e-02
3.119000000000000217e+00 2.146342912935879366e-02
3.120000000000000107e+00 2.196275277936648312e-02
3.120999999999999996e+00 2.245713493914966441e-02
3.121999999999999886e+00 2.293657755921984717e-02
3.123000000000000220e+00 2.339200492821258068e-02
3.124000000000000110e+00 2.381567701367674067e-02
3.125000000000000000e+00 2.420148617612921660e-02
3.125999999999999890e+00 2.454515836986320698e-02
3.127000000000000224e+00 2.484434143882243567e-02
3.128000000000000114e+00 2.509856830109690601e-02
3.129000000000000004e+00 2.530911459826212101e-02
3.129999999999999893e+00 2.547877388185088021e-02
3.131000000000000227e+00 2.561154613601041713e-02
3.132000000000000117e+00 2.571229164654337263e-02
3.133000000000000007e+00 2.578634971319926361e-02
3.133999999999999897e+00 2.583915136804600457e-02
3.135000000000000231e+00 2.587588641287849600e-02
3.136000000000000121e+00 2.590117669343423509e-02
3.137000000000000011e+00 2.591884911213745979e-02
3.137999999999999901e+00 2.593178734023456750e-02
3.139000000000000234e+00 2.594185210442076506e-02
3.140000000000000124e+00 2.594988210583630897e-02
3.141000000000000014e+00 2.595578755554215494e-02
3.141999999999999904e+00 2.595868851488218956e-02
3.143000000000000238e+00 2.595709298169180529e-02
3.144000000000000128e+00 2.594908877103499489e-02
3.145000000000000018e+00 2.593251505255518910e-02
3.145999999999999908e+00 2.590511065710333558e-02
3.147000000000000242e+00 2.586464702711223709e-02
3.148000000000000131e+00 2.580903088766596173e-02
3.149000000000000021e+00 2.573638164559599595e-02
3.149999999999999911e+00 2.564513312978599496e-02
3.151000000000000245e+00 2.553411170872708219e-02
3.152000000000000135e+00 2.540266862277519924e-02
3.153000000000000025e+00 2.525080218535260407e-02
3.153999999999999915e+00 2.507930971790891389e-02
3.155000000000000249e+00 2.488986792514736798e-02
3.156000000000000139e+00 2.468509613273761269e-02
3.157000000000000028e+00 2.446852265048458236e-02
3.157999999999999918e+00 2.424444016739162044e-02
3.159000000000000252e+00 2.401767423463081405e-02
3.160000000000000142e+00 2.379325199204627636e-02
3.161000000000000032e+00 2.357600598007889708e-02
3.161999999999999922e+00 2.337015792925078647e-02
3.163000000000000256e+00 2.317894167266294075e-02
3.164000000000000146e+00 2.300429242005961467e-02
3.165000000000000036e+00 2.284665103918025880e-02
3.165999999999999925e+00 2.270491162912383759e-02
3.167000000000000259e+00 2.257649283597344680e-02
3.168000000000000149e+00 2.245757597116398302e-02
3.169000000000000039e+00 2.234344419610764104e-02
3.169999999999999929e+00 2.222887854224726845e-02
3.171000000000000263e+00 2.210860539109142306e-02
3.172000000000000153e+00 2.197771531720792496e-02
3.173000000000000043e+00 2.183202690968096688e-02
3.173999999999999932e+00 2.166837012266241425e-02
3.175000000000000266e+00 2.148475841727168212e-02
3.176000000000000156e+00 2.128046979154846197e-02
3.177000000000000046e+00 2.105603942263048131e-02
3.177999999999999936e+00 2.081314635852825681e-02
3.179000000000000270e+00 2.055446324187961554e-02
3.180000000000000160e+00 2.028347945601584670e-02
3.181000000000000050e+00 2.000430377866641019e-02
3.181999999999999940e+00 1.972148143720473673e-02
3.183000000000000274e+00 1.943980765034530878e-02
3.184000000000000163e+00 1.916418772996008463e-02
3.185000000000000053e+00 1.889950811839743311e-02
3.185999999999999943e+00 1.865056705486656252e-02
3.187000000000000277e+00 1.842200140156992350e-02
3.188000000000000167e+00 1.821825090000844111e-02
3.189000000000000057e+00 1.804354673281185345e-02
3.189999999999999947e+00 1.790190221112314406e-02
3.191000000000000281e+00 1.779710570529936808e-02
3.192000000000000171e+00 1.773268109954964644e-02
3.193000000000000060e+00 1.771182020841781737e-02
3.193999999999999950e+00 1.773725500464556210e-02
3.195000000000000284e+00 1.781110184731695897e-02
3.196000000000000174e+00 1.793463475756404760e-02
3.197000000000000064e+00 1.810805818206300682e-02
3.197999999999999954e+00 1.833029653249926977e-02
3.199000000000000288e+00 1.859881159152092928e-02
3.200000000000000178e+00 1.890950430890452755e-02
3.201000000000000068e+00 1.925671977270016627e-02
3.201999999999999957e+00 1.963334428221506084e-02
3.202999999999999847e+00 2.003103061821043945e-02
3.204000000000000181e+00 2.044050449159302840e-02
3.205000000000000071e+00 2.085196442360068986e-02
3.205999999999999961e+00 2.125553703255871757e-02
3.206999999999999851e+00 2.164175862444756362e-02
3.208000000000000185e+00 2.200203169878017437e-02
3.209000000000000075e+00 2.232903286363519327e-02
3.209999999999999964e+00 2.261705782791785871e-02
3.210999999999999854e+00 2.286223396101380242e-02
3.212000000000000188e+00 2.306259014607265484e-02
3.213000000000000078e+00 2.321802538110227104e-02
3.213999999999999968e+00 2.333012276417884001e-02
3.214999999999999858e+00 2.340186914638327925e-02
3.216000000000000192e+00 2.343727407063752807e-02
3.217000000000000082e+00 2.344098107634099565e-02
3.217999999999999972e+00 2.341785830792325954e-02
3.218999999999999861e+00 2.337263004299165031e-02
3.220000000000000195e+00 2.330957871553701946e-02
3.221000000000000085e+00 2.323232133135629332e-02
3.221999999999999975e+00 2.314370513717158712e-02
3.222999999999999865e+00 2.304577913247221610e-02
3.224000000000000199e+00 2.293987622518044861e-02
3.225000000000000089e+00 2.282678728655756009e-02
3.225999999999999979e+00 2.270698481236748181e-02
3.226999999999999869e+00 2.258090328416734530e-02
3.228000000000000203e+00 2.244919977178604434e-02
3.229000000000000092e+00 2.231301406710915064e-02
3.229999999999999982e+00 2.217416436727871060e-02
3.230999999999999872e+00 2.203521008314105953e-02
3.232000000000000206e+00 2.189945356391031703e-02
3.233000000000000096e+00 2.177080504066005590e-02
3.233999999999999986e+00 2.165356005265748479e-02
3.234999999999999876e+00 2.155208889545835726e-02
3.236000000000000210e+00 2.147051454884241553e-02
3.237000000000000099e+00 2.141237987123235931e-02
3.237999999999999989e+00 2.138035618750520200e-02
3.238999999999999879e+00 2.137605098568505155e-02
3.240000000000000213e+00 2.139990294459682627e-02
3.241000000000000103e+00 2.145117611320792456e-02
3.241999999999999993e+00 2.152807719935901851e-02
3.242999999999999883e+00 2.162793475453272593e-02
3.244000000000000217e+00 2.174745782315087167e-02
3.245000000000000107e+00 2.188300429492011021e-02
3.245999999999999996e+00 2.203085143973979032e-02
3.246999999999999886e+00 2.218742634546541637e-02
3.248000000000000220e+00 2.234949947839925261e-02
3.249000000000000110e+00 2.251431758174635492e-02
3.250000000000000000e+00 2.267969285249172434e-02
3.250999999999999890e+00 2.284403259029706840e-02
3.252000000000000224e+00 2.300634178435192329e-02
3.253000000000000114e+00 2.316617850415875549e-02
3.254000000000000004e+00 2.332358125823748296e-02
3.254999999999999893e+00 2.347896455514310310e-02
3.256000000000000227e+00 2.363295508563346276e-02
3.257000000000000117e+00 2.378623592839120005e-02
3.258000000000000007e+00 2.393933620285828429e-02
3.258999999999999897e+00 2.409244272077249588e-02
3.260000000000000231e+00 2.424521311246365454e-02
3.261000000000000121e+00 2.439664915332106707e-02
3.262000000000000011e+00 2.454501050483118632e-02
3.262999999999999901e+00 2.468781816372439541e-02
3.264000000000000234e+00 2.482193392162137732e-02
3.265000000000000124e+00 2.494368811386165480e-02
3.266000000000000014e+00 2.504906996488119250e-02
3.266999999999999904e+00 2.513395113467040837e-02
3.268000000000000238e+00 2.519431500168636817e-02
3.269000000000000128e+00 2.522648773337266004e-02
3.270000000000000018e+00 2.522735985384057592e-02
3.270999999999999908e+00 2.519456691347838825e-02
3.272000000000000242e+00 2.512663233277464062e-02
3.273000000000000131e+00 2.502306590064013944e-02
3.274000000000000021e+00 2.488441401207197937e-02
3.274999999999999911e+00 2.471223716910871462e-02
3.276000000000000245e+00 2.450904063712978573e-02
3.277000000000000135e+00 2.427813348840104218e-02
3.278000000000000025e+00 2.402345964320468444e-02
3.278999999999999915e+00 2.374937540344410764e-02
3.280000000000000249e+00 2.346043200700893838e-02
3.281000000000000139e+00 2.316114096189510543e-02
3.282000000000000028e+00 2.285576611559083510e-02
3.282999999999999918e+00 2.254814931988418161e-02
3.284000000000000252e+00 2.224155308177699214e-02
3.285000000000000142e+00 2.193856197984440579e-02
3.286000000000000032e+00 2.164102428761901023e-02
3.286999999999999922e+00 2.135000036590156344e-02
3.288000000000000256e+00 2.106578692581129869e-02
3.289000000000000146e+00 2.078794767844152624e-02
3.290000000000000036e+00 2.051540459355758947e-02
3.290999999999999925e+00 2.024655387166058446e-02
3.292000000000000259e+00 1.997943728335282998e-02
3.293000000000000149e+00 1.971192796534296243e-02
3.294000000000000039e+00 1.944192606970357104e-02
3.294999999999999929e+00 1.916756460936866469e-02
3.296000000000000263e+00 1.888739374009205593e-02
3.297000000000000153e+00 1.860052335466724771e-02
3.298000000000000043e+00 1.830669931782297893e-02
3.298999999999999932e+00 1.800633550924629275e-02
3.300000000000000266e+00 1.770047084694165856e-02
3.301000000000000156e+00 1.739067863806913541e-02
3.302000000000000046e+00 1.707892844718139624e-02
3.302999999999999936e+00 1.676743863770846152e-02
3.304000000000000270e+00 1.645852807318780656e-02
3.305000000000000160e+00 1.615448942178659281e-02
3.306000000000000050e+00 1.585749525272842075e-02
3.306999999999999940e+00 1.556954004588020045e-02
3.308000000000000274e+00 1.529242530338842040e-02
3.309000000000000163e+00 1.502775563001090484e-02
3.310000000000000053e+00 1.477694208316498656e-02
3.310999999999999943e+00 1.454120237939538970e-02
3.312000000000000277e+00 1.432152209940628675e-02
3.313000000000000167e+00 1.411862597198082492e-02
3.314000000000000057e+00 1.393290595367893160e-02
3.314999999999999947e+00 1.376437680951898487e-02
3.316000000000000281e+00 1.361262946705848499e-02
3.317000000000000171e+00 1.347683670011705706e-02
3.318000000000000060e+00 1.335580655713300424e-02
3.318999999999999950e+00 1.324806587294284979e-02
3.320000000000000284e+00 1.315201190808753563e-02
3.321000000000000174e+00 1.306607253393165212e-02
3.322000000000000064e+00 1.298890014637671918e-02
3.322999999999999954e+00 1.291955568812592006e-02
3.324000000000000288e+00 1.285764412671979925e-02
3.325000000000000178e+00 1.280343944709785853e-02
3.326000000000000068e+00 1.275791604150006663e-02
3.326999999999999957e+00 1.272272822252419958e-02
3.328000000000000291e+00 1.270011120844066754e-02
3.329000000000000181e+00 1.269270106238067075e-02
3.330000000000000071e+00 1.270331937285928969e-02
3.330999999999999961e+00 1.273472074846467884e-02
3.331999999999999851e+00 1.278933977115027064e-02
3.333000000000000185e+00 1.286910303469440339e-02
3.334000000000000075e+00 1.297527614952359055e-02
3.334999999999999964e+00 1.310841902091927635e-02
3.335999999999999854e+00 1.326842978894263690e-02
3.337000000000000188e+00 1.345466895566948748e-02
3.338000000000000078e+00 1.366611065592924015e-02
3.338999999999999968e+00 1.390155805120276214e-02
3.339999999999999858e+00 1.415980922182014448e-02
3.341000000000000192e+00 1.443979025709586639e-02
3.342000000000000082e+00 1.474060686853814750e-02
3.342999999999999972e+00 1.506152349915544295e-02
3.343999999999999861e+00 1.540189239270690555e-02
3.345000000000000195e+00 1.576099584249652380e-02
3.346000000000000085e+00 1.613791619428783797e-02
3.346999999999999975e+00 1.653139895996055125e-02
3.347999999999999865e+00 1.693977527852073145e-02
3.349000000000000199e+00 1.736093651715994030e-02
3.350000000000000089e+00 1.779240648157921420e-02
3.350999999999999979e+00 1.823144485256052508e-02
3.351999999999999869e+00 1.867521949001967052e-02
3.353000000000000203e+00 1.912095179866742795e-02
3.354000000000000092e+00 1.956608236323820887e-02
3.354999999999999982e+00 2.000837173712579839e-02
3.355999999999999872e+00 2.044595325653202761e-02
3.357000000000000206e+00 2.087735347623512552e-02
3.358000000000000096e+00 2.130146536089673470e-02
3.358999999999999986e+00 2.171750351797272285e-02
3.359999999999999876e+00 2.212496002602671805e-02
3.361000000000000210e+00 2.252357756703236846e-02
3.362000000000000099e+00 2.291335540238213439e-02
3.362999999999999989e+00 2.329457074698414870e-02
3.363999999999999879e+00 2.366783381004499212e-02
3.365000000000000213e+00 2.403413176156510983e-02
3.366000000000000103e+00 2.439484073775762332e-02
3.366999999999999993e+00 2.475172547409832530e-02
3.367999999999999883e+00 2.510685070418797182e-02
3.369000000000000217e+00 2.546243573747317135e-02
3.370000000000000107e+00 2.582066272600985063e-02
3.370999999999999996e+00 2.618342118861317555e-02
3.371999999999999886e+00 2.655208127439000546e-02
3.373000000000000220e+00 2.692725175426781761e-02
3.374000000000000110e+00 2.730860288035338868e-02
3.375000000000000000e+00 2.769475769905764204e-02
3.375999999999999890e+00 2.808329025311436314e-02
3.377000000000000224e+00 2.847081880623317934e-02
3.378000000000000114e+00 2.885318621907796352e-02
3.379000000000000004e+00 2.922573121001480548e-02
3.379999999999999893e+00 2.958359752511126664e-02
3.381000000000000227e+00 2.992208844935719675e-02
3.382000000000000117e+00 3.023699281621079413e-02
3.383000000000000007e+00 3.052487756261432900e-02
3.383999999999999897e+00 3.078332555876206467e-02
3.385000000000000231e+00 3.101106955569253240e-02
3.386000000000000121e+00 3.120803924382540770e-02
3.387000000000000011e+00 3.137530087660274358e-02
3.387999999999999901e+00 3.151491710552743047e-02
3.389000000000000234e+00 3.162972305408353474e-02
3.390000000000000124e+00 3.172304395316046660e-02
3.391000000000000014e+00 3.179838901738665097e-02
3.391999999999999904e+00 3.185915933360635582e-02
3.393000000000000238e+00 3.190835921560809113e-02
3.394000000000000128e+00 3.194837867009762966e-02
3.395000000000000018e+00 3.198084117930545534e-02
3.395999999999999908e+00 3.200653434735932501e-02
3.397000000000000242e+00 3.202539900468270168e-02
3.398000000000000131e+00 3.203661494824594502e-02
3.399000000000000021e+00 3.203873518010781629e-02
3.399999999999999911e+00 3.202985337352261264e-02
3.401000000000000245e+00 3.200780753605740603e-02
3.402000000000000135e+00 3.197033769772260337e-02
3.403000000000000025e+00 3.191526730161326625e-02
3.403999999999999915e+00 3.184062355649456416e-02
3.405000000000000249e+00 3.174472038427851583e-02
3.406000000000000139e+00 3.162622605978261670e-02
3.407000000000000028e+00 3.148419091862213193e-02
3.407999999999999918e+00 3.131804244087280781e-02
3.409000000000000252e+00 3.112759185406094309e-02
3.410000000000000142e+00 3.091302134432325627e-02
3.411000000000000032e+00 3.067486985696650861e-02
3.411999999999999922e+00 3.041400010933478087e-02
3.413000000000000256e+00 3.013156958803108604e-02
3.414000000000000146e+00 2.982896452680244143e-02
3.415000000000000036e+00 2.950770009274748459e-02
3.415999999999999925e+00 2.916928449196084031e-02
3.417000000000000259e+00 2.881508546589080927e-02
3.418000000000000149e+00 2.844614303101885427e-02
3.419000000000000039e+00 2.806305057054952340e-02
3.419999999999999929e+00 2.766584133466545858e-02
3.421000000000000263e+00 2.725398416768336912e-02
3.422000000000000153e+00 2.682644526812621305e-02
3.423000000000000043e+00 2.638184308668573008e-02
3.423999999999999932e+00 2.591871845896225393e-02
3.425000000000000266e+00 2.543582454489344905e-02
3.426000000000000156e+00 2.493244848163739605e-02
3.427000000000000046e+00 2.440871455426958658e-02
3.427999999999999936e+00 2.386577402933347247e-02
3.429000000000000270e+00 2.330591638601017118e-02
3.430000000000000160e+00 2.273250962585656593e-02
3.431000000000000050e+00 2.214981466980769573e-02
3.431999999999999940e+00 2.156269074324499921e-02
3.433000000000000274e+00 2.097620619820313170e-02
3.434000000000000163e+00 2.039524028104288539e-02
3.435000000000000053e+00 1.982410313990576670e-02
3.435999999999999943e+00 1.926624571200560160e-02
3.437000000000000277e+00 1.872405243540694458e-02
3.438000000000000167e+00 1.819878660286755254e-02
3.439000000000000057e+00 1.769062859175249414e-02
3.439999999999999947e+00 1.719883227381710511e-02
3.441000000000000281e+00 1.672193352426510488e-02
3.442000000000000171e+00 1.625800711634394977e-02
3.443000000000000060e+00 1.580491430874195191e-02
3.443999999999999950e+00 1.536053958440762070e-02
3.445000000000000284e+00 1.492298798228957821e-02
3.446000000000000174e+00 1.449075004601149685e-02
3.447000000000000064e+00 1.406282517764024728e-02
3.447999999999999954e+00 1.363881454293910424e-02
3.449000000000000288e+00 1.321897579239540189e-02
3.450000000000000178e+00 1.280425337920099507e-02
3.451000000000000068e+00 1.239628529500778550e-02
3.451999999999999957e+00 1.199736936578913414e-02
3.453000000000000291e+00 1.161039668808487232e-02
3.454000000000000181e+00 1.123874697017005451e-02
3.455000000000000071e+00 1.088615984508217727e-02
3.455999999999999961e+00 1.055655402042499080e-02
3.456999999999999851e+00 1.025384787179400674e-02
3.458000000000000185e+00 9.981779795995784563e-03
3.459000000000000075e+00 9.743735571738590395e-03
3.459999999999999964e+00 9.542604979907519380e-03
3.460999999999999854e+00 9.380687732389939026e-03
3.462000000000000188e+00 9.259623204342794234e-03
3.463000000000000078e+00 9.180383776780945415e-03
3.463999999999999968e+00 9.143329102824341442e-03
3.464999999999999858e+00 9.148280400044598096e-03
3.466000000000000192e+00 9.194656888564401581e-03
3.467000000000000082e+00 9.281627171231970203e-03
3.467999999999999972e+00 9.408300024139422749e-03
3.468999999999999861e+00 9.573882860900870262e-03
3.470000000000000195e+00 9.777854915075209069e-03
3.471000000000000085e+00 1.002005576261634674e-02
3.471999999999999975e+00 1.030073229323911349e-02
3.472999999999999865e+00 1.062050678792945610e-02
3.474000000000000199e+00 1.098028076068396919e-02
3.475000000000000089e+00 1.138105392682555762e-02
3.475999999999999979e+00 1.182368905871832368e-02
3.476999999999999869e+00 1.230868899697929765e-02
3.478000000000000203e+00 1.283595172408861021e-02
3.479000000000000092e+00 1.340458402349472070e-02
3.479999999999999982e+00 1.401277381745485127e-02
3.480999999999999872e+00 1.465774711370584037e-02
3.482000000000000206e+00 1.533582007060321425e-02
3.483000000000000096e+00 1.604253668588191337e-02
3.483999999999999986e+00 1.677285843287452602e-02
3.484999999999999876e+00 1.752142178161533032e-02
3.486000000000000210e+00 1.828278509764415596e-02
3.487000000000000099e+00 1.905168941793512066e-02
3.487999999999999989e+00 1.982326258904361718e-02
3.488999999999999879e+00 2.059317621824650196e-02
3.490000000000000213e+00 2.135770842765016830e-02
3.491000000000000103e+00 2.211374931766646457e-02
3.491999999999999993e+00 2.285871313117442821e-02
3.492999999999999883e+00 2.359038108840703224e-02
3.494000000000000217e+00 2.430672659630130419e-02
3.495000000000000107e+00 2.500575429135027880e-02
3.495999999999999996e+00 2.568534780607418730e-02
3.496999999999999886e+00 2.634321400892154427e-02
3.498000000000000220e+00 2.697688381379108671e-02
3.499000000000000110e+00 2.758382538299567616e-02
3.500000000000000000e+00 2.816160887955019426e-02
3.500999999999999890e+00 2.870810293325631868e-02
3.502000000000000224e+00 2.922169231128412051e-02
3.503000000000000114e+00 2.970142591260993559e-02
3.504000000000000004e+00 3.014711222800958018e-02
3.504999999999999893e+00 3.055930309845962881e-02
3.506000000000000227e+00 3.093921327622334294e-02
3.507000000000000117e+00 3.128854334320609748e-02
3.508000000000000007e+00 3.160925090832826523e-02
3.508999999999999897e+00 3.190331113195957885e-02
3.510000000000000231e+00 3.217247208170390116e-02
3.511000000000000121e+00 3.241803169325559869e-02
3.512000000000000011e+00 3.264066960790983074e-02
3.512999999999999901e+00 3.284031820330694795e-02
3.514000000000000234e+00 3.301610273513973931e-02
3.515000000000000124e+00 3.316633310743144492e-02
3.516000000000000014e+00 3.328857048883045178e-02
3.516999999999999904e+00 3.337975905872664351e-02
3.518000000000000238e+00 3.343640571541111467e-02
3.519000000000000128e+00 3.345481481335980944e-02
3.520000000000000018e+00 3.343137012064652247e-02
3.520999999999999908e+00 3.336283100287822101e-02
3.522000000000000242e+00 3.324664031245169044e-02
3.523000000000000131e+00 3.308119716884801165e-02
3.524000000000000021e+00 3.286609864552453297e-02
3.524999999999999911e+00 3.260233467583691092e-02
3.526000000000000245e+00 3.229237108664179817e-02
3.527000000000000135e+00 3.194014466289392395e-02
3.528000000000000025e+00 3.155092647835816555e-02
3.528999999999999915e+00 3.113107439609391625e-02
3.530000000000000249e+00 3.068765853666893806e-02
3.531000000000000139e+00 3.022801771405395077e-02
3.532000000000000028e+00 2.975924801373809256e-02
3.532999999999999918e+00 2.928769695848634780e-02
3.534000000000000252e+00 2.881847151014806444e-02
3.535000000000000142e+00 2.835504103544055424e-02
3.536000000000000032e+00 2.789897190747980815e-02
3.536999999999999922e+00 2.744977742284693267e-02
3.538000000000000256e+00 2.700494843026409603e-02
3.539000000000000146e+00 2.656015361726975568e-02
3.540000000000000036e+00 2.610959421715573076e-02
3.540999999999999925e+00 2.564652282520324400e-02
3.542000000000000259e+00 2.516381985276451225e-02
3.543000000000000149e+00 2.465469275577281127e-02
3.544000000000000039e+00 2.411334575240805037e-02
3.544999999999999929e+00 2.353558813017025270e-02
3.546000000000000263e+00 2.291936732462476756e-02
3.547000000000000153e+00 2.226508765109143015e-02
3.548000000000000043e+00 2.157573189191294705e-02
3.548999999999999932e+00 2.085676264065787489e-02
3.550000000000000266e+00 2.011578117710744601e-02
3.551000000000000156e+00 1.936196375188979635e-02
3.552000000000000046e+00 1.860536658008021121e-02
3.552999999999999936e+00 1.785612813754978295e-02
3.554000000000000270e+00 1.712365318761448207e-02
3.555000000000000160e+00 1.641590448386165760e-02
3.556000000000000050e+00 1.573882850576326792e-02
3.556999999999999940e+00 1.509599388447072955e-02
3.558000000000000274e+00 1.448847429026218700e-02
3.559000000000000163e+00 1.391496663409888014e-02
3.560000000000000053e+00 1.337214237285381732e-02
3.560999999999999943e+00 1.285517271039476363e-02
3.562000000000000277e+00 1.235838414938859181e-02
3.563000000000000167e+00 1.187595513335233319e-02
3.564000000000000057e+00 1.140262042698711106e-02
3.564999999999999947e+00 1.093425844656792899e-02
3.566000000000000281e+00 1.046837847953065170e-02
3.567000000000000171e+00 1.000441338786935488e-02
3.568000000000000060e+00 9.543804706240928068e-03
3.568999999999999950e+00 9.089905009552715076e-03
3.570000000000000284e+00 8.647666980556828475e-03
3.571000000000000174e+00 8.223211909239934447e-03
3.572000000000000064e+00 7.823295295525499113e-03
3.572999999999999954e+00 7.454734173787463773e-03
3.574000000000000288e+00 7.123887053898438418e-03
3.575000000000000178e+00 6.836220888931520898e-03
3.576000000000000068e+00 6.596005640723124133e-03
3.576999999999999957e+00 6.406177165437576711e-03
3.578000000000000291e+00 6.268361542912680162e-03
3.579000000000000181e+00 6.183043934658421018e-03
3.580000000000000071e+00 6.149837249609038312e-03
3.580999999999999961e+00 6.167801690825337572e-03
3.582000000000000295e+00 6.235755313897336019e-03
3.583000000000000185e+00 6.352544653505045984e-03
3.584000000000000075e+00 6.517199678120995550e-03
3.584999999999999964e+00 6.728996542863472166e-03
3.585999999999999854e+00 6.987414303488694196e-03
3.587000000000000188e+00 7.292008778246239151e-03
3.588000000000000078e+00 7.642233767474361852e-03
3.588999999999999968e+00 8.037226751630868402e-03
3.589999999999999858e+00 8.475636815400405116e-03
3.591000000000000192e+00 8.955469222259419826e-03
3.592000000000000082e+00 9.474037597521656542e-03
3.592999999999999972e+00 1.002796188961298761e-02
3.593999999999999861e+00 1.061323841832600284e-02
3.595000000000000195e+00 1.122538982339879587e-02
3.596000000000000085e+00 1.185965509518884138e-02
3.596999999999999975e+00 1.251118805703241299e-02
3.597999999999999865e+00 1.317524599936461052e-02
3.599000000000000199e+00 1.384736280538319611e-02
3.600000000000000089e+00 1.452343436412254982e-02
3.600999999999999979e+00 1.519978165124091785e-02
3.601999999999999869e+00 1.587315393374941902e-02
3.603000000000000203e+00 1.654068291503544078e-02
3.604000000000000092e+00 1.719982617247720752e-02
3.604999999999999982e+00 1.784832188228150512e-02
3.605999999999999872e+00 1.848413901834490905e-02
3.607000000000000206e+00 1.910546196887239617e-02
3.608000000000000096e+00 1.971071875551124591e-02
3.608999999999999986e+00 2.029858548227248677e-02
3.609999999999999876e+00 2.086803824576573957e-02
3.611000000000000210e+00 2.141838044087576720e-02
3.612000000000000099e+00 2.194927062916276345e-02
3.612999999999999989e+00 2.246072176750115584e-02
3.613999999999999879e+00 2.295310315577783061e-02
3.615000000000000213e+00 2.342711606860293366e-02
3.616000000000000103e+00 2.388377297962875762e-02
3.616999999999999993e+00 2.432437813203168833e-02
3.617999999999999883e+00 2.475050674763955294e-02
3.619000000000000217e+00 2.516397285919881252e-02
3.620000000000000107e+00 2.556678630172667943e-02
3.620999999999999996e+00 2.596108054198372275e-02
3.621999999999999886e+00 2.634900931618862005e-02
3.623000000000000220e+00 2.673258288013803316e-02
3.624000000000000110e+00 2.711348255443288974e-02
3.625000000000000000e+00 2.749286316938657354e-02
3.625999999999999890e+00 2.787114260604743252e-02
3.627000000000000224e+00 2.824786330699037909e-02
3.628000000000000114e+00 2.862158370376945843e-02
3.629000000000000004e+00 2.898985825466932759e-02
3.629999999999999893e+00 2.934930063469750466e-02
3.631000000000000227e+00 2.969572036748964125e-02
3.632000000000000117e+00 3.002433810690684560e-02
3.633000000000000007e+00 3.033005651354835422e-02
3.633999999999999897e+00 3.060771680775017933e-02
3.635000000000000231e+00 3.085240596209985059e-02
3.636000000000000121e+00 3.105968633973835158e-02
3.637000000000000011e+00 3.122579798158621814e-02
3.637999999999999901e+00 3.134781438416946175e-02
3.639000000000000234e+00 3.142371275168494293e-02
3.640000000000000124e+00 3.145240729996531814e-02
3.641000000000000014e+00 3.143371489466605107e-02
3.641999999999999904e+00 3.136827644173738328e-02
3.643000000000000238e+00 3.125744235985673802e-02
3.644000000000000128e+00 3.110316279059518324e-02
3.645000000000000018e+00 3.090784110688211267e-02
3.645999999999999908e+00 3.067420636069050424e-02
3.647000000000000242e+00 3.040517579290868272e-02
3.648000000000000131e+00 3.010374842299482628e-02
3.649000000000000021e+00 2.977288257030900193e-02
3.649999999999999911e+00 2.941539117193573555e-02
3.651000000000000245e+00 2.903384441554560796e-02
3.652000000000000135e+00 2.863048064391958761e-02
3.653000000000000025e+00 2.820715472751852276e-02
3.653999999999999915e+00 2.776530170956843097e-02
3.655000000000000249e+00 2.730593533279980153e-02
3.656000000000000139e+00 2.682969885787170328e-02
3.657000000000000028e+00 2.633696181666263583e-02
3.657999999999999918e+00 2.582799025231100748e-02
3.659000000000000252e+00 2.530314691694939694e-02
3.660000000000000142e+00 2.476312996859521276e-02
3.661000000000000032e+00 2.420921049997768262e-02
3.661999999999999922e+00 2.364345112097649207e-02
3.663000000000000256e+00 2.306886504578985198e-02
3.664000000000000146e+00 2.248948887149738313e-02
3.665000000000000036e+00 2.191032088659850691e-02
3.665999999999999925e+00 2.133714976289815407e-02
3.667000000000000259e+00 2.077624542639357197e-02
3.668000000000000149e+00 2.023395658051972343e-02
3.669000000000000039e+00 1.971623384153817909e-02
3.669999999999999929e+00 1.922813652963703893e-02
3.671000000000000263e+00 1.877342416556932597e-02
3.672000000000000153e+00 1.835423474246283132e-02
3.673000000000000043e+00 1.797094533186971779e-02
3.673999999999999932e+00 1.762222409038206525e-02
3.675000000000000266e+00 1.730524175990906868e-02
3.676000000000000156e+00 1.701604601980633361e-02
3.677000000000000046e+00 1.675003150537174995e-02
3.677999999999999936e+00 1.650244689146786528e-02
3.679000000000000270e+00 1.626887139633481985e-02
3.680000000000000160e+00 1.604560688766512588e-02
3.681000000000000050e+00 1.582996211419802554e-02
3.681999999999999940e+00 1.562036702078288194e-02
3.683000000000000274e+00 1.541639450595718407e-02
3.684000000000000163e+00 1.521861049096785191e-02
3.685000000000000053e+00 1.502835688257421823e-02
3.685999999999999943e+00 1.484745880241962988e-02
3.687000000000000277e+00 1.467789017283953681e-02
3.688000000000000167e+00 1.452148195419267727e-02
3.689000000000000057e+00 1.437964116372333380e-02
3.689999999999999947e+00 1.425316340403340667e-02
3.691000000000000281e+00 1.414211270764529141e-02
3.692000000000000171e+00 1.404580124216887535e-02
3.693000000000000060e+00 1.396284963524241016e-02
3.693999999999999950e+00 1.389133438389654127e-02
3.695000000000000284e+00 1.382900086027011831e-02
3.696000000000000174e+00 1.377351274481616351e-02
3.697000000000000064e+00 1.372271412765345075e-02
3.697999999999999954e+00 1.367485966452962678e-02
3.699000000000000288e+00 1.362882357489746468e-02
3.700000000000000178e+00 1.358423097321138050e-02
3.701000000000000068e+00 1.354150735601566437e-02
3.701999999999999957e+00 1.350185637730484320e-02
3.703000000000000291e+00 1.346716382315557049e-02
3.704000000000000181e+00 1.343981111533439944e-02
3.705000000000000071e+00 1.342245849104633550e-02
3.705999999999999961e+00 1.341777841933497993e-02
3.707000000000000295e+00 1.342819512254410375e-02
3.708000000000000185e+00 1.345560675573857778e-02
3.709000000000000075e+00 1.350114325648373893e-02
3.709999999999999964e+00 1.356497130832522678e-02
3.711000000000000298e+00 1.364614705704000550e-02
3.712000000000000188e+00 1.374255991593785475e-02
3.713000000000000078e+00 1.385096107587691083e-02
3.713999999999999968e+00 1.396708910753260459e-02
3.714999999999999858e+00 1.408589538478635141e-02
3.716000000000000192e+00 1.420184949803260030e-02
3.717000000000000082e+00 1.430932964408209232e-02
3.717999999999999972e+00 1.440302548846295050e-02
3.718999999999999861e+00 1.447833313221767379e-02
3.720000000000000195e+00 1.453169794746301743e-02
3.721000000000000085e+00 1.456089614069133731e-02
3.721999999999999975e+00 1.456518455770128805e-02
3.722999999999999865e+00 1.454532331545840308e-02
3.724000000000000199e+00 1.450348255930337948e-02
3.725000000000000089e+00 1.444304277222897490e-02
3.725999999999999979e+00 1.436828036349921400e-02
3.726999999999999869e+00 1.428403060572410246e-02
3.728000000000000203e+00 1.419529785589494428e-02
3.729000000000000092e+00 1.410693590677212020e-02
3.729999999999999982e+00 1.402331178292121061e-02
3.730999999999999872e+00 1.394811238626149363e-02
3.732000000000000206e+00 1.388418931906184629e-02
3.733000000000000096e+00 1.383352079485491125e-02
3.733999999999999986e+00 1.379724723463967087e-02
3.734999999999999876e+00 1.377575106270470008e-02
3.736000000000000210e+00 1.376881403059071474e-02
3.737000000000000099e+00 1.377577219574877519e-02
3.737999999999999989e+00 1.379566642745369554e-02
3.738999999999999879e+00 1.382739220379528011e-02
3.740000000000000213e+00 1.386977925950181288e-02
3.741000000000000103e+00 1.392167350929399659e-02
3.741999999999999993e+00 1.398195842524291299e-02
3.742999999999999883e+00 1.404956904960328809e-02
3.744000000000000217e+00 1.412347830561914118e-02
3.745000000000000107e+00 1.420270719317812125e-02
3.745999999999999996e+00 1.428631783792596102e-02
3.746999999999999886e+00 1.437345420657000494e-02
3.748000000000000220e+00 1.446340579295002371e-02
3.749000000000000110e+00 1.455567788775269725e-02
3.750000000000000000e+00 1.465009886578812551e-02
3.750999999999999890e+00 1.474693413440799662e-02
3.752000000000000224e+00 1.484697359206194403e-02
3.753000000000000114e+00 1.495163170572036924e-02
3.754000000000000004e+00 1.506297562429132972e-02
3.754999999999999893e+00 1.518371081167110836e-02
3.756000000000000227e+00 1.531709401641439053e-02
3.757000000000000117e+00 1.546679214830107806e-02
3.758000000000000007e+00 1.563661817882182337e-02
3.758999999999999897e+00 1.583024186134312714e-02
3.760000000000000231e+00 1.605084316191721788e-02
3.761000000000000121e+00 1.630074700978672089e-02
3.762000000000000011e+00 1.658110031338648482e-02
3.762999999999999901e+00 1.689161920003887790e-02
3.764000000000000234e+00 1.723042587389946728e-02
3.765000000000000124e+00 1.759401467827135038e-02
3.766000000000000014e+00 1.797736313219457094e-02
3.766999999999999904e+00 1.837414485709072329e-02
3.768000000000000238e+00 1.877705596471632848e-02
3.769000000000000128e+00 1.917820792693152726e-02
3.770000000000000018e+00 1.956955025669488563e-02
3.770999999999999908e+00 1.994330593629926179e-02
3.772000000000000242e+00 2.029237737648815695e-02
3.773000000000000131e+00 2.061070098701520484e-02
3.774000000000000021e+00 2.089352506371901924e-02
3.774999999999999911e+00 2.113761485146899849e-02
3.776000000000000245e+00 2.134134433323617297e-02
3.777000000000000135e+00 2.150471910852191221e-02
3.778000000000000025e+00 2.162928061058873655e-02
3.778999999999999915e+00 2.171792100423539443e-02
3.780000000000000249e+00 2.177461994671848339e-02
3.781000000000000139e+00 2.180412054212586825e-02
3.782000000000000028e+00 2.181156238069479822e-02
3.782999999999999918e+00 2.180211426550068485e-02
3.784000000000000252e+00 2.178063210018978471e-02
3.785000000000000142e+00 2.175140937738450492e-02
3.786000000000000032e+00 2.171802946017661884e-02
3.786999999999999922e+00 2.168332418241068066e-02
3.788000000000000256e+00 2.164946279493152465e-02
3.789000000000000146e+00 2.161811886239212166e-02
3.790000000000000036e+00 2.159068404517359291e-02
3.790999999999999925e+00 2.156850520246959141e-02
3.792000000000000259e+00 2.155306878900630635e-02
3.793000000000000149e+00 2.154608879602168750e-02
3.794000000000000039e+00 2.154952305065151869e-02
3.794999999999999929e+00 2.156546441500781924e-02
3.796000000000000263e+00 2.159597192679791472e-02
3.797000000000000153e+00 2.164284323949926259e-02
3.798000000000000043e+00 2.170736286195243739e-02
3.798999999999999932e+00 2.179010704604653070e-02
3.800000000000000266e+00 2.189080390267319001e-02
3.801000000000000156e+00 2.200825912901232043e-02
3.802000000000000046e+00 2.214038078607554610e-02
3.802999999999999936e+00 2.228427045269303769e-02
3.804000000000000270e+00 2.243639401543757322e-02
3.805000000000000160e+00 2.259277291182414105e-02
3.806000000000000050e+00 2.274920339646093609e-02
3.806999999999999940e+00 2.290145819938774197e-02
3.808000000000000274e+00 2.304549842321017977e-02
3.809000000000000163e+00 2.317763848002029475e-02
3.810000000000000053e+00 2.329467064730906395e-02
3.810999999999999943e+00 2.339396852606039426e-02
3.812000000000000277e+00 2.347356079646607113e-02
3.813000000000000167e+00 2.353215771153005856e-02
3.814000000000000057e+00 2.356916062100348347e-02
3.814999999999999947e+00 2.358464411431766133e-02
3.816000000000000281e+00 2.357932190655565030e-02
3.817000000000000171e+00 2.355447664270804431e-02
3.818000000000000060e+00 2.351187934061609724e-02
3.818999999999999950e+00 2.345368053076461734e-02
3.820000000000000284e+00 2.338226023741497156e-02
3.821000000000000174e+00 2.330007990275160396e-02
3.822000000000000064e+00 2.320952485587201436e-02
3.822999999999999954e+00 2.311274483566937848e-02
3.824000000000000288e+00 2.301154077755588473e-02
3.825000000000000178e+00 2.290728471885586370e-02
3.826000000000000068e+00 2.280088783085869319e-02
3.826999999999999957e+00 2.269282914401531473e-02
3.828000000000000291e+00 2.258320468926861349e-02
3.829000000000000181e+00 2.247181611629072914e-02
3.830000000000000071e+00 2.235822527501433316e-02
3.830999999999999961e+00 2.224180243260103287e-02
3.832000000000000295e+00 2.212175360585866973e-02
3.833000000000000185e+00 2.199707727288208181e-02
3.834000000000000075e+00 2.186652249289412070e-02
3.834999999999999964e+00 2.172855719405885136e-02
3.836000000000000298e+00 2.158136878267689907e-02
3.837000000000000188e+00 2.142288502725652605e-02
3.838000000000000078e+00 2.125089003462333689e-02
3.838999999999999968e+00 2.106316715691199451e-02
3.839999999999999858e+00 2.085771124974301546e-02
3.841000000000000192e+00 2.063294859749427099e-02
3.842000000000000082e+00 2.038794848027748047e-02
3.842999999999999972e+00 2.012261395562481986e-02
3.843999999999999861e+00 1.983780638825374462e-02
3.845000000000000195e+00 1.953536918773420700e-02
3.846000000000000085e+00 1.921808723982527597e-02
3.846999999999999975e+00 1.888954561066070320e-02
3.847999999999999865e+00 1.855390235816566438e-02
3.849000000000000199e+00 1.821562271804387859e-02
3.850000000000000089e+00 1.787916507429742480e-02
3.850999999999999979e+00 1.754870164675376848e-02
3.851999999999999869e+00 1.722785956526028464e-02
3.853000000000000203e+00 1.691954517875529293e-02
3.854000000000000092e+00 1.662584847733596452e-02
3.854999999999999982e+00 1.634805710681408800e-02
3.855999999999999872e+00 1.608674081188282007e-02
3.857000000000000206e+00 1.584191297476715207e-02
3.858000000000000096e+00 1.561322779048315498e-02
3.858999999999999986e+00 1.540018250257752831e-02
3.859999999999999876e+00 1.520230518268647114e-02
3.861000000000000210e+00 1.501929927277062191e-02
3.862000000000000099e+00 1.485114546775475643e-02
3.862999999999999989e+00 1.469814915536022185e-02
3.863999999999999879e+00 1.456094129098308744e-02
3.865000000000000213e+00 1.444042089762774192e-02
3.866000000000000103e+00 1.433766488054998359e-02
3.866999999999999993e+00 1.425379425147623759e-02
3.867999999999999883e+00 1.418981284425865907e-02
3.869000000000000217e+00 1.414642911523900960e-02
3.870000000000000107e+00 1.412389662853608119e-02
3.870999999999999996e+00 1.412184223545048280e-02
3.871999999999999886e+00 1.413914813385055459e-02
3.873000000000000220e+00 1.417388698820808667e-02
3.874000000000000110e+00 1.422329677301557502e-02
3.875000000000000000e+00 1.428383299612497395e-02
3.875999999999999890e+00 1.435126384231678355e-02
3.877000000000000224e+00 1.442081918349540949e-02
3.878000000000000114e+00 1.448737582164724702e-02
3.879000000000000004e+00 1.454567863352111169e-02
3.879999999999999893e+00 1.459058049731030982e-02
3.881000000000000227e+00 1.461729043141122772e-02
3.882000000000000117e+00 1.462160650575314649e-02
3.883000000000000007e+00 1.460015356855394117e-02
3.883999999999999897e+00 1.455060465466367914e-02
3.885000000000000231e+00 1.447183890081030211e-02
3.886000000000000121e+00 1.436406101235651600e-02
3.887000000000000011e+00 1.422886305748461734e-02
3.887999999999999901e+00 1.406918814591371150e-02
3.889000000000000234e+00 1.388921453922757274e-02
3.890000000000000124e+00 1.369416847983216667e-02
3.891000000000000014e+00 1.349002652610117349e-02
3.891999999999999904e+00 1.328316686965685944e-02
3.893000000000000238e+00 1.307999653707451158e-02
3.894000000000000128e+00 1.288654643395903063e-02
3.895000000000000018e+00 1.270811134434770596e-02
3.895999999999999908e+00 1.254894457096265500e-02
3.897000000000000242e+00 1.241203762439468429e-02
3.898000000000000131e+00 1.229902297148149741e-02
3.899000000000000021e+00 1.221018562560522228e-02
3.899999999999999911e+00 1.214460448243998014e-02
3.901000000000000245e+00 1.210040500159196251e-02
3.902000000000000135e+00 1.207509452209367881e-02
3.903000000000000025e+00 1.206592340800263265e-02
3.903999999999999915e+00 1.207026008562808554e-02
3.905000000000000249e+00 1.208592908294567683e-02
3.906000000000000139e+00 1.211144218899003200e-02
3.907000000000000028e+00 1.214614463737105285e-02
3.907999999999999918e+00 1.219021426321798343e-02
3.909000000000000252e+00 1.224455347030268572e-02
3.910000000000000142e+00 1.231058092313305763e-02
3.911000000000000032e+00 1.238994091598529489e-02
3.911999999999999922e+00 1.248419016080126731e-02
3.913000000000000256e+00 1.259446974364318919e-02
3.914000000000000146e+00 1.272123115801069085e-02
3.915000000000000036e+00 1.286404939227749067e-02
3.915999999999999925e+00 1.302149036072186225e-02
3.917000000000000259e+00 1.319112640457346941e-02
3.918000000000000149e+00 1.336961890156982379e-02
3.919000000000000039e+00 1.355292075523966723e-02
3.919999999999999929e+00 1.373652874100061635e-02
3.921000000000000263e+00 1.391578823654184352e-02
3.922000000000000153e+00 1.408620276926507951e-02
3.923000000000000043e+00 1.424375071438284748e-02
3.923999999999999932e+00 1.438514617376616088e-02
3.925000000000000266e+00 1.450802213341979320e-02
3.926000000000000156e+00 1.461103641769422902e-02
3.927000000000000046e+00 1.469389469868701524e-02
3.927999999999999936e+00 1.475723851052140358e-02
3.929000000000000270e+00 1.480249851905310852e-02
3.930000000000000160e+00 1.483163871490145690e-02
3.931000000000000050e+00 1.484689327065561240e-02
3.931999999999999940e+00 1.485050992931260562e-02
3.933000000000000274e+00 1.484454678610307166e-02
3.934000000000000163e+00 1.483070514905998269e-02
3.935000000000000053e+00 1.481028715408127042e-02
3.935999999999999943e+00 1.478424102649919004e-02
3.937000000000000277e+00 1.475328392824959770e-02
3.938000000000000167e+00 1.471805788280105762e-02
3.939000000000000057e+00 1.467933415416915188e-02
3.939999999999999947e+00 1.463816934519526769e-02
3.941000000000000281e+00 1.459602014599716870e-02
3.942000000000000171e+00 1.455476562176001055e-02
3.943000000000000060e+00 1.451667571574701519e-02
3.943999999999999950e+00 1.448429745970479174e-02
3.945000000000000284e+00 1.446030603619438172e-02
3.946000000000000174e+00 1.444734354247950367e-02
3.947000000000000064e+00 1.444786996772064180e-02
3.947999999999999954e+00 1.446404765651977328e-02
3.949000000000000288e+00 1.449766051050411196e-02
3.950000000000000178e+00 1.455011091755098462e-02
3.951000000000000068e+00 1.462243524062584697e-02
3.951999999999999957e+00 1.471533578331681892e-02
3.953000000000000291e+00 1.482919895769301000e-02
3.954000000000000181e+00 1.496411568382955207e-02
3.955000000000000071e+00 1.511987197632386724e-02
3.955999999999999961e+00 1.529589393699862764e-02
3.957000000000000295e+00 1.549119607321350345e-02
3.958000000000000185e+00 1.570432380367127109e-02
3.959000000000000075e+00 1.593329587837675337e-02
3.959999999999999964e+00 1.617557968975952970e-02
3.961000000000000298e+00 1.642811219697383127e-02
3.962000000000000188e+00 1.668736259499071714e-02
3.963000000000000078e+00 1.694945630502264072e-02
3.963999999999999968e+00 1.721034263427061867e-02
3.965000000000000302e+00 1.746600909811000732e-02
3.966000000000000192e+00 1.771270569789954591e-02
3.967000000000000082e+00 1.794718338991420706e-02
3.967999999999999972e+00 1.816688002284612066e-02
3.968999999999999861e+00 1.837004795197238333e-02
3.970000000000000195e+00 1.855578855537206098e-02
3.971000000000000085e+00 1.872399606897294858e-02
3.971999999999999975e+00 1.887518517164392048e-02
3.972999999999999865e+00 1.901025982798349584e-02
3.974000000000000199e+00 1.913020679159274651e-02
3.975000000000000089e+00 1.923581161974690160e-02
3.975999999999999979e+00 1.932737377277225777e-02
3.976999999999999869e+00 1.940454656980614492e-02
3.978000000000000203e+00 1.946625796211183534e-02
3.979000000000000092e+00 1.951077207393484697e-02
3.979999999999999982e+00 1.953587171000142550e-02
3.980999999999999872e+00 1.953910841149923347e-02
3.982000000000000206e+00 1.951813021394551567e-02
3.983000000000000096e+00 1.947101159499636455e-02
3.983999999999999986e+00 1.939654239817665410e-02
3.984999999999999876e+00 1.929443847495087780e-02
3.986000000000000210e+00 1.916545734813528482e-02
3.987000000000000099e+00 1.901139529018026561e-02
3.987999999999999989e+00 1.883500727998650009e-02
3.988999999999999879e+00 1.863982915842498506e-02
3.990000000000000213e+00 1.842997893114141014e-02
3.991000000000000103e+00 1.820990662894309692e-02
3.991999999999999993e+00 1.798417876408358110e-02
3.992999999999999883e+00 1.775725685415379534e-02
3.994000000000000217e+00 1.753331697490187815e-02
3.995000000000000107e+00 1.731606754177771740e-02
3.995999999999999996e+00 1.710859586285012196e-02
3.996999999999999886e+00 1.691319052099825651e-02
3.998000000000000220e+00 1.673120116296553106e-02
3.999000000000000110e+00 1.656287495176057140e-02
4.000000000000000000e+00 1.640723875687935887e-02
4.001000000000000334e+00 1.626200513274074846e-02
4.001999999999999780e+00 1.612357276821633351e-02
4.003000000000000114e+00 1.598711256997862457e-02
4.004000000000000448e+00 1.584674396245251346e-02
4.004999999999999893e+00 1.569584710144381057e-02
4.006000000000000227e+00 1.552743840609068990e-02
4.006999999999999673e+00 1.533460743312257610e-02
4.008000000000000007e+00 1.511098090084226665e-02
4.009000000000000341e+00 1.485116402870719811e-02
4.009999999999999787e+00 1.455112090459494481e-02
4.011000000000000121e+00 1.420847528000310570e-02
4.012000000000000455e+00 1.382268933608270592e-02
4.012999999999999901e+00 1.339510287762370189e-02
4.014000000000000234e+00 1.292889223699842348e-02
4.014999999999999680e+00 1.242886432124361458e-02
4.016000000000000014e+00 1.190119131747177650e-02
4.017000000000000348e+00 1.135302931629666133e-02
4.017999999999999794e+00 1.079210883028247636e-02
4.019000000000000128e+00 1.022633898396025677e-02
4.020000000000000462e+00 9.663394251111075139e-03
4.020999999999999908e+00 9.110370834619165026e-03
4.022000000000000242e+00 8.573522293625655127e-03
4.022999999999999687e+00 8.058072367141077413e-03
4.024000000000000021e+00 7.568135448652176314e-03
4.025000000000000355e+00 7.106707677467778358e-03
4.025999999999999801e+00 6.675742281008864749e-03
4.027000000000000135e+00 6.276257781502400483e-03
4.028000000000000469e+00 5.908464140482711825e-03
4.028999999999999915e+00 5.571898662905783693e-03
4.030000000000000249e+00 5.265533427458034439e-03
4.030999999999999694e+00 4.987853055333192447e-03
4.032000000000000028e+00 4.736934733411310786e-03
4.033000000000000362e+00 4.510500051388631818e-03
4.033999999999999808e+00 4.305961857725706943e-03
4.035000000000000142e+00 4.120507174243122350e-03
4.036000000000000476e+00 3.951193108859355971e-03
4.036999999999999922e+00 3.795065803074915839e-03
4.038000000000000256e+00 3.649291845726292203e-03
4.038999999999999702e+00 3.511289112245232543e-03
4.040000000000000036e+00 3.378853896619055282e-03
4.041000000000000369e+00 3.250241757558500373e-03
4.041999999999999815e+00 3.124169287809419517e-03
4.043000000000000149e+00 2.999823645460319727e-03
4.044000000000000483e+00 2.876754652000657921e-03
4.044999999999999929e+00 2.754797993574799493e-03
4.046000000000000263e+00 2.633938960514565185e-03
4.046999999999999709e+00 2.514220089166007213e-03
4.048000000000000043e+00 2.395695031929686962e-03
4.049000000000000377e+00 2.278401987292118062e-03
4.049999999999999822e+00 2.162414148153048079e-03
4.051000000000000156e+00 2.047941759601886336e-03
4.052000000000000490e+00 1.935453223698014712e-03
4.052999999999999936e+00 1.825839322762769961e-03
4.054000000000000270e+00 1.720548765002345671e-03
4.054999999999999716e+00 1.621700630605536113e-03
4.056000000000000050e+00 1.532149419130008922e-03
4.057000000000000384e+00 1.455468168288383355e-03
4.057999999999999829e+00 1.395884428723741851e-03
4.059000000000000163e+00 1.358105610376303396e-03
4.060000000000000497e+00 1.347109072104920539e-03
4.060999999999999943e+00 1.367859114618830835e-03
4.062000000000000277e+00 1.425015606287266447e-03
4.062999999999999723e+00 1.522609701275756721e-03
4.064000000000000057e+00 1.663763800037044386e-03
4.065000000000000391e+00 1.850435751205673938e-03
4.065999999999999837e+00 2.083250472956836054e-03
4.067000000000000171e+00 2.361388485743391545e-03
4.068000000000000504e+00 2.682581718046969828e-03
4.068999999999999950e+00 3.043204110156558662e-03
4.070000000000000284e+00 3.438481303518678249e-03
4.070999999999999730e+00 3.862765305060160501e-03
4.072000000000000064e+00 4.309898692465438663e-03
4.073000000000000398e+00 4.773609738610968233e-03
4.073999999999999844e+00 5.247913487161575720e-03
4.075000000000000178e+00 5.727484169037348055e-03
4.076000000000000512e+00 6.207938271979922609e-03
4.076999999999999957e+00 6.686000113595378866e-03
4.078000000000000291e+00 7.159523506133766077e-03
4.078999999999999737e+00 7.627379223425609714e-03
4.080000000000000071e+00 8.089206444577494437e-03
4.081000000000000405e+00 8.545096555325096960e-03
4.081999999999999851e+00 8.995222504577982461e-03
4.083000000000000185e+00 9.439515214292367590e-03
4.084000000000000519e+00 9.877410712265071238e-03
4.084999999999999964e+00 1.030772140170700679e-02
4.086000000000000298e+00 1.072863933236129635e-02
4.086999999999999744e+00 1.113787174579944882e-02
4.088000000000000078e+00 1.153289022704827825e-02
4.089000000000000412e+00 1.191121560032686565e-02
4.089999999999999858e+00 1.227074941551600448e-02
4.091000000000000192e+00 1.261004098375714810e-02
4.092000000000000526e+00 1.292848284126380497e-02
4.092999999999999972e+00 1.322640130278727663e-02
4.094000000000000306e+00 1.350505595499834621e-02
4.094999999999999751e+00 1.376654143907885507e-02
4.096000000000000085e+00 1.401360429281269838e-02
4.097000000000000419e+00 1.424944209762999195e-02
4.097999999999999865e+00 1.447747348707347816e-02
4.099000000000000199e+00 1.470113022201317496e-02
4.099999999999999645e+00 1.492367214768274865e-02
4.100999999999999979e+00 1.514803483709636391e-02
4.102000000000000313e+00 1.537672712980656976e-02
4.102999999999999758e+00 1.561174754001845577e-02
4.104000000000000092e+00 1.585454008399633102e-02
4.105000000000000426e+00 1.610592612470175544e-02
4.105999999999999872e+00 1.636610730159639149e-02
4.107000000000000206e+00 1.663463696633419794e-02
4.107999999999999652e+00 1.691044969848525328e-02
4.108999999999999986e+00 1.719189270368547823e-02
4.110000000000000320e+00 1.747682448746768272e-02
4.110999999999999766e+00 1.776271110881991883e-02
4.112000000000000099e+00 1.804673977802230891e-02
4.113000000000000433e+00 1.832596000418376669e-02
4.113999999999999879e+00 1.859741009260323236e-02
4.115000000000000213e+00 1.885825721274813488e-02
4.115999999999999659e+00 1.910590570071190458e-02
4.116999999999999993e+00 1.933812178916265168e-02
4.118000000000000327e+00 1.955315341263173454e-02
4.118999999999999773e+00 1.974983308085951836e-02
4.120000000000000107e+00 1.992768820259741350e-02
4.121000000000000441e+00 2.008699480395508691e-02
4.121999999999999886e+00 2.022881433487814379e-02
4.123000000000000220e+00 2.035493886331672664e-02
4.123999999999999666e+00 2.046778568427359835e-02
4.125000000000000000e+00 2.057019151722958017e-02
4.126000000000000334e+00 2.066515938560497395e-02
4.126999999999999780e+00 2.075558091612073747e-02
4.128000000000000114e+00 2.084394553228805999e-02
4.129000000000000448e+00 2.093206936349879116e-02
4.129999999999999893e+00 2.102086687583196167e-02
4.131000000000000227e+00 2.111022606321045700e-02
4.131999999999999673e+00 2.119894196291308847e-02
4.133000000000000007e+00 2.128476093970582683e-02
4.134000000000000341e+00 2.136451531068506160e-02
4.134999999999999787e+00 2.143434289749742219e-02
4.136000000000000121e+00 2.148997554955493078e-02
4.137000000000000455e+00 2.152707281559556457e-02
4.137999999999999901e+00 2.154156334236905293e-02
4.139000000000000234e+00 2.152997825395238513e-02
4.139999999999999680e+00 2.148970275430535717e-02
4.141000000000000014e+00 2.141915175525037351e-02
4.142000000000000348e+00 2.131786374780422766e-02
4.142999999999999794e+00 2.118644051540129539e-02
4.144000000000000128e+00 2.102645143850181628e-02
4.145000000000000462e+00 2.084022660323098589e-02
4.145999999999999908e+00 2.063063633414208980e-02
4.147000000000000242e+00 2.040085508020745078e-02
4.147999999999999687e+00 2.015415029281994105e-02
4.149000000000000021e+00 1.989369896192054107e-02
4.150000000000000355e+00 1.962246319828310145e-02
4.150999999999999801e+00 1.934307553603513766e-02
4.152000000000000135e+00 1.905779311651581431e-02
4.153000000000000469e+00 1.876847361699082034e-02
4.153999999999999915e+00 1.847657575575199079e-02
4.155000000000000249e+00 1.818318128117774740e-02
4.155999999999999694e+00 1.788902692366178479e-02
4.157000000000000028e+00 1.759455187324765468e-02
4.158000000000000362e+00 1.729997581860617112e-02
4.158999999999999808e+00 1.700536305898943737e-02
4.160000000000000142e+00 1.671072499279221621e-02
4.161000000000000476e+00 1.641609937608140210e-02
4.161999999999999922e+00 1.612165239856966706e-02
4.163000000000000256e+00 1.582776915335362689e-02
4.163999999999999702e+00 1.553511242864496697e-02
4.165000000000000036e+00 1.524468540467044907e-02
4.166000000000000369e+00 1.495784069855778109e-02
4.166999999999999815e+00 1.467624130791682011e-02
4.168000000000000149e+00 1.440177732779468478e-02
4.169000000000000483e+00 1.413645514469211162e-02
4.169999999999999929e+00 1.388224207569847476e-02
4.171000000000000263e+00 1.364090070026657310e-02
4.171999999999999709e+00 1.341383588254265249e-02
4.173000000000000043e+00 1.320199225114197794e-02
4.174000000000000377e+00 1.300576818890447281e-02
4.174999999999999822e+00 1.282503415238242517e-02
4.176000000000000156e+00 1.265919203154886909e-02
4.177000000000000490e+00 1.250730831947956777e-02
4.177999999999999936e+00 1.236830126705210781e-02
4.179000000000000270e+00 1.224112441307597526e-02
4.179999999999999716e+00 1.212495301656568193e-02
4.181000000000000050e+00 1.201931819434595011e-02
4.182000000000000384e+00 1.192417860882853675e-02
4.182999999999999829e+00 1.183990423505455226e-02
4.184000000000000163e+00 1.176716518639065248e-02
4.185000000000000497e+00 1.170677931681337637e-02
4.185999999999999943e+00 1.165946956554221939e-02
4.187000000000000277e+00 1.162561863536497667e-02
4.187999999999999723e+00 1.160505218030725809e-02
4.189000000000000057e+00 1.159688130469010633e-02
4.190000000000000391e+00 1.159937102534461598e-02
4.190999999999999837e+00 1.160995608575470482e-02
4.192000000000000171e+00 1.162531095047067767e-02
4.193000000000000504e+00 1.164151080772570998e-02
4.193999999999999950e+00 1.165427459063961627e-02
4.195000000000000284e+00 1.165923879012950061e-02
4.195999999999999730e+00 1.165229242284518754e-02
4.197000000000000064e+00 1.162987274013152841e-02
4.198000000000000398e+00 1.158928466972904657e-02
4.198999999999999844e+00 1.152893354978734748e-02
4.200000000000000178e+00 1.144852316909030464e-02
4.201000000000000512e+00 1.134910535518687640e-02
4.201999999999999957e+00 1.123307453866790456e-02
4.203000000000000291e+00 1.110398685393755233e-02
4.203999999999999737e+00 1.096631051187132479e-02
4.205000000000000071e+00 1.082503598380284496e-02
4.206000000000000405e+00 1.068525144803771608e-02
4.206999999999999851e+00 1.055171078453338157e-02
4.208000000000000185e+00 1.042845587957898744e-02
4.209000000000000519e+00 1.031851033122598363e-02
4.209999999999999964e+00 1.022373707473737091e-02
4.211000000000000298e+00 1.014483707867106996e-02
4.211999999999999744e+00 1.008148874597173533e-02
4.213000000000000078e+00 1.003262278071173283e-02
4.214000000000000412e+00 9.996746492847142368e-03
4.214999999999999858e+00 9.972299223231392146e-03
4.216000000000000192e+00 9.957941864610190402e-03
4.217000000000000526e+00 9.952763810180457332e-03
4.217999999999999972e+00 9.956369499936936970e-03
4.219000000000000306e+00 9.968847994221239489e-03
4.219999999999999751e+00 9.990629902880543770e-03
4.221000000000000085e+00 1.002226880932026096e-02
4.222000000000000419e+00 1.006420675284322788e-02
4.222999999999999865e+00 1.011652436558058490e-02
4.224000000000000199e+00 1.017876247542328673e-02
4.224999999999999645e+00 1.024981626242871605e-02
4.225999999999999979e+00 1.032793212287399023e-02
4.227000000000000313e+00 1.041078862629315517e-02
4.227999999999999758e+00 1.049567097035468931e-02
4.229000000000000092e+00 1.057970540639638531e-02
4.230000000000000426e+00 1.066015239244134591e-02
4.230999999999999872e+00 1.073468730092509357e-02
4.232000000000000206e+00 1.080164524868121485e-02
4.232999999999999652e+00 1.086021197811989566e-02
4.233999999999999986e+00 1.091054833456166738e-02
4.235000000000000320e+00 1.095379258550012967e-02
4.235999999999999766e+00 1.099195599437088715e-02
4.237000000000000099e+00 1.102774040358150444e-02
4.238000000000000433e+00 1.106427732669611023e-02
4.238999999999999879e+00 1.110481628159418199e-02
4.240000000000000213e+00 1.115237569533729552e-02
4.240999999999999659e+00 1.120943001998413700e-02
4.241999999999999993e+00 1.127764725798089361e-02
4.243000000000000327e+00 1.135767231173951189e-02
4.243999999999999773e+00 1.144904614601003137e-02
4.245000000000000107e+00 1.155022836823376906e-02
4.246000000000000441e+00 1.165873674467866883e-02
4.246999999999999886e+00 1.177139845785557179e-02
4.248000000000000220e+00 1.188466903017331051e-02
4.248999999999999666e+00 1.199498924041818120e-02
4.250000000000000000e+00 1.209916757809859598e-02
4.251000000000000334e+00 1.219468840594913062e-02
4.251999999999999780e+00 1.227995540949714144e-02
4.253000000000000114e+00 1.235441803022191941e-02
4.254000000000000448e+00 1.241859187171007704e-02
4.254999999999999893e+00 1.247392979349887937e-02
4.256000000000000227e+00 1.252262236211059906e-02
4.256999999999999673e+00 1.256730855172073780e-02
4.258000000000000007e+00 1.261076885901042319e-02
4.259000000000000341e+00 1.265561593298142849e-02
4.259999999999999787e+00 1.270402737631303250e-02
4.261000000000000121e+00 1.275753208544546345e-02
4.262000000000000455e+00 1.281687577713705103e-02
4.262999999999999901e+00 1.288195928397254698e-02
4.264000000000000234e+00 1.295184449572578909e-02
4.264999999999999680e+00 1.302479502620778121e-02
4.266000000000000014e+00 1.309836593993973439e-02
4.267000000000000348e+00 1.316951692353309812e-02
4.267999999999999794e+00 1.323474454105056861e-02
4.269000000000000128e+00 1.329022659103375192e-02
4.270000000000000462e+00 1.333199225216962283e-02
4.270999999999999908e+00 1.335611653503091488e-02
4.272000000000000242e+00 1.335894263647470492e-02
4.272999999999999687e+00 1.333732445399190593e-02
4.274000000000000021e+00 1.328887602351629463e-02
4.275000000000000355e+00 1.321220044997208944e-02
4.275999999999999801e+00 1.310709005540177351e-02
4.277000000000000135e+00 1.297464860119547890e-02
4.278000000000000469e+00 1.281732735630999355e-02
4.278999999999999915e+00 1.263887531942433154e-02
4.280000000000000249e+00 1.244416928506053913e-02
4.280999999999999694e+00 1.223897079310042046e-02
4.282000000000000028e+00 1.202961628764048600e-02
4.283000000000000362e+00 1.182269661824889018e-02
4.283999999999999808e+00 1.162471358643971629e-02
4.285000000000000142e+00 1.144176539151117722e-02
4.286000000000000476e+00 1.127927452161659773e-02
4.286999999999999922e+00 1.114178153114656587e-02
4.288000000000000256e+00 1.103277586345872453e-02
4.288999999999999702e+00 1.095461436449170732e-02
4.290000000000000036e+00 1.090847648134426855e-02
4.291000000000000369e+00 1.089438187720796584e-02
4.291999999999999815e+00 1.091129482269856746e-02
4.293000000000000149e+00 1.095724521849447339e-02
4.294000000000000483e+00 1.102951173297549679e-02
4.294999999999999929e+00 1.112484448305308890e-02
4.296000000000000263e+00 1.123969178014667600e-02
4.296999999999999709e+00 1.137043170787793538e-02
4.298000000000000043e+00 1.151356284741324176e-02
4.299000000000000377e+00 1.166587796191261364e-02
4.299999999999999822e+00 1.182458860740136751e-02
4.301000000000000156e+00 1.198739179117037923e-02
4.302000000000000490e+00 1.215248625890869190e-02
4.302999999999999936e+00 1.231856617949805312e-02
4.304000000000000270e+00 1.248477290558781296e-02
4.304999999999999716e+00 1.265066816523213733e-02
4.306000000000000050e+00 1.281616842503796073e-02
4.307000000000000384e+00 1.298152269930762451e-02
4.307999999999999829e+00 1.314727251122745945e-02
4.309000000000000163e+00 1.331422467682052621e-02
4.310000000000000497e+00 1.348339661093349816e-02
4.310999999999999943e+00 1.365597292665344728e-02
4.312000000000000277e+00 1.383320272225931589e-02
4.312999999999999723e+00 1.401630974144133825e-02
4.314000000000000057e+00 1.420634827481404537e-02
4.315000000000000391e+00 1.440408227302000278e-02
4.315999999999999837e+00 1.460985182890612785e-02
4.317000000000000171e+00 1.482346946540577526e-02
4.318000000000000504e+00 1.504413547002044459e-02
4.318999999999999950e+00 1.527039858609013923e-02
4.320000000000000284e+00 1.550013536166360874e-02
4.320999999999999730e+00 1.573056356422855573e-02
4.322000000000000064e+00 1.595827267113484466e-02
4.323000000000000398e+00 1.617929522718941290e-02
4.323999999999999844e+00 1.638919851891434964e-02
4.325000000000000178e+00 1.658319650767642664e-02
4.326000000000000512e+00 1.675631833338309118e-02
4.326999999999999957e+00 1.690360113616095478e-02
4.328000000000000291e+00 1.702032778416610187e-02
4.328999999999999737e+00 1.710226730565595279e-02
4.330000000000000071e+00 1.714596190442860615e-02
4.331000000000000405e+00 1.714896022941259091e-02
4.331999999999999851e+00 1.711005177948691711e-02
4.333000000000000185e+00 1.702942729217669926e-02
4.334000000000000519e+00 1.690876801121379489e-02
4.334999999999999964e+00 1.675122270687746245e-02
4.336000000000000298e+00 1.656129684092289694e-02
4.336999999999999744e+00 1.634459284739058285e-02
4.338000000000000078e+00 1.610749752232569845e-02
4.339000000000000412e+00 1.585674027236919428e-02
4.339999999999999858e+00 1.559894902705413235e-02
4.341000000000000192e+00 1.534019583604815350e-02
4.342000000000000526e+00 1.508559892005416694e-02
4.342999999999999972e+00 1.483903361137492438e-02
4.344000000000000306e+00 1.460294607450322336e-02
4.344999999999999751e+00 1.437832876763601130e-02
4.346000000000000085e+00 1.416481850808986621e-02
4.347000000000000419e+00 1.396089270009968041e-02
4.347999999999999865e+00 1.376415875131354813e-02
4.349000000000000199e+00 1.357166910069313760e-02
4.350000000000000533e+00 1.338024621887576836e-02
4.350999999999999979e+00 1.318677589003706616e-02
4.352000000000000313e+00 1.298845457210168197e-02
4.352999999999999758e+00 1.278296328200876839e-02
4.354000000000000092e+00 1.256859287388166144e-02
4.355000000000000426e+00 1.234431205604597133e-02
4.355999999999999872e+00 1.210978711891210272e-02
4.357000000000000206e+00 1.186536625568524947e-02
4.357999999999999652e+00 1.161202092771341024e-02
4.358999999999999986e+00 1.135123995424207680e-02
4.360000000000000320e+00 1.108489143128121510e-02
4.360999999999999766e+00 1.081506939374335917e-02
4.362000000000000099e+00 1.054392056738812609e-02
4.363000000000000433e+00 1.027343863306702694e-02
4.363999999999999879e+00 1.000529105497407166e-02
4.365000000000000213e+00 9.740669765071487476e-03
4.365999999999999659e+00 9.480136233447225211e-03
4.366999999999999993e+00 9.223552029666615831e-03
4.368000000000000327e+00 8.970019507139319337e-03
4.368999999999999773e+00 8.717919569199473334e-03
4.370000000000000107e+00 8.464963539439642956e-03
4.371000000000000441e+00 8.208353137648944156e-03
4.371999999999999886e+00 7.944980543637642639e-03
4.373000000000000220e+00 7.671722832322988919e-03
4.373999999999999666e+00 7.385755923795289321e-03
4.375000000000000000e+00 7.084929158519784331e-03
4.376000000000000334e+00 6.768131784919181881e-03
4.376999999999999780e+00 6.435601730222404240e-03
4.378000000000000114e+00 6.089174476302524480e-03
4.379000000000000448e+00 5.732375692938744202e-03
4.379999999999999893e+00 5.370415199364946338e-03
4.381000000000000227e+00 5.009967385523528619e-03
4.381999999999999673e+00 4.658827809961961150e-03
4.383000000000000007e+00 4.325437987722489420e-03
4.384000000000000341e+00 4.018339462268660962e-03
4.384999999999999787e+00 3.745584518847108659e-03
4.386000000000000121e+00 3.514192634264562930e-03
4.387000000000000455e+00 3.329689379531482023e-03
4.387999999999999901e+00 3.195774973022791430e-03
4.389000000000000234e+00 3.114155841358321516e-03
4.389999999999999680e+00 3.084550185185253555e-03
4.391000000000000014e+00 3.104884257674336324e-03
4.392000000000000348e+00 3.171621361785611354e-03
4.392999999999999794e+00 3.280203057393731893e-03
4.394000000000000128e+00 3.425575761610140987e-03
4.395000000000000462e+00 3.602689341821226771e-03
4.395999999999999908e+00 3.806950546186688676e-03
4.397000000000000242e+00 4.034605443391942221e-03
4.397999999999999687e+00 4.282928887152778405e-03
4.399000000000000021e+00 4.550304587823836289e-03
4.400000000000000355e+00 4.836123242245787997e-03
4.400999999999999801e+00 5.140565205167485149e-03
4.402000000000000135e+00 5.464285943187204703e-03
4.403000000000000469e+00 5.808047277551747420e-03
4.403999999999999915e+00 6.172364641668230331e-03
4.405000000000000249e+00 6.557201410578912364e-03
4.405999999999999694e+00 6.961737891932638818e-03
4.407000000000000028e+00 7.384239461705572119e-03
4.408000000000000362e+00 7.822053412037987749e-03
4.408999999999999808e+00 8.271660327692413259e-03
4.410000000000000142e+00 8.728828103343706096e-03
4.411000000000000476e+00 9.188792601117202336e-03
4.411999999999999922e+00 9.646483291390292938e-03
4.413000000000000256e+00 1.009673325987430273e-02
4.413999999999999702e+00 1.053447118426676515e-02
4.415000000000000036e+00 1.095487138592659074e-02
4.416000000000000369e+00 1.135347422760251204e-02
4.416999999999999815e+00 1.172626814740765702e-02
4.418000000000000149e+00 1.206972060456156307e-02
4.419000000000000483e+00 1.238080255756085837e-02
4.419999999999999929e+00 1.265698483760858625e-02
4.421000000000000263e+00 1.289623265901996239e-02
4.421999999999999709e+00 1.309699873454428856e-02
4.423000000000000043e+00 1.325824440373379355e-02
4.424000000000000377e+00 1.337944706304408649e-02
4.424999999999999822e+00 1.346063762290801782e-02
4.426000000000000156e+00 1.350242564056930959e-02
4.427000000000000490e+00 1.350602943655116947e-02
4.427999999999999936e+00 1.347326612437276319e-02
4.429000000000000270e+00 1.340652632489495663e-02
4.429999999999999716e+00 1.330872144963078998e-02
4.431000000000000050e+00 1.318319817008014802e-02
4.432000000000000384e+00 1.303363011133748008e-02
4.432999999999999829e+00 1.286388504955627773e-02
4.434000000000000163e+00 1.267791975057504586e-02
4.435000000000000497e+00 1.247962251504801390e-02
4.435999999999999943e+00 1.227269014444334373e-02
4.437000000000000277e+00 1.206048328399335345e-02
4.437999999999999723e+00 1.184590552102392572e-02
4.439000000000000057e+00 1.163129340644373892e-02
4.440000000000000391e+00 1.141833017986795644e-02
4.440999999999999837e+00 1.120799306360379007e-02
4.442000000000000171e+00 1.100055263652305673e-02
4.443000000000000504e+00 1.079562554762292584e-02
4.443999999999999950e+00 1.059227969379763004e-02
4.445000000000000284e+00 1.038919811895345699e-02
4.445999999999999730e+00 1.018487897453830213e-02
4.447000000000000064e+00 9.977846105110949743e-03
4.448000000000000398e+00 9.766869777940317271e-03
4.448999999999999844e+00 9.551144201371996462e-03
4.450000000000000178e+00 9.330420409642038032e-03
4.451000000000000512e+00 9.105079853831316711e-03
4.451999999999999957e+00 8.876144486024426308e-03
4.453000000000000291e+00 8.645237994871695503e-03
4.453999999999999737e+00 8.414460347365357307e-03
4.455000000000000071e+00 8.186290951770449492e-03
4.456000000000000405e+00 7.963450722683668506e-03
4.456999999999999851e+00 7.748803882078164271e-03
4.458000000000000185e+00 7.545288928322045792e-03
4.459000000000000519e+00 7.355883079289524291e-03
4.459999999999999964e+00 7.183621991651334242e-03
4.461000000000000298e+00 7.031618128567550599e-03
4.461999999999999744e+00 6.903089576406231179e-03
4.463000000000000078e+00 6.801372014592618753e-03
4.464000000000000412e+00 6.729868892966094258e-03
4.464999999999999858e+00 6.691965366491216087e-03
4.466000000000000192e+00 6.690858716653246344e-03
4.467000000000000526e+00 6.729344520591508221e-03
4.467999999999999972e+00 6.809558487660875500e-03
4.469000000000000306e+00 6.932721106020908394e-03
4.469999999999999751e+00 7.098896952100081439e-03
4.471000000000000085e+00 7.306834781349259497e-03
4.472000000000000419e+00 7.553888426381552383e-03
4.472999999999999865e+00 7.836089288049772478e-03
4.474000000000000199e+00 8.148284441178920215e-03
4.475000000000000533e+00 8.484432535233297004e-03
4.475999999999999979e+00 8.837933173149391600e-03
4.477000000000000313e+00 9.202036015665914989e-03
4.477999999999999758e+00 9.570213290041812773e-03
4.479000000000000092e+00 9.936499688745464853e-03
4.480000000000000426e+00 1.029574226993852301e-02
4.480999999999999872e+00 1.064375916182867116e-02
4.482000000000000206e+00 1.097737762611557429e-02
4.482999999999999652e+00 1.129436423672338166e-02
4.483999999999999986e+00 1.159325452760789389e-02
4.485000000000000320e+00 1.187314943510035803e-02
4.485999999999999766e+00 1.213348877685736446e-02
4.487000000000000099e+00 1.237381973160879729e-02
4.488000000000000433e+00 1.259363925320259626e-02
4.488999999999999879e+00 1.279228756932931400e-02
4.490000000000000213e+00 1.296892917306325353e-02
4.490999999999999659e+00 1.312256155869076513e-02
4.491999999999999993e+00 1.325208650314332014e-02
4.493000000000000327e+00 1.335641396135668624e-02
4.493999999999999773e+00 1.343455137376072493e-02
4.495000000000000107e+00 1.348571586543625966e-02
4.496000000000000441e+00 1.350942501485253786e-02
4.496999999999999886e+00 1.350559888014320198e-02
4.498000000000000220e+00 1.347464695932530654e-02
4.498999999999999666e+00 1.341752562817089857e-02
4.500000000000000000e+00 1.333578642510449552e-02
4.501000000000000334e+00 1.323159136959196555e-02
4.501999999999999780e+00 1.310765183068871367e-02
4.503000000000000114e+00 1.296715788788673981e-02
4.504000000000000448e+00 1.281363962308402007e-02
4.504999999999999893e+00 1.265079584673741223e-02
4.506000000000000227e+00 1.248231003812764681e-02
4.506999999999999673e+00 1.231165240964088477e-02
4.508000000000000007e+00 1.214188769584822677e-02
4.509000000000000341e+00 1.197552717402245413e-02
4.509999999999999787e+00 1.181441159489885623e-02
4.511000000000000121e+00 1.165966691892273213e-02
4.512000000000000455e+00 1.151168970491264244e-02
4.512999999999999901e+00 1.137021977959318773e-02
4.514000000000000234e+00 1.123444516809075575e-02
4.514999999999999680e+00 1.110315620030488150e-02
4.516000000000000014e+00 1.097491449800955601e-02
4.517000000000000348e+00 1.084821780661545353e-02
4.517999999999999794e+00 1.072162288463681008e-02
4.519000000000000128e+00 1.059384879581016722e-02
4.520000000000000462e+00 1.046380482876441143e-02
4.520999999999999908e+00 1.033055983987173423e-02
4.522000000000000242e+00 1.019329338739553316e-02
4.522999999999999687e+00 1.005121349927345052e-02
4.524000000000000021e+00 9.903503299081427291e-03
4.525000000000000355e+00 9.749284977938001834e-03
4.525999999999999801e+00 9.587678723213382062e-03
4.527000000000000135e+00 9.417877005127774787e-03
4.528000000000000469e+00 9.239279090925705748e-03
4.528999999999999915e+00 9.051632664776234488e-03
4.530000000000000249e+00 8.855162012618067804e-03
4.530999999999999694e+00 8.650638302933097434e-03
4.532000000000000028e+00 8.439377801946396085e-03
4.533000000000000362e+00 8.223168623596417010e-03
4.533999999999999808e+00 8.004106898310122883e-03
4.535000000000000142e+00 7.784421453548809322e-03
4.536000000000000476e+00 7.566238233312401820e-03
4.536999999999999922e+00 7.351366916927027165e-03
4.538000000000000256e+00 7.141127447804307242e-03
4.538999999999999702e+00 6.936247774793316730e-03
4.540000000000000036e+00 6.736790256213688599e-03
4.541000000000000369e+00 6.542182160073998012e-03
4.541999999999999815e+00 6.351298408127685306e-03
4.543000000000000149e+00 6.162609090354142019e-03
4.544000000000000483e+00 5.974341845896204845e-03
4.544999999999999929e+00 5.784689480393053439e-03
4.546000000000000263e+00 5.592010747376438204e-03
4.546999999999999709e+00 5.395043611121695323e-03
4.548000000000000043e+00 5.193086895232638424e-03
4.549000000000000377e+00 4.986136302857622181e-03
4.549999999999999822e+00 4.774965720108495341e-03
4.551000000000000156e+00 4.561135850231857157e-03
4.552000000000000490e+00 4.346935349114515630e-03
4.552999999999999936e+00 4.135232892452744488e-03
4.554000000000000270e+00 3.929259717687814610e-03
4.554999999999999716e+00 3.732346010116674526e-03
4.556000000000000050e+00 3.547633122797991950e-03
4.557000000000000384e+00 3.377792638552631031e-03
4.557999999999999829e+00 3.224778677264897135e-03
4.559000000000000163e+00 3.089658871058603186e-03
4.560000000000000497e+00 2.972547642740343884e-03
4.560999999999999943e+00 2.872643524535340755e-03
4.562000000000000277e+00 2.788358805754885452e-03
4.562999999999999723e+00 2.717523004568660888e-03
4.564000000000000057e+00 2.657644242124447033e-03
4.565000000000000391e+00 2.606160315813435460e-03
4.565999999999999837e+00 2.560689641599042665e-03
4.567000000000000171e+00 2.519177297379689064e-03
4.568000000000000504e+00 2.480012825108180753e-03
4.568999999999999950e+00 2.442061399418036984e-03
4.570000000000000284e+00 2.404649905685105060e-03
4.570999999999999730e+00 2.367545966991445230e-03
4.572000000000000064e+00 2.330893701028370450e-03
4.573000000000000398e+00 2.295177350325118548e-03
4.573999999999999844e+00 2.261177379825216049e-03
4.575000000000000178e+00 2.229935758681690552e-03
4.576000000000000512e+00 2.202699214358511213e-03
4.576999999999999957e+00 2.180846682170341222e-03
4.578000000000000291e+00 2.165796552107653213e-03
4.578999999999999737e+00 2.158895676561680028e-03
4.580000000000000071e+00 2.161324425809356582e-03
4.581000000000000405e+00 2.174023575141989344e-03
4.581999999999999851e+00 2.197647172291824959e-03
4.583000000000000185e+00 2.232591060993938115e-03
4.584000000000000519e+00 2.279061449536671970e-03
4.584999999999999964e+00 2.337159069437927308e-03
4.586000000000000298e+00 2.406984527388189576e-03
4.586999999999999744e+00 2.488715785856174256e-03
4.588000000000000078e+00 2.582657717501804420e-03
4.589000000000000412e+00 2.689204354425554170e-03
4.589999999999999858e+00 2.808769190493136478e-03
4.591000000000000192e+00 2.941662198368737071e-03
4.592000000000000526e+00 3.087934978273834848e-03
4.592999999999999972e+00 3.247245205339086612e-03
4.594000000000000306e+00 3.418763139965795474e-03
4.594999999999999751e+00 3.601131490114756976e-03
4.596000000000000085e+00 3.792514304672789469e-03
4.597000000000000419e+00 3.990734006477604165e-03
4.597999999999999865e+00 4.193452994755654875e-03
4.599000000000000199e+00 4.398404627604607896e-03
4.600000000000000533e+00 4.603645565317395286e-03
4.600999999999999979e+00 4.807731777272865846e-03
4.602000000000000313e+00 5.009847968987178254e-03
4.602999999999999758e+00 5.209860925190125218e-03
4.604000000000000092e+00 5.408264018422113961e-03
4.605000000000000426e+00 5.606059401789869646e-03
4.605999999999999872e+00 5.804569327083851198e-03
4.607000000000000206e+00 6.005217800733634974e-03
4.608000000000000540e+00 6.209308835330941759e-03
4.608999999999999986e+00 6.417815999282686437e-03
4.610000000000000320e+00 6.631214258299181381e-03
4.610999999999999766e+00 6.849352746168119004e-03
4.612000000000000099e+00 7.071360447506705796e-03
4.613000000000000433e+00 7.295649675397142264e-03
4.613999999999999879e+00 7.519927725291841378e-03
4.615000000000000213e+00 7.741304810639863462e-03
4.615999999999999659e+00 7.956423106256649974e-03
4.616999999999999993e+00 8.161678619502706414e-03
4.618000000000000327e+00 8.353448686838408493e-03
4.618999999999999773e+00 8.528377801415316234e-03
4.620000000000000107e+00 8.683642400044499360e-03
4.621000000000000441e+00 8.817225242158849979e-03
4.621999999999999886e+00 8.928148953808107482e-03
4.623000000000000220e+00 9.016630756467575517e-03
4.623999999999999666e+00 9.084175582362897378e-03
4.625000000000000000e+00 9.133541961749803290e-03
4.626000000000000334e+00 9.168592212343987594e-03
4.626999999999999780e+00 9.194045821599647339e-03
4.628000000000000114e+00 9.215115441785581493e-03
4.629000000000000448e+00 9.237083317988800321e-03
4.629999999999999893e+00 9.264858261819441942e-03
4.631000000000000227e+00 9.302531757923131542e-03
4.631999999999999673e+00 9.352994982088875392e-03
4.633000000000000007e+00 9.417691164864674599e-03
4.634000000000000341e+00 9.496478462080513647e-03
4.634999999999999787e+00 9.587664977853682657e-03
4.636000000000000121e+00 9.688215179535929547e-03
4.637000000000000455e+00 9.794050003389016823e-03
4.637999999999999901e+00 9.900477855277423078e-03
4.639000000000000234e+00 1.000264533498642673e-02
4.639999999999999680e+00 1.009597630324785868e-02
4.641000000000000014e+00 1.017651025319912458e-02
4.642000000000000348e+00 1.024113773639332911e-02
4.642999999999999794e+00 1.028768083401038202e-02
4.644000000000000128e+00 1.031483630401392425e-02
4.645000000000000462e+00 1.032199962209284436e-02
4.645999999999999908e+00 1.030904502970873306e-02
4.647000000000000242e+00 1.027604722011611106e-02
4.647999999999999687e+00 1.022305351405724053e-02
4.649000000000000021e+00 1.014993498701927468e-02
4.650000000000000355e+00 1.005628528918891748e-02
4.650999999999999801e+00 9.941419400974555592e-03
4.652000000000000135e+00 9.804451551284228822e-03
4.653000000000000469e+00 9.644378036092363798e-03
4.653999999999999915e+00 9.460213181248313535e-03
4.655000000000000249e+00 9.251109538095920667e-03
4.655999999999999694e+00 9.016465374985854417e-03
4.657000000000000028e+00 8.756022421648201187e-03
4.658000000000000362e+00 8.469966476159222074e-03
4.658999999999999808e+00 8.158999128331090658e-03
4.660000000000000142e+00 7.824444699505956474e-03
4.661000000000000476e+00 7.468307734013683585e-03
4.661999999999999922e+00 7.093362923666515427e-03
4.663000000000000256e+00 6.703210580605219529e-03
4.663999999999999702e+00 6.302275308160914732e-03
4.665000000000000036e+00 5.895778343793015713e-03
4.666000000000000369e+00 5.489640239148649292e-03
4.666999999999999815e+00 5.090309523262152684e-03
4.668000000000000149e+00 4.704543223995454396e-03
4.669000000000000483e+00 4.339116421177425034e-03
4.669999999999999929e+00 4.000498726381709891e-03
4.671000000000000263e+00 3.694524295342094342e-03
4.671999999999999709e+00 3.426062564897683869e-03
4.673000000000000043e+00 3.198712069783596259e-03
4.674000000000000377e+00 3.014566567848369228e-03
4.674999999999999822e+00 2.874064264320931421e-03
4.676000000000000156e+00 2.775950546442072266e-03
4.677000000000000490e+00 2.717330973924757687e-03
4.677999999999999936e+00 2.693862869840344711e-03
4.679000000000000270e+00 2.700062123825372300e-03
4.679999999999999716e+00 2.729683379772471826e-03
4.681000000000000050e+00 2.776155013724248936e-03
4.682000000000000384e+00 2.833072133084918367e-03
4.682999999999999829e+00 2.894649509752275553e-03
4.684000000000000163e+00 2.956140692651769604e-03
4.685000000000000497e+00 3.014161834326233545e-03
4.685999999999999943e+00 3.066888976667925606e-03
4.687000000000000277e+00 3.114134731200517408e-03
4.687999999999999723e+00 3.157241502148596009e-03
4.689000000000000057e+00 3.198889224238212533e-03
4.690000000000000391e+00 3.242730266749263394e-03
4.690999999999999837e+00 3.292977153515050381e-03
4.692000000000000171e+00 3.353923319368139113e-03
4.693000000000000504e+00 3.429518423567223286e-03
4.693999999999999950e+00 3.522929742063996787e-03
4.695000000000000284e+00 3.636237822677749337e-03
4.695999999999999730e+00 3.770233300020522319e-03
4.697000000000000064e+00 3.924349576494587898e-03
4.698000000000000398e+00 4.096705182637059087e-03
4.698999999999999844e+00 4.284262286768414189e-03
4.700000000000000178e+00 4.483089276994063968e-03
4.701000000000000512e+00 4.688650281907227532e-03
4.701999999999999957e+00 4.896182260759674061e-03
4.703000000000000291e+00 5.101052823830787460e-03
4.703999999999999737e+00 5.299084933213367606e-03
4.705000000000000071e+00 5.486876567973357488e-03
4.706000000000000405e+00 5.662045133641738399e-03
4.706999999999999851e+00 5.823406549463169130e-03
4.708000000000000185e+00 5.971055254620588788e-03
4.709000000000000519e+00 6.106351303998088301e-03
4.709999999999999964e+00 6.231815771322110273e-03
4.711000000000000298e+00 6.350919861924389509e-03
4.711999999999999744e+00 6.467800620493385950e-03
4.713000000000000078e+00 6.586917081238857948e-03
4.714000000000000412e+00 6.712657580035292712e-03
4.714999999999999858e+00 6.848951404342268692e-03
4.716000000000000192e+00 6.998919430258461818e-03
4.717000000000000526e+00 7.164596856316674325e-03
4.717999999999999972e+00 7.346724600858653420e-03
4.719000000000000306e+00 7.544670160672855945e-03
4.719999999999999751e+00 7.756460955928477612e-03
4.721000000000000085e+00 7.978918976618334588e-03
4.722000000000000419e+00 8.207895342183028214e-03
4.722999999999999865e+00 8.438550967454208282e-03
4.724000000000000199e+00 8.665676151264145935e-03
4.725000000000000533e+00 8.884030241936236028e-03
4.725999999999999979e+00 9.088633246177540634e-03
4.727000000000000313e+00 9.275027716834369565e-03
4.727999999999999758e+00 9.439480629850780999e-03
4.729000000000000092e+00 9.579116082476074948e-03
4.730000000000000426e+00 9.692000623314347280e-03
4.730999999999999872e+00 9.777180761902514936e-03
4.732000000000000206e+00 9.834664694179148098e-03
4.733000000000000540e+00 9.865388842398709057e-03
4.733999999999999986e+00 9.871149311308599628e-03
4.735000000000000320e+00 9.854510690794456712e-03
4.735999999999999766e+00 9.818683298816069036e-03
4.737000000000000099e+00 9.767390982513932118e-03
4.738000000000000433e+00 9.704745877636266477e-03
4.738999999999999879e+00 9.635064538156970851e-03
4.740000000000000213e+00 9.562744747635182688e-03
4.740999999999999659e+00 9.492133988445918685e-03
4.741999999999999993e+00 9.427401566617924639e-03
4.743000000000000327e+00 9.372422183975459911e-03
4.743999999999999773e+00 9.330689610100865311e-03
4.745000000000000107e+00 9.305220731662833950e-03
4.746000000000000441e+00 9.298465979466366202e-03
4.746999999999999886e+00 9.312235509509223311e-03
4.748000000000000220e+00 9.347617896180404964e-03
4.748999999999999666e+00 9.404934139959767944e-03
4.750000000000000000e+00 9.483708987261545501e-03
4.751000000000000334e+00 9.582635511718650898e-03
4.751999999999999780e+00 9.699589797325948101e-03
4.753000000000000114e+00 9.831659386239513868e-03
4.754000000000000448e+00 9.975173310977454230e-03
4.754999999999999893e+00 1.012576522146746080e-02
4.756000000000000227e+00 1.027848046751259591e-02
4.756999999999999673e+00 1.042788669779734674e-02
4.758000000000000007e+00 1.056824629776248123e-02
4.759000000000000341e+00 1.069371690512982073e-02
4.759999999999999787e+00 1.079857709823899871e-02
4.761000000000000121e+00 1.087747563100689360e-02
4.762000000000000455e+00 1.092568673932930133e-02
4.762999999999999901e+00 1.093936848342296451e-02
4.764000000000000234e+00 1.091578236850500837e-02
4.764999999999999680e+00 1.085349535653681342e-02
4.766000000000000014e+00 1.075248035329781637e-02
4.767000000000000348e+00 1.061418378732713330e-02
4.767999999999999794e+00 1.044145719898690108e-02
4.769000000000000128e+00 1.023841205181438493e-02
4.770000000000000462e+00 1.001015803401142899e-02
4.770999999999999908e+00 9.762442731200559817e-03
4.772000000000000242e+00 9.501267329488600338e-03
4.772999999999999687e+00 9.232447184048732380e-03
4.774000000000000021e+00 8.961209944743354222e-03
4.775000000000000355e+00 8.691867920423224439e-03
4.775999999999999801e+00 8.427579937396369875e-03
4.777000000000000135e+00 8.170254755588163276e-03
4.778000000000000469e+00 7.920569781175532814e-03
4.778999999999999915e+00 7.678146605189793521e-03
4.780000000000000249e+00 7.441812975015020884e-03
4.780999999999999694e+00 7.209947444744397096e-03
4.782000000000000028e+00 6.980883475849295090e-03
4.783000000000000362e+00 6.753272430205367258e-03
4.783999999999999808e+00 6.526448316605079625e-03
4.785000000000000142e+00 6.300660256807320662e-03
4.786000000000000476e+00 6.077240478038668792e-03
4.786999999999999922e+00 5.858637994464352752e-03
4.788000000000000256e+00 5.648292135828793595e-03
4.788999999999999702e+00 5.450420645329465304e-03
4.790000000000000036e+00 5.269703792400308277e-03
4.791000000000000369e+00 5.110888819956235785e-03
4.791999999999999815e+00 4.978407472345534011e-03
4.793000000000000149e+00 4.875997006418278205e-03
4.794000000000000483e+00 4.806382143463633003e-03
4.794999999999999929e+00 4.771066436189466513e-03
4.796000000000000263e+00 4.770203633772874229e-03
4.796999999999999709e+00 4.802611644683485448e-03
4.798000000000000043e+00 4.865875635694562502e-03
4.799000000000000377e+00 4.956556088152479222e-03
4.799999999999999822e+00 5.070439194050453159e-03
4.801000000000000156e+00 5.202817375763244510e-03
4.802000000000000490e+00 5.348769397430381753e-03
4.802999999999999936e+00 5.503373537181590648e-03
4.804000000000000270e+00 5.661893742406198457e-03
4.804999999999999716e+00 5.819853431031568776e-03
4.806000000000000050e+00 5.973086007560810332e-03
4.807000000000000384e+00 6.117732500855893076e-03
4.807999999999999829e+00 6.250242138826840252e-03
4.809000000000000163e+00 6.367393466943697955e-03
4.810000000000000497e+00 6.466386464758579027e-03
4.810999999999999943e+00 6.544984095790436565e-03
4.812000000000000277e+00 6.601731729132013886e-03
4.812999999999999723e+00 6.636190251220211445e-03
4.814000000000000057e+00 6.649182851098750513e-03
4.815000000000000391e+00 6.642959601924240849e-03
4.815999999999999837e+00 6.621295265949754538e-03
4.817000000000000171e+00 6.589444442487284517e-03
4.818000000000000504e+00 6.553921254184214354e-03
4.818999999999999950e+00 6.522142463034388479e-03
4.820000000000000284e+00 6.501933350549746020e-03
4.820999999999999730e+00 6.500943632390851837e-03
4.822000000000000064e+00 6.526069635046616649e-03
4.823000000000000398e+00 6.582882539313572937e-03
4.823999999999999844e+00 6.675198497957206094e-03
4.825000000000000178e+00 6.804772585563526217e-03
4.826000000000000512e+00 6.971200259502066850e-03
4.826999999999999957e+00 7.171991318149861447e-03
4.828000000000000291e+00 7.402792463013642237e-03
4.828999999999999737e+00 7.657742168514411127e-03
4.830000000000000071e+00 7.929897224037710246e-03
4.831000000000000405e+00 8.211692080117693332e-03
4.831999999999999851e+00 8.495353862706819803e-03
4.833000000000000185e+00 8.773306718568140566e-03
4.834000000000000519e+00 9.038486989489478290e-03
4.834999999999999964e+00 9.284577518245766201e-03
4.836000000000000298e+00 9.506209256835485011e-03
4.836999999999999744e+00 9.699103419211355451e-03
4.838000000000000078e+00 9.860149262442019849e-03
4.839000000000000412e+00 9.987477994219496474e-03
4.839999999999999858e+00 1.008050089347630254e-02
4.841000000000000192e+00 1.013990694903502479e-02
4.842000000000000526e+00 1.016764942454083734e-02
4.842999999999999972e+00 1.016687811902071761e-02
4.844000000000000306e+00 1.014183199922102756e-02
4.844999999999999751e+00 1.009767515418534024e-02
4.846000000000000085e+00 1.004027429880705036e-02
4.847000000000000419e+00 9.975920066188997959e-03
4.847999999999999865e+00 9.911000207377484647e-03
4.849000000000000199e+00 9.851620029535202577e-03
4.850000000000000533e+00 9.803234653217895653e-03
4.850999999999999979e+00 9.770273921494909350e-03
4.852000000000000313e+00 9.755836824280656253e-03
4.852999999999999758e+00 9.761454662686278386e-03
4.854000000000000092e+00 9.786972422316509573e-03
4.855000000000000426e+00 9.830555533368447868e-03
4.855999999999999872e+00 9.888868041462144792e-03
4.857000000000000206e+00 9.957364878972715591e-03
4.858000000000000540e+00 1.003068761316113292e-02
4.858999999999999986e+00 1.010317540295434247e-02
4.860000000000000320e+00 1.016934050205237083e-02
4.860999999999999766e+00 1.022434519413557320e-02
4.862000000000000099e+00 1.026438803149830672e-02
4.863000000000000433e+00 1.028693965149554516e-02
4.863999999999999879e+00 1.029084522477556260e-02
4.865000000000000213e+00 1.027629985107919065e-02
4.865999999999999659e+00 1.024468239680624039e-02
4.866999999999999993e+00 1.019829990803763561e-02
4.868000000000000327e+00 1.014007792311838116e-02
4.868999999999999773e+00 1.007324483953419766e-02
4.870000000000000107e+00 1.000101786991685823e-02
4.871000000000000441e+00 9.926342150549927884e-03
4.871999999999999886e+00 9.851702817954985369e-03
4.873000000000000220e+00 9.778997000631794306e-03
4.873999999999999666e+00 9.709480454207894753e-03
4.875000000000000000e+00 9.643801971345544385e-03
4.876000000000000334e+00 9.582073398283199803e-03
4.876999999999999780e+00 9.523986760033992249e-03
4.878000000000000114e+00 9.468988440126576908e-03
4.879000000000000448e+00 9.416452640641786651e-03
4.879999999999999893e+00 9.365831918957456814e-03
4.881000000000000227e+00 9.316828116749340319e-03
4.881999999999999673e+00 9.269509257699693611e-03
4.883000000000000007e+00 9.224396517449931152e-03
4.884000000000000341e+00 9.182499969910547927e-03
4.884999999999999787e+00 9.145295364325196213e-03
4.886000000000000121e+00 9.114661114964492383e-03
4.887000000000000455e+00 9.092775932179011922e-03
4.887999999999999901e+00 9.081949102440017157e-03
4.889000000000000234e+00 9.084460535959399188e-03
4.889999999999999680e+00 9.102380903270715362e-03
4.891000000000000014e+00 9.137366743198923474e-03
4.892000000000000348e+00 9.190508201840249386e-03
4.892999999999999794e+00 9.262180221749146888e-03
4.894000000000000128e+00 9.351943884716159422e-03
4.895000000000000462e+00 9.458513111756671615e-03
4.895999999999999908e+00 9.579766518532239691e-03
4.897000000000000242e+00 9.712832848707039779e-03
4.897999999999999687e+00 9.854214639573997958e-03
4.899000000000000021e+00 9.999948605515635719e-03
4.900000000000000355e+00 1.014577319280921333e-02
4.900999999999999801e+00 1.028729548612527557e-02
4.902000000000000135e+00 1.042014743314343198e-02
4.903000000000000469e+00 1.054013089468299955e-02
4.903999999999999915e+00 1.064334506809706815e-02
4.905000000000000249e+00 1.072627001805263880e-02
4.905999999999999694e+00 1.078586034150144299e-02
4.907000000000000028e+00 1.081960517885806501e-02
4.908000000000000362e+00 1.082557685837936580e-02
4.908999999999999808e+00 1.080247284485178275e-02
4.910000000000000142e+00 1.074961075482596361e-02
4.911000000000000476e+00 1.066694051136723130e-02
4.911999999999999922e+00 1.055501812937278093e-02
4.913000000000000256e+00 1.041495207639215811e-02
4.913999999999999702e+00 1.024836346204584595e-02
4.915000000000000036e+00 1.005730887493200797e-02
4.916000000000000369e+00 9.844173760929799538e-03
4.916999999999999815e+00 9.611598202141372060e-03
4.918000000000000149e+00 9.362313234958003286e-03
4.919000000000000483e+00 9.099007114724505171e-03
4.919999999999999929e+00 8.824165140009341060e-03
4.921000000000000263e+00 8.539909090677696296e-03
4.921999999999999709e+00 8.247856861335655168e-03
4.923000000000000043e+00 7.949045433226864174e-03
4.924000000000000377e+00 7.643907545370842369e-03
4.924999999999999822e+00 7.332336886132370668e-03
4.926000000000000156e+00 7.013844192122020531e-03
4.927000000000000490e+00 6.687772247183513055e-03
4.927999999999999936e+00 6.353574481935124474e-03
4.929000000000000270e+00 6.011090216500805314e-03
4.929999999999999716e+00 5.660796976267418526e-03
4.931000000000000050e+00 5.303982213542420346e-03
4.932000000000000384e+00 4.942845533063372487e-03
4.932999999999999829e+00 4.580465980865317498e-03
4.934000000000000163e+00 4.220700196780467761e-03
4.935000000000000497e+00 3.867973121590968007e-03
4.935999999999999943e+00 3.526997178693659727e-03
4.937000000000000277e+00 3.202463438227069661e-03
4.937999999999999723e+00 2.898752821339303960e-03
4.939000000000000057e+00 2.619650229123065849e-03
4.940000000000000391e+00 2.368132423061324043e-03
4.940999999999999837e+00 2.146220477220169530e-03
4.942000000000000171e+00 1.954908787818869596e-03
4.943000000000000504e+00 1.794190749301351846e-03
4.943999999999999950e+00 1.663148774752365704e-03
4.945000000000000284e+00 1.560128604047473968e-03
4.945999999999999730e+00 1.482943471931390256e-03
4.947000000000000064e+00 1.429142542057285342e-03
4.948000000000000398e+00 1.396250450449438739e-03
4.948999999999999844e+00 1.382018833093971028e-03
4.950000000000000178e+00 1.384626164987080117e-03
4.951000000000000512e+00 1.402811783463313658e-03
4.951999999999999957e+00 1.435956180384321797e-03
4.953000000000000291e+00 1.484047719490331303e-03
4.953999999999999737e+00 1.547592934657530603e-03
4.955000000000000071e+00 1.627457103265920243e-03
4.956000000000000405e+00 1.724637679459937751e-03
4.956999999999999851e+00 1.840030124482999090e-03
4.958000000000000185e+00 1.974191694661302145e-03
4.959000000000000519e+00 2.127132638121836082e-03
4.959999999999999964e+00 2.298164298255440854e-03
4.961000000000000298e+00 2.485809524214956882e-03
4.961999999999999744e+00 2.687801147988203802e-03
4.963000000000000078e+00 2.901145105956127925e-03
4.964000000000000412e+00 3.122241973074368904e-03
4.964999999999999858e+00 3.347065205738782110e-03
4.966000000000000192e+00 3.571380578474120469e-03
4.967000000000000526e+00 3.790966798011322168e-03
4.967999999999999972e+00 4.001848886394753294e-03
4.969000000000000306e+00 4.200509631980045393e-03
4.969999999999999751e+00 4.384096366074515840e-03
4.971000000000000085e+00 4.550552626287250602e-03
4.972000000000000419e+00 4.698749653505073301e-03
4.972999999999999865e+00 4.828516740514235579e-03
4.974000000000000199e+00 4.940658805029740468e-03
4.975000000000000533e+00 5.036884413876186947e-03
4.975999999999999979e+00 5.119684397039146566e-03
4.977000000000000313e+00 5.192166621317705413e-03
4.977999999999999758e+00 5.257827704816491268e-03
4.979000000000000092e+00 5.320341596563827116e-03
4.980000000000000426e+00 5.383295652945300006e-03
4.980999999999999872e+00 5.449960800016572307e-03
4.982000000000000206e+00 5.523066964812185960e-03
4.983000000000000540e+00 5.604622184636064326e-03
4.983999999999999986e+00 5.695797728814305620e-03
4.985000000000000320e+00 5.796880782719854991e-03
4.985999999999999766e+00 5.907288051704854062e-03
4.987000000000000099e+00 6.025647730509846485e-03
4.988000000000000433e+00 6.149953792016889242e-03
4.988999999999999879e+00 6.277728533609161846e-03
4.990000000000000213e+00 6.406227919185126032e-03
4.991000000000000547e+00 6.532611785905607753e-03
4.991999999999999993e+00 6.654104033381627419e-03
4.993000000000000327e+00 6.768103991208407159e-03
4.993999999999999773e+00 6.872223425228578264e-03
4.995000000000000107e+00 6.964325172811166795e-03
4.996000000000000441e+00 7.042473418483230323e-03
4.996999999999999886e+00 7.104892171277207499e-03
4.998000000000000220e+00 7.149908829152340495e-03
4.998999999999999666e+00 7.175915004799257937e-03
5.000000000000000000e+00 7.181335837462110572e-03
5.001000000000000334e+00 7.164636690187889748e-03
5.001999999999999780e+00 7.124339536954954824e-03
5.003000000000000114e+00 7.059077319249693061e-03
5.004000000000000448e+00 6.967648059842075636e-03
5.004999999999999893e+00 6.849089868248009125e-03
5.006000000000000227e+00 6.702736208487923911e-03
5.006999999999999673e+00 6.528296114464868412e-03
5.008000000000000007e+00 6.325915137621415663e-03
5.009000000000000341e+00 6.096242507482509121e-03
5.009999999999999787e+00 5.840486940402771047e-03
5.011000000000000121e+00 5.560477829234852960e-03
5.012000000000000455e+00 5.258696670682276413e-03
5.012999999999999901e+00 4.938276826608184802e-03
5.014000000000000234e+00 4.602971672654973360e-03
5.014999999999999680e+00 4.257056483509811563e-03
5.016000000000000014e+00 3.905176807754090398e-03
5.017000000000000348e+00 3.552113965291932296e-03
5.017999999999999794e+00 3.202530478234712989e-03
5.019000000000000128e+00 2.860670082739393515e-03
5.020000000000000462e+00 2.530071634508948477e-03
5.020999999999999908e+00 2.213319169479681641e-03
5.022000000000000242e+00 1.911849584643390745e-03
5.022999999999999687e+00 1.625856640812907688e-03
5.024000000000000021e+00 1.354300804446827199e-03
5.025000000000000355e+00 1.095026765495551307e-03
5.025999999999999801e+00 8.450090075103937554e-04
5.027000000000000135e+00 6.006530806037642606e-04
5.028000000000000469e+00 3.581795952486449444e-04
5.028999999999999915e+00 1.140300013201277273e-04
5.030000000000000249e+00 -1.347500609714134877e-04
5.030999999999999694e+00 -3.901908754743450944e-04
5.032000000000000028e+00 -6.531837506831610291e-04
5.033000000000000362e+00 -9.233970033931913901e-04
5.033999999999999808e+00 -1.199335926669453569e-03
5.035000000000000142e+00 -1.478529315948125863e-03
5.036000000000000476e+00 -1.757845518061269732e-03
5.036999999999999922e+00 -2.033864095639852185e-03
5.038000000000000256e+00 -2.303278392416460620e-03
5.038999999999999702e+00 -2.563257488075682509e-03
5.040000000000000036e+00 -2.811742315789009846e-03
5.041000000000000369e+00 -3.047629438008585181e-03
5.041999999999999815e+00 -3.270848336050793774e-03
5.043000000000000149e+00 -3.482321270095183659e-03
5.044000000000000483e+00 -3.683811359832512254e-03
5.044999999999999929e+00 -3.877725311217278346e-03
5.046000000000000263e+00 -4.066855730398665457e-03
5.046999999999999709e+00 -4.254121098790586419e-03
5.048000000000000043e+00 -4.442305598503890236e-03
5.049000000000000377e+00 -4.633821653950338966e-03
5.049999999999999822e+00 -4.830511346016328443e-03
5.051000000000000156e+00 -5.033490670478716657e-03
5.052000000000000490e+00 -5.243027286886999330e-03
5.052999999999999936e+00 -5.458486615141708645e-03
5.054000000000000270e+00 -5.678309779063769533e-03
5.054999999999999716e+00 -5.900039444380478747e-03
5.056000000000000050e+00 -6.120400222679229889e-03
5.057000000000000384e+00 -6.335399287413019838e-03
5.057999999999999829e+00 -6.540454102194045993e-03
5.059000000000000163e+00 -6.730558372807698975e-03
5.060000000000000497e+00 -6.900423680705905852e-03
5.060999999999999943e+00 -7.044673452910077058e-03
5.062000000000000277e+00 -7.158007376782832450e-03
5.062999999999999723e+00 -7.235405399636784911e-03
5.064000000000000057e+00 -7.272294279669492753e-03
5.065000000000000391e+00 -7.264702051427307343e-03
5.065999999999999837e+00 -7.209423101194341495e-03
5.067000000000000171e+00 -7.104146185454740525e-03
5.068000000000000504e+00 -6.947554510803660537e-03
5.068999999999999950e+00 -6.739419469920179991e-03
5.070000000000000284e+00 -6.480677465083651070e-03
5.070999999999999730e+00 -6.173462151292804893e-03
5.072000000000000064e+00 -5.821110859764111467e-03
5.073000000000000398e+00 -5.428142398756295728e-03
5.073999999999999844e+00 -5.000139968883740398e-03
5.075000000000000178e+00 -4.543571059073647604e-03
5.076000000000000512e+00 -4.065536441564223356e-03
5.076999999999999957e+00 -3.573437951984848645e-03
5.078000000000000291e+00 -3.074592754220777102e-03
5.078999999999999737e+00 -2.575827865594005478e-03
5.080000000000000071e+00 -2.083111779397685184e-03
5.081000000000000405e+00 -1.601241259157569529e-03
5.081999999999999851e+00 -1.133637815430352204e-03
5.083000000000000185e+00 -6.822826773816341667e-04
5.084000000000000519e+00 -2.477884580928596319e-04
5.084999999999999964e+00 1.704015701667671633e-04
5.086000000000000298e+00 5.737169367502021949e-04
5.086999999999999744e+00 9.640902962824258061e-04
5.088000000000000078e+00 1.343587379742101949e-03
5.089000000000000412e+00 1.714061541283604757e-03
5.089999999999999858e+00 2.076880059648823773e-03
5.091000000000000192e+00 2.432764014779595536e-03
5.092000000000000526e+00 2.781729904643052455e-03
5.092999999999999972e+00 3.123139971228587608e-03
5.094000000000000306e+00 3.455866682082460537e-03
5.094999999999999751e+00 3.778489822444010358e-03
5.096000000000000085e+00 4.089528795274167093e-03
5.097000000000000419e+00 4.387643669199817187e-03
5.097999999999999865e+00 4.671792155383339140e-03
5.099000000000000199e+00 4.941325594994846679e-03
5.100000000000000533e+00 5.195970410825688848e-03
5.100999999999999979e+00 5.435795185265194888e-03
5.102000000000000313e+00 5.661081397668280349e-03
5.102999999999999758e+00 5.872230129286740152e-03
5.104000000000000092e+00 6.069636413172809115e-03
5.105000000000000426e+00 6.253623977833860578e-03
5.105999999999999872e+00 6.424397049129474020e-03
5.107000000000000206e+00 6.582083481687199533e-03
5.108000000000000540e+00 6.726776111397529505e-03
5.108999999999999986e+00 6.858622973594724788e-03
5.110000000000000320e+00 6.977876890327331001e-03
5.110999999999999766e+00 7.084974673160502993e-03
5.112000000000000099e+00 7.180554401623026953e-03
5.113000000000000433e+00 7.265462264420127596e-03
5.113999999999999879e+00 7.340722934968718812e-03
5.115000000000000213e+00 7.407499581905947587e-03
5.116000000000000547e+00 7.467063447443078594e-03
5.116999999999999993e+00 7.520781092735325316e-03
5.118000000000000327e+00 7.570097026558524067e-03
5.118999999999999773e+00 7.616557838930912080e-03
5.120000000000000107e+00 7.661817140375759214e-03
5.121000000000000441e+00 7.707616436141791552e-03
5.121999999999999886e+00 7.755736770383862659e-03
5.123000000000000220e+00 7.807868025721800484e-03
5.123999999999999666e+00 7.865444354614101186e-03
5.125000000000000000e+00 7.929419907420394084e-03
5.126000000000000334e+00 8.000005784918939877e-03
5.126999999999999780e+00 8.076473131968148894e-03
5.128000000000000114e+00 8.156974068945234066e-03
5.129000000000000448e+00 8.238474650152890696e-03
5.129999999999999893e+00 8.316789565460593059e-03
5.131000000000000227e+00 8.386765241816886846e-03
5.131999999999999673e+00 8.442579096637531713e-03
5.133000000000000007e+00 8.478123099139183577e-03
5.134000000000000341e+00 8.487463456962737393e-03
5.134999999999999787e+00 8.465305019890029953e-03
5.136000000000000121e+00 8.407453876088405442e-03
5.137000000000000455e+00 8.311227215156032772e-03
5.137999999999999901e+00 8.175750127246757260e-03
5.139000000000000234e+00 8.002160026176843161e-03
5.139999999999999680e+00 7.793654319134925637e-03
5.141000000000000014e+00 7.555398221721023114e-03
5.142000000000000348e+00 7.294269159016991341e-03
5.142999999999999794e+00 7.018483465558086713e-03
5.144000000000000128e+00 6.737107613412630577e-03
5.145000000000000462e+00 6.459510894552931634e-03
5.145999999999999908e+00 6.194808503082025256e-03
5.147000000000000242e+00 5.951341761659784471e-03
5.147999999999999687e+00 5.736229073156953392e-03
5.149000000000000021e+00 5.555041588301595952e-03
5.150000000000000355e+00 5.411624897131565512e-03
5.150999999999999801e+00 5.308039215555614664e-03
5.152000000000000135e+00 5.244638457665685115e-03
5.153000000000000469e+00 5.220245257525815002e-03
5.153999999999999915e+00 5.232375527897961502e-03
5.155000000000000249e+00 5.277508031723059274e-03
5.155999999999999694e+00 5.351365924650392999e-03
5.157000000000000028e+00 5.449146972310969783e-03
5.158000000000000362e+00 5.565734691360380536e-03
5.158999999999999808e+00 5.695874128250309754e-03
5.160000000000000142e+00 5.834296579549381676e-03
5.161000000000000476e+00 5.975819593397405267e-03
5.161999999999999922e+00 6.115439080705982987e-03
5.163000000000000256e+00 6.248417883904550281e-03
5.163999999999999702e+00 6.370341741989383848e-03
5.165000000000000036e+00 6.477202895514873673e-03
5.166000000000000369e+00 6.565473179538932821e-03
5.166999999999999815e+00 6.632151490098802012e-03
5.168000000000000149e+00 6.674810714784996588e-03
5.169000000000000483e+00 6.691627179107749804e-03
5.169999999999999929e+00 6.681405527336692178e-03
5.171000000000000263e+00 6.643571642692264016e-03
5.171999999999999709e+00 6.578165975616126482e-03
5.173000000000000043e+00 6.485819356576341677e-03
5.174000000000000377e+00 6.367700737410744889e-03
5.174999999999999822e+00 6.225457704278125615e-03
5.176000000000000156e+00 6.061127412063338667e-03
5.177000000000000490e+00 5.877024242765619896e-03
5.177999999999999936e+00 5.675620804326912509e-03
5.179000000000000270e+00 5.459420705920821348e-03
5.179999999999999716e+00 5.230852098713944381e-03
5.181000000000000050e+00 4.992166816179214629e-03
5.182000000000000384e+00 4.745368710775219739e-03
5.182999999999999829e+00 4.492190793947467738e-03
5.184000000000000163e+00 4.234099832765997502e-03
5.185000000000000497e+00 3.972330520917439003e-03
5.185999999999999943e+00 3.707948865459909007e-03
5.187000000000000277e+00 3.441919218697411624e-03
5.187999999999999723e+00 3.175167253535561042e-03
5.189000000000000057e+00 2.908644863587011957e-03
5.190000000000000391e+00 2.643365719689653309e-03
5.190999999999999837e+00 2.380444227222482372e-03
5.192000000000000171e+00 2.121111451787875083e-03
5.193000000000000504e+00 1.866714343748620717e-03
5.193999999999999950e+00 1.618736396608409702e-03
5.195000000000000284e+00 1.378793102947215975e-03
5.195999999999999730e+00 1.148651737559916886e-03
5.197000000000000064e+00 9.302338425429908155e-04
5.198000000000000398e+00 7.256298061928910786e-04
5.198999999999999844e+00 5.370872703308562273e-04
5.200000000000000178e+00 3.669896802427515784e-04
5.201000000000000512e+00 2.178109424433459962e-04
5.201999999999999957e+00 9.206095458932187794e-05
5.203000000000000291e+00 -7.842373922735575831e-06
5.203999999999999737e+00 -7.969025607079093236e-05
5.205000000000000071e+00 -1.216138423117281138e-04
5.206000000000000405e+00 -1.322582013695885724e-04
5.206999999999999851e+00 -1.109154329081632874e-04
5.208000000000000185e+00 -5.764658371367088752e-05
5.209000000000000519e+00 2.663475684405135145e-05
5.209999999999999964e+00 1.401460918725646058e-04
5.211000000000000298e+00 2.802479437643967805e-04
5.211999999999999744e+00 4.435734883173704296e-04
5.213000000000000078e+00 6.261789139047270903e-04
5.214000000000000412e+00 8.237401168479117691e-04
5.214999999999999858e+00 1.031783145301997957e-03
5.216000000000000192e+00 1.245894312428165365e-03
5.217000000000000526e+00 1.461928659424169058e-03
5.217999999999999972e+00 1.676150649189225763e-03
5.219000000000000306e+00 1.885354843928082474e-03
5.219999999999999751e+00 2.086919640003739689e-03
5.221000000000000085e+00 2.278831005580926605e-03
5.222000000000000419e+00 2.459673082813598755e-03
5.222999999999999865e+00 2.628616364932487726e-03
5.224000000000000199e+00 2.785387197697675784e-03
5.225000000000000533e+00 2.930238937267982350e-03
5.225999999999999979e+00 3.063921324219836574e-03
5.227000000000000313e+00 3.187642559459514385e-03
5.227999999999999758e+00 3.303005117911986081e-03
5.229000000000000092e+00 3.411931057669579607e-03
5.230000000000000426e+00 3.516565642360558984e-03
5.230999999999999872e+00 3.619148472824198180e-03
5.232000000000000206e+00 3.721897064108291211e-03
5.233000000000000540e+00 3.826886525094290361e-03
5.233999999999999986e+00 3.935940314132526166e-03
5.235000000000000320e+00 4.050553705202823360e-03
5.235999999999999766e+00 4.171836407985825626e-03
5.237000000000000099e+00 4.300506262723352568e-03
5.238000000000000433e+00 4.436911993060795034e-03
5.238999999999999879e+00 4.581069449669640178e-03
5.240000000000000213e+00 4.732741123552207038e-03
5.241000000000000547e+00 4.891510854377017006e-03
5.241999999999999993e+00 5.056838595366965061e-03
5.243000000000000327e+00 5.228132333078829193e-03
5.243999999999999773e+00 5.404730853680008579e-03
5.245000000000000107e+00 5.585879350775825244e-03
5.246000000000000441e+00 5.770631162174744144e-03
5.246999999999999886e+00 5.957713037080643141e-03
5.248000000000000220e+00 6.145363015308664099e-03
5.248999999999999666e+00 6.331177363090106924e-03
5.250000000000000000e+00 6.511965097094079939e-03
5.251000000000000334e+00 6.683681462046222807e-03
5.251999999999999780e+00 6.841443823101965929e-03
5.253000000000000114e+00 6.979651094919658849e-03
5.254000000000000448e+00 7.092219583611428582e-03
5.254999999999999893e+00 7.172893029875200901e-03
5.256000000000000227e+00 7.215641309115461595e-03
5.256999999999999673e+00 7.215083318843759294e-03
5.258000000000000007e+00 7.166905208555318305e-03
5.259000000000000341e+00 7.068233833469164500e-03
5.259999999999999787e+00 6.917941005120548451e-03
5.261000000000000121e+00 6.716819191890942113e-03
5.262000000000000455e+00 6.467648873825610281e-03
5.262999999999999901e+00 6.175124423695570533e-03
5.264000000000000234e+00 5.845625979227537725e-03
5.264999999999999680e+00 5.486902183065496021e-03
5.266000000000000014e+00 5.107625109184355319e-03
5.267000000000000348e+00 4.716903291335359204e-03
5.267999999999999794e+00 4.323757587848831366e-03
5.269000000000000128e+00 3.936599909522477125e-03
5.270000000000000462e+00 3.562786082231700260e-03
5.270999999999999908e+00 3.208223676940913979e-03
5.272000000000000242e+00 2.877071578546112635e-03
5.272999999999999687e+00 2.571579470117875670e-03
5.274000000000000021e+00 2.292024932513423395e-03
5.275000000000000355e+00 2.036767042584715359e-03
5.275999999999999801e+00 1.802417091585208769e-03
5.277000000000000135e+00 1.584098550700463893e-03
5.278000000000000469e+00 1.375799279952724012e-03
5.278999999999999915e+00 1.170793364563375849e-03
5.280000000000000249e+00 9.620897501047810879e-04
5.280999999999999694e+00 7.429151229703757691e-04
5.282000000000000028e+00 5.071517549774210310e-04
5.283000000000000362e+00 2.497338303663269973e-04
5.283999999999999808e+00 -3.302103441838733080e-05
5.285000000000000142e+00 -3.431822116762149491e-04
5.286000000000000476e+00 -6.810946472605286300e-04
5.286999999999999922e+00 -1.045367966964936461e-03
5.288000000000000256e+00 -1.432969658589098487e-03
5.288999999999999702e+00 -1.839432879532581968e-03
5.290000000000000036e+00 -2.259138158342163111e-03
5.291000000000000369e+00 -2.685672123108586752e-03
5.291999999999999815e+00 -3.112229517707446134e-03
5.293000000000000149e+00 -3.532052214110371728e-03
5.294000000000000483e+00 -3.938852075576677360e-03
5.294999999999999929e+00 -4.327216161870149277e-03
5.296000000000000263e+00 -4.692944440833966661e-03
5.296999999999999709e+00 -5.033307312008046888e-03
5.298000000000000043e+00 -5.347198414655781121e-03
5.299000000000000377e+00 -5.635143752486475484e-03
5.299999999999999822e+00 -5.899206708128781895e-03
5.301000000000000156e+00 -6.142756523149906292e-03
5.302000000000000490e+00 -6.370117636098284082e-03
5.302999999999999936e+00 -6.586151840832027426e-03
5.304000000000000270e+00 -6.795796568045018790e-03
5.304999999999999716e+00 -7.003613420870106673e-03
5.306000000000000050e+00 -7.213367582023925625e-03
5.307000000000000384e+00 -7.427736347212568480e-03
5.307999999999999829e+00 -7.648098243193113092e-03
5.309000000000000163e+00 -7.874500785060894320e-03
5.310000000000000497e+00 -8.105727806203560579e-03
5.310999999999999943e+00 -8.339554964813776505e-03
5.312000000000000277e+00 -8.573045783650650939e-03
5.312999999999999723e+00 -8.802927504948227649e-03
5.314000000000000057e+00 -9.025981831744777847e-03
5.315000000000000391e+00 -9.239367418584377295e-03
5.315999999999999837e+00 -9.440886572004491412e-03
5.317000000000000171e+00 -9.629121039811391197e-03
5.318000000000000504e+00 -9.803450590522488559e-03
5.318999999999999950e+00 -9.963977427575852058e-03
5.320000000000000284e+00 -1.011134546767277972e-02
5.320999999999999730e+00 -1.024653827599289989e-02
5.322000000000000064e+00 -1.037065251987503642e-02
5.323000000000000398e+00 -1.048471618423980553e-02
5.323999999999999844e+00 -1.058956165827471332e-02
5.325000000000000178e+00 -1.068576349017757998e-02
5.326000000000000512e+00 -1.077361430644101226e-02
5.326999999999999957e+00 -1.085316670580126555e-02
5.328000000000000291e+00 -1.092423558954924365e-02
5.328999999999999737e+00 -1.098642480196357352e-02
5.330000000000000071e+00 -1.103908106508670779e-02
5.331000000000000405e+00 -1.108123796681031135e-02
5.331999999999999851e+00 -1.111149695459496926e-02
5.333000000000000185e+00 -1.112790253495430683e-02
5.334000000000000519e+00 -1.112783815565774465e-02
5.334999999999999964e+00 -1.110796857238558963e-02
5.336000000000000298e+00 -1.106425286669718636e-02
5.336999999999999744e+00 -1.099203977150272141e-02
5.338000000000000078e+00 -1.088627004620865840e-02
5.339000000000000412e+00 -1.074175398028046589e-02
5.339999999999999858e+00 -1.055352351991957482e-02
5.341000000000000192e+00 -1.031722157551842947e-02
5.342000000000000526e+00 -1.002943357407410155e-02
5.342999999999999972e+00 -9.688024451489682387e-03
5.344000000000000306e+00 -9.292327378346579292e-03
5.344999999999999751e+00 -8.843251030544669114e-03
5.346000000000000085e+00 -8.343192828878447792e-03
5.347000000000000419e+00 -7.795883632796573801e-03
5.347999999999999865e+00 -7.206072143941434291e-03
5.349000000000000199e+00 -6.579154535243196371e-03
5.350000000000000533e+00 -5.920792356824480795e-03
5.350999999999999979e+00 -5.236554355589520537e-03
5.352000000000000313e+00 -4.531647467588700157e-03
5.352999999999999758e+00 -3.810751237366537258e-03
5.354000000000000092e+00 -3.077979934168652808e-03
5.355000000000000426e+00 -2.336955996202203997e-03
5.355999999999999872e+00 -1.590962263832945960e-03
5.357000000000000206e+00 -8.431598144221091884e-04
5.358000000000000540e+00 -9.678178950932848587e-05
5.358999999999999986e+00 6.446896979072809508e-04
5.360000000000000320e+00 1.377437384089815961e-03
5.360999999999999766e+00 2.097303973462018474e-03
5.362000000000000099e+00 2.799885363958024096e-03
5.363000000000000433e+00 3.480725966811276488e-03
5.363999999999999879e+00 4.135537468485590493e-03
5.365000000000000213e+00 4.760422154790551301e-03
5.366000000000000547e+00 5.352079430214306058e-03
5.366999999999999993e+00 5.907917798959965404e-03
5.368000000000000327e+00 6.426112639059160074e-03
5.368999999999999773e+00 6.905553138882592097e-03
5.370000000000000107e+00 7.345738926618011581e-03
5.371000000000000441e+00 7.746636673027428380e-03
5.371999999999999886e+00 8.108527085124226166e-03
5.373000000000000220e+00 8.431897426240069979e-03
5.374000000000000554e+00 8.717362942605808712e-03
5.375000000000000000e+00 8.965656256419212919e-03
5.376000000000000334e+00 9.177653785386801627e-03
5.376999999999999780e+00 9.354403313646942469e-03
5.378000000000000114e+00 9.497164165052951121e-03
5.379000000000000448e+00 9.607415679883194240e-03
5.379999999999999893e+00 9.686808012392682243e-03
5.381000000000000227e+00 9.737092918901561756e-03
5.381999999999999673e+00 9.760009928359786660e-03
5.383000000000000007e+00 9.757175007914972373e-03
5.384000000000000341e+00 9.729975072063667615e-03
5.384999999999999787e+00 9.679512605150231500e-03
5.386000000000000121e+00 9.606562050370973799e-03
5.387000000000000455e+00 9.511611342272071473e-03
5.387999999999999901e+00 9.394920580275792008e-03
5.389000000000000234e+00 9.256601409389242710e-03
5.389999999999999680e+00 9.096711502966361648e-03
5.391000000000000014e+00 8.915327107106652341e-03
5.392000000000000348e+00 8.712600326884640048e-03
5.392999999999999794e+00 8.488791102332303093e-03
5.394000000000000128e+00 8.244293561777556525e-03
5.395000000000000462e+00 7.979662914412977842e-03
5.395999999999999908e+00 7.695626975573729989e-03
5.397000000000000242e+00 7.393132992448717133e-03
5.397999999999999687e+00 7.073407089622060946e-03
5.399000000000000021e+00 6.738007613916919755e-03
5.400000000000000355e+00 6.388885574725985950e-03
5.400999999999999801e+00 6.028394796128421287e-03
5.402000000000000135e+00 5.659287897927205505e-03
5.403000000000000469e+00 5.284652526214213622e-03
5.403999999999999915e+00 4.907790866660486848e-03
5.405000000000000249e+00 4.532067446465629958e-03
5.405999999999999694e+00 4.160748529158921245e-03
5.407000000000000028e+00 3.796819952901668484e-03
5.408000000000000362e+00 3.442846709221548951e-03
5.408999999999999808e+00 3.100839357571149538e-03
5.410000000000000142e+00 2.772189537238097749e-03
5.411000000000000476e+00 2.457641838701494965e-03
5.411999999999999922e+00 2.157320198857347153e-03
5.413000000000000256e+00 1.870792814382537346e-03
5.413999999999999702e+00 1.597200106329045187e-03
5.415000000000000036e+00 1.335355922600815499e-03
5.416000000000000369e+00 1.083906829874730932e-03
5.416999999999999815e+00 8.414757652222490131e-04
5.418000000000000149e+00 6.067878023696037177e-04
5.419000000000000483e+00 3.788062283895549673e-04
5.419999999999999929e+00 1.568230723408113190e-04
5.421000000000000263e+00 -5.943233220191325862e-05
5.421999999999999709e+00 -2.697378726981213243e-04
5.423000000000000043e+00 -4.733582803787930488e-04
5.424000000000000377e+00 -6.690446906894422039e-04
5.424999999999999822e+00 -8.550910643257503361e-04
5.426000000000000156e+00 -1.029452151183706974e-03
5.427000000000000490e+00 -1.189879520186008875e-03
5.427999999999999936e+00 -1.334136028421579632e-03
5.429000000000000270e+00 -1.460212759079490899e-03
5.429999999999999716e+00 -1.566579077800479402e-03
5.431000000000000050e+00 -1.652431883763670313e-03
5.432000000000000384e+00 -1.717908162311600987e-03
5.432999999999999829e+00 -1.764270822492507119e-03
5.434000000000000163e+00 -1.794006971329500238e-03
5.435000000000000497e+00 -1.810859479183349417e-03
5.435999999999999943e+00 -1.819740408990651705e-03
5.437000000000000277e+00 -1.826567267507331034e-03
5.437999999999999723e+00 -1.837967022435623267e-03
5.439000000000000057e+00 -1.860901169407564891e-03
5.440000000000000391e+00 -1.902197080714872505e-03
5.440999999999999837e+00 -1.968057909847845989e-03
5.442000000000000171e+00 -2.063553753359402294e-03
5.443000000000000504e+00 -2.192136814002237054e-03
5.443999999999999950e+00 -2.355273359817733510e-03
5.445000000000000284e+00 -2.552166496825593496e-03
5.445999999999999730e+00 -2.779662860318453214e-03
5.447000000000000064e+00 -3.032346158249499008e-03
5.448000000000000398e+00 -3.302782936710949024e-03
5.448999999999999844e+00 -3.581942581897827518e-03
5.450000000000000178e+00 -3.859736484518298642e-03
5.451000000000000512e+00 -4.125647702864910886e-03
5.451999999999999957e+00 -4.369363952212566848e-03
5.453000000000000291e+00 -4.581395222471354965e-03
5.453999999999999737e+00 -4.753603794953985794e-03
5.455000000000000071e+00 -4.879617087441811760e-03
5.456000000000000405e+00 -4.955094873107912523e-03
5.456999999999999851e+00 -4.977824092872315358e-03
5.458000000000000185e+00 -4.947675161489451488e-03
5.459000000000000519e+00 -4.866415546742873868e-03
5.459999999999999964e+00 -4.737406211144716724e-03
5.461000000000000298e+00 -4.565237594763755374e-03
5.461999999999999744e+00 -4.355320776021275216e-03
5.463000000000000078e+00 -4.113474778340199360e-03
5.464000000000000412e+00 -3.845571842976673593e-03
5.464999999999999858e+00 -3.557216980405459271e-03
5.466000000000000192e+00 -3.253506342064232167e-03
5.467000000000000526e+00 -2.938865570202571498e-03
5.467999999999999972e+00 -2.616956726321874750e-03
5.469000000000000306e+00 -2.290632189155710537e-03
5.469999999999999751e+00 -1.961931960519038096e-03
5.471000000000000085e+00 -1.632132563125461306e-03
5.472000000000000419e+00 -1.301802591433528361e-03
5.472999999999999865e+00 -9.708852987814316693e-04
5.474000000000000199e+00 -6.388132580399169189e-04
5.475000000000000533e+00 -3.046443938579895361e-04
5.475999999999999979e+00 3.279017192884328962e-05
5.477000000000000313e+00 3.746803635112898193e-04
5.477999999999999758e+00 7.220519429992014330e-04
5.479000000000000092e+00 1.075546509036705289e-03
5.480000000000000426e+00 1.435246815178435002e-03
5.480999999999999872e+00 1.800531290925104499e-03
5.482000000000000206e+00 2.169998512087459482e-03
5.483000000000000540e+00 2.541459834364071142e-03
5.483999999999999986e+00 2.912038681720686018e-03
5.485000000000000320e+00 3.278322788286173930e-03
5.485999999999999766e+00 3.636600769989519442e-03
5.487000000000000099e+00 3.983118972261341650e-03
5.488000000000000433e+00 4.314333457132507252e-03
5.488999999999999879e+00 4.627119632093593463e-03
5.490000000000000213e+00 4.918939127313316784e-03
5.491000000000000547e+00 5.187901173389929121e-03
5.491999999999999993e+00 5.432764274332845152e-03
5.493000000000000327e+00 5.652851431606769825e-03
5.493999999999999773e+00 5.847917984365420992e-03
5.495000000000000107e+00 6.017989126289140234e-03
5.496000000000000441e+00 6.163196531452908716e-03
5.496999999999999886e+00 6.283658236798178413e-03
5.498000000000000220e+00 6.379370663783340452e-03
5.499000000000000554e+00 6.450161695964416568e-03
5.500000000000000000e+00 6.495695577953884518e-03
5.501000000000000334e+00 6.515545308505394165e-03
5.501999999999999780e+00 6.509264180032389886e-03
5.503000000000000114e+00 6.476533058336700517e-03
5.504000000000000448e+00 6.417274466351560389e-03
5.504999999999999893e+00 6.331794132841980435e-03
5.506000000000000227e+00 6.220904736991785498e-03
5.506999999999999673e+00 6.086016218740353603e-03
5.508000000000000007e+00 5.929189946824411916e-03
5.509000000000000341e+00 5.753139878958458096e-03
5.509999999999999787e+00 5.561190786512224850e-03
5.511000000000000121e+00 5.357154316840472517e-03
5.512000000000000455e+00 5.145171451670070735e-03
5.512999999999999901e+00 4.929508120075641250e-03
5.514000000000000234e+00 4.714309838599071989e-03
5.514999999999999680e+00 4.503363622918454476e-03
5.516000000000000014e+00 4.299880086045105784e-03
5.517000000000000348e+00 4.106298108060740457e-03
5.517999999999999794e+00 3.924140180239097525e-03
5.519000000000000128e+00 3.753937523683653459e-03
5.520000000000000462e+00 3.595228611950521732e-03
5.520999999999999908e+00 3.446588765337023352e-03
5.522000000000000242e+00 3.305742997783621320e-03
5.522999999999999687e+00 3.169711964505271626e-03
5.524000000000000021e+00 3.034989917056989030e-03
5.525000000000000355e+00 2.897750268157109517e-03
5.525999999999999801e+00 2.754093244869334003e-03
5.527000000000000135e+00 2.600288278367797641e-03
5.528000000000000469e+00 2.433037662847619548e-03
5.528999999999999915e+00 2.249758255228592740e-03
5.530000000000000249e+00 2.048830037564714109e-03
5.530999999999999694e+00 1.829816944661181045e-03
5.532000000000000028e+00 1.593599539105120368e-03
5.533000000000000362e+00 1.342447821564907552e-03
5.533999999999999808e+00 1.079946570650727657e-03
5.535000000000000142e+00 8.108128376003810372e-04
5.536000000000000476e+00 5.405736989451319450e-04
5.536999999999999922e+00 2.751419011252001891e-04
5.538000000000000256e+00 2.032243860824804502e-05
5.538999999999999702e+00 -2.187226272849179354e-04
5.540000000000000036e+00 -4.379634910977777676e-04
5.541000000000000369e+00 -6.349196132824152594e-04
5.541999999999999815e+00 -8.089352075426516769e-04
5.543000000000000149e+00 -9.612943141551847379e-04
5.544000000000000483e+00 -1.095166760307455297e-03
5.544999999999999929e+00 -1.215350015100312734e-03
5.546000000000000263e+00 -1.327887926061520254e-03
5.546999999999999709e+00 -1.439564490381861368e-03
5.548000000000000043e+00 -1.557339333133328898e-03
5.549000000000000377e+00 -1.687777120189020525e-03
5.549999999999999822e+00 -1.836507082865853745e-03
5.551000000000000156e+00 -2.007798618598364247e-03
5.552000000000000490e+00 -2.204241443151966524e-03
5.552999999999999936e+00 -2.426590201303202576e-03
5.554000000000000270e+00 -2.673761481178490908e-03
5.554999999999999716e+00 -2.942964662661948921e-03
5.556000000000000050e+00 -3.229987059051391517e-03
5.557000000000000384e+00 -3.529562368451923896e-03
5.557999999999999829e+00 -3.835807006211312820e-03
5.559000000000000163e+00 -4.142695643826767998e-03
5.560000000000000497e+00 -4.444551189671729421e-03
5.560999999999999943e+00 -4.736505883718232501e-03
5.562000000000000277e+00 -5.014868590999564842e-03
5.562999999999999723e+00 -5.277432547457199669e-03
5.564000000000000057e+00 -5.523670659153372998e-03
5.565000000000000391e+00 -5.754765552588447450e-03
5.565999999999999837e+00 -5.973504261919372615e-03
5.567000000000000171e+00 -6.184019309748338758e-03
5.568000000000000504e+00 -6.391404354071950414e-03
5.568999999999999950e+00 -6.601211037484551111e-03
5.570000000000000284e+00 -6.818921883454070673e-03
5.570999999999999730e+00 -7.049380598397122707e-03
5.572000000000000064e+00 -7.296280733216064726e-03
5.573000000000000398e+00 -7.561710844615878238e-03
5.573999999999999844e+00 -7.845838016525826658e-03
5.575000000000000178e+00 -8.146696378951929010e-03
5.576000000000000512e+00 -8.460159927149973197e-03
5.576999999999999957e+00 -8.780089616742502157e-03
5.578000000000000291e+00 -9.098619433091941280e-03
5.578999999999999737e+00 -9.406649150145036595e-03
5.580000000000000071e+00 -9.694435137312561873e-03
5.581000000000000405e+00 -9.952300695994382648e-03
5.581999999999999851e+00 -1.017136366142464693e-02
5.583000000000000185e+00 -1.034425317772013839e-02
5.584000000000000519e+00 -1.046567108990662139e-02
5.584999999999999964e+00 -1.053281382146569606e-02
5.586000000000000298e+00 -1.054554203844729893e-02
5.586999999999999744e+00 -1.050630683130557817e-02
5.588000000000000078e+00 -1.041983008894954883e-02
5.589000000000000412e+00 -1.029257155980869108e-02
5.589999999999999858e+00 -1.013206737854597216e-02
5.591000000000000192e+00 -9.946207332901692635e-03
5.592000000000000526e+00 -9.742527026614610647e-03
5.592999999999999972e+00 -9.527617763151844180e-03
5.594000000000000306e+00 -9.306672943200800657e-03
5.594999999999999751e+00 -9.083234766767825374e-03
5.596000000000000085e+00 -8.859136838162832636e-03
5.597000000000000419e+00 -8.634611476086958420e-03
5.597999999999999865e+00 -8.408554394875384502e-03
5.599000000000000199e+00 -8.178885410762590930e-03
5.600000000000000533e+00 -7.942953773880238530e-03
5.600999999999999979e+00 -7.697944369923656778e-03
5.602000000000000313e+00 -7.441256814889709789e-03
5.602999999999999758e+00 -7.170793898469467187e-03
5.604000000000000092e+00 -6.885164462575693936e-03
5.605000000000000426e+00 -6.583767554940568242e-03
5.605999999999999872e+00 -6.266808084408883976e-03
5.607000000000000206e+00 -5.935216447533388923e-03
5.608000000000000540e+00 -5.590506413143983729e-03
5.608999999999999986e+00 -5.234632324106353214e-03
5.610000000000000320e+00 -4.869829615391998642e-03
5.610999999999999766e+00 -4.498473931413693797e-03
5.612000000000000099e+00 -4.122976290017019499e-03
5.613000000000000433e+00 -3.745701347745965422e-03
5.613999999999999879e+00 -3.368908726110638081e-03
5.615000000000000213e+00 -2.994720972162852584e-03
5.616000000000000547e+00 -2.625082637235932360e-03
5.616999999999999993e+00 -2.261720577261050209e-03
5.618000000000000327e+00 -1.906110232778818929e-03
5.618999999999999773e+00 -1.559437527495418979e-03
5.620000000000000107e+00 -1.222588424539460591e-03
5.621000000000000441e+00 -8.961715280993998991e-04
5.621999999999999886e+00 -5.805356592706222224e-04
5.623000000000000220e+00 -2.758507966882098794e-04
5.624000000000000554e+00 1.781470829548496279e-05
5.625000000000000000e+00 3.003748358012965072e-04
5.626000000000000334e+00 5.716252591067581606e-04
5.626999999999999780e+00 8.311498395195404676e-04
5.628000000000000114e+00 1.078258509908479063e-03
5.629000000000000448e+00 1.311961425664840992e-03
5.629999999999999893e+00 1.530994909848858946e-03
5.631000000000000227e+00 1.733890695464170061e-03
5.631999999999999673e+00 1.919062966459035222e-03
5.633000000000000007e+00 2.084928127184056037e-03
5.634000000000000341e+00 2.230042080648720997e-03
5.634999999999999787e+00 2.353227240462592382e-03
5.636000000000000121e+00 2.453678135802598269e-03
5.637000000000000455e+00 2.531049803549996566e-03
5.637999999999999901e+00 2.585507789232566363e-03
5.639000000000000234e+00 2.617771507472292994e-03
5.639999999999999680e+00 2.629114998840532090e-03
5.641000000000000014e+00 2.621323573848240683e-03
5.642000000000000348e+00 2.596676898065200349e-03
5.642999999999999794e+00 2.557849735668432482e-03
5.644000000000000128e+00 2.507836437920699969e-03
5.645000000000000462e+00 2.449807993071431537e-03
5.645999999999999908e+00 2.386980921144885980e-03
5.647000000000000242e+00 2.322430343123109246e-03
5.647999999999999687e+00 2.258921059677795364e-03
5.649000000000000021e+00 2.198748926597049892e-03
5.650000000000000355e+00 2.143591448519278821e-03
5.650999999999999801e+00 2.094423150557911395e-03
5.652000000000000135e+00 2.051455844108940503e-03
5.653000000000000469e+00 2.014168212725315002e-03
5.653999999999999915e+00 1.981366305910797158e-03
5.655000000000000249e+00 1.951287683463514416e-03
5.655999999999999694e+00 1.921740206311498608e-03
5.657000000000000028e+00 1.890254611534149991e-03
5.658000000000000362e+00 1.854243826231726042e-03
5.658999999999999808e+00 1.811143269890544676e-03
5.660000000000000142e+00 1.758534708722986947e-03
5.661000000000000476e+00 1.694268087514453876e-03
5.661999999999999922e+00 1.616506213750419250e-03
5.663000000000000256e+00 1.523779564863063721e-03
5.663999999999999702e+00 1.414997434120315953e-03
5.665000000000000036e+00 1.289439740102880537e-03
5.666000000000000369e+00 1.146728438005018393e-03
5.666999999999999815e+00 9.868154950566875288e-04
5.668000000000000149e+00 8.099446593559659268e-04
5.669000000000000483e+00 6.166203876606928414e-04
5.669999999999999929e+00 4.075666071860107741e-04
5.671000000000000263e+00 1.836875421064827828e-04
5.671999999999999709e+00 -5.399496028967095426e-05
5.673000000000000043e+00 -3.044272001586659183e-04
5.674000000000000377e+00 -5.665835299374163839e-04
5.674999999999999822e+00 -8.395655044317716512e-04
5.676000000000000156e+00 -1.122678042881020783e-03
5.677000000000000490e+00 -1.415460106838185763e-03
5.677999999999999936e+00 -1.717684179988625704e-03
5.679000000000000270e+00 -2.029289340515267985e-03
5.679999999999999716e+00 -2.350260188813196698e-03
5.681000000000000050e+00 -2.680468390525732499e-03
5.682000000000000384e+00 -3.019477099953428792e-03
5.682999999999999829e+00 -3.366368147686505611e-03
5.684000000000000163e+00 -3.719584369419140415e-03
5.685000000000000497e+00 -4.076835500980235602e-03
5.685999999999999943e+00 -4.435074561653673877e-03
5.687000000000000277e+00 -4.790558465461425795e-03
5.687999999999999723e+00 -5.138955860855802180e-03
5.689000000000000057e+00 -5.475532645796911575e-03
5.690000000000000391e+00 -5.795382978607266367e-03
5.690999999999999837e+00 -6.093654220336162941e-03
5.692000000000000171e+00 -6.365782365005606853e-03
5.693000000000000504e+00 -6.607682339299501828e-03
5.693999999999999950e+00 -6.815914859166771755e-03
5.695000000000000284e+00 -6.987768891792858414e-03
5.695999999999999730e+00 -7.121316839959555833e-03
5.697000000000000064e+00 -7.215392283868476628e-03
5.698000000000000398e+00 -7.269522590067180497e-03
5.698999999999999844e+00 -7.283820053926711065e-03
5.700000000000000178e+00 -7.258842947236950061e-03
5.701000000000000512e+00 -7.195462109778645934e-03
5.701999999999999957e+00 -7.094753304963202778e-03
5.703000000000000291e+00 -6.957920009895528224e-03
5.703999999999999737e+00 -6.786272441637861141e-03
5.705000000000000071e+00 -6.581292102848477869e-03
5.706000000000000405e+00 -6.344699522052655964e-03
5.706999999999999851e+00 -6.078621470570066618e-03
5.708000000000000185e+00 -5.785726278903770455e-03
5.709000000000000519e+00 -5.469356821098526715e-03
5.709999999999999964e+00 -5.133606165483299566e-03
5.711000000000000298e+00 -4.783322699269662581e-03
5.711999999999999744e+00 -4.424014666650726360e-03
5.713000000000000078e+00 -4.061649744129028870e-03
5.714000000000000412e+00 -3.702349769495500049e-03
5.714999999999999858e+00 -3.352049922135715183e-03
5.716000000000000192e+00 -3.016104277251671628e-03
5.717000000000000526e+00 -2.698924477685334111e-03
5.717999999999999972e+00 -2.403670368809055456e-03
5.719000000000000306e+00 -2.132040780308051223e-03
5.719999999999999751e+00 -1.884191671507806729e-03
5.721000000000000085e+00 -1.658777427630267519e-03
5.722000000000000419e+00 -1.453116520863487280e-03
5.722999999999999865e+00 -1.263466283443603205e-03
5.724000000000000199e+00 -1.085318246912983595e-03
5.725000000000000533e+00 -9.137728594581111035e-04
5.725999999999999979e+00 -7.438833808500585005e-04
5.727000000000000313e+00 -5.709565303025423977e-04
5.727999999999999758e+00 -3.908465064936417102e-04
5.729000000000000092e+00 -2.001794295580144932e-04
5.730000000000000426e+00 3.484435656563034027e-06
5.730999999999999872e+00 2.215441214117847110e-04
5.732000000000000206e+00 4.542672597344657665e-04
5.733000000000000540e+00 7.008011580722104056e-04
5.733999999999999986e+00 9.592048494657792529e-04
5.735000000000000320e+00 1.226542713537292790e-03
5.735999999999999766e+00 1.499021046440258010e-03
5.737000000000000099e+00 1.772167633178117416e-03
5.738000000000000433e+00 2.041063215584553760e-03
5.738999999999999879e+00 2.300598146745193306e-03
5.740000000000000213e+00 2.545734011460810617e-03
5.741000000000000547e+00 2.771762367590479420e-03
5.741999999999999993e+00 2.974545483678562360e-03
5.743000000000000327e+00 3.150732463160959944e-03
5.743999999999999773e+00 3.297910757055480622e-03
5.745000000000000107e+00 3.414727614149756871e-03
5.746000000000000441e+00 3.500937114022448140e-03
5.746999999999999886e+00 3.557404077186962672e-03
5.748000000000000220e+00 3.586029832892440039e-03
5.749000000000000554e+00 3.589658351992768177e-03
5.750000000000000000e+00 3.571908399605821464e-03
5.751000000000000334e+00 3.536982626000482501e-03
5.751999999999999780e+00 3.489435323728693090e-03
5.753000000000000114e+00 3.433903985217847711e-03
5.754000000000000448e+00 3.374840410103321139e-03
5.754999999999999893e+00 3.316231381329083541e-03
5.756000000000000227e+00 3.261351951961483607e-03
5.757000000000000561e+00 3.212534047248494142e-03
5.758000000000000007e+00 3.171043632902996630e-03
5.759000000000000341e+00 3.137009050920047757e-03
5.759999999999999787e+00 3.109467051093915864e-03
5.761000000000000121e+00 3.086479484576555576e-03
5.762000000000000455e+00 3.065325973581539860e-03
5.762999999999999901e+00 3.042748184321495634e-03
5.764000000000000234e+00 3.015203756408884467e-03
5.764999999999999680e+00 2.979106431882018891e-03
5.766000000000000014e+00 2.931017674487647329e-03
5.767000000000000348e+00 2.867779497344717481e-03
5.767999999999999794e+00 2.786605781438194693e-03
5.769000000000000128e+00 2.685073839439262519e-03
5.770000000000000462e+00 2.561108149491339754e-03
5.770999999999999908e+00 2.412913760469921013e-03
5.772000000000000242e+00 2.238927445038044542e-03
5.772999999999999687e+00 2.037780404489329070e-03
5.774000000000000021e+00 1.808301056295198326e-03
5.775000000000000355e+00 1.549585212668464244e-03
5.775999999999999801e+00 1.261124235962700303e-03
5.777000000000000135e+00 9.429670755461928497e-04
5.778000000000000469e+00 5.959076183972258000e-04
5.778999999999999915e+00 2.216922958546205648e-04
5.780000000000000249e+00 -1.768454474458049271e-04
5.780999999999999694e+00 -5.956872713330337498e-04
5.782000000000000028e+00 -1.029641586335351775e-03
5.783000000000000362e+00 -1.472461444603805807e-03
5.783999999999999808e+00 -1.917068912752040253e-03
5.785000000000000142e+00 -2.355851025487131021e-03
5.786000000000000476e+00 -2.781034283495974029e-03
5.786999999999999922e+00 -3.185075362524480806e-03
5.788000000000000256e+00 -3.561063575094689480e-03
5.788999999999999702e+00 -3.903064345874417140e-03
5.790000000000000036e+00 -4.206430087337351478e-03
5.791000000000000369e+00 -4.468017317081117781e-03
5.791999999999999815e+00 -4.686317969780121398e-03
5.793000000000000149e+00 -4.861506691269732242e-03
5.794000000000000483e+00 -4.995363650724361608e-03
5.794999999999999929e+00 -5.091116343051907758e-03
5.796000000000000263e+00 -5.153174107469382301e-03
5.796999999999999709e+00 -5.186813451928576346e-03
5.798000000000000043e+00 -5.197795436082057463e-03
5.799000000000000377e+00 -5.191971382481016563e-03
5.799999999999999822e+00 -5.174928937577105877e-03
5.801000000000000156e+00 -5.151664633939834030e-03
5.802000000000000490e+00 -5.126343532779132663e-03
5.802999999999999936e+00 -5.102141611255427492e-03
5.804000000000000270e+00 -5.081170918217329732e-03
5.804999999999999716e+00 -5.064513451654427054e-03
5.806000000000000050e+00 -5.052309973640248773e-03
5.807000000000000384e+00 -5.043927665305344803e-03
5.807999999999999829e+00 -5.038143346227995194e-03
5.809000000000000163e+00 -5.033347169705966809e-03
5.810000000000000497e+00 -5.027723100102807555e-03
5.810999999999999943e+00 -5.019410244741230077e-03
5.812000000000000277e+00 -5.006610506087333379e-03
5.812999999999999723e+00 -4.987687180887711257e-03
5.814000000000000057e+00 -4.961210420398075478e-03
5.815000000000000391e+00 -4.925993525423464324e-03
5.815999999999999837e+00 -4.881140308339281149e-03
5.817000000000000171e+00 -4.826110132557836878e-03
5.818000000000000504e+00 -4.760783920443913998e-03
5.818999999999999950e+00 -4.685539739184901506e-03
5.820000000000000284e+00 -4.601361690369652063e-03
5.820999999999999730e+00 -4.509871101436045693e-03
5.822000000000000064e+00 -4.413358251818047355e-03
5.823000000000000398e+00 -4.314727713610763335e-03
5.823999999999999844e+00 -4.217361713445404517e-03
5.825000000000000178e+00 -4.124915748166783566e-03
5.826000000000000512e+00 -4.041050806100267290e-03
5.826999999999999957e+00 -3.969119554528983615e-03
5.828000000000000291e+00 -3.911854867218606154e-03
5.828999999999999737e+00 -3.871099483388360830e-03
5.830000000000000071e+00 -3.847616572667510084e-03
5.831000000000000405e+00 -3.840986576000145376e-03
5.831999999999999851e+00 -3.849626552601243500e-03
5.833000000000000185e+00 -3.870933000882794718e-03
5.834000000000000519e+00 -3.901511210881570321e-03
5.834999999999999964e+00 -3.937490562591674723e-03
5.836000000000000298e+00 -3.974878797749921942e-03
5.836999999999999744e+00 -4.009925345735691066e-03
5.838000000000000078e+00 -4.039448151342962638e-03
5.839000000000000412e+00 -4.061118993786692541e-03
5.839999999999999858e+00 -4.073645904035775797e-03
5.841000000000000192e+00 -4.076893436637000698e-03
5.842000000000000526e+00 -4.071870288595633505e-03
5.842999999999999972e+00 -4.060617263570156892e-03
5.844000000000000306e+00 -4.045988122046983125e-03
5.844999999999999751e+00 -4.031339216994919532e-03
5.846000000000000085e+00 -4.020181030974873115e-03
5.847000000000000419e+00 -4.015740261527388569e-03
5.847999999999999865e+00 -4.020543052864798163e-03
5.849000000000000199e+00 -4.036069417708563686e-03
5.850000000000000533e+00 -4.062458077963961370e-03
5.850999999999999979e+00 -4.098361704020843377e-03
5.852000000000000313e+00 -4.140930456477410690e-03
5.852999999999999758e+00 -4.185977283931567941e-03
5.854000000000000092e+00 -4.228289682618398097e-03
5.855000000000000426e+00 -4.262083404715605491e-03
5.855999999999999872e+00 -4.281542049202940493e-03
5.857000000000000206e+00 -4.281379845581775694e-03
5.858000000000000540e+00 -4.257424256743446919e-03
5.858999999999999986e+00 -4.207056286552319883e-03
5.860000000000000320e+00 -4.129556405750480462e-03
5.860999999999999766e+00 -4.026239224973114823e-03
5.862000000000000099e+00 -3.900370115356428628e-03
5.863000000000000433e+00 -3.756892345323213124e-03
5.863999999999999879e+00 -3.601973088319128553e-03
5.865000000000000213e+00 -3.442404990502639147e-03
5.866000000000000547e+00 -3.284953775716839032e-03
5.866999999999999993e+00 -3.135753258855835442e-03
5.868000000000000327e+00 -2.999763099010738752e-03
5.868999999999999773e+00 -2.880385169260099923e-03
5.870000000000000107e+00 -2.779292612699517905e-03
5.871000000000000441e+00 -2.696449479028383434e-03
5.871999999999999886e+00 -2.630309437540581836e-03
5.873000000000000220e+00 -2.578163486266486781e-03
5.874000000000000554e+00 -2.536561914065295787e-03
5.875000000000000000e+00 -2.501768408672500488e-03
5.876000000000000334e+00 -2.470182848152057287e-03
5.876999999999999780e+00 -2.438703597899792574e-03
5.878000000000000114e+00 -2.404996385118736771e-03
5.879000000000000448e+00 -2.367647675512186186e-03
5.879999999999999893e+00 -2.326210514654370766e-03
5.881000000000000227e+00 -2.281188648040015712e-03
5.882000000000000561e+00 -2.233922185038985601e-03
5.883000000000000007e+00 -2.186397893514829913e-03
5.884000000000000341e+00 -2.141044888223385401e-03
5.884999999999999787e+00 -2.100500264673523052e-03
5.886000000000000121e+00 -2.067380713050920131e-03
5.887000000000000455e+00 -2.044050687504592699e-03
5.887999999999999901e+00 -2.032449673326241091e-03
5.889000000000000234e+00 -2.033936095673574609e-03
5.889999999999999680e+00 -2.049213295102388956e-03
5.891000000000000014e+00 -2.078315957480731703e-03
5.892000000000000348e+00 -2.120642964628201808e-03
5.892999999999999794e+00 -2.175076378005802620e-03
5.894000000000000128e+00 -2.240143013831964215e-03
5.895000000000000462e+00 -2.314222332303376983e-03
5.895999999999999908e+00 -2.395775426087718655e-03
5.897000000000000242e+00 -2.483582008823054937e-03
5.897999999999999687e+00 -2.576954668921846089e-03
5.899000000000000021e+00 -2.675909608643635244e-03
5.900000000000000355e+00 -2.781270957153471682e-03
5.900999999999999801e+00 -2.894694507405463305e-03
5.902000000000000135e+00 -3.018573418362649301e-03
5.903000000000000469e+00 -3.155871516415016849e-03
5.903999999999999915e+00 -3.309798505347059851e-03
5.905000000000000249e+00 -3.483458277957554583e-03
5.905999999999999694e+00 -3.679406845185902251e-03
5.907000000000000028e+00 -3.899226410800218923e-03
5.908000000000000362e+00 -4.143118857528736709e-03
5.908999999999999808e+00 -4.409647083218598725e-03
5.910000000000000142e+00 -4.695573374446750277e-03
5.911000000000000476e+00 -4.995936013096927489e-03
5.911999999999999922e+00 -5.304235408336759397e-03
5.913000000000000256e+00 -5.612853808135592412e-03
5.913999999999999702e+00 -5.913556373203436405e-03
5.915000000000000036e+00 -6.198053867064253104e-03
5.916000000000000369e+00 -6.458580119472383599e-03
5.916999999999999815e+00 -6.688394152742036317e-03
5.918000000000000149e+00 -6.882193697494676590e-03
5.919000000000000483e+00 -7.036379536300629498e-03
5.919999999999999929e+00 -7.149184365077729600e-03
5.921000000000000263e+00 -7.220644935928247250e-03
5.921999999999999709e+00 -7.252471021198579268e-03
5.923000000000000043e+00 -7.247806039478469839e-03
5.924000000000000377e+00 -7.210913972142999999e-03
5.924999999999999822e+00 -7.146829276751799805e-03
5.926000000000000156e+00 -7.060979964103239297e-03
5.927000000000000490e+00 -6.958815121160135016e-03
5.927999999999999936e+00 -6.845443897142361803e-03
5.929000000000000270e+00 -6.725300008881049570e-03
5.929999999999999716e+00 -6.601892157978678580e-03
5.931000000000000050e+00 -6.477610470664937545e-03
5.932000000000000384e+00 -6.353611842169874964e-03
5.932999999999999829e+00 -6.229818404017033184e-03
5.934000000000000163e+00 -6.104987194551590203e-03
5.935000000000000497e+00 -5.976877853602990606e-03
5.935999999999999943e+00 -5.842480493442978040e-03
5.937000000000000277e+00 -5.698302844355550463e-03
5.937999999999999723e+00 -5.540685555160238147e-03
5.939000000000000057e+00 -5.366141234339271565e-03
5.940000000000000391e+00 -5.171672011254113514e-03
5.940999999999999837e+00 -4.955092961298378923e-03
5.942000000000000171e+00 -4.715302682904194340e-03
5.943000000000000504e+00 -4.452479104726335749e-03
5.943999999999999950e+00 -4.168210573918863272e-03
5.945000000000000284e+00 -3.865528694418587756e-03
5.945999999999999730e+00 -3.548839614000175169e-03
5.947000000000000064e+00 -3.223708734296161678e-03
5.948000000000000398e+00 -2.896577698932418024e-03
5.948999999999999844e+00 -2.574366563883644446e-03
5.950000000000000178e+00 -2.264017397426122506e-03
5.951000000000000512e+00 -1.972014037537197974e-03
5.951999999999999957e+00 -1.703915473339364522e-03
5.953000000000000291e+00 -1.463958003057737236e-03
5.953999999999999737e+00 -1.254755719687718468e-03
5.955000000000000071e+00 -1.077130382456153914e-03
5.956000000000000405e+00 -9.301408023714768589e-04
5.956999999999999851e+00 -8.112186129340056857e-04
5.958000000000000185e+00 -7.164726148792810705e-04
5.959000000000000519e+00 -6.411174186392316465e-04
5.959999999999999964e+00 -5.799629010896724434e-04
5.961000000000000298e+00 -5.279365094598820586e-04
5.961999999999999744e+00 -4.805442144327940163e-04
5.963000000000000078e+00 -4.342509042852245663e-04
5.964000000000000412e+00 -3.867548366457215650e-04
5.964999999999999858e+00 -3.370778818479427843e-04
5.966000000000000192e+00 -2.855222642955734585e-04
5.967000000000000526e+00 -2.334407904534379892e-04
5.967999999999999972e+00 -1.829380217584905197e-04
5.969000000000000306e+00 -1.364545749594209669e-04
5.969999999999999751e+00 -9.634506563306401996e-05
5.971000000000000085e+00 -6.447564807602664948e-05
5.972000000000000419e+00 -4.189252779013483006e-05
5.972999999999999865e+00 -2.858828167105632309e-05
5.974000000000000199e+00 -2.341231555582287818e-05
5.975000000000000533e+00 -2.411089024868494222e-05
5.975999999999999979e+00 -2.749710022517930924e-05
5.977000000000000313e+00 -2.970953577892399000e-05
5.977999999999999758e+00 -2.655290288623088425e-05
5.979000000000000092e+00 -1.387948737071858334e-05
5.980000000000000426e+00 1.204111800354682667e-05
5.980999999999999872e+00 5.419162311487580187e-05
5.982000000000000206e+00 1.145306650815591104e-04
5.983000000000000540e+00 1.938213271444550259e-04
5.983999999999999986e+00 2.915004571325144973e-04
5.985000000000000320e+00 4.056651669249919899e-04
5.985999999999999766e+00 5.331345366109900129e-04
5.987000000000000099e+00 6.695845638500978834e-04
5.988000000000000433e+00 8.097894301558521222e-04
5.988999999999999879e+00 9.479018705291029218e-04
5.990000000000000213e+00 1.077813564184093489e-03
5.991000000000000547e+00 1.193568667310530070e-03
5.991999999999999993e+00 1.289803932783212172e-03
5.993000000000000327e+00 1.362175234612699251e-03
5.993999999999999773e+00 1.407740180449167967e-03
5.995000000000000107e+00 1.425217542583330152e-03
5.996000000000000441e+00 1.415120512569184108e-03
5.996999999999999886e+00 1.379708560206396569e-03
5.998000000000000220e+00 1.322757483778694764e-03
5.999000000000000554e+00 1.249158378424476429e-03
6.000000000000000000e+00 1.164414206578026504e-03
6.001000000000000334e+00 1.074066531323558107e-03
6.001999999999999780e+00 9.831345621681298469e-04
6.003000000000000114e+00 8.956341922166984743e-04
6.004000000000000448e+00 8.142458452076699197e-04
6.004999999999999893e+00 7.401423049326843031e-04
6.006000000000000227e+00 6.730118254412774479e-04
6.007000000000000561e+00 6.112341403197087564e-04
6.008000000000000007e+00 5.521968449659090056e-04
6.009000000000000341e+00 4.926976446873861061e-04
6.009999999999999787e+00 4.293899369969142671e-04
6.011000000000000121e+00 3.592045769203738989e-04
6.012000000000000455e+00 2.797149631937407210e-04
6.012999999999999901e+00 1.894180880654485507e-04
6.014000000000000234e+00 8.790417676216109172e-05
6.015000000000000568e+00 -2.410465862031814646e-05
6.016000000000000014e+00 -1.448436030828040690e-04
6.017000000000000348e+00 -2.716770186276565541e-04
6.017999999999999794e+00 -4.013901425500414908e-04
6.019000000000000128e+00 -5.305117239791194966e-04
6.020000000000000462e+00 -6.556799435672450030e-04
6.020999999999999908e+00 -7.739909657178165947e-04
6.022000000000000242e+00 -8.833136285271572319e-04
6.022999999999999687e+00 -9.825246913841830052e-04
6.024000000000000021e+00 -1.071657879467221653e-03
6.025000000000000355e+00 -1.151935684222331986e-03
6.025999999999999801e+00 -1.225694994418424820e-03
6.027000000000000135e+00 -1.296211444720909208e-03
6.028000000000000469e+00 -1.367399012135720642e-03
6.028999999999999915e+00 -1.443453544340980417e-03
6.030000000000000249e+00 -1.528442835121494609e-03
6.030999999999999694e+00 -1.625889621865856272e-03
6.032000000000000028e+00 -1.738400008366842563e-03
6.033000000000000362e+00 -1.867337890859776302e-03
6.033999999999999808e+00 -2.012634398384454890e-03
6.035000000000000142e+00 -2.172705181431794103e-03
6.036000000000000476e+00 -2.344518191065072914e-03
6.036999999999999922e+00 -2.523791220838045388e-03
6.038000000000000256e+00 -2.705310718747238642e-03
6.038999999999999702e+00 -2.883323905360164578e-03
6.040000000000000036e+00 -3.051982760049101739e-03
6.041000000000000369e+00 -3.205777199165970974e-03
6.041999999999999815e+00 -3.339921896933283757e-03
6.043000000000000149e+00 -3.450675600033018767e-03
6.044000000000000483e+00 -3.535558611832415737e-03
6.044999999999999929e+00 -3.593446229682398241e-03
6.046000000000000263e+00 -3.624598410390568459e-03
6.046999999999999709e+00 -3.630570749203752053e-03
6.048000000000000043e+00 -3.614048942081686012e-03
6.049000000000000377e+00 -3.578649933546475953e-03
6.049999999999999822e+00 -3.528657960918935715e-03
6.051000000000000156e+00 -3.468762954836045968e-03
6.052000000000000490e+00 -3.403753432731973332e-03
6.052999999999999936e+00 -3.338228507135393517e-03
6.054000000000000270e+00 -3.276317880955421837e-03
6.054999999999999716e+00 -3.221422530064788764e-03
6.056000000000000050e+00 -3.176020620051143994e-03
6.057000000000000384e+00 -3.141544620056039953e-03
6.057999999999999829e+00 -3.118323861704329521e-03
6.059000000000000163e+00 -3.105637120232718814e-03
6.060000000000000497e+00 -3.101868537294631342e-03
6.060999999999999943e+00 -3.104699438763639831e-03
6.062000000000000277e+00 -3.111411282667359696e-03
6.062999999999999723e+00 -3.119188515846359287e-03
6.064000000000000057e+00 -3.125426102736571145e-03
6.065000000000000391e+00 -3.128004352966653936e-03
6.065999999999999837e+00 -3.125499338667918261e-03
6.067000000000000171e+00 -3.117318229828926722e-03
6.068000000000000504e+00 -3.103741320278228990e-03
6.068999999999999950e+00 -3.085910625882265588e-03
6.070000000000000284e+00 -3.065742946121379799e-03
6.070999999999999730e+00 -3.045783549112339623e-03
6.072000000000000064e+00 -3.029045515034119694e-03
6.073000000000000398e+00 -3.018827897608435465e-03
6.073999999999999844e+00 -3.018545362430726138e-03
6.075000000000000178e+00 -3.031546493780334743e-03
6.076000000000000512e+00 -3.060940671373211640e-03
6.076999999999999957e+00 -3.109451444362658704e-03
6.078000000000000291e+00 -3.179235656179251000e-03
6.078999999999999737e+00 -3.271740160617832814e-03
6.080000000000000071e+00 -3.387560062688624220e-03
6.081000000000000405e+00 -3.526319719449102271e-03
6.081999999999999851e+00 -3.686599893900928578e-03
6.083000000000000185e+00 -3.865917961997324213e-03
6.084000000000000519e+00 -4.060804601835600776e-03
6.084999999999999964e+00 -4.266954598959317793e-03
6.086000000000000298e+00 -4.479447286156578584e-03
6.086999999999999744e+00 -4.693044993911158619e-03
6.088000000000000078e+00 -4.902504934604024617e-03
6.089000000000000412e+00 -5.102912891832681735e-03
6.089999999999999858e+00 -5.289983912209111037e-03
6.091000000000000192e+00 -5.460328797781533947e-03
6.092000000000000526e+00 -5.611646931677457921e-03
6.092999999999999972e+00 -5.742845526930631835e-03
6.094000000000000306e+00 -5.854072249114463528e-03
6.094999999999999751e+00 -5.946678577925438788e-03
6.096000000000000085e+00 -6.023097719790724246e-03
6.097000000000000419e+00 -6.086634532242042595e-03
6.097999999999999865e+00 -6.141228380289302964e-03
6.099000000000000199e+00 -6.191142299280740988e-03
6.100000000000000533e+00 -6.240659170883050728e-03
6.100999999999999979e+00 -6.293772253098140965e-03
6.102000000000000313e+00 -6.353921831522292216e-03
6.102999999999999758e+00 -6.423790275140390041e-03
6.104000000000000092e+00 -6.505179874755001763e-03
6.105000000000000426e+00 -6.598941182704783255e-03
6.105999999999999872e+00 -6.704991621808204308e-03
6.107000000000000206e+00 -6.822373261544269381e-03
6.108000000000000540e+00 -6.949331837091772199e-03
6.108999999999999986e+00 -7.083430028734816544e-03
6.110000000000000320e+00 -7.221659557003863236e-03
6.110999999999999766e+00 -7.360561341275492948e-03
6.112000000000000099e+00 -7.496348947975664881e-03
6.113000000000000433e+00 -7.625053119369074213e-03
6.113999999999999879e+00 -7.742663477074768034e-03
6.115000000000000213e+00 -7.845294969937107246e-03
6.116000000000000547e+00 -7.929337887495474524e-03
6.116999999999999993e+00 -7.991613465817819922e-03
6.118000000000000327e+00 -8.029487094869641739e-03
6.118999999999999773e+00 -8.040943962365881478e-03
6.120000000000000107e+00 -8.024640520760434326e-03
6.121000000000000441e+00 -7.979909685291292770e-03
6.121999999999999886e+00 -7.906741331226940089e-03
6.123000000000000220e+00 -7.805768798066950453e-03
6.124000000000000554e+00 -7.678229644531189661e-03
6.125000000000000000e+00 -7.525967973596706453e-03
6.126000000000000334e+00 -7.351431350634601500e-03
6.126999999999999780e+00 -7.157685216192091575e-03
6.128000000000000114e+00 -6.948422434086540256e-03
6.129000000000000448e+00 -6.727939804600804874e-03
6.129999999999999893e+00 -6.501107865092926874e-03
6.131000000000000227e+00 -6.273235694320297706e-03
6.132000000000000561e+00 -6.049908262390556873e-03
6.133000000000000007e+00 -5.836737060470572822e-03
6.134000000000000341e+00 -5.639086757869450107e-03
6.134999999999999787e+00 -5.461745338237540895e-03
6.136000000000000121e+00 -5.308622471021205366e-03
6.137000000000000455e+00 -5.182510716133187020e-03
6.137999999999999901e+00 -5.084897186055389526e-03
6.139000000000000234e+00 -5.015913137971040291e-03
6.140000000000000568e+00 -4.974400649381036273e-03
6.141000000000000014e+00 -4.958057217950955983e-03
6.142000000000000348e+00 -4.963712080721299769e-03
6.142999999999999794e+00 -4.987643971225595545e-03
6.144000000000000128e+00 -5.025937670917636838e-03
6.145000000000000462e+00 -5.074824899489249926e-03
6.145999999999999908e+00 -5.130983683073931170e-03
6.147000000000000242e+00 -5.191798467297436062e-03
6.147999999999999687e+00 -5.255527569339014590e-03
6.149000000000000021e+00 -5.321378912509634566e-03
6.150000000000000355e+00 -5.389528137150687709e-03
6.150999999999999801e+00 -5.461040099754832337e-03
6.152000000000000135e+00 -5.537705370896496213e-03
6.153000000000000469e+00 -5.621856060127751464e-03
6.153999999999999915e+00 -5.716107001119373476e-03
6.155000000000000249e+00 -5.823104544019326069e-03
6.155999999999999694e+00 -5.945257608981611465e-03
6.157000000000000028e+00 -6.084483214842293167e-03
6.158000000000000362e+00 -6.241997614461399294e-03
6.158999999999999808e+00 -6.418118023679653290e-03
6.160000000000000142e+00 -6.612139357223716270e-03
6.161000000000000476e+00 -6.822248796799322210e-03
6.161999999999999922e+00 -7.045494992398945375e-03
6.163000000000000256e+00 -7.277840495391131592e-03
6.163999999999999702e+00 -7.514281692463091467e-03
6.165000000000000036e+00 -7.749028493632773365e-03
6.166000000000000369e+00 -7.975766802183105117e-03
6.166999999999999815e+00 -8.187977966813220557e-03
6.168000000000000149e+00 -8.379293961919569503e-03
6.169000000000000483e+00 -8.543865223174157419e-03
6.169999999999999929e+00 -8.676704976269763309e-03
6.171000000000000263e+00 -8.774000523761293566e-03
6.171999999999999709e+00 -8.833336094427515078e-03
6.173000000000000043e+00 -8.853834876707943752e-03
6.174000000000000377e+00 -8.836190220411221236e-03
6.174999999999999822e+00 -8.782608655725915314e-03
6.176000000000000156e+00 -8.696668405721313597e-03
6.177000000000000490e+00 -8.583109515184612209e-03
6.177999999999999936e+00 -8.447555912060991656e-03
6.179000000000000270e+00 -8.296220834931014934e-03
6.179999999999999716e+00 -8.135567329776337980e-03
6.181000000000000050e+00 -7.971983944091844826e-03
6.182000000000000384e+00 -7.811458508125128201e-03
6.182999999999999829e+00 -7.659301581314512455e-03
6.184000000000000163e+00 -7.519904566932225989e-03
6.185000000000000497e+00 -7.396565793185408758e-03
6.185999999999999943e+00 -7.291380521858781098e-03
6.187000000000000277e+00 -7.205223862419465886e-03
6.187999999999999723e+00 -7.137798803205801235e-03
6.189000000000000057e+00 -7.087747934237248471e-03
6.190000000000000391e+00 -7.052816193750371596e-03
6.190999999999999837e+00 -7.030094633139786879e-03
6.192000000000000171e+00 -7.016252520691093272e-03
6.193000000000000504e+00 -7.007811611351069669e-03
6.193999999999999950e+00 -7.001421461985729913e-03
6.195000000000000284e+00 -6.994123396428776618e-03
6.195999999999999730e+00 -6.983578600942716430e-03
6.197000000000000064e+00 -6.968247679028352973e-03
6.198000000000000398e+00 -6.947507026905519814e-03
6.198999999999999844e+00 -6.921676871277887381e-03
6.200000000000000178e+00 -6.891967847203646358e-03
6.201000000000000512e+00 -6.860364225736434625e-03
6.201999999999999957e+00 -6.829415741232462700e-03
6.203000000000000291e+00 -6.802018194988257264e-03
6.203999999999999737e+00 -6.781182977012051305e-03
6.205000000000000071e+00 -6.769798864158393763e-03
6.206000000000000405e+00 -6.770466959664390647e-03
6.206999999999999851e+00 -6.785355306302229099e-03
6.208000000000000185e+00 -6.816137830095915506e-03
6.209000000000000519e+00 -6.863952103454018343e-03
6.209999999999999964e+00 -6.929403020639659898e-03
6.211000000000000298e+00 -7.012569200035186079e-03
6.211999999999999744e+00 -7.113038494991378094e-03
6.213000000000000078e+00 -7.229921392786370533e-03
6.214000000000000412e+00 -7.361847767305860699e-03
6.214999999999999858e+00 -7.506963815516114018e-03
6.216000000000000192e+00 -7.662929125021794748e-03
6.217000000000000526e+00 -7.826915811726798886e-03
6.217999999999999972e+00 -7.995641608378803444e-03
6.219000000000000306e+00 -8.165402322156562268e-03
6.219999999999999751e+00 -8.332176523903524895e-03
6.221000000000000085e+00 -8.491754309706885800e-03
6.222000000000000419e+00 -8.639897633035260177e-03
6.222999999999999865e+00 -8.772517841189767657e-03
6.224000000000000199e+00 -8.885858583691584600e-03
6.225000000000000533e+00 -8.976677273621763015e-03
6.225999999999999979e+00 -9.042410087901710941e-03
6.227000000000000313e+00 -9.081278912113490559e-03
6.227999999999999758e+00 -9.092371744097023714e-03
6.229000000000000092e+00 -9.075660664472762554e-03
6.230000000000000426e+00 -9.031991687712773512e-03
6.230999999999999872e+00 -8.962998309180130949e-03
6.232000000000000206e+00 -8.870992223644522459e-03
6.233000000000000540e+00 -8.758803278355365568e-03
6.233999999999999986e+00 -8.629587882150771896e-03
6.235000000000000320e+00 -8.486623992496337282e-03
6.235999999999999766e+00 -8.333073198307052940e-03
6.237000000000000099e+00 -8.171759334983711570e-03
6.238000000000000433e+00 -8.004980898749149837e-03
6.238999999999999879e+00 -7.834329885620014075e-03
6.240000000000000213e+00 -7.660568120526812033e-03
6.241000000000000547e+00 -7.483594268852815541e-03
6.241999999999999993e+00 -7.302445638972178410e-03
6.243000000000000327e+00 -7.115417750309480094e-03
6.243999999999999773e+00 -6.920246042040533070e-03
6.245000000000000107e+00 -6.714366440497021929e-03
6.246000000000000441e+00 -6.495204101367906338e-03
6.246999999999999886e+00 -6.260519776746037261e-03
6.248000000000000220e+00 -6.008709448189373734e-03
6.249000000000000554e+00 -5.739087772682736725e-03
6.250000000000000000e+00 -5.452060780816855509e-03
6.251000000000000334e+00 -5.149235728047099440e-03
6.251999999999999780e+00 -4.833409922682123730e-03
6.253000000000000114e+00 -4.508473975293719738e-03
6.254000000000000448e+00 -4.179226901827392572e-03
6.254999999999999893e+00 -3.851181948986959723e-03
6.256000000000000227e+00 -3.530324266733310401e-03
6.257000000000000561e+00 -3.222849853448402080e-03
6.258000000000000007e+00 -2.934931341873209861e-03
6.259000000000000341e+00 -2.672478115387449428e-03
6.259999999999999787e+00 -2.440890734308687887e-03
6.261000000000000121e+00 -2.244789470557230406e-03
6.262000000000000455e+00 -2.087745419490675495e-03
6.262999999999999901e+00 -1.972003069128089921e-03
6.264000000000000234e+00 -1.898242773098495666e-03
6.265000000000000568e+00 -1.865351598120011970e-03
6.266000000000000014e+00 -1.870298470337089427e-03
6.267000000000000348e+00 -1.908119868592354730e-03
6.267999999999999794e+00 -1.972018481822934276e-03
6.269000000000000128e+00 -2.053606881063234444e-03
6.270000000000000462e+00 -2.143273573943469366e-03
6.270999999999999908e+00 -2.230654677064460804e-03
6.272000000000000242e+00 -2.305174077838055557e-03
6.272999999999999687e+00 -2.356613570470256994e-03
6.274000000000000021e+00 -2.375689101725892739e-03
6.275000000000000355e+00 -2.354529558272541647e-03
6.275999999999999801e+00 -2.287109224410575035e-03
6.277000000000000135e+00 -2.169560765805978592e-03
6.278000000000000469e+00 -2.000345068430178785e-03
6.278999999999999915e+00 -1.780308325126820409e-03
6.280000000000000249e+00 -1.512607997996317979e-03
6.280999999999999694e+00 -1.202513376235696783e-03
6.282000000000000028e+00 -8.570839798772187735e-04
6.283000000000000362e+00 -4.847418442049032075e-04
6.283999999999999808e+00 -9.480516866430914729e-05
6.285000000000000142e+00 3.030658983581745658e-04
6.286000000000000476e+00 6.994138456249659585e-04
6.286999999999999922e+00 1.085515028203358490e-03
6.288000000000000256e+00 1.453829713324622259e-03
6.288999999999999702e+00 1.798362699066607300e-03
6.290000000000000036e+00 2.114870513987918230e-03
6.291000000000000369e+00 2.400933682162534420e-03
6.291999999999999815e+00 2.655880909826881155e-03
6.293000000000000149e+00 2.880555645362599219e-03
6.294000000000000483e+00 3.077012288933398104e-03
6.294999999999999929e+00 3.248113649043936173e-03
6.296000000000000263e+00 3.397109099718052978e-03
6.296999999999999709e+00 3.527250735614709341e-03
6.298000000000000043e+00 3.641474764530464557e-03
6.299000000000000377e+00 3.742163264315567870e-03
6.299999999999999822e+00 3.831045597563386730e-03
6.301000000000000156e+00 3.909205072760623713e-03
6.302000000000000490e+00 3.977195325488318799e-03
6.302999999999999936e+00 4.035217996110555816e-03
6.304000000000000270e+00 4.083354222639251629e-03
6.304999999999999716e+00 4.121751449503921819e-03
6.306000000000000050e+00 4.150776182109471718e-03
6.307000000000000384e+00 4.171062781488381506e-03
6.307999999999999829e+00 4.183490616957055534e-03
6.309000000000000163e+00 4.189073144873238161e-03
6.310000000000000497e+00 4.188802725057493362e-03
6.310999999999999943e+00 4.183462070606896836e-03
6.312000000000000277e+00 4.173478250475174886e-03
6.312999999999999723e+00 4.158806525461410629e-03
6.314000000000000057e+00 4.138878938795792321e-03
6.315000000000000391e+00 4.112620794677934559e-03
6.315999999999999837e+00 4.078557862857926618e-03
6.317000000000000171e+00 4.034952784750344204e-03
6.318000000000000504e+00 3.980015218454419426e-03
6.318999999999999950e+00 3.912084883305735547e-03
6.320000000000000284e+00 3.829823537469973470e-03
6.320999999999999730e+00 3.732392838882285426e-03
6.322000000000000064e+00 3.619568002304855182e-03
6.323000000000000398e+00 3.491797199502068988e-03
6.323999999999999844e+00 3.350206315799412332e-03
6.325000000000000178e+00 3.196578112774657067e-03
6.326000000000000512e+00 3.033282573519204776e-03
6.326999999999999957e+00 2.863196957867147723e-03
6.328000000000000291e+00 2.689633732447329652e-03
6.328999999999999737e+00 2.516272323496211542e-03
6.330000000000000071e+00 2.347122826146220975e-03
6.331000000000000405e+00 2.186447805104257350e-03
6.331999999999999851e+00 2.038684814825353700e-03
6.333000000000000185e+00 1.908336357373439278e-03
6.334000000000000519e+00 1.799761498931829644e-03
6.334999999999999964e+00 1.716923944581618625e-03
6.336000000000000298e+00 1.663079721991669608e-03
6.336999999999999744e+00 1.640433191528304453e-03
6.338000000000000078e+00 1.649802359853578052e-03
6.339000000000000412e+00 1.690347923473697282e-03
6.339999999999999858e+00 1.759390205282588453e-03
6.341000000000000192e+00 1.852357813062643910e-03
6.342000000000000526e+00 1.962925356740121731e-03
6.342999999999999972e+00 2.083237941218360565e-03
6.344000000000000306e+00 2.204352098858754216e-03
6.344999999999999751e+00 2.316729004654493381e-03
6.346000000000000085e+00 2.410834475058044706e-03
6.347000000000000419e+00 2.477742510350389778e-03
6.347999999999999865e+00 2.509688300952678947e-03
6.349000000000000199e+00 2.500555616295539567e-03
6.350000000000000533e+00 2.446255338068148606e-03
6.350999999999999979e+00 2.344936936900893394e-03
6.352000000000000313e+00 2.197050853099242161e-03
6.352999999999999758e+00 2.005260179412564261e-03
6.354000000000000092e+00 1.774188681431514841e-03
6.355000000000000426e+00 1.510054721381362455e-03
6.355999999999999872e+00 1.220218408239524778e-03
6.357000000000000206e+00 9.126544393119461352e-04
6.358000000000000540e+00 5.954329308221720674e-04
6.358999999999999986e+00 2.761839984120190161e-04
6.360000000000000320e+00 -3.835042840382995872e-05
6.360999999999999766e+00 -3.426746066291320785e-04
6.362000000000000099e+00 -6.327948529712614390e-04
6.363000000000000433e+00 -9.063443945119175000e-04
6.363999999999999879e+00 -1.162571610330969622e-03
6.365000000000000213e+00 -1.402251058893436760e-03
6.366000000000000547e+00 -1.627481491408749913e-03
6.366999999999999993e+00 -1.841445996390852352e-03
6.368000000000000327e+00 -2.048128750187091455e-03
6.368999999999999773e+00 -2.252032962972228165e-03
6.370000000000000107e+00 -2.457870525291434936e-03
6.371000000000000441e+00 -2.670272598958466602e-03
6.371999999999999886e+00 -2.893489659430409540e-03
6.373000000000000220e+00 -3.131112319183546044e-03
6.374000000000000554e+00 -3.385812593088519031e-03
6.375000000000000000e+00 -3.659147089714234920e-03
6.376000000000000334e+00 -3.951387777042181249e-03
6.376999999999999780e+00 -4.261477422404319482e-03
6.378000000000000114e+00 -4.587021375627232597e-03
6.379000000000000448e+00 -4.924401159174788059e-03
6.379999999999999893e+00 -5.268954912874619818e-03
6.381000000000000227e+00 -5.615214320258178800e-03
6.382000000000000561e+00 -5.957192271690571125e-03
6.383000000000000007e+00 -6.288694010013804077e-03
6.384000000000000341e+00 -6.603651069702296331e-03
6.384999999999999787e+00 -6.896462555463963792e-03
6.386000000000000121e+00 -7.162305127555547608e-03
6.387000000000000455e+00 -7.397436844717423035e-03
6.387999999999999901e+00 -7.599415978453386011e-03
6.389000000000000234e+00 -7.767274070209257038e-03
6.390000000000000568e+00 -7.901557057826243818e-03
6.391000000000000014e+00 -8.004286698211893897e-03
6.392000000000000348e+00 -8.078787417845817442e-03
6.392999999999999794e+00 -8.129408347841394003e-03
6.394000000000000128e+00 -8.161160872111907633e-03
6.395000000000000462e+00 -8.179290613670845561e-03
6.395999999999999908e+00 -8.188834664046787046e-03
6.397000000000000242e+00 -8.194197800968874845e-03
6.398000000000000576e+00 -8.198806017591521444e-03
6.399000000000000021e+00 -8.204847035494660518e-03
6.400000000000000355e+00 -8.213147958545104904e-03
6.400999999999999801e+00 -8.223182351268653809e-03
6.402000000000000135e+00 -8.233225996850560696e-03
6.403000000000000469e+00 -8.240629421329952881e-03
6.403999999999999915e+00 -8.242184149715911165e-03
6.405000000000000249e+00 -8.234529567834814739e-03
6.405999999999999694e+00 -8.214553893514950703e-03
6.407000000000000028e+00 -8.179740183285428082e-03
6.408000000000000362e+00 -8.128407189282298856e-03
6.408999999999999808e+00 -8.059854927739099062e-03
6.410000000000000142e+00 -7.974354697037219081e-03
6.411000000000000476e+00 -7.873051485332408644e-03
6.411999999999999922e+00 -7.757768540171641747e-03
6.413000000000000256e+00 -7.630776790028317644e-03
6.413999999999999702e+00 -7.494539100647406790e-03
6.415000000000000036e+00 -7.351489923034676584e-03
6.416000000000000369e+00 -7.203839607579478124e-03
6.416999999999999815e+00 -7.053442452482070954e-03
6.418000000000000149e+00 -6.901687915265022726e-03
6.419000000000000483e+00 -6.749453448127232247e-03
6.419999999999999929e+00 -6.597044613666433466e-03
6.421000000000000263e+00 -6.444185463682176700e-03
6.421999999999999709e+00 -6.289992326772628380e-03
6.423000000000000043e+00 -6.132966397817569797e-03
6.424000000000000377e+00 -5.971037012919256162e-03
6.424999999999999822e+00 -5.801618103460591362e-03
6.426000000000000156e+00 -5.621731024975591511e-03
6.427000000000000490e+00 -5.428186694191997064e-03
6.427999999999999936e+00 -5.217813868443549677e-03
6.429000000000000270e+00 -4.987719414860702916e-03
6.429999999999999716e+00 -4.735562717430165207e-03
6.431000000000000050e+00 -4.459804143146274720e-03
6.432000000000000384e+00 -4.159907559120658641e-03
6.432999999999999829e+00 -3.836473953191174395e-03
6.434000000000000163e+00 -3.491289691956775583e-03
6.435000000000000497e+00 -3.127292306013963134e-03
6.435999999999999943e+00 -2.748448473979150757e-03
6.437000000000000277e+00 -2.359569543086909808e-03
6.437999999999999723e+00 -1.966083893240087345e-03
6.439000000000000057e+00 -1.573786238704152993e-03
6.440000000000000391e+00 -1.188575063715563733e-03
6.440999999999999837e+00 -8.162438539674723905e-04
6.442000000000000171e+00 -4.622882461722737984e-04
6.443000000000000504e+00 -1.317933977309043941e-04
6.443999999999999950e+00 1.706288123992558657e-04
6.445000000000000284e+00 4.408872726014781700e-04
6.445999999999999730e+00 6.753568450424818478e-04
6.447000000000000064e+00 8.708592844851375733e-04
6.448000000000000398e+00 1.024634101214087854e-03
6.448999999999999844e+00 1.134327086391115694e-03
6.450000000000000178e+00 1.198027047157811022e-03
6.451000000000000512e+00 1.214337903982763440e-03
6.451999999999999957e+00 1.182470734618470574e-03
6.453000000000000291e+00 1.102373552730775237e-03
6.453999999999999737e+00 9.748435189197302963e-04
6.455000000000000071e+00 8.016250377752599538e-04
6.456000000000000405e+00 5.854431720650965986e-04
6.456999999999999851e+00 3.299988999467713680e-04
6.458000000000000185e+00 3.989406310229426513e-05
6.459000000000000519e+00 -2.795061862022996222e-04
6.459999999999999964e+00 -6.222284163164663873e-04
6.461000000000000298e+00 -9.818897121740791534e-04
6.461999999999999744e+00 -1.351879245793068899e-03
6.463000000000000078e+00 -1.725519571263454954e-03
6.464000000000000412e+00 -2.096209107571013648e-03
6.464999999999999858e+00 -2.457527839670088816e-03
6.466000000000000192e+00 -2.803315971101541428e-03
6.467000000000000526e+00 -3.127761498275772375e-03
6.467999999999999972e+00 -3.425493867236477884e-03
6.469000000000000306e+00 -3.691702109551427656e-03
6.469999999999999751e+00 -3.922249196056216448e-03
6.471000000000000085e+00 -4.113812090688040088e-03
6.472000000000000419e+00 -4.264007839820591755e-03
6.472999999999999865e+00 -4.371453534837587383e-03
6.474000000000000199e+00 -4.435786694652292007e-03
6.475000000000000533e+00 -4.457610776371299585e-03
6.475999999999999979e+00 -4.438374629498537637e-03
6.477000000000000313e+00 -4.380183006883803590e-03
6.477999999999999758e+00 -4.285609203240923343e-03
6.479000000000000092e+00 -4.157507954483727688e-03
6.480000000000000426e+00 -3.998856130919201980e-03
6.480999999999999872e+00 -3.812654182693229424e-03
6.482000000000000206e+00 -3.601880322868518391e-03
6.483000000000000540e+00 -3.369483857031341234e-03
6.483999999999999986e+00 -3.118417381104235473e-03
6.485000000000000320e+00 -2.851683842914991100e-03
6.485999999999999766e+00 -2.572367068448470299e-03
6.487000000000000099e+00 -2.283639820889993201e-03
6.488000000000000433e+00 -1.988737521507251416e-03
6.488999999999999879e+00 -1.690909467648120303e-03
6.490000000000000213e+00 -1.393336962310841916e-03
6.491000000000000547e+00 -1.099035046596359092e-03
6.491999999999999993e+00 -8.107280757941939808e-04
6.493000000000000327e+00 -5.307456250641031260e-04
6.493999999999999773e+00 -2.609260713855330932e-04
6.495000000000000107e+00 -2.543822076526980421e-06
6.496000000000000441e+00 2.437482411929807469e-04
6.496999999999999886e+00 4.779322227404403270e-04
6.498000000000000220e+00 7.005868287492846968e-04
6.499000000000000554e+00 9.128504489473766598e-04
6.500000000000000000e+00 1.116292028960636906e-03
6.501000000000000334e+00 1.312781051993972990e-03
6.501999999999999780e+00 1.504322387867418299e-03
6.503000000000000114e+00 1.692849612727176465e-03
6.504000000000000448e+00 1.880052384649292347e-03
6.504999999999999893e+00 2.067196518363954936e-03
6.506000000000000227e+00 2.254974294823260290e-03
6.507000000000000561e+00 2.443449387786526296e-03
6.508000000000000007e+00 2.632037129129718035e-03
6.509000000000000341e+00 2.819587421142810430e-03
6.509999999999999787e+00 3.004534872387203386e-03
6.511000000000000121e+00 3.185118890002447412e-03
6.512000000000000455e+00 3.359665358722048988e-03
6.512999999999999901e+00 3.526853732863384494e-03
6.514000000000000234e+00 3.685998048214361549e-03
6.515000000000000568e+00 3.837246347328041214e-03
6.516000000000000014e+00 3.981715899635447989e-03
6.517000000000000348e+00 4.121519576393133447e-03
6.517999999999999794e+00 4.259647118872633177e-03
6.519000000000000128e+00 4.399738775982857224e-03
6.520000000000000462e+00 4.545783864203992511e-03
6.520999999999999908e+00 4.701710635078187525e-03
6.522000000000000242e+00 4.870988158469406575e-03
6.523000000000000576e+00 5.056228101886588860e-03
6.524000000000000021e+00 5.258866156056504586e-03
6.525000000000000355e+00 5.478960748246660545e-03
6.525999999999999801e+00 5.715104143040650869e-03
6.527000000000000135e+00 5.964509453594676359e-03
6.528000000000000469e+00 6.223209510551804338e-03
6.528999999999999915e+00 6.486390027866299410e-03
6.530000000000000249e+00 6.748790385963913778e-03
6.530999999999999694e+00 7.005132101894124066e-03
6.532000000000000028e+00 7.250514855740015745e-03
6.533000000000000362e+00 7.480757497467446782e-03
6.533999999999999808e+00 7.692642485024958968e-03
6.535000000000000142e+00 7.884023633451031632e-03
6.536000000000000476e+00 8.053821650939013699e-03
6.536999999999999922e+00 8.201922098199070782e-03
6.538000000000000256e+00 8.328960667388501937e-03
6.538999999999999702e+00 8.436066403279074075e-03
6.540000000000000036e+00 8.524608437273531111e-03
6.541000000000000369e+00 8.595954168181945201e-03
6.541999999999999815e+00 8.651301006769720331e-03
6.543000000000000149e+00 8.691575551662817853e-03
6.544000000000000483e+00 8.717438386670226316e-03
6.544999999999999929e+00 8.729353141769851526e-03
6.546000000000000263e+00 8.727710376249590146e-03
6.546999999999999709e+00 8.712988769739925948e-03
6.548000000000000043e+00 8.685855862395529259e-03
6.549000000000000377e+00 8.647228634345638376e-03
6.549999999999999822e+00 8.598290007776241209e-03
6.551000000000000156e+00 8.540404189347081121e-03
6.552000000000000490e+00 8.474978934292214106e-03
6.552999999999999936e+00 8.403319218455572448e-03
6.554000000000000270e+00 8.326470799085080102e-03
6.554999999999999716e+00 8.245096798303156588e-03
6.556000000000000050e+00 8.159448403580243578e-03
6.557000000000000384e+00 8.069363350520478498e-03
6.557999999999999829e+00 7.974327135866718722e-03
6.559000000000000163e+00 7.873615420568334106e-03
6.560000000000000497e+00 7.766417356113034312e-03
6.560999999999999943e+00 7.651972902044427809e-03
6.562000000000000277e+00 7.529698621372885037e-03
6.562999999999999723e+00 7.399270571806573771e-03
6.564000000000000057e+00 7.260696758280222977e-03
6.565000000000000391e+00 7.114326091504677776e-03
6.565999999999999837e+00 6.960860225626400513e-03
6.567000000000000171e+00 6.801318314873997309e-03
6.568000000000000504e+00 6.637006109727281063e-03
6.568999999999999950e+00 6.469439284148914907e-03
6.570000000000000284e+00 6.300250606454406085e-03
6.570999999999999730e+00 6.131076801632230275e-03
6.572000000000000064e+00 5.963428885440063935e-03
6.573000000000000398e+00 5.798541844156348928e-03
6.573999999999999844e+00 5.637253630339565322e-03
6.575000000000000178e+00 5.479897766683802449e-03
6.576000000000000512e+00 5.326263957048119058e-03
6.576999999999999957e+00 5.175601903311058925e-03
6.578000000000000291e+00 5.026698850810137204e-03
6.578999999999999737e+00 4.878022389555688142e-03
6.580000000000000071e+00 4.727915119927020640e-03
6.581000000000000405e+00 4.574805371465168018e-03
6.581999999999999851e+00 4.417425823251109641e-03
6.583000000000000185e+00 4.254970493535138384e-03
6.584000000000000519e+00 4.087180671171688692e-03
6.584999999999999964e+00 3.914360092781626541e-03
6.586000000000000298e+00 3.737258071357780174e-03
6.586999999999999744e+00 3.556860391158726733e-03
6.588000000000000078e+00 3.374115167377414459e-03
6.589000000000000412e+00 3.189627444151850282e-03
6.589999999999999858e+00 3.003367608067886683e-03
6.591000000000000192e+00 2.814473377299435246e-03
6.592000000000000526e+00 2.621154331014281628e-03
6.592999999999999972e+00 2.420742709296412436e-03
6.594000000000000306e+00 2.209910185312900701e-03
6.594999999999999751e+00 1.984994608109957696e-03
6.596000000000000085e+00 1.742440427821195835e-03
6.597000000000000419e+00 1.479259186172226419e-03
6.597999999999999865e+00 1.193458942650436980e-03
6.599000000000000199e+00 8.844171387916467675e-04
6.600000000000000533e+00 5.531093342767627163e-04
6.600999999999999979e+00 2.021843193665246005e-04
6.602000000000000313e+00 -1.641157622466582586e-04
6.602999999999999758e+00 -5.401877284638478610e-04
6.604000000000000092e+00 -9.194325659543902069e-04
6.605000000000000426e+00 -1.294694055875182616e-03
6.605999999999999872e+00 -1.658765615219649726e-03
6.607000000000000206e+00 -2.004883777762320966e-03
6.608000000000000540e+00 -2.327206583855029928e-03
6.608999999999999986e+00 -2.621174560615831955e-03
6.610000000000000320e+00 -2.883795155009740048e-03
6.610999999999999766e+00 -3.113763505048873677e-03
6.612000000000000099e+00 -3.311441479536590161e-03
6.613000000000000433e+00 -3.478698851644485522e-03
6.613999999999999879e+00 -3.618586116864312523e-03
6.615000000000000213e+00 -3.734947505282264126e-03
6.616000000000000547e+00 -3.831941470653330711e-03
6.616999999999999993e+00 -3.913548252895531973e-03
6.618000000000000327e+00 -3.983129166838978580e-03
6.618999999999999773e+00 -4.043051456587985933e-03
6.620000000000000107e+00 -4.094429797647765670e-03
6.621000000000000441e+00 -4.137010622414684889e-03
6.621999999999999886e+00 -4.169195453251322431e-03
6.623000000000000220e+00 -4.188234371886189258e-03
6.624000000000000554e+00 -4.190536866736481111e-03
6.625000000000000000e+00 -4.172069755462357206e-03
6.626000000000000334e+00 -4.128827221445477251e-03
6.626999999999999780e+00 -4.057322843995046953e-03
6.628000000000000114e+00 -3.955035966359340613e-03
6.629000000000000448e+00 -3.820782771767993694e-03
6.629999999999999893e+00 -3.655000981481085036e-03
6.631000000000000227e+00 -3.459892247359511348e-03
6.632000000000000561e+00 -3.239424847122530406e-03
6.633000000000000007e+00 -2.999220502583856834e-03
6.634000000000000341e+00 -2.746298441940095945e-03
6.634999999999999787e+00 -2.488705117138680610e-03
6.636000000000000121e+00 -2.235059604122395516e-03
6.637000000000000455e+00 -1.994022507287898562e-03
6.637999999999999901e+00 -1.773718725933506966e-03
6.639000000000000234e+00 -1.581195158851566099e-03
6.640000000000000568e+00 -1.421905915202297845e-03
6.641000000000000014e+00 -1.299302557290528837e-03
6.642000000000000348e+00 -1.214584569096690018e-03
6.642999999999999794e+00 -1.166608129247992051e-03
6.644000000000000128e+00 -1.152004715737050449e-03
6.645000000000000462e+00 -1.165504995285163246e-03
6.645999999999999908e+00 -1.200409191411436118e-03
6.647000000000000242e+00 -1.249176919988107676e-03
6.648000000000000576e+00 -1.304118837707026303e-03
6.649000000000000021e+00 -1.358029457550487696e-03
6.650000000000000355e+00 -1.404782277651702013e-03
6.650999999999999801e+00 -1.439786291173695588e-03
6.652000000000000135e+00 -1.460279497602999261e-03
6.653000000000000469e+00 -1.465441145663071284e-03
6.653999999999999915e+00 -1.456328501780839758e-03
6.655000000000000249e+00 -1.435621668781344746e-03
6.656000000000000583e+00 -1.407271653718635083e-03
6.657000000000000028e+00 -1.376040286116611121e-03
6.658000000000000362e+00 -1.347010030047868755e-03
6.658999999999999808e+00 -1.325076382157671078e-03
6.660000000000000142e+00 -1.314502601255332576e-03
6.661000000000000476e+00 -1.318555336976071080e-03
6.661999999999999922e+00 -1.339230916770654898e-03
6.663000000000000256e+00 -1.377105503870766287e-03
6.663999999999999702e+00 -1.431316913248112084e-03
6.665000000000000036e+00 -1.499674085462568982e-03
6.666000000000000369e+00 -1.578875104530584692e-03
6.666999999999999815e+00 -1.664800710271013146e-03
6.668000000000000149e+00 -1.752909379858131906e-03
6.669000000000000483e+00 -1.838631719122513133e-03
6.669999999999999929e+00 -1.917787958015853070e-03
6.671000000000000263e+00 -1.986968670796970468e-03
6.671999999999999709e+00 -2.043859966567941437e-03
6.673000000000000043e+00 -2.087452688888436804e-03
6.674000000000000377e+00 -2.118174495875422766e-03
6.674999999999999822e+00 -2.137870486786708647e-03
6.676000000000000156e+00 -2.149677974254248902e-03
6.677000000000000490e+00 -2.157800644913508963e-03
6.677999999999999936e+00 -2.167163729668481614e-03
6.679000000000000270e+00 -2.183007301631310036e-03
6.679999999999999716e+00 -2.210430713238000552e-03
6.681000000000000050e+00 -2.253936068414791848e-03
6.682000000000000384e+00 -2.316969456923155448e-03
6.682999999999999829e+00 -2.401550659659828189e-03
6.684000000000000163e+00 -2.507994968192562950e-03
6.685000000000000497e+00 -2.634754638443147310e-03
6.685999999999999943e+00 -2.778446136085798400e-03
6.687000000000000277e+00 -2.934027346780427366e-03
6.687999999999999723e+00 -3.095145847980420358e-03
6.689000000000000057e+00 -3.254580443574924594e-03
6.690000000000000391e+00 -3.404813982676135366e-03
6.690999999999999837e+00 -3.538616395944442668e-03
6.692000000000000171e+00 -3.649592654490214742e-03
6.693000000000000504e+00 -3.732679094630131453e-03
6.693999999999999950e+00 -3.784477268074162761e-03
6.695000000000000284e+00 -3.803449735598669196e-03
6.695999999999999730e+00 -3.789917169126653940e-03
6.697000000000000064e+00 -3.745887465814654906e-03
6.698000000000000398e+00 -3.674748110909127619e-03
6.698999999999999844e+00 -3.580815061705754001e-03
6.700000000000000178e+00 -3.468847414131029545e-03
6.701000000000000512e+00 -3.343548253625685997e-03
6.701999999999999957e+00 -3.209103047651520792e-03
6.703000000000000291e+00 -3.068816671514781966e-03
6.703999999999999737e+00 -2.924862697489683493e-03
6.705000000000000071e+00 -2.778185198410438542e-03
6.706000000000000405e+00 -2.628525709270147868e-03
6.706999999999999851e+00 -2.474584702432177253e-03
6.708000000000000185e+00 -2.314279067040808484e-03
6.709000000000000519e+00 -2.145053544224137607e-03
6.709999999999999964e+00 -1.964239274898054409e-03
6.711000000000000298e+00 -1.769392733932961120e-03
6.711999999999999744e+00 -1.558614394574477091e-03
6.713000000000000078e+00 -1.330805027411613136e-03
6.714000000000000412e+00 -1.085846037455973122e-03
6.714999999999999858e+00 -8.247104348777393795e-04
6.716000000000000192e+00 -5.495090594765883680e-04
6.717000000000000526e+00 -2.634422976074687417e-04
6.717999999999999972e+00 2.930130394781134339e-05
6.719000000000000306e+00 3.237250985983729235e-04
6.719999999999999751e+00 6.142824066021773406e-04
6.721000000000000085e+00 8.951604558480607838e-04
6.722000000000000419e+00 1.160652417219230166e-03
6.722999999999999865e+00 1.405500086885283755e-03
6.724000000000000199e+00 1.625267577439035074e-03
6.725000000000000533e+00 1.816637919989526253e-03
6.725999999999999979e+00 1.977647307426205932e-03
6.727000000000000313e+00 2.107795259433348483e-03
6.727999999999999758e+00 2.208049932669649100e-03
6.729000000000000092e+00 2.280725257850343447e-03
6.730000000000000426e+00 2.329253908773438325e-03
6.730999999999999872e+00 2.357860647749978472e-03
6.732000000000000206e+00 2.371193342458589003e-03
6.733000000000000540e+00 2.373944917952519346e-03
6.733999999999999986e+00 2.370464602726539329e-03
6.735000000000000320e+00 2.364452304584535505e-03
6.735999999999999766e+00 2.358672562458029830e-03
6.737000000000000099e+00 2.354778934751730092e-03
6.738000000000000433e+00 2.353239452269611544e-03
6.738999999999999879e+00 2.353343695774082374e-03
6.740000000000000213e+00 2.353306914723635266e-03
6.741000000000000547e+00 2.350451415111893139e-03
6.741999999999999993e+00 2.341440660322024244e-03
6.743000000000000327e+00 2.322572660209820151e-03
6.743999999999999773e+00 2.290066928561684898e-03
6.745000000000000107e+00 2.240374493368989164e-03
6.746000000000000441e+00 2.170439758580562650e-03
6.746999999999999886e+00 2.077938222278432733e-03
6.748000000000000220e+00 1.961444049988193394e-03
6.749000000000000554e+00 1.820555480309263893e-03
6.750000000000000000e+00 1.655945032078186708e-03
6.751000000000000334e+00 1.469364692427904424e-03
6.751999999999999780e+00 1.263571933981101451e-03
6.753000000000000114e+00 1.042235493189584737e-03
6.754000000000000448e+00 8.097982136564919409e-04
6.754999999999999893e+00 5.712669668595457290e-04
6.756000000000000227e+00 3.320287047670367761e-04
6.757000000000000561e+00 9.760500269021462629e-05
6.758000000000000007e+00 -1.265683726775174796e-04
6.759000000000000341e+00 -3.354010158200668103e-04
6.759999999999999787e+00 -5.243710130613482654e-04
6.761000000000000121e+00 -6.897349185115073111e-04
6.762000000000000455e+00 -8.286754765750170429e-04
6.762999999999999901e+00 -9.394383441280660090e-04
6.764000000000000234e+00 -1.021368649555859116e-03
6.765000000000000568e+00 -1.074913532070533723e-03
6.766000000000000014e+00 -1.101537708171648148e-03
6.767000000000000348e+00 -1.103580564199672280e-03
6.767999999999999794e+00 -1.084066793948763137e-03
6.769000000000000128e+00 -1.046457324704763063e-03
6.770000000000000462e+00 -9.943873764531358135e-04
6.770999999999999908e+00 -9.313784483453225235e-04
6.772000000000000242e+00 -8.605608010195835763e-04
6.773000000000000576e+00 -7.844731679901883244e-04
6.774000000000000021e+00 -7.048813579737522872e-04
6.775000000000000355e+00 -6.226899093538199471e-04
6.775999999999999801e+00 -5.379475076828217715e-04
6.777000000000000135e+00 -4.499419058998895340e-04
6.778000000000000469e+00 -3.573540544049416462e-04
6.778999999999999915e+00 -2.584583086830879181e-04
6.780000000000000249e+00 -1.513383286100637953e-04
6.781000000000000583e+00 -3.410712782091866870e-05
6.782000000000000028e+00 9.492543628412554294e-05
6.783000000000000362e+00 2.371179829342239908e-04
6.783999999999999808e+00 3.934267691894364799e-04
6.785000000000000142e+00 5.643829762945338146e-04
6.786000000000000476e+00 7.500986335156912274e-04
6.786999999999999922e+00 9.502808666943124167e-04
6.788000000000000256e+00 1.164275338646416236e-03
6.788999999999999702e+00 1.391076247251189129e-03
6.790000000000000036e+00 1.629346562524123685e-03
6.791000000000000369e+00 1.877421976189728222e-03
6.791999999999999815e+00 2.133288038567827428e-03
6.793000000000000149e+00 2.394597358448611549e-03
6.794000000000000483e+00 2.658722862812403637e-03
6.794999999999999929e+00 2.922801693284537462e-03
6.796000000000000263e+00 3.183873516411687976e-03
6.796999999999999709e+00 3.439009840445700263e-03
6.798000000000000043e+00 3.685503045813903582e-03
6.799000000000000377e+00 3.921023129768692363e-03
6.799999999999999822e+00 4.143785001955417255e-03
6.801000000000000156e+00 4.352661537273071375e-03
6.802000000000000490e+00 4.547258246468581858e-03
6.802999999999999936e+00 4.727911855798265159e-03
6.804000000000000270e+00 4.895665108191387706e-03
6.804999999999999716e+00 5.052176439258324395e-03
6.806000000000000050e+00 5.199619842785658044e-03
6.807000000000000384e+00 5.340527550662689353e-03
6.807999999999999829e+00 5.477661664689760686e-03
6.809000000000000163e+00 5.613832012123497542e-03
6.810000000000000497e+00 5.751736733105160260e-03
6.810999999999999943e+00 5.893755879676727816e-03
6.812000000000000277e+00 6.041790329519593043e-03
6.812999999999999723e+00 6.197086259917326465e-03
6.814000000000000057e+00 6.360091476672763769e-03
6.815000000000000391e+00 6.530366421597495752e-03
6.815999999999999837e+00 6.706569973843565582e-03
6.817000000000000171e+00 6.886495158920083112e-03
6.818000000000000504e+00 7.067181573429176175e-03
6.818999999999999950e+00 7.245060643849149558e-03
6.820000000000000284e+00 7.416167903294103129e-03
6.820999999999999730e+00 7.576320511144751628e-03
6.822000000000000064e+00 7.721308666963922103e-03
6.823000000000000398e+00 7.847049495705495786e-03
6.823999999999999844e+00 7.949709276669512936e-03
6.825000000000000178e+00 8.025810780648453407e-03
6.826000000000000512e+00 8.072322417694689431e-03
6.826999999999999957e+00 8.086761265338377608e-03
6.828000000000000291e+00 8.067289269303980215e-03
6.828999999999999737e+00 8.012787537721704351e-03
6.830000000000000071e+00 7.922977458088351424e-03
6.831000000000000405e+00 7.798465502723461902e-03
6.831999999999999851e+00 7.640775967996532581e-03
6.833000000000000185e+00 7.452334099766264389e-03
6.834000000000000519e+00 7.236393419885608740e-03
6.834999999999999964e+00 6.996893979974281100e-03
6.836000000000000298e+00 6.738303100575729343e-03
6.836999999999999744e+00 6.465386837359919300e-03
6.838000000000000078e+00 6.182986046404911722e-03
6.839000000000000412e+00 5.895780996236559164e-03
6.839999999999999858e+00 5.608052461002563036e-03
6.841000000000000192e+00 5.323475541660505767e-03
6.842000000000000526e+00 5.044921296818508094e-03
6.842999999999999972e+00 4.774321746433214490e-03
6.844000000000000306e+00 4.512568592088485667e-03
6.844999999999999751e+00 4.259491877220607584e-03
6.846000000000000085e+00 4.013925987645562340e-03
6.847000000000000419e+00 3.773853112239762379e-03
6.847999999999999865e+00 3.536636796507161562e-03
6.849000000000000199e+00 3.299304939040367899e-03
6.850000000000000533e+00 3.058866095042888419e-03
6.850999999999999979e+00 2.812619522813671405e-03
6.852000000000000313e+00 2.558418699802945864e-03
6.852999999999999758e+00 2.294879564593641473e-03
6.854000000000000092e+00 2.021484275779257978e-03
6.855000000000000426e+00 1.738603953450462269e-03
6.855999999999999872e+00 1.447432742271469348e-03
6.857000000000000206e+00 1.149839925011438479e-03
6.858000000000000540e+00 8.481843476439331541e-04
6.858999999999999986e+00 5.450851754327968191e-04
6.860000000000000320e+00 2.431946851595461671e-04
6.860999999999999766e+00 -5.500641257049475742e-05
6.862000000000000099e+00 -3.473992214283342988e-04
6.863000000000000433e+00 -6.323483693963883939e-04
6.863999999999999879e+00 -9.088011090956067770e-04
6.865000000000000213e+00 -1.176296224230764451e-03
6.866000000000000547e+00 -1.434946461987112506e-03
6.866999999999999993e+00 -1.685341282434212658e-03
6.868000000000000327e+00 -1.928389482065811285e-03
6.868999999999999773e+00 -2.165165707589793761e-03
6.870000000000000107e+00 -2.396708428802647901e-03
6.871000000000000441e+00 -2.623833771308792771e-03
6.871999999999999886e+00 -2.846958007735293870e-03
6.873000000000000220e+00 -3.065973666385184496e-03
6.874000000000000554e+00 -3.280181174817475235e-03
6.875000000000000000e+00 -3.488283799505531666e-03
6.876000000000000334e+00 -3.688468865287493868e-03
6.876999999999999780e+00 -3.878530280671460724e-03
6.878000000000000114e+00 -4.056088460531770933e-03
6.879000000000000448e+00 -4.218791817274421263e-03
6.879999999999999893e+00 -4.364570674236882379e-03
6.881000000000000227e+00 -4.491841723000736426e-03
6.882000000000000561e+00 -4.599671678604186353e-03
6.883000000000000007e+00 -4.687872179451784208e-03
6.884000000000000341e+00 -4.756978487817063901e-03
6.884999999999999787e+00 -4.808160288279581321e-03
6.886000000000000121e+00 -4.843031095446047145e-03
6.887000000000000455e+00 -4.863372053162704628e-03
6.887999999999999901e+00 -4.870873700336315372e-03
6.889000000000000234e+00 -4.866810749708075194e-03
6.890000000000000568e+00 -4.851822462375469935e-03
6.891000000000000014e+00 -4.825743306240397150e-03
6.892000000000000348e+00 -4.787538720556953550e-03
6.892999999999999794e+00 -4.735361749937193505e-03
6.894000000000000128e+00 -4.666723533353703442e-03
6.895000000000000462e+00 -4.578732256017183436e-03
6.895999999999999908e+00 -4.468409167921167865e-03
6.897000000000000242e+00 -4.332991838973971471e-03
6.898000000000000576e+00 -4.170221635112734970e-03
6.899000000000000021e+00 -3.978572029219572606e-03
6.900000000000000355e+00 -3.757391954445050454e-03
6.900999999999999801e+00 -3.506943701196849929e-03
6.902000000000000135e+00 -3.228364612904577845e-03
6.903000000000000469e+00 -2.923515401814943092e-03
6.903999999999999915e+00 -2.594792276869040126e-03
6.905000000000000249e+00 -2.244886699316073989e-03
6.906000000000000583e+00 -1.876536654446695016e-03
6.907000000000000028e+00 -1.492292011362240023e-03
6.908000000000000362e+00 -1.094349363233423911e-03
6.908999999999999808e+00 -6.844001751863037705e-04
6.910000000000000142e+00 -2.635741622186556980e-04
6.911000000000000476e+00 1.675689475308310243e-04
6.911999999999999922e+00 6.089659494251983395e-04
6.913000000000000256e+00 1.060927581530692661e-03
6.913999999999999702e+00 1.523968493139573341e-03
6.915000000000000036e+00 1.998568532457447103e-03
6.916000000000000369e+00 2.484938322625819193e-03
6.916999999999999815e+00 2.982774381825146256e-03
6.918000000000000149e+00 3.491065327262127781e-03
6.919000000000000483e+00 4.007941486010810697e-03
6.919999999999999929e+00 4.530643534284994715e-03
6.921000000000000263e+00 5.055559286662770178e-03
6.921999999999999709e+00 5.578391124055208199e-03
6.923000000000000043e+00 6.094385751309623796e-03
6.924000000000000377e+00 6.598606016298820716e-03
6.924999999999999822e+00 7.086236599577478042e-03
6.926000000000000156e+00 7.552844067417756671e-03
6.927000000000000490e+00 7.994605166509868507e-03
6.927999999999999936e+00 8.408485854739935345e-03
6.929000000000000270e+00 8.792350536916524253e-03
6.929999999999999716e+00 9.145027387108128555e-03
6.931000000000000050e+00 9.466333894241138122e-03
6.932000000000000384e+00 9.757062790421110882e-03
6.932999999999999829e+00 1.001893657770460203e-02
6.934000000000000163e+00 1.025450582071797678e-02
6.935000000000000497e+00 1.046700344222741864e-02
6.935999999999999943e+00 1.066013941940836297e-02
6.937000000000000277e+00 1.083783523762438770e-02
6.937999999999999723e+00 1.100393406298441970e-02
6.939000000000000057e+00 1.116188784564128844e-02
6.940000000000000391e+00 1.131449186064039866e-02
6.940999999999999837e+00 1.146365016233836555e-02
6.942000000000000171e+00 1.161023770389753643e-02
6.943000000000000504e+00 1.175404551737634778e-02
6.943999999999999950e+00 1.189382964838723612e-02
6.945000000000000284e+00 1.202743085883480403e-02
6.945999999999999730e+00 1.215194581554506457e-02
6.947000000000000064e+00 1.226395211709074839e-02
6.948000000000000398e+00 1.235975959005603322e-02
6.948999999999999844e+00 1.243563866744234157e-02
6.950000000000000178e+00 1.248806118093027592e-02
6.951000000000000512e+00 1.251392252714569019e-02
6.951999999999999957e+00 1.251073767573104498e-02
6.953000000000000291e+00 1.247679306413201732e-02
6.953999999999999737e+00 1.241126997165180670e-02
6.955000000000000071e+00 1.231429090309138150e-02
6.956000000000000405e+00 1.218692539953179256e-02
6.956999999999999851e+00 1.203111216540817853e-02
6.958000000000000185e+00 1.184953315008610737e-02
6.959000000000000519e+00 1.164544631312391075e-02
6.959999999999999964e+00 1.142246170706901973e-02
6.961000000000000298e+00 1.118432961731933260e-02
6.961999999999999744e+00 1.093472575935991800e-02
6.963000000000000078e+00 1.067709652039103112e-02
6.964000000000000412e+00 1.041455326419084976e-02
6.964999999999999858e+00 1.014981060259689642e-02
6.966000000000000192e+00 9.885204088276332290e-03
6.967000000000000526e+00 9.622713369684978563e-03
6.967999999999999972e+00 9.364018606593688468e-03
6.969000000000000306e+00 9.110549224222833781e-03
6.969999999999999751e+00 8.863514308068620381e-03
6.971000000000000085e+00 8.623907628725821506e-03
6.972000000000000419e+00 8.392494480351567893e-03
6.972999999999999865e+00 8.169815473913037696e-03
6.974000000000000199e+00 7.956189420625814357e-03
6.975000000000000533e+00 7.751744934532439797e-03
6.975999999999999979e+00 7.556487930072244667e-03
6.977000000000000313e+00 7.370374751936244022e-03
6.977999999999999758e+00 7.193398915030177650e-03
6.979000000000000092e+00 7.025668011507485607e-03
6.980000000000000426e+00 6.867458709941029471e-03
6.980999999999999872e+00 6.719211194828584796e-03
6.982000000000000206e+00 6.581469969535146125e-03
6.983000000000000540e+00 6.454776359921109152e-03
6.983999999999999986e+00 6.339514775385970795e-03
6.985000000000000320e+00 6.235747253255736512e-03
6.985999999999999766e+00 6.143048027110815240e-03
6.987000000000000099e+00 6.060389521590612942e-03
6.988000000000000433e+00 5.986074561334117292e-03
6.988999999999999879e+00 5.917756258511030001e-03
6.990000000000000213e+00 5.852537482515450876e-03
6.991000000000000547e+00 5.787150399183292777e-03
6.991999999999999993e+00 5.718167766308708891e-03
6.993000000000000327e+00 5.642270782771864265e-03
6.993999999999999773e+00 5.556507775968619681e-03
6.995000000000000107e+00 5.458500707137547980e-03
6.996000000000000441e+00 5.346592467718481838e-03
6.996999999999999886e+00 5.219919467507274161e-03
6.998000000000000220e+00 5.078404614927587921e-03
6.999000000000000554e+00 4.922650308055602497e-03
7.000000000000000000e+00 4.753794916262060570e-03
7.001000000000000334e+00 4.573323186358034705e-03
7.001999999999999780e+00 4.382847447976140169e-03
7.003000000000000114e+00 4.183938882066116222e-03
7.004000000000000448e+00 3.977959054046534271e-03
7.004999999999999893e+00 3.765970733231645100e-03
7.006000000000000227e+00 3.548682587076606131e-03
7.007000000000000561e+00 3.326433537360237638e-03
7.008000000000000007e+00 3.099251811996708503e-03
7.009000000000000341e+00 2.866913137688242331e-03
7.009999999999999787e+00 2.629028884441411869e-03
7.011000000000000121e+00 2.385138619864950790e-03
7.012000000000000455e+00 2.134793786952396757e-03
7.012999999999999901e+00 1.877649849158864433e-03
7.014000000000000234e+00 1.613545803506974364e-03
7.015000000000000568e+00 1.342570174290772748e-03
7.016000000000000014e+00 1.065153113193536031e-03
7.017000000000000348e+00 7.821114402036900620e-04
7.017999999999999794e+00 4.947485926590292071e-04
7.019000000000000128e+00 2.048820568370284727e-04
7.020000000000000462e+00 -8.507570554475810966e-05
7.020999999999999908e+00 -3.721302238021666079e-04
7.022000000000000242e+00 -6.527214890140757477e-04
7.023000000000000576e+00 -9.228422683715467719e-04
7.024000000000000021e+00 -1.178177063914119960e-03
7.025000000000000355e+00 -1.414311737244698577e-03
7.025999999999999801e+00 -1.626970599231312943e-03
7.027000000000000135e+00 -1.812277164542467484e-03
7.028000000000000469e+00 -1.966996045050007497e-03
7.028999999999999915e+00 -2.088719576912909971e-03
7.030000000000000249e+00 -2.176004233074831182e-03
7.031000000000000583e+00 -2.228429217050302731e-03
7.032000000000000028e+00 -2.246563653847408974e-03
7.033000000000000362e+00 -2.231880785614390270e-03
7.033999999999999808e+00 -2.186582188055345016e-03
7.035000000000000142e+00 -2.113383639412338977e-03
7.036000000000000476e+00 -2.015279054577692654e-03
7.036999999999999922e+00 -1.895288739228516688e-03
7.038000000000000256e+00 -1.756211750922168774e-03
7.039000000000000590e+00 -1.600435059414633682e-03
7.040000000000000036e+00 -1.429754264871776516e-03
7.041000000000000369e+00 -1.245268167843383402e-03
7.041999999999999815e+00 -1.047344437290344526e-03
7.043000000000000149e+00 -8.356444401934979421e-04
7.044000000000000483e+00 -6.092464514927835089e-04
7.044999999999999929e+00 -3.668372349126397536e-04
7.046000000000000263e+00 -1.070144497213407903e-04
7.046999999999999709e+00 1.714112713319785350e-04
7.048000000000000043e+00 4.690349712910841379e-04
7.049000000000000377e+00 7.855416880107092287e-04
7.049999999999999822e+00 1.119419534869104489e-03
7.051000000000000156e+00 1.467781006100185495e-03
7.052000000000000490e+00 1.826292687903522099e-03
7.052999999999999936e+00 2.189288574650395149e-03
7.054000000000000270e+00 2.549979202102995324e-03
7.054999999999999716e+00 2.900810690433210798e-03
7.056000000000000050e+00 3.233929252287096132e-03
7.057000000000000384e+00 3.541676348736361082e-03
7.057999999999999829e+00 3.817118407505430862e-03
7.059000000000000163e+00 4.054521286022705687e-03
7.060000000000000497e+00 4.249767889778479843e-03
7.060999999999999943e+00 4.400622276463914129e-03
7.062000000000000277e+00 4.506869781491962441e-03
7.062999999999999723e+00 4.570292466332170900e-03
7.064000000000000057e+00 4.594460909464080298e-03
7.065000000000000391e+00 4.584395759986857957e-03
7.065999999999999837e+00 4.546118843370918275e-03
7.067000000000000171e+00 4.486112679537091093e-03
7.068000000000000504e+00 4.410772062497929878e-03
7.068999999999999950e+00 4.325916931485991601e-03
7.070000000000000284e+00 4.236374950384996611e-03
7.070999999999999730e+00 4.145728691211733249e-03
7.072000000000000064e+00 4.056247079265211386e-03
7.073000000000000398e+00 3.968973987683488587e-03
7.073999999999999844e+00 3.884029694588094720e-03
7.075000000000000178e+00 3.800989963244052940e-03
7.076000000000000512e+00 3.719379369472358612e-03
7.076999999999999957e+00 3.639132835219985405e-03
7.078000000000000291e+00 3.561010140768853909e-03
7.078999999999999737e+00 3.486872674742995219e-03
7.080000000000000071e+00 3.419807894016867883e-03
7.081000000000000405e+00 3.364058782430204893e-03
7.081999999999999851e+00 3.324808290474265578e-03
7.083000000000000185e+00 3.307810269948914354e-03
7.084000000000000519e+00 3.318939219169274226e-03
7.084999999999999964e+00 3.363710296277712224e-03
7.086000000000000298e+00 3.446813913170881753e-03
7.086999999999999744e+00 3.571712318025273974e-03
7.088000000000000078e+00 3.740325272798297913e-03
7.089000000000000412e+00 3.952822938306872237e-03
7.089999999999999858e+00 4.207521099411768405e-03
7.091000000000000192e+00 4.500909543448182275e-03
7.092000000000000526e+00 4.827763946382285579e-03
7.092999999999999972e+00 5.181370787973092404e-03
7.094000000000000306e+00 5.553840031724969865e-03
7.094999999999999751e+00 5.936503994745908133e-03
7.096000000000000085e+00 6.320358908263302988e-03
7.097000000000000419e+00 6.696568768591898424e-03
7.097999999999999865e+00 7.056958599995248257e-03
7.099000000000000199e+00 7.394486369496895348e-03
7.100000000000000533e+00 7.703628700322708370e-03
7.100999999999999979e+00 7.980686673947518309e-03
7.102000000000000313e+00 8.223942018320329339e-03
7.102999999999999758e+00 8.433647480711275318e-03
7.104000000000000092e+00 8.611886828339737968e-03
7.105000000000000426e+00 8.762292607958828763e-03
7.105999999999999872e+00 8.889657633493381478e-03
7.107000000000000206e+00 8.999487383509089528e-03
7.108000000000000540e+00 9.097531382304888115e-03
7.108999999999999986e+00 9.189353986705877525e-03
7.110000000000000320e+00 9.279967231213461648e-03
7.110999999999999766e+00 9.373553448929270240e-03
7.112000000000000099e+00 9.473295839313836814e-03
7.113000000000000433e+00 9.581323883388521284e-03
7.113999999999999879e+00 9.698742504777230211e-03
7.115000000000000213e+00 9.825752511018252117e-03
7.116000000000000547e+00 9.961816372488224366e-03
7.116999999999999993e+00 1.010582673600597323e-02
7.118000000000000327e+00 1.025631233310308511e-02
7.118999999999999773e+00 1.041159735494581566e-02
7.120000000000000107e+00 1.056992592470380396e-02
7.121000000000000441e+00 1.072957018779843730e-02
7.121999999999999886e+00 1.088887585171868788e-02
7.123000000000000220e+00 1.104630574265272683e-02
7.124000000000000554e+00 1.120043329963903156e-02
7.125000000000000000e+00 1.134991652154134813e-02
7.126000000000000334e+00 1.149350008103845397e-02
7.126999999999999780e+00 1.162998173217644378e-02
7.128000000000000114e+00 1.175821233131476608e-02
7.129000000000000448e+00 1.187711715150700439e-02
7.129999999999999893e+00 1.198572136357204179e-02
7.131000000000000227e+00 1.208321340835890635e-02
7.132000000000000561e+00 1.216901843607385431e-02
7.133000000000000007e+00 1.224287097927722820e-02
7.134000000000000341e+00 1.230487480658150681e-02
7.134999999999999787e+00 1.235553890664859919e-02
7.136000000000000121e+00 1.239580434829606198e-02
7.137000000000000455e+00 1.242702259662885680e-02
7.137999999999999901e+00 1.245090311862891673e-02
7.139000000000000234e+00 1.246939236523985847e-02
7.140000000000000568e+00 1.248454040702068855e-02
7.141000000000000014e+00 1.249832422438779990e-02
7.142000000000000348e+00 1.251243572368502220e-02
7.142999999999999794e+00 1.252807154463150309e-02
7.144000000000000128e+00 1.254572397105871776e-02
7.145000000000000462e+00 1.256500503923657121e-02
7.145999999999999908e+00 1.258453577725947813e-02
7.147000000000000242e+00 1.260191472464905829e-02
7.148000000000000576e+00 1.261380914172737303e-02
7.149000000000000021e+00 1.261613660079161092e-02
7.150000000000000355e+00 1.260437116289424633e-02
7.150999999999999801e+00 1.257392442206633695e-02
7.152000000000000135e+00 1.252059187972136799e-02
7.153000000000000469e+00 1.244097982035950387e-02
7.153999999999999915e+00 1.233287867411452833e-02
7.155000000000000249e+00 1.219555173661682375e-02
7.156000000000000583e+00 1.202990360190662501e-02
7.157000000000000028e+00 1.183852640562057384e-02
7.158000000000000362e+00 1.162560286064806374e-02
7.158999999999999808e+00 1.139670448148403896e-02
7.160000000000000142e+00 1.115848542266286748e-02
7.161000000000000476e+00 1.091830379906857766e-02
7.161999999999999922e+00 1.068380032637189850e-02
7.163000000000000256e+00 1.046244400618048624e-02
7.164000000000000590e+00 1.026108512873439953e-02
7.165000000000000036e+00 1.008552770076059577e-02
7.166000000000000369e+00 9.940171493927781737e-03
7.166999999999999815e+00 9.827743315129930726e-03
7.168000000000000149e+00 9.749155058170439619e-03
7.169000000000000483e+00 9.703487193514709688e-03
7.169999999999999929e+00 9.688111216673893356e-03
7.171000000000000263e+00 9.698949933773293175e-03
7.171999999999999709e+00 9.730847580870932018e-03
7.173000000000000043e+00 9.777950197062998394e-03
7.174000000000000377e+00 9.834157467930426666e-03
7.174999999999999822e+00 9.893490672559152044e-03
7.176000000000000156e+00 9.950390466143004334e-03
7.177000000000000490e+00 9.999916422598970761e-03
7.177999999999999936e+00 1.003784755697298067e-02
7.179000000000000270e+00 1.006066531853867449e-02
7.179999999999999716e+00 1.006549605502844551e-02
7.181000000000000050e+00 1.005001648841487988e-02
7.182000000000000384e+00 1.001237430700408111e-02
7.182999999999999829e+00 9.951175940465802061e-03
7.184000000000000163e+00 9.865506001678649856e-03
7.185000000000000497e+00 9.754992241358987140e-03
7.185999999999999943e+00 9.619906322034233598e-03
7.187000000000000277e+00 9.461234904285934985e-03
7.187999999999999723e+00 9.280691235849300794e-03
7.189000000000000057e+00 9.080652430014612281e-03
7.190000000000000391e+00 8.864009872859894557e-03
7.190999999999999837e+00 8.633929798524243512e-03
7.192000000000000171e+00 8.393592294895672185e-03
7.193000000000000504e+00 8.145890899530886659e-03
7.193999999999999950e+00 7.893196889787503986e-03
7.195000000000000284e+00 7.637189301201297367e-03
7.195999999999999730e+00 7.378792943481440880e-03
7.197000000000000064e+00 7.118225043605026434e-03
7.198000000000000398e+00 6.855127270987901311e-03
7.198999999999999844e+00 6.588782034928557067e-03
7.200000000000000178e+00 6.318367284130958425e-03
7.201000000000000512e+00 6.043175878357750705e-03
7.201999999999999957e+00 5.762817138637856343e-03
7.203000000000000291e+00 5.477339880211145630e-03
7.203999999999999737e+00 5.187258751743772413e-03
7.205000000000000071e+00 4.893529399701916291e-03
7.206000000000000405e+00 4.597463238946660619e-03
7.206999999999999851e+00 4.300640184781262011e-03
7.208000000000000185e+00 4.004830872012463128e-03
7.209000000000000519e+00 3.711947872760934432e-03
7.209999999999999964e+00 3.424057573092239345e-03
7.211000000000000298e+00 3.143427727284775659e-03
7.211999999999999744e+00 2.872583009113601534e-03
7.213000000000000078e+00 2.614372619946993270e-03
7.214000000000000412e+00 2.371975897774269114e-03
7.214999999999999858e+00 2.148858336002627649e-03
7.216000000000000192e+00 1.948634285969202181e-03
7.217000000000000526e+00 1.774863714202422685e-03
7.217999999999999972e+00 1.630791091581978037e-03
7.219000000000000306e+00 1.519049540541145011e-03
7.219999999999999751e+00 1.441361363149091471e-03
7.221000000000000085e+00 1.398319128419095534e-03
7.222000000000000419e+00 1.389222851813920901e-03
7.222999999999999865e+00 1.412027906597930786e-03
7.224000000000000199e+00 1.463423142344451051e-03
7.225000000000000533e+00 1.539018296560694474e-03
7.225999999999999979e+00 1.633609247329227037e-03
7.227000000000000313e+00 1.741518850529897439e-03
7.227999999999999758e+00 1.856949099001275376e-03
7.229000000000000092e+00 1.974345623967340650e-03
7.230000000000000426e+00 2.088721975598316957e-03
7.230999999999999872e+00 2.195914267115835292e-03
7.232000000000000206e+00 2.292780983915233915e-03
7.233000000000000540e+00 2.377299212864945974e-03
7.233999999999999986e+00 2.448593852722312676e-03
7.235000000000000320e+00 2.506849483895941342e-03
7.235999999999999766e+00 2.553159466958701464e-03
7.237000000000000099e+00 2.589283733637176566e-03
7.238000000000000433e+00 2.617370343516009414e-03
7.238999999999999879e+00 2.639640397459195285e-03
7.240000000000000213e+00 2.658091321898262832e-03
7.241000000000000547e+00 2.674232108281365990e-03
7.241999999999999993e+00 2.688900148137958641e-03
7.243000000000000327e+00 2.702167138647212311e-03
7.243999999999999773e+00 2.713337907789021598e-03
7.245000000000000107e+00 2.721044214655005729e-03
7.246000000000000441e+00 2.723439710761429988e-03
7.246999999999999886e+00 2.718420790858808167e-03
7.248000000000000220e+00 2.703870375436561758e-03
7.249000000000000554e+00 2.677879632888359972e-03
7.250000000000000000e+00 2.638903932284560050e-03
7.251000000000000334e+00 2.585851890733644083e-03
7.251999999999999780e+00 2.518133842080372969e-03
7.253000000000000114e+00 2.435603884493749236e-03
7.254000000000000448e+00 2.338480596069233888e-03
7.254999999999999893e+00 2.227219283877048504e-03
7.256000000000000227e+00 2.102414201669959744e-03
7.257000000000000561e+00 1.964688285041310458e-03
7.258000000000000007e+00 1.814619156034949455e-03
7.259000000000000341e+00 1.652720781179672915e-03
7.259999999999999787e+00 1.479426085207841048e-03
7.261000000000000121e+00 1.295153054304928235e-03
7.262000000000000455e+00 1.100382139570289146e-03
7.262999999999999901e+00 8.957864692692607978e-04
7.264000000000000234e+00 6.823454909938777169e-04
7.265000000000000568e+00 4.614683301829965384e-04
7.266000000000000014e+00 2.351150419665201717e-04
7.267000000000000348e+00 5.868273037722138491e-06
7.267999999999999794e+00 -2.230252420989030317e-04
7.269000000000000128e+00 -4.476786293083068191e-04
7.270000000000000462e+00 -6.636476799706615476e-04
7.270999999999999908e+00 -8.660590056194496450e-04
7.272000000000000242e+00 -1.049832732817920170e-03
7.273000000000000576e+00 -1.209936680167347789e-03
7.274000000000000021e+00 -1.341678872759652320e-03
7.275000000000000355e+00 -1.441022909043652989e-03
7.275999999999999801e+00 -1.504887876189790101e-03
7.277000000000000135e+00 -1.531401200748808795e-03
7.278000000000000469e+00 -1.520110404818979851e-03
7.278999999999999915e+00 -1.472075838124457846e-03
7.280000000000000249e+00 -1.389890085128144730e-03
7.281000000000000583e+00 -1.277595992752139035e-03
7.282000000000000028e+00 -1.140547047516815571e-03
7.283000000000000362e+00 -9.851715859384684981e-04
7.283999999999999808e+00 -8.186969861054910419e-04
7.285000000000000142e+00 -6.488540742627162345e-04
7.286000000000000476e+00 -4.835507066574096344e-04
7.286999999999999922e+00 -3.305230264156994277e-04
7.288000000000000256e+00 -1.970153325502002509e-04
7.289000000000000590e+00 -8.942802544980796298e-05
7.290000000000000036e+00 -1.301057200722433095e-05
7.291000000000000369e+00 2.842050166757814769e-05
7.291999999999999815e+00 3.270802781525084104e-05
7.293000000000000149e+00 -4.712876227462581386e-07
7.294000000000000483e+00 -6.955564554918663718e-05
7.294999999999999929e+00 -1.711435507020311886e-04
7.296000000000000263e+00 -3.001205726409175603e-04
7.296999999999999709e+00 -4.499637947102910654e-04
7.298000000000000043e+00 -6.130911501215751801e-04
7.299000000000000377e+00 -7.813307478127786082e-04
7.299999999999999822e+00 -9.464266981516367572e-04
7.301000000000000156e+00 -1.100566689216859670e-03
7.302000000000000490e+00 -1.236875107725796076e-03
7.302999999999999936e+00 -1.349818587945156344e-03
7.304000000000000270e+00 -1.435535077557029745e-03
7.304999999999999716e+00 -1.491991440493938654e-03
7.306000000000000050e+00 -1.519030518147197013e-03
7.307000000000000384e+00 -1.518269899351897684e-03
7.307999999999999829e+00 -1.492876857384700315e-03
7.309000000000000163e+00 -1.447273447697166454e-03
7.310000000000000497e+00 -1.386786987992330838e-03
7.310999999999999943e+00 -1.317272631771874373e-03
7.312000000000000277e+00 -1.244759405293400416e-03
7.312999999999999723e+00 -1.175109746656892483e-03
7.314000000000000057e+00 -1.113735834608593853e-03
7.315000000000000391e+00 -1.065335025622897403e-03
7.315999999999999837e+00 -1.033678703839929162e-03
7.317000000000000171e+00 -1.021442290156077777e-03
7.318000000000000504e+00 -1.030045645790697659e-03
7.318999999999999950e+00 -1.059556288180908950e-03
7.320000000000000284e+00 -1.108635016492864975e-03
7.320999999999999730e+00 -1.174545205815761498e-03
7.322000000000000064e+00 -1.253218969551684117e-03
7.323000000000000398e+00 -1.339425647166752904e-03
7.323999999999999844e+00 -1.427038540548947014e-03
7.325000000000000178e+00 -1.509380665112658795e-03
7.326000000000000512e+00 -1.579633920399434828e-03
7.326999999999999957e+00 -1.631296729180340636e-03
7.328000000000000291e+00 -1.658649068891333497e-03
7.328999999999999737e+00 -1.657147216413338729e-03
7.330000000000000071e+00 -1.623772614972573622e-03
7.331000000000000405e+00 -1.557239601028740858e-03
7.331999999999999851e+00 -1.458099108220176337e-03
7.333000000000000185e+00 -1.328683588768832290e-03
7.334000000000000519e+00 -1.172960663471318051e-03
7.334999999999999964e+00 -9.962580385419247259e-04
7.336000000000000298e+00 -8.049477550626782645e-04
7.336999999999999744e+00 -6.060285417960085486e-04
7.338000000000000078e+00 -4.067202714962747439e-04
7.339000000000000412e+00 -2.140309372895290942e-04
7.339999999999999858e+00 -3.434610221006197388e-05
7.341000000000000192e+00 1.269468338837852791e-04
7.342000000000000526e+00 2.657796340881507513e-04
7.342999999999999972e+00 3.796507002793728320e-04
7.344000000000000306e+00 4.677582218264277536e-04
7.344999999999999751e+00 5.310459619421254102e-04
7.346000000000000085e+00 5.721208943046454925e-04
7.347000000000000419e+00 5.950544487375020435e-04
7.347999999999999865e+00 6.050920627663245810e-04
7.349000000000000199e+00 6.082626907115157994e-04
7.350000000000000533e+00 6.109310239126583076e-04
7.350999999999999979e+00 6.193091152084887613e-04
7.352000000000000313e+00 6.389902369912808539e-04
7.352999999999999758e+00 6.744844698483805140e-04
7.354000000000000092e+00 7.288449145570225374e-04
7.355000000000000426e+00 8.033868758364141448e-04
7.355999999999999872e+00 8.975595395330996512e-04
7.357000000000000206e+00 1.008949607376153149e-03
7.358000000000000540e+00 1.133442080856521261e-03
7.358999999999999986e+00 1.265513691760416322e-03
7.360000000000000320e+00 1.398626396022908513e-03
7.360999999999999766e+00 1.525675352696840474e-03
7.362000000000000099e+00 1.639483955868776665e-03
7.363000000000000433e+00 1.733237126031008215e-03
7.363999999999999879e+00 1.800893998021424859e-03
7.365000000000000213e+00 1.837553865754812474e-03
7.366000000000000547e+00 1.839714074738103833e-03
7.366999999999999993e+00 1.805454723870315858e-03
7.368000000000000327e+00 1.734564537201730653e-03
7.368999999999999773e+00 1.628544879067524067e-03
7.370000000000000107e+00 1.490535735339629545e-03
7.371000000000000441e+00 1.325125302807026329e-03
7.371999999999999886e+00 1.138046505771983952e-03
7.373000000000000220e+00 9.358045267696013959e-04
7.374000000000000554e+00 7.252159879554097299e-04
7.375000000000000000e+00 5.129025427699142759e-04
7.376000000000000334e+00 3.048182946579776451e-04
7.376999999999999780e+00 1.058140018278662414e-04
7.378000000000000114e+00 -8.070039481215159614e-05
7.379000000000000448e+00 -2.529389462176331871e-04
7.379999999999999893e+00 -4.107865746274880691e-04
7.381000000000000227e+00 -5.556894825070879396e-04
7.382000000000000561e+00 -6.903794994573168387e-04
7.383000000000000007e+00 -8.185180549399532612e-04
7.384000000000000341e+00 -9.442574040773532790e-04
7.384999999999999787e+00 -1.071801396668904584e-03
7.386000000000000121e+00 -1.205008579124119353e-03
7.387000000000000455e+00 -1.347078519570869218e-03
7.387999999999999901e+00 -1.500367361116318769e-03
7.389000000000000234e+00 -1.666331892583681074e-03
7.390000000000000568e+00 -1.845594690281472270e-03
7.391000000000000014e+00 -2.038119082707146382e-03
7.392000000000000348e+00 -2.243429595188548963e-03
7.392999999999999794e+00 -2.460860139661289955e-03
7.394000000000000128e+00 -2.689755103604365375e-03
7.395000000000000462e+00 -2.929608402887533877e-03
7.395999999999999908e+00 -3.180113253359347861e-03
7.397000000000000242e+00 -3.441091495309259174e-03
7.398000000000000576e+00 -3.712358002944573208e-03
7.399000000000000021e+00 -3.993533937372975746e-03
7.400000000000000355e+00 -4.283829537782064822e-03
7.400999999999999801e+00 -4.581870631996662509e-03
7.402000000000000135e+00 -4.885588800569069974e-03
7.403000000000000469e+00 -5.192212374795805371e-03
7.403999999999999915e+00 -5.498352729500899545e-03
7.405000000000000249e+00 -5.800192291182014286e-03
7.406000000000000583e+00 -6.093783087648875323e-03
7.407000000000000028e+00 -6.375369134682648369e-03
7.408000000000000362e+00 -6.641716409935783869e-03
7.408999999999999808e+00 -6.890419158991839717e-03
7.410000000000000142e+00 -7.120108370174718995e-03
7.411000000000000476e+00 -7.330562472560496479e-03
7.411999999999999922e+00 -7.522679764317796551e-03
7.413000000000000256e+00 -7.698347739144839434e-03
7.414000000000000590e+00 -7.860161941618195799e-03
7.415000000000000036e+00 -8.011086325851346501e-03
7.416000000000000369e+00 -8.154070264975669252e-03
7.416999999999999815e+00 -8.291628849981177996e-03
7.418000000000000149e+00 -8.425506618253563937e-03
7.419000000000000483e+00 -8.556391983501644705e-03
7.419999999999999929e+00 -8.683791169677195637e-03
7.421000000000000263e+00 -8.806010854765761175e-03
7.422000000000000597e+00 -8.920314840619485847e-03
7.423000000000000043e+00 -9.023202871027924399e-03
7.424000000000000377e+00 -9.110802969216463473e-03
7.424999999999999822e+00 -9.179321537768937722e-03
7.426000000000000156e+00 -9.225495946206516140e-03
7.427000000000000490e+00 -9.247039901988525837e-03
7.427999999999999936e+00 -9.242995693342501845e-03
7.429000000000000270e+00 -9.214009058203641994e-03
7.429999999999999716e+00 -9.162474602406187746e-03
7.431000000000000050e+00 -9.092545264856834869e-03
7.432000000000000384e+00 -9.010035917962200616e-03
7.432999999999999829e+00 -8.922188160283337985e-03
7.434000000000000163e+00 -8.837344479604969036e-03
7.435000000000000497e+00 -8.764508950636393236e-03
7.435999999999999943e+00 -8.712890265885120389e-03
7.437000000000000277e+00 -8.691371018309267116e-03
7.437999999999999723e+00 -8.707974065544367079e-03
7.439000000000000057e+00 -8.769361237918127730e-03
7.440000000000000391e+00 -8.880394703940234016e-03
7.440999999999999837e+00 -9.043776741470199373e-03
7.442000000000000171e+00 -9.259801316295590209e-03
7.443000000000000504e+00 -9.526230565684726606e-03
7.443999999999999950e+00 -9.838332437273417108e-03
7.445000000000000284e+00 -1.018904095221918361e-02
7.445999999999999730e+00 -1.056928327182655135e-02
7.447000000000000064e+00 -1.096840561380818188e-02
7.448000000000000398e+00 -1.137472773825900021e-02
7.448999999999999844e+00 -1.177615840288656970e-02
7.450000000000000178e+00 -1.216082794308305168e-02
7.451000000000000512e+00 -1.251770886211131008e-02
7.451999999999999957e+00 -1.283716128815546274e-02
7.453000000000000291e+00 -1.311137662990329369e-02
7.453999999999999737e+00 -1.333467260531676600e-02
7.455000000000000071e+00 -1.350363135267920733e-02
7.456000000000000405e+00 -1.361705495648698507e-02
7.456999999999999851e+00 -1.367580482736474937e-02
7.458000000000000185e+00 -1.368250103229750811e-02
7.459000000000000519e+00 -1.364114291848734194e-02
7.459999999999999964e+00 -1.355667798043890329e-02
7.461000000000000298e+00 -1.343455723319621729e-02
7.461999999999999744e+00 -1.328029334478209034e-02
7.463000000000000078e+00 -1.309907790287326811e-02
7.464000000000000412e+00 -1.289544788652742871e-02
7.464999999999999858e+00 -1.267305516388805495e-02
7.466000000000000192e+00 -1.243451075620388355e-02
7.467000000000000526e+00 -1.218134967587036419e-02
7.467999999999999972e+00 -1.191406556361515948e-02
7.469000000000000306e+00 -1.163226806900664358e-02
7.469999999999999751e+00 -1.133487591891800018e-02
7.471000000000000085e+00 -1.102038274595899293e-02
7.472000000000000419e+00 -1.068715184312211790e-02
7.472999999999999865e+00 -1.033371501558074876e-02
7.474000000000000199e+00 -9.959034085983281548e-03
7.475000000000000533e+00 -9.562744166835899021e-03
7.475999999999999979e+00 -9.145308054104919759e-03
7.477000000000000313e+00 -8.708096840024456484e-03
7.477999999999999758e+00 -8.253396989400724193e-03
7.479000000000000092e+00 -7.784325982422924187e-03
7.480000000000000426e+00 -7.304669245300187894e-03
7.480999999999999872e+00 -6.818682341511689109e-03
7.482000000000000206e+00 -6.330855683376543537e-03
7.483000000000000540e+00 -5.845691067113066054e-03
7.483999999999999986e+00 -5.367491552912828645e-03
7.485000000000000320e+00 -4.900209397769776307e-03
7.485999999999999766e+00 -4.447357745614154492e-03
7.487000000000000099e+00 -4.011980673644897737e-03
7.488000000000000433e+00 -3.596677906205124342e-03
7.488999999999999879e+00 -3.203654243130277853e-03
7.490000000000000213e+00 -2.834814467489456605e-03
7.491000000000000547e+00 -2.491833649227208607e-03
7.491999999999999993e+00 -2.176223451245923139e-03
7.493000000000000327e+00 -1.889337362584279922e-03
7.493999999999999773e+00 -1.632339369798107079e-03
7.495000000000000107e+00 -1.406113820783724908e-03
7.496000000000000441e+00 -1.211104712869483669e-03
7.496999999999999886e+00 -1.047160333951407214e-03
7.498000000000000220e+00 -9.133666398460609914e-04
7.499000000000000554e+00 -8.078973025424554099e-04
7.500000000000000000e+00 -7.279451013040606506e-04
7.501000000000000334e+00 -6.697633310090538028e-04
7.501999999999999780e+00 -6.287857302622716377e-04
7.503000000000000114e+00 -5.998777730933750867e-04
7.504000000000000448e+00 -5.776518649402324901e-04
7.504999999999999893e+00 -5.568246651310969353e-04
7.506000000000000227e+00 -5.326059412238519104e-04
7.507000000000000561e+00 -5.009896397283490404e-04
7.508000000000000007e+00 -4.590106254604462777e-04
7.509000000000000341e+00 -4.048553886885821601e-04
7.509999999999999787e+00 -3.378479529034781356e-04
7.511000000000000121e+00 -2.583149363658658604e-04
7.512000000000000455e+00 -1.673408700490302517e-04
7.512999999999999901e+00 -6.646195419984686221e-05
7.514000000000000234e+00 4.266634907963314096e-05
7.515000000000000568e+00 1.585890860551015440e-04
7.516000000000000014e+00 2.803227473435348257e-04
7.517000000000000348e+00 4.075272895185819361e-04
7.517999999999999794e+00 5.405734052876916751e-04
7.519000000000000128e+00 6.804977627615359671e-04
7.520000000000000462e+00 8.288587435678163940e-04
7.520999999999999908e+00 9.875140721176648047e-04
7.522000000000000242e+00 1.158317816879732547e-03
7.523000000000000576e+00 1.342834809555578171e-03
7.524000000000000021e+00 1.542032171229321125e-03
7.525000000000000355e+00 1.756040452051639122e-03
7.525999999999999801e+00 1.983990213828338862e-03
7.527000000000000135e+00 2.223949974374255130e-03
7.528000000000000469e+00 2.472978557899927453e-03
7.528999999999999915e+00 2.727280875695373748e-03
7.530000000000000249e+00 2.982449964772300975e-03
7.531000000000000583e+00 3.233794706010320423e-03
7.532000000000000028e+00 3.476677386531729867e-03
7.533000000000000362e+00 3.706835601453868818e-03
7.533999999999999808e+00 3.920677817910086897e-03
7.535000000000000142e+00 4.115475246218640477e-03
7.536000000000000476e+00 4.289456400364728868e-03
7.536999999999999922e+00 4.441823283633033852e-03
7.538000000000000256e+00 4.572677648429468791e-03
7.539000000000000590e+00 4.682844458034594003e-03
7.540000000000000036e+00 4.773681695464911459e-03
7.541000000000000369e+00 4.846862558868264559e-03
7.541999999999999815e+00 4.904145607823930456e-03
7.543000000000000149e+00 4.947184229923631653e-03
7.544000000000000483e+00 4.977366895409743308e-03
7.544999999999999929e+00 4.995695917726519428e-03
7.546000000000000263e+00 5.002736240260217786e-03
7.547000000000000597e+00 4.998626064154220935e-03
7.548000000000000043e+00 4.983117330056185956e-03
7.549000000000000377e+00 4.955665692530820607e-03
7.549999999999999822e+00 4.915528712998244384e-03
7.551000000000000156e+00 4.861864024736610793e-03
7.552000000000000490e+00 4.793830020017252405e-03
7.552999999999999936e+00 4.710653692443323576e-03
7.554000000000000270e+00 4.611655478768068687e-03
7.554999999999999716e+00 4.496268297081547176e-03
7.556000000000000050e+00 4.364023888708130385e-03
7.557000000000000384e+00 4.214550953768872975e-03
7.557999999999999829e+00 4.047558816456860165e-03
7.559000000000000163e+00 3.862849820444231447e-03
7.560000000000000497e+00 3.660321383474986374e-03
7.560999999999999943e+00 3.439990643516876480e-03
7.562000000000000277e+00 3.202000288344200498e-03
7.562999999999999723e+00 2.946600018775025979e-03
7.564000000000000057e+00 2.674126010609617545e-03
7.565000000000000391e+00 2.384923190644247949e-03
7.565999999999999837e+00 2.079302885542920996e-03
7.567000000000000171e+00 1.757456960873699956e-03
7.568000000000000504e+00 1.419433359871183960e-03
7.568999999999999950e+00 1.065119195473532548e-03
7.570000000000000284e+00 6.942958018012253957e-04
7.570999999999999730e+00 3.067369399363747170e-04
7.572000000000000064e+00 -9.767902873263111310e-05
7.573000000000000398e+00 -5.188007399973690792e-04
7.573999999999999844e+00 -9.560537814711434412e-04
7.575000000000000178e+00 -1.408307292175652297e-03
7.576000000000000512e+00 -1.873768635325152778e-03
7.576999999999999957e+00 -2.349987244896657636e-03
7.578000000000000291e+00 -2.833898969446664064e-03
7.578999999999999737e+00 -3.321955274278944742e-03
7.580000000000000071e+00 -3.810320036764326679e-03
7.581000000000000405e+00 -4.295073999622754310e-03
7.581999999999999851e+00 -4.772423063481814019e-03
7.583000000000000185e+00 -5.238875133853307386e-03
7.584000000000000519e+00 -5.691356954323543646e-03
7.584999999999999964e+00 -6.127256266344344345e-03
7.586000000000000298e+00 -6.544379305991318563e-03
7.586999999999999744e+00 -6.940858200061105973e-03
7.588000000000000078e+00 -7.315016185356362777e-03
7.589000000000000412e+00 -7.665236875030555577e-03
7.589999999999999858e+00 -7.989837065005198774e-03
7.591000000000000192e+00 -8.286987140536529461e-03
7.592000000000000526e+00 -8.554681352066212732e-03
7.592999999999999972e+00 -8.790775711693019426e-03
7.594000000000000306e+00 -8.993092014186673810e-03
7.594999999999999751e+00 -9.159560844302923333e-03
7.596000000000000085e+00 -9.288419848909258009e-03
7.597000000000000419e+00 -9.378409331628357465e-03
7.597999999999999865e+00 -9.429003538310803956e-03
7.599000000000000199e+00 -9.440594903035200505e-03
7.600000000000000533e+00 -9.414638744154315772e-03
7.600999999999999979e+00 -9.353718071971137832e-03
7.602000000000000313e+00 -9.261511357629837252e-03
7.602999999999999758e+00 -9.142647272227586233e-03
7.604000000000000092e+00 -9.002453222459882651e-03
7.605000000000000426e+00 -8.846600122199951149e-03
7.605999999999999872e+00 -8.680674242082251149e-03
7.607000000000000206e+00 -8.509730513063782503e-03
7.608000000000000540e+00 -8.337883475761411964e-03
7.608999999999999986e+00 -8.167921809766571367e-03
7.610000000000000320e+00 -8.001095168532671928e-03
7.610999999999999766e+00 -7.837015024109383887e-03
7.612000000000000099e+00 -7.673715855777698928e-03
7.613000000000000433e+00 -7.507891278898702787e-03
7.613999999999999879e+00 -7.335237879996342816e-03
7.615000000000000213e+00 -7.150900807138237288e-03
7.616000000000000547e+00 -6.949969413195008876e-03
7.616999999999999993e+00 -6.727958789116426745e-03
7.618000000000000327e+00 -6.481251221320416360e-03
7.618999999999999773e+00 -6.207441304357301688e-03
7.620000000000000107e+00 -5.905563221320605898e-03
7.621000000000000441e+00 -5.576175019315269057e-03
7.621999999999999886e+00 -5.221331402432720023e-03
7.623000000000000220e+00 -4.844420050557008556e-03
7.624000000000000554e+00 -4.449908342777925650e-03
7.625000000000000000e+00 -4.043039868678581332e-03
7.626000000000000334e+00 -3.629502288171161575e-03
7.626999999999999780e+00 -3.215105905705296137e-03
7.628000000000000114e+00 -2.805505385507737516e-03
7.629000000000000448e+00 -2.405983093742714105e-03
7.629999999999999893e+00 -2.021288749415334034e-03
7.631000000000000227e+00 -1.655523607085120780e-03
7.632000000000000561e+00 -1.312072784437917899e-03
7.633000000000000007e+00 -9.935782806609471263e-04
7.634000000000000341e+00 -7.019191229425548583e-04
7.634999999999999787e+00 -4.382078123603569625e-04
7.636000000000000121e+00 -2.027963092631021483e-04
7.637000000000000455e+00 4.685817925436513987e-06
7.637999999999999901e+00 1.852928120528452016e-04
7.639000000000000234e+00 3.406950507554934665e-04
7.640000000000000568e+00 4.730785997982059343e-04
7.641000000000000014e+00 5.850307507031471616e-04
7.642000000000000348e+00 6.793763233700789595e-04
7.642999999999999794e+00 7.590034600913578722e-04
7.644000000000000128e+00 8.266684622100152913e-04
7.645000000000000462e+00 8.847775426991819287e-04
7.645999999999999908e+00 9.351634918336605273e-04
7.647000000000000242e+00 9.788977473511330761e-04
7.648000000000000576e+00 1.016126806596109790e-03
7.649000000000000021e+00 1.045955727530607695e-03
7.650000000000000355e+00 1.066426173081073221e-03
7.650999999999999801e+00 1.074588965137280444e-03
7.652000000000000135e+00 1.066661134009152297e-03
7.653000000000000469e+00 1.038284598301730203e-03
7.653999999999999915e+00 9.848416672619910751e-04
7.655000000000000249e+00 9.018101552872408166e-04
7.656000000000000583e+00 7.851281378894681357e-04
7.657000000000000028e+00 6.315146480917153970e-04
7.658000000000000362e+00 4.387372888930749057e-04
7.658999999999999808e+00 2.057686459353051613e-04
7.660000000000000142e+00 -6.714589136419673600e-05
7.661000000000000476e+00 -3.785376546406898804e-04
7.661999999999999922e+00 -7.258359820388534268e-04
7.663000000000000256e+00 -1.105605979961167508e-03
7.664000000000000590e+00 -1.513822659972297036e-03
7.665000000000000036e+00 -1.946163228568190736e-03
7.666000000000000369e+00 -2.398316447889032449e-03
7.666999999999999815e+00 -2.866253077637516238e-03
7.668000000000000149e+00 -3.346404821396667569e-03
7.669000000000000483e+00 -3.835804601646316484e-03
7.669999999999999929e+00 -4.332117146211908812e-03
7.671000000000000263e+00 -4.833572117961992994e-03
7.672000000000000597e+00 -5.338849759983610443e-03
7.673000000000000043e+00 -5.846905826560716904e-03
7.674000000000000377e+00 -6.356804736907251119e-03
7.674999999999999822e+00 -6.867573473579950509e-03
7.676000000000000156e+00 -7.378077453035236308e-03
7.677000000000000490e+00 -7.886991787061847434e-03
7.677999999999999936e+00 -8.392817711707136266e-03
7.679000000000000270e+00 -8.893935367163097183e-03
7.679999999999999716e+00 -9.388733465822854049e-03
7.681000000000000050e+00 -9.875758985137188944e-03
7.682000000000000384e+00 -1.035386836313084008e-02
7.682999999999999829e+00 -1.082237527739490432e-02
7.684000000000000163e+00 -1.128118194777879245e-02
7.685000000000000497e+00 -1.173087610747305769e-02
7.685999999999999943e+00 -1.217277157328876605e-02
7.687000000000000277e+00 -1.260889552348196628e-02
7.687999999999999723e+00 -1.304192440686743372e-02
7.689000000000000057e+00 -1.347505168083826255e-02
7.690000000000000391e+00 -1.391179582569387896e-02
7.690999999999999837e+00 -1.435576619806551782e-02
7.692000000000000171e+00 -1.481037769781868782e-02
7.693000000000000504e+00 -1.527853434831325484e-02
7.693999999999999950e+00 -1.576231647830243776e-02
7.695000000000000284e+00 -1.626266978061822674e-02
7.695999999999999730e+00 -1.677911006367578672e-02
7.697000000000000064e+00 -1.730955184588891388e-02
7.698000000000000398e+00 -1.785020577892749982e-02
7.698999999999999844e+00 -1.839562674889019117e-02
7.700000000000000178e+00 -1.893891838888865989e-02
7.701000000000000512e+00 -1.947207976250836178e-02
7.701999999999999957e+00 -1.998648368278520618e-02
7.703000000000000291e+00 -2.047344114964573178e-02
7.703999999999999737e+00 -2.092483287902526662e-02
7.705000000000000071e+00 -2.133367097168005835e-02
7.706000000000000405e+00 -2.169458756925739945e-02
7.706999999999999851e+00 -2.200418245254210856e-02
7.708000000000000185e+00 -2.226116524866656940e-02
7.709000000000000519e+00 -2.246630425816175530e-02
7.709999999999999964e+00 -2.262214969498012665e-02
7.711000000000000298e+00 -2.273260996349536073e-02
7.711999999999999744e+00 -2.280239894777697299e-02
7.713000000000000078e+00 -2.283639080049633743e-02
7.714000000000000412e+00 -2.283903965015183710e-02
7.714999999999999858e+00 -2.281385703624935063e-02
7.716000000000000192e+00 -2.276303594075667139e-02
7.717000000000000526e+00 -2.268724769034953861e-02
7.717999999999999972e+00 -2.258563041594998516e-02
7.719000000000000306e+00 -2.245595069371555258e-02
7.719999999999999751e+00 -2.229490127793557624e-02
7.721000000000000085e+00 -2.209851083069100386e-02
7.722000000000000419e+00 -2.186258243218811709e-02
7.722999999999999865e+00 -2.158315957589592576e-02
7.724000000000000199e+00 -2.125693382686411753e-02
7.725000000000000533e+00 -2.088160954132623967e-02
7.725999999999999979e+00 -2.045616170006653994e-02
7.727000000000000313e+00 -1.998101579750858475e-02
7.727999999999999758e+00 -1.945810814782169065e-02
7.729000000000000092e+00 -1.889087090504720096e-02
7.730000000000000426e+00 -1.828406183681694636e-02
7.730999999999999872e+00 -1.764356943526244545e-02
7.732000000000000206e+00 -1.697611252015093081e-02
7.733000000000000540e+00 -1.628889912997676798e-02
7.733999999999999986e+00 -1.558925958925580849e-02
7.735000000000000320e+00 -1.488430407276753950e-02
7.735999999999999766e+00 -1.418057965119785477e-02
7.737000000000000099e+00 -1.348378328550048355e-02
7.738000000000000433e+00 -1.279856694625554694e-02
7.738999999999999879e+00 -1.212839521320245584e-02
7.740000000000000213e+00 -1.147550144630706676e-02
7.741000000000000547e+00 -1.084094461168743848e-02
7.741999999999999993e+00 -1.022473474625136547e-02
7.743000000000000327e+00 -9.626051157255800447e-03
7.743999999999999773e+00 -9.043506471057690885e-03
7.745000000000000107e+00 -8.475448956933704162e-03
7.746000000000000441e+00 -7.920257725661811882e-03
7.746999999999999886e+00 -7.376609201936143272e-03
7.748000000000000220e+00 -6.843704019891161568e-03
7.749000000000000554e+00 -6.321382068988984186e-03
7.750000000000000000e+00 -5.810181331801916871e-03
7.751000000000000334e+00 -5.311303563528509304e-03
7.751999999999999780e+00 -4.826493537399439461e-03
7.753000000000000114e+00 -4.357860282950393876e-03
7.754000000000000448e+00 -3.907662220447900500e-03
7.754999999999999893e+00 -3.478055397098132016e-03
7.756000000000000227e+00 -3.070850439090535601e-03
7.757000000000000561e+00 -2.687286945243025880e-03
7.758000000000000007e+00 -2.327844649330969989e-03
7.759000000000000341e+00 -1.992108585678727985e-03
7.759999999999999787e+00 -1.678725719021902183e-03
7.761000000000000121e+00 -1.385430156376159629e-03
7.762000000000000455e+00 -1.109175254936148802e-03
7.762999999999999901e+00 -8.463630743837941960e-04
7.764000000000000234e+00 -5.931186643148766632e-04
7.765000000000000568e+00 -3.456374023605853179e-04
7.766000000000000014e+00 -1.005469858553155780e-04
7.767000000000000348e+00 1.447708121453066920e-04
7.767999999999999794e+00 3.919168183513926929e-04
7.769000000000000128e+00 6.412973750752046015e-04
7.770000000000000462e+00 8.920859653620743851e-04
7.770999999999999908e+00 1.142287919231581555e-03
7.772000000000000242e+00 1.388948635606349112e-03
7.773000000000000576e+00 1.628439923716634404e-03
7.774000000000000021e+00 1.856824945678311242e-03
7.775000000000000355e+00 2.070245337061955675e-03
7.775999999999999801e+00 2.265303444604435928e-03
7.777000000000000135e+00 2.439362295238734109e-03
7.778000000000000469e+00 2.590768044114132290e-03
7.778999999999999915e+00 2.718933245267218628e-03
7.780000000000000249e+00 2.824329016308131917e-03
7.781000000000000583e+00 2.908339693120057679e-03
7.782000000000000028e+00 2.973039327047941917e-03
7.783000000000000362e+00 3.020936676733158334e-03
7.783999999999999808e+00 3.054672941288146849e-03
7.785000000000000142e+00 3.076779733549740020e-03
7.786000000000000476e+00 3.089484276246205578e-03
7.786999999999999922e+00 3.094584686479507404e-03
7.788000000000000256e+00 3.093390999568511844e-03
7.789000000000000590e+00 3.086747632387687717e-03
7.790000000000000036e+00 3.075076968996599044e-03
7.791000000000000369e+00 3.058453979142935174e-03
7.791999999999999815e+00 3.036656708843414511e-03
7.793000000000000149e+00 3.009213173690219491e-03
7.794000000000000483e+00 2.975396743593059466e-03
7.794999999999999929e+00 2.934183011553897526e-03
7.796000000000000263e+00 2.884138540022564492e-03
7.797000000000000597e+00 2.823315003658557684e-03
7.798000000000000043e+00 2.749139583967141840e-03
7.799000000000000377e+00 2.658330648409920789e-03
7.799999999999999822e+00 2.546870462701113225e-03
7.801000000000000156e+00 2.410097235285167151e-03
7.802000000000000490e+00 2.242903957918302056e-03
7.802999999999999936e+00 2.040062806596532659e-03
7.804000000000000270e+00 1.796641454385340415e-03
7.805000000000000604e+00 1.508512273154604668e-03
7.806000000000000050e+00 1.172852385035531072e-03
7.807000000000000384e+00 7.886153447672348323e-04
7.807999999999999829e+00 3.568853226622068853e-04
7.809000000000000163e+00 -1.189078543342238947e-04
7.810000000000000497e+00 -6.329988282925656795e-04
7.810999999999999943e+00 -1.177504048145862738e-03
7.812000000000000277e+00 -1.742834579821223983e-03
7.812999999999999723e+00 -2.318287662221230581e-03
7.814000000000000057e+00 -2.892737745301365154e-03
7.815000000000000391e+00 -3.455382951296773024e-03
7.815999999999999837e+00 -3.996449944915122718e-03
7.817000000000000171e+00 -4.507783877383930715e-03
7.818000000000000504e+00 -4.983292398821594082e-03
7.818999999999999950e+00 -5.419180162663961298e-03
7.820000000000000284e+00 -5.813974391570733702e-03
7.820999999999999730e+00 -6.168354766996316310e-03
7.822000000000000064e+00 -6.484823525774843604e-03
7.823000000000000398e+00 -6.767266015558598760e-03
7.823999999999999844e+00 -7.020461218968041157e-03
7.825000000000000178e+00 -7.249601901333608059e-03
7.826000000000000512e+00 -7.459856122241015006e-03
7.826999999999999957e+00 -7.656031845330718393e-03
7.828000000000000291e+00 -7.842345905632940734e-03
7.828999999999999737e+00 -8.022269592915503428e-03
7.830000000000000071e+00 -8.198504803569919494e-03
7.831000000000000405e+00 -8.372975027489579572e-03
7.831999999999999851e+00 -8.546900325277769633e-03
7.833000000000000185e+00 -8.720882941354790238e-03
7.834000000000000519e+00 -8.894989059696415193e-03
7.834999999999999964e+00 -9.068852839515601644e-03
7.836000000000000298e+00 -9.241750860400927553e-03
7.836999999999999744e+00 -9.412698535591748628e-03
7.838000000000000078e+00 -9.580543236145849795e-03
7.839000000000000412e+00 -9.744070736142616124e-03
7.839999999999999858e+00 -9.902122999476575468e-03
7.841000000000000192e+00 -1.005372557989822092e-02
7.842000000000000526e+00 -1.019822275454809746e-02
7.842999999999999972e+00 -1.033537150355973502e-02
7.844000000000000306e+00 -1.046543982760480759e-02
7.844999999999999751e+00 -1.058925323405547625e-02
7.846000000000000085e+00 -1.070815842107846784e-02
7.847000000000000419e+00 -1.082393166953281131e-02
7.847999999999999865e+00 -1.093860564856789439e-02
7.849000000000000199e+00 -1.105424879301196255e-02
7.850000000000000533e+00 -1.117270813553599730e-02
7.850999999999999979e+00 -1.129532919684309369e-02
7.852000000000000313e+00 -1.142271104252895984e-02
7.852999999999999758e+00 -1.155452238753921709e-02
7.854000000000000092e+00 -1.168938356058133940e-02
7.855000000000000426e+00 -1.182485569544806936e-02
7.855999999999999872e+00 -1.195751247153521192e-02
7.857000000000000206e+00 -1.208309376303231229e-02
7.858000000000000540e+00 -1.219674789408774218e-02
7.858999999999999986e+00 -1.229328592628496988e-02
7.860000000000000320e+00 -1.236744670559047909e-02
7.860999999999999766e+00 -1.241416914089782733e-02
7.862000000000000099e+00 -1.242883453805738135e-02
7.863000000000000433e+00 -1.240747259192611848e-02
7.863999999999999879e+00 -1.234691791445311111e-02
7.865000000000000213e+00 -1.224493895812046006e-02
7.866000000000000547e+00 -1.210033755164029168e-02
7.866999999999999993e+00 -1.191296956930817420e-02
7.868000000000000327e+00 -1.168376108019165624e-02
7.868999999999999773e+00 -1.141465952011356567e-02
7.870000000000000107e+00 -1.110857061053013503e-02
7.871000000000000441e+00 -1.076922788568680962e-02
7.871999999999999886e+00 -1.040102662054172809e-02
7.873000000000000220e+00 -1.000883150567364287e-02
7.874000000000000554e+00 -9.597730828706046990e-03
7.875000000000000000e+00 -9.172782511429706728e-03
7.876000000000000334e+00 -8.738749492563317040e-03
7.876999999999999780e+00 -8.299838898303883022e-03
7.878000000000000114e+00 -7.859497478277747279e-03
7.879000000000000448e+00 -7.420266259883398670e-03
7.879999999999999893e+00 -6.983722659997596005e-03
7.881000000000000227e+00 -6.550541479383696804e-03
7.882000000000000561e+00 -6.120645210330292324e-03
7.883000000000000007e+00 -5.693443379852369465e-03
7.884000000000000341e+00 -5.268151993044908020e-03
7.884999999999999787e+00 -4.844119556203392400e-03
7.886000000000000121e+00 -4.421139286048007475e-03
7.887000000000000455e+00 -3.999691139241293505e-03
7.887999999999999901e+00 -3.581104505005195532e-03
7.889000000000000234e+00 -3.167545348383636085e-03
7.890000000000000568e+00 -2.761917666926245150e-03
7.891000000000000014e+00 -2.367612575295419217e-03
7.892000000000000348e+00 -1.988193697381314667e-03
7.892999999999999794e+00 -1.627017177705218729e-03
7.894000000000000128e+00 -1.286886103690547140e-03
7.895000000000000462e+00 -9.697246466708320505e-04
7.895999999999999908e+00 -6.763635946088062323e-04
7.897000000000000242e+00 -4.064249531252591210e-04
7.898000000000000576e+00 -1.583384483170639204e-04
7.899000000000000021e+00 7.051531127995093733e-05
7.900000000000000355e+00 2.835525045526013713e-04
7.900999999999999801e+00 4.846454961105328284e-04
7.902000000000000135e+00 6.777217863222624551e-04
7.903000000000000469e+00 8.663246901558571819e-04
7.903999999999999915e+00 1.053196392779407473e-03
7.905000000000000249e+00 1.239923870857040323e-03
7.906000000000000583e+00 1.426667498477524835e-03
7.907000000000000028e+00 1.612045899680381728e-03
7.908000000000000362e+00 1.793157812205064356e-03
7.908999999999999808e+00 1.965778653971633847e-03
7.910000000000000142e+00 2.124693366113921712e-03
7.911000000000000476e+00 2.264145389738903436e-03
7.911999999999999922e+00 2.378296481603048903e-03
7.913000000000000256e+00 2.461736498233906348e-03
7.914000000000000590e+00 2.509872310056337173e-03
7.915000000000000036e+00 2.519236835466257159e-03
7.916000000000000369e+00 2.487680331680367559e-03
7.916999999999999815e+00 2.414405088825743746e-03
7.918000000000000149e+00 2.299896609744570865e-03
7.919000000000000483e+00 2.145755527111557152e-03
7.919999999999999929e+00 1.954484487989099906e-03
7.921000000000000263e+00 1.729255023286183383e-03
7.922000000000000597e+00 1.473671741274760940e-03
7.923000000000000043e+00 1.191566383731729357e-03
7.924000000000000377e+00 8.868441506199569585e-04
7.924999999999999822e+00 5.633428775709565378e-04
7.926000000000000156e+00 2.247522029809642771e-04
7.927000000000000490e+00 -1.254465282507935086e-04
7.927999999999999936e+00 -4.840449723487518516e-04
7.929000000000000270e+00 -8.481404718756961180e-04
7.930000000000000604e+00 -1.215176127705149727e-03
7.931000000000000050e+00 -1.582937016037308173e-03
7.932000000000000384e+00 -1.949551103189657662e-03
7.932999999999999829e+00 -2.313451740636589607e-03
7.934000000000000163e+00 -2.673310091843138052e-03
7.935000000000000497e+00 -3.027941694598788348e-03
7.935999999999999943e+00 -3.376208330172980436e-03
7.937000000000000277e+00 -3.716927934039118697e-03
7.937999999999999723e+00 -4.048779236543097355e-03
7.939000000000000057e+00 -4.370280887065475586e-03
7.940000000000000391e+00 -4.679769288964361409e-03
7.940999999999999837e+00 -4.975439981179789230e-03
7.942000000000000171e+00 -5.255393130604557247e-03
7.943000000000000504e+00 -5.517720538475418164e-03
7.943999999999999950e+00 -5.760571666362397474e-03
7.945000000000000284e+00 -5.982237240882119431e-03
7.945999999999999730e+00 -6.181201727755980362e-03
7.947000000000000064e+00 -6.356192966224969050e-03
7.948000000000000398e+00 -6.506221469212372481e-03
7.948999999999999844e+00 -6.630620986629283745e-03
7.950000000000000178e+00 -6.729136058512638456e-03
7.951000000000000512e+00 -6.801985016196269995e-03
7.951999999999999957e+00 -6.849965564649953924e-03
7.953000000000000291e+00 -6.874534195750693286e-03
7.953999999999999737e+00 -6.877878148459840371e-03
7.955000000000000071e+00 -6.862940863779920520e-03
7.956000000000000405e+00 -6.833360496164319828e-03
7.956999999999999851e+00 -6.793361360692927280e-03
7.958000000000000185e+00 -6.747559544422240992e-03
7.959000000000000519e+00 -6.700716023672770132e-03
7.959999999999999964e+00 -6.657483543017914118e-03
7.961000000000000298e+00 -6.622127209175510468e-03
7.961999999999999744e+00 -6.598302876379370449e-03
7.963000000000000078e+00 -6.588899060197829852e-03
7.964000000000000412e+00 -6.595937385245519147e-03
[truncated: 102,550 more chars]
