# Supplementary material for: Quadrupolar 23Na+ NMR relaxation as a probe of subpicosecond collective dynamics in aqueous electrolyte solutions
Source: Nat Commun. 2023 Jan 5;14:84. doi: 10.1038/s41467-022-35695-3 (PMC9816157; doi:10.1038/s41467-022-35695-3)
Supplement: Supplementary file 3 — Source data [file 41467_2022_35695_MOESM3_ESM.zip › Source Data/Figure5/fig5a_diff_coeff_sim_T35degC.dat]

# c (mol/kg); 	 D (10^9 m^2/s); 	 D err (10^9 m^2/s)
5.555555555555555247e-02 1.697739137181528690e+00 5.304447615395593146e-02
5.000000000000000000e-01 1.586681114238720713e+00 2.756288258164011837e-02
1.000000000000000000e+00 1.447666462696719059e+00 8.054121442436887324e-02
1.500000000000000000e+00 1.388586023077344578e+00 5.653244567465445791e-02
2.000000000000000000e+00 1.288634295237396810e+00 2.773792650452606978e-02
2.500000000000000000e+00 1.197268965130889207e+00 5.119072067314273805e-02
3.000000000000000000e+00 1.085597669362370121e+00 1.955250895643214498e-02
3.500000000000000000e+00 1.064200413159608782e+00 2.795529993102237667e-02
4.000000000000000000e+00 1.011441329326810079e+00 2.052068513809653105e-02
