# Supplementary material for: Quadrupolar 23Na+ NMR relaxation as a probe of subpicosecond collective dynamics in aqueous electrolyte solutions
Source: Nat Commun. 2023 Jan 5;14:84. doi: 10.1038/s41467-022-35695-3 (PMC9816157; doi:10.1038/s41467-022-35695-3)
Supplement: Supplementary file 3 — Source data [file 41467_2022_35695_MOESM3_ESM.zip › Source Data/Figure5/fig5g_tau_struct_vs_tauc_T45degC.dat]

# tauc (ps); 	 tau struct (ps)
2.944681771500426981e-01 2.249722353686760823e-01
3.098559204739922968e-01 2.247725760822383567e-01
3.240488832051163781e-01 2.441234972275794501e-01
3.384335996452630946e-01 2.832057032720009526e-01
3.565720493133573976e-01 3.014831681052367318e-01
3.786027672229551611e-01 2.995518997341304890e-01
3.942962589873481027e-01 3.416227771053005902e-01
4.193945325637356558e-01 3.622992993984117671e-01
4.379990906257336114e-01 4.438528449847447543e-01
