# Supplementary material for: Quadrupolar 23Na+ NMR relaxation as a probe of subpicosecond collective dynamics in aqueous electrolyte solutions
Source: Nat Commun. 2023 Jan 5;14:84. doi: 10.1038/s41467-022-35695-3 (PMC9816157; doi:10.1038/s41467-022-35695-3)
Supplement: Supplementary file 3 — Source data [file 41467_2022_35695_MOESM3_ESM.zip › Source Data/Figure5/fig5e_eta_kT_vs_tauc_exp_T40degC.dat]

# eta/kT (10^17 Pa*s/J); 	 tauc exp (ps)
1.533481245881631816e+00 3.269196857813298496e-01
1.561062065332211368e+00 3.317477977475302708e-01
1.651062272397275210e+00 3.476097433935796399e-01
1.754362645327043113e+00 3.636200317425935524e-01
1.874757574237686519e+00 3.747782398584940111e-01
2.017240117233617624e+00 3.933581165107228883e-01
2.188282675871636940e+00 4.161541563773299424e-01
2.396369634640619140e+00 4.432012370687916092e-01
2.652704345073800152e+00 4.774801853660332607e-01
2.972224336878514617e+00 5.208170312513574762e-01
