# Supplementary material for: Quadrupolar 23Na+ NMR relaxation as a probe of subpicosecond collective dynamics in aqueous electrolyte solutions
Source: Nat Commun. 2023 Jan 5;14:84. doi: 10.1038/s41467-022-35695-3 (PMC9816157; doi:10.1038/s41467-022-35695-3)
Supplement: Supplementary file 3 — Source data [file 41467_2022_35695_MOESM3_ESM.zip › Source Data/Figure5/fig5f_tau_dip_vs_tauc_T20degC.dat]

# tauc (ps); 	 tau dip (ps)
4.371255216827640844e-01 5.959506885874820803e+00
4.708946067434867655e-01 6.810658822425172509e+00
5.021667553982267496e-01 7.536289278456910878e+00
5.239932065567267649e-01 8.175005646346852117e+00
5.542961959674070904e-01 8.918114760370212224e+00
5.895809648811949355e-01 9.689534146156162819e+00
6.389128633916775213e-01 1.040401544612203999e+01
6.873042573043861569e-01 1.122094392538971697e+01
7.326398172972787837e-01 1.206387019857704956e+01
