# Supplementary material for: Quadrupolar 23Na+ NMR relaxation as a probe of subpicosecond collective dynamics in aqueous electrolyte solutions
Source: Nat Commun. 2023 Jan 5;14:84. doi: 10.1038/s41467-022-35695-3 (PMC9816157; doi:10.1038/s41467-022-35695-3)
Supplement: Supplementary file 3 — Source data [file 41467_2022_35695_MOESM3_ESM.zip › Source Data/Figure5/fig5c_stress_acf_c2.50m.dat]

# t (ps); 	 stress acf * V/kT (GPa)
0.000000000000000000e+00 1.141667537469854743e+01
1.000000000000000021e-03 1.138176336557689083e+01
2.000000000000000042e-03 1.127852757974142861e+01
3.000000000000000062e-03 1.111126504636668599e+01
4.000000000000000083e-03 1.088671893789375567e+01
5.000000000000000104e-03 1.061350947104989828e+01
6.000000000000000125e-03 1.030144293900833574e+01
7.000000000000000146e-03 9.960780522480455090e+00
8.000000000000000167e-03 9.601544554345711191e+00
9.000000000000001055e-03 9.232925347671457672e+00
1.000000000000000021e-02 8.862830701694690561e+00
1.099999999999999936e-02 8.497597746501687865e+00
1.200000000000000025e-02 8.141866498286804088e+00
1.300000000000000114e-02 7.798598904025510592e+00
1.400000000000000029e-02 7.469217165512364254e+00
1.499999999999999944e-02 7.153830130129968268e+00
1.600000000000000033e-02 6.851515858846878082e+00
1.700000000000000122e-02 6.560630596536969783e+00
1.800000000000000211e-02 6.279118014824069505e+00
1.899999999999999953e-02 6.004797350039465798e+00
2.000000000000000042e-02 5.735613810840057170e+00
2.100000000000000130e-02 5.469839599944455344e+00
2.199999999999999872e-02 5.206218467666070993e+00
2.299999999999999961e-02 4.944051165099883072e+00
2.400000000000000050e-02 4.683223152888287721e+00
2.500000000000000139e-02 4.424179397156208893e+00
2.600000000000000228e-02 4.167854051455789133e+00
2.699999999999999969e-02 3.915564936845579158e+00
2.800000000000000058e-02 3.668884277300698216e+00
2.900000000000000147e-02 3.429497663890347603e+00
2.999999999999999889e-02 3.199063136662861684e+00
3.099999999999999978e-02 2.979081292885265242e+00
3.200000000000000067e-02 2.770785728272294968e+00
3.300000000000000155e-02 2.575060913010494446e+00
3.400000000000000244e-02 2.392391927061671364e+00
3.500000000000000333e-02 2.222847692987650614e+00
3.600000000000000422e-02 2.066096394304824280e+00
3.699999999999999817e-02 1.921449212603889123e+00
3.799999999999999906e-02 1.787926390686932709e+00
3.899999999999999994e-02 1.664338274787308336e+00
4.000000000000000083e-02 1.549373332261216207e+00
4.100000000000000172e-02 1.441685418636883043e+00
4.200000000000000261e-02 1.339973492613045103e+00
4.300000000000000350e-02 1.243048554444420084e+00
4.399999999999999745e-02 1.149884341105938734e+00
4.499999999999999833e-02 1.059650339612669745e+00
4.599999999999999922e-02 9.717273372933397102e-01
4.700000000000000011e-02 8.857072747168919236e-01
4.800000000000000100e-02 8.013801500563932922e-01
4.900000000000000189e-02 7.187113022921899352e-01
5.000000000000000278e-02 6.378125445274920313e-01
5.100000000000000366e-02 5.589103824757289951e-01
5.200000000000000455e-02 4.823141046021495737e-01
5.299999999999999850e-02 4.083858281232181087e-01
5.399999999999999939e-02 3.375139785294556938e-01
5.500000000000000028e-02 2.700909584853211642e-01
5.600000000000000117e-02 2.064952408723646771e-01
5.700000000000000205e-02 1.470776496828553603e-01
5.800000000000000294e-02 9.215137425876980537e-02
5.900000000000000383e-02 4.198502232863670497e-02
5.999999999999999778e-02 -3.201955920467185364e-03
6.099999999999999867e-02 -4.324204906931525261e-02
6.199999999999999956e-02 -7.802116621512512895e-02
6.300000000000000044e-02 -1.074790988378429013e-01
6.400000000000000133e-02 -1.316090892629181996e-01
6.500000000000000222e-02 -1.504565120468693007e-01
6.600000000000000311e-02 -1.641165320901893099e-01
6.700000000000000400e-02 -1.727306141074848589e-01
6.800000000000000488e-02 -1.764817834028440113e-01
6.900000000000000577e-02 -1.755886192161163484e-01
7.000000000000000666e-02 -1.702980678628283617e-01
7.100000000000000755e-02 -1.608773226857815875e-01
7.200000000000000844e-02 -1.476051344732142723e-01
7.299999999999999545e-02 -1.307630224777255601e-01
7.399999999999999634e-02 -1.106269198336240905e-01
7.499999999999999722e-02 -8.745973291671821359e-02
7.599999999999999811e-02 -6.150527913851731171e-02
7.699999999999999900e-02 -3.298395774685061732e-02
7.799999999999999989e-02 -2.090316740427645460e-03
7.900000000000000078e-02 3.100747827251069261e-02
8.000000000000000167e-02 6.616638395777604820e-02
8.100000000000000255e-02 1.032657520605889390e-01
8.200000000000000344e-02 1.422035243975368068e-01
8.300000000000000433e-02 1.828918015898722271e-01
8.400000000000000522e-02 2.252522599952655469e-01
8.500000000000000611e-02 2.692118179403602540e-01
8.600000000000000699e-02 3.146988995270527667e-01
8.700000000000000788e-02 3.616405512960631508e-01
8.799999999999999489e-02 4.099605001989956032e-01
8.899999999999999578e-02 4.595781434621656336e-01
8.999999999999999667e-02 5.104083736925392190e-01
9.099999999999999756e-02 5.623620722371631686e-01
9.199999999999999845e-02 6.153469926592940453e-01
9.299999999999999933e-02 6.692687887918322698e-01
9.400000000000000022e-02 7.240319256702223427e-01
9.500000000000000111e-02 7.795402716460755332e-01
9.600000000000000200e-02 8.356971881710354433e-01
9.700000000000000289e-02 8.924050801275736911e-01
9.800000000000000377e-02 9.495643800339763629e-01
9.900000000000000466e-02 1.007072086636118247e+00
1.000000000000000056e-01 1.064820045624465639e+00
1.010000000000000064e-01 1.122693164411771249e+00
1.020000000000000073e-01 1.180567832181013355e+00
1.030000000000000082e-01 1.238310791759479557e+00
1.040000000000000091e-01 1.295778634522198214e+00
1.049999999999999961e-01 1.352818056152676585e+00
1.059999999999999970e-01 1.409266919978249266e+00
1.069999999999999979e-01 1.464956106778486200e+00
1.079999999999999988e-01 1.519711993101620973e+00
1.089999999999999997e-01 1.573359432562109195e+00
1.100000000000000006e-01 1.625724999725724818e+00
1.110000000000000014e-01 1.676640288510614196e+00
1.120000000000000023e-01 1.725945051291535304e+00
1.130000000000000032e-01 1.773489981391770609e+00
1.140000000000000041e-01 1.819139026066583398e+00
1.150000000000000050e-01 1.862771115192172200e+00
1.160000000000000059e-01 1.904281255439402187e+00
1.170000000000000068e-01 1.943581031530751346e+00
1.180000000000000077e-01 1.980598522518942417e+00
1.190000000000000085e-01 2.015277749546402042e+00
1.199999999999999956e-01 2.047577734600301902e+00
1.209999999999999964e-01 2.077471307558085734e+00
1.219999999999999973e-01 2.104943766762441104e+00
1.229999999999999982e-01 2.129991496189438394e+00
1.239999999999999991e-01 2.152620625952582412e+00
1.250000000000000000e-01 2.172845780830272577e+00
1.260000000000000009e-01 2.190688980183338685e+00
1.270000000000000018e-01 2.206178655589068782e+00
1.280000000000000027e-01 2.219348769001398214e+00
1.290000000000000036e-01 2.230238031432724810e+00
1.300000000000000044e-01 2.238889165498768818e+00
1.310000000000000053e-01 2.245348197440783622e+00
1.320000000000000062e-01 2.249663766069094795e+00
1.330000000000000071e-01 2.251886436797507773e+00
1.340000000000000080e-01 2.252068060459668786e+00
1.350000000000000089e-01 2.250261176115698980e+00
1.360000000000000098e-01 2.246518501967363690e+00
1.370000000000000107e-01 2.240892546771157789e+00
1.380000000000000115e-01 2.233435346314867509e+00
1.390000000000000124e-01 2.224198367790319431e+00
1.400000000000000133e-01 2.213232579484662121e+00
1.410000000000000142e-01 2.200588665922094123e+00
1.420000000000000151e-01 2.186317414513532231e+00
1.430000000000000160e-01 2.170470227541805741e+00
1.440000000000000169e-01 2.153099725869953573e+00
1.449999999999999900e-01 2.134260415284839674e+00
1.459999999999999909e-01 2.114009378055170973e+00
1.469999999999999918e-01 2.092406946490996233e+00
1.479999999999999927e-01 2.069517294133183416e+00
1.489999999999999936e-01 2.045408949119283282e+00
1.499999999999999944e-01 2.020155104451034411e+00
1.509999999999999953e-01 1.993833784854673663e+00
1.519999999999999962e-01 1.966527793100570465e+00
1.529999999999999971e-01 1.938324437154184121e+00
1.539999999999999980e-01 1.909315062583653688e+00
1.549999999999999989e-01 1.879594421014305627e+00
1.559999999999999998e-01 1.849259879574390197e+00
1.570000000000000007e-01 1.818410551658628194e+00
1.580000000000000016e-01 1.787146367448263717e+00
1.590000000000000024e-01 1.755567147155360219e+00
1.600000000000000033e-01 1.723771697020372695e+00
1.610000000000000042e-01 1.691856954061660145e+00
1.620000000000000051e-01 1.659917190526278841e+00
1.630000000000000060e-01 1.628043310811411626e+00
1.640000000000000069e-01 1.596322194908314618e+00
1.650000000000000078e-01 1.564836128531937431e+00
1.660000000000000087e-01 1.533662311720317861e+00
1.670000000000000095e-01 1.502872443818656478e+00
1.680000000000000104e-01 1.472532412752463049e+00
1.690000000000000113e-01 1.442702072000071833e+00
1.700000000000000122e-01 1.413435136761422850e+00
1.710000000000000131e-01 1.384779194735332952e+00
1.720000000000000140e-01 1.356775825912719835e+00
1.730000000000000149e-01 1.329460883426596851e+00
1.740000000000000158e-01 1.302864887551948181e+00
1.750000000000000167e-01 1.277013515219248330e+00
1.759999999999999898e-01 1.251928216805768379e+00
1.769999999999999907e-01 1.227626892146862492e+00
1.779999999999999916e-01 1.204124580954114787e+00
1.789999999999999925e-01 1.181434161192874255e+00
1.799999999999999933e-01 1.159566986525489618e+00
1.809999999999999942e-01 1.138533431080313907e+00
1.819999999999999951e-01 1.118343319173978667e+00
1.829999999999999960e-01 1.099006232803403149e+00
1.839999999999999969e-01 1.080531658770924386e+00
1.849999999999999978e-01 1.062929003194467814e+00
1.859999999999999987e-01 1.046207492092895652e+00
1.869999999999999996e-01 1.030375940777272348e+00
1.880000000000000004e-01 1.015442439207072889e+00
1.890000000000000013e-01 1.001413978275251804e+00
1.900000000000000022e-01 9.882960528935781364e-01
1.910000000000000031e-01 9.760922491295007664e-01
1.920000000000000040e-01 9.648038609380306108e-01
1.930000000000000049e-01 9.544296145589201696e-01
1.940000000000000058e-01 9.449654504025382096e-01
1.950000000000000067e-01 9.364044567378535522e-01
1.960000000000000075e-01 9.287368942085214574e-01
1.970000000000000084e-01 9.219503636726521512e-01
1.980000000000000093e-01 9.160300604926648882e-01
1.990000000000000102e-01 9.109590614619369475e-01
2.000000000000000111e-01 9.067186897936186929e-01
2.010000000000000120e-01 9.032888093804501972e-01
2.020000000000000129e-01 9.006481095230786105e-01
2.030000000000000138e-01 8.987742663735700521e-01
2.040000000000000147e-01 8.976440470824045281e-01
2.050000000000000155e-01 8.972332657348068841e-01
2.060000000000000164e-01 8.975166325750111307e-01
2.070000000000000173e-01 8.984675263316459493e-01
2.080000000000000182e-01 9.000576898958382310e-01
2.089999999999999913e-01 9.022569108330982246e-01
2.099999999999999922e-01 9.050327238763473670e-01
2.109999999999999931e-01 9.083501946418269801e-01
2.119999999999999940e-01 9.121717970468093961e-01
2.129999999999999949e-01 9.164574434843121287e-01
2.139999999999999958e-01 9.211646525327228385e-01
2.149999999999999967e-01 9.262488804747303073e-01
2.159999999999999976e-01 9.316639813904386003e-01
2.169999999999999984e-01 9.373627796841367266e-01
2.179999999999999993e-01 9.432977128210044970e-01
2.190000000000000002e-01 9.494215139088486577e-01
2.200000000000000011e-01 9.556879233944538532e-01
2.210000000000000020e-01 9.620523494580087709e-01
2.220000000000000029e-01 9.684725341396209775e-01
2.230000000000000038e-01 9.749091070755332433e-01
2.240000000000000047e-01 9.813260818866537116e-01
2.250000000000000056e-01 9.876912085162654620e-01
2.260000000000000064e-01 9.939762076724338868e-01
2.270000000000000073e-01 1.000156836337224409e+00
2.280000000000000082e-01 1.006212796436410040e+00
2.290000000000000091e-01 1.012127461349983548e+00
2.300000000000000100e-01 1.017887471198495319e+00
2.310000000000000109e-01 1.023482226087908398e+00
2.320000000000000118e-01 1.028903308678174255e+00
2.330000000000000127e-01 1.034143900795622573e+00
2.340000000000000135e-01 1.039198216628591798e+00
2.350000000000000144e-01 1.044061012545081990e+00
2.360000000000000153e-01 1.048727184433003501e+00
2.370000000000000162e-01 1.053191449571427185e+00
2.380000000000000171e-01 1.057448112636363735e+00
2.390000000000000180e-01 1.061490895877461149e+00
2.399999999999999911e-01 1.065312823824696498e+00
2.409999999999999920e-01 1.068906131313684726e+00
2.419999999999999929e-01 1.072262208837524211e+00
2.429999999999999938e-01 1.075371573259074953e+00
2.439999999999999947e-01 1.078223882501949893e+00
2.449999999999999956e-01 1.080808028184560010e+00
2.459999999999999964e-01 1.083112286213129938e+00
2.469999999999999973e-01 1.085124577193288697e+00
2.479999999999999982e-01 1.086832821801645643e+00
2.489999999999999991e-01 1.088225373547551111e+00
2.500000000000000000e-01 1.089291506522380715e+00
2.510000000000000009e-01 1.090021916902180976e+00
2.520000000000000018e-01 1.090409178301729565e+00
2.530000000000000027e-01 1.090448124393935458e+00
2.540000000000000036e-01 1.090136095191196919e+00
2.550000000000000044e-01 1.089473038010860817e+00
2.560000000000000053e-01 1.088461463418190833e+00
2.570000000000000062e-01 1.087106223571764563e+00
2.580000000000000071e-01 1.085414164239220325e+00
2.590000000000000080e-01 1.083393678220107903e+00
2.600000000000000089e-01 1.081054239510700343e+00
2.610000000000000098e-01 1.078405902372257641e+00
2.620000000000000107e-01 1.075458895652431357e+00
2.630000000000000115e-01 1.072223282721268323e+00
2.640000000000000124e-01 1.068708788822436917e+00
2.650000000000000133e-01 1.064924746316901594e+00
2.660000000000000142e-01 1.060880200063347711e+00
2.670000000000000151e-01 1.056584104721093542e+00
2.680000000000000160e-01 1.052045624592534478e+00
2.690000000000000169e-01 1.047274494218833230e+00
2.700000000000000178e-01 1.042281342861217208e+00
2.710000000000000187e-01 1.037078016467283037e+00
2.720000000000000195e-01 1.031677824437805091e+00
2.730000000000000204e-01 1.026095690138030481e+00
2.740000000000000213e-01 1.020348193533303194e+00
2.750000000000000222e-01 1.014453508566720119e+00
2.760000000000000231e-01 1.008431209803989814e+00
2.770000000000000240e-01 1.002301984997819861e+00
2.780000000000000249e-01 9.960872668064425506e-01
2.790000000000000258e-01 9.898087856629835812e-01
2.800000000000000266e-01 9.834881038730310943e-01
2.810000000000000275e-01 9.771461257716079762e-01
2.820000000000000284e-01 9.708026785550776250e-01
2.830000000000000293e-01 9.644761299889645922e-01
2.840000000000000302e-01 9.581831328478281895e-01
2.850000000000000311e-01 9.519384708929349292e-01
2.860000000000000320e-01 9.457550384981802116e-01
2.870000000000000329e-01 9.396439311269046968e-01
2.880000000000000338e-01 9.336146260853064316e-01
2.889999999999999791e-01 9.276752354241117882e-01
2.899999999999999800e-01 9.218327877049141694e-01
2.909999999999999809e-01 9.160935293906835586e-01
2.919999999999999818e-01 9.104631997272548682e-01
2.929999999999999827e-01 9.049472811719831977e-01
2.939999999999999836e-01 8.995512316879240577e-01
2.949999999999999845e-01 8.942806815463306691e-01
2.959999999999999853e-01 8.891415862948592874e-01
2.969999999999999862e-01 8.841403614228948715e-01
2.979999999999999871e-01 8.792839434627826023e-01
2.989999999999999880e-01 8.745798167198719497e-01
2.999999999999999889e-01 8.700359413830381916e-01
3.009999999999999898e-01 8.656606043649885951e-01
3.019999999999999907e-01 8.614621862085029003e-01
3.029999999999999916e-01 8.574488500042469763e-01
3.039999999999999925e-01 8.536281529847288274e-01
3.049999999999999933e-01 8.500066418656851974e-01
3.059999999999999942e-01 8.465894465115246792e-01
3.069999999999999951e-01 8.433799098023955221e-01
3.079999999999999960e-01 8.403793396448981934e-01
3.089999999999999969e-01 8.375868669689884305e-01
3.099999999999999978e-01 8.349994533772392424e-01
3.109999999999999987e-01 8.326120591915329161e-01
3.119999999999999996e-01 8.304179482691864678e-01
3.130000000000000004e-01 8.284090985688209452e-01
3.140000000000000013e-01 8.265766667305189941e-01
3.150000000000000022e-01 8.249114854538266428e-01
3.160000000000000031e-01 8.234045323732214205e-01
3.170000000000000040e-01 8.220473272463344472e-01
3.180000000000000049e-01 8.208322250014093990e-01
3.190000000000000058e-01 8.197525906507665550e-01
3.200000000000000067e-01 8.188028304053549533e-01
3.210000000000000075e-01 8.179783247601332130e-01
3.220000000000000084e-01 8.172752198884442043e-01
3.230000000000000093e-01 8.166901605385522567e-01
3.240000000000000102e-01 8.162199647389559720e-01
3.250000000000000111e-01 8.158612939401134190e-01
3.260000000000000120e-01 8.156103574882050955e-01
3.270000000000000129e-01 8.154626690616124662e-01
3.280000000000000138e-01 8.154129350069865279e-01
3.290000000000000147e-01 8.154550160101503575e-01
3.300000000000000155e-01 8.155820284557424582e-01
3.310000000000000164e-01 8.157865348001781536e-01
3.320000000000000173e-01 8.160607931661674197e-01
3.330000000000000182e-01 8.163970654566362617e-01
3.340000000000000191e-01 8.167879236001750476e-01
3.350000000000000200e-01 8.172265260077177240e-01
3.360000000000000209e-01 8.177068369433231343e-01
3.370000000000000218e-01 8.182237556761335906e-01
3.380000000000000226e-01 8.187731459489206998e-01
3.390000000000000235e-01 8.193517756194458324e-01
3.400000000000000244e-01 8.199571492333095346e-01
3.410000000000000253e-01 8.205872797132325314e-01
3.420000000000000262e-01 8.212403907772760636e-01
3.430000000000000271e-01 8.219146129598584594e-01
3.440000000000000280e-01 8.226077129722135783e-01
3.450000000000000289e-01 8.233168410773631374e-01
3.460000000000000298e-01 8.240383628587224507e-01
3.470000000000000306e-01 8.247677414826144471e-01
3.480000000000000315e-01 8.254995262933455535e-01
3.490000000000000324e-01 8.262273895484376629e-01
3.500000000000000333e-01 8.269442248428976461e-01
3.510000000000000342e-01 8.276423001186674622e-01
3.519999999999999796e-01 8.283134660215681899e-01
3.529999999999999805e-01 8.289493933452904972e-01
3.539999999999999813e-01 8.295418449951142970e-01
3.549999999999999822e-01 8.300829906483437881e-01
3.559999999999999831e-01 8.305656930436523533e-01
3.569999999999999840e-01 8.309838080962022033e-01
3.579999999999999849e-01 8.313324541833997383e-01
3.589999999999999858e-01 8.316081899569001123e-01
3.599999999999999867e-01 8.318091198061662306e-01
3.609999999999999876e-01 8.319348974202298574e-01
3.619999999999999885e-01 8.319866099691944905e-01
3.629999999999999893e-01 8.319665866648124908e-01
3.639999999999999902e-01 8.318780983247563432e-01
3.649999999999999911e-01 8.317250394605743002e-01
3.659999999999999920e-01 8.315115583818334377e-01
3.669999999999999929e-01 8.312417140552060824e-01
3.679999999999999938e-01 8.309191663491125590e-01
3.689999999999999947e-01 8.305469036361525781e-01
3.699999999999999956e-01 8.301270506468376720e-01
3.709999999999999964e-01 8.296607402309735813e-01
3.719999999999999973e-01 8.291480421652981381e-01
3.729999999999999982e-01 8.285880032070785939e-01
3.739999999999999991e-01 8.279787210085671756e-01
3.750000000000000000e-01 8.273175054124427552e-01
3.760000000000000009e-01 8.266010907480874081e-01
3.770000000000000018e-01 8.258258669582586586e-01
3.780000000000000027e-01 8.249881417654310045e-01
3.790000000000000036e-01 8.240843975202170046e-01
3.800000000000000044e-01 8.231115224897249671e-01
3.810000000000000053e-01 8.220670105857156296e-01
3.820000000000000062e-01 8.209491473979395604e-01
3.830000000000000071e-01 8.197571253497940580e-01
3.840000000000000080e-01 8.184911096713465284e-01
3.850000000000000089e-01 8.171522770800369040e-01
3.860000000000000098e-01 8.157427672396767582e-01
3.870000000000000107e-01 8.142656040276066154e-01
3.880000000000000115e-01 8.127245816379696786e-01
3.890000000000000124e-01 8.111241022844213333e-01
3.900000000000000133e-01 8.094690046665231620e-01
3.910000000000000142e-01 8.077643683538546782e-01
3.920000000000000151e-01 8.060153623758381514e-01
3.930000000000000160e-01 8.042270850402305493e-01
3.940000000000000169e-01 8.024044769429659052e-01
3.950000000000000178e-01 8.005522243083176281e-01
3.960000000000000187e-01 7.986747369311718581e-01
3.970000000000000195e-01 7.967761339470228465e-01
3.980000000000000204e-01 7.948602341352501988e-01
3.990000000000000213e-01 7.929305798872594568e-01
4.000000000000000222e-01 7.909904408570780365e-01
4.010000000000000231e-01 7.890428143110187476e-01
4.020000000000000240e-01 7.870904197851756878e-01
4.030000000000000249e-01 7.851356969237420769e-01
4.040000000000000258e-01 7.831808001170856848e-01
4.050000000000000266e-01 7.812276065561067906e-01
4.060000000000000275e-01 7.792777446366251359e-01
4.070000000000000284e-01 7.773326398678725990e-01
4.080000000000000293e-01 7.753936016886501248e-01
4.090000000000000302e-01 7.734619123449033573e-01
4.100000000000000311e-01 7.715389404228257808e-01
4.110000000000000320e-01 7.696262473886308353e-01
4.120000000000000329e-01 7.677256751753250841e-01
4.130000000000000338e-01 7.658394126793636181e-01
4.140000000000000346e-01 7.639700067245135395e-01
4.150000000000000355e-01 7.621203281699505672e-01
4.160000000000000364e-01 7.602934890470083307e-01
4.169999999999999818e-01 7.584927127274285752e-01
4.179999999999999827e-01 7.567211835073368587e-01
4.189999999999999836e-01 7.549818868150561801e-01
4.199999999999999845e-01 7.532774503768940866e-01
4.209999999999999853e-01 7.516100167719590441e-01
4.219999999999999862e-01 7.499811550636881208e-01
4.229999999999999871e-01 7.483918091145075335e-01
4.239999999999999880e-01 7.468423267983328451e-01
4.249999999999999889e-01 7.453325063882263457e-01
4.259999999999999898e-01 7.438616610356071357e-01
4.269999999999999907e-01 7.424287172840096094e-01
4.279999999999999916e-01 7.410323137657882642e-01
4.289999999999999925e-01 7.396708914792945455e-01
4.299999999999999933e-01 7.383427964937291366e-01
4.309999999999999942e-01 7.370463553690079772e-01
4.319999999999999951e-01 7.357799911234289558e-01
4.329999999999999960e-01 7.345423215366652103e-01
4.339999999999999969e-01 7.333322556776453727e-01
4.349999999999999978e-01 7.321490978770485158e-01
4.359999999999999987e-01 7.309926334818527272e-01
4.369999999999999996e-01 7.298631620806560472e-01
4.380000000000000004e-01 7.287614855035073891e-01
4.390000000000000013e-01 7.276888425102390201e-01
4.400000000000000022e-01 7.266467648556457215e-01
4.410000000000000031e-01 7.256368676102040727e-01
4.420000000000000040e-01 7.246606288138291996e-01
4.430000000000000049e-01 7.237191409955284760e-01
4.440000000000000058e-01 7.228129066392348090e-01
4.450000000000000067e-01 7.219416544304321226e-01
4.460000000000000075e-01 7.211042795987319121e-01
4.470000000000000084e-01 7.202988247199494376e-01
4.480000000000000093e-01 7.195225769747563005e-01
4.490000000000000102e-01 7.187722581143407563e-01
4.500000000000000111e-01 7.180442593197092771e-01
4.510000000000000120e-01 7.173349131446836724e-01
4.520000000000000129e-01 7.166407796409727249e-01
4.530000000000000138e-01 7.159588854790938095e-01
4.540000000000000147e-01 7.152869359168360086e-01
4.550000000000000155e-01 7.146234149248597012e-01
4.560000000000000164e-01 7.139676348611294632e-01
4.570000000000000173e-01 7.133196616872023998e-01
4.580000000000000182e-01 7.126801851567905466e-01
4.590000000000000191e-01 7.120503101249620048e-01
4.600000000000000200e-01 7.114313148372253259e-01
4.610000000000000209e-01 7.108243869602558496e-01
4.620000000000000218e-01 7.102303744727351820e-01
4.630000000000000226e-01 7.096495593856154693e-01
4.640000000000000235e-01 7.090815184306062946e-01
4.650000000000000244e-01 7.085250322423842784e-01
4.660000000000000253e-01 7.079780909231805364e-01
4.670000000000000262e-01 7.074379675108316556e-01
4.680000000000000271e-01 7.069014070565164953e-01
4.690000000000000280e-01 7.063648641004623974e-01
4.700000000000000289e-01 7.058247830827207858e-01
4.710000000000000298e-01 7.052779135993271220e-01
4.720000000000000306e-01 7.047216207617931216e-01
4.730000000000000315e-01 7.041541399102330123e-01
4.740000000000000324e-01 7.035747602414520463e-01
4.750000000000000333e-01 7.029839226844398770e-01
4.760000000000000342e-01 7.023831982604202828e-01
4.770000000000000351e-01 7.017751493266519702e-01
4.780000000000000360e-01 7.011630826087442703e-01
4.790000000000000369e-01 7.005507276593710975e-01
4.799999999999999822e-01 6.999418306945350832e-01
4.809999999999999831e-01 6.993397644736362162e-01
4.819999999999999840e-01 6.987471671632897730e-01
4.829999999999999849e-01 6.981656480034055257e-01
4.839999999999999858e-01 6.975956230311322059e-01
4.849999999999999867e-01 6.970362850975134750e-01
4.859999999999999876e-01 6.964857274089856221e-01
4.869999999999999885e-01 6.959411664050748625e-01
4.879999999999999893e-01 6.953992880564316970e-01
4.889999999999999902e-01 6.948566292187912108e-01
4.899999999999999911e-01 6.943099428225422143e-01
4.909999999999999920e-01 6.937565127342070204e-01
4.919999999999999929e-01 6.931944001461933791e-01
4.929999999999999938e-01 6.926225451555835244e-01
4.939999999999999947e-01 6.920407828443766451e-01
4.949999999999999956e-01 6.914497309658899082e-01
4.959999999999999964e-01 6.908505911965807655e-01
4.969999999999999973e-01 6.902448824567937180e-01
4.979999999999999982e-01 6.896341323818966362e-01
4.989999999999999991e-01 6.890195496183011414e-01
5.000000000000000000e-01 6.884017329975021804e-01
5.010000000000000009e-01 6.877804204749822237e-01
5.020000000000000018e-01 6.871543077097383989e-01
5.030000000000000027e-01 6.865209608153257648e-01
5.040000000000000036e-01 6.858768363211590335e-01
5.050000000000000044e-01 6.852174133591336647e-01
5.060000000000000053e-01 6.845374408446559533e-01
5.070000000000000062e-01 6.838312734030025375e-01
5.080000000000000071e-01 6.830932678462018348e-01
5.090000000000000080e-01 6.823182103798668408e-01
5.100000000000000089e-01 6.815017222503907401e-01
5.110000000000000098e-01 6.806406273530735129e-01
5.120000000000000107e-01 6.797332415612624690e-01
5.130000000000000115e-01 6.787795295428804554e-01
5.140000000000000124e-01 6.777811493452728930e-01
5.150000000000000133e-01 6.767413502028152283e-01
5.160000000000000142e-01 6.756647708644004657e-01
5.170000000000000151e-01 6.745571047759125749e-01
5.180000000000000160e-01 6.734246853037590963e-01
5.190000000000000169e-01 6.722740244044690394e-01
5.200000000000000178e-01 6.711113399010700808e-01
5.210000000000000187e-01 6.699420802593871738e-01
5.220000000000000195e-01 6.687705157409715717e-01
5.230000000000000204e-01 6.675994281199639779e-01
5.240000000000000213e-01 6.664299316899967573e-01
5.250000000000000222e-01 6.652614228737531166e-01
5.260000000000000231e-01 6.640916974792755445e-01
5.270000000000000240e-01 6.629172186250376075e-01
5.280000000000000249e-01 6.617335102330800245e-01
5.290000000000000258e-01 6.605356455571340657e-01
5.300000000000000266e-01 6.593187820057537785e-01
5.310000000000000275e-01 6.580786626671464301e-01
5.320000000000000284e-01 6.568120681084261836e-01
5.330000000000000293e-01 6.555171821978482694e-01
5.340000000000000302e-01 6.541938047843571802e-01
5.350000000000000311e-01 6.528434455280394122e-01
5.360000000000000320e-01 6.514692646616153660e-01
5.370000000000000329e-01 6.500759315746280631e-01
5.380000000000000338e-01 6.486693468144910657e-01
5.390000000000000346e-01 6.472563123291297238e-01
5.400000000000000355e-01 6.458441636439686828e-01
5.410000000000000364e-01 6.444403485495869832e-01
5.420000000000000373e-01 6.430520692987530262e-01
5.430000000000000382e-01 6.416859024855545712e-01
5.440000000000000391e-01 6.403475042483046664e-01
5.450000000000000400e-01 6.390414026168439454e-01
5.460000000000000409e-01 6.377708477001988729e-01
5.470000000000000417e-01 6.365377667065945655e-01
5.480000000000000426e-01 6.353427906129442970e-01
5.490000000000000435e-01 6.341853796923124786e-01
5.500000000000000444e-01 6.330639981795938009e-01
5.510000000000000453e-01 6.319763398988510472e-01
5.520000000000000462e-01 6.309195844434041245e-01
5.530000000000000471e-01 6.298906267898998212e-01
5.540000000000000480e-01 6.288863326676017440e-01
5.550000000000000488e-01 6.279037408809294840e-01
5.560000000000000497e-01 6.269402126764078709e-01
5.570000000000000506e-01 6.259935458324684676e-01
5.580000000000000515e-01 6.250620333835259501e-01
5.590000000000000524e-01 6.241444346238127494e-01
5.600000000000000533e-01 6.232399424246359843e-01
5.610000000000000542e-01 6.223480672388093105e-01
5.620000000000000551e-01 6.214685197720879462e-01
5.630000000000000560e-01 6.206010154820648106e-01
5.640000000000000568e-01 6.197451209747294465e-01
5.650000000000000577e-01 6.189000945220128891e-01
5.660000000000000586e-01 6.180647376094493550e-01
5.670000000000000595e-01 6.172373354863209816e-01
5.680000000000000604e-01 6.164156251545032106e-01
5.690000000000000613e-01 6.155968530078024248e-01
5.700000000000000622e-01 6.147779310064720448e-01
5.710000000000000631e-01 6.139556463466740999e-01
5.720000000000000639e-01 6.131269162548216300e-01
5.730000000000000648e-01 6.122890508022443834e-01
5.740000000000000657e-01 6.114400096990701972e-01
5.750000000000000666e-01 6.105785980144368130e-01
5.760000000000000675e-01 6.097045884080045663e-01
5.769999999999999574e-01 6.088187289027753302e-01
5.779999999999999583e-01 6.079226581343959435e-01
5.789999999999999591e-01 6.070187060092765430e-01
5.799999999999999600e-01 6.061096254668127958e-01
5.809999999999999609e-01 6.051982843633201270e-01
5.819999999999999618e-01 6.042873491134767017e-01
5.829999999999999627e-01 6.033790170267965269e-01
5.839999999999999636e-01 6.024748049301934527e-01
5.849999999999999645e-01 6.015754549739704693e-01
5.859999999999999654e-01 6.006809657236871214e-01
5.869999999999999662e-01 5.997907431051560101e-01
5.879999999999999671e-01 5.989038308019531964e-01
5.889999999999999680e-01 5.980192193666195033e-01
5.899999999999999689e-01 5.971361484440778078e-01
5.909999999999999698e-01 5.962544126306100756e-01
5.919999999999999707e-01 5.953745794570689531e-01
5.929999999999999716e-01 5.944981202822006150e-01
5.939999999999999725e-01 5.936274204300981960e-01
5.949999999999999734e-01 5.927656486142620640e-01
5.959999999999999742e-01 5.919165252510063535e-01
5.969999999999999751e-01 5.910840030330073436e-01
5.979999999999999760e-01 5.902718713879103740e-01
5.989999999999999769e-01 5.894833568779018762e-01
5.999999999999999778e-01 5.887207514701696676e-01
6.009999999999999787e-01 5.879850972167159906e-01
6.019999999999999796e-01 5.872759701982608327e-01
6.029999999999999805e-01 5.865913863060285838e-01
6.039999999999999813e-01 5.859278295619535504e-01
6.049999999999999822e-01 5.852803802201284045e-01
6.059999999999999831e-01 5.846429854688712791e-01
6.069999999999999840e-01 5.840087910929089299e-01
6.079999999999999849e-01 5.833705385444304392e-01
6.089999999999999858e-01 5.827209980436013348e-01
6.099999999999999867e-01 5.820533864744954489e-01
6.109999999999999876e-01 5.813617645740940532e-01
6.119999999999999885e-01 5.806414041711198681e-01
6.129999999999999893e-01 5.798890483545808827e-01
6.139999999999999902e-01 5.791030980692084551e-01
6.149999999999999911e-01 5.782836830202617850e-01
6.159999999999999920e-01 5.774326298807478386e-01
6.169999999999999929e-01 5.765533028710396746e-01
6.179999999999999938e-01 5.756503493348980038e-01
6.189999999999999947e-01 5.747293715462762353e-01
6.199999999999999956e-01 5.737965115407739347e-01
6.209999999999999964e-01 5.728580192460970277e-01
6.219999999999999973e-01 5.719198396911588933e-01
6.229999999999999982e-01 5.709872234609573161e-01
6.239999999999999991e-01 5.700644179188698590e-01
6.250000000000000000e-01 5.691544775634802544e-01
6.260000000000000009e-01 5.682591553478215651e-01
6.270000000000000018e-01 5.673789536017038726e-01
6.280000000000000027e-01 5.665132677072014511e-01
6.290000000000000036e-01 5.656606432306489074e-01
6.300000000000000044e-01 5.648190974364009076e-01
6.310000000000000053e-01 5.639864673175788434e-01
6.320000000000000062e-01 5.631607371414715235e-01
6.330000000000000071e-01 5.623403462815391718e-01
6.340000000000000080e-01 5.615243957260285246e-01
6.350000000000000089e-01 5.607127804775832169e-01
6.360000000000000098e-01 5.599062275571776715e-01
6.370000000000000107e-01 5.591062109532867197e-01
6.380000000000000115e-01 5.583148208894491704e-01
6.390000000000000124e-01 5.575345607243288315e-01
6.400000000000000133e-01 5.567680949035693772e-01
6.410000000000000142e-01 5.560179748034486114e-01
6.420000000000000151e-01 5.552863996078581943e-01
6.430000000000000160e-01 5.545749679606519766e-01
6.440000000000000169e-01 5.538845060244550478e-01
6.450000000000000178e-01 5.532149324465776008e-01
6.460000000000000187e-01 5.525652106750221781e-01
6.470000000000000195e-01 5.519333665320694804e-01
6.480000000000000204e-01 5.513165669410277081e-01
6.490000000000000213e-01 5.507112867190996353e-01
6.500000000000000222e-01 5.501135027398451616e-01
6.510000000000000231e-01 5.495189403038881482e-01
6.520000000000000240e-01 5.489233325030674626e-01
6.530000000000000249e-01 5.483226771785550957e-01
6.540000000000000258e-01 5.477134735261979248e-01
6.550000000000000266e-01 5.470929146275209654e-01
6.560000000000000275e-01 5.464590188398819048e-01
6.570000000000000284e-01 5.458106826961997005e-01
6.580000000000000293e-01 5.451476858771741041e-01
6.590000000000000302e-01 5.444706209231784388e-01
6.600000000000000311e-01 5.437807647444707904e-01
6.610000000000000320e-01 5.430799121682564623e-01
6.620000000000000329e-01 5.423701680814232429e-01
6.630000000000000338e-01 5.416537257540843253e-01
6.640000000000000346e-01 5.409326382095069885e-01
6.650000000000000355e-01 5.402085888090208954e-01
6.660000000000000364e-01 5.394826752858650210e-01
6.670000000000000373e-01 5.387552320068861311e-01
6.680000000000000382e-01 5.380257022765678743e-01
6.690000000000000391e-01 5.372925917661314221e-01
6.700000000000000400e-01 5.365535139717444446e-01
6.710000000000000409e-01 5.358053206093571497e-01
6.720000000000000417e-01 5.350443436385009521e-01
6.730000000000000426e-01 5.342666998434089098e-01
6.740000000000000435e-01 5.334686305725659938e-01
6.750000000000000444e-01 5.326468704199861515e-01
6.760000000000000453e-01 5.317989613275040384e-01
6.770000000000000462e-01 5.309235200920818798e-01
6.780000000000000471e-01 5.300203977724819993e-01
6.790000000000000480e-01 5.290907384444313299e-01
6.800000000000000488e-01 5.281369160557581877e-01
6.810000000000000497e-01 5.271623713032055347e-01
6.820000000000000506e-01 5.261713632541886732e-01
6.830000000000000515e-01 5.251686416234362387e-01
6.840000000000000524e-01 5.241590931352294591e-01
6.850000000000000533e-01 5.231473974407414573e-01
6.860000000000000542e-01 5.221377097490955688e-01
6.870000000000000551e-01 5.211334215348544241e-01
6.880000000000000560e-01 5.201370100620174020e-01
6.890000000000000568e-01 5.191499927997020869e-01
6.900000000000000577e-01 5.181730011055761809e-01
6.910000000000000586e-01 5.172059218448756823e-01
6.920000000000000595e-01 5.162481157220371042e-01
6.930000000000000604e-01 5.152986757814989049e-01
6.940000000000000613e-01 5.143567002921979325e-01
6.950000000000000622e-01 5.134215396176770030e-01
6.960000000000000631e-01 5.124930205827820107e-01
6.970000000000000639e-01 5.115716021065837005e-01
6.980000000000000648e-01 5.106584823085201785e-01
6.990000000000000657e-01 5.097556402321330449e-01
7.000000000000000666e-01 5.088657997276649914e-01
7.010000000000000675e-01 5.079923234952883337e-01
7.020000000000000684e-01 5.071390506677726506e-01
7.030000000000000693e-01 5.063100712569732487e-01
7.039999999999999591e-01 5.055094583879895520e-01
7.049999999999999600e-01 5.047409805358795687e-01
7.059999999999999609e-01 5.040078096239900551e-01
7.069999999999999618e-01 5.033122700277011807e-01
7.079999999999999627e-01 5.026556424328120221e-01
7.089999999999999636e-01 5.020380156448748243e-01
7.099999999999999645e-01 5.014582264118436772e-01
7.109999999999999654e-01 5.009139080180735615e-01
7.119999999999999662e-01 5.004015690426011354e-01
7.129999999999999671e-01 4.999168043596018407e-01
7.139999999999999680e-01 4.994545400144330682e-01
7.149999999999999689e-01 4.990093389049482520e-01
7.159999999999999698e-01 4.985757259320975909e-01
7.169999999999999707e-01 4.981485347783611850e-01
7.179999999999999716e-01 4.977232281187996543e-01
7.189999999999999725e-01 4.972961322113088056e-01
7.199999999999999734e-01 4.968646299575730785e-01
7.209999999999999742e-01 4.964272378622536230e-01
7.219999999999999751e-01 4.959835920744023463e-01
7.229999999999999760e-01 4.955343311821236441e-01
7.239999999999999769e-01 4.950809020716206987e-01
7.249999999999999778e-01 4.946253304526459504e-01
7.259999999999999787e-01 4.941699335622870004e-01
7.269999999999999796e-01 4.937170628961003449e-01
7.279999999999999805e-01 4.932688467265172183e-01
7.289999999999999813e-01 4.928269872803615614e-01
7.299999999999999822e-01 4.923926013291193837e-01
7.309999999999999831e-01 4.919661264673698686e-01
7.319999999999999840e-01 4.915472656001174667e-01
7.329999999999999849e-01 4.911350162887499482e-01
7.339999999999999858e-01 4.907277103149299546e-01
7.349999999999999867e-01 4.903231292615320425e-01
7.359999999999999876e-01 4.899186463087811805e-01
7.369999999999999885e-01 4.895113840723782639e-01
7.379999999999999893e-01 4.890984021274894511e-01
7.389999999999999902e-01 4.886768966445857454e-01
7.399999999999999911e-01 4.882443796403076464e-01
7.409999999999999920e-01 4.877988516331123736e-01
7.419999999999999929e-01 4.873389464793863590e-01
7.429999999999999938e-01 4.868640342368134033e-01
7.439999999999999947e-01 4.863742701829110726e-01
7.449999999999999956e-01 4.858705741282136614e-01
7.459999999999999964e-01 4.853545546420076073e-01
7.469999999999999973e-01 4.848283810205266664e-01
7.479999999999999982e-01 4.842945861870466828e-01
7.489999999999999991e-01 4.837558337699499056e-01
7.500000000000000000e-01 4.832146947737760989e-01
7.510000000000000009e-01 4.826734057762510632e-01
7.520000000000000018e-01 4.821336871248281253e-01
7.530000000000000027e-01 4.815966228990667952e-01
7.540000000000000036e-01 4.810625957010637999e-01
7.550000000000000044e-01 4.805313336739196473e-01
7.560000000000000053e-01 4.800020085185902619e-01
7.570000000000000062e-01 4.794734200350192488e-01
7.580000000000000071e-01 4.789442023995272857e-01
7.590000000000000080e-01 4.784130516933572386e-01
7.600000000000000089e-01 4.778789387582422776e-01
7.610000000000000098e-01 4.773412616574367329e-01
7.620000000000000107e-01 4.767999412660774428e-01
7.630000000000000115e-01 4.762554221331763427e-01
7.640000000000000124e-01 4.757086149500707184e-01
7.650000000000000133e-01 4.751607536264675358e-01
7.660000000000000142e-01 4.746131955990062212e-01
7.670000000000000151e-01 4.740671978847157964e-01
7.680000000000000160e-01 4.735236821172328914e-01
7.690000000000000169e-01 4.729830164115265134e-01
7.700000000000000178e-01 4.724448392248110085e-01
7.710000000000000187e-01 4.719079435697459135e-01
7.720000000000000195e-01 4.713702525083592887e-01
7.730000000000000204e-01 4.708288671974882322e-01
7.740000000000000213e-01 4.702802167584598791e-01
7.750000000000000222e-01 4.697202941462078063e-01
7.760000000000000231e-01 4.691449587821724387e-01
7.770000000000000240e-01 4.685502800762605946e-01
7.780000000000000249e-01 4.679328797179168054e-01
7.790000000000000258e-01 4.672902518105470082e-01
7.800000000000000266e-01 4.666209926087144799e-01
7.810000000000000275e-01 4.659249352678251910e-01
7.820000000000000284e-01 4.652031466265033610e-01
7.830000000000000293e-01 4.644577949939885930e-01
7.840000000000000302e-01 4.636918931458809401e-01
7.850000000000000311e-01 4.629089400077959771e-01
7.860000000000000320e-01 4.621125186535658957e-01
7.870000000000000329e-01 4.613058693111756203e-01
7.880000000000000338e-01 4.604914983333538991e-01
7.890000000000000346e-01 4.596708812421609336e-01
7.900000000000000355e-01 4.588442782716715129e-01
7.910000000000000364e-01 4.580107222616106033e-01
7.920000000000000373e-01 4.571681456042412384e-01
7.930000000000000382e-01 4.563136696846973872e-01
7.940000000000000391e-01 4.554440105672371564e-01
7.950000000000000400e-01 4.545559830026374426e-01
7.960000000000000409e-01 4.536470363497531189e-01
7.970000000000000417e-01 4.527157466607024672e-01
7.980000000000000426e-01 4.517622651189137639e-01
7.990000000000000435e-01 4.507886255953025278e-01
8.000000000000000444e-01 4.497989007198349154e-01
8.010000000000000453e-01 4.487991700376252058e-01
8.020000000000000462e-01 4.477973270861844712e-01
8.030000000000000471e-01 4.468027008061664640e-01
8.040000000000000480e-01 4.458255444844138604e-01
8.050000000000000488e-01 4.448764036709356162e-01
8.060000000000000497e-01 4.439654668446415542e-01
8.070000000000000506e-01 4.431019057372509451e-01
8.080000000000000515e-01 4.422932776363930896e-01
8.090000000000000524e-01 4.415450439186275888e-01
8.100000000000000533e-01 4.408602585477566227e-01
8.110000000000000542e-01 4.402394139287097441e-01
8.120000000000000551e-01 4.396804762375637887e-01
8.130000000000000560e-01 4.391790933802576236e-01
8.140000000000000568e-01 4.387289495304410591e-01
8.150000000000000577e-01 4.383222163128183135e-01
8.160000000000000586e-01 4.379500433419306615e-01
8.170000000000000595e-01 4.376030754726388805e-01
8.180000000000000604e-01 4.372718979465737843e-01
8.190000000000000613e-01 4.369474588179190766e-01
8.200000000000000622e-01 4.366213747068247164e-01
8.210000000000000631e-01 4.362861807791910129e-01
8.220000000000000639e-01 4.359354872485246557e-01
8.230000000000000648e-01 4.355640894458888690e-01
8.240000000000000657e-01 4.351680149697445543e-01
8.250000000000000666e-01 4.347445328284388344e-01
8.260000000000000675e-01 4.342921237439272275e-01
8.270000000000000684e-01 4.338103935512586107e-01
8.280000000000000693e-01 4.332999673784174166e-01
8.290000000000000702e-01 4.327623328271269498e-01
8.300000000000000711e-01 4.321996516228078233e-01
8.310000000000000719e-01 4.316145781411832583e-01
8.320000000000000728e-01 4.310100737745948263e-01
8.329999999999999627e-01 4.303892472187443863e-01
8.339999999999999636e-01 4.297552546917017824e-01
8.349999999999999645e-01 4.291112117709239837e-01
8.359999999999999654e-01 4.284601890349954978e-01
8.369999999999999662e-01 4.278051762358868748e-01
8.379999999999999671e-01 4.271490570684743915e-01
8.389999999999999680e-01 4.264945712927682986e-01
8.399999999999999689e-01 4.258442011587075804e-01
8.409999999999999698e-01 4.252000453151842940e-01
8.419999999999999707e-01 4.245636588618717511e-01
8.429999999999999716e-01 4.239359115474797268e-01
8.439999999999999725e-01 4.233168692215413809e-01
8.449999999999999734e-01 4.227057581081907212e-01
8.459999999999999742e-01 4.221010466195939115e-01
8.469999999999999751e-01 4.215006046576785792e-01
8.479999999999999760e-01 4.209019624072266597e-01
8.489999999999999769e-01 4.203026549120451594e-01
8.499999999999999778e-01 4.197005848309763865e-01
8.509999999999999787e-01 4.190943533846486768e-01
8.519999999999999796e-01 4.184835316451249732e-01
8.529999999999999805e-01 4.178687985769477531e-01
8.539999999999999813e-01 4.172519836598246323e-01
8.549999999999999822e-01 4.166359428902886575e-01
8.559999999999999831e-01 4.160243094113225126e-01
8.569999999999999840e-01 4.154211863691023021e-01
8.579999999999999849e-01 4.148307861356914650e-01
8.589999999999999858e-01 4.142570993033189986e-01
8.599999999999999867e-01 4.137036217677227401e-01
8.609999999999999876e-01 4.131731654976370516e-01
8.619999999999999885e-01 4.126677598393043711e-01
8.629999999999999893e-01 4.121886380017879548e-01
8.639999999999999902e-01 4.117363271761108612e-01
8.649999999999999911e-01 4.113107419183958946e-01
8.659999999999999920e-01 4.109113484397345362e-01
8.669999999999999929e-01 4.105372930667936515e-01
8.679999999999999938e-01 4.101875495739434330e-01
8.689999999999999947e-01 4.098610112510244763e-01
8.699999999999999956e-01 4.095565612844785930e-01
8.709999999999999964e-01 4.092731020035553224e-01
8.719999999999999973e-01 4.090095560367159599e-01
8.729999999999999982e-01 4.087648381125361108e-01
8.739999999999999991e-01 4.085378126540827326e-01
8.750000000000000000e-01 4.083272388781962192e-01
8.760000000000000009e-01 4.081317300226124933e-01
8.770000000000000018e-01 4.079497400595251122e-01
8.780000000000000027e-01 4.077795646340236502e-01
8.790000000000000036e-01 4.076193867485649602e-01
8.800000000000000044e-01 4.074673497618475082e-01
8.810000000000000053e-01 4.073216537550843341e-01
8.820000000000000062e-01 4.071806478477736913e-01
8.830000000000000071e-01 4.070429267072041002e-01
8.840000000000000080e-01 4.069073738917950989e-01
8.850000000000000089e-01 4.067731837494621416e-01
8.860000000000000098e-01 4.066397950235692837e-01
8.870000000000000107e-01 4.065067836487371022e-01
8.880000000000000115e-01 4.063736805035166322e-01
8.890000000000000124e-01 4.062397643276508541e-01
8.900000000000000133e-01 4.061038482087296897e-01
8.910000000000000142e-01 4.059640809372363490e-01
8.920000000000000151e-01 4.058178370907399857e-01
8.930000000000000160e-01 4.056616899791160580e-01
8.940000000000000169e-01 4.054914785704898383e-01
8.950000000000000178e-01 4.053025034581549946e-01
8.960000000000000187e-01 4.050897921955757819e-01
8.970000000000000195e-01 4.048484057904861433e-01
8.980000000000000204e-01 4.045737723878204406e-01
8.990000000000000213e-01 4.042619896000244073e-01
9.000000000000000222e-01 4.039100445259659611e-01
9.010000000000000231e-01 4.035159736689347687e-01
9.020000000000000240e-01 4.030789179157779900e-01
9.030000000000000249e-01 4.025990797128701226e-01
9.040000000000000258e-01 4.020776260941628655e-01
9.050000000000000266e-01 4.015165520778972708e-01
9.060000000000000275e-01 4.009184908958731697e-01
9.070000000000000284e-01 4.002865422026579134e-01
9.080000000000000293e-01 3.996241156549679152e-01
9.090000000000000302e-01 3.989347758039280545e-01
9.100000000000000311e-01 3.982221399468073297e-01
9.110000000000000320e-01 3.974897837501233377e-01
9.120000000000000329e-01 3.967411700707386690e-01
9.130000000000000338e-01 3.959796124159979391e-01
9.140000000000000346e-01 3.952082066943769512e-01
9.150000000000000355e-01 3.944297974094849724e-01
9.160000000000000364e-01 3.936469142604100968e-01
9.170000000000000373e-01 3.928616952754229175e-01
9.180000000000000382e-01 3.920758094590843790e-01
9.190000000000000391e-01 3.912903803518907875e-01
9.200000000000000400e-01 3.905059249130410914e-01
9.210000000000000409e-01 3.897223114956694934e-01
9.220000000000000417e-01 3.889387786337258346e-01
9.230000000000000426e-01 3.881539954240834089e-01
9.240000000000000435e-01 3.873661865415283789e-01
9.250000000000000444e-01 3.865733296354796900e-01
9.260000000000000453e-01 3.857733836998891719e-01
9.270000000000000462e-01 3.849645696481125978e-01
9.280000000000000471e-01 3.841456463086007633e-01
9.290000000000000480e-01 3.833161692163981615e-01
9.300000000000000488e-01 3.824767007553129261e-01
9.310000000000000497e-01 3.816289145931402449e-01
9.320000000000000506e-01 3.807756255380778665e-01
9.330000000000000515e-01 3.799206889957694733e-01
9.340000000000000524e-01 3.790688144292639339e-01
9.350000000000000533e-01 3.782252824743304043e-01
9.360000000000000542e-01 3.773956049809964464e-01
9.370000000000000551e-01 3.765851789066587685e-01
9.380000000000000560e-01 3.757989423775051629e-01
9.390000000000000568e-01 3.750410854562502005e-01
9.400000000000000577e-01 3.743148442541169851e-01
9.410000000000000586e-01 3.736223665859202403e-01
9.420000000000000595e-01 3.729646565916411860e-01
9.430000000000000604e-01 3.723416317465131908e-01
9.440000000000000613e-01 3.717522374828073350e-01
9.450000000000000622e-01 3.711946104847143602e-01
9.460000000000000631e-01 3.706662679417400130e-01
9.470000000000000639e-01 3.701642919242977281e-01
9.480000000000000648e-01 3.696854813324993438e-01
9.490000000000000657e-01 3.692264523270588628e-01
9.500000000000000666e-01 3.687837086463075509e-01
9.510000000000000675e-01 3.683536321250089340e-01
9.520000000000000684e-01 3.679324746796155954e-01
9.530000000000000693e-01 3.675163300028859714e-01
9.540000000000000702e-01 3.671011189472765945e-01
9.550000000000000711e-01 3.666826420262486730e-01
9.560000000000000719e-01 3.662566759758464352e-01
9.570000000000000728e-01 3.658191355901032060e-01
9.580000000000000737e-01 3.653663087071252202e-01
9.590000000000000746e-01 3.648951379254692928e-01
9.599999999999999645e-01 3.644034917395552187e-01
9.609999999999999654e-01 3.638904427285317711e-01
9.619999999999999662e-01 3.633564751637622381e-01
9.629999999999999671e-01 3.628035982198551390e-01
9.639999999999999680e-01 3.622353310355629352e-01
9.649999999999999689e-01 3.616565570071983426e-01
9.659999999999999698e-01 3.610732256687790298e-01
9.669999999999999707e-01 3.604919510984407882e-01
9.679999999999999716e-01 3.599195277817398564e-01
9.689999999999999725e-01 3.593624133079993954e-01
9.699999999999999734e-01 3.588262172607235012e-01
9.709999999999999742e-01 3.583152696710589780e-01
9.719999999999999751e-01 3.578323189219710376e-01
9.729999999999999760e-01 3.573783822614693961e-01
9.739999999999999769e-01 3.569527533547929843e-01
9.749999999999999778e-01 3.565532083434018729e-01
9.759999999999999787e-01 3.561763458590788689e-01
9.769999999999999796e-01 3.558180255311573226e-01
9.779999999999999805e-01 3.554738796749737917e-01
9.789999999999999813e-01 3.551397984944204556e-01
9.799999999999999822e-01 3.548123637070679237e-01
9.809999999999999831e-01 3.544891483000515153e-01
9.819999999999999840e-01 3.541688989426668988e-01
9.829999999999999849e-01 3.538515586481895681e-01
9.839999999999999858e-01 3.535381784168855068e-01
9.849999999999999867e-01 3.532307093363125094e-01
9.859999999999999876e-01 3.529317489721646162e-01
9.869999999999999885e-01 3.526442636587391877e-01
9.879999999999999893e-01 3.523712944479469589e-01
9.889999999999999902e-01 3.521157077735194152e-01
9.899999999999999911e-01 3.518799773819259458e-01
9.909999999999999920e-01 3.516660169988533036e-01
9.919999999999999929e-01 3.514750459946344163e-01
9.929999999999999938e-01 3.513075025420588360e-01
9.939999999999999947e-01 3.511630040278765352e-01
9.949999999999999956e-01 3.510403492870285969e-01
9.959999999999999964e-01 3.509375748421957875e-01
9.969999999999999973e-01 3.508520312041547018e-01
9.979999999999999982e-01 3.507805449661696162e-01
9.989999999999999991e-01 3.507195937891475213e-01
1.000000000000000000e+00 3.506655089078719034e-01
1.001000000000000112e+00 3.506146810782026502e-01
1.002000000000000002e+00 3.505637663608899279e-01
1.003000000000000114e+00 3.505098638920256526e-01
1.004000000000000004e+00 3.504506564366323129e-01
1.005000000000000115e+00 3.503844832036163703e-01
1.006000000000000005e+00 3.503103683309530814e-01
1.007000000000000117e+00 3.502279534508342396e-01
1.008000000000000007e+00 3.501374121751155144e-01
1.009000000000000119e+00 3.500392719003391773e-01
1.010000000000000009e+00 3.499342152996774979e-01
1.011000000000000121e+00 3.498228786395317647e-01
1.012000000000000011e+00 3.497056288292906823e-01
1.013000000000000123e+00 3.495824111980505022e-01
1.014000000000000012e+00 3.494526091054692696e-01
1.015000000000000124e+00 3.493149732431867216e-01
1.016000000000000014e+00 3.491676283962984462e-01
1.017000000000000126e+00 3.490081418852128969e-01
1.018000000000000016e+00 3.488336822101914536e-01
1.019000000000000128e+00 3.486412310333985576e-01
1.020000000000000018e+00 3.484278378020057021e-01
1.021000000000000130e+00 3.481909219217250162e-01
1.022000000000000020e+00 3.479285252461211675e-01
1.023000000000000131e+00 3.476395506957040693e-01
1.024000000000000021e+00 3.473239070390094496e-01
1.024999999999999911e+00 3.469825567268084998e-01
1.026000000000000023e+00 3.466174386346475011e-01
1.026999999999999913e+00 3.462312813785458632e-01
1.028000000000000025e+00 3.458273280443971975e-01
1.028999999999999915e+00 3.454089898855323137e-01
1.030000000000000027e+00 3.449794870643804745e-01
1.030999999999999917e+00 3.445415101733881325e-01
1.032000000000000028e+00 3.440969514776705540e-01
1.032999999999999918e+00 3.436467274657193927e-01
1.034000000000000030e+00 3.431907145731650788e-01
1.034999999999999920e+00 3.427278142311115938e-01
1.036000000000000032e+00 3.422561277476812158e-01
1.036999999999999922e+00 3.417732073016306882e-01
1.038000000000000034e+00 3.412763993122789330e-01
1.038999999999999924e+00 3.407631929445883445e-01
1.040000000000000036e+00 3.402315859404335119e-01
1.040999999999999925e+00 3.396804044476514628e-01
1.042000000000000037e+00 3.391095626255932749e-01
1.042999999999999927e+00 3.385202299219486899e-01
1.044000000000000039e+00 3.379148857989092147e-01
1.044999999999999929e+00 3.372972520158020737e-01
1.046000000000000041e+00 3.366721076364046494e-01
1.046999999999999931e+00 3.360449764931325300e-01
1.048000000000000043e+00 3.354217352658220297e-01
1.048999999999999932e+00 3.348081766884307697e-01
1.050000000000000044e+00 3.342095560229725870e-01
1.050999999999999934e+00 3.336301848314757734e-01
1.052000000000000046e+00 3.330731004149516949e-01
1.052999999999999936e+00 3.325398488604708325e-01
1.054000000000000048e+00 3.320303835712009599e-01
1.054999999999999938e+00 3.315430725985633043e-01
1.056000000000000050e+00 3.310748263690558302e-01
1.056999999999999940e+00 3.306213136233401295e-01
1.058000000000000052e+00 3.301772254020910458e-01
1.058999999999999941e+00 3.297365762012602897e-01
1.060000000000000053e+00 3.292930464390891876e-01
1.060999999999999943e+00 3.288403410821544304e-01
1.062000000000000055e+00 3.283725259770810534e-01
1.062999999999999945e+00 3.278843897071371805e-01
1.064000000000000057e+00 3.273717697502989132e-01
1.064999999999999947e+00 3.268318403250354276e-01
1.066000000000000059e+00 3.262633739694600910e-01
1.066999999999999948e+00 3.256669042424831240e-01
1.068000000000000060e+00 3.250448300763491005e-01
1.068999999999999950e+00 3.244014218906447478e-01
1.070000000000000062e+00 3.237427178653028426e-01
1.070999999999999952e+00 3.230763095236762195e-01
1.072000000000000064e+00 3.224110155687359702e-01
1.072999999999999954e+00 3.217564540183919797e-01
1.074000000000000066e+00 3.211225378923339147e-01
1.074999999999999956e+00 3.205189209173185394e-01
1.076000000000000068e+00 3.199544506967899049e-01
1.076999999999999957e+00 3.194366499360875578e-01
1.078000000000000069e+00 3.189712921623630848e-01
1.078999999999999959e+00 3.185620997795733933e-01
1.080000000000000071e+00 3.182105850660951196e-01
1.080999999999999961e+00 3.179160330760922859e-01
1.082000000000000073e+00 3.176756162300541919e-01
1.082999999999999963e+00 3.174846537127666846e-01
1.084000000000000075e+00 3.173368817898447602e-01
1.084999999999999964e+00 3.172248203326039073e-01
1.086000000000000076e+00 3.171401210364542811e-01
1.086999999999999966e+00 3.170739100994507398e-01
1.088000000000000078e+00 3.170171138790559562e-01
1.088999999999999968e+00 3.169607663409799159e-01
1.090000000000000080e+00 3.168963174873439814e-01
1.090999999999999970e+00 3.168159407714211118e-01
1.092000000000000082e+00 3.167128660065189338e-01
1.092999999999999972e+00 3.165817179684494165e-01
1.094000000000000083e+00 3.164188310054835696e-01
1.094999999999999973e+00 3.162225142022795366e-01
1.096000000000000085e+00 3.159932420292700939e-01
1.096999999999999975e+00 3.157337203322989061e-01
1.098000000000000087e+00 3.154487620803552717e-01
1.098999999999999977e+00 3.151450216252542624e-01
1.100000000000000089e+00 3.148305513400113664e-01
1.100999999999999979e+00 3.145142259290664710e-01
1.102000000000000091e+00 3.142050598652185722e-01
1.102999999999999980e+00 3.139114894853056170e-01
1.104000000000000092e+00 3.136407011391766919e-01
1.104999999999999982e+00 3.133980350461412212e-01
1.106000000000000094e+00 3.131865485828454476e-01
1.106999999999999984e+00 3.130067519870088910e-01
1.108000000000000096e+00 3.128565872988068874e-01
1.108999999999999986e+00 3.127316125404181468e-01
1.110000000000000098e+00 3.126253911413682252e-01
1.110999999999999988e+00 3.125300192827142887e-01
1.112000000000000099e+00 3.124368043217148339e-01
1.112999999999999989e+00 3.123369500112194719e-01
1.114000000000000101e+00 3.122222135506436680e-01
1.114999999999999991e+00 3.120854956940705138e-01
1.116000000000000103e+00 3.119213056282947316e-01
1.116999999999999993e+00 3.117260355298165919e-01
1.118000000000000105e+00 3.114981004180671920e-01
1.118999999999999995e+00 3.112378820634719157e-01
1.120000000000000107e+00 3.109475563266322906e-01
1.120999999999999996e+00 3.106308176072702376e-01
1.122000000000000108e+00 3.102925174497132010e-01
1.122999999999999998e+00 3.099382901143228897e-01
1.124000000000000110e+00 3.095741650246964238e-01
1.125000000000000000e+00 3.092062130986779067e-01
1.126000000000000112e+00 3.088402362669512291e-01
1.127000000000000002e+00 3.084814803661657945e-01
1.128000000000000114e+00 3.081343933213472885e-01
1.129000000000000004e+00 3.078024512695848314e-01
1.130000000000000115e+00 3.074880044430964854e-01
1.131000000000000005e+00 3.071921739023677489e-01
1.132000000000000117e+00 3.069147989889424721e-01
1.133000000000000007e+00 3.066544340058371954e-01
1.134000000000000119e+00 3.064084242506205369e-01
1.135000000000000009e+00 3.061730360281386676e-01
1.136000000000000121e+00 3.059436533689773308e-01
1.137000000000000011e+00 3.057150246803391203e-01
1.138000000000000123e+00 3.054815641802773318e-01
1.139000000000000012e+00 3.052376421435090137e-01
1.140000000000000124e+00 3.049778630767214227e-01
1.141000000000000014e+00 3.046973156766931146e-01
1.142000000000000126e+00 3.043917562122451237e-01
1.143000000000000016e+00 3.040577313373875601e-01
1.144000000000000128e+00 3.036926273384893404e-01
1.145000000000000018e+00 3.032946631908187696e-01
1.146000000000000130e+00 3.028628336202187632e-01
1.147000000000000020e+00 3.023968357253628003e-01
1.148000000000000131e+00 3.018969645559377857e-01
1.149000000000000021e+00 3.013640482615640437e-01
1.150000000000000133e+00 3.007993795988214147e-01
1.151000000000000023e+00 3.002046779459063286e-01
1.152000000000000135e+00 2.995820402173910990e-01
1.153000000000000025e+00 2.989339150258903399e-01
1.153999999999999915e+00 2.982630650912094228e-01
1.155000000000000027e+00 2.975725070240906045e-01
1.155999999999999917e+00 2.968654248548837638e-01
1.157000000000000028e+00 2.961450593777442686e-01
1.157999999999999918e+00 2.954145994126394781e-01
1.159000000000000030e+00 2.946770439808359399e-01
1.159999999999999920e+00 2.939351068455550164e-01
1.161000000000000032e+00 2.931911326390582162e-01
1.161999999999999922e+00 2.924470397704636015e-01
1.163000000000000034e+00 2.917043509864853945e-01
1.163999999999999924e+00 2.909642278758229894e-01
1.165000000000000036e+00 2.902275525559031566e-01
1.165999999999999925e+00 2.894950270796800562e-01
1.167000000000000037e+00 2.887672934740029285e-01
1.167999999999999927e+00 2.880450188395123901e-01
1.169000000000000039e+00 2.873289643530538284e-01
1.169999999999999929e+00 2.866200281190668941e-01
1.171000000000000041e+00 2.859192639952822246e-01
1.171999999999999931e+00 2.852278487915381189e-01
1.173000000000000043e+00 2.845470508789126329e-01
1.173999999999999932e+00 2.838781552145756559e-01
1.175000000000000044e+00 2.832223964094551794e-01
1.175999999999999934e+00 2.825808896408098514e-01
1.177000000000000046e+00 2.819545494372528438e-01
1.177999999999999936e+00 2.813440415570093722e-01
1.179000000000000048e+00 2.807497410610446664e-01
1.179999999999999938e+00 2.801717497298605308e-01
1.181000000000000050e+00 2.796099238701906797e-01
1.181999999999999940e+00 2.790639455482279430e-01
1.183000000000000052e+00 2.785334399553677232e-01
1.183999999999999941e+00 2.780180984278659007e-01
1.185000000000000053e+00 2.775178127413441831e-01
1.185999999999999943e+00 2.770327818677745801e-01
1.187000000000000055e+00 2.765635964544432279e-01
1.187999999999999945e+00 2.761112485050602472e-01
1.189000000000000057e+00 2.756770969767307067e-01
1.189999999999999947e+00 2.752627750466640766e-01
1.191000000000000059e+00 2.748700351382690199e-01
1.191999999999999948e+00 2.745006031169297533e-01
1.193000000000000060e+00 2.741559901730913351e-01
1.193999999999999950e+00 2.738373469303739816e-01
1.195000000000000062e+00 2.735453314938484093e-01
1.195999999999999952e+00 2.732799991144390650e-01
1.197000000000000064e+00 2.730407446209185962e-01
1.197999999999999954e+00 2.728262636586743506e-01
1.199000000000000066e+00 2.726345470655749392e-01
1.199999999999999956e+00 2.724629194687769873e-01
1.201000000000000068e+00 2.723080847092606005e-01
1.201999999999999957e+00 2.721662163723984063e-01
1.203000000000000069e+00 2.720330846273893988e-01
1.203999999999999959e+00 2.719042006256147670e-01
1.205000000000000071e+00 2.717750019867582467e-01
1.205999999999999961e+00 2.716410387594791476e-01
1.207000000000000073e+00 2.714981909487705902e-01
1.207999999999999963e+00 2.713428961477911128e-01
1.209000000000000075e+00 2.711723450090602339e-01
1.209999999999999964e+00 2.709846672873327256e-01
1.211000000000000076e+00 2.707790884608557436e-01
1.211999999999999966e+00 2.705560230108645103e-01
1.213000000000000078e+00 2.703171364292862866e-01
1.213999999999999968e+00 2.700653120397694673e-01
1.215000000000000080e+00 2.698045603061246522e-01
1.215999999999999970e+00 2.695398721687913834e-01
1.217000000000000082e+00 2.692769892968859269e-01
1.217999999999999972e+00 2.690221533286729638e-01
1.219000000000000083e+00 2.687817893863647112e-01
1.219999999999999973e+00 2.685622164205926365e-01
1.221000000000000085e+00 2.683693012227159613e-01
1.221999999999999975e+00 2.682081635710997780e-01
1.223000000000000087e+00 2.680828923886841020e-01
1.223999999999999977e+00 2.679963084215805647e-01
1.225000000000000089e+00 2.679497784956312856e-01
1.225999999999999979e+00 2.679431072327638219e-01
1.227000000000000091e+00 2.679745114714059406e-01
1.227999999999999980e+00 2.680406675814752115e-01
1.229000000000000092e+00 2.681368615426421020e-01
1.229999999999999982e+00 2.682572018299835270e-01
1.231000000000000094e+00 2.683949011993108646e-01
1.231999999999999984e+00 2.685426165397740705e-01
1.233000000000000096e+00 2.686927897154982037e-01
1.233999999999999986e+00 2.688379803750995944e-01
1.235000000000000098e+00 2.689711713566317330e-01
1.235999999999999988e+00 2.690860465924424516e-01
1.237000000000000099e+00 2.691771936085489703e-01
1.237999999999999989e+00 2.692402508174637776e-01
1.239000000000000101e+00 2.692720077307718674e-01
1.239999999999999991e+00 2.692704397147678286e-01
1.241000000000000103e+00 2.692347033031455839e-01
1.241999999999999993e+00 2.691650847109579581e-01
1.243000000000000105e+00 2.690629022045439300e-01
1.243999999999999995e+00 2.689303768816674323e-01
1.245000000000000107e+00 2.687704716272232841e-01
1.245999999999999996e+00 2.685866886976432388e-01
1.247000000000000108e+00 2.683828704069239346e-01
1.247999999999999998e+00 2.681629830633763256e-01
1.249000000000000110e+00 2.679309155745552284e-01
1.250000000000000000e+00 2.676903178024989671e-01
1.251000000000000112e+00 2.674444493396249678e-01
1.252000000000000002e+00 2.671961146787877883e-01
1.253000000000000114e+00 2.669476159423627148e-01
1.254000000000000004e+00 2.667007703323453494e-01
1.255000000000000115e+00 2.664569591787935288e-01
1.256000000000000005e+00 2.662172053556349782e-01
1.257000000000000117e+00 2.659822624466404717e-01
1.258000000000000007e+00 2.657526800643050247e-01
1.259000000000000119e+00 2.655288985326383910e-01
1.260000000000000009e+00 2.653112663890363487e-01
1.261000000000000121e+00 2.651001055729923506e-01
1.262000000000000011e+00 2.648957089600793013e-01
1.263000000000000123e+00 2.646983654793483298e-01
1.264000000000000012e+00 2.645083665492925507e-01
1.265000000000000124e+00 2.643260121714651190e-01
1.266000000000000014e+00 2.641516252767691642e-01
1.267000000000000126e+00 2.639855461467078834e-01
1.268000000000000016e+00 2.638281177179678250e-01
1.269000000000000128e+00 2.636796393196741972e-01
1.270000000000000018e+00 2.635402855458492399e-01
1.271000000000000130e+00 2.634100216743504030e-01
1.272000000000000020e+00 2.632884921420498570e-01
1.273000000000000131e+00 2.631748927225573409e-01
1.274000000000000021e+00 2.630679119613184014e-01
1.275000000000000133e+00 2.629656881466931329e-01
1.276000000000000023e+00 2.628658369032237374e-01
1.277000000000000135e+00 2.627655326989229434e-01
1.278000000000000025e+00 2.626616290756233485e-01
1.279000000000000137e+00 2.625508133200177840e-01
1.280000000000000027e+00 2.624297965264265065e-01
1.280999999999999917e+00 2.622954665211784664e-01
1.282000000000000028e+00 2.621450302860769965e-01
1.282999999999999918e+00 2.619761473470768043e-01
1.284000000000000030e+00 2.617870126905127437e-01
1.284999999999999920e+00 2.615764343788998803e-01
1.286000000000000032e+00 2.613438522410228004e-01
1.286999999999999922e+00 2.610893479975485154e-01
1.288000000000000034e+00 2.608136243191377934e-01
1.288999999999999924e+00 2.605179543776650064e-01
1.290000000000000036e+00 2.602040808781732051e-01
1.290999999999999925e+00 2.598741267164244029e-01
1.292000000000000037e+00 2.595304312008080982e-01
1.292999999999999927e+00 2.591754119955016478e-01
1.294000000000000039e+00 2.588114014924961515e-01
1.294999999999999929e+00 2.584405104699410427e-01
1.296000000000000041e+00 2.580644976262033152e-01
1.296999999999999931e+00 2.576847117743298332e-01
1.298000000000000043e+00 2.573020603281445107e-01
1.298999999999999932e+00 2.569170561889422832e-01
1.300000000000000044e+00 2.565298945720856927e-01
1.300999999999999934e+00 2.561405501566914045e-01
1.302000000000000046e+00 2.557489056008128703e-01
1.302999999999999936e+00 2.553548397507142687e-01
1.304000000000000048e+00 2.549582987900368414e-01
1.304999999999999938e+00 2.545593201371073033e-01
1.306000000000000050e+00 2.541580196430046623e-01
1.306999999999999940e+00 2.537545172246585823e-01
1.308000000000000052e+00 2.533488691558439809e-01
1.308999999999999941e+00 2.529409664263627677e-01
1.310000000000000053e+00 2.525304732404622943e-01
1.310999999999999943e+00 2.521167713867569771e-01
1.312000000000000055e+00 2.516989574152487252e-01
1.312999999999999945e+00 2.512758921520065192e-01
1.314000000000000057e+00 2.508463087531601632e-01
1.314999999999999947e+00 2.504089639545379886e-01
1.316000000000000059e+00 2.499628140364643369e-01
1.316999999999999948e+00 2.495072349069275552e-01
1.318000000000000060e+00 2.490422211971083932e-01
1.318999999999999950e+00 2.485685337462382183e-01
1.320000000000000062e+00 2.480878039555895198e-01
1.320999999999999952e+00 2.476025411883100991e-01
1.322000000000000064e+00 2.471160552000761790e-01
1.322999999999999954e+00 2.466322733003241119e-01
1.324000000000000066e+00 2.461554930715227074e-01
1.324999999999999956e+00 2.456900891899000128e-01
1.326000000000000068e+00 2.452402163370008270e-01
1.326999999999999957e+00 2.448095552473450454e-01
1.328000000000000069e+00 2.444011181886872053e-01
1.328999999999999959e+00 2.440171414961883889e-01
1.330000000000000071e+00 2.436590551664306048e-01
1.330999999999999961e+00 2.433275525986141330e-01
1.332000000000000073e+00 2.430227196421951841e-01
1.332999999999999963e+00 2.427441586356938463e-01
1.334000000000000075e+00 2.424911743182528168e-01
1.334999999999999964e+00 2.422629015324436474e-01
1.336000000000000076e+00 2.420584180007120112e-01
1.336999999999999966e+00 2.418768164580458735e-01
1.338000000000000078e+00 2.417172558764819623e-01
1.338999999999999968e+00 2.415789590681474697e-01
1.340000000000000080e+00 2.414611859218455669e-01
1.340999999999999970e+00 2.413631874567840063e-01
1.342000000000000082e+00 2.412841096394426066e-01
1.342999999999999972e+00 2.412229173070238875e-01
1.344000000000000083e+00 2.411783008644838855e-01
1.344999999999999973e+00 2.411485870969416467e-01
1.346000000000000085e+00 2.411316698040672502e-01
1.346999999999999975e+00 2.411249875334494086e-01
1.348000000000000087e+00 2.411255673545065203e-01
1.348999999999999977e+00 2.411301011810494666e-01
1.350000000000000089e+00 2.411350981411196359e-01
1.350999999999999979e+00 2.411370641877343124e-01
1.352000000000000091e+00 2.411327076142223969e-01
1.352999999999999980e+00 2.411191445420214630e-01
1.354000000000000092e+00 2.410940713589891371e-01
1.354999999999999982e+00 2.410558626641960134e-01
1.356000000000000094e+00 2.410036338787411858e-01
1.356999999999999984e+00 2.409372007270322025e-01
1.358000000000000096e+00 2.408569876245068575e-01
1.358999999999999986e+00 2.407638654437168901e-01
1.360000000000000098e+00 2.406589769198795303e-01
1.360999999999999988e+00 2.405435231225857007e-01
1.362000000000000099e+00 2.404186041074761471e-01
1.362999999999999989e+00 2.402850772322756012e-01
1.364000000000000101e+00 2.401434848601046446e-01
1.364999999999999991e+00 2.399940175571785572e-01
1.366000000000000103e+00 2.398365425383097715e-01
1.366999999999999993e+00 2.396706731581853822e-01
1.368000000000000105e+00 2.394958827717911798e-01
1.368999999999999995e+00 2.393116194138350805e-01
1.370000000000000107e+00 2.391174176876075808e-01
1.370999999999999996e+00 2.389130037590091737e-01
1.372000000000000108e+00 2.386983822424544321e-01
1.372999999999999998e+00 2.384738995046576659e-01
1.374000000000000110e+00 2.382402564505392562e-01
1.375000000000000000e+00 2.379985047952169475e-01
1.376000000000000112e+00 2.377499920722558890e-01
1.377000000000000002e+00 2.374962790951869740e-01
1.378000000000000114e+00 2.372390290499455934e-01
1.379000000000000004e+00 2.369799059256249285e-01
1.380000000000000115e+00 2.367204188504890006e-01
1.381000000000000005e+00 2.364618303732556048e-01
1.382000000000000117e+00 2.362050683665604112e-01
1.383000000000000007e+00 2.359506693779916398e-01
1.384000000000000119e+00 2.356987859771075000e-01
1.385000000000000009e+00 2.354492200780616551e-01
1.386000000000000121e+00 2.352015111653888435e-01
1.387000000000000011e+00 2.349550233433640167e-01
1.388000000000000123e+00 2.347090612732929960e-01
1.389000000000000012e+00 2.344629844088978454e-01
1.390000000000000124e+00 2.342162919256002562e-01
1.391000000000000014e+00 2.339686961003021870e-01
1.392000000000000126e+00 2.337201607671773318e-01
1.393000000000000016e+00 2.334708994644769109e-01
1.394000000000000128e+00 2.332213585050213478e-01
1.395000000000000018e+00 2.329721588600294491e-01
1.396000000000000130e+00 2.327240513595831284e-01
1.397000000000000020e+00 2.324778321975719264e-01
1.398000000000000131e+00 2.322342754732545367e-01
1.399000000000000021e+00 2.319940726810253984e-01
1.400000000000000133e+00 2.317577712820615976e-01
1.401000000000000023e+00 2.315257366426424768e-01
1.402000000000000135e+00 2.312981132039868548e-01
1.403000000000000025e+00 2.310748100011775497e-01
1.404000000000000137e+00 2.308555003822570784e-01
1.405000000000000027e+00 2.306396171810504436e-01
1.406000000000000139e+00 2.304263769941492512e-01
1.407000000000000028e+00 2.302147836212734833e-01
1.407999999999999918e+00 2.300036472505044283e-01
1.409000000000000030e+00 2.297916007025047891e-01
1.409999999999999920e+00 2.295771388883648678e-01
1.411000000000000032e+00 2.293586507813549225e-01
1.411999999999999922e+00 2.291344861020965240e-01
1.413000000000000034e+00 2.289030406742200152e-01
1.413999999999999924e+00 2.286628712767399541e-01
1.415000000000000036e+00 2.284128230149709560e-01
1.415999999999999925e+00 2.281521907801973281e-01
1.417000000000000037e+00 2.278808464732836325e-01
1.417999999999999927e+00 2.275993558523074223e-01
1.419000000000000039e+00 2.273090230450071636e-01
1.419999999999999929e+00 2.270118866226476795e-01
1.421000000000000041e+00 2.267106073169877778e-01
1.421999999999999931e+00 2.264083041194019652e-01
1.423000000000000043e+00 2.261083114164239016e-01
1.423999999999999932e+00 2.258138684688050513e-01
1.425000000000000044e+00 2.255278287249829761e-01
1.425999999999999934e+00 2.252523538640059664e-01
1.427000000000000046e+00 2.249886898470395136e-01
1.427999999999999936e+00 2.247369936604338148e-01
1.429000000000000048e+00 2.244962643263349322e-01
1.429999999999999938e+00 2.242643543386407257e-01
1.431000000000000050e+00 2.240380839100248322e-01
1.431999999999999940e+00 2.238134023337193523e-01
1.433000000000000052e+00 2.235856291729879097e-01
1.433999999999999941e+00 2.233497043541830540e-01
1.435000000000000053e+00 2.231004610249322229e-01
1.435999999999999943e+00 2.228329306975069257e-01
1.437000000000000055e+00 2.225426211927725717e-01
1.437999999999999945e+00 2.222257955406573005e-01
1.439000000000000057e+00 2.218797352067156670e-01
1.439999999999999947e+00 2.215029413395206426e-01
1.441000000000000059e+00 2.210953160852923705e-01
1.441999999999999948e+00 2.206582546242415732e-01
1.443000000000000060e+00 2.201946384348865138e-01
1.443999999999999950e+00 2.197087770352609548e-01
1.445000000000000062e+00 2.192062277399212944e-01
1.445999999999999952e+00 2.186935352658579690e-01
1.447000000000000064e+00 2.181778823933551159e-01
1.447999999999999954e+00 2.176667129467143857e-01
1.449000000000000066e+00 2.171673073070531090e-01
1.449999999999999956e+00 2.166863813566176911e-01
1.451000000000000068e+00 2.162297177816394078e-01
1.451999999999999957e+00 2.158018841982734803e-01
1.453000000000000069e+00 2.154060637124060040e-01
1.453999999999999959e+00 2.150439924011387782e-01
1.455000000000000071e+00 2.147160229385543517e-01
1.455999999999999961e+00 2.144212758987516787e-01
1.457000000000000073e+00 2.141579031957123180e-01
1.457999999999999963e+00 2.139233673470095631e-01
1.459000000000000075e+00 2.137147403178467076e-01
1.459999999999999964e+00 2.135290034006949722e-01
1.461000000000000076e+00 2.133632940753469320e-01
1.461999999999999966e+00 2.132151103647953738e-01
1.463000000000000078e+00 2.130824459183799924e-01
1.463999999999999968e+00 2.129638572139867514e-01
1.465000000000000080e+00 2.128584386688386620e-01
1.465999999999999970e+00 2.127657630830560864e-01
1.467000000000000082e+00 2.126857233676457959e-01
1.467999999999999972e+00 2.126183616048605285e-01
1.469000000000000083e+00 2.125636682162664326e-01
1.469999999999999973e+00 2.125214104186058106e-01
1.471000000000000085e+00 2.124909900665638562e-01
1.471999999999999975e+00 2.124713759908693489e-01
1.473000000000000087e+00 2.124611273984692850e-01
1.473999999999999977e+00 2.124584848074959065e-01
1.475000000000000089e+00 2.124615149042863860e-01
1.475999999999999979e+00 2.124682907117245168e-01
1.477000000000000091e+00 2.124770766591874138e-01
1.477999999999999980e+00 2.124864671069924549e-01
1.479000000000000092e+00 2.124954627672571428e-01
1.479999999999999982e+00 2.125034813668519595e-01
1.481000000000000094e+00 2.125102926058992092e-01
1.481999999999999984e+00 2.125158930519398248e-01
1.483000000000000096e+00 2.125203251095336976e-01
1.483999999999999986e+00 2.125235104716850232e-01
1.485000000000000098e+00 2.125250551815419386e-01
1.485999999999999988e+00 2.125241094205881365e-01
1.487000000000000099e+00 2.125192909630306826e-01
1.487999999999999989e+00 2.125086443745106135e-01
1.489000000000000101e+00 2.124897182507496929e-01
1.489999999999999991e+00 2.124596935726287827e-01
1.491000000000000103e+00 2.124155620508319520e-01
1.491999999999999993e+00 2.123543698996930296e-01
1.493000000000000105e+00 2.122734580923903158e-01
1.493999999999999995e+00 2.121707061227312840e-01
1.495000000000000107e+00 2.120447390126157516e-01
1.495999999999999996e+00 2.118950791053094140e-01
1.497000000000000108e+00 2.117222163672923541e-01
1.497999999999999998e+00 2.115276260937945241e-01
1.499000000000000110e+00 2.113136437201260376e-01
1.500000000000000000e+00 2.110832967350260159e-01
1.501000000000000112e+00 2.108400511144767064e-01
1.502000000000000002e+00 2.105875255996720041e-01
1.503000000000000114e+00 2.103291731383340191e-01
1.504000000000000004e+00 2.100680048579905146e-01
1.505000000000000115e+00 2.098063528624586616e-01
1.506000000000000005e+00 2.095457530164500926e-01
1.507000000000000117e+00 2.092869055852840388e-01
1.508000000000000007e+00 2.090297289771166633e-01
1.509000000000000119e+00 2.087735424158967956e-01
1.510000000000000009e+00 2.085172508505465372e-01
1.511000000000000121e+00 2.082596262075380178e-01
1.512000000000000011e+00 2.079995304149754587e-01
1.513000000000000123e+00 2.077361777574139035e-01
1.514000000000000012e+00 2.074692948548545746e-01
1.515000000000000124e+00 2.071992673907804006e-01
1.516000000000000014e+00 2.069271982570679014e-01
1.517000000000000126e+00 2.066548942770268515e-01
1.518000000000000016e+00 2.063848228772263149e-01
1.519000000000000128e+00 2.061199699847272027e-01
1.520000000000000018e+00 2.058636954411923181e-01
1.521000000000000130e+00 2.056195173091008022e-01
1.522000000000000020e+00 2.053908995955461558e-01
1.523000000000000131e+00 2.051810199428855674e-01
1.524000000000000021e+00 2.049925614052639788e-01
1.525000000000000133e+00 2.048275049460492048e-01
1.526000000000000023e+00 2.046869841348445962e-01
1.527000000000000135e+00 2.045712044769154025e-01
1.528000000000000025e+00 2.044794320145594813e-01
1.529000000000000137e+00 2.044100786687475524e-01
1.530000000000000027e+00 2.043608516898114957e-01
1.531000000000000139e+00 2.043289892485156689e-01
1.532000000000000028e+00 2.043115257710578503e-01
1.533000000000000140e+00 2.043055676128903708e-01
1.534000000000000030e+00 2.043085384967954776e-01
1.535000000000000142e+00 2.043183604073341986e-01
1.536000000000000032e+00 2.043335424193102878e-01
1.536999999999999922e+00 2.043531791156635580e-01
1.538000000000000034e+00 2.043768362765935043e-01
1.538999999999999924e+00 2.044043747450151050e-01
1.540000000000000036e+00 2.044357192333342843e-01
1.540999999999999925e+00 2.044705936469303764e-01
1.542000000000000037e+00 2.045082955472538322e-01
1.542999999999999927e+00 2.045475212400106046e-01
1.544000000000000039e+00 2.045862583554853009e-01
1.544999999999999929e+00 2.046217630647772512e-01
1.546000000000000041e+00 2.046506354071354894e-01
1.546999999999999931e+00 2.046689855716259943e-01
1.548000000000000043e+00 2.046726302244051277e-01
1.548999999999999932e+00 2.046573476014121040e-01
1.550000000000000044e+00 2.046190965083685698e-01
1.550999999999999934e+00 2.045542423387027853e-01
1.552000000000000046e+00 2.044597001004181125e-01
1.552999999999999936e+00 2.043330580010825348e-01
1.554000000000000048e+00 2.041726241879349979e-01
1.554999999999999938e+00 2.039774514246237014e-01
1.556000000000000050e+00 2.037473169191140188e-01
1.556999999999999940e+00 2.034827205997720712e-01
1.558000000000000052e+00 2.031848504037509495e-01
1.558999999999999941e+00 2.028555858639849718e-01
1.560000000000000053e+00 2.024974900518890508e-01
1.560999999999999943e+00 2.021137964521144692e-01
1.562000000000000055e+00 2.017084049645439525e-01
1.562999999999999945e+00 2.012858152582247262e-01
1.564000000000000057e+00 2.008510332998896253e-01
1.564999999999999947e+00 2.004094397143371675e-01
1.566000000000000059e+00 1.999665740777607781e-01
1.566999999999999948e+00 1.995278767605098980e-01
1.568000000000000060e+00 1.990984208740876615e-01
1.568999999999999950e+00 1.986826048392763000e-01
1.570000000000000062e+00 1.982839100212701322e-01
1.570999999999999952e+00 1.979046783735717852e-01
1.572000000000000064e+00 1.975459691983058597e-01
1.572999999999999954e+00 1.972075234831539015e-01
1.574000000000000066e+00 1.968877972576971724e-01
1.574999999999999956e+00 1.965840895458564608e-01
1.576000000000000068e+00 1.962927438805448788e-01
1.576999999999999957e+00 1.960094254094452426e-01
1.578000000000000069e+00 1.957294395534651676e-01
1.578999999999999959e+00 1.954481053356450226e-01
1.580000000000000071e+00 1.951611209033446148e-01
1.580999999999999961e+00 1.948649265035885814e-01
1.582000000000000073e+00 1.945570039111308713e-01
1.582999999999999963e+00 1.942360982441020123e-01
1.584000000000000075e+00 1.939023383119498900e-01
1.584999999999999964e+00 1.935571638101439285e-01
1.586000000000000076e+00 1.932031711148888553e-01
1.586999999999999966e+00 1.928437892146019073e-01
1.588000000000000078e+00 1.924828858683642063e-01
1.588999999999999968e+00 1.921242998120995804e-01
1.590000000000000080e+00 1.917714050561483141e-01
1.590999999999999970e+00 1.914267397638193535e-01
1.592000000000000082e+00 1.910917054353130362e-01
1.592999999999999972e+00 1.907664355007065438e-01
1.594000000000000083e+00 1.904497707395463868e-01
1.594999999999999973e+00 1.901393842633948283e-01
1.596000000000000085e+00 1.898319950997206518e-01
1.596999999999999975e+00 1.895236939250034003e-01
1.598000000000000087e+00 1.892102949555412028e-01
1.598999999999999977e+00 1.888877210711671084e-01
1.600000000000000089e+00 1.885523859762822940e-01
1.600999999999999979e+00 1.882015164507772620e-01
1.602000000000000091e+00 1.878334372854688072e-01
1.602999999999999980e+00 1.874477535416050888e-01
1.604000000000000092e+00 1.870454321320343394e-01
1.604999999999999982e+00 1.866287396030876788e-01
1.606000000000000094e+00 1.862010496120248271e-01
1.606999999999999984e+00 1.857665311663678209e-01
1.608000000000000096e+00 1.853297164317918022e-01
1.608999999999999986e+00 1.848950322806421631e-01
1.610000000000000098e+00 1.844663041366331746e-01
1.610999999999999988e+00 1.840463472253813237e-01
1.612000000000000099e+00 1.836366773163415900e-01
1.612999999999999989e+00 1.832373960849454642e-01
1.614000000000000101e+00 1.828472641391743481e-01
1.614999999999999991e+00 1.824639480452165952e-01
1.616000000000000103e+00 1.820844422860769252e-01
1.616999999999999993e+00 1.817055709272132336e-01
1.618000000000000105e+00 1.813245009776605354e-01
1.618999999999999995e+00 1.809392079116279306e-01
1.620000000000000107e+00 1.805488551759945326e-01
1.620999999999999996e+00 1.801539633929301609e-01
1.622000000000000108e+00 1.797564551143872591e-01
1.622999999999999998e+00 1.793595090144389226e-01
1.624000000000000110e+00 1.789672785074710171e-01
1.625000000000000000e+00 1.785845102752988134e-01
1.626000000000000112e+00 1.782161328494050456e-01
1.627000000000000002e+00 1.778668495174577369e-01
1.628000000000000114e+00 1.775407660038328950e-01
1.629000000000000004e+00 1.772411131701935871e-01
1.630000000000000115e+00 1.769700358294625797e-01
1.631000000000000005e+00 1.767284858721815399e-01
1.632000000000000117e+00 1.765162066802811180e-01
1.633000000000000007e+00 1.763317822671028046e-01
1.634000000000000119e+00 1.761727623286286071e-01
1.635000000000000009e+00 1.760358044794645971e-01
1.636000000000000121e+00 1.759168789097481644e-01
1.637000000000000011e+00 1.758114862462008821e-01
1.638000000000000123e+00 1.757148560016823513e-01
1.639000000000000012e+00 1.756221731197543934e-01
1.640000000000000124e+00 1.755287987577122677e-01
1.641000000000000014e+00 1.754304709760922121e-01
1.642000000000000126e+00 1.753234915392436477e-01
1.643000000000000016e+00 1.752049111931743286e-01
1.644000000000000128e+00 1.750726837114193191e-01
1.645000000000000018e+00 1.749257541213785905e-01
1.646000000000000130e+00 1.747641367489030373e-01
1.647000000000000020e+00 1.745889179857583462e-01
1.648000000000000131e+00 1.744022321389158969e-01
1.649000000000000021e+00 1.742071719449793388e-01
1.650000000000000133e+00 1.740076421468403911e-01
1.651000000000000023e+00 1.738081781701207029e-01
1.652000000000000135e+00 1.736137267827926600e-01
1.653000000000000025e+00 1.734293601931110040e-01
1.654000000000000137e+00 1.732599703958685733e-01
1.655000000000000027e+00 1.731099829568527593e-01
1.656000000000000139e+00 1.729830575171768525e-01
1.657000000000000028e+00 1.728818544136139779e-01
1.658000000000000140e+00 1.728078705404804127e-01
1.659000000000000030e+00 1.727613426583486100e-01
1.660000000000000142e+00 1.727412570258516911e-01
1.661000000000000032e+00 1.727454361823481388e-01
1.662000000000000144e+00 1.727706941771910976e-01
1.663000000000000034e+00 1.728130407307245375e-01
1.664000000000000146e+00 1.728679213305626683e-01
1.665000000000000036e+00 1.729304390703154115e-01
1.665999999999999925e+00 1.729955862933228727e-01
1.667000000000000037e+00 1.730584308502280955e-01
1.667999999999999927e+00 1.731142856545868081e-01
1.669000000000000039e+00 1.731588502881759306e-01
1.669999999999999929e+00 1.731883519153325501e-01
1.671000000000000041e+00 1.731996650969990781e-01
1.671999999999999931e+00 1.731904558774539638e-01
1.673000000000000043e+00 1.731592983989617418e-01
1.673999999999999932e+00 1.731057825187098109e-01
1.675000000000000044e+00 1.730305768205880612e-01
1.675999999999999934e+00 1.729354223978053218e-01
1.677000000000000046e+00 1.728230690302305639e-01
1.677999999999999936e+00 1.726970717146236178e-01
1.679000000000000048e+00 1.725615341611410336e-01
1.679999999999999938e+00 1.724207746324374624e-01
1.681000000000000050e+00 1.722789330171400068e-01
1.681999999999999940e+00 1.721395994734156998e-01
1.683000000000000052e+00 1.720054721126444974e-01
1.683999999999999941e+00 1.718780744424867613e-01
1.685000000000000053e+00 1.717575767573845946e-01
1.685999999999999943e+00 1.716427429166884344e-01
1.687000000000000055e+00 1.715309668861269565e-01
1.687999999999999945e+00 1.714184381074247143e-01
1.689000000000000057e+00 1.713003894548280337e-01
1.689999999999999947e+00 1.711714263925516455e-01
1.691000000000000059e+00 1.710259133311503033e-01
1.691999999999999948e+00 1.708583962795968691e-01
1.693000000000000060e+00 1.706640164796284220e-01
1.693999999999999950e+00 1.704389208937162059e-01
1.695000000000000062e+00 1.701806117119944728e-01
1.695999999999999952e+00 1.698882029620731038e-01
1.697000000000000064e+00 1.695625713454241290e-01
1.697999999999999954e+00 1.692063491034427603e-01
1.699000000000000066e+00 1.688237848967162336e-01
1.699999999999999956e+00 1.684204616160184798e-01
1.701000000000000068e+00 1.680028857235391637e-01
1.701999999999999957e+00 1.675780250113236003e-01
1.703000000000000069e+00 1.671528121836247105e-01
1.703999999999999959e+00 1.667336998112036728e-01
1.705000000000000071e+00 1.663263010264466879e-01
1.705999999999999961e+00 1.659351292341081641e-01
1.707000000000000073e+00 1.655634856775575203e-01
1.707999999999999963e+00 1.652134556325529635e-01
1.709000000000000075e+00 1.648860248406689155e-01
1.709999999999999964e+00 1.645812568102846818e-01
1.711000000000000076e+00 1.642985111480610994e-01
1.711999999999999966e+00 1.640366832309515244e-01
1.713000000000000078e+00 1.637944115677091583e-01
1.713999999999999968e+00 1.635703060616775784e-01
1.715000000000000080e+00 1.633631274158471869e-01
1.715999999999999970e+00 1.631719381152842152e-01
1.717000000000000082e+00 1.629962345989159067e-01
1.717999999999999972e+00 1.628360216610407474e-01
1.719000000000000083e+00 1.626918482483538375e-01
1.719999999999999973e+00 1.625647826884830116e-01
1.721000000000000085e+00 1.624563044466507677e-01
1.721999999999999975e+00 1.623681270075283678e-01
1.723000000000000087e+00 1.623019431566010140e-01
1.723999999999999977e+00 1.622591336693775532e-01
1.725000000000000089e+00 1.622404549074138447e-01
1.725999999999999979e+00 1.622457468906498002e-01
1.727000000000000091e+00 1.622737347603657176e-01
1.727999999999999980e+00 1.623219056531452209e-01
1.729000000000000092e+00 1.623865377026398882e-01
1.729999999999999982e+00 1.624628502320533963e-01
1.731000000000000094e+00 1.625452978009983562e-01
1.731999999999999984e+00 1.626279690384437315e-01
1.733000000000000096e+00 1.627050422841944399e-01
1.733999999999999986e+00 1.627712590932104963e-01
1.735000000000000098e+00 1.628223696839828372e-01
1.735999999999999988e+00 1.628554800721699891e-01
1.737000000000000099e+00 1.628692831000402297e-01
1.737999999999999989e+00 1.628641444823803186e-01
1.739000000000000101e+00 1.628420060312675000e-01
1.739999999999999991e+00 1.628061622245256246e-01
1.741000000000000103e+00 1.627609008596232476e-01
1.741999999999999993e+00 1.627110366192842938e-01
1.743000000000000105e+00 1.626614265249999303e-01
1.743999999999999995e+00 1.626164503979623532e-01
1.745000000000000107e+00 1.625795777976654088e-01
1.745999999999999996e+00 1.625529762234844133e-01
1.747000000000000108e+00 1.625372340910365698e-01
1.747999999999999998e+00 1.625312391019245739e-01
1.749000000000000110e+00 1.625321594918013035e-01
1.750000000000000000e+00 1.625356086809960077e-01
1.751000000000000112e+00 1.625359189138428362e-01
1.752000000000000002e+00 1.625265455250863300e-01
1.753000000000000114e+00 1.625005453720024529e-01
1.754000000000000004e+00 1.624511253584708381e-01
1.755000000000000115e+00 1.623721823723080770e-01
1.756000000000000005e+00 1.622588053739700553e-01
1.757000000000000117e+00 1.621077013060303607e-01
1.758000000000000007e+00 1.619174825148539387e-01
1.759000000000000119e+00 1.616888044171256866e-01
1.760000000000000009e+00 1.614243574231159217e-01
1.761000000000000121e+00 1.611286681495379680e-01
1.762000000000000011e+00 1.608077710969464946e-01
1.763000000000000123e+00 1.604687782709514343e-01
1.764000000000000012e+00 1.601193452218551694e-01
1.765000000000000124e+00 1.597671340490824377e-01
1.766000000000000014e+00 1.594192769954545508e-01
1.767000000000000126e+00 1.590819020066769895e-01
1.768000000000000016e+00 1.587597330724100919e-01
1.769000000000000128e+00 1.584558282078303848e-01
1.770000000000000018e+00 1.581714263013532795e-01
1.771000000000000130e+00 1.579059346894898519e-01
1.772000000000000020e+00 1.576570429024066744e-01
1.773000000000000131e+00 1.574209704437339874e-01
1.774000000000000021e+00 1.571928139124490476e-01
1.775000000000000133e+00 1.569669865935512665e-01
1.776000000000000023e+00 1.567377137446601676e-01
1.777000000000000135e+00 1.564995484696279360e-01
1.778000000000000025e+00 1.562478639393512503e-01
1.779000000000000137e+00 1.559792960849424315e-01
1.780000000000000027e+00 1.556920750668252251e-01
1.781000000000000139e+00 1.553862384112922046e-01
1.782000000000000028e+00 1.550636658799020018e-01
1.783000000000000140e+00 1.547279613814796784e-01
1.784000000000000030e+00 1.543841512620045542e-01
1.785000000000000142e+00 1.540382353771476143e-01
1.786000000000000032e+00 1.536966829755389008e-01
1.787000000000000144e+00 1.533658388298620445e-01
1.788000000000000034e+00 1.530513587468674275e-01
1.789000000000000146e+00 1.527577278586714216e-01
1.790000000000000036e+00 1.524878674416034197e-01
1.791000000000000147e+00 1.522429034074262999e-01
1.792000000000000037e+00 1.520220955815628217e-01
1.792999999999999927e+00 1.518229083406322233e-01
1.794000000000000039e+00 1.516412168529896187e-01
1.794999999999999929e+00 1.514716292797430863e-01
1.796000000000000041e+00 1.513078615397437654e-01
1.796999999999999931e+00 1.511431749382337320e-01
1.798000000000000043e+00 1.509708000473852785e-01
1.798999999999999932e+00 1.507843407817193171e-01
1.800000000000000044e+00 1.505781355097505492e-01
1.800999999999999934e+00 1.503475341414065858e-01
1.802000000000000046e+00 1.500891336682179389e-01
1.802999999999999936e+00 1.498009101417966393e-01
1.804000000000000048e+00 1.494822756880919701e-01
1.804999999999999938e+00 1.491340497595530223e-01
1.806000000000000050e+00 1.487583570430003332e-01
1.806999999999999940e+00 1.483584545399261878e-01
1.808000000000000052e+00 1.479385053781176462e-01
1.808999999999999941e+00 1.475033027863606461e-01
1.810000000000000053e+00 1.470579658526923184e-01
1.810999999999999943e+00 1.466076399057237578e-01
1.812000000000000055e+00 1.461572030128968080e-01
1.812999999999999945e+00 1.457110078190645419e-01
1.814000000000000057e+00 1.452726747043157074e-01
1.814999999999999947e+00 1.448449451280750533e-01
1.816000000000000059e+00 1.444296158750893455e-01
1.816999999999999948e+00 1.440275131101195760e-01
1.818000000000000060e+00 1.436385630164150606e-01
1.818999999999999950e+00 1.432618871238208469e-01
1.820000000000000062e+00 1.428959813344170826e-01
1.820999999999999952e+00 1.425389060130488050e-01
1.822000000000000064e+00 1.421885049095470421e-01
1.822999999999999954e+00 1.418426350321815022e-01
1.824000000000000066e+00 1.414994086839325427e-01
1.824999999999999956e+00 1.411574226159762468e-01
1.826000000000000068e+00 1.408159439381550249e-01
1.826999999999999957e+00 1.404750757767717628e-01
1.828000000000000069e+00 1.401358501988028693e-01
1.828999999999999959e+00 1.398002672987017359e-01
1.830000000000000071e+00 1.394712517302942878e-01
1.830999999999999961e+00 1.391525241298192106e-01
1.832000000000000073e+00 1.388484041049994899e-01
1.832999999999999963e+00 1.385635531272281229e-01
1.834000000000000075e+00 1.383026561617173300e-01
1.834999999999999964e+00 1.380701013869733151e-01
1.836000000000000076e+00 1.378696850157687392e-01
1.836999999999999966e+00 1.377043400636228376e-01
1.838000000000000078e+00 1.375759597193476069e-01
1.838999999999999968e+00 1.374852888947872831e-01
1.840000000000000080e+00 1.374319261476474874e-01
1.840999999999999970e+00 1.374143941156133475e-01
1.842000000000000082e+00 1.374302775942383148e-01
1.842999999999999972e+00 1.374764050358917855e-01
1.844000000000000083e+00 1.375490476177494981e-01
1.844999999999999973e+00 1.376441208053877374e-01
1.846000000000000085e+00 1.377573734814973860e-01
1.846999999999999975e+00 1.378845627856956635e-01
1.848000000000000087e+00 1.380216195471720420e-01
1.848999999999999977e+00 1.381648036278934621e-01
1.850000000000000089e+00 1.383108673595184190e-01
1.850999999999999979e+00 1.384572092100559981e-01
1.852000000000000091e+00 1.386020201028995424e-01
1.852999999999999980e+00 1.387444226166987260e-01
1.854000000000000092e+00 1.388845696080911463e-01
1.854999999999999982e+00 1.390237072957993258e-01
1.856000000000000094e+00 1.391641549674407785e-01
1.856999999999999984e+00 1.393091881669089038e-01
1.858000000000000096e+00 1.394628627638719032e-01
1.858999999999999986e+00 1.396297576001575558e-01
1.860000000000000098e+00 1.398146415988902325e-01
1.860999999999999988e+00 1.400221328350903793e-01
1.862000000000000099e+00 1.402563722687089065e-01
1.862999999999999989e+00 1.405207334108372064e-01
1.864000000000000101e+00 1.408176019203283835e-01
1.864999999999999991e+00 1.411482285269514414e-01
1.866000000000000103e+00 1.415126612530842043e-01
1.866999999999999993e+00 1.419097619159344903e-01
1.868000000000000105e+00 1.423372609796842159e-01
1.868999999999999995e+00 1.427918865426286987e-01
1.870000000000000107e+00 1.432694746922874296e-01
1.870999999999999996e+00 1.437651034133282102e-01
1.872000000000000108e+00 1.442732463820045330e-01
1.872999999999999998e+00 1.447879056497328176e-01
1.874000000000000110e+00 1.453027963922137178e-01
1.875000000000000000e+00 1.458115146150351926e-01
1.876000000000000112e+00 1.463077462931750561e-01
1.877000000000000002e+00 1.467854729194996710e-01
1.878000000000000114e+00 1.472391898272059074e-01
1.879000000000000004e+00 1.476641000185511254e-01
1.880000000000000115e+00 1.480562706896090264e-01
1.881000000000000005e+00 1.484127533630042461e-01
1.882000000000000117e+00 1.487316395658074553e-01
1.883000000000000007e+00 1.490120424912480812e-01
1.884000000000000119e+00 1.492540382158897838e-01
1.885000000000000009e+00 1.494585439614676270e-01
1.886000000000000121e+00 1.496271679600015558e-01
1.887000000000000011e+00 1.497620241748989223e-01
1.888000000000000123e+00 1.498655333868691986e-01
1.889000000000000012e+00 1.499402345280716753e-01
1.890000000000000124e+00 1.499886070459740817e-01
1.891000000000000014e+00 1.500129253387632866e-01
1.892000000000000126e+00 1.500151740634822484e-01
1.893000000000000016e+00 1.499969739160816884e-01
1.894000000000000128e+00 1.499595893394295165e-01
1.895000000000000018e+00 1.499039784442197376e-01
1.896000000000000130e+00 1.498308760052452226e-01
1.897000000000000020e+00 1.497408951407879218e-01
1.898000000000000131e+00 1.496346423912463253e-01
1.899000000000000021e+00 1.495128073023211379e-01
1.900000000000000133e+00 1.493762242215636582e-01
1.901000000000000023e+00 1.492259005533179972e-01
1.902000000000000135e+00 1.490630019594016697e-01
1.903000000000000025e+00 1.488887664150563839e-01
1.904000000000000137e+00 1.487044203615937032e-01
1.905000000000000027e+00 1.485110598879661736e-01
1.906000000000000139e+00 1.483095342302182262e-01
1.907000000000000028e+00 1.481003539121122647e-01
1.908000000000000140e+00 1.478836175061309377e-01
1.909000000000000030e+00 1.476590199637967671e-01
1.910000000000000142e+00 1.474258838453649523e-01
1.911000000000000032e+00 1.471832598766310007e-01
1.912000000000000144e+00 1.469300479031944717e-01
1.913000000000000034e+00 1.466651472337749951e-01
1.914000000000000146e+00 1.463875654300477447e-01
1.915000000000000036e+00 1.460965066024099146e-01
1.916000000000000147e+00 1.457913962317766432e-01
1.917000000000000037e+00 1.454718608694255400e-01
1.918000000000000149e+00 1.451376390121502657e-01
1.919000000000000039e+00 1.447885016699859140e-01
1.919999999999999929e+00 1.444241171365947818e-01
1.921000000000000041e+00 1.440439992695734805e-01
1.921999999999999931e+00 1.436474640984679307e-01
1.923000000000000043e+00 1.432336732623122888e-01
1.923999999999999932e+00 1.428017321873019108e-01
1.925000000000000044e+00 1.423508035118466741e-01
1.925999999999999934e+00 1.418802259836394186e-01
1.927000000000000046e+00 1.413896275281506520e-01
1.927999999999999936e+00 1.408789612002377678e-01
1.929000000000000048e+00 1.403484947475547029e-01
1.929999999999999938e+00 1.397987531395469551e-01
1.931000000000000050e+00 1.392304208707406121e-01
1.931999999999999940e+00 1.386442607885297607e-01
1.933000000000000052e+00 1.380410519822347915e-01
1.933999999999999941e+00 1.374215858219789421e-01
1.935000000000000053e+00 1.367867047529453539e-01
1.935999999999999943e+00 1.361373805671512172e-01
1.937000000000000055e+00 1.354748062326598945e-01
1.937999999999999945e+00 1.348004606539715267e-01
1.939000000000000057e+00 1.341161506178184804e-01
1.939999999999999947e+00 1.334239956107331482e-01
1.941000000000000059e+00 1.327263657837326472e-01
1.941999999999999948e+00 1.320258116249142799e-01
1.943000000000000060e+00 1.313249652630773257e-01
1.943999999999999950e+00 1.306265003195822838e-01
1.945000000000000062e+00 1.299331059022144075e-01
1.945999999999999952e+00 1.292475283656808749e-01
1.947000000000000064e+00 1.285726544153473205e-01
1.947999999999999954e+00 1.279115829188400277e-01
1.949000000000000066e+00 1.272677023244099814e-01
1.949999999999999956e+00 1.266446723819496800e-01
1.951000000000000068e+00 1.260463638619901683e-01
1.951999999999999957e+00 1.254766770743030724e-01
1.953000000000000069e+00 1.249393047849522986e-01
1.953999999999999959e+00 1.244374327777713896e-01
1.955000000000000071e+00 1.239734339913922678e-01
1.955999999999999961e+00 1.235486060594477714e-01
1.957000000000000073e+00 1.231630019923225239e-01
1.957999999999999963e+00 1.228153596445343554e-01
1.959000000000000075e+00 1.225031549249024077e-01
1.959999999999999964e+00 1.222227666127967821e-01
1.961000000000000076e+00 1.219697409691199858e-01
1.961999999999999966e+00 1.217391189543245711e-01
1.963000000000000078e+00 1.215257910887096865e-01
1.963999999999999968e+00 1.213248238711563259e-01
1.965000000000000080e+00 1.211317749939341548e-01
1.965999999999999970e+00 1.209429303267305633e-01
1.967000000000000082e+00 1.207554927901809405e-01
1.967999999999999972e+00 1.205676944616860258e-01
1.969000000000000083e+00 1.203788425909613213e-01
1.969999999999999973e+00 1.201892908224593964e-01
1.971000000000000085e+00 1.200003768020353745e-01
1.971999999999999975e+00 1.198142872713697793e-01
1.973000000000000087e+00 1.196338826793275495e-01
1.973999999999999977e+00 1.194624769189959884e-01
1.975000000000000089e+00 1.193035841524293234e-01
1.975999999999999979e+00 1.191606495193100884e-01
1.977000000000000091e+00 1.190367685912927104e-01
1.977999999999999980e+00 1.189344402234794595e-01
1.979000000000000092e+00 1.188553444772290496e-01
1.979999999999999982e+00 1.188001571056967326e-01
1.981000000000000094e+00 1.187684554801254205e-01
1.981999999999999984e+00 1.187587226019289482e-01
1.983000000000000096e+00 1.187684223473963047e-01
1.983999999999999986e+00 1.187941677705578736e-01
1.985000000000000098e+00 1.188319869709184989e-01
1.985999999999999988e+00 1.188776240993960204e-01
1.987000000000000099e+00 1.189268805868892304e-01
1.987999999999999989e+00 1.189759642285096175e-01
1.989000000000000101e+00 1.190217812207348541e-01
1.989999999999999991e+00 1.190622052478486764e-01
1.991000000000000103e+00 1.190962418347016188e-01
1.991999999999999993e+00 1.191240987112775346e-01
1.993000000000000105e+00 1.191471549426830201e-01
1.993999999999999995e+00 1.191678279383781430e-01
1.995000000000000107e+00 1.191893459213964890e-01
1.995999999999999996e+00 1.192154637029088776e-01
1.997000000000000108e+00 1.192501750116292669e-01
1.997999999999999998e+00 1.192973966401572189e-01
1.999000000000000110e+00 1.193607033988378224e-01
2.000000000000000000e+00 1.194431294447575176e-01
2.000999999999999890e+00 1.195470120572550421e-01
2.002000000000000224e+00 1.196739384815025398e-01
2.003000000000000114e+00 1.198247054614770268e-01
2.004000000000000004e+00 1.199993365763678266e-01
2.004999999999999893e+00 1.201971357122329637e-01
2.006000000000000227e+00 1.204167152603790730e-01
2.007000000000000117e+00 1.206560719302845197e-01
2.008000000000000007e+00 1.209126220810422814e-01
2.008999999999999897e+00 1.211832825214424619e-01
2.010000000000000231e+00 1.214645492430791451e-01
2.011000000000000121e+00 1.217526050651074748e-01
2.012000000000000011e+00 1.220434395340669054e-01
2.012999999999999901e+00 1.223329886954902801e-01
2.014000000000000234e+00 1.226172739294284497e-01
2.015000000000000124e+00 1.228925562537993288e-01
2.016000000000000014e+00 1.231554759777550717e-01
2.016999999999999904e+00 1.234031463882736129e-01
2.018000000000000238e+00 1.236332282448797254e-01
2.019000000000000128e+00 1.238439769750127872e-01
2.020000000000000018e+00 1.240342680912818463e-01
2.020999999999999908e+00 1.242035762671468702e-01
2.022000000000000242e+00 1.243519463859631136e-01
2.023000000000000131e+00 1.244799396085795734e-01
2.024000000000000021e+00 1.245885393621776610e-01
2.024999999999999911e+00 1.246790531946854186e-01
2.026000000000000245e+00 1.247529847382203017e-01
2.027000000000000135e+00 1.248119002261756927e-01
2.028000000000000025e+00 1.248572760137668103e-01
2.028999999999999915e+00 1.248903664361073196e-01
2.030000000000000249e+00 1.249120984437925019e-01
2.031000000000000139e+00 1.249229938994846079e-01
2.032000000000000028e+00 1.249231636020862179e-01
2.032999999999999918e+00 1.249123306738975786e-01
2.034000000000000252e+00 1.248899106221734029e-01
2.035000000000000142e+00 1.248551317952714401e-01
2.036000000000000032e+00 1.248071583273591828e-01
2.036999999999999922e+00 1.247452312839236327e-01
2.038000000000000256e+00 1.246688151885674695e-01
2.039000000000000146e+00 1.245776917277872375e-01
2.040000000000000036e+00 1.244720509790419871e-01
2.040999999999999925e+00 1.243525261358105760e-01
2.042000000000000259e+00 1.242201854036358438e-01
2.043000000000000149e+00 1.240764740511517694e-01
2.044000000000000039e+00 1.239231162467073766e-01
2.044999999999999929e+00 1.237619858721383387e-01
2.046000000000000263e+00 1.235949277721120482e-01
2.047000000000000153e+00 1.234236143053052820e-01
2.048000000000000043e+00 1.232493985392375119e-01
2.048999999999999932e+00 1.230732124249428183e-01
2.049999999999999822e+00 1.228955062870123183e-01
2.051000000000000156e+00 1.227162803631114130e-01
2.052000000000000046e+00 1.225351711608783367e-01
2.052999999999999936e+00 1.223515766822751843e-01
2.053999999999999826e+00 1.221648174160898659e-01
2.055000000000000160e+00 1.219743038534339130e-01
2.056000000000000050e+00 1.217796910367805185e-01
2.056999999999999940e+00 1.215809814457515375e-01
2.057999999999999829e+00 1.213785767943770938e-01
2.059000000000000163e+00 1.211732724732397237e-01
2.060000000000000053e+00 1.209661826877633517e-01
2.060999999999999943e+00 1.207586128950430548e-01
2.061999999999999833e+00 1.205519246495182495e-01
2.063000000000000167e+00 1.203473643934020176e-01
2.064000000000000057e+00 1.201459196664515644e-01
2.064999999999999947e+00 1.199481870713448445e-01
2.065999999999999837e+00 1.197543106535281926e-01
2.067000000000000171e+00 1.195639472186190433e-01
2.068000000000000060e+00 1.193762885927592415e-01
2.068999999999999950e+00 1.191901457752420346e-01
2.069999999999999840e+00 1.190040403929445711e-01
2.071000000000000174e+00 1.188163362990341393e-01
2.072000000000000064e+00 1.186253516382486939e-01
2.072999999999999954e+00 1.184294798289235312e-01
2.073999999999999844e+00 1.182272641246621403e-01
2.075000000000000178e+00 1.180174798055724505e-01
2.076000000000000068e+00 1.177991479818399079e-01
2.076999999999999957e+00 1.175715349430700440e-01
2.077999999999999847e+00 1.173341291991149421e-01
2.079000000000000181e+00 1.170865881700752925e-01
2.080000000000000071e+00 1.168286838646341447e-01
2.080999999999999961e+00 1.165602422957558310e-01
2.081999999999999851e+00 1.162811094362476982e-01
2.083000000000000185e+00 1.159911332884314417e-01
2.084000000000000075e+00 1.156901695673238778e-01
2.084999999999999964e+00 1.153781593706823261e-01
2.085999999999999854e+00 1.150551898125857370e-01
2.087000000000000188e+00 1.147215950643490218e-01
2.088000000000000078e+00 1.143780653790380103e-01
2.088999999999999968e+00 1.140257339952228666e-01
2.089999999999999858e+00 1.136662171993164244e-01
2.091000000000000192e+00 1.133016170761398378e-01
2.092000000000000082e+00 1.129344327510601459e-01
2.092999999999999972e+00 1.125674263308454187e-01
2.093999999999999861e+00 1.122034435580018946e-01
2.095000000000000195e+00 1.118451946399174196e-01
2.096000000000000085e+00 1.114950522875945704e-01
2.096999999999999975e+00 1.111548625630795623e-01
2.097999999999999865e+00 1.108258039341283030e-01
2.099000000000000199e+00 1.105083376215031110e-01
2.100000000000000089e+00 1.102021954206697379e-01
2.100999999999999979e+00 1.099064605151509333e-01
2.101999999999999869e+00 1.096196737149851552e-01
2.103000000000000203e+00 1.093400074874938122e-01
2.104000000000000092e+00 1.090654200531850082e-01
2.104999999999999982e+00 1.087938361510571578e-01
2.105999999999999872e+00 1.085232903020170586e-01
2.107000000000000206e+00 1.082520543293824938e-01
2.108000000000000096e+00 1.079787057239776915e-01
2.108999999999999986e+00 1.077022032904848964e-01
2.109999999999999876e+00 1.074219034594424693e-01
2.111000000000000210e+00 1.071375807196997682e-01
2.112000000000000099e+00 1.068494590533509980e-01
2.112999999999999989e+00 1.065582369730782020e-01
2.113999999999999879e+00 1.062651565233233147e-01
2.115000000000000213e+00 1.059720681368526707e-01
2.116000000000000103e+00 1.056815067247636464e-01
2.116999999999999993e+00 1.053967430549791889e-01
2.117999999999999883e+00 1.051218136910240519e-01
2.119000000000000217e+00 1.048614579406807329e-01
2.120000000000000107e+00 1.046209732962965211e-01
2.120999999999999996e+00 1.044059858102789062e-01
2.121999999999999886e+00 1.042221274570686307e-01
2.123000000000000220e+00 1.040746311105085614e-01
2.124000000000000110e+00 1.039678879319206189e-01
2.125000000000000000e+00 1.039050354398367570e-01
2.125999999999999890e+00 1.038875662752870577e-01
2.127000000000000224e+00 1.039150603990488253e-01
2.128000000000000114e+00 1.039850561090980979e-01
2.129000000000000004e+00 1.040930682753583997e-01
2.129999999999999893e+00 1.042327916369238522e-01
2.131000000000000227e+00 1.043964237955353480e-01
2.132000000000000117e+00 1.045751111234280162e-01
2.133000000000000007e+00 1.047594661543338052e-01
2.133999999999999897e+00 1.049400833420113671e-01
2.135000000000000231e+00 1.051080465681411835e-01
2.136000000000000121e+00 1.052553962337283988e-01
2.137000000000000011e+00 1.053754958911334166e-01
2.137999999999999901e+00 1.054633435641041395e-01
2.139000000000000234e+00 1.055157907842763920e-01
2.140000000000000124e+00 1.055316597396087908e-01
2.141000000000000014e+00 1.055117971614093209e-01
2.141999999999999904e+00 1.054589959300414881e-01
2.143000000000000238e+00 1.053778496853985391e-01
2.144000000000000128e+00 1.052744715206651166e-01
2.145000000000000018e+00 1.051561331811513289e-01
2.145999999999999908e+00 1.050308015204624440e-01
2.147000000000000242e+00 1.049066302359543401e-01
2.148000000000000131e+00 1.047913955450348877e-01
2.149000000000000021e+00 1.046919765122478474e-01
2.149999999999999911e+00 1.046139012461279882e-01
2.151000000000000245e+00 1.045609886873154482e-01
2.152000000000000135e+00 1.045351403637699156e-01
2.153000000000000025e+00 1.045362978559791350e-01
2.153999999999999915e+00 1.045625518415957134e-01
2.155000000000000249e+00 1.046104009579456456e-01
2.156000000000000139e+00 1.046751277703361210e-01
2.157000000000000028e+00 1.047512711104817001e-01
2.157999999999999918e+00 1.048331284538545766e-01
2.159000000000000252e+00 1.049152613796133782e-01
2.160000000000000142e+00 1.049929632984020894e-01
2.161000000000000032e+00 1.050626607574460109e-01
2.161999999999999922e+00 1.051222161546542938e-01
2.163000000000000256e+00 1.051710853504711773e-01
2.164000000000000146e+00 1.052103234686476291e-01
2.165000000000000036e+00 1.052424481110414145e-01
2.165999999999999925e+00 1.052711606411891598e-01
2.167000000000000259e+00 1.053009451477053132e-01
2.168000000000000149e+00 1.053365822398268231e-01
2.169000000000000039e+00 1.053826206504520774e-01
2.169999999999999929e+00 1.054428789050860377e-01
2.171000000000000263e+00 1.055199942448447753e-01
2.172000000000000153e+00 1.056150920770734247e-01
2.173000000000000043e+00 1.057276076855004632e-01
2.173999999999999932e+00 1.058552502355216279e-01
2.175000000000000266e+00 1.059941955721572376e-01
2.176000000000000156e+00 1.061393942120779921e-01
2.177000000000000046e+00 1.062850439211260323e-01
2.177999999999999936e+00 1.064251504764721357e-01
2.178999999999999826e+00 1.065541322865109775e-01
2.180000000000000160e+00 1.066673710738112596e-01
2.181000000000000050e+00 1.067617141253203450e-01
2.181999999999999940e+00 1.068357859351665995e-01
2.182999999999999829e+00 1.068901193596476923e-01
2.184000000000000163e+00 1.069270585894666337e-01
2.185000000000000053e+00 1.069504418881830343e-01
2.185999999999999943e+00 1.069651020368690697e-01
2.186999999999999833e+00 1.069762515142462095e-01
2.188000000000000167e+00 1.069888134348607744e-01
2.189000000000000057e+00 1.070067829189369907e-01
2.189999999999999947e+00 1.070327446751639239e-01
2.190999999999999837e+00 1.070675411907435065e-01
2.192000000000000171e+00 1.071101762165518750e-01
2.193000000000000060e+00 1.071579597953128821e-01
2.193999999999999950e+00 1.072068530406899978e-01
2.194999999999999840e+00 1.072519870504028416e-01
2.196000000000000174e+00 1.072882815983187826e-01
2.197000000000000064e+00 1.073110944517163406e-01
2.197999999999999954e+00 1.073168048719943812e-01
2.198999999999999844e+00 1.073032924505456787e-01
2.200000000000000178e+00 1.072702412835286889e-01
2.201000000000000068e+00 1.072192383778505231e-01
2.201999999999999957e+00 1.071536614227150686e-01
2.202999999999999847e+00 1.070783759224154252e-01
2.204000000000000181e+00 1.069992840020825564e-01
2.205000000000000071e+00 1.069227916479196516e-01
2.205999999999999961e+00 1.068552358366866850e-01
2.206999999999999851e+00 1.068023686017034041e-01
2.208000000000000185e+00 1.067689405928295560e-01
2.209000000000000075e+00 1.067584106292849555e-01
2.209999999999999964e+00 1.067728278982120055e-01
2.210999999999999854e+00 1.068128622519420590e-01
2.212000000000000188e+00 1.068779404700974656e-01
2.213000000000000078e+00 1.069664949987360336e-01
2.213999999999999968e+00 1.070762151471321699e-01
2.214999999999999858e+00 1.072043065373296800e-01
2.216000000000000192e+00 1.073477052401482917e-01
2.217000000000000082e+00 1.075032219136133893e-01
2.217999999999999972e+00 1.076676349324947601e-01
2.218999999999999861e+00 1.078377090992681947e-01
2.220000000000000195e+00 1.080101998780247374e-01
2.221000000000000085e+00 1.081818413992233358e-01
2.221999999999999975e+00 1.083493234555724244e-01
2.222999999999999865e+00 1.085093040493262662e-01
2.224000000000000199e+00 1.086584364230965827e-01
2.225000000000000089e+00 1.087934189074663410e-01
2.225999999999999979e+00 1.089110718223708918e-01
2.226999999999999869e+00 1.090084071509313385e-01
2.228000000000000203e+00 1.090827019839606671e-01
2.229000000000000092e+00 1.091315612153159337e-01
2.229999999999999982e+00 1.091529658215329712e-01
2.230999999999999872e+00 1.091453003592134652e-01
2.232000000000000206e+00 1.091073716870071680e-01
2.233000000000000096e+00 1.090384143141857332e-01
2.233999999999999986e+00 1.089381164923760859e-01
2.234999999999999876e+00 1.088066159182773662e-01
2.236000000000000210e+00 1.086445210730423855e-01
2.237000000000000099e+00 1.084529268210719100e-01
2.237999999999999989e+00 1.082334180831600323e-01
2.238999999999999879e+00 1.079880763991308834e-01
2.240000000000000213e+00 1.077194570994987888e-01
2.241000000000000103e+00 1.074305593603801928e-01
2.241999999999999993e+00 1.071247435925736513e-01
2.242999999999999883e+00 1.068056353632993172e-01
2.244000000000000217e+00 1.064769903419714864e-01
2.245000000000000107e+00 1.061425530808353945e-01
2.245999999999999996e+00 1.058059075672538318e-01
2.246999999999999886e+00 1.054703414827967284e-01
2.248000000000000220e+00 1.051387486330488119e-01
2.249000000000000110e+00 1.048135781940792849e-01
2.250000000000000000e+00 1.044968142045597792e-01
2.250999999999999890e+00 1.041900259345589080e-01
2.252000000000000224e+00 1.038944307398334682e-01
2.253000000000000114e+00 1.036110009070864424e-01
2.254000000000000004e+00 1.033405388072787534e-01
2.254999999999999893e+00 1.030837661000466587e-01
2.256000000000000227e+00 1.028413582772924606e-01
2.257000000000000117e+00 1.026139269801778775e-01
2.258000000000000007e+00 1.024019569252976603e-01
2.258999999999999897e+00 1.022057310845938816e-01
2.260000000000000231e+00 1.020252035203420560e-01
2.261000000000000121e+00 1.018599161552238702e-01
2.262000000000000011e+00 1.017089192973806427e-01
2.262999999999999901e+00 1.015707171795707103e-01
2.264000000000000234e+00 1.014432833727251237e-01
2.265000000000000124e+00 1.013241083845071999e-01
2.266000000000000014e+00 1.012102967468333087e-01
2.266999999999999904e+00 1.010987000749118403e-01
2.268000000000000238e+00 1.009860759226647031e-01
2.269000000000000128e+00 1.008692584891032890e-01
2.270000000000000018e+00 1.007453520354212317e-01
2.270999999999999908e+00 1.006119343234224139e-01
2.272000000000000242e+00 1.004671874079604565e-01
2.273000000000000131e+00 1.003100476735147017e-01
2.274000000000000021e+00 1.001402695185042990e-01
2.274999999999999911e+00 9.995842511673493080e-02
2.276000000000000245e+00 9.976583739350866620e-02
2.277000000000000135e+00 9.956444383241289109e-02
2.278000000000000025e+00 9.935659529363212450e-02
2.278999999999999915e+00 9.914485033178521700e-02
2.280000000000000249e+00 9.893172568302509295e-02
2.281000000000000139e+00 9.871949521088621560e-02
2.282000000000000028e+00 9.851003582082576426e-02
2.282999999999999918e+00 9.830472003452525587e-02
2.284000000000000252e+00 9.810438861780539088e-02
2.285000000000000142e+00 9.790938601452735257e-02
2.286000000000000032e+00 9.771964342374177270e-02
2.286999999999999922e+00 9.753479603836807954e-02
2.288000000000000256e+00 9.735429164482047037e-02
2.289000000000000146e+00 9.717749356803714877e-02
2.290000000000000036e+00 9.700376540803863634e-02
2.290999999999999925e+00 9.683250834804528473e-02
2.292000000000000259e+00 9.666318808279694696e-02
2.293000000000000149e+00 9.649534192571851410e-02
2.294000000000000039e+00 9.632855793322966931e-02
2.294999999999999929e+00 9.616246785451583456e-02
2.296000000000000263e+00 9.599673121195806402e-02
2.297000000000000153e+00 9.583101737201575598e-02
2.298000000000000043e+00 9.566499485997397023e-02
2.298999999999999932e+00 9.549830631972337780e-02
2.300000000000000266e+00 9.533054402143643913e-02
2.301000000000000156e+00 9.516122289969328185e-02
2.302000000000000046e+00 9.498975502503023693e-02
2.302999999999999936e+00 9.481544427401128461e-02
2.304000000000000270e+00 9.463750735658389701e-02
2.305000000000000160e+00 9.445511469630178680e-02
2.306000000000000050e+00 9.426745682669135373e-02
2.306999999999999940e+00 9.407383224329676774e-02
2.307999999999999829e+00 9.387372285164215235e-02
2.309000000000000163e+00 9.366688541610981855e-02
2.310000000000000053e+00 9.345339293589853547e-02
2.310999999999999943e+00 9.323364773953639328e-02
2.311999999999999833e+00 9.300834287942852385e-02
2.313000000000000167e+00 9.277839585861566429e-02
2.314000000000000057e+00 9.254484426027155541e-02
2.314999999999999947e+00 9.230869704390971819e-02
2.315999999999999837e+00 9.207079646601223910e-02
2.317000000000000171e+00 9.183167412066799151e-02
2.318000000000000060e+00 9.159145042750729826e-02
2.318999999999999950e+00 9.134974903097223264e-02
2.319999999999999840e+00 9.110568749963553203e-02
2.321000000000000174e+00 9.085793025683788771e-02
2.322000000000000064e+00 9.060478658020892917e-02
2.322999999999999954e+00 9.034436136275714180e-02
2.323999999999999844e+00 9.007476031533459548e-02
2.325000000000000178e+00 8.979430122552807536e-02
2.326000000000000068e+00 8.950175672336367627e-02
2.326999999999999957e+00 8.919653401843648244e-02
2.327999999999999847e+00 8.887882793198594034e-02
2.329000000000000181e+00 8.854971679329445844e-02
2.330000000000000071e+00 8.821119478049220530e-02
2.330999999999999961e+00 8.786611977497486847e-02
2.331999999999999851e+00 8.751809461248433175e-02
2.333000000000000185e+00 8.717131208496084471e-02
2.334000000000000075e+00 8.683035311891131036e-02
2.334999999999999964e+00 8.649998459192639877e-02
2.335999999999999854e+00 8.618495868820552630e-02
2.337000000000000188e+00 8.588983467330305044e-02
2.338000000000000078e+00 8.561884014642709428e-02
2.338999999999999968e+00 8.537577147590437454e-02
2.339999999999999858e+00 8.516392184447678371e-02
2.341000000000000192e+00 8.498605273703811747e-02
2.342000000000000082e+00 8.484436802190138682e-02
2.342999999999999972e+00 8.474049972646630069e-02
2.343999999999999861e+00 8.467552280506054907e-02
2.345000000000000195e+00 8.464993128676608081e-02
2.346000000000000085e+00 8.466363513654535933e-02
2.346999999999999975e+00 8.471595022529458674e-02
2.347999999999999865e+00 8.480558619759499817e-02
2.349000000000000199e+00 8.493063529975093673e-02
2.350000000000000089e+00 8.508856164212116879e-02
2.350999999999999979e+00 8.527620908782809761e-02
2.351999999999999869e+00 8.548981066477137625e-02
2.353000000000000203e+00 8.572501428388194789e-02
2.354000000000000092e+00 8.597697400893863917e-02
2.354999999999999982e+00 8.624045275373580510e-02
2.355999999999999872e+00 8.650996625513315830e-02
2.357000000000000206e+00 8.677996210862028159e-02
2.358000000000000096e+00 8.704504549804423230e-02
2.358999999999999986e+00 8.730020816560898900e-02
2.359999999999999876e+00 8.754105630321470932e-02
2.361000000000000210e+00 8.776402741361782889e-02
2.362000000000000099e+00 8.796655794055827093e-02
2.362999999999999989e+00 8.814718903169131703e-02
2.363999999999999879e+00 8.830559699875037416e-02
2.365000000000000213e+00 8.844253720311197331e-02
2.366000000000000103e+00 8.855971465543779897e-02
2.366999999999999993e+00 8.865957139005153920e-02
2.367999999999999883e+00 8.874502501797901233e-02
2.369000000000000217e+00 8.881918386149395550e-02
2.370000000000000107e+00 8.888505257473505727e-02
2.370999999999999996e+00 8.894528818894620326e-02
2.371999999999999886e+00 8.900201147791370060e-02
2.373000000000000220e+00 8.905669856169558252e-02
2.374000000000000110e+00 8.911015425516935484e-02
2.375000000000000000e+00 8.916257084425618928e-02
2.375999999999999890e+00 8.921362854252426478e-02
2.377000000000000224e+00 8.926263617241832204e-02
2.378000000000000114e+00 8.930868926359855631e-02
2.379000000000000004e+00 8.935081634097247205e-02
2.379999999999999893e+00 8.938808564931859102e-02
2.381000000000000227e+00 8.941970520305943249e-02
2.382000000000000117e+00 8.944508077110961686e-02
2.383000000000000007e+00 8.946385917898851126e-02
2.383999999999999897e+00 8.947593700375450210e-02
2.385000000000000231e+00 8.948147320203450605e-02
2.386000000000000121e+00 8.948087837370141684e-02
2.387000000000000011e+00 8.947477194435113357e-02
2.387999999999999901e+00 8.946394569378619821e-02
2.389000000000000234e+00 8.944929024517980776e-02
2.390000000000000124e+00 8.943172418403610990e-02
2.391000000000000014e+00 8.941213735754791059e-02
2.391999999999999904e+00 8.939133674161871268e-02
2.393000000000000238e+00 8.937003605015127194e-02
2.394000000000000128e+00 8.934890122106345367e-02
2.395000000000000018e+00 8.932860046658538944e-02
2.395999999999999908e+00 8.930992262459494513e-02
2.397000000000000242e+00 8.929388639832604169e-02
2.398000000000000131e+00 8.928182405712144221e-02
2.399000000000000021e+00 8.927543314459045198e-02
2.399999999999999911e+00 8.927675980726824945e-02
2.401000000000000245e+00 8.928809794505229713e-02
2.402000000000000135e+00 8.931179782530133948e-02
2.403000000000000025e+00 8.935001221070228150e-02
2.403999999999999915e+00 8.940439455532737945e-02
2.405000000000000249e+00 8.947577952536155121e-02
2.406000000000000139e+00 8.956391766842124180e-02
2.407000000000000028e+00 8.966726378773803852e-02
2.407999999999999918e+00 8.978291921044100066e-02
2.409000000000000252e+00 8.990666913031133967e-02
2.410000000000000142e+00 9.003317427600751599e-02
2.411000000000000032e+00 9.015628767291331003e-02
2.411999999999999922e+00 9.026944216047690095e-02
2.413000000000000256e+00 9.036605908311659552e-02
2.414000000000000146e+00 9.043995357227828380e-02
2.415000000000000036e+00 9.048565294359769973e-02
2.415999999999999925e+00 9.049863098815645601e-02
2.417000000000000259e+00 9.047541559593999527e-02
2.418000000000000149e+00 9.041358390210364748e-02
2.419000000000000039e+00 9.031166267247643653e-02
2.419999999999999929e+00 9.016896247283739951e-02
2.421000000000000263e+00 8.998538530661370771e-02
2.422000000000000153e+00 8.976122449034182327e-02
2.423000000000000043e+00 8.949700772177535124e-02
2.423999999999999932e+00 8.919337264988116964e-02
2.425000000000000266e+00 8.885101774820047815e-02
2.426000000000000156e+00 8.847071122639718621e-02
2.427000000000000046e+00 8.805334459143714099e-02
2.427999999999999936e+00 8.760005132867328126e-02
2.429000000000000270e+00 8.711234295607243883e-02
2.430000000000000160e+00 8.659224553493236054e-02
2.431000000000000050e+00 8.604241383484731442e-02
2.431999999999999940e+00 8.546622221482293169e-02
2.432999999999999829e+00 8.486777420957609952e-02
2.434000000000000163e+00 8.425187330270682284e-02
2.435000000000000053e+00 8.362391176853238572e-02
2.435999999999999943e+00 8.298968977268272873e-02
2.436999999999999833e+00 8.235521414906940563e-02
2.438000000000000167e+00 8.172644424216141124e-02
2.439000000000000057e+00 8.110906086659355752e-02
2.439999999999999947e+00 8.050822282554870313e-02
2.440999999999999837e+00 7.992838253476412802e-02
2.442000000000000171e+00 7.937315494410633610e-02
2.443000000000000060e+00 7.884522278590669342e-02
2.443999999999999950e+00 7.834635476729823189e-02
2.444999999999999840e+00 7.787744767995972983e-02
2.446000000000000174e+00 7.743864952811044255e-02
2.447000000000000064e+00 7.702948659521199892e-02
2.447999999999999954e+00 7.664900032184607248e-02
2.448999999999999844e+00 7.629585914582856510e-02
2.450000000000000178e+00 7.596844655764373178e-02
2.451000000000000068e+00 7.566489948724178238e-02
2.451999999999999957e+00 7.538310130760843275e-02
2.452999999999999847e+00 7.512070365017517459e-02
2.454000000000000181e+00 7.487513862886532867e-02
2.455000000000000071e+00 7.464367372546895640e-02
2.455999999999999961e+00 7.442353363391245036e-02
2.456999999999999851e+00 7.421206072444988533e-02
2.458000000000000185e+00 7.400690351237133868e-02
2.459000000000000075e+00 7.380622145151698177e-02
2.459999999999999964e+00 7.360884997792921380e-02
2.460999999999999854e+00 7.341439070841350445e-02
2.462000000000000188e+00 7.322320059580073037e-02
2.463000000000000078e+00 7.303631993480377838e-02
2.463999999999999968e+00 7.285525715890828202e-02
2.464999999999999858e+00 7.268174636094247576e-02
2.466000000000000192e+00 7.251745213745584839e-02
2.467000000000000082e+00 7.236370816688654506e-02
2.467999999999999972e+00 7.222130489308928314e-02
2.468999999999999861e+00 7.209038198290196320e-02
2.470000000000000195e+00 7.197043092295760114e-02
2.471000000000000085e+00 7.186037926949241650e-02
2.471999999999999975e+00 7.175880513552854167e-02
2.472999999999999865e+00 7.166417188099508118e-02
2.474000000000000199e+00 7.157509382920472507e-02
2.475000000000000089e+00 7.149057884329797219e-02
2.475999999999999979e+00 7.141020381233015302e-02
2.476999999999999869e+00 7.133420418576844058e-02
2.478000000000000203e+00 7.126350022850265475e-02
2.479000000000000092e+00 7.119963249025326735e-02
2.479999999999999982e+00 7.114466992176415872e-02
2.480999999999999872e+00 7.110108684597601925e-02
2.482000000000000206e+00 7.107168385277173872e-02
2.483000000000000096e+00 7.105951445524200105e-02
2.483999999999999986e+00 7.106782642456418997e-02
2.484999999999999876e+00 7.110005600055947783e-02
2.486000000000000210e+00 7.115979746885282842e-02
2.487000000000000099e+00 7.125075150886937825e-02
2.487999999999999989e+00 7.137664440065115412e-02
2.488999999999999879e+00 7.154107817081729881e-02
2.490000000000000213e+00 7.174733954653410295e-02
2.491000000000000103e+00 7.199816397424239900e-02
2.491999999999999993e+00 7.229549591891007432e-02
2.492999999999999883e+00 7.264025714363551989e-02
2.494000000000000217e+00 7.303215187512807072e-02
2.495000000000000107e+00 7.346953654460754157e-02
2.495999999999999996e+00 7.394934670059040427e-02
2.496999999999999886e+00 7.446712976549926810e-02
2.498000000000000220e+00 7.501714123659600220e-02
2.499000000000000110e+00 7.559253756512016031e-02
2.500000000000000000e+00 7.618564654642424883e-02
2.500999999999999890e+00 7.678828085548909665e-02
2.502000000000000224e+00 7.739211299819591383e-02
2.503000000000000114e+00 7.798904430141789801e-02
2.504000000000000004e+00 7.857157482446433527e-02
2.504999999999999893e+00 7.913313962876143692e-02
2.506000000000000227e+00 7.966838435924943063e-02
2.507000000000000117e+00 8.017335474972281384e-02
2.508000000000000007e+00 8.064560371528510518e-02
2.508999999999999897e+00 8.108418878615542003e-02
2.510000000000000231e+00 8.148956475143225020e-02
2.511000000000000121e+00 8.186338008366872421e-02
2.512000000000000011e+00 8.220817723361242835e-02
2.512999999999999901e+00 8.252702231826501700e-02
2.514000000000000234e+00 8.282312083372075917e-02
2.515000000000000124e+00 8.309942214825945250e-02
2.516000000000000014e+00 8.335826842448373908e-02
2.516999999999999904e+00 8.360113011420877704e-02
2.518000000000000238e+00 8.382845988816221838e-02
2.519000000000000128e+00 8.403966173680085805e-02
2.520000000000000018e+00 8.423323090135148572e-02
2.520999999999999908e+00 8.440695713916530896e-02
2.522000000000000242e+00 8.455824541285242302e-02
2.523000000000000131e+00 8.468445689415930733e-02
2.524000000000000021e+00 8.478321963576880560e-02
2.524999999999999911e+00 8.485270808085690342e-02
2.526000000000000245e+00 8.489182473422600406e-02
2.527000000000000135e+00 8.490030521011357467e-02
2.528000000000000025e+00 8.487872819821015713e-02
2.528999999999999915e+00 8.482846473751394500e-02
2.530000000000000249e+00 8.475157845020400704e-02
2.531000000000000139e+00 8.465070109815445165e-02
2.532000000000000028e+00 8.452891071691670533e-02
2.532999999999999918e+00 8.438961567592882795e-02
2.534000000000000252e+00 8.423644040657002341e-02
2.535000000000000142e+00 8.407312004227932012e-02
2.536000000000000032e+00 8.390340362233258964e-02
2.536999999999999922e+00 8.373093624809838098e-02
2.538000000000000256e+00 8.355914861622706913e-02
2.539000000000000146e+00 8.339114942173855849e-02
2.540000000000000036e+00 8.322962723902524451e-02
2.540999999999999925e+00 8.307678747198987690e-02
2.542000000000000259e+00 8.293431173167654935e-02
2.543000000000000149e+00 8.280336562431046821e-02
2.544000000000000039e+00 8.268465306383307456e-02
2.544999999999999929e+00 8.257848180312582498e-02
2.546000000000000263e+00 8.248485907255312388e-02
2.547000000000000153e+00 8.240360014231444541e-02
2.548000000000000043e+00 8.233438906729423357e-02
2.548999999999999932e+00 8.227683799324410352e-02
2.550000000000000266e+00 8.223048650235573187e-02
2.551000000000000156e+00 8.219480046548419128e-02
2.552000000000000046e+00 8.216909137386199657e-02
2.552999999999999936e+00 8.215243227719813690e-02
2.554000000000000270e+00 8.214354802853474080e-02
2.555000000000000160e+00 8.214068944123757710e-02
2.556000000000000050e+00 8.214152576502972702e-02
2.556999999999999940e+00 8.214307173572979459e-02
2.558000000000000274e+00 8.214165366121861656e-02
2.559000000000000163e+00 8.213292536483156325e-02
2.560000000000000053e+00 8.211199179213807264e-02
2.560999999999999943e+00 8.207357419616119476e-02
2.561999999999999833e+00 8.201228611306629612e-02
2.563000000000000167e+00 8.192294220191195797e-02
2.564000000000000057e+00 8.180091979703592309e-02
2.564999999999999947e+00 8.164252672878899442e-02
2.565999999999999837e+00 8.144532789603882439e-02
2.567000000000000171e+00 8.120841251133208150e-02
2.568000000000000060e+00 8.093256624502619123e-02
2.568999999999999950e+00 8.062034183784710928e-02
2.569999999999999840e+00 8.027597644997172543e-02
2.571000000000000174e+00 7.990522366596652937e-02
2.572000000000000064e+00 7.951507543898092556e-02
2.572999999999999954e+00 7.911337104080698457e-02
2.573999999999999844e+00 7.870836517104792818e-02
2.575000000000000178e+00 7.830825971086624593e-02
2.576000000000000068e+00 7.792074306802058981e-02
2.576999999999999957e+00 7.755257233415767393e-02
2.577999999999999847e+00 7.720922188773257644e-02
2.579000000000000181e+00 7.689463678110772249e-02
2.580000000000000071e+00 7.661109758439371697e-02
2.580999999999999961e+00 7.635919653175038402e-02
2.581999999999999851e+00 7.613794070545962245e-02
2.583000000000000185e+00 7.594493112707287330e-02
2.584000000000000075e+00 7.577661990571180062e-02
2.584999999999999964e+00 7.562860753613283304e-02
2.585999999999999854e+00 7.549595226345437449e-02
2.587000000000000188e+00 7.537347556987028518e-02
2.588000000000000078e+00 7.525602748633405947e-02
2.588999999999999968e+00 7.513871279348997845e-02
2.589999999999999858e+00 7.501709000985232190e-02
2.591000000000000192e+00 7.488731751265879921e-02
2.592000000000000082e+00 7.474626327207983811e-02
2.592999999999999972e+00 7.459157809787761440e-02
2.593999999999999861e+00 7.442174253760373837e-02
2.595000000000000195e+00 7.423606181453727693e-02
2.596000000000000085e+00 7.403465535927626628e-02
2.596999999999999975e+00 7.381838379680474849e-02
2.597999999999999865e+00 7.358873722932625372e-02
2.599000000000000199e+00 7.334771612046954437e-02
2.600000000000000089e+00 7.309763887829855145e-02
2.600999999999999979e+00 7.284098800947375052e-02
2.601999999999999869e+00 7.258019580652944058e-02
2.603000000000000203e+00 7.231749368753229157e-02
2.604000000000000092e+00 7.205474064633095310e-02
2.604999999999999982e+00 7.179329780502251290e-02
2.605999999999999872e+00 7.153393932418715406e-02
2.607000000000000206e+00 7.127681874163391273e-02
2.608000000000000096e+00 7.102146985493833220e-02
2.608999999999999986e+00 7.076689281499445872e-02
2.609999999999999876e+00 7.051163585237071874e-02
2.611000000000000210e+00 7.025397086267536062e-02
2.612000000000000099e+00 6.999207723228877132e-02
2.612999999999999989e+00 6.972424849461979213e-02
2.613999999999999879e+00 6.944911245254223320e-02
2.615000000000000213e+00 6.916584026120099760e-02
2.616000000000000103e+00 6.887432519449721013e-02
2.616999999999999993e+00 6.857530814748737102e-02
2.617999999999999883e+00 6.827047865726952602e-02
2.619000000000000217e+00 6.796247071392494399e-02
2.620000000000000107e+00 6.765482415050935727e-02
2.620999999999999996e+00 6.735187900961855934e-02
2.621999999999999886e+00 6.705862436409150418e-02
2.623000000000000220e+00 6.678048727952619334e-02
2.624000000000000110e+00 6.652310741547641515e-02
2.625000000000000000e+00 6.629207131388582808e-02
2.625999999999999890e+00 6.609260270642983159e-02
2.627000000000000224e+00 6.592924235708738645e-02
2.628000000000000114e+00 6.580552432624743597e-02
2.629000000000000004e+00 6.572367004437217053e-02
2.629999999999999893e+00 6.568436568037347434e-02
2.631000000000000227e+00 6.568661777775486321e-02
2.632000000000000117e+00 6.572774842866863088e-02
2.633000000000000007e+00 6.580352896954234920e-02
2.633999999999999897e+00 6.590846463385097165e-02
2.635000000000000231e+00 6.603616072485213317e-02
2.636000000000000121e+00 6.617978468862184549e-02
2.637000000000000011e+00 6.633251715005446247e-02
2.637999999999999901e+00 6.648798411544783182e-02
2.639000000000000234e+00 6.664057909308621075e-02
2.640000000000000124e+00 6.678567953512201671e-02
2.641000000000000014e+00 6.691974249473955916e-02
2.641999999999999904e+00 6.704028823697526229e-02
2.643000000000000238e+00 6.714579252247107610e-02
2.644000000000000128e+00 6.723553796633555124e-02
2.645000000000000018e+00 6.730946703233499362e-02
2.645999999999999908e+00 6.736803900175181159e-02
2.647000000000000242e+00 6.741216559467275160e-02
2.648000000000000131e+00 6.744315871336789558e-02
2.649000000000000021e+00 6.746273636701156928e-02
2.649999999999999911e+00 6.747303338703966591e-02
2.651000000000000245e+00 6.747659747773844530e-02
2.652000000000000135e+00 6.747633066114019917e-02
2.653000000000000025e+00 6.747538666869026813e-02
2.653999999999999915e+00 6.747698226004641975e-02
2.655000000000000249e+00 6.748416344370755660e-02
2.656000000000000139e+00 6.749954011102034246e-02
2.657000000000000028e+00 6.752503258003715592e-02
2.657999999999999918e+00 6.756167005184468555e-02
2.659000000000000252e+00 6.760945036373738892e-02
2.660000000000000142e+00 6.766735333407450370e-02
2.661000000000000032e+00 6.773347480122877962e-02
2.661999999999999922e+00 6.780524777656452007e-02
2.663000000000000256e+00 6.787978540392351767e-02
2.664000000000000146e+00 6.795428802776781740e-02
2.665000000000000036e+00 6.802642581300474833e-02
2.665999999999999925e+00 6.809471035215189372e-02
2.667000000000000259e+00 6.815879431494378804e-02
2.668000000000000149e+00 6.821965428697543410e-02
2.669000000000000039e+00 6.827963383111559925e-02
2.669999999999999929e+00 6.834236822396920485e-02
2.671000000000000263e+00 6.841255980240122658e-02
2.672000000000000153e+00 6.849562506281309249e-02
2.673000000000000043e+00 6.859723476505534545e-02
2.673999999999999932e+00 6.872281278610521682e-02
2.675000000000000266e+00 6.887697748753877913e-02
2.676000000000000156e+00 6.906302715538303882e-02
2.677000000000000046e+00 6.928249928530937074e-02
2.677999999999999936e+00 6.953485637048248402e-02
2.679000000000000270e+00 6.981731487530955238e-02
2.680000000000000160e+00 7.012487032024150579e-02
2.681000000000000050e+00 7.045051974069303780e-02
2.681999999999999940e+00 7.078565532371991487e-02
2.683000000000000274e+00 7.112060673507696051e-02
2.684000000000000163e+00 7.144529617970596380e-02
2.685000000000000053e+00 7.174990795247029873e-02
2.685999999999999943e+00 7.202551766452573723e-02
2.687000000000000277e+00 7.226465305695237151e-02
2.688000000000000167e+00 7.246166798971058476e-02
2.689000000000000057e+00 7.261295757476333990e-02
2.689999999999999947e+00 7.271698709272890471e-02
2.690999999999999837e+00 7.277414483318994654e-02
2.692000000000000171e+00 7.278646501618091236e-02
2.693000000000000060e+00 7.275727291503213123e-02
2.693999999999999950e+00 7.269077186040417971e-02
2.694999999999999840e+00 7.259166534140852611e-02
2.696000000000000174e+00 7.246480114139769446e-02
2.697000000000000064e+00 7.231489984393138504e-02
2.697999999999999954e+00 7.214635634862351377e-02
2.698999999999999844e+00 7.196311468719020221e-02
2.700000000000000178e+00 7.176858102022046215e-02
2.701000000000000068e+00 7.156560392884182831e-02
2.701999999999999957e+00 7.135644413332373204e-02
2.702999999999999847e+00 7.114276887036372066e-02
2.704000000000000181e+00 7.092560974724260170e-02
2.705000000000000071e+00 7.070533955185577535e-02
2.705999999999999961e+00 7.048163845943671013e-02
2.706999999999999851e+00 7.025346750720504185e-02
2.708000000000000185e+00 7.001908304299753194e-02
2.709000000000000075e+00 6.977608416165340111e-02
2.709999999999999964e+00 6.952152639810978141e-02
2.710999999999999854e+00 6.925209397391370036e-02
2.712000000000000188e+00 6.896432039946123749e-02
2.713000000000000078e+00 6.865487974603462495e-02
2.713999999999999968e+00 6.832087021276325722e-02
2.714999999999999858e+00 6.796010262352501774e-02
2.716000000000000192e+00 6.757136376126067490e-02
2.717000000000000082e+00 6.715461811190288899e-02
2.717999999999999972e+00 6.671111921088219987e-02
2.718999999999999861e+00 6.624345497011395467e-02
2.720000000000000195e+00 6.575548133646841320e-02
2.721000000000000085e+00 6.525218946917987761e-02
2.721999999999999975e+00 6.473949507529905278e-02
2.722999999999999865e+00 6.422398119467147282e-02
2.724000000000000199e+00 6.371259724447805861e-02
2.725000000000000089e+00 6.321234958152674444e-02
2.725999999999999979e+00 6.272999610803602077e-02
2.726999999999999869e+00 6.227175005420506476e-02
2.728000000000000203e+00 6.184303135050729650e-02
2.729000000000000092e+00 6.144824581125236940e-02
2.729999999999999982e+00 6.109064308199319004e-02
2.730999999999999872e+00 6.077223240320280689e-02
2.732000000000000206e+00 6.049377230482536755e-02
2.733000000000000096e+00 6.025481930070360204e-02
2.733999999999999986e+00 6.005384616343652227e-02
2.734999999999999876e+00 5.988842743949916031e-02
2.736000000000000210e+00 5.975546175648267788e-02
2.737000000000000099e+00 5.965143889704871416e-02
2.737999999999999989e+00 5.957271656156032380e-02
2.738999999999999879e+00 5.951582151846637053e-02
2.740000000000000213e+00 5.947770618491850236e-02
2.741000000000000103e+00 5.945598370927751564e-02
2.741999999999999993e+00 5.944907429875401217e-02
2.742999999999999883e+00 5.945630241541201289e-02
2.744000000000000217e+00 5.947788968956888717e-02
2.745000000000000107e+00 5.951487105658041094e-02
2.745999999999999996e+00 5.956891868960088876e-02
2.746999999999999886e+00 5.964209901000481345e-02
2.748000000000000220e+00 5.973656596595579987e-02
2.749000000000000110e+00 5.985423916000563033e-02
2.750000000000000000e+00 5.999646760593983080e-02
2.750999999999999890e+00 6.016372184922837846e-02
2.752000000000000224e+00 6.035531498635950121e-02
2.753000000000000114e+00 6.056921208650319077e-02
2.754000000000000004e+00 6.080194627556033404e-02
2.754999999999999893e+00 6.104861820633755709e-02
2.756000000000000227e+00 6.130304945501261621e-02
2.757000000000000117e+00 6.155803779691286504e-02
2.758000000000000007e+00 6.180571502398150840e-02
2.758999999999999897e+00 6.203800356300175067e-02
2.760000000000000231e+00 6.224712389961997022e-02
2.761000000000000121e+00 6.242608754601784021e-02
2.762000000000000011e+00 6.256917683290806609e-02
2.762999999999999901e+00 6.267231642347396992e-02
2.764000000000000234e+00 6.273334554349804804e-02
2.765000000000000124e+00 6.275213528910059124e-02
2.766000000000000014e+00 6.273055023038079381e-02
2.766999999999999904e+00 6.267227974506280053e-02
2.768000000000000238e+00 6.258252654933907366e-02
2.769000000000000128e+00 6.246758638812719561e-02
2.770000000000000018e+00 6.233438179039550026e-02
2.770999999999999908e+00 6.218995410169351340e-02
2.772000000000000242e+00 6.204094135136380833e-02
2.773000000000000131e+00 6.189313276446892914e-02
2.774000000000000021e+00 6.175105915430877113e-02
2.774999999999999911e+00 6.161771238343871637e-02
2.776000000000000245e+00 6.149434670768588740e-02
2.777000000000000135e+00 6.138044687989594600e-02
2.778000000000000025e+00 6.127380487859551694e-02
2.778999999999999915e+00 6.117075259933494463e-02
2.780000000000000249e+00 6.106649138280775130e-02
2.781000000000000139e+00 6.095552298795901131e-02
2.782000000000000028e+00 6.083212566134216237e-02
2.782999999999999918e+00 6.069083620046450411e-02
2.784000000000000252e+00 6.052689661439512869e-02
2.785000000000000142e+00 6.033665277852371528e-02
2.786000000000000032e+00 6.011782362976138272e-02
2.786999999999999922e+00 5.986968253040993171e-02
2.788000000000000256e+00 5.959310547639948968e-02
2.789000000000000146e+00 5.929051274720611303e-02
2.790000000000000036e+00 5.896570073527603040e-02
2.790999999999999925e+00 5.862361479874596965e-02
2.792000000000000259e+00 5.827003856773003282e-02
2.793000000000000149e+00 5.791125324139156927e-02
2.794000000000000039e+00 5.755367418616343100e-02
2.794999999999999929e+00 5.720348385204286623e-02
2.796000000000000263e+00 5.686628788431620507e-02
2.797000000000000153e+00 5.654679128641477981e-02
2.798000000000000043e+00 5.624854502363718645e-02
2.798999999999999932e+00 5.597375748433808251e-02
2.800000000000000266e+00 5.572319920623999140e-02
2.801000000000000156e+00 5.549620819875329680e-02
2.802000000000000046e+00 5.529081038555435507e-02
2.802999999999999936e+00 5.510394340527861173e-02
2.804000000000000270e+00 5.493177332140225522e-02
2.805000000000000160e+00 5.477008906973200586e-02
2.806000000000000050e+00 5.461472694383958520e-02
2.806999999999999940e+00 5.446198791062534239e-02
2.808000000000000274e+00 5.430901021102986503e-02
2.809000000000000163e+00 5.415404267041491748e-02
2.810000000000000053e+00 5.399660402838400014e-02
2.810999999999999943e+00 5.383748896649557386e-02
2.812000000000000277e+00 5.367866918856593200e-02
2.813000000000000167e+00 5.352303401097050634e-02
2.814000000000000057e+00 5.337408836190567218e-02
2.814999999999999947e+00 5.323557065042713171e-02
2.815999999999999837e+00 5.311107850576364531e-02
2.817000000000000171e+00 5.300370570319846986e-02
2.818000000000000060e+00 5.291575033036836906e-02
2.818999999999999950e+00 5.284847816191736575e-02
2.819999999999999840e+00 5.280196419803231261e-02
2.821000000000000174e+00 5.277501973634925875e-02
2.822000000000000064e+00 5.276517187619420707e-02
2.822999999999999954e+00 5.276876385631214944e-02
2.823999999999999844e+00 5.278112388934441679e-02
2.825000000000000178e+00 5.279682574352142360e-02
2.826000000000000068e+00 5.281004376062785333e-02
2.826999999999999957e+00 5.281497150643141986e-02
2.827999999999999847e+00 5.280629580505820375e-02
2.829000000000000181e+00 5.277966744871318699e-02
2.830000000000000071e+00 5.273210804631649207e-02
2.830999999999999961e+00 5.266233423476744668e-02
2.831999999999999851e+00 5.257092391994967751e-02
2.833000000000000185e+00 5.246033663573903411e-02
2.834000000000000075e+00 5.233472745224650863e-02
2.834999999999999964e+00 5.219962101893142054e-02
2.835999999999999854e+00 5.206145365761184751e-02
2.837000000000000188e+00 5.192702135726835755e-02
2.838000000000000078e+00 5.180290465971325309e-02
2.838999999999999968e+00 5.169494079571553685e-02
2.839999999999999858e+00 5.160776825705726267e-02
2.841000000000000192e+00 5.154453159200045320e-02
2.842000000000000082e+00 5.150672933391976793e-02
2.842999999999999972e+00 5.149424764977933444e-02
2.843999999999999861e+00 5.150555959151011109e-02
2.845000000000000195e+00 5.153804467864686600e-02
2.846000000000000085e+00 5.158839866564801646e-02
2.846999999999999975e+00 5.165306519575304373e-02
2.847999999999999865e+00 5.172864327201452672e-02
2.849000000000000199e+00 5.181223104206746782e-02
2.850000000000000089e+00 5.190164702747945835e-02
2.850999999999999979e+00 5.199554551899551041e-02
2.851999999999999869e+00 5.209340245523597090e-02
2.853000000000000203e+00 5.219540589059554897e-02
2.854000000000000092e+00 5.230227538504124418e-02
2.854999999999999982e+00 5.241503824620121627e-02
2.855999999999999872e+00 5.253481655497647257e-02
2.857000000000000206e+00 5.266265914345387433e-02
2.858000000000000096e+00 5.279942516082256759e-02
2.858999999999999986e+00 5.294574727999965674e-02
2.859999999999999876e+00 5.310204751121268274e-02
2.861000000000000210e+00 5.326861003826800778e-02
2.862000000000000099e+00 5.344567872659920088e-02
2.862999999999999989e+00 5.363353256205201369e-02
2.863999999999999879e+00 5.383256218928759301e-02
2.865000000000000213e+00 5.404328948265063604e-02
2.866000000000000103e+00 5.426632340192487358e-02
2.866999999999999993e+00 5.450228478003843469e-02
2.867999999999999883e+00 5.475168074003875646e-02
2.869000000000000217e+00 5.501477870780803470e-02
2.870000000000000107e+00 5.529147123126733343e-02
2.870999999999999996e+00 5.558117345560618927e-02
2.871999999999999886e+00 5.588274826792948013e-02
2.873000000000000220e+00 5.619448974409022718e-02
2.874000000000000110e+00 5.651414063096257129e-02
2.875000000000000000e+00 5.683898365700439104e-02
2.875999999999999890e+00 5.716596364815985931e-02
2.877000000000000224e+00 5.749183258857186452e-02
2.878000000000000114e+00 5.781332197059385614e-02
2.879000000000000004e+00 5.812730431363546252e-02
2.879999999999999893e+00 5.843095806974542977e-02
2.881000000000000227e+00 5.872188467073389401e-02
2.882000000000000117e+00 5.899821469700579357e-02
2.883000000000000007e+00 5.925866133448284140e-02
2.883999999999999897e+00 5.950255695620183805e-02
2.885000000000000231e+00 5.972983795553082897e-02
2.886000000000000121e+00 5.994101910102398595e-02
2.887000000000000011e+00 6.013712372603472606e-02
2.887999999999999901e+00 6.031958016173897402e-02
2.889000000000000234e+00 6.049010188666685550e-02
2.890000000000000124e+00 6.065051185516108501e-02
2.891000000000000014e+00 6.080256085647732511e-02
2.891999999999999904e+00 6.094771305163208808e-02
2.893000000000000238e+00 6.108694281345812549e-02
2.894000000000000128e+00 6.122054144790282232e-02
2.895000000000000018e+00 6.134795860411522417e-02
2.895999999999999908e+00 6.146770538893205765e-02
2.897000000000000242e+00 6.157733033289623098e-02
2.898000000000000131e+00 6.167347883397997915e-02
2.899000000000000021e+00 6.175203191853832069e-02
2.899999999999999911e+00 6.180833579411132428e-02
2.901000000000000245e+00 6.183749257220980816e-02
2.902000000000000135e+00 6.183472018095435147e-02
2.903000000000000025e+00 6.179572248291666930e-02
2.903999999999999915e+00 6.171704760227893910e-02
2.905000000000000249e+00 6.159643451602101610e-02
2.906000000000000139e+00 6.143304940105561579e-02
2.907000000000000028e+00 6.122765810836613282e-02
2.907999999999999918e+00 6.098265352879565088e-02
2.909000000000000252e+00 6.070196642097121925e-02
2.910000000000000142e+00 6.039084120926400262e-02
2.911000000000000032e+00 6.005549297073238535e-02
2.911999999999999922e+00 5.970270402263724158e-02
2.913000000000000256e+00 5.933935013540850983e-02
2.914000000000000146e+00 5.897192680389122532e-02
2.915000000000000036e+00 5.860612878769740075e-02
2.915999999999999925e+00 5.824648716918520014e-02
2.917000000000000259e+00 5.789613797077138024e-02
2.918000000000000149e+00 5.755671762312355305e-02
2.919000000000000039e+00 5.722843293018407829e-02
2.919999999999999929e+00 5.691024549213332534e-02
2.921000000000000263e+00 5.660018113254859651e-02
2.922000000000000153e+00 5.629571318998399798e-02
2.923000000000000043e+00 5.599417942863671449e-02
2.923999999999999932e+00 5.569317901472668059e-02
2.925000000000000266e+00 5.539090225408285079e-02
2.926000000000000156e+00 5.508636843031054081e-02
2.927000000000000046e+00 5.477953329924271919e-02
2.927999999999999936e+00 5.447127739098002464e-02
2.929000000000000270e+00 5.416326169541872682e-02
2.930000000000000160e+00 5.385771573883228747e-02
2.931000000000000050e+00 5.355711717820278717e-02
2.931999999999999940e+00 5.326386835753116333e-02
2.933000000000000274e+00 5.297996706105279063e-02
2.934000000000000163e+00 5.270675305550901607e-02
2.935000000000000053e+00 5.244473402868369410e-02
2.935999999999999943e+00 5.219354392795642894e-02
2.937000000000000277e+00 5.195203526464624300e-02
2.938000000000000167e+00 5.171848766873188286e-02
2.939000000000000057e+00 5.149088157815592121e-02
2.939999999999999947e+00 5.126723791398383329e-02
2.941000000000000281e+00 5.104591585344782356e-02
2.942000000000000171e+00 5.082586150512721085e-02
2.943000000000000060e+00 5.060674225071334215e-02
2.943999999999999950e+00 5.038897228227401381e-02
2.944999999999999840e+00 5.017360193099730525e-02
2.946000000000000174e+00 4.996213574948996095e-02
2.947000000000000064e+00 4.975627604471218740e-02
2.947999999999999954e+00 4.955765219712913311e-02
2.948999999999999844e+00 4.936757406762987826e-02
2.950000000000000178e+00 4.918682843252054904e-02
2.951000000000000068e+00 4.901558137333084791e-02
2.951999999999999957e+00 4.885333762193982965e-02
2.952999999999999847e+00 4.869901884927142072e-02
2.954000000000000181e+00 4.855107593968274043e-02
2.955000000000000071e+00 4.840766855678124009e-02
2.955999999999999961e+00 4.826689868419294788e-02
2.956999999999999851e+00 4.812703360896727206e-02
2.958000000000000185e+00 4.798670282188872982e-02
2.959000000000000075e+00 4.784507199170841968e-02
2.959999999999999964e+00 4.770198206706081911e-02
2.960999999999999854e+00 4.755800265362932627e-02
2.962000000000000188e+00 4.741441712905795219e-02
2.963000000000000078e+00 4.727313090705083376e-02
2.963999999999999968e+00 4.713651304243188928e-02
2.964999999999999858e+00 4.700720427546235813e-02
2.966000000000000192e+00 4.688788447527554581e-02
2.967000000000000082e+00 4.678104206275766203e-02
2.967999999999999972e+00 4.668876094483201400e-02
2.968999999999999861e+00 4.661255531277331415e-02
2.970000000000000195e+00 4.655327466168120154e-02
2.971000000000000085e+00 4.651105377682013264e-02
2.971999999999999975e+00 4.648532850519029175e-02
2.972999999999999865e+00 4.647490545551920260e-02
2.974000000000000199e+00 4.647808401874153200e-02
2.975000000000000089e+00 4.649278410952107504e-02
2.975999999999999979e+00 4.651671535631386745e-02
2.976999999999999869e+00 4.654751932789756574e-02
2.978000000000000203e+00 4.658294335080588600e-02
2.979000000000000092e+00 4.662095386527681518e-02
2.979999999999999982e+00 4.665986166202563262e-02
2.980999999999999872e+00 4.669839049192539560e-02
2.982000000000000206e+00 4.673573455223077600e-02
2.983000000000000096e+00 4.677156472769745943e-02
2.983999999999999986e+00 4.680602447262400406e-02
2.984999999999999876e+00 4.683967971339558778e-02
2.986000000000000210e+00 4.687344862440806503e-02
2.987000000000000099e+00 4.690852709916350921e-02
2.987999999999999989e+00 4.694628080724770613e-02
2.988999999999999879e+00 4.698813614914505721e-02
2.990000000000000213e+00 4.703549374489425505e-02
2.991000000000000103e+00 4.708963634953351046e-02
2.991999999999999993e+00 4.715164169863667043e-02
2.992999999999999883e+00 4.722233092626888784e-02
2.994000000000000217e+00 4.730221563279617125e-02
2.995000000000000107e+00 4.739144580048998412e-02
2.995999999999999996e+00 4.748980953463022986e-02
2.996999999999999886e+00 4.759671761406057688e-02
2.998000000000000220e+00 4.771119755840246002e-02
2.999000000000000110e+00 4.783193285513902271e-02
3.000000000000000000e+00 4.795731669671774583e-02
3.000999999999999890e+00 4.808550019635781519e-02
3.002000000000000224e+00 4.821445365226979807e-02
3.003000000000000114e+00 4.834207185878982432e-02
3.004000000000000004e+00 4.846623004785471922e-02
3.004999999999999893e+00 4.858486725316189803e-02
3.006000000000000227e+00 4.869605254504297265e-02
3.007000000000000117e+00 4.879803088624793533e-02
3.008000000000000007e+00 4.888923017613659716e-02
3.008999999999999897e+00 4.896825865475080281e-02
3.010000000000000231e+00 4.903389206875205519e-02
3.011000000000000121e+00 4.908506646607651430e-02
3.012000000000000011e+00 4.912087051260403264e-02
3.012999999999999901e+00 4.914058245317748375e-02
3.014000000000000234e+00 4.914371365320876345e-02
3.015000000000000124e+00 4.913010163516133566e-02
3.016000000000000014e+00 4.910000324321470155e-02
3.016999999999999904e+00 4.905418267565859330e-02
3.018000000000000238e+00 4.899398741334928115e-02
3.019000000000000128e+00 4.892136712996825176e-02
3.020000000000000018e+00 4.883883749633508020e-02
3.020999999999999908e+00 4.874940386516674745e-02
3.022000000000000242e+00 4.865642874549317570e-02
3.023000000000000131e+00 4.856345855624608771e-02
3.024000000000000021e+00 4.847404421045860279e-02
3.024999999999999911e+00 4.839153559851756825e-02
3.026000000000000245e+00 4.831894980835108738e-02
3.027000000000000135e+00 4.825882808997540574e-02
3.028000000000000025e+00 4.821315009365169379e-02
3.028999999999999915e+00 4.818330456822849522e-02
3.030000000000000249e+00 4.817010199085729888e-02
3.031000000000000139e+00 4.817379498232499807e-02
3.032000000000000028e+00 4.819417006308115980e-02
3.032999999999999918e+00 4.823062304746835588e-02
3.034000000000000252e+00 4.828223492979497738e-02
3.035000000000000142e+00 4.834786026419603255e-02
3.036000000000000032e+00 4.842619916445622952e-02
3.036999999999999922e+00 4.851582625798130100e-02
3.038000000000000256e+00 4.861523255964668444e-02
3.039000000000000146e+00 4.872283756728972015e-02
3.040000000000000036e+00 4.883698973091986362e-02
3.040999999999999925e+00 4.895597599798796884e-02
3.042000000000000259e+00 4.907804048539048114e-02
3.043000000000000149e+00 4.920143203775255436e-02
3.044000000000000039e+00 4.932447329833626604e-02
3.044999999999999929e+00 4.944562333994702297e-02
3.046000000000000263e+00 4.956356500174559365e-02
3.047000000000000153e+00 4.967728557121342536e-02
3.048000000000000043e+00 4.978610907343591213e-02
3.048999999999999932e+00 4.988974643506320639e-02
3.050000000000000266e+00 4.998826832825703503e-02
3.051000000000000156e+00 5.008206589275754350e-02
3.052000000000000046e+00 5.017178048484298436e-02
3.052999999999999936e+00 5.025822262761779624e-02
3.054000000000000270e+00 5.034228298233274501e-02
3.055000000000000160e+00 5.042483668962870202e-02
3.056000000000000050e+00 5.050667544330281894e-02
3.056999999999999940e+00 5.058843416734587484e-02
3.058000000000000274e+00 5.067056836660566166e-02
3.059000000000000163e+00 5.075330645272908836e-02
3.060000000000000053e+00 5.083662115301912365e-02
3.060999999999999943e+00 5.092024687351712903e-02
3.062000000000000277e+00 5.100366079111871148e-02
3.063000000000000167e+00 5.108613795695465809e-02
3.064000000000000057e+00 5.116682207430535423e-02
3.064999999999999947e+00 5.124483800090923191e-02
3.066000000000000281e+00 5.131945090945824045e-02
3.067000000000000171e+00 5.139026082419587832e-02
3.068000000000000060e+00 5.145739862350434679e-02
3.068999999999999950e+00 5.152172131238470787e-02
3.070000000000000284e+00 5.158494435406216910e-02
3.071000000000000174e+00 5.164967004313887611e-02
3.072000000000000064e+00 5.171933818991898690e-02
3.072999999999999954e+00 5.179805778042125691e-02
3.073999999999999844e+00 5.189031971778333696e-02
3.075000000000000178e+00 5.200063181704887155e-02
3.076000000000000068e+00 5.213311115081835367e-02
3.076999999999999957e+00 5.229105213974194477e-02
3.077999999999999847e+00 5.247652505097509523e-02
3.079000000000000181e+00 5.269007256681277479e-02
3.080000000000000071e+00 5.293045635629660406e-02
3.080999999999999961e+00 5.319457786813182321e-02
3.081999999999999851e+00 5.347750311683145685e-02
3.083000000000000185e+00 5.377262933319407884e-02
3.084000000000000075e+00 5.407198799345307172e-02
3.084999999999999964e+00 5.436665400725800706e-02
3.085999999999999854e+00 5.464722280606395394e-02
3.087000000000000188e+00 5.490435697487083821e-02
3.088000000000000078e+00 5.512930413746246205e-02
3.088999999999999968e+00 5.531441854608373093e-02
3.089999999999999858e+00 5.545359623478508804e-02
3.091000000000000192e+00 5.554258969751033753e-02
3.092000000000000082e+00 5.557921279333748188e-02
3.092999999999999972e+00 5.556339244408024097e-02
3.093999999999999861e+00 5.549710421758291545e-02
3.095000000000000195e+00 5.538418267310653287e-02
3.096000000000000085e+00 5.523004581218408232e-02
3.096999999999999975e+00 5.504135612319914495e-02
3.097999999999999865e+00 5.482564748738030097e-02
3.099000000000000199e+00 5.459094039761408501e-02
3.100000000000000089e+00 5.434536180798064248e-02
3.100999999999999979e+00 5.409677292566301976e-02
3.101999999999999869e+00 5.385241343072307008e-02
3.103000000000000203e+00 5.361857384358405948e-02
3.104000000000000092e+00 5.340030777616593116e-02
3.104999999999999982e+00 5.320121765981243589e-02
3.105999999999999872e+00 5.302329919799283336e-02
3.107000000000000206e+00 5.286690547459040046e-02
3.108000000000000096e+00 5.273080449000241282e-02
3.108999999999999986e+00 5.261237206907633940e-02
3.109999999999999876e+00 5.250788230724673378e-02
3.111000000000000210e+00 5.241288271345877214e-02
3.112000000000000099e+00 5.232265411714938363e-02
3.112999999999999989e+00 5.223266720058006296e-02
3.113999999999999879e+00 5.213906012305132703e-02
3.115000000000000213e+00 5.203903735127980712e-02
3.116000000000000103e+00 5.193117850223787080e-02
3.116999999999999993e+00 5.181563960915240574e-02
3.117999999999999883e+00 5.169418791491142695e-02
3.119000000000000217e+00 5.157010417913369255e-02
3.120000000000000107e+00 5.144789700555298106e-02
3.120999999999999996e+00 5.133293079203971043e-02
3.121999999999999886e+00 5.123094582375191386e-02
3.123000000000000220e+00 5.114752525912709402e-02
3.124000000000000110e+00 5.108758939752992140e-02
3.125000000000000000e+00 5.105492598942802662e-02
3.125999999999999890e+00 5.105185956279460757e-02
3.127000000000000224e+00 5.107903173956743897e-02
3.128000000000000114e+00 5.113533635144612566e-02
3.129000000000000004e+00 5.121801286089117111e-02
3.129999999999999893e+00 5.132287427969774857e-02
3.131000000000000227e+00 5.144464762449796336e-02
3.132000000000000117e+00 5.157740073610152937e-02
3.133000000000000007e+00 5.171500247223790453e-02
3.133999999999999897e+00 5.185160146302043860e-02
3.135000000000000231e+00 5.198203609725204899e-02
3.136000000000000121e+00 5.210218978771689186e-02
3.137000000000000011e+00 5.220922690100152780e-02
3.137999999999999901e+00 5.230169444731815748e-02
3.139000000000000234e+00 5.237948369826613687e-02
3.140000000000000124e+00 5.244365105055405485e-02
3.141000000000000014e+00 5.249612898489829094e-02
3.141999999999999904e+00 5.253937105687912779e-02
3.143000000000000238e+00 5.257595500614268419e-02
3.144000000000000128e+00 5.260819140004369121e-02
3.145000000000000018e+00 5.263778710882682788e-02
3.145999999999999908e+00 5.266560208050864722e-02
3.147000000000000242e+00 5.269151696421604802e-02
3.148000000000000131e+00 5.271440200829648204e-02
3.149000000000000021e+00 5.273220599405670228e-02
3.149999999999999911e+00 5.274213259689725097e-02
3.151000000000000245e+00 5.274086622097443749e-02
3.152000000000000135e+00 5.272481967963520144e-02
3.153000000000000025e+00 5.269040163001690452e-02
3.153999999999999915e+00 5.263425019348917655e-02
3.155000000000000249e+00 5.255342619595727849e-02
3.156000000000000139e+00 5.244556198751591791e-02
3.157000000000000028e+00 5.230897217751599715e-02
3.157999999999999918e+00 5.214273156867825498e-02
3.159000000000000252e+00 5.194669894550498629e-02
3.160000000000000142e+00 5.172151202848250529e-02
3.161000000000000032e+00 5.146854056712032305e-02
3.161999999999999922e+00 5.118981143954787205e-02
3.163000000000000256e+00 5.088789639240638707e-02
3.164000000000000146e+00 5.056576148496624151e-02
3.165000000000000036e+00 5.022662092870699979e-02
3.165999999999999925e+00 4.987377984136118908e-02
3.167000000000000259e+00 4.951050180681743074e-02
3.168000000000000149e+00 4.913990736122936936e-02
3.169000000000000039e+00 4.876489545394474545e-02
3.169999999999999929e+00 4.838811807380709318e-02
3.171000000000000263e+00 4.801197219836329799e-02
3.172000000000000153e+00 4.763863664535449710e-02
3.173000000000000043e+00 4.727009987664963775e-02
3.173999999999999932e+00 4.690821383911954884e-02
3.175000000000000266e+00 4.655473501657801660e-02
3.176000000000000156e+00 4.621136865407417943e-02
3.177000000000000046e+00 4.587978413091865076e-02
3.177999999999999936e+00 4.556162407680109522e-02
3.179000000000000270e+00 4.525851928644005623e-02
3.180000000000000160e+00 4.497203996549788141e-02
3.181000000000000050e+00 4.470367616153259754e-02
3.181999999999999940e+00 4.445478968063931030e-02
3.183000000000000274e+00 4.422657634322198911e-02
3.184000000000000163e+00 4.402001940435594507e-02
3.185000000000000053e+00 4.383585430109791098e-02
3.185999999999999943e+00 4.367453728223541498e-02
3.187000000000000277e+00 4.353621091639233581e-02
3.188000000000000167e+00 4.342067604127705649e-02
3.189000000000000057e+00 4.332733647896625656e-02
3.189999999999999947e+00 4.325518874940800090e-02
3.191000000000000281e+00 4.320278492632505241e-02
3.192000000000000171e+00 4.316822524460854626e-02
3.193000000000000060e+00 4.314918794509753353e-02
3.193999999999999950e+00 4.314298466216748285e-02
3.195000000000000284e+00 4.314665900423676759e-02
3.196000000000000174e+00 4.315712211735674153e-02
3.197000000000000064e+00 4.317131294697460625e-02
3.197999999999999954e+00 4.318637738545677562e-02
3.199000000000000288e+00 4.319984262533534819e-02
3.200000000000000178e+00 4.320978636094086056e-02
3.201000000000000068e+00 4.321496465685147059e-02
3.201999999999999957e+00 4.321490094778087515e-02
3.202999999999999847e+00 4.320993126501810472e-02
3.204000000000000181e+00 4.320114682388036254e-02
3.205000000000000071e+00 4.319030940686759135e-02
3.205999999999999961e+00 4.317969362569105268e-02
3.206999999999999851e+00 4.317185032960865754e-02
3.208000000000000185e+00 4.316935452687461344e-02
3.209000000000000075e+00 4.317451978155751463e-02
3.209999999999999964e+00 4.318911108311814656e-02
3.210999999999999854e+00 4.321409150028007740e-02
3.212000000000000188e+00 4.324941530430514991e-02
3.213000000000000078e+00 4.329389439364438041e-02
3.213999999999999968e+00 4.334516576608632432e-02
3.214999999999999858e+00 4.339977526499679689e-02
3.216000000000000192e+00 4.345334795727411048e-02
3.217000000000000082e+00 4.350088848206471598e-02
3.217999999999999972e+00 4.353715150735475159e-02
3.218999999999999861e+00 4.355707229156313698e-02
3.220000000000000195e+00 4.355618703128506797e-02
3.221000000000000085e+00 4.353104757019506804e-02
3.221999999999999975e+00 4.347954167177577739e-02
3.222999999999999865e+00 4.340111350262568918e-02
3.224000000000000199e+00 4.329687271397632264e-02
3.225000000000000089e+00 4.316954593527961431e-02
3.225999999999999979e+00 4.302330939416805500e-02
3.226999999999999869e+00 4.286351706158555291e-02
3.228000000000000203e+00 4.269633314421374809e-02
3.229000000000000092e+00 4.252832453158113257e-02
3.229999999999999982e+00 4.236602655107819804e-02
3.230999999999999872e+00 4.221553099627239902e-02
3.232000000000000206e+00 4.208213500064835605e-02
3.233000000000000096e+00 4.197006149566671895e-02
3.233999999999999986e+00 4.188226529997990388e-02
3.234999999999999876e+00 4.182036421954107852e-02
3.236000000000000210e+00 4.178465543772362512e-02
3.237000000000000099e+00 4.177421552309631969e-02
3.237999999999999989e+00 4.178709239453389651e-02
3.238999999999999879e+00 4.182054179082861367e-02
3.240000000000000213e+00 4.187127457622051574e-02
3.241000000000000103e+00 4.193573840805349395e-02
3.241999999999999993e+00 4.201037900783448353e-02
3.242999999999999883e+00 4.209189372356371417e-02
3.244000000000000217e+00 4.217744490219511866e-02
3.245000000000000107e+00 4.226482182156907075e-02
3.245999999999999996e+00 4.235257063111194653e-02
3.246999999999999886e+00 4.244003701002913714e-02
3.248000000000000220e+00 4.252734328764034427e-02
3.249000000000000110e+00 4.261531328644234395e-02
3.250000000000000000e+00 4.270533860845991680e-02
3.250999999999999890e+00 4.279919925412149773e-02
3.252000000000000224e+00 4.289886915652772054e-02
3.253000000000000114e+00 4.300631423068231041e-02
3.254000000000000004e+00 4.312332163145350672e-02
3.254999999999999893e+00 4.325134761785077997e-02
3.256000000000000227e+00 4.339141860388059241e-02
3.257000000000000117e+00 4.354407920295022549e-02
3.258000000000000007e+00 4.370937526619077945e-02
3.258999999999999897e+00 4.388686911648050082e-02
3.260000000000000231e+00 4.407569396914097493e-02
3.261000000000000121e+00 4.427461898797585560e-02
3.262000000000000011e+00 4.448212371812192145e-02
3.262999999999999901e+00 4.469649257491864480e-02
3.264000000000000234e+00 4.491588629639158003e-02
3.265000000000000124e+00 4.513841770075490561e-02
3.266000000000000014e+00 4.536223321008066300e-02
3.266999999999999904e+00 4.558556136939311693e-02
3.268000000000000238e+00 4.580676251056386983e-02
3.269000000000000128e+00 4.602436452965467939e-02
3.270000000000000018e+00 4.623707152878563792e-02
3.270999999999999908e+00 4.644377942937276404e-02
3.272000000000000242e+00 4.664355312466967468e-02
3.273000000000000131e+00 4.683561916114074158e-02
3.274000000000000021e+00 4.701933043010518565e-02
3.274999999999999911e+00 4.719414784072911706e-02
3.276000000000000245e+00 4.735962231308103038e-02
3.277000000000000135e+00 4.751537368501426023e-02
3.278000000000000025e+00 4.766110967822340810e-02
3.278999999999999915e+00 4.779667526320563464e-02
3.280000000000000249e+00 4.792209087155797909e-02
3.281000000000000139e+00 4.803763260724079609e-02
3.282000000000000028e+00 4.814389621716595041e-02
3.282999999999999918e+00 4.824186091492121964e-02
3.284000000000000252e+00 4.833289524796095804e-02
3.285000000000000142e+00 4.841873312646553795e-02
3.286000000000000032e+00 4.850141211971674415e-02
3.286999999999999922e+00 4.858317446808650686e-02
3.288000000000000256e+00 4.866634745550126734e-02
3.289000000000000146e+00 4.875322737061218298e-02
3.290000000000000036e+00 4.884595038480097490e-02
3.290999999999999925e+00 4.894639714671024378e-02
3.292000000000000259e+00 4.905610246066155478e-02
3.293000000000000149e+00 4.917619739705610116e-02
3.294000000000000039e+00 4.930734302759847559e-02
3.294999999999999929e+00 4.944970357107796033e-02
3.296000000000000263e+00 4.960291665056235783e-02
3.297000000000000153e+00 4.976606650749368366e-02
3.298000000000000043e+00 4.993770113539742345e-02
3.298999999999999932e+00 5.011583648232007665e-02
3.300000000000000266e+00 5.029798846418671865e-02
3.301000000000000156e+00 5.048123474808317857e-02
3.302000000000000046e+00 5.066230028134847962e-02
3.302999999999999936e+00 5.083767785787816906e-02
3.304000000000000270e+00 5.100378089821024086e-02
3.305000000000000160e+00 5.115713531103793787e-02
3.306000000000000050e+00 5.129457469630684802e-02
3.306999999999999940e+00 5.141346091918673478e-02
3.308000000000000274e+00 5.151186434059921299e-02
3.309000000000000163e+00 5.158871540943125306e-02
3.310000000000000053e+00 5.164387863790845939e-02
3.310999999999999943e+00 5.167813956575233181e-02
3.312000000000000277e+00 5.169312794619915913e-02
3.313000000000000167e+00 5.169113339595263895e-02
3.314000000000000057e+00 5.167486774723939469e-02
3.314999999999999947e+00 5.164718005403960005e-02
3.316000000000000281e+00 5.161081279788885812e-02
3.317000000000000171e+00 5.156812966492909517e-02
3.318000000000000060e+00 5.152096600458596493e-02
3.318999999999999950e+00 5.147051176227322722e-02
3.320000000000000284e+00 5.141731387708765866e-02
3.321000000000000174e+00 5.136134634135944982e-02
3.322000000000000064e+00 5.130213755020283234e-02
3.322999999999999954e+00 5.123892115683461451e-02
3.324000000000000288e+00 5.117082051974582851e-02
3.325000000000000178e+00 5.109699222869799190e-02
3.326000000000000068e+00 5.101674343811177931e-02
3.326999999999999957e+00 5.092962609609306274e-02
3.328000000000000291e+00 5.083549576750432536e-02
3.329000000000000181e+00 5.073454281273881428e-02
3.330000000000000071e+00 5.062732959344220379e-02
3.330999999999999961e+00 5.051480947090410123e-02
3.331999999999999851e+00 5.039833620023359551e-02
3.333000000000000185e+00 5.027969413306283830e-02
3.334000000000000075e+00 5.016107402407599114e-02
3.334999999999999964e+00 5.004506886522426534e-02
3.335999999999999854e+00 4.993457893452627611e-02
3.337000000000000188e+00 4.983270359666576443e-02
3.338000000000000078e+00 4.974258757076580745e-02
3.338999999999999968e+00 4.966721796855655402e-02
3.339999999999999858e+00 4.960922180083963962e-02
3.341000000000000192e+00 4.957064796357082970e-02
3.342000000000000082e+00 4.955277718641483420e-02
3.342999999999999972e+00 4.955599812196419263e-02
3.343999999999999861e+00 4.957971839757084609e-02
3.345000000000000195e+00 4.962236699945693497e-02
3.346000000000000085e+00 4.968147454209879965e-02
3.346999999999999975e+00 4.975381785105396915e-02
3.347999999999999865e+00 4.983563242263449461e-02
3.349000000000000199e+00 4.992286048951001531e-02
3.350000000000000089e+00 5.001141544131930405e-02
3.350999999999999979e+00 5.009742989861341866e-02
3.351999999999999869e+00 5.017748247704838238e-02
3.353000000000000203e+00 5.024875236256529792e-02
3.354000000000000092e+00 5.030910137496956425e-02
3.354999999999999982e+00 5.035707502077222536e-02
3.355999999999999872e+00 5.039183417316076691e-02
3.357000000000000206e+00 5.041303736031066407e-02
3.358000000000000096e+00 5.042069574980838353e-02
3.358999999999999986e+00 5.041501771813762522e-02
3.359999999999999876e+00 5.039626884666489198e-02
3.361000000000000210e+00 5.036470932010067569e-02
3.362000000000000099e+00 5.032052746131919496e-02
3.362999999999999989e+00 5.026385961489358151e-02
3.363999999999999879e+00 5.019482332601689356e-02
3.365000000000000213e+00 5.011360644580566820e-02
3.366000000000000103e+00 5.002053749654031961e-02
3.366999999999999993e+00 4.991615862309146945e-02
3.367999999999999883e+00 4.980130657731959148e-02
3.369000000000000217e+00 4.967714709540545226e-02
3.370000000000000107e+00 4.954520093961969907e-02
3.370999999999999996e+00 4.940732723927372672e-02
3.371999999999999886e+00 4.926568581828445759e-02
3.373000000000000220e+00 4.912267199380089544e-02
3.374000000000000110e+00 4.898078243676056570e-02
3.375000000000000000e+00 4.884248504106506600e-02
3.375999999999999890e+00 4.871006927107858486e-02
3.377000000000000224e+00 4.858548645579809089e-02
3.378000000000000114e+00 4.847023398800716365e-02
3.379000000000000004e+00 4.836528886021225493e-02
3.379999999999999893e+00 4.827108407463978623e-02
3.381000000000000227e+00 4.818758163771122427e-02
3.382000000000000117e+00 4.811436513256188430e-02
3.383000000000000007e+00 4.805080785047027847e-02
3.383999999999999897e+00 4.799622420520329585e-02
3.385000000000000231e+00 4.795001294930636287e-02
3.386000000000000121e+00 4.791174389098477177e-02
3.387000000000000011e+00 4.788117316781759225e-02
3.387999999999999901e+00 4.785819047007914412e-02
3.389000000000000234e+00 4.784270731038581248e-02
3.390000000000000124e+00 4.783449179142641727e-02
3.391000000000000014e+00 4.783299023782787429e-02
3.391999999999999904e+00 4.783719043117667241e-02
3.393000000000000238e+00 4.784551668959862586e-02
3.394000000000000128e+00 4.785581060017194549e-02
3.395000000000000018e+00 4.786540387682126224e-02
3.395999999999999908e+00 4.787127742486572968e-02
3.397000000000000242e+00 4.787027615431348193e-02
3.398000000000000131e+00 4.785938417962858071e-02
3.399000000000000021e+00 4.783597200014412520e-02
3.399999999999999911e+00 4.779802527566158477e-02
3.401000000000000245e+00 4.774427888709596030e-02
3.402000000000000135e+00 4.767426882890077322e-02
3.403000000000000025e+00 4.758829022297056399e-02
3.403999999999999915e+00 4.748723686482535233e-02
3.405000000000000249e+00 4.737241312353057676e-02
3.406000000000000139e+00 4.724529627281346539e-02
3.407000000000000028e+00 4.710732951710151772e-02
3.407999999999999918e+00 4.695974395923526584e-02
3.409000000000000252e+00 4.680341859738337135e-02
3.410000000000000142e+00 4.663882436190516095e-02
3.411000000000000032e+00 4.646599723998658810e-02
3.411999999999999922e+00 4.628458343148095233e-02
3.413000000000000256e+00 4.609389995559488862e-02
3.414000000000000146e+00 4.589303862698174141e-02
3.415000000000000036e+00 4.568100693262576451e-02
3.415999999999999925e+00 4.545689864204628672e-02
3.417000000000000259e+00 4.522010517052223177e-02
3.418000000000000149e+00 4.497051479036216076e-02
3.419000000000000039e+00 4.470872453919051692e-02
3.419999999999999929e+00 4.443618762399612065e-02
3.421000000000000263e+00 4.415531243649424564e-02
3.422000000000000153e+00 4.386946194123762105e-02
3.423000000000000043e+00 4.358282236302540164e-02
3.423999999999999932e+00 4.330019178460297463e-02
3.425000000000000266e+00 4.302664082189034539e-02
3.426000000000000156e+00 4.276711670157062883e-02
3.427000000000000046e+00 4.252602990879014722e-02
3.427999999999999936e+00 4.230683357959150875e-02
3.429000000000000270e+00 4.211169268958476347e-02
3.430000000000000160e+00 4.194124399492549921e-02
3.431000000000000050e+00 4.179449260931950016e-02
3.431999999999999940e+00 4.166886974600580301e-02
3.433000000000000274e+00 4.156042784840447563e-02
3.434000000000000163e+00 4.146417326073832677e-02
3.435000000000000053e+00 4.137449681613172836e-02
3.435999999999999943e+00 4.128567500922768890e-02
3.437000000000000277e+00 4.119235452157138377e-02
3.438000000000000167e+00 4.109000386569314905e-02
3.439000000000000057e+00 4.097524898742146288e-02
3.439999999999999947e+00 4.084611168476336152e-02
3.441000000000000281e+00 4.070207194211755003e-02
3.442000000000000171e+00 4.054400332859486172e-02
3.443000000000000060e+00 4.037394603300264312e-02
3.443999999999999950e+00 4.019481242830980072e-02
3.445000000000000284e+00 4.001001208348804739e-02
3.446000000000000174e+00 3.982306037641928503e-02
3.447000000000000064e+00 3.963724957884633138e-02
3.447999999999999954e+00 3.945535132889305130e-02
3.449000000000000288e+00 3.927941433896695728e-02
3.450000000000000178e+00 3.911064632878357566e-02
3.451000000000000068e+00 3.894939875497842319e-02
3.451999999999999957e+00 3.879521009066723425e-02
3.453000000000000291e+00 3.864694476950700924e-02
3.454000000000000181e+00 3.850295593792617266e-02
3.455000000000000071e+00 3.836131214167350784e-02
3.455999999999999961e+00 3.822005782260312623e-02
3.456999999999999851e+00 3.807748065996924974e-02
3.458000000000000185e+00 3.793239014169984963e-02
3.459000000000000075e+00 3.778432139787386845e-02
3.459999999999999964e+00 3.763370646403169095e-02
3.460999999999999854e+00 3.748194397243481690e-02
3.462000000000000188e+00 3.733135485646266183e-02
3.463000000000000078e+00 3.718503808375157871e-02
3.463999999999999968e+00 3.704663954189285624e-02
3.464999999999999858e+00 3.692004042994924407e-02
3.466000000000000192e+00 3.680902193487840812e-02
3.467000000000000082e+00 3.671692916767187176e-02
3.467999999999999972e+00 3.664637280810619652e-02
3.468999999999999861e+00 3.659900696956705501e-02
3.470000000000000195e+00 3.657540132752227363e-02
3.471000000000000085e+00 3.657502478779121879e-02
3.471999999999999975e+00 3.659632533858783732e-02
3.472999999999999865e+00 3.663691929273603376e-02
3.474000000000000199e+00 3.669384007595134778e-02
3.475000000000000089e+00 3.676384100466881244e-02
3.475999999999999979e+00 3.684372562701484360e-02
3.476999999999999869e+00 3.693062829768477273e-02
3.478000000000000203e+00 3.702226698287210821e-02
3.479000000000000092e+00 3.711709005363966751e-02
3.479999999999999982e+00 3.721435446546755149e-02
3.480999999999999872e+00 3.731410553584581929e-02
3.482000000000000206e+00 3.741705848852536903e-02
3.483000000000000096e+00 3.752440520090327691e-02
3.483999999999999986e+00 3.763759400552246781e-02
3.484999999999999876e+00 3.775806664213186142e-02
3.486000000000000210e+00 3.788704138721397940e-02
3.487000000000000099e+00 3.802531952453205161e-02
3.487999999999999989e+00 3.817316505355908968e-02
3.488999999999999879e+00 3.833027062488774533e-02
3.490000000000000213e+00 3.849580802711113220e-02
3.491000000000000103e+00 3.866856232938227500e-02
3.491999999999999993e+00 3.884711436659892686e-02
3.492999999999999883e+00 3.903006914762332386e-02
3.494000000000000217e+00 3.921626086108043197e-02
3.495000000000000107e+00 3.940493836026269514e-02
3.495999999999999996e+00 3.959588056884075224e-02
3.496999999999999886e+00 3.978941877588954013e-02
3.498000000000000220e+00 3.998637519809094404e-02
3.499000000000000110e+00 4.018791572002964468e-02
3.500000000000000000e+00 4.039533961243320370e-02
3.500999999999999890e+00 4.060985357172637589e-02
3.502000000000000224e+00 4.083236153493557952e-02
3.503000000000000114e+00 4.106329025136275929e-02
3.504000000000000004e+00 4.130251828386406754e-02
3.504999999999999893e+00 4.154936120496894453e-02
3.506000000000000227e+00 4.180269941263983074e-02
3.507000000000000117e+00 4.206110875488252437e-02
3.508000000000000007e+00 4.232306631232633787e-02
3.508999999999999897e+00 4.258712755824187873e-02
3.510000000000000231e+00 4.285209811179386402e-02
3.511000000000000121e+00 4.311710694242939373e-02
3.512000000000000011e+00 4.338162200487394315e-02
3.512999999999999901e+00 4.364537231180586063e-02
3.514000000000000234e+00 4.390817102751515266e-02
3.515000000000000124e+00 4.416969975326105746e-02
3.516000000000000014e+00 4.442926721294553072e-02
3.516999999999999904e+00 4.468554341266713775e-02
3.518000000000000238e+00 4.493637687160228350e-02
3.519000000000000128e+00 4.517867729576233865e-02
3.520000000000000018e+00 4.540840255619574273e-02
3.520999999999999908e+00 4.562064094678174725e-02
3.522000000000000242e+00 4.580981646732322499e-02
3.523000000000000131e+00 4.596994830681618016e-02
3.524000000000000021e+00 4.609495019180030045e-02
3.524999999999999911e+00 4.617897223485754182e-02
3.526000000000000245e+00 4.621668612480482607e-02
3.527000000000000135e+00 4.620354556581297845e-02
3.528000000000000025e+00 4.613597241454895498e-02
3.528999999999999915e+00 4.601149850472128350e-02
3.530000000000000249e+00 4.582883744166703355e-02
3.531000000000000139e+00 4.558788012236285325e-02
3.532000000000000028e+00 4.528968060866940537e-02
3.532999999999999918e+00 4.493637632245920527e-02
3.534000000000000252e+00 4.453109709788355408e-02
3.535000000000000142e+00 4.407784030921856055e-02
3.536000000000000032e+00 4.358132596270410802e-02
3.536999999999999922e+00 4.304685190554306817e-02
3.538000000000000256e+00 4.248011107039789680e-02
3.539000000000000146e+00 4.188702184284357616e-02
3.540000000000000036e+00 4.127357250029367597e-02
3.540999999999999925e+00 4.064565066500403639e-02
3.542000000000000259e+00 4.000890643970987648e-02
3.543000000000000149e+00 3.936862613841207031e-02
3.544000000000000039e+00 3.872963482950229908e-02
3.544999999999999929e+00 3.809624386870927304e-02
3.546000000000000263e+00 3.747218826990201396e-02
3.547000000000000153e+00 3.686061261224034269e-02
3.548000000000000043e+00 3.626405380440657356e-02
3.548999999999999932e+00 3.568444678205876658e-02
3.550000000000000266e+00 3.512312753846363184e-02
3.551000000000000156e+00 3.458086902184068223e-02
3.552000000000000046e+00 3.405791482929985264e-02
3.552999999999999936e+00 3.355404143387098748e-02
3.554000000000000270e+00 3.306865976886032288e-02
3.555000000000000160e+00 3.260093730798552941e-02
3.556000000000000050e+00 3.214994304415390303e-02
3.556999999999999940e+00 3.171479138420822685e-02
3.558000000000000274e+00 3.129478535415611967e-02
3.559000000000000163e+00 3.088952336429986317e-02
3.560000000000000053e+00 3.049896995719222903e-02
3.560999999999999943e+00 3.012346075031861053e-02
3.562000000000000277e+00 2.976365134448104993e-02
3.563000000000000167e+00 2.942041916926824152e-02
3.564000000000000057e+00 2.909471324470374459e-02
3.564999999999999947e+00 2.878738627402970332e-02
3.566000000000000281e+00 2.849903719751245568e-02
3.567000000000000171e+00 2.822986679937675852e-02
3.568000000000000060e+00 2.797957575360484131e-02
3.568999999999999950e+00 2.774731828975644105e-02
3.570000000000000284e+00 2.753173113911149342e-02
3.571000000000000174e+00 2.733097989597450470e-02
3.572000000000000064e+00 2.714287187220573716e-02
3.572999999999999954e+00 2.696498091192398722e-02
3.574000000000000288e+00 2.679478535105032574e-02
3.575000000000000178e+00 2.662977236489429828e-02
3.576000000000000068e+00 2.646753973594238515e-02
3.576999999999999957e+00 2.630584909878114913e-02
3.578000000000000291e+00 2.614264311291895557e-02
3.579000000000000181e+00 2.597604488415135998e-02
3.580000000000000071e+00 2.580432709980984979e-02
3.580999999999999961e+00 2.562586493526758380e-02
3.582000000000000295e+00 2.543909752332880123e-02
3.583000000000000185e+00 2.524249022991915600e-02
3.584000000000000075e+00 2.503453271033546576e-02
3.584999999999999964e+00 2.481375819597570268e-02
3.585999999999999854e+00 2.457882818892241292e-02
3.587000000000000188e+00 2.432865054084677042e-02
3.588000000000000078e+00 2.406253944321319962e-02
3.588999999999999968e+00 2.378039410051739286e-02
3.589999999999999858e+00 2.348288663726167541e-02
3.591000000000000192e+00 2.317161952200368080e-02
3.592000000000000082e+00 2.284922534217476847e-02
3.592999999999999972e+00 2.251938517824617764e-02
3.593999999999999861e+00 2.218674913904180451e-02
3.595000000000000195e+00 2.185675596842091492e-02
3.596000000000000085e+00 2.153537112086156141e-02
3.596999999999999975e+00 2.122876212951185781e-02
3.597999999999999865e+00 2.094296223082513925e-02
3.599000000000000199e+00 2.068354001764948630e-02
3.600000000000000089e+00 2.045533047794079878e-02
3.600999999999999979e+00 2.026225382674248787e-02
3.601999999999999869e+00 2.010720401020314047e-02
3.603000000000000203e+00 1.999202531230510199e-02
3.604000000000000092e+00 1.991756475794235690e-02
3.604999999999999982e+00 1.988377748141634954e-02
3.605999999999999872e+00 1.988982442453354066e-02
3.607000000000000206e+00 1.993418873194383739e-02
3.608000000000000096e+00 2.001476978789337030e-02
3.608999999999999986e+00 2.012897253125889296e-02
3.609999999999999876e+00 2.027374231920529152e-02
3.611000000000000210e+00 2.044563144531583165e-02
3.612000000000000099e+00 2.064084250054735309e-02
3.612999999999999989e+00 2.085527645200402000e-02
3.613999999999999879e+00 2.108461905093533123e-02
3.615000000000000213e+00 2.132444958401602531e-02
3.616000000000000103e+00 2.157038546164029638e-02
3.616999999999999993e+00 2.181825316088265021e-02
3.617999999999999883e+00 2.206429112439943149e-02
3.619000000000000217e+00 2.230533946165246667e-02
3.620000000000000107e+00 2.253906304048323983e-02
3.620999999999999996e+00 2.276412456380113788e-02
3.621999999999999886e+00 2.298032936991085615e-02
3.623000000000000220e+00 2.318872121708381862e-02
3.624000000000000110e+00 2.339162516457037738e-02
3.625000000000000000e+00 2.359260808605187498e-02
3.625999999999999890e+00 2.379638438557084290e-02
3.627000000000000224e+00 2.400861761904431874e-02
3.628000000000000114e+00 2.423568460187209422e-02
3.629000000000000004e+00 2.448436214412197734e-02
3.629999999999999893e+00 2.476147298691994819e-02
3.631000000000000227e+00 2.507350412678604340e-02
3.632000000000000117e+00 2.542624325705963861e-02
3.633000000000000007e+00 2.582442480371341387e-02
3.633999999999999897e+00 2.627145948193092967e-02
3.635000000000000231e+00 2.676922740985406349e-02
3.636000000000000121e+00 2.731797533064260833e-02
3.637000000000000011e+00 2.791631597269416190e-02
3.637999999999999901e+00 2.856132911481631953e-02
3.639000000000000234e+00 2.924875572708446336e-02
3.640000000000000124e+00 2.997324299706944847e-02
3.641000000000000014e+00 3.072865354861526593e-02
3.641999999999999904e+00 3.150837684698918478e-02
3.643000000000000238e+00 3.230563368453243100e-02
3.644000000000000128e+00 3.311377392889246207e-02
3.645000000000000018e+00 3.392651299730459202e-02
3.645999999999999908e+00 3.473811686348470679e-02
3.647000000000000242e+00 3.554352593030148111e-02
3.648000000000000131e+00 3.633842238132568847e-02
3.649000000000000021e+00 3.711922942614472032e-02
3.649999999999999911e+00 3.788304620123952166e-02
3.651000000000000245e+00 3.862754990015584283e-02
3.652000000000000135e+00 3.935087287207104934e-02
3.653000000000000025e+00 4.005145917209808337e-02
3.653999999999999915e+00 4.072792342961136652e-02
3.655000000000000249e+00 4.137890584231185276e-02
3.656000000000000139e+00 4.200295309513802505e-02
3.657000000000000028e+00 4.259838999700927414e-02
3.657999999999999918e+00 4.316323553520975964e-02
3.659000000000000252e+00 4.369510872799884510e-02
3.660000000000000142e+00 4.419118976865694937e-02
3.661000000000000032e+00 4.464822191912086458e-02
3.661999999999999922e+00 4.506257062332097441e-02
3.663000000000000256e+00 4.543034007039212230e-02
3.664000000000000146e+00 4.574755931058159530e-02
3.665000000000000036e+00 4.601040539824636372e-02
3.665999999999999925e+00 4.621545751728985130e-02
3.667000000000000259e+00 4.635997210157560833e-02
3.668000000000000149e+00 4.644212278200844646e-02
3.669000000000000039e+00 4.646122186465884846e-02
3.669999999999999929e+00 4.641785040244141708e-02
3.671000000000000263e+00 4.631391741249486771e-02
3.672000000000000153e+00 4.615263084146285777e-02
3.673000000000000043e+00 4.593835734643319374e-02
3.673999999999999932e+00 4.567640072978416260e-02
3.675000000000000266e+00 4.537270398054486092e-02
3.676000000000000156e+00 4.503350659116168997e-02
3.677000000000000046e+00 4.466501529597396991e-02
3.677999999999999936e+00 4.427309528697283975e-02
3.679000000000000270e+00 4.386304867746965153e-02
3.680000000000000160e+00 4.343949204245913659e-02
3.681000000000000050e+00 4.300635628393058296e-02
3.681999999999999940e+00 4.256697318747275360e-02
3.683000000000000274e+00 4.212427312738221269e-02
3.684000000000000163e+00 4.168100944491197335e-02
3.685000000000000053e+00 4.123999226136750712e-02
3.685999999999999943e+00 4.080428618411975628e-02
3.687000000000000277e+00 4.037732425204944992e-02
3.688000000000000167e+00 3.996294565990381187e-02
3.689000000000000057e+00 3.956531814632197053e-02
3.689999999999999947e+00 3.918874658961151586e-02
3.691000000000000281e+00 3.883742141641186724e-02
3.692000000000000171e+00 3.851509838480747516e-02
3.693000000000000060e+00 3.822477493768860340e-02
3.693999999999999950e+00 3.796840348571497298e-02
3.695000000000000284e+00 3.774665118594044966e-02
3.696000000000000174e+00 3.755878398123505685e-02
3.697000000000000064e+00 3.740266378437699657e-02
3.697999999999999954e+00 3.727486153540261749e-02
3.699000000000000288e+00 3.717087771447506739e-02
3.700000000000000178e+00 3.708546054786147211e-02
3.701000000000000068e+00 3.701296012608258634e-02
3.701999999999999957e+00 3.694768162795146471e-02
3.703000000000000291e+00 3.688421554854322271e-02
3.704000000000000181e+00 3.681770141032409543e-02
3.705000000000000071e+00 3.674403276040886374e-02
3.705999999999999961e+00 3.665996636044040885e-02
3.707000000000000295e+00 3.656314848556387054e-02
3.708000000000000185e+00 3.645206796915995834e-02
3.709000000000000075e+00 3.632597363182876044e-02
3.709999999999999964e+00 3.618472785454984048e-02
3.711000000000000298e+00 3.602864920744948407e-02
3.712000000000000188e+00 3.585833269532443662e-02
3.713000000000000078e+00 3.567448859854131793e-02
3.713999999999999968e+00 3.547778516881787414e-02
3.714999999999999858e+00 3.526871868439419855e-02
3.716000000000000192e+00 3.504755061793701082e-02
3.717000000000000082e+00 3.481427197727950118e-02
3.717999999999999972e+00 3.456863424762219444e-02
3.718999999999999861e+00 3.431023995103323065e-02
3.720000000000000195e+00 3.403865099902297908e-02
3.721000000000000085e+00 3.375353260421579821e-02
3.721999999999999975e+00 3.345480451604847250e-02
3.722999999999999865e+00 3.314276945003626074e-02
3.724000000000000199e+00 3.281821067717023005e-02
3.725000000000000089e+00 3.248242570610087449e-02
3.725999999999999979e+00 3.213722498985593923e-02
3.726999999999999869e+00 3.178484440897522134e-02
3.728000000000000203e+00 3.142781643378916856e-02
3.729000000000000092e+00 3.106877225827562455e-02
3.729999999999999982e+00 3.071023304980984373e-02
3.730999999999999872e+00 3.035437812550611375e-02
3.732000000000000206e+00 3.000285054028538692e-02
3.733000000000000096e+00 2.965657295677470717e-02
3.733999999999999986e+00 2.931567143118554014e-02
3.734999999999999876e+00 2.897946089865003835e-02
3.736000000000000210e+00 2.864654597623351312e-02
3.737000000000000099e+00 2.831500758059033937e-02
3.737999999999999989e+00 2.798268932261106443e-02
3.738999999999999879e+00 2.764751276942872815e-02
3.740000000000000213e+00 2.730782468217358636e-02
3.741000000000000103e+00 2.696270174728617602e-02
3.741999999999999993e+00 2.661219511638488952e-02
3.742999999999999883e+00 2.625745261096986208e-02
3.744000000000000217e+00 2.590071249303171896e-02
3.745000000000000107e+00 2.554515945820086051e-02
3.745999999999999996e+00 2.519464925831182284e-02
3.746999999999999886e+00 2.485337482660293987e-02
3.748000000000000220e+00 2.452546277206330699e-02
3.749000000000000110e+00 2.421461640166274604e-02
3.750000000000000000e+00 2.392381490829811191e-02
3.750999999999999890e+00 2.365514153644499712e-02
3.752000000000000224e+00 2.340973272404598196e-02
3.753000000000000114e+00 2.318785641002578043e-02
3.754000000000000004e+00 2.298909510052737568e-02
3.754999999999999893e+00 2.281257241731742338e-02
3.756000000000000227e+00 2.265719488532020112e-02
3.757000000000000117e+00 2.252183284364139837e-02
3.758000000000000007e+00 2.240542642161472836e-02
3.758999999999999897e+00 2.230698714324249113e-02
3.760000000000000231e+00 2.222551012317130689e-02
3.761000000000000121e+00 2.215982758711829842e-02
3.762000000000000011e+00 2.210845975065912211e-02
3.762999999999999901e+00 2.206948730625236596e-02
3.764000000000000234e+00 2.204048071908180570e-02
3.765000000000000124e+00 2.201855768862633414e-02
3.766000000000000014e+00 2.200051304989809192e-02
3.766999999999999904e+00 2.198301906996124461e-02
3.768000000000000238e+00 2.196289250767149287e-02
3.769000000000000128e+00 2.193733958891264796e-02
3.770000000000000018e+00 2.190418303456425839e-02
3.770999999999999908e+00 2.186204246318301445e-02
3.772000000000000242e+00 2.181041480427551096e-02
3.773000000000000131e+00 2.174970755953724993e-02
3.774000000000000021e+00 2.168116981656301526e-02
3.774999999999999911e+00 2.160676051060937686e-02
3.776000000000000245e+00 2.152897691019376586e-02
3.777000000000000135e+00 2.145062577841887197e-02
3.778000000000000025e+00 2.137456721431713058e-02
3.778999999999999915e+00 2.130347928959511888e-02
3.780000000000000249e+00 2.123963555079414964e-02
3.781000000000000139e+00 2.118471247991588272e-02
3.782000000000000028e+00 2.113967723973244825e-02
3.782999999999999918e+00 2.110472960374878276e-02
3.784000000000000252e+00 2.107930797696103142e-02
3.785000000000000142e+00 2.106216413668896004e-02
3.786000000000000032e+00 2.105148328533238897e-02
3.786999999999999922e+00 2.104506661752763436e-02
3.788000000000000256e+00 2.104052186973312880e-02
3.789000000000000146e+00 2.103548940306784049e-02
3.790000000000000036e+00 2.102785925266275821e-02
3.790999999999999925e+00 2.101595497524055486e-02
3.792000000000000259e+00 2.099870253936856473e-02
3.793000000000000149e+00 2.097570355604942705e-02
3.794000000000000039e+00 2.094726937863610611e-02
3.794999999999999929e+00 2.091435300992780175e-02
3.796000000000000263e+00 2.087843464015476380e-02
3.797000000000000153e+00 2.084134827826196121e-02
3.798000000000000043e+00 2.080508092082020838e-02
3.798999999999999932e+00 2.077156815130229081e-02
3.800000000000000266e+00 2.074253023355292908e-02
3.801000000000000156e+00 2.071935545061016903e-02
3.802000000000000046e+00 2.070303973173689971e-02
3.802999999999999936e+00 2.069422395325153444e-02
3.804000000000000270e+00 2.069326353061521490e-02
3.805000000000000160e+00 2.070038488585065894e-02
3.806000000000000050e+00 2.071583455538389754e-02
3.806999999999999940e+00 2.074003294128105856e-02
3.808000000000000274e+00 2.077371528070321924e-02
3.809000000000000163e+00 2.081800530875795030e-02
3.810000000000000053e+00 2.087443963786342338e-02
3.810999999999999943e+00 2.094489771199108466e-02
3.812000000000000277e+00 2.103148391902445388e-02
3.813000000000000167e+00 2.113633947405737720e-02
3.814000000000000057e+00 2.126142769632451482e-02
3.814999999999999947e+00 2.140829522057922235e-02
3.816000000000000281e+00 2.157786128147368837e-02
3.817000000000000171e+00 2.177025610261660443e-02
3.818000000000000060e+00 2.198473886724586560e-02
3.818999999999999950e+00 2.221967769473813872e-02
3.820000000000000284e+00 2.247265338452191299e-02
3.821000000000000174e+00 2.274061802680334837e-02
3.822000000000000064e+00 2.302017001044191075e-02
3.822999999999999954e+00 2.330783094064630551e-02
3.824000000000000288e+00 2.360036436570542989e-02
3.825000000000000178e+00 2.389506982797992909e-02
3.826000000000000068e+00 2.419000341312802990e-02
3.826999999999999957e+00 2.448411801209671515e-02
3.828000000000000291e+00 2.477727871476572558e-02
3.829000000000000181e+00 2.507017924385348054e-02
3.830000000000000071e+00 2.536414620449669449e-02
3.830999999999999961e+00 2.566089191630916908e-02
3.832000000000000295e+00 2.596218917830557874e-02
3.833000000000000185e+00 2.626960260018583113e-02
3.834000000000000075e+00 2.658421153112275337e-02
3.834999999999999964e+00 2.690646165583467433e-02
3.836000000000000298e+00 2.723605104417275297e-02
3.837000000000000188e+00 2.757195575820181599e-02
3.838000000000000078e+00 2.791250639909501757e-02
3.838999999999999968e+00 2.825554067505502490e-02
3.839999999999999858e+00 2.859858031259939620e-02
3.841000000000000192e+00 2.893900578066833235e-02
3.842000000000000082e+00 2.927422911118667676e-02
3.842999999999999972e+00 2.960178899590376611e-02
3.843999999999999861e+00 2.991941655990256604e-02
3.845000000000000195e+00 3.022505859114648155e-02
3.846000000000000085e+00 3.051684569389372451e-02
3.846999999999999975e+00 3.079305594913577318e-02
3.847999999999999865e+00 3.105205709456979046e-02
3.849000000000000199e+00 3.129229131912590611e-02
3.850000000000000089e+00 3.151223695990364171e-02
3.850999999999999979e+00 3.171041364419096426e-02
3.851999999999999869e+00 3.188541741934364238e-02
3.853000000000000203e+00 3.203595844588259106e-02
3.854000000000000092e+00 3.216092632465200607e-02
3.854999999999999982e+00 3.225946270291303597e-02
3.855999999999999872e+00 3.233104649813833137e-02
3.857000000000000206e+00 3.237556213625837620e-02
3.858000000000000096e+00 3.239335843281557908e-02
3.858999999999999986e+00 3.238530677561950177e-02
3.859999999999999876e+00 3.235280509903407098e-02
3.861000000000000210e+00 3.229777369858176372e-02
3.862000000000000099e+00 3.222262850616513380e-02
3.862999999999999989e+00 3.213022569423755470e-02
3.863999999999999879e+00 3.202380104593870874e-02
3.865000000000000213e+00 3.190691177090147768e-02
3.866000000000000103e+00 3.178336933243949142e-02
3.866999999999999993e+00 3.165718017176843979e-02
3.867999999999999883e+00 3.153247763085766098e-02
3.869000000000000217e+00 3.141343156404959036e-02
3.870000000000000107e+00 3.130412351845904273e-02
3.870999999999999996e+00 3.120838839709758061e-02
3.871999999999999886e+00 3.112964792130596889e-02
3.873000000000000220e+00 3.107069701849328805e-02
3.874000000000000110e+00 3.103350715801269505e-02
3.875000000000000000e+00 3.101903725758333591e-02
3.875999999999999890e+00 3.102710412880036600e-02
3.877000000000000224e+00 3.105633822710724551e-02
3.878000000000000114e+00 3.110419354913325149e-02
3.879000000000000004e+00 3.116710819567315369e-02
3.879999999999999893e+00 3.124071697407182491e-02
3.881000000000000227e+00 3.132015050712744914e-02
3.882000000000000117e+00 3.140039508068491469e-02
3.883000000000000007e+00 3.147665925666683073e-02
3.883999999999999897e+00 3.154470144886327432e-02
3.885000000000000231e+00 3.160110829196498272e-02
3.886000000000000121e+00 3.164345148042722877e-02
3.887000000000000011e+00 3.167034655463231430e-02
3.887999999999999901e+00 3.168136106733555890e-02
3.889000000000000234e+00 3.167681575737930910e-02
3.890000000000000124e+00 3.165749246094719249e-02
3.891000000000000014e+00 3.162430086529563478e-02
3.891999999999999904e+00 3.157795143157537954e-02
3.893000000000000238e+00 3.151868188826321970e-02
3.894000000000000128e+00 3.144608553426976594e-02
3.895000000000000018e+00 3.135905307426575112e-02
3.895999999999999908e+00 3.125586500280960051e-02
3.897000000000000242e+00 3.113436871321347693e-02
3.898000000000000131e+00 3.099227663742538594e-02
3.899000000000000021e+00 3.082748715317066429e-02
3.899999999999999911e+00 3.063842592988498190e-02
3.901000000000000245e+00 3.042433840912794202e-02
3.902000000000000135e+00 3.018551211505073745e-02
3.903000000000000025e+00 2.992339541890095406e-02
3.903999999999999915e+00 2.964059389724897284e-02
3.905000000000000249e+00 2.934076149748599677e-02
3.906000000000000139e+00 2.902838345427318292e-02
3.907000000000000028e+00 2.870848115264172315e-02
3.907999999999999918e+00 2.838630756541406924e-02
3.909000000000000252e+00 2.806701379686978720e-02
3.910000000000000142e+00 2.775537244476392745e-02
3.911000000000000032e+00 2.745558258578708472e-02
3.911999999999999922e+00 2.717113442239199594e-02
3.913000000000000256e+00 2.690477477060201905e-02
3.914000000000000146e+00 2.665854124549658227e-02
3.915000000000000036e+00 2.643383717610812630e-02
3.915999999999999925e+00 2.623155125590503900e-02
3.917000000000000259e+00 2.605214021687715653e-02
3.918000000000000149e+00 2.589574633860808328e-02
3.919000000000000039e+00 2.576226661194241235e-02
3.919999999999999929e+00 2.565141167573204567e-02
3.921000000000000263e+00 2.556271730821924049e-02
3.922000000000000153e+00 2.549557663302428126e-02
3.923000000000000043e+00 2.544923674616950127e-02
3.923999999999999932e+00 2.542279715006311516e-02
3.925000000000000266e+00 2.541519952232406537e-02
3.926000000000000156e+00 2.542524542376002963e-02
3.927000000000000046e+00 2.545158371167286632e-02
3.927999999999999936e+00 2.549272962934193143e-02
3.929000000000000270e+00 2.554707741953584146e-02
3.930000000000000160e+00 2.561292121567278549e-02
3.931000000000000050e+00 2.568846179281171829e-02
3.931999999999999940e+00 2.577180892143750984e-02
3.933000000000000274e+00 2.586097099224695176e-02
3.934000000000000163e+00 2.595385608858401597e-02
3.935000000000000053e+00 2.604826743594789232e-02
3.935999999999999943e+00 2.614192334733121334e-02
3.937000000000000277e+00 2.623250408977404954e-02
3.938000000000000167e+00 2.631774095398681235e-02
3.939000000000000057e+00 2.639553925261068495e-02
3.939999999999999947e+00 2.646415293450064127e-02
3.941000000000000281e+00 2.652234334541246283e-02
3.942000000000000171e+00 2.656952737187224384e-02
3.943000000000000060e+00 2.660588511230536218e-02
3.943999999999999950e+00 2.663239210554025488e-02
3.945000000000000284e+00 2.665075870688163318e-02
3.946000000000000174e+00 2.666329945826715828e-02
3.947000000000000064e+00 2.667272606814794639e-02
3.947999999999999954e+00 2.668191938224551835e-02
3.949000000000000288e+00 2.669368012994558989e-02
3.950000000000000178e+00 2.671052734454486960e-02
3.951000000000000068e+00 2.673453405077822614e-02
3.951999999999999957e+00 2.676724660114223470e-02
3.953000000000000291e+00 2.680964468169008685e-02
3.954000000000000181e+00 2.686217451692598027e-02
3.955000000000000071e+00 2.692480664381007374e-02
3.955999999999999961e+00 2.699710168697291163e-02
3.957000000000000295e+00 2.707827806619618818e-02
3.958000000000000185e+00 2.716726538802010510e-02
3.959000000000000075e+00 2.726275094621103887e-02
3.959999999999999964e+00 2.736318168455549940e-02
3.961000000000000298e+00 2.746677984114048732e-02
3.962000000000000188e+00 2.757154417867843654e-02
3.963000000000000078e+00 2.767524778420624859e-02
3.963999999999999968e+00 2.777545928108556689e-02
3.965000000000000302e+00 2.786955140988340782e-02
3.966000000000000192e+00 2.795475796753394901e-02
3.967000000000000082e+00 2.802824181325471245e-02
3.967999999999999972e+00 2.808715629797719007e-02
3.968999999999999861e+00 2.812874591869946039e-02
3.970000000000000195e+00 2.815042090094122679e-02
3.971000000000000085e+00 2.814985612972157464e-02
3.971999999999999975e+00 2.812505917734175326e-02
3.972999999999999865e+00 2.807442656424648589e-02
3.974000000000000199e+00 2.799679245673931255e-02
3.975000000000000089e+00 2.789143987870448121e-02
3.975999999999999979e+00 2.775812429004749851e-02
3.976999999999999869e+00 2.759703649340728912e-02
3.978000000000000203e+00 2.740878282606576399e-02
3.979000000000000092e+00 2.719434880658597870e-02
3.979999999999999982e+00 2.695503989570886480e-02
3.980999999999999872e+00 2.669242453937085285e-02
3.982000000000000206e+00 2.640827664972622557e-02
3.983000000000000096e+00 2.610452867271180130e-02
3.983999999999999986e+00 2.578324383967485825e-02
3.984999999999999876e+00 2.544659026412031747e-02
3.986000000000000210e+00 2.509686306774895279e-02
3.987000000000000099e+00 2.473651843814299658e-02
3.987999999999999989e+00 2.436821158007883639e-02
3.988999999999999879e+00 2.399486605336261999e-02
3.990000000000000213e+00 2.361970870902755856e-02
3.991000000000000103e+00 2.324628585898624172e-02
3.991999999999999993e+00 2.287843488171636269e-02
3.992999999999999883e+00 2.252019076685472104e-02
3.994000000000000217e+00 2.217565404577006086e-02
3.995000000000000107e+00 2.184878822519768088e-02
3.995999999999999996e+00 2.154320173976677008e-02
3.996999999999999886e+00 2.126189647380531331e-02
3.998000000000000220e+00 2.100705849258256708e-02
3.999000000000000110e+00 2.077990227128996906e-02
4.000000000000000000e+00 2.058058134716956797e-02
4.001000000000000334e+00 2.040816025979117973e-02
4.001999999999999780e+00 2.026072870090572103e-02
4.003000000000000114e+00 2.013557102429095955e-02
4.004000000000000448e+00 2.002940882552793969e-02
4.004999999999999893e+00 1.993866204703053507e-02
4.006000000000000227e+00 1.985975691743053703e-02
4.006999999999999673e+00 1.978936175285959595e-02
4.008000000000000007e+00 1.972460978700377177e-02
4.009000000000000341e+00 1.966323499805387384e-02
4.009999999999999787e+00 1.960363838888950008e-02
4.011000000000000121e+00 1.954488662211567584e-02
4.012000000000000455e+00 1.948661841773919115e-02
4.012999999999999901e+00 1.942893106313738419e-02
4.014000000000000234e+00 1.937221874654216844e-02
4.014999999999999680e+00 1.931702066574280535e-02
4.016000000000000014e+00 1.926386541586492737e-02
4.017000000000000348e+00 1.921315940841036157e-02
4.017999999999999794e+00 1.916511049315438447e-02
4.019000000000000128e+00 1.911969594560939886e-02
4.020000000000000462e+00 1.907668802106365913e-02
4.020999999999999908e+00 1.903569158508065448e-02
4.022000000000000242e+00 1.899622932386963586e-02
4.022999999999999687e+00 1.895784234116422093e-02
4.024000000000000021e+00 1.892020553156377113e-02
4.025000000000000355e+00 1.888324222602216079e-02
4.025999999999999801e+00 1.884725163751492863e-02
4.027000000000000135e+00 1.881303166209422756e-02
4.028000000000000469e+00 1.878197448352181970e-02
4.028999999999999915e+00 1.875614760478132650e-02
4.030000000000000249e+00 1.873833370321080494e-02
4.030999999999999694e+00 1.873202207178485679e-02
4.032000000000000028e+00 1.874132950804457270e-02
4.033000000000000362e+00 1.877086984773882958e-02
4.033999999999999808e+00 1.882554043074103831e-02
4.035000000000000142e+00 1.891024722735548669e-02
4.036000000000000476e+00 1.902958076730460260e-02
4.036999999999999922e+00 1.918745397826988192e-02
4.038000000000000256e+00 1.938671990671676781e-02
4.038999999999999702e+00 1.962883126306821935e-02
4.040000000000000036e+00 1.991353152199303728e-02
4.041000000000000369e+00 2.023867041477194276e-02
4.041999999999999815e+00 2.060012151255495583e-02
4.043000000000000149e+00 2.099187418662470245e-02
4.044000000000000483e+00 2.140627228281672539e-02
4.044999999999999929e+00 2.183438543929223583e-02
4.046000000000000263e+00 2.226652364897363512e-02
4.046999999999999709e+00 2.269281671477076448e-02
4.048000000000000043e+00 2.310380891837509124e-02
4.049000000000000377e+00 2.349102577967904920e-02
4.049999999999999822e+00 2.384745746543595959e-02
4.051000000000000156e+00 2.416790985210900966e-02
4.052000000000000490e+00 2.444921344603272553e-02
4.052999999999999936e+00 2.469029681664390227e-02
4.054000000000000270e+00 2.489207649137830519e-02
4.054999999999999716e+00 2.505724421843786784e-02
4.056000000000000050e+00 2.518993145591575875e-02
4.057000000000000384e+00 2.529531540569109754e-02
4.057999999999999829e+00 2.537918821321832191e-02
4.059000000000000163e+00 2.544751514763916520e-02
4.060000000000000497e+00 2.550603739282585394e-02
4.060999999999999943e+00 2.555992433800457347e-02
4.062000000000000277e+00 2.561349989242268574e-02
4.062999999999999723e+00 2.567005916629824802e-02
4.064000000000000057e+00 2.573178033583235075e-02
4.065000000000000391e+00 2.579972335510593434e-02
4.065999999999999837e+00 2.587392472057568199e-02
4.067000000000000171e+00 2.595355715835441848e-02
4.068000000000000504e+00 2.603713029689081956e-02
4.068999999999999950e+00 2.612276137403518605e-02
4.070000000000000284e+00 2.620842054371140886e-02
4.070999999999999730e+00 2.629222167321342354e-02
4.072000000000000064e+00 2.637264091369350555e-02
4.073000000000000398e+00 2.644875785690239262e-02
4.073999999999999844e+00 2.652039497136151128e-02
4.075000000000000178e+00 2.658822251076638915e-02
4.076000000000000512e+00 2.665375658597813821e-02
4.076999999999999957e+00 2.671928953025536763e-02
4.078000000000000291e+00 2.678772758117938663e-02
4.078999999999999737e+00 2.686235052800656914e-02
4.080000000000000071e+00 2.694651216296560861e-02
4.081000000000000405e+00 2.704330626090290651e-02
4.081999999999999851e+00 2.715525592337130617e-02
4.083000000000000185e+00 2.728399926255375280e-02
4.084000000000000519e+00 2.743008938461337018e-02
4.084999999999999964e+00 2.759288638676961683e-02
4.086000000000000298e+00 2.777055517525807080e-02
4.086999999999999744e+00 2.796018439491621682e-02
4.088000000000000078e+00 2.815800430666820509e-02
4.089000000000000412e+00 2.835966841579327241e-02
4.089999999999999858e+00 2.856055882989692526e-02
4.091000000000000192e+00 2.875611436117599465e-02
4.092000000000000526e+00 2.894210574432185684e-02
4.092999999999999972e+00 2.911488311193108358e-02
4.094000000000000306e+00 2.927156543119368085e-02
4.094999999999999751e+00 2.941015412865254433e-02
4.096000000000000085e+00 2.952960621220272058e-02
4.097000000000000419e+00 2.962983526398411602e-02
4.097999999999999865e+00 2.971167236550473212e-02
4.099000000000000199e+00 2.977678101366227487e-02
4.099999999999999645e+00 2.982751010953580556e-02
4.100999999999999979e+00 2.986673461043349437e-02
4.102000000000000313e+00 2.989767625873966314e-02
4.102999999999999758e+00 2.992370234204567297e-02
4.104000000000000092e+00 2.994815076351990332e-02
4.105000000000000426e+00 2.997415834750623634e-02
4.105999999999999872e+00 3.000452378075730772e-02
4.107000000000000206e+00 3.004163465807452305e-02
4.107999999999999652e+00 3.008739620736685175e-02
4.108999999999999986e+00 3.014322106129044276e-02
4.110000000000000320e+00 3.021001295181757751e-02
4.110999999999999766e+00 3.028819335790641082e-02
4.112000000000000099e+00 3.037772135105715199e-02
4.113000000000000433e+00 3.047810482646485380e-02
4.113999999999999879e+00 3.058843343635442302e-02
4.115000000000000213e+00 3.070739977858862740e-02
4.115999999999999659e+00 3.083333579184719536e-02
4.116999999999999993e+00 3.096425940286711212e-02
4.118000000000000327e+00 3.109792848807773485e-02
4.118999999999999773e+00 3.123190545479851907e-02
4.120000000000000107e+00 3.136363022019959812e-02
4.121000000000000441e+00 3.149049796176887211e-02
4.121999999999999886e+00 3.160991354107859502e-02
4.123000000000000220e+00 3.171934715370260116e-02
4.123999999999999666e+00 3.181637044071523174e-02
4.125000000000000000e+00 3.189866476606836171e-02
4.126000000000000334e+00 3.196407798727533833e-02
4.126999999999999780e+00 3.201062221724534917e-02
4.128000000000000114e+00 3.203652682400164736e-02
4.129000000000000448e+00 3.204026727523924534e-02
4.129999999999999893e+00 3.202061468770599217e-02
4.131000000000000227e+00 3.197665238359782142e-02
4.131999999999999673e+00 3.190777788608971377e-02
4.133000000000000007e+00 3.181367441822906261e-02
4.134000000000000341e+00 3.169429500111111547e-02
4.134999999999999787e+00 3.154979994333521887e-02
4.136000000000000121e+00 3.138054366960793540e-02
4.137000000000000455e+00 3.118706666930115556e-02
4.137999999999999901e+00 3.097012593824150645e-02
4.139000000000000234e+00 3.073079033876558938e-02
4.139999999999999680e+00 3.047051674755309539e-02
4.141000000000000014e+00 3.019126658843648142e-02
4.142000000000000348e+00 2.989560503320215501e-02
4.142999999999999794e+00 2.958674541651321044e-02
4.144000000000000128e+00 2.926854402425987239e-02
4.145000000000000462e+00 2.894542108182191972e-02
4.145999999999999908e+00 2.862219396764449988e-02
4.147000000000000242e+00 2.830384519586300746e-02
4.147999999999999687e+00 2.799522839287407749e-02
4.149000000000000021e+00 2.770074327301182832e-02
4.150000000000000355e+00 2.742401501150412008e-02
4.150999999999999801e+00 2.716761180312560198e-02
4.152000000000000135e+00 2.693281817068128928e-02
4.153000000000000469e+00 2.671952037986375858e-02
4.153999999999999915e+00 2.652617553127587652e-02
4.155000000000000249e+00 2.634993448349606804e-02
4.155999999999999694e+00 2.618684957328656915e-02
4.157000000000000028e+00 2.603220871497989239e-02
4.158000000000000362e+00 2.588090280438583995e-02
4.158999999999999808e+00 2.572788065656700374e-02
4.160000000000000142e+00 2.556857253801766983e-02
4.161000000000000476e+00 2.539928534332416832e-02
4.161999999999999922e+00 2.521752898682778216e-02
4.163000000000000256e+00 2.502223168298085484e-02
4.163999999999999702e+00 2.481383744410420311e-02
4.165000000000000036e+00 2.459426797527876005e-02
4.166000000000000369e+00 2.436677098475543979e-02
4.166999999999999815e+00 2.413563087615353334e-02
4.168000000000000149e+00 2.390582992176321434e-02
4.169000000000000483e+00 2.368264961761304063e-02
4.169999999999999929e+00 2.347127337648592313e-02
4.171000000000000263e+00 2.327643041934606208e-02
4.171999999999999709e+00 2.310208870103876849e-02
4.173000000000000043e+00 2.295121881400493877e-02
4.174000000000000377e+00 2.282564358691157799e-02
4.174999999999999822e+00 2.272600667190139909e-02
4.176000000000000156e+00 2.265179134557774102e-02
4.177000000000000490e+00 2.260143879667649361e-02
4.177999999999999936e+00 2.257250720077318834e-02
4.179000000000000270e+00 2.256189248482658519e-02
4.179999999999999716e+00 2.256605817352624541e-02
4.181000000000000050e+00 2.258125801221843101e-02
4.182000000000000384e+00 2.260374473592668618e-02
4.182999999999999829e+00 2.262995585289280520e-02
4.184000000000000163e+00 2.265665729885351504e-02
4.185000000000000497e+00 2.268106882202418351e-02
4.185999999999999943e+00 2.270095494383445739e-02
4.187000000000000277e+00 2.271470738060999209e-02
4.187999999999999723e+00 2.272141702450606107e-02
4.189000000000000057e+00 2.272093919800408091e-02
4.190000000000000391e+00 2.271394340019059627e-02
4.190999999999999837e+00 2.270193801240747225e-02
4.192000000000000171e+00 2.268724406813296679e-02
4.193000000000000504e+00 2.267292829385967462e-02
4.193999999999999950e+00 2.266266515232693429e-02
4.195000000000000284e+00 2.266056194865979576e-02
4.195999999999999730e+00 2.267093092115304506e-02
4.197000000000000064e+00 2.269804242766570307e-02
4.198000000000000398e+00 2.274587427630611614e-02
4.198999999999999844e+00 2.281788879722569663e-02
4.200000000000000178e+00 2.291684442102370073e-02
4.201000000000000512e+00 2.304465435333477932e-02
4.201999999999999957e+00 2.320227544333797881e-02
4.203000000000000291e+00 2.338965425720093000e-02
4.203999999999999737e+00 2.360571015283947222e-02
4.205000000000000071e+00 2.384836137941302725e-02
4.206000000000000405e+00 2.411458168189787449e-02
4.206999999999999851e+00 2.440051366091030433e-02
4.208000000000000185e+00 2.470163721084025696e-02
4.209000000000000519e+00 2.501295690459576920e-02
4.209999999999999964e+00 2.532926024213035671e-02
4.211000000000000298e+00 2.564538515970667815e-02
4.211999999999999744e+00 2.595647593696168154e-02
4.213000000000000078e+00 2.625822677757315773e-02
4.214000000000000412e+00 2.654705883388149695e-02
4.214999999999999858e+00 2.682024749419174153e-02
4.216000000000000192e+00 2.707594447700668178e-02
4.217000000000000526e+00 2.731314136296615278e-02
4.217999999999999972e+00 2.753153749830197783e-02
4.219000000000000306e+00 2.773136819328684416e-02
4.219999999999999751e+00 2.791321186044335573e-02
4.221000000000000085e+00 2.807778115597184265e-02
4.222000000000000419e+00 2.822574638688044729e-02
4.222999999999999865e+00 2.835760840658875168e-02
4.224000000000000199e+00 2.847361249457085533e-02
4.224999999999999645e+00 2.857373821491833096e-02
4.225999999999999979e+00 2.865773639452136659e-02
4.227000000000000313e+00 2.872523729175210233e-02
4.227999999999999758e+00 2.877584200111292859e-02
4.229000000000000092e+00 2.880927026049848183e-02
4.230000000000000426e+00 2.882545632109479936e-02
4.230999999999999872e+00 2.882462306256031864e-02
4.232000000000000206e+00 2.880732196628511127e-02
4.232999999999999652e+00 2.877444270433969151e-02
4.233999999999999986e+00 2.872718976043682135e-02
4.235000000000000320e+00 2.866704449573476143e-02
4.235999999999999766e+00 2.859573540795027832e-02
4.237000000000000099e+00 2.851521513893938084e-02
4.238000000000000433e+00 2.842761825579757581e-02
4.238999999999999879e+00 2.833523986578996220e-02
4.240000000000000213e+00 2.824047347319300072e-02
4.240999999999999659e+00 2.814569673509024345e-02
4.241999999999999993e+00 2.805314064705178440e-02
4.243000000000000327e+00 2.796471941401397140e-02
4.243999999999999773e+00 2.788182729634825635e-02
4.245000000000000107e+00 2.780517561449369346e-02
4.246000000000000441e+00 2.773466219709461861e-02
4.246999999999999886e+00 2.766934134260903150e-02
4.248000000000000220e+00 2.760750520687880322e-02
4.248999999999999666e+00 2.754687357017618354e-02
4.250000000000000000e+00 2.748491185778653700e-02
4.251000000000000334e+00 2.741919769716800667e-02
4.251999999999999780e+00 2.734782304440949025e-02
4.253000000000000114e+00 2.726971316710861612e-02
4.254000000000000448e+00 2.718488185174007185e-02
4.254999999999999893e+00 2.709451174407833535e-02
4.256000000000000227e+00 2.700086898557672518e-02
4.256999999999999673e+00 2.690706198224609297e-02
4.258000000000000007e+00 2.681663652062590830e-02
4.259000000000000341e+00 2.673310889239526728e-02
4.259999999999999787e+00 2.665946638701831642e-02
4.261000000000000121e+00 2.659772026812553397e-02
4.262000000000000455e+00 2.654855425606233998e-02
4.262999999999999901e+00 2.651112581424721129e-02
4.264000000000000234e+00 2.648302814988069340e-02
4.264999999999999680e+00 2.646043891212565558e-02
4.266000000000000014e+00 2.643839742341887525e-02
4.267000000000000348e+00 2.641120321566439028e-02
4.267999999999999794e+00 2.637285866878814541e-02
4.269000000000000128e+00 2.631754452583407594e-02
4.270000000000000462e+00 2.624004943171748955e-02
4.270999999999999908e+00 2.613611635469597141e-02
4.272000000000000242e+00 2.600271561948447330e-02
4.272999999999999687e+00 2.583818842877550620e-02
4.274000000000000021e+00 2.564228714706178261e-02
4.275000000000000355e+00 2.541609967532227482e-02
4.275999999999999801e+00 2.516190666594989717e-02
4.277000000000000135e+00 2.488293526254697213e-02
4.278000000000000469e+00 2.458308637168125227e-02
4.278999999999999915e+00 2.426661731589384655e-02
4.280000000000000249e+00 2.393783801029890010e-02
4.280999999999999694e+00 2.360083200117191887e-02
4.282000000000000028e+00 2.325921606524631799e-02
4.283000000000000362e+00 2.291598010747549624e-02
4.283999999999999808e+00 2.257337961110088623e-02
4.285000000000000142e+00 2.223293486177124051e-02
4.286000000000000476e+00 2.189549173105382468e-02
4.286999999999999922e+00 2.156134717774216975e-02
4.288000000000000256e+00 2.123044321421137942e-02
4.288999999999999702e+00 2.090255977762567330e-02
4.290000000000000036e+00 2.057753841783550516e-02
4.291000000000000369e+00 2.025544429054705262e-02
4.291999999999999815e+00 1.993674148580436983e-02
4.293000000000000149e+00 1.962234354695046798e-02
4.294000000000000483e+00 1.931364057285088823e-02
4.294999999999999929e+00 1.901243351835955539e-02
4.296000000000000263e+00 1.872082265099114795e-02
4.296999999999999709e+00 1.844105587127502915e-02
4.298000000000000043e+00 1.817535649646640980e-02
4.299000000000000377e+00 1.792578430771178330e-02
4.299999999999999822e+00 1.769411460899951091e-02
4.301000000000000156e+00 1.748177561529319982e-02
4.302000000000000490e+00 1.728984540639720915e-02
4.302999999999999936e+00 1.711907673885165737e-02
4.304000000000000270e+00 1.696996438433171980e-02
4.304999999999999716e+00 1.684281791289147373e-02
4.306000000000000050e+00 1.673782047807087503e-02
4.307000000000000384e+00 1.665506554641032338e-02
4.307999999999999829e+00 1.659456064850060864e-02
4.309000000000000163e+00 1.655618400494602085e-02
4.310000000000000497e+00 1.653961494931000670e-02
4.310999999999999943e+00 1.654424764303955714e-02
4.312000000000000277e+00 1.656909505662056484e-02
4.312999999999999723e+00 1.661266996882629701e-02
4.314000000000000057e+00 1.667290925483822656e-02
4.315000000000000391e+00 1.674713059018019534e-02
4.315999999999999837e+00 1.683199785719814018e-02
4.317000000000000171e+00 1.692355672712302084e-02
4.318000000000000504e+00 1.701732331066138637e-02
4.318999999999999950e+00 1.710843058481308770e-02
4.320000000000000284e+00 1.719182799693470473e-02
4.320999999999999730e+00 1.726255253690945485e-02
4.322000000000000064e+00 1.731603778483536971e-02
4.323000000000000398e+00 1.734845502396821157e-02
4.323999999999999844e+00 1.735706091398008660e-02
4.325000000000000178e+00 1.734051547937943277e-02
4.326000000000000512e+00 1.729913847983546166e-02
4.326999999999999957e+00 1.723505135448800615e-02
4.328000000000000291e+00 1.715218435535294586e-02
4.328999999999999737e+00 1.705613199740564287e-02
4.330000000000000071e+00 1.695382722317507335e-02
4.331000000000000405e+00 1.685312387930948050e-02
4.331999999999999851e+00 1.676221919934706844e-02
4.333000000000000185e+00 1.668908101957776446e-02
4.334000000000000519e+00 1.664084805355951768e-02
4.334999999999999964e+00 1.662333335140966581e-02
4.336000000000000298e+00 1.664063463310320318e-02
4.336999999999999744e+00 1.669490952411539428e-02
4.338000000000000078e+00 1.678632782956959030e-02
4.339000000000000412e+00 1.691320062713639813e-02
4.339999999999999858e+00 1.707224060114232930e-02
4.341000000000000192e+00 1.725892292575850751e-02
4.342000000000000526e+00 1.746791326439491379e-02
4.342999999999999972e+00 1.769347991642289050e-02
4.344000000000000306e+00 1.792986148775561200e-02
4.344999999999999751e+00 1.817157863579735994e-02
4.346000000000000085e+00 1.841361278121470338e-02
4.347000000000000419e+00 1.865151854680979424e-02
4.347999999999999865e+00 1.888142672098498676e-02
4.349000000000000199e+00 1.910000366725888091e-02
4.350000000000000533e+00 1.930438095335370446e-02
4.350999999999999979e+00 1.949206398100137433e-02
4.352000000000000313e+00 1.966091204260645570e-02
4.352999999999999758e+00 1.980911279209038311e-02
4.354000000000000092e+00 1.993522649663488633e-02
4.355000000000000426e+00 2.003829322563558876e-02
4.355999999999999872e+00 2.011796211414729890e-02
4.357000000000000206e+00 2.017461768336194922e-02
4.357999999999999652e+00 2.020951186494783156e-02
4.358999999999999986e+00 2.022484471657515215e-02
4.360000000000000320e+00 2.022376720532019501e-02
4.360999999999999766e+00 2.021033062714277379e-02
4.362000000000000099e+00 2.018932016792839360e-02
4.363000000000000433e+00 2.016604753884395848e-02
4.363999999999999879e+00 2.014605890050753800e-02
4.365000000000000213e+00 2.013482082313421823e-02
4.365999999999999659e+00 2.013739903856721219e-02
4.366999999999999993e+00 2.015814782122445775e-02
4.368000000000000327e+00 2.020042792632834386e-02
4.368999999999999773e+00 2.026642912338364605e-02
4.370000000000000107e+00 2.035704133638981464e-02
4.371000000000000441e+00 2.047183444532512872e-02
4.371999999999999886e+00 2.060915473080833157e-02
4.373000000000000220e+00 2.076628217308245511e-02
4.373999999999999666e+00 2.093969209961779598e-02
4.375000000000000000e+00 2.112534270646741069e-02
4.376000000000000334e+00 2.131900017137182066e-02
4.376999999999999780e+00 2.151654926834191059e-02
4.378000000000000114e+00 2.171425502611929945e-02
4.379000000000000448e+00 2.190896285859366202e-02
4.379999999999999893e+00 2.209822413479810288e-02
4.381000000000000227e+00 2.228033170516827838e-02
4.381999999999999673e+00 2.245428803227404388e-02
4.383000000000000007e+00 2.261970420090735068e-02
4.384000000000000341e+00 2.277665220628210738e-02
4.384999999999999787e+00 2.292548822077756371e-02
4.386000000000000121e+00 2.306666026608598929e-02
4.387000000000000455e+00 2.320054978594997958e-02
4.387999999999999901e+00 2.332732524631234150e-02
4.389000000000000234e+00 2.344684312318718808e-02
4.389999999999999680e+00 2.355858575372786826e-02
4.391000000000000014e+00 2.366165313200496029e-02
4.392000000000000348e+00 2.375479986672006730e-02
4.392999999999999794e+00 2.383649260931580346e-02
4.394000000000000128e+00 2.390500537941143283e-02
4.395000000000000462e+00 2.395853202693253373e-02
4.395999999999999908e+00 2.399531175236474523e-02
4.397000000000000242e+00 2.401373515465572359e-02
4.397999999999999687e+00 2.401245975776529831e-02
4.399000000000000021e+00 2.399047795074584280e-02
4.400000000000000355e+00 2.394718874670296802e-02
4.400999999999999801e+00 2.388241690874647397e-02
4.402000000000000135e+00 2.379642255030959413e-02
4.403000000000000469e+00 2.368989516227095610e-02
4.403999999999999915e+00 2.356390337981515912e-02
4.405000000000000249e+00 2.341986377852032716e-02
4.405999999999999694e+00 2.325948504403953579e-02
4.407000000000000028e+00 2.308472311189564696e-02
4.408000000000000362e+00 2.289770976080760662e-02
4.408999999999999808e+00 2.270068968322833808e-02
4.410000000000000142e+00 2.249593094569010340e-02
4.411000000000000476e+00 2.228560842943735215e-02
4.411999999999999922e+00 2.207170147800961019e-02
4.413000000000000256e+00 2.185584528516821765e-02
4.413999999999999702e+00 2.163919226272906920e-02
4.415000000000000036e+00 2.142229638166360736e-02
4.416000000000000369e+00 2.120501643362635719e-02
4.416999999999999815e+00 2.098647710808577635e-02
4.418000000000000149e+00 2.076509158840314506e-02
4.419000000000000483e+00 2.053867603063679742e-02
4.419999999999999929e+00 2.030464177222151070e-02
4.421000000000000263e+00 2.006025335392612116e-02
4.421999999999999709e+00 1.980295527058974908e-02
4.423000000000000043e+00 1.953072799724570388e-02
4.424000000000000377e+00 1.924242595787361426e-02
4.424999999999999822e+00 1.893806601778411439e-02
4.426000000000000156e+00 1.861902776682497138e-02
4.427000000000000490e+00 1.828811775481583093e-02
4.427999999999999936e+00 1.794945181251362404e-02
4.429000000000000270e+00 1.760824292379450928e-02
4.429999999999999716e+00 1.727040101514501144e-02
4.431000000000000050e+00 1.694206940752336979e-02
4.432000000000000384e+00 1.662911905323977840e-02
4.432999999999999829e+00 1.633664249013230818e-02
4.434000000000000163e+00 1.606855142803593692e-02
4.435000000000000497e+00 1.582728716811310915e-02
4.435999999999999943e+00 1.561369816383553766e-02
4.437000000000000277e+00 1.542706822693331627e-02
4.437999999999999723e+00 1.526529414208025424e-02
4.439000000000000057e+00 1.512517724597997604e-02
4.440000000000000391e+00 1.500278766680509558e-02
4.440999999999999837e+00 1.489384088263844864e-02
4.442000000000000171e+00 1.479404618236443945e-02
4.443000000000000504e+00 1.469939221262670480e-02
4.443999999999999950e+00 1.460637885326865337e-02
4.445000000000000284e+00 1.451215095063229654e-02
4.445999999999999730e+00 1.441458319332756741e-02
4.447000000000000064e+00 1.431231986287289162e-02
4.448000000000000398e+00 1.420476919307301841e-02
4.448999999999999844e+00 1.409207048806587759e-02
4.450000000000000178e+00 1.397506869277064835e-02
4.451000000000000512e+00 1.385525254826289708e-02
4.451999999999999957e+00 1.373464800228434667e-02
4.453000000000000291e+00 1.361569303134898060e-02
4.453999999999999737e+00 1.350104733113026423e-02
4.455000000000000071e+00 1.339337581968734134e-02
4.456000000000000405e+00 1.329508350405561069e-02
4.456999999999999851e+00 1.320805792739817783e-02
4.458000000000000185e+00 1.313343260980846285e-02
4.459000000000000519e+00 1.307144125791664946e-02
4.459999999999999964e+00 1.302135476518102505e-02
4.461000000000000298e+00 1.298154518591090878e-02
4.461999999999999744e+00 1.294968358752605041e-02
4.463000000000000078e+00 1.292302413070176535e-02
4.464000000000000412e+00 1.289877035683618597e-02
4.464999999999999858e+00 1.287443158048513434e-02
4.466000000000000192e+00 1.284816107441654268e-02
4.467000000000000526e+00 1.281900830397603164e-02
4.467999999999999972e+00 1.278701702359112333e-02
4.469000000000000306e+00 1.275323688215472019e-02
4.469999999999999751e+00 1.271956893698714640e-02
4.471000000000000085e+00 1.268853330135704879e-02
4.472000000000000419e+00 1.266296807917613974e-02
4.472999999999999865e+00 1.264570439811030581e-02
4.474000000000000199e+00 1.263928881521629230e-02
4.475000000000000533e+00 1.264575186002991555e-02
4.475999999999999979e+00 1.266645265805705321e-02
4.477000000000000313e+00 1.270199934595173628e-02
4.477999999999999758e+00 1.275225128752594320e-02
4.479000000000000092e+00 1.281637327586475014e-02
4.480000000000000426e+00 1.289292873211111967e-02
4.480999999999999872e+00 1.298001988262192409e-02
4.482000000000000206e+00 1.307544773762145396e-02
4.482999999999999652e+00 1.317687065459534866e-02
4.483999999999999986e+00 1.328197571622317073e-02
4.485000000000000320e+00 1.338864784451111387e-02
4.485999999999999766e+00 1.349512947686516695e-02
4.487000000000000099e+00 1.360014000569741664e-02
4.488000000000000433e+00 1.370294921855668736e-02
4.488999999999999879e+00 1.380339796906199235e-02
4.490000000000000213e+00 1.390181629511563245e-02
4.490999999999999659e+00 1.399887603695897098e-02
4.491999999999999993e+00 1.409537275333174952e-02
4.493000000000000327e+00 1.419196001122319598e-02
4.493999999999999773e+00 1.428886153589292371e-02
4.495000000000000107e+00 1.438564164313372792e-02
4.496000000000000441e+00 1.448101081301915449e-02
4.496999999999999886e+00 1.457275274172744640e-02
4.498000000000000220e+00 1.465774932346547953e-02
4.498999999999999666e+00 1.473212844077686004e-02
4.500000000000000000e+00 1.479149971687856481e-02
4.501000000000000334e+00 1.483125848910153352e-02
4.501999999999999780e+00 1.484691352984534619e-02
4.503000000000000114e+00 1.483439625387964443e-02
4.504000000000000448e+00 1.479031320692720565e-02
4.504999999999999893e+00 1.471212890210579251e-02
4.506000000000000227e+00 1.459823170302276298e-02
4.506999999999999673e+00 1.444795778997146583e-02
4.508000000000000007e+00 1.426151719874745906e-02
4.509000000000000341e+00 1.403989371153471256e-02
4.509999999999999787e+00 1.378472295017340622e-02
4.511000000000000121e+00 1.349815190355669811e-02
4.512000000000000455e+00 1.318271477343377872e-02
4.512999999999999901e+00 1.284120531240224086e-02
4.514000000000000234e+00 1.247657612734701278e-02
4.514999999999999680e+00 1.209181409222017355e-02
4.516000000000000014e+00 1.168983899105361171e-02
4.517000000000000348e+00 1.127340925797000459e-02
4.517999999999999794e+00 1.084506392323489679e-02
4.519000000000000128e+00 1.040708343535627287e-02
4.520000000000000462e+00 9.961513428971943002e-03
4.520999999999999908e+00 9.510217042367897014e-03
4.522000000000000242e+00 9.054983934674382118e-03
4.522999999999999687e+00 8.597666082571123886e-03
4.524000000000000021e+00 8.140324189296204577e-03
4.525000000000000355e+00 7.685375959884973088e-03
4.525999999999999801e+00 7.235707193188227644e-03
4.527000000000000135e+00 6.794744186529563627e-03
4.528000000000000469e+00 6.366446802944197673e-03
4.528999999999999915e+00 5.955251527358324491e-03
4.530000000000000249e+00 5.565935802587904276e-03
4.530999999999999694e+00 5.203449369599024744e-03
4.532000000000000028e+00 4.872686685459742123e-03
4.533000000000000362e+00 4.578247572937779383e-03
4.533999999999999808e+00 4.324208101018216753e-03
4.535000000000000142e+00 4.113887360556350500e-03
4.536000000000000476e+00 3.949646107250397165e-03
4.536999999999999922e+00 3.832692460497134739e-03
4.538000000000000256e+00 3.762953184695753787e-03
4.538999999999999702e+00 3.738975673890534805e-03
4.540000000000000036e+00 3.757868165067900033e-03
4.541000000000000369e+00 3.815321116462275144e-03
4.541999999999999815e+00 3.905708023569637918e-03
4.543000000000000149e+00 4.022233549503713423e-03
4.544000000000000483e+00 4.157175532920647648e-03
4.544999999999999929e+00 4.302200427967767075e-03
4.546000000000000263e+00 4.448743230195065061e-03
4.546999999999999709e+00 4.588426326521367719e-03
4.548000000000000043e+00 4.713514409033667425e-03
4.549000000000000377e+00 4.817359433449202970e-03
4.549999999999999822e+00 4.894840621661704014e-03
4.551000000000000156e+00 4.942723463940777717e-03
4.552000000000000490e+00 4.959954794477567860e-03
4.552999999999999936e+00 4.947833456239990671e-03
4.554000000000000270e+00 4.910066893452110295e-03
4.554999999999999716e+00 4.852647097125707513e-03
4.556000000000000050e+00 4.783597051517182557e-03
4.557000000000000384e+00 4.712565565071639810e-03
4.557999999999999829e+00 4.650288713129929925e-03
4.559000000000000163e+00 4.607951666143840497e-03
4.560000000000000497e+00 4.596496094958895176e-03
4.560999999999999943e+00 4.625941833779493098e-03
4.562000000000000277e+00 4.704755397995636149e-03
4.562999999999999723e+00 4.839314348293950047e-03
4.564000000000000057e+00 5.033541141947678321e-03
4.565000000000000391e+00 5.288710152855074370e-03
4.565999999999999837e+00 5.603453251760094969e-03
4.567000000000000171e+00 5.973953353195519435e-03
4.568000000000000504e+00 6.394319167675949385e-03
4.568999999999999950e+00 6.857086693392922157e-03
4.570000000000000284e+00 7.353798526864088747e-03
4.570999999999999730e+00 7.875637291045530994e-03
4.572000000000000064e+00 8.414028987331786252e-03
4.573000000000000398e+00 8.961193824296703053e-03
4.573999999999999844e+00 9.510578396006207427e-03
4.575000000000000178e+00 1.005714721626986899e-02
4.576000000000000512e+00 1.059754241880752137e-02
4.576999999999999957e+00 1.113004710175702350e-02
4.578000000000000291e+00 1.165444329554137307e-02
4.578999999999999737e+00 1.217172114703562839e-02
4.580000000000000071e+00 1.268371200150645271e-02
4.581000000000000405e+00 1.319269408162759318e-02
4.581999999999999851e+00 1.370098640980588721e-02
4.583000000000000185e+00 1.421059847847160572e-02
4.584000000000000519e+00 1.472295934525564252e-02
4.584999999999999964e+00 1.523874934457004893e-02
4.586000000000000298e+00 1.575782100409538894e-02
4.586999999999999744e+00 1.627924773097093672e-02
4.588000000000000078e+00 1.680144332705293259e-02
4.589000000000000412e+00 1.732235485311355017e-02
4.589999999999999858e+00 1.783971597605506568e-02
4.591000000000000192e+00 1.835131071379626777e-02
4.592000000000000526e+00 1.885520841896838606e-02
4.592999999999999972e+00 1.934994798901004676e-02
4.594000000000000306e+00 1.983466661429390127e-02
4.594999999999999751e+00 2.030910370594510989e-02
4.596000000000000085e+00 2.077350012013227595e-02
4.597000000000000419e+00 2.122840756159716583e-02
4.597999999999999865e+00 2.167442561437863888e-02
4.599000000000000199e+00 2.211191414740370717e-02
4.600000000000000533e+00 2.254072860065756134e-02
4.600999999999999979e+00 2.296000287474146348e-02
4.602000000000000313e+00 2.336805423247208940e-02
4.602999999999999758e+00 2.376237731849449239e-02
4.604000000000000092e+00 2.413977339303740102e-02
4.605000000000000426e+00 2.449656928874344858e-02
4.605999999999999872e+00 2.482889853045973719e-02
4.607000000000000206e+00 2.513301659976797595e-02
4.608000000000000540e+00 2.540560389295149976e-02
4.608999999999999986e+00 2.564401807687670745e-02
4.610000000000000320e+00 2.584648851986885362e-02
4.610999999999999766e+00 2.601222274152691430e-02
4.612000000000000099e+00 2.614142719012166327e-02
4.613000000000000433e+00 2.623524630521635939e-02
4.613999999999999879e+00 2.629562182649853794e-02
4.615000000000000213e+00 2.632510899287969844e-02
4.615999999999999659e+00 2.632667016763968332e-02
4.616999999999999993e+00 2.630344568194073473e-02
4.618000000000000327e+00 2.625857266386706287e-02
4.618999999999999773e+00 2.619502400307354220e-02
4.620000000000000107e+00 2.611550605493655544e-02
4.621000000000000441e+00 2.602238963099175878e-02
4.621999999999999886e+00 2.591772335380256725e-02
4.623000000000000220e+00 2.580324795132266785e-02
4.623999999999999666e+00 2.568043757399516777e-02
4.625000000000000000e+00 2.555056618967462348e-02
4.626000000000000334e+00 2.541473707010622959e-02
4.626999999999999780e+00 2.527390001010999115e-02
4.628000000000000114e+00 2.512883871879901393e-02
4.629000000000000448e+00 2.498011822443721441e-02
4.629999999999999893e+00 2.482803240502571077e-02
4.631000000000000227e+00 2.467249466749129455e-02
4.631999999999999673e+00 2.451294357865804047e-02
4.633000000000000007e+00 2.434825158445680371e-02
4.634000000000000341e+00 2.417668923596606734e-02
4.634999999999999787e+00 2.399589685135394487e-02
4.636000000000000121e+00 2.380295368430085726e-02
4.637000000000000455e+00 2.359450493930177056e-02
4.637999999999999901e+00 2.336694264454920039e-02
4.639000000000000234e+00 2.311664507390701062e-02
4.639999999999999680e+00 2.284023241119181175e-02
4.641000000000000014e+00 2.253482256019970903e-02
4.642000000000000348e+00 2.219826803814922006e-02
4.642999999999999794e+00 2.182932331309662272e-02
4.644000000000000128e+00 2.142777197924185251e-02
4.645000000000000462e+00 2.099445486732905153e-02
4.645999999999999908e+00 2.053125067855079283e-02
4.647000000000000242e+00 2.004098617917967826e-02
4.647999999999999687e+00 1.952728803795911183e-02
4.649000000000000021e+00 1.899443412421772739e-02
4.650000000000000355e+00 1.844718228659963932e-02
4.650999999999999801e+00 1.789058847762806451e-02
4.652000000000000135e+00 1.732981716240909395e-02
4.653000000000000469e+00 1.676995747715990734e-02
4.653999999999999915e+00 1.621581376407779315e-02
4.655000000000000249e+00 1.567169985652350217e-02
4.655999999999999694e+00 1.514121789110051131e-02
4.657000000000000028e+00 1.462705070519948990e-02
4.658000000000000362e+00 1.413078516818189710e-02
4.658999999999999808e+00 1.365280142733779276e-02
4.660000000000000142e+00 1.319227307082296297e-02
4.661000000000000476e+00 1.274727725517775176e-02
4.661999999999999922e+00 1.231503783231746238e-02
4.663000000000000256e+00 1.189230767891548066e-02
4.663999999999999702e+00 1.147585283396496299e-02
4.665000000000000036e+00 1.106297081984587358e-02
4.666000000000000369e+00 1.065200284945752932e-02
4.666999999999999815e+00 1.024277576437971835e-02
4.668000000000000149e+00 9.836881017932286309e-03
4.669000000000000483e+00 9.437773020750812522e-03
4.669999999999999929e+00 9.050649932561161126e-03
4.671000000000000263e+00 8.682134598794034527e-03
4.671999999999999709e+00 8.339777823604311094e-03
4.673000000000000043e+00 8.031434078120557388e-03
4.674000000000000377e+00 7.764601099089168609e-03
4.674999999999999822e+00 7.545761279818026177e-03
4.676000000000000156e+00 7.379808628260253571e-03
4.677000000000000490e+00 7.269602853858064991e-03
4.677999999999999936e+00 7.215699500249131079e-03
4.679000000000000270e+00 7.216258298183883535e-03
4.679999999999999716e+00 7.267141111045776272e-03
4.681000000000000050e+00 7.362174131859283883e-03
4.682000000000000384e+00 7.493568219824779837e-03
4.682999999999999829e+00 7.652431424492883889e-03
4.684000000000000163e+00 7.829359747091525074e-03
4.685000000000000497e+00 8.015036961179828126e-03
4.685999999999999943e+00 8.200804633888583023e-03
4.687000000000000277e+00 8.379155186186268769e-03
4.687999999999999723e+00 8.544114497894031782e-03
4.689000000000000057e+00 8.691458287194350762e-03
4.690000000000000391e+00 8.818778785199852394e-03
4.690999999999999837e+00 8.925363730633134249e-03
4.692000000000000171e+00 9.011960768721219775e-03
4.693000000000000504e+00 9.080428864516853701e-03
4.693999999999999950e+00 9.133335973420853710e-03
4.695000000000000284e+00 9.173532035996034145e-03
4.695999999999999730e+00 9.203814997400075124e-03
4.697000000000000064e+00 9.226657625631953449e-03
4.698000000000000398e+00 9.244058956147721204e-03
4.698999999999999844e+00 9.257516331747372984e-03
4.700000000000000178e+00 9.268091219064227698e-03
4.701000000000000512e+00 9.276563049993481400e-03
4.701999999999999957e+00 9.283602349035715434e-03
4.703000000000000291e+00 9.289938791928131767e-03
4.703999999999999737e+00 9.296505341626995836e-03
4.705000000000000071e+00 9.304513680925725894e-03
4.706000000000000405e+00 9.315496876783218444e-03
4.706999999999999851e+00 9.331269845580022343e-03
4.708000000000000185e+00 9.353873968539941353e-03
4.709000000000000519e+00 9.385475813229080325e-03
4.709999999999999964e+00 9.428282613510304694e-03
4.711000000000000298e+00 9.484431065519799420e-03
4.711999999999999744e+00 9.555917566627120802e-03
4.713000000000000078e+00 9.644524750720381498e-03
4.714000000000000412e+00 9.751774778930617435e-03
4.714999999999999858e+00 9.878906727969883825e-03
4.716000000000000192e+00 1.002685234239755405e-02
4.717000000000000526e+00 1.019624334694177459e-02
4.717999999999999972e+00 1.038740686610140594e-02
4.719000000000000306e+00 1.060037436382286688e-02
4.719999999999999751e+00 1.083488519179684473e-02
4.721000000000000085e+00 1.109039764770556290e-02
4.722000000000000419e+00 1.136606067772875581e-02
4.722999999999999865e+00 1.166071769980261963e-02
4.724000000000000199e+00 1.197284397606803406e-02
4.725000000000000533e+00 1.230048053369865724e-02
4.725999999999999979e+00 1.264118947895666832e-02
4.727000000000000313e+00 1.299201099898449410e-02
4.727999999999999758e+00 1.334943272126931646e-02
4.729000000000000092e+00 1.370942231437612471e-02
4.730000000000000426e+00 1.406748621399390650e-02
4.730999999999999872e+00 1.441877857954967056e-02
4.732000000000000206e+00 1.475823849567378145e-02
4.733000000000000540e+00 1.508076411770568372e-02
4.733999999999999986e+00 1.538138184159349928e-02
4.735000000000000320e+00 1.565542798172313982e-02
4.735999999999999766e+00 1.589871119398347799e-02
4.737000000000000099e+00 1.610766553764024500e-02
4.738000000000000433e+00 1.627949010476051339e-02
4.738999999999999879e+00 1.641225591693363031e-02
4.740000000000000213e+00 1.650497797174541731e-02
4.740999999999999659e+00 1.655763646408428200e-02
4.741999999999999993e+00 1.657113604808254856e-02
4.743000000000000327e+00 1.654719240235770841e-02
4.743999999999999773e+00 1.648817585027001487e-02
4.745000000000000107e+00 1.639688650928076627e-02
4.746000000000000441e+00 1.627631337040386095e-02
4.746999999999999886e+00 1.612940196320260602e-02
4.748000000000000220e+00 1.595887170772993316e-02
4.748999999999999666e+00 1.576709616594179977e-02
4.750000000000000000e+00 1.555608158461049308e-02
4.751000000000000334e+00 1.532750943484588110e-02
4.751999999999999780e+00 1.508286886540188831e-02
4.753000000000000114e+00 1.482361437882492340e-02
4.754000000000000448e+00 1.455131455537570298e-02
4.754999999999999893e+00 1.426779490274793574e-02
4.756000000000000227e+00 1.397521020138505973e-02
4.756999999999999673e+00 1.367606879224396096e-02
4.758000000000000007e+00 1.337319956417001854e-02
4.759000000000000341e+00 1.306967262116786287e-02
4.759999999999999787e+00 1.276869680140383864e-02
4.761000000000000121e+00 1.247352453631094850e-02
4.762000000000000455e+00 1.218733919090865016e-02
4.762999999999999901e+00 1.191318049630954792e-02
4.764000000000000234e+00 1.165388217300879214e-02
4.764999999999999680e+00 1.141200408291995899e-02
4.766000000000000014e+00 1.118979741286312002e-02
4.767000000000000348e+00 1.098916431721660980e-02
4.767999999999999794e+00 1.081162693187220220e-02
4.769000000000000128e+00 1.065830304218736042e-02
4.770000000000000462e+00 1.052987489177938628e-02
4.770999999999999908e+00 1.042659276862339425e-02
4.772000000000000242e+00 1.034823169912922440e-02
4.772999999999999687e+00 1.029409709196414842e-02
4.774000000000000021e+00 1.026300055549892766e-02
4.775000000000000355e+00 1.025326488961910039e-02
4.775999999999999801e+00 1.026273874487318265e-02
4.777000000000000135e+00 1.028883320019747041e-02
4.778000000000000469e+00 1.032856937409016608e-02
4.778999999999999915e+00 1.037866930355663131e-02
4.780000000000000249e+00 1.043565422013822616e-02
4.780999999999999694e+00 1.049599526487731901e-02
4.782000000000000028e+00 1.055625022429156415e-02
4.783000000000000362e+00 1.061321968711901285e-02
4.783999999999999808e+00 1.066408702344293601e-02
4.785000000000000142e+00 1.070653851252801290e-02
4.786000000000000476e+00 1.073885278867501084e-02
4.786999999999999922e+00 1.075995150217659915e-02
4.788000000000000256e+00 1.076941099819287220e-02
4.788999999999999702e+00 1.076745598766879961e-02
4.790000000000000036e+00 1.075490040291742812e-02
4.791000000000000369e+00 1.073307324267689863e-02
4.791999999999999815e+00 1.070373981193895041e-02
4.793000000000000149e+00 1.066898597973125681e-02
4.794000000000000483e+00 1.063111601228568237e-02
4.794999999999999929e+00 1.059251874716131067e-02
4.796000000000000263e+00 1.055555734511455165e-02
4.796999999999999709e+00 1.052244081284871118e-02
4.798000000000000043e+00 1.049512371989908509e-02
4.799000000000000377e+00 1.047524132101615782e-02
4.799999999999999822e+00 1.046407217446218563e-02
4.801000000000000156e+00 1.046255433043266972e-02
4.802000000000000490e+00 1.047132805255343233e-02
4.802999999999999936e+00 1.049083499539317857e-02
4.804000000000000270e+00 1.052140386229208011e-02
4.804999999999999716e+00 1.056333591035948059e-02
4.806000000000000050e+00 1.061696790584770386e-02
4.807000000000000384e+00 1.068269064170002634e-02
4.807999999999999829e+00 1.076088730157210779e-02
4.809000000000000163e+00 1.085184834449214389e-02
4.810000000000000497e+00 1.095565791373354428e-02
4.810999999999999943e+00 1.107202725168268675e-02
4.812000000000000277e+00 1.120020132488217489e-02
4.812999999999999723e+00 1.133885181783717347e-02
4.814000000000000057e+00 1.148606812316154899e-02
4.815000000000000391e+00 1.163940038519864842e-02
4.815999999999999837e+00 1.179597470934824581e-02
4.817000000000000171e+00 1.195265402665171908e-02
4.818000000000000504e+00 1.210625166554513132e-02
4.818999999999999950e+00 1.225375065524120580e-02
4.820000000000000284e+00 1.239249443625206962e-02
4.820999999999999730e+00 1.252034575808861315e-02
4.822000000000000064e+00 1.263576646615845178e-02
4.823000000000000398e+00 1.273780579441064799e-02
4.823999999999999844e+00 1.282600630205040816e-02
4.825000000000000178e+00 1.290021605287886355e-02
4.826000000000000512e+00 1.296031592799345121e-02
4.826999999999999957e+00 1.300592250390999668e-02
4.828000000000000291e+00 1.303608230244291885e-02
4.828999999999999737e+00 1.304905501922307143e-02
4.830000000000000071e+00 1.304216060947789232e-02
4.831000000000000405e+00 1.301179818429746768e-02
4.831999999999999851e+00 1.295359236644322634e-02
4.833000000000000185e+00 1.286269744955647817e-02
4.834000000000000519e+00 1.273422050404051167e-02
4.834999999999999964e+00 1.256368552305533147e-02
4.836000000000000298e+00 1.234752873347206605e-02
4.836999999999999744e+00 1.208351603295728521e-02
4.838000000000000078e+00 1.177107736539489101e-02
4.839000000000000412e+00 1.141149478154933686e-02
4.839999999999999858e+00 1.100796325299794633e-02
4.841000000000000192e+00 1.056548138731253778e-02
4.842000000000000526e+00 1.009060556454099630e-02
4.842999999999999972e+00 9.591117963952089723e-03
4.844000000000000306e+00 9.075584545955566601e-03
4.844999999999999751e+00 8.552877532068663829e-03
4.846000000000000085e+00 8.031674721931907415e-03
4.847000000000000419e+00 7.519984824725290187e-03
4.847999999999999865e+00 7.024722827338179473e-03
4.849000000000000199e+00 6.551372351324688710e-03
4.850000000000000533e+00 6.103754874684320930e-03
4.850999999999999979e+00 5.683918096328105692e-03
4.852000000000000313e+00 5.292134689897966433e-03
4.852999999999999758e+00 4.927059834978206494e-03
4.854000000000000092e+00 4.585968769301966910e-03
4.855000000000000426e+00 4.265108037186058146e-03
4.855999999999999872e+00 3.960102334328115606e-03
4.857000000000000206e+00 3.666391964912178551e-03
4.858000000000000540e+00 3.379692549403426512e-03
4.858999999999999986e+00 3.096407681895473919e-03
4.860000000000000320e+00 2.814002724409328440e-03
4.860999999999999766e+00 2.531269185925750544e-03
4.862000000000000099e+00 2.248514281425039590e-03
4.863000000000000433e+00 1.967602409750314127e-03
4.863999999999999879e+00 1.691891312356052319e-03
4.865000000000000213e+00 1.426046808159741426e-03
4.865999999999999659e+00 1.175766095182881939e-03
4.866999999999999993e+00 9.474088136028332779e-04
4.868000000000000327e+00 7.476005232763517855e-04
4.868999999999999773e+00 5.828228956220128437e-04
4.870000000000000107e+00 4.590315904629008398e-04
4.871000000000000441e+00 3.813196886748075826e-04
4.871999999999999886e+00 3.536810825612295042e-04
4.873000000000000220e+00 3.788255505212355378e-04
4.873999999999999666e+00 4.581205441066598045e-04
4.875000000000000000e+00 5.915749058326570230e-04
4.876000000000000334e+00 7.779139008648697663e-04
4.876999999999999780e+00 1.014725699103387986e-03
4.878000000000000114e+00 1.298582921920016188e-03
4.879000000000000448e+00 1.625259185104770913e-03
4.879999999999999893e+00 1.989908903753473401e-03
4.881000000000000227e+00 2.387245864769565497e-03
4.881999999999999673e+00 2.811694152325582268e-03
4.883000000000000007e+00 3.257540743948787731e-03
4.884000000000000341e+00 3.719033041411063008e-03
4.884999999999999787e+00 4.190458476931849252e-03
4.886000000000000121e+00 4.666215820297639309e-03
4.887000000000000455e+00 5.140899921220904237e-03
4.887999999999999901e+00 5.609367695693426130e-03
4.889000000000000234e+00 6.066833452375857902e-03
4.889999999999999680e+00 6.509005605108891812e-03
4.891000000000000014e+00 6.932217677785248999e-03
4.892000000000000348e+00 7.333557008714119800e-03
4.892999999999999794e+00 7.710965064187444602e-03
4.894000000000000128e+00 8.063310009427320652e-03
4.895000000000000462e+00 8.390375161023921891e-03
4.895999999999999908e+00 8.692799768252029019e-03
4.897000000000000242e+00 8.971919772364372186e-03
4.897999999999999687e+00 9.229578520800401503e-03
4.899000000000000021e+00 9.467858498267008385e-03
4.900000000000000355e+00 9.688825746148562942e-03
4.900999999999999801e+00 9.894258452320619721e-03
4.902000000000000135e+00 1.008540747120800773e-02
4.903000000000000469e+00 1.026281013180340568e-02
4.903999999999999915e+00 1.042618419481955785e-02
4.905000000000000249e+00 1.057438024473009337e-02
4.905999999999999694e+00 1.070541222176673267e-02
4.907000000000000028e+00 1.081654283369292910e-02
4.908000000000000362e+00 1.090443789291039266e-02
4.908999999999999808e+00 1.096535460275082155e-02
4.910000000000000142e+00 1.099539297581293533e-02
4.911000000000000476e+00 1.099074429163141367e-02
4.911999999999999922e+00 1.094798599239009927e-02
4.913000000000000256e+00 1.086438969604770766e-02
4.913999999999999702e+00 1.073819432018379393e-02
4.915000000000000036e+00 1.056885856822127601e-02
4.916000000000000369e+00 1.035725770510292562e-02
4.916999999999999815e+00 1.010580842585362057e-02
4.918000000000000149e+00 9.818481554477486925e-03
4.919000000000000483e+00 9.500729242236291214e-03
4.919999999999999929e+00 9.159316262027492397e-03
4.921000000000000263e+00 8.802071224010433320e-03
4.921999999999999709e+00 8.437571622037742108e-03
4.923000000000000043e+00 8.074809124702847507e-03
4.924000000000000377e+00 7.722831739046994055e-03
4.924999999999999822e+00 7.390436580905953776e-03
4.926000000000000156e+00 7.085852967763270685e-03
4.927000000000000490e+00 6.816502931732607191e-03
4.927999999999999936e+00 6.588783335220571753e-03
4.929000000000000270e+00 6.407907167245471824e-03
4.929999999999999716e+00 6.277779009690088834e-03
4.931000000000000050e+00 6.200931091552564813e-03
4.932000000000000384e+00 6.178490330361919268e-03
4.932999999999999829e+00 6.210226427963953452e-03
4.934000000000000163e+00 6.294633068264328217e-03
4.935000000000000497e+00 6.429092000299271858e-03
4.935999999999999943e+00 6.610088707658700810e-03
4.937000000000000277e+00 6.833475371563648218e-03
4.937999999999999723e+00 7.094746512615430004e-03
4.939000000000000057e+00 7.389308718371591193e-03
4.940000000000000391e+00 7.712701322273335380e-03
4.940999999999999837e+00 8.060731038085192784e-03
4.942000000000000171e+00 8.429526529561795142e-03
4.943000000000000504e+00 8.815487290385483343e-03
4.943999999999999950e+00 9.215145494990022168e-03
4.945000000000000284e+00 9.624956531480804295e-03
4.945999999999999730e+00 1.004109185705989553e-02
4.947000000000000064e+00 1.045922964104256149e-02
4.948000000000000398e+00 1.087440128807343545e-02
4.948999999999999844e+00 1.128092529444246241e-02
4.950000000000000178e+00 1.167243332109937221e-02
4.951000000000000512e+00 1.204201318724610649e-02
4.951999999999999957e+00 1.238243312754212268e-02
4.953000000000000291e+00 1.268644206720900315e-02
4.953999999999999737e+00 1.294711080762163923e-02
4.955000000000000071e+00 1.315820889853094866e-02
4.956000000000000405e+00 1.331454361045791325e-02
4.956999999999999851e+00 1.341227130923535252e-02
4.958000000000000185e+00 1.344911359526122785e-02
4.959000000000000519e+00 1.342450961392233945e-02
4.959999999999999964e+00 1.333965038244211421e-02
4.961000000000000298e+00 1.319741797238548411e-02
4.961999999999999744e+00 1.300225845963160799e-02
4.963000000000000078e+00 1.275994432686021127e-02
4.964000000000000412e+00 1.247732802194093105e-02
4.964999999999999858e+00 1.216204513972820103e-02
4.966000000000000192e+00 1.182223594958117449e-02
4.967000000000000526e+00 1.146623923588079019e-02
4.967999999999999972e+00 1.110235277804916439e-02
4.969000000000000306e+00 1.073856150714702640e-02
4.969999999999999751e+00 1.038231394918988360e-02
4.971000000000000085e+00 1.004029100285831234e-02
4.972000000000000419e+00 9.718211585720672521e-03
4.972999999999999865e+00 9.420649411566926063e-03
4.974000000000000199e+00 9.150913504739639076e-03
4.975000000000000533e+00 8.910975501172702096e-03
4.975999999999999979e+00 8.701476303208758104e-03
4.977000000000000313e+00 8.521831254840956174e-03
4.977999999999999758e+00 8.370414415927058052e-03
4.979000000000000092e+00 8.244817430428725419e-03
4.980000000000000426e+00 8.142172595438064778e-03
4.980999999999999872e+00 8.059475123084048134e-03
4.982000000000000206e+00 7.993878891660926786e-03
4.983000000000000540e+00 7.942957788015639342e-03
4.983999999999999986e+00 7.904850180951366462e-03
4.985000000000000320e+00 7.878296275469187301e-03
4.985999999999999766e+00 7.862573792681562188e-03
4.987000000000000099e+00 7.857308501905475862e-03
4.988000000000000433e+00 7.862249989152945290e-03
4.988999999999999879e+00 7.876981036075966780e-03
4.990000000000000213e+00 7.900692606095497533e-03
4.991000000000000547e+00 7.931957960176349784e-03
4.991999999999999993e+00 7.968646571257545844e-03
4.993000000000000327e+00 8.007920611613282558e-03
4.993999999999999773e+00 8.046335772664458402e-03
4.995000000000000107e+00 8.080022131435559557e-03
4.996000000000000441e+00 8.104953424061677944e-03
4.996999999999999886e+00 8.117212338723122853e-03
4.998000000000000220e+00 8.113286217674492082e-03
4.998999999999999666e+00 8.090321943524953624e-03
5.000000000000000000e+00 8.046355802220602274e-03
5.001000000000000334e+00 7.980470272079761423e-03
5.001999999999999780e+00 7.892912811730424388e-03
5.003000000000000114e+00 7.785119439447435105e-03
5.004000000000000448e+00 7.659701513875849521e-03
5.004999999999999893e+00 7.520352389338837325e-03
5.006000000000000227e+00 7.371681428953255448e-03
5.006999999999999673e+00 7.218999116504523292e-03
5.008000000000000007e+00 7.068045439466069668e-03
5.009000000000000341e+00 6.924679709233133584e-03
5.009999999999999787e+00 6.794571164307402870e-03
5.011000000000000121e+00 6.682876694869463105e-03
5.012000000000000455e+00 6.593970295811957608e-03
5.012999999999999901e+00 6.531225434049804657e-03
5.014000000000000234e+00 6.496856161240899610e-03
5.014999999999999680e+00 6.491862479509400222e-03
5.016000000000000014e+00 6.516067739591452704e-03
5.017000000000000348e+00 6.568247598881690914e-03
5.017999999999999794e+00 6.646336961762097997e-03
5.019000000000000128e+00 6.747724572533886703e-03
5.020000000000000462e+00 6.869507501322084930e-03
5.020999999999999908e+00 7.008795495695290326e-03
5.022000000000000242e+00 7.162925759399113579e-03
5.022999999999999687e+00 7.329622765328084807e-03
5.024000000000000021e+00 7.507062783555918176e-03
5.025000000000000355e+00 7.693840809670749251e-03
5.025999999999999801e+00 7.888849898086228510e-03
5.027000000000000135e+00 8.091135182060848335e-03
5.028000000000000469e+00 8.299703493987656625e-03
5.028999999999999915e+00 8.513338214711068871e-03
5.030000000000000249e+00 8.730486727813530773e-03
5.030999999999999694e+00 8.949191380960289793e-03
5.032000000000000028e+00 9.167117397598109618e-03
5.033000000000000362e+00 9.381648887524716290e-03
5.033999999999999808e+00 9.590055085710945393e-03
5.035000000000000142e+00 9.789688663977483621e-03
5.036000000000000476e+00 9.978207754307626132e-03
5.036999999999999922e+00 1.015374277784930786e-02
5.038000000000000256e+00 1.031500514498429923e-02
5.038999999999999702e+00 1.046135133013055898e-02
5.040000000000000036e+00 1.059274523620853600e-02
5.041000000000000369e+00 1.070965996982014418e-02
5.041999999999999815e+00 1.081292754287224538e-02
5.043000000000000149e+00 1.090357231108452819e-02
5.044000000000000483e+00 1.098260769290788919e-02
5.044999999999999929e+00 1.105086825757676042e-02
5.046000000000000263e+00 1.110885401886386667e-02
5.046999999999999709e+00 1.115661046684416832e-02
5.048000000000000043e+00 1.119365706021539439e-02
5.049000000000000377e+00 1.121898855925245256e-02
5.049999999999999822e+00 1.123112951266122886e-02
5.051000000000000156e+00 1.122828292654310875e-02
5.052000000000000490e+00 1.120852472681493385e-02
5.052999999999999936e+00 1.117006721577967938e-02
5.054000000000000270e+00 1.111152276462771746e-02
5.054999999999999716e+00 1.103217438324855665e-02
5.056000000000000050e+00 1.093219004457570906e-02
5.057000000000000384e+00 1.081274407536728620e-02
5.057999999999999829e+00 1.067603431435722519e-02
5.059000000000000163e+00 1.052518911659205622e-02
5.060000000000000497e+00 1.036407981515478048e-02
5.060999999999999943e+00 1.019702817516584571e-02
5.062000000000000277e+00 1.002851425198243197e-02
5.062999999999999723e+00 9.862892634668135594e-03
5.064000000000000057e+00 9.704135872271641219e-03
5.065000000000000391e+00 9.555678047375632672e-03
5.065999999999999837e+00 9.420345629721616973e-03
5.067000000000000171e+00 9.300376091399584905e-03
5.068000000000000504e+00 9.197470912535168214e-03
5.068999999999999950e+00 9.112904288870782993e-03
5.070000000000000284e+00 9.047637159420054281e-03
5.070999999999999730e+00 9.002384519164095822e-03
5.072000000000000064e+00 8.977680306793803938e-03
5.073000000000000398e+00 8.973897690196786653e-03
5.073999999999999844e+00 8.991248608577605272e-03
5.075000000000000178e+00 9.029791580328599965e-03
5.076000000000000512e+00 9.089424423310784457e-03
5.076999999999999957e+00 9.169898688146124396e-03
5.078000000000000291e+00 9.270850824144808572e-03
5.078999999999999737e+00 9.391828756196254555e-03
5.080000000000000071e+00 9.532312634999307727e-03
5.081000000000000405e+00 9.691712258071321154e-03
5.081999999999999851e+00 9.869315507367085877e-03
5.083000000000000185e+00 1.006421931479889974e-02
5.084000000000000519e+00 1.027522800301797386e-02
5.084999999999999964e+00 1.050075231262155920e-02
5.086000000000000298e+00 1.073871649432260947e-02
5.086999999999999744e+00 1.098647445533393677e-02
5.088000000000000078e+00 1.124080188948493701e-02
5.089000000000000412e+00 1.149791415515722878e-02
5.089999999999999858e+00 1.175357917062273654e-02
5.091000000000000192e+00 1.200323664043474736e-02
5.092000000000000526e+00 1.224218423830236019e-02
5.092999999999999972e+00 1.246577108875435852e-02
5.094000000000000306e+00 1.266959379291141864e-02
5.094999999999999751e+00 1.284967877520186777e-02
5.096000000000000085e+00 1.300263300176984251e-02
5.097000000000000419e+00 1.312576771115201921e-02
5.097999999999999865e+00 1.321718720691084960e-02
5.099000000000000199e+00 1.327584818784813790e-02
5.100000000000000533e+00 1.330160895645396933e-02
5.100999999999999979e+00 1.329526247615672382e-02
5.102000000000000313e+00 1.325855349085982779e-02
5.102999999999999758e+00 1.319416539878849604e-02
5.104000000000000092e+00 1.310567288797468213e-02
5.105000000000000426e+00 1.299743300612100569e-02
5.105999999999999872e+00 1.287441551303975494e-02
5.107000000000000206e+00 1.274196548376141033e-02
5.108000000000000540e+00 1.260550528421454375e-02
5.108999999999999986e+00 1.247020067945156865e-02
5.110000000000000320e+00 1.234064752597382152e-02
5.110999999999999766e+00 1.222057023935133567e-02
5.112000000000000099e+00 1.211260467857880677e-02
5.113000000000000433e+00 1.201817073980342501e-02
5.113999999999999879e+00 1.193746812671682596e-02
5.115000000000000213e+00 1.186954618732996569e-02
5.116000000000000547e+00 1.181249802000186241e-02
5.116999999999999993e+00 1.176365959127474194e-02
5.118000000000000327e+00 1.171987904249790872e-02
5.118999999999999773e+00 1.167775958058011286e-02
5.120000000000000107e+00 1.163390179818248396e-02
5.121000000000000441e+00 1.158509790018908206e-02
5.121999999999999886e+00 1.152850457758535473e-02
5.123000000000000220e+00 1.146179200106486190e-02
5.123999999999999666e+00 1.138323284998736008e-02
5.125000000000000000e+00 1.129178159178551889e-02
5.126000000000000334e+00 1.118714117659002499e-02
5.126999999999999780e+00 1.106977085965063501e-02
5.128000000000000114e+00 1.094088056058491881e-02
5.129000000000000448e+00 1.080238664006275343e-02
5.129999999999999893e+00 1.065682783207061966e-02
5.131000000000000227e+00 1.050722309572818189e-02
5.131999999999999673e+00 1.035689119494194975e-02
5.133000000000000007e+00 1.020922058451770309e-02
5.134000000000000341e+00 1.006741179943014194e-02
5.134999999999999787e+00 9.934210343786850292e-03
5.136000000000000121e+00 9.811659141212823038e-03
5.137000000000000455e+00 9.700882926163520090e-03
5.137999999999999901e+00 9.601965030111018345e-03
5.139000000000000234e+00 9.513931184278817677e-03
5.139999999999999680e+00 9.434844898965621951e-03
5.141000000000000014e+00 9.362029646173079464e-03
5.142000000000000348e+00 9.292400744449934996e-03
5.142999999999999794e+00 9.222836589508056834e-03
5.144000000000000128e+00 9.150612007085784025e-03
5.145000000000000462e+00 9.073787355488650494e-03
5.145999999999999908e+00 8.991501681681311059e-03
5.147000000000000242e+00 8.904178176679952358e-03
5.147999999999999687e+00 8.813562939743609798e-03
5.149000000000000021e+00 8.722627213143329533e-03
5.150000000000000355e+00 8.635330970394946778e-03
5.150999999999999801e+00 8.556288191530167161e-03
5.152000000000000135e+00 8.490352588716545620e-03
5.153000000000000469e+00 8.442182851843563901e-03
5.153999999999999915e+00 8.415865897412538182e-03
5.155000000000000249e+00 8.414573094228151168e-03
5.155999999999999694e+00 8.440343054272771497e-03
5.157000000000000028e+00 8.493965058145331454e-03
5.158000000000000362e+00 8.575018093791776652e-03
5.158999999999999808e+00 8.681988141454089619e-03
5.160000000000000142e+00 8.812492915166255172e-03
5.161000000000000476e+00 8.963568084139016817e-03
5.161999999999999922e+00 9.131965894743373710e-03
5.163000000000000256e+00 9.314457594315855155e-03
5.163999999999999702e+00 9.508051079009907994e-03
5.165000000000000036e+00 9.710188680679137860e-03
5.166000000000000369e+00 9.918824447889246221e-03
5.166999999999999815e+00 1.013242543978509248e-02
5.168000000000000149e+00 1.034989173454594485e-02
5.169000000000000483e+00 1.057042551834865528e-02
5.169999999999999929e+00 1.079335247348899539e-02
5.171000000000000263e+00 1.101791897123185517e-02
5.171999999999999709e+00 1.124312884685983380e-02
5.173000000000000043e+00 1.146756379663302350e-02
5.174000000000000377e+00 1.168929428088517561e-02
5.174999999999999822e+00 1.190583186567774863e-02
5.176000000000000156e+00 1.211414493054266059e-02
5.177000000000000490e+00 1.231076440454044983e-02
5.177999999999999936e+00 1.249193472115509712e-02
5.179000000000000270e+00 1.265381831683852487e-02
5.179999999999999716e+00 1.279273182934011557e-02
5.181000000000000050e+00 1.290541685546496044e-02
5.182000000000000384e+00 1.298929914312225119e-02
5.182999999999999829e+00 1.304273478915451978e-02
5.184000000000000163e+00 1.306517523141265645e-02
5.185000000000000497e+00 1.305731288766661877e-02
5.185999999999999943e+00 1.302106596012260822e-02
5.187000000000000277e+00 1.295948736934599867e-02
5.187999999999999723e+00 1.287655416975236854e-02
5.189000000000000057e+00 1.277686317043904077e-02
5.190000000000000391e+00 1.266525004943848398e-02
5.190999999999999837e+00 1.254639392027527903e-02
5.192000000000000171e+00 1.242445944313398144e-02
5.193000000000000504e+00 1.230279994593016721e-02
5.193999999999999950e+00 1.218379187241612309e-02
5.195000000000000284e+00 1.206880562519155840e-02
5.195999999999999730e+00 1.195829804530845232e-02
5.197000000000000064e+00 1.185207353311764321e-02
5.198000000000000398e+00 1.174959628678543151e-02
5.198999999999999844e+00 1.165038076428183411e-02
5.200000000000000178e+00 1.155431051563194332e-02
5.201000000000000512e+00 1.146192952301537671e-02
5.201999999999999957e+00 1.137455862976672130e-02
5.203000000000000291e+00 1.129428768906898944e-02
5.203999999999999737e+00 1.122378432817417934e-02
5.205000000000000071e+00 1.116600389805429312e-02
5.206000000000000405e+00 1.112378626914179922e-02
5.206999999999999851e+00 1.109947287382693527e-02
5.208000000000000185e+00 1.109453632545361577e-02
5.209000000000000519e+00 1.110935143040267872e-02
5.209999999999999964e+00 1.114311012557503769e-02
5.211000000000000298e+00 1.119389742175448330e-02
5.211999999999999744e+00 1.125894108915437633e-02
5.213000000000000078e+00 1.133495917607619738e-02
5.214000000000000412e+00 1.141858872317706199e-02
5.214999999999999858e+00 1.150680778785390448e-02
5.216000000000000192e+00 1.159732456901264690e-02
5.217000000000000526e+00 1.168884254066614864e-02
5.217999999999999972e+00 1.178121195466328743e-02
5.219000000000000306e+00 1.187544512567039259e-02
5.219999999999999751e+00 1.197357599800051228e-02
5.221000000000000085e+00 1.207842231316225839e-02
5.222000000000000419e+00 1.219326393187549797e-02
5.222999999999999865e+00 1.232148729599036319e-02
5.224000000000000199e+00 1.246621641948889025e-02
5.225000000000000533e+00 1.262999942352864037e-02
5.225999999999999979e+00 1.281456457566383135e-02
5.227000000000000313e+00 1.302065484155121890e-02
5.227999999999999758e+00 1.324797805749495204e-02
5.229000000000000092e+00 1.349524224374063462e-02
5.230000000000000426e+00 1.376025335188927300e-02
5.230999999999999872e+00 1.404009548241596551e-02
5.232000000000000206e+00 1.433133488879913264e-02
5.233000000000000540e+00 1.463024752677680694e-02
5.233999999999999986e+00 1.493302093347028195e-02
5.235000000000000320e+00 1.523595230287741117e-02
5.235999999999999766e+00 1.553559893422997926e-02
5.237000000000000099e+00 1.582891496828806033e-02
5.238000000000000433e+00 1.611331915747861443e-02
5.238999999999999879e+00 1.638675017242332416e-02
5.240000000000000213e+00 1.664768854310571047e-02
5.241000000000000547e+00 1.689515861257803384e-02
5.241999999999999993e+00 1.712870848615856770e-02
5.243000000000000327e+00 1.734835396215263920e-02
5.243999999999999773e+00 1.755452355954085358e-02
5.245000000000000107e+00 1.774796392932458111e-02
5.246000000000000441e+00 1.792964208624482983e-02
5.246999999999999886e+00 1.810060118975980945e-02
5.248000000000000220e+00 1.826185722209572662e-02
5.248999999999999666e+00 1.841424195133945646e-02
5.250000000000000000e+00 1.855828261156982489e-02
5.251000000000000334e+00 1.869407167957521515e-02
5.251999999999999780e+00 1.882116456300861676e-02
5.253000000000000114e+00 1.893851484406313193e-02
5.254000000000000448e+00 1.904445003480138149e-02
5.254999999999999893e+00 1.913671108782738842e-02
5.256000000000000227e+00 1.921256445133332630e-02
5.256999999999999673e+00 1.926895120395146627e-02
5.258000000000000007e+00 1.930267816691281710e-02
5.259000000000000341e+00 1.931066394215228896e-02
5.259999999999999787e+00 1.929016350444700059e-02
5.261000000000000121e+00 1.923898017747493333e-02
5.262000000000000455e+00 1.915564386369677033e-02
5.262999999999999901e+00 1.903953899066402472e-02
5.264000000000000234e+00 1.889097092110917850e-02
5.264999999999999680e+00 1.871118626319653172e-02
5.266000000000000014e+00 1.850233023332300414e-02
5.267000000000000348e+00 1.826734527423016716e-02
5.267999999999999794e+00 1.800980249781162362e-02
5.269000000000000128e+00 1.773369548019035694e-02
5.270000000000000462e+00 1.744321208935729201e-02
5.270999999999999908e+00 1.714245213692684039e-02
5.272000000000000242e+00 1.683515604076593619e-02
5.272999999999999687e+00 1.652444824590445713e-02
5.274000000000000021e+00 1.621263118081158264e-02
5.275000000000000355e+00 1.590105110654629547e-02
5.275999999999999801e+00 1.559003162149330546e-02
5.277000000000000135e+00 1.527892515872441084e-02
5.278000000000000469e+00 1.496622436814555070e-02
5.278999999999999915e+00 1.464976444705425561e-02
5.280000000000000249e+00 1.432696034252516418e-02
5.280999999999999694e+00 1.399509408401073893e-02
5.282000000000000028e+00 1.365159336950852453e-02
5.283000000000000362e+00 1.329429673830425859e-02
5.283999999999999808e+00 1.292168588326475867e-02
5.285000000000000142e+00 1.253307682161558176e-02
5.286000000000000476e+00 1.212874838086693170e-02
5.286999999999999922e+00 1.170998953875729102e-02
5.288000000000000256e+00 1.127906937856842928e-02
5.288999999999999702e+00 1.083910816102741370e-02
5.290000000000000036e+00 1.039385786755966240e-02
5.291000000000000369e+00 9.947397840038363706e-03
5.291999999999999815e+00 9.503783328359428212e-03
5.293000000000000149e+00 9.066687699769374748e-03
5.294000000000000483e+00 8.639076268098372369e-03
5.294999999999999929e+00 8.222951249282007408e-03
5.296000000000000263e+00 7.819215811767738986e-03
5.296999999999999709e+00 7.427655995544251225e-03
5.298000000000000043e+00 7.047054943652548975e-03
5.299000000000000377e+00 6.675429670169151161e-03
5.299999999999999822e+00 6.310328672463278235e-03
5.301000000000000156e+00 5.949183661595172125e-03
5.302000000000000490e+00 5.589662734097606937e-03
5.302999999999999936e+00 5.229958914573905153e-03
5.304000000000000270e+00 4.869012783884392112e-03
5.304999999999999716e+00 4.506611805074241424e-03
5.306000000000000050e+00 4.143371236802413475e-03
5.307000000000000384e+00 3.780603857950024828e-03
5.307999999999999829e+00 3.420091157316081272e-03
5.309000000000000163e+00 3.063789558963156932e-03
5.310000000000000497e+00 2.713533130600074336e-03
5.310999999999999943e+00 2.370739797158791413e-03
5.312000000000000277e+00 2.036178095314389227e-03
5.312999999999999723e+00 1.709825221606103146e-03
5.314000000000000057e+00 1.390803087745184517e-03
5.315000000000000391e+00 1.077456878040274242e-03
5.315999999999999837e+00 7.674990926151036745e-04
5.317000000000000171e+00 4.582498675239106553e-04
5.318000000000000504e+00 1.469087618248618584e-04
5.318999999999999950e+00 -1.691050468790260394e-04
5.320000000000000284e+00 -4.918495451988319760e-04
5.320999999999999730e+00 -8.225732192301658677e-04
5.322000000000000064e+00 -1.161463016267403388e-03
5.323000000000000398e+00 -1.507468743937615593e-03
5.323999999999999844e+00 -1.858200297687714496e-03
5.325000000000000178e+00 -2.209920849537199035e-03
5.326000000000000512e+00 -2.557638323282059208e-03
5.326999999999999957e+00 -2.895288034066016269e-03
5.328000000000000291e+00 -3.216014361456765672e-03
5.328999999999999737e+00 -3.512514481879384053e-03
5.330000000000000071e+00 -3.777439572256713427e-03
5.331000000000000405e+00 -4.003817317909456365e-03
5.331999999999999851e+00 -4.185466323101384722e-03
5.333000000000000185e+00 -4.317366508857925847e-03
5.334000000000000519e+00 -4.395951611230481532e-03
5.334999999999999964e+00 -4.419336042604637971e-03
5.336000000000000298e+00 -4.387417096902957239e-03
5.336999999999999744e+00 -4.301856762602250181e-03
5.338000000000000078e+00 -4.166009097073567098e-03
5.339000000000000412e+00 -3.984725626372220310e-03
5.339999999999999858e+00 -3.764093557859322144e-03
5.341000000000000192e+00 -3.511121118482363104e-03
5.342000000000000526e+00 -3.233405141678251556e-03
5.342999999999999972e+00 -2.938777481467258479e-03
5.344000000000000306e+00 -2.634985922487903618e-03
5.344999999999999751e+00 -2.329378639285071498e-03
5.346000000000000085e+00 -2.028632105605809952e-03
5.347000000000000419e+00 -1.738524501747257646e-03
5.347999999999999865e+00 -1.463753461197898377e-03
5.349000000000000199e+00 -1.207810969155494922e-03
5.350000000000000533e+00 -9.729213922700294653e-04
5.350999999999999979e+00 -7.600258760651410058e-04
5.352000000000000313e+00 -5.688608235786552772e-04
5.352999999999999758e+00 -3.980779373880309027e-04
5.354000000000000092e+00 -2.454027930267075946e-04
5.355000000000000426e+00 -1.078567891662626441e-04
5.355999999999999872e+00 1.798589688741056986e-05
5.357000000000000206e+00 1.357405904777495118e-04
5.358000000000000540e+00 2.489469644977412746e-04
5.358999999999999986e+00 3.608355732553447204e-04
5.360000000000000320e+00 4.741356351456249910e-04
5.360999999999999766e+00 5.909281656276587280e-04
5.362000000000000099e+00 7.125827511950703561e-04
5.363000000000000433e+00 8.397507788533216822e-04
5.363999999999999879e+00 9.724519153743273799e-04
5.365000000000000213e+00 1.110210582028110966e-03
5.366000000000000547e+00 1.252237805155099071e-03
5.366999999999999993e+00 1.397627229847735490e-03
5.368000000000000327e+00 1.545552011399771702e-03
5.368999999999999773e+00 1.695411848280844406e-03
5.370000000000000107e+00 1.846934545121567406e-03
5.371000000000000441e+00 2.000246922684825908e-03
5.371999999999999886e+00 2.155855824960163473e-03
5.373000000000000220e+00 2.314593784229724768e-03
5.374000000000000554e+00 2.477524273902229068e-03
5.375000000000000000e+00 2.645856661705402960e-03
5.376000000000000334e+00 2.820853861239661954e-03
5.376999999999999780e+00 3.003774870362677617e-03
5.378000000000000114e+00 3.195835381424376627e-03
5.379000000000000448e+00 3.398193537026093607e-03
5.379999999999999893e+00 3.611940235313000104e-03
5.381000000000000227e+00 3.838083909613205450e-03
5.381999999999999673e+00 4.077494972671433932e-03
5.383000000000000007e+00 4.330847672330982202e-03
5.384000000000000341e+00 4.598474089584789204e-03
5.384999999999999787e+00 4.880216208837006436e-03
5.386000000000000121e+00 5.175272889448071477e-03
5.387000000000000455e+00 5.482033849882911314e-03
5.387999999999999901e+00 5.797998898057802122e-03
5.389000000000000234e+00 6.119739624361070565e-03
5.389999999999999680e+00 6.442943351568422398e-03
5.391000000000000014e+00 6.762548110744756417e-03
5.392000000000000348e+00 7.072947430936638372e-03
5.392999999999999794e+00 7.368262847855365331e-03
5.394000000000000128e+00 7.642648648186848963e-03
5.395000000000000462e+00 7.890583364047614595e-03
5.395999999999999908e+00 8.107149548608794803e-03
5.397000000000000242e+00 8.288267855584740412e-03
5.397999999999999687e+00 8.430868715050854681e-03
5.399000000000000021e+00 8.533011047629966012e-03
5.400000000000000355e+00 8.593925074973337089e-03
5.400999999999999801e+00 8.614000881815946781e-03
5.402000000000000135e+00 8.594725683707102326e-03
5.403000000000000469e+00 8.538575595916529301e-03
5.403999999999999915e+00 8.448884430107468993e-03
5.405000000000000249e+00 8.329674315257447337e-03
5.405999999999999694e+00 8.185480663621859040e-03
5.407000000000000028e+00 8.021158324703726167e-03
5.408000000000000362e+00 7.841691943072371523e-03
5.408999999999999808e+00 7.651999088118905008e-03
5.410000000000000142e+00 7.456751583914664194e-03
5.411000000000000476e+00 7.260185155831903533e-03
5.411999999999999922e+00 7.065950092172335398e-03
5.413000000000000256e+00 6.876965823577123674e-03
5.413999999999999702e+00 6.695313106980687809e-03
5.415000000000000036e+00 6.522150451395264045e-03
5.416000000000000369e+00 6.357695991995057291e-03
5.416999999999999815e+00 6.201254699414794971e-03
5.418000000000000149e+00 6.051307143611879893e-03
5.419000000000000483e+00 5.905671277964627368e-03
5.419999999999999929e+00 5.761708043561040993e-03
5.421000000000000263e+00 5.616569300171630683e-03
5.421999999999999709e+00 5.467471894176534689e-03
5.423000000000000043e+00 5.311963163357717385e-03
5.424000000000000377e+00 5.148150173152024611e-03
5.424999999999999822e+00 4.974862903167794927e-03
5.426000000000000156e+00 4.791787805312195010e-03
5.427000000000000490e+00 4.599488512183304116e-03
5.427999999999999936e+00 4.399382386781234069e-03
5.429000000000000270e+00 4.193657364118688266e-03
5.429999999999999716e+00 3.985116868148124054e-03
5.431000000000000050e+00 3.777033890791168212e-03
5.432000000000000384e+00 3.572978137690196142e-03
5.432999999999999829e+00 3.376620260891298464e-03
5.434000000000000163e+00 3.191565434317254844e-03
5.435000000000000497e+00 3.021185662850310680e-03
5.435999999999999943e+00 2.868457724784021466e-03
5.437000000000000277e+00 2.735821737061420837e-03
5.437999999999999723e+00 2.625064566551185176e-03
5.439000000000000057e+00 2.537228233286337609e-03
5.440000000000000391e+00 2.472568797311945274e-03
5.440999999999999837e+00 2.430571758317226581e-03
5.442000000000000171e+00 2.410020572831230931e-03
5.443000000000000504e+00 2.409133201380623916e-03
5.443999999999999950e+00 2.425758298461870750e-03
5.445000000000000284e+00 2.457598195047781819e-03
5.445999999999999730e+00 2.502442533920364639e-03
5.447000000000000064e+00 2.558377014076400769e-03
5.448000000000000398e+00 2.623947995717121340e-03
5.448999999999999844e+00 2.698260209371380544e-03
5.450000000000000178e+00 2.780985422109169807e-03
5.451000000000000512e+00 2.872286345746225857e-03
5.451999999999999957e+00 2.972675842231212000e-03
5.453000000000000291e+00 3.082829257339679552e-03
5.453999999999999737e+00 3.203372316202723197e-03
5.455000000000000071e+00 3.334684242415075078e-03
5.456000000000000405e+00 3.476731187723104688e-03
5.456999999999999851e+00 3.628941735751922606e-03
5.458000000000000185e+00 3.790149688750722723e-03
5.459000000000000519e+00 3.958582985609008023e-03
5.459999999999999964e+00 4.131929531798159659e-03
5.461000000000000298e+00 4.307451047680451936e-03
5.461999999999999744e+00 4.482130930080135273e-03
5.463000000000000078e+00 4.652834234280194860e-03
5.464000000000000412e+00 4.816518752269650754e-03
5.464999999999999858e+00 4.970395787625267806e-03
5.466000000000000192e+00 5.112104702042359269e-03
5.467000000000000526e+00 5.239831908980778150e-03
5.467999999999999972e+00 5.352420431509033460e-03
5.469000000000000306e+00 5.449421452441864655e-03
5.469999999999999751e+00 5.531114308831153528e-03
5.471000000000000085e+00 5.598488623787146491e-03
5.472000000000000419e+00 5.653199709472010899e-03
5.472999999999999865e+00 5.697476009318564946e-03
5.474000000000000199e+00 5.734021849513685695e-03
5.475000000000000533e+00 5.765873753259332865e-03
5.475999999999999979e+00 5.796231284574132267e-03
5.477000000000000313e+00 5.828268806558599587e-03
5.477999999999999758e+00 5.864952056623533652e-03
5.479000000000000092e+00 5.908851844201553835e-03
5.480000000000000426e+00 5.961988784036545419e-03
5.480999999999999872e+00 6.025740218467953713e-03
5.482000000000000206e+00 6.100788257724997811e-03
5.483000000000000540e+00 6.187155110219717639e-03
5.483999999999999986e+00 6.284291512970001554e-03
5.485000000000000320e+00 6.391241627387500221e-03
5.485999999999999766e+00 6.506846621147996043e-03
5.487000000000000099e+00 6.629951096436413789e-03
5.488000000000000433e+00 6.759620249884970393e-03
5.488999999999999879e+00 6.895273183990209727e-03
5.490000000000000213e+00 7.036769908261036703e-03
5.491000000000000547e+00 7.184385499089196783e-03
5.491999999999999993e+00 7.338683251746932687e-03
5.493000000000000327e+00 7.500283006339513066e-03
5.493999999999999773e+00 7.669573168462687218e-03
5.495000000000000107e+00 7.846383869828114227e-03
5.496000000000000441e+00 8.029697887814157831e-03
5.496999999999999886e+00 8.217436486984832505e-03
5.498000000000000220e+00 8.406373713164255052e-03
5.499000000000000554e+00 8.592204954196058092e-03
5.500000000000000000e+00 8.769771407961529999e-03
5.501000000000000334e+00 8.933438210847627695e-03
5.501999999999999780e+00 9.077519214160615496e-03
5.503000000000000114e+00 9.196772068646589041e-03
5.504000000000000448e+00 9.286832734033981240e-03
5.504999999999999893e+00 9.344587455449335917e-03
5.506000000000000227e+00 9.368388010367762267e-03
5.506999999999999673e+00 9.358129675099162090e-03
5.508000000000000007e+00 9.315164080667584501e-03
5.509000000000000341e+00 9.242076819059825282e-03
5.509999999999999787e+00 9.142381952762120706e-03
5.511000000000000121e+00 9.020143104085706631e-03
5.512000000000000455e+00 8.879619770773629003e-03
5.512999999999999901e+00 8.724920096536845082e-03
5.514000000000000234e+00 8.559740553553714729e-03
5.514999999999999680e+00 8.387181696179749762e-03
5.516000000000000014e+00 8.209650852223254400e-03
5.517000000000000348e+00 8.028852734449670736e-03
5.517999999999999794e+00 7.845838400171618876e-03
5.519000000000000128e+00 7.661118264027574724e-03
5.520000000000000462e+00 7.474787495860973907e-03
5.520999999999999908e+00 7.286680480817549210e-03
5.522000000000000242e+00 7.096519272308342459e-03
5.522999999999999687e+00 6.904044995552555131e-03
5.524000000000000021e+00 6.709101573419862241e-03
5.525000000000000355e+00 6.511717217703852541e-03
5.525999999999999801e+00 6.312104525414402763e-03
5.527000000000000135e+00 6.110644483377345240e-03
5.528000000000000469e+00 5.907832649556960317e-03
5.528999999999999915e+00 5.704202710723762192e-03
5.530000000000000249e+00 5.500230938226814865e-03
5.530999999999999694e+00 5.296267838215652606e-03
5.532000000000000028e+00 5.092486469858352981e-03
5.533000000000000362e+00 4.888867821631174421e-03
5.533999999999999808e+00 4.685245431626928851e-03
5.535000000000000142e+00 4.481367157436582857e-03
5.536000000000000476e+00 4.276985066245075906e-03
5.536999999999999922e+00 4.071946339533659767e-03
5.538000000000000256e+00 3.866276400298015309e-03
5.538999999999999702e+00 3.660216328793076089e-03
5.540000000000000036e+00 3.454208967067873108e-03
5.541000000000000369e+00 3.248862690397182063e-03
5.541999999999999815e+00 3.044839800052724296e-03
5.543000000000000149e+00 2.842738340462675449e-03
5.544000000000000483e+00 2.642931495049963535e-03
5.544999999999999929e+00 2.445466092944772844e-03
5.546000000000000263e+00 2.249952646610218435e-03
5.546999999999999709e+00 2.055543193397038788e-03
5.548000000000000043e+00 1.860957833287632578e-03
5.549000000000000377e+00 1.664611054032962435e-03
5.549999999999999822e+00 1.464778115259648527e-03
5.551000000000000156e+00 1.259816499496884800e-03
5.552000000000000490e+00 1.048410054183030512e-03
5.552999999999999936e+00 8.297884414137722108e-04
5.554000000000000270e+00 6.039095839775589312e-04
5.554999999999999716e+00 3.715536271286419838e-04
5.556000000000000050e+00 1.343570394145967640e-04
5.557000000000000384e+00 -1.052672163298416205e-04
5.557999999999999829e+00 -3.442922025429489413e-04
5.559000000000000163e+00 -5.792856447847223806e-04
5.560000000000000497e+00 -8.066733700391907425e-04
5.560999999999999943e+00 -1.023002148083014670e-03
5.562000000000000277e+00 -1.225146303775942209e-03
5.562999999999999723e+00 -1.410527544140768646e-03
5.564000000000000057e+00 -1.577237504290668248e-03
5.565000000000000391e+00 -1.724135976330257213e-03
5.565999999999999837e+00 -1.850874804642815884e-03
5.567000000000000171e+00 -1.957917129863661482e-03
5.568000000000000504e+00 -2.046466361141281200e-03
5.568999999999999950e+00 -2.118408686418293309e-03
5.570000000000000284e+00 -2.176196082709212342e-03
5.570999999999999730e+00 -2.222720928291238660e-03
5.572000000000000064e+00 -2.261153665691374541e-03
5.573000000000000398e+00 -2.294797419951948546e-03
5.573999999999999844e+00 -2.326938266993591915e-03
5.575000000000000178e+00 -2.360723834984463851e-03
5.576000000000000512e+00 -2.399072530786720923e-03
5.576999999999999957e+00 -2.444631676291404449e-03
5.578000000000000291e+00 -2.499728862360914121e-03
5.578999999999999737e+00 -2.566405977418739163e-03
5.580000000000000071e+00 -2.646407878796753176e-03
5.581000000000000405e+00 -2.741221581542722680e-03
5.581999999999999851e+00 -2.852068414331021453e-03
5.583000000000000185e+00 -2.979919696688206835e-03
5.584000000000000519e+00 -3.125467747900507846e-03
5.584999999999999964e+00 -3.289086854368653608e-03
5.586000000000000298e+00 -3.470761741483071282e-03
5.586999999999999744e+00 -3.670032028961506092e-03
5.588000000000000078e+00 -3.885914645232343978e-03
5.589000000000000412e+00 -4.116811469154395622e-03
5.589999999999999858e+00 -4.360459675913536635e-03
5.591000000000000192e+00 -4.613893361667653278e-03
5.592000000000000526e+00 -4.873428463543984408e-03
5.592999999999999972e+00 -5.134708998569254175e-03
5.594000000000000306e+00 -5.392788017538061203e-03
5.594999999999999751e+00 -5.642268150739660967e-03
5.596000000000000085e+00 -5.877486049271027704e-03
5.597000000000000419e+00 -6.092736791990224776e-03
5.597999999999999865e+00 -6.282529162269795062e-03
5.599000000000000199e+00 -6.441827371717260935e-03
5.600000000000000533e+00 -6.566273367426917092e-03
5.600999999999999979e+00 -6.652380876774072020e-03
5.602000000000000313e+00 -6.697673209329550563e-03
5.602999999999999758e+00 -6.700738137036724336e-03
5.604000000000000092e+00 -6.661235686766737822e-03
5.605000000000000426e+00 -6.579844925575969658e-03
5.605999999999999872e+00 -6.458126665902917674e-03
5.607000000000000206e+00 -6.298407737493183500e-03
5.608000000000000540e+00 -6.103573767823586120e-03
5.608999999999999986e+00 -5.876906396939796454e-03
5.610000000000000320e+00 -5.621891740667921480e-03
5.610999999999999766e+00 -5.342071383469575857e-03
5.612000000000000099e+00 -5.040915972726408949e-03
5.613000000000000433e+00 -4.721751877937580000e-03
5.613999999999999879e+00 -4.387695995859934930e-03
5.615000000000000213e+00 -4.041651743460007370e-03
5.616000000000000547e+00 -3.686299994451216339e-03
5.616999999999999993e+00 -3.324141506492858580e-03
5.618000000000000327e+00 -2.957507561905604789e-03
5.618999999999999773e+00 -2.588580159201242514e-03
5.620000000000000107e+00 -2.219406500570822362e-03
5.621000000000000441e+00 -1.851896590700920263e-03
5.621999999999999886e+00 -1.487834308382264548e-03
5.623000000000000220e+00 -1.128856831007400609e-03
5.624000000000000554e+00 -7.764707640896109436e-04
5.625000000000000000e+00 -4.320491040237260444e-04
5.626000000000000334e+00 -9.684785077052476549e-05
5.626999999999999780e+00 2.279953484263061328e-04
5.628000000000000114e+00 5.414642162832529904e-04
5.629000000000000448e+00 8.426782192869401939e-04
5.629999999999999893e+00 1.130952623723106539e-03
5.631000000000000227e+00 1.405854083255247532e-03
5.631999999999999673e+00 1.667263440993727421e-03
5.633000000000000007e+00 1.915459237031447853e-03
5.634000000000000341e+00 2.151177625434608828e-03
5.634999999999999787e+00 2.375658114117056626e-03
5.636000000000000121e+00 2.590649440243821856e-03
5.637000000000000455e+00 2.798400307816090692e-03
5.637999999999999901e+00 3.001601590685323145e-03
5.639000000000000234e+00 3.203304552998348202e-03
5.639999999999999680e+00 3.406809249155166777e-03
5.641000000000000014e+00 3.615505705376848705e-03
5.642000000000000348e+00 3.832719055269385913e-03
5.642999999999999794e+00 4.061512330465115103e-03
5.644000000000000128e+00 4.304483154250682113e-03
5.645000000000000462e+00 4.563580875316311861e-03
5.645999999999999908e+00 4.839910199538603741e-03
5.647000000000000242e+00 5.133587943884311208e-03
5.647999999999999687e+00 5.443653171329642868e-03
5.649000000000000021e+00 5.768040301909770941e-03
5.650000000000000355e+00 6.103648523752734471e-03
5.650999999999999801e+00 6.446461380329540983e-03
5.652000000000000135e+00 6.791770290917526973e-03
5.653000000000000469e+00 7.134474188963260861e-03
5.653999999999999915e+00 7.469412722072993338e-03
5.655000000000000249e+00 7.791736810994286111e-03
5.655999999999999694e+00 8.097257315260232916e-03
5.657000000000000028e+00 8.382754097826084980e-03
5.658000000000000362e+00 8.646213692309751009e-03
5.658999999999999808e+00 8.886953923261336694e-03
5.660000000000000142e+00 9.105633971265443202e-03
5.661000000000000476e+00 9.304142217793262212e-03
5.661999999999999922e+00 9.485383928593150299e-03
5.663000000000000256e+00 9.652976155091818472e-03
5.663999999999999702e+00 9.810887094940979464e-03
5.665000000000000036e+00 9.963071016237366045e-03
5.666000000000000369e+00 1.011311534873522711e-02
5.666999999999999815e+00 1.026391738947446397e-02
5.668000000000000149e+00 1.041744208644217705e-02
5.669000000000000483e+00 1.057456659052229825e-02
5.669999999999999929e+00 1.073501482466379317e-02
5.671000000000000263e+00 1.089735848041627209e-02
5.671999999999999709e+00 1.105911066129044648e-02
5.673000000000000043e+00 1.121690007372516500e-02
5.674000000000000377e+00 1.136668824621373496e-02
5.674999999999999822e+00 1.150403854284203810e-02
5.676000000000000156e+00 1.162440860689004443e-02
5.677000000000000490e+00 1.172346196556441934e-02
5.677999999999999936e+00 1.179738593421371905e-02
5.679000000000000270e+00 1.184316040768878565e-02
5.679999999999999716e+00 1.185880709927890353e-02
5.681000000000000050e+00 1.184356799250447373e-02
5.682000000000000384e+00 1.179801006925557463e-02
5.682999999999999829e+00 1.172401040945215793e-02
5.684000000000000163e+00 1.162465438299543387e-02
5.685000000000000497e+00 1.150402155172751927e-02
5.685999999999999943e+00 1.136689266414176933e-02
5.687000000000000277e+00 1.121836886929954667e-02
5.687999999999999723e+00 1.106347805771207109e-02
5.689000000000000057e+00 1.090675320943227875e-02
5.690000000000000391e+00 1.075187623296544083e-02
5.690999999999999837e+00 1.060140902017723576e-02
5.692000000000000171e+00 1.045661162231060169e-02
5.693000000000000504e+00 1.031741856406837021e-02
5.693999999999999950e+00 1.018255619602623577e-02
5.695000000000000284e+00 1.004978833012855864e-02
5.695999999999999730e+00 9.916261980395347370e-03
5.697000000000000064e+00 9.778944259136435752e-03
5.698000000000000398e+00 9.635020611800316354e-03
5.698999999999999844e+00 9.482277618744868602e-03
5.700000000000000178e+00 9.319382114838273626e-03
5.701000000000000512e+00 9.146000181481673055e-03
5.701999999999999957e+00 8.962779726775466776e-03
5.703000000000000291e+00 8.771186949190072288e-03
5.703999999999999737e+00 8.573227220536465062e-03
5.705000000000000071e+00 8.371127730086472957e-03
5.706000000000000405e+00 8.166994445321460599e-03
5.706999999999999851e+00 7.962522254748560444e-03
5.708000000000000185e+00 7.758798517765877825e-03
5.709000000000000519e+00 7.556176672458884969e-03
5.709999999999999964e+00 7.354282487189287357e-03
5.711000000000000298e+00 7.152093273212739750e-03
5.711999999999999744e+00 6.948085066130813177e-03
5.713000000000000078e+00 6.740428441961687431e-03
5.714000000000000412e+00 6.527214846646499369e-03
5.714999999999999858e+00 6.306667086679680970e-03
5.716000000000000192e+00 6.077338241748881167e-03
5.717000000000000526e+00 5.838277368496495694e-03
5.717999999999999972e+00 5.589136228924965547e-03
5.719000000000000306e+00 5.330201813223650435e-03
5.719999999999999751e+00 5.062362869793196607e-03
5.721000000000000085e+00 4.786976777125089184e-03
5.722000000000000419e+00 4.505686574407146046e-03
5.722999999999999865e+00 4.220153969307038205e-03
5.724000000000000199e+00 3.931775394213131089e-03
5.725000000000000533e+00 3.641396876466034601e-03
5.725999999999999979e+00 3.349050298893280035e-03
5.727000000000000313e+00 3.053806756892611142e-03
5.727999999999999758e+00 2.753697673471463322e-03
5.729000000000000092e+00 2.445793093247814777e-03
5.730000000000000426e+00 2.126385838971418980e-03
5.730999999999999872e+00 1.791310437832740066e-03
5.732000000000000206e+00 1.436330292303040265e-03
5.733000000000000540e+00 1.057580355516461994e-03
5.733999999999999986e+00 6.519794626609638072e-04
5.735000000000000320e+00 2.176168987566347193e-04
5.735999999999999766e+00 -2.459894698905860824e-04
5.737000000000000099e+00 -7.377304927352369701e-04
5.738000000000000433e+00 -1.254878516156562440e-03
5.738999999999999879e+00 -1.793172427395860235e-03
5.740000000000000213e+00 -2.347014688358634114e-03
5.741000000000000547e+00 -2.909739937863177039e-03
5.741999999999999993e+00 -3.473930704224466141e-03
5.743000000000000327e+00 -4.031759867971354723e-03
5.743999999999999773e+00 -4.575339827304504732e-03
5.745000000000000107e+00 -5.097021241688866160e-03
5.746000000000000441e+00 -5.589673796715629965e-03
5.746999999999999886e+00 -6.046871323357355318e-03
5.748000000000000220e+00 -6.463030953380787327e-03
5.749000000000000554e+00 -6.833456724987384268e-03
5.750000000000000000e+00 -7.154317103631539429e-03
5.751000000000000334e+00 -7.422597612073073177e-03
5.751999999999999780e+00 -7.636007713058894260e-03
5.753000000000000114e+00 -7.792929538368248074e-03
5.754000000000000448e+00 -7.892380077510608230e-03
5.754999999999999893e+00 -7.934050062301679224e-03
5.756000000000000227e+00 -7.918358050617291949e-03
5.757000000000000561e+00 -7.846528778816471567e-03
5.758000000000000007e+00 -7.720678803698752431e-03
5.759000000000000341e+00 -7.543850475204222708e-03
5.759999999999999787e+00 -7.319988244571765112e-03
5.761000000000000121e+00 -7.053830601396656082e-03
5.762000000000000455e+00 -6.750730719236540042e-03
5.762999999999999901e+00 -6.416429013559189765e-03
5.764000000000000234e+00 -6.056781065623649540e-03
5.764999999999999680e+00 -5.677495399316266969e-03
5.766000000000000014e+00 -5.283911275608079404e-03
5.767000000000000348e+00 -4.880800852865243081e-03
5.767999999999999794e+00 -4.472235073938063757e-03
5.769000000000000128e+00 -4.061507721276402111e-03
5.770000000000000462e+00 -3.651085157449280270e-03
5.770999999999999908e+00 -3.242600927436160851e-03
5.772000000000000242e+00 -2.836865978531431711e-03
5.772999999999999687e+00 -2.433928004035077093e-03
5.774000000000000021e+00 -2.033114590409279554e-03
5.775000000000000355e+00 -1.633147894111432836e-03
5.775999999999999801e+00 -1.232299986233354383e-03
5.777000000000000135e+00 -8.285781082817851844e-04
5.778000000000000469e+00 -4.199853299420288830e-04
5.778999999999999915e+00 -4.781936618523593804e-06
5.780000000000000249e+00 4.182119059735193880e-04
5.780999999999999694e+00 8.493552509396849271e-04
5.782000000000000028e+00 1.287947733925860630e-03
5.783000000000000362e+00 1.732103586235153548e-03
5.783999999999999808e+00 2.178692597145881656e-03
5.785000000000000142e+00 2.623413478160597275e-03
5.786000000000000476e+00 3.060966841740763496e-03
5.786999999999999922e+00 3.485343047084164814e-03
5.788000000000000256e+00 3.890169890114930727e-03
5.788999999999999702e+00 4.269133306029340366e-03
5.790000000000000036e+00 4.616394239009495581e-03
5.791000000000000369e+00 4.926987408635665963e-03
5.791999999999999815e+00 5.197152325691557946e-03
5.793000000000000149e+00 5.424589566375084479e-03
5.794000000000000483e+00 5.608596663852492489e-03
5.794999999999999929e+00 5.750060009888531380e-03
5.796000000000000263e+00 5.851360911993525732e-03
5.796999999999999709e+00 5.916103523967528033e-03
5.798000000000000043e+00 5.948805045833682921e-03
5.799000000000000377e+00 5.954507374138945028e-03
5.799999999999999822e+00 5.938361382815833360e-03
5.801000000000000156e+00 5.905258953830272613e-03
5.802000000000000490e+00 5.859533702895206551e-03
5.802999999999999936e+00 5.804738717141555600e-03
5.804000000000000270e+00 5.743554622048703887e-03
5.804999999999999716e+00 5.677790542378241545e-03
5.806000000000000050e+00 5.608477971403276127e-03
5.807000000000000384e+00 5.536035896691217720e-03
5.807999999999999829e+00 5.460446221597297679e-03
5.809000000000000163e+00 5.381479679301149829e-03
5.810000000000000497e+00 5.298872374944313055e-03
5.810999999999999943e+00 5.212486979491188360e-03
5.812000000000000277e+00 5.122464325172197512e-03
5.812999999999999723e+00 5.029316610153715568e-03
5.814000000000000057e+00 4.934011149338402187e-03
5.815000000000000391e+00 4.838002347317823040e-03
5.815999999999999837e+00 4.743228632596843339e-03
5.817000000000000171e+00 4.652072921136287190e-03
5.818000000000000504e+00 4.567276748839570535e-03
5.818999999999999950e+00 4.491805357853930272e-03
5.820000000000000284e+00 4.428665725539378609e-03
5.820999999999999730e+00 4.380719947478094178e-03
5.822000000000000064e+00 4.350467701238661111e-03
5.823000000000000398e+00 4.339844332676234470e-03
5.823999999999999844e+00 4.350069450173477299e-03
5.825000000000000178e+00 4.381556029337193257e-03
5.826000000000000512e+00 4.433851217339505706e-03
5.826999999999999957e+00 4.505687729573461080e-03
5.828000000000000291e+00 4.595064850765569371e-03
5.828999999999999737e+00 4.699388858718278432e-03
5.830000000000000071e+00 4.815628071254129082e-03
5.831000000000000405e+00 4.940483706102967616e-03
5.831999999999999851e+00 5.070547110922187135e-03
5.833000000000000185e+00 5.202450386064665436e-03
5.834000000000000519e+00 5.332983078474603025e-03
5.834999999999999964e+00 5.459188872076038354e-03
5.836000000000000298e+00 5.578430070461349102e-03
5.836999999999999744e+00 5.688460733950575013e-03
5.838000000000000078e+00 5.787455112007061989e-03
5.839000000000000412e+00 5.874068497158602131e-03
5.839999999999999858e+00 5.947449774032569428e-03
5.841000000000000192e+00 6.007240617153289039e-03
5.842000000000000526e+00 6.053569537915069222e-03
5.842999999999999972e+00 6.087002983873596521e-03
5.844000000000000306e+00 6.108472652708841176e-03
5.844999999999999751e+00 6.119161536107904295e-03
5.846000000000000085e+00 6.120366464426381381e-03
5.847000000000000419e+00 6.113330426122451713e-03
5.847999999999999865e+00 6.099052874227328322e-03
5.849000000000000199e+00 6.078118406790062114e-03
5.850000000000000533e+00 6.050515406894330095e-03
5.850999999999999979e+00 6.015544573869198094e-03
5.852000000000000313e+00 5.971769562497142650e-03
5.852999999999999758e+00 5.917062556424663132e-03
5.854000000000000092e+00 5.848741920823809746e-03
5.855000000000000426e+00 5.763801752687499821e-03
5.855999999999999872e+00 5.659216922551888948e-03
5.857000000000000206e+00 5.532271620626942263e-03
5.858000000000000540e+00 5.380879894171965508e-03
5.858999999999999986e+00 5.203846579787751482e-03
5.860000000000000320e+00 5.001054303213637794e-03
5.860999999999999766e+00 4.773515209673123358e-03
5.862000000000000099e+00 4.523302264038831476e-03
5.863000000000000433e+00 4.253386668089191233e-03
5.863999999999999879e+00 3.967372005033940538e-03
5.865000000000000213e+00 3.669212018419269836e-03
5.866000000000000547e+00 3.362920327907770093e-03
5.866999999999999993e+00 3.052330542933154832e-03
5.868000000000000327e+00 2.740931595170918895e-03
5.868999999999999773e+00 2.431774799062367317e-03
5.870000000000000107e+00 2.127461715767429463e-03
5.871000000000000441e+00 1.830203285666910347e-03
5.871999999999999886e+00 1.541914620491166609e-03
5.873000000000000220e+00 1.264324645621391031e-03
5.874000000000000554e+00 9.990704825407008792e-04
5.875000000000000000e+00 7.477607074641977759e-04
5.876000000000000334e+00 5.120064144706455928e-04
5.876999999999999780e+00 2.933992596462993213e-04
5.878000000000000114e+00 9.345350008438495497e-05
5.879000000000000448e+00 -8.646300872507048645e-05
5.879999999999999893e+00 -2.452287192530100196e-04
5.881000000000000227e+00 -3.820437480156639370e-04
5.882000000000000561e+00 -4.964878972557058151e-04
5.883000000000000007e+00 -5.885901625939538723e-04
5.884000000000000341e+00 -6.588416869069541309e-04
5.884999999999999787e+00 -7.081818291319270714e-04
5.886000000000000121e+00 -7.379688406460142586e-04
5.887000000000000455e+00 -7.499006308251579111e-04
5.887999999999999901e+00 -7.459116056044989840e-04
5.889000000000000234e+00 -7.280317771439108248e-04
5.889999999999999680e+00 -6.982118319133255677e-04
5.891000000000000014e+00 -6.581434751299910461e-04
5.892000000000000348e+00 -6.090598458836948056e-04
5.892999999999999794e+00 -5.515701355107354787e-04
5.894000000000000128e+00 -4.855320369262545880e-04
5.895000000000000462e+00 -4.100276223810575896e-04
5.895999999999999908e+00 -3.234373477368357322e-04
5.897000000000000242e+00 -2.236098315714882029e-04
5.897999999999999687e+00 -1.081351752391667586e-04
5.899000000000000021e+00 2.527104936883676977e-05
5.900000000000000355e+00 1.783799577511589740e-04
5.900999999999999801e+00 3.520611894566259273e-04
5.902000000000000135e+00 5.459528685069984632e-04
5.903000000000000469e+00 7.582550080250177130e-04
5.903999999999999915e+00 9.856476314763918788e-04
5.905000000000000249e+00 1.223395758047161452e-03
5.905999999999999694e+00 1.465587747516623653e-03
5.907000000000000028e+00 1.705509072678989364e-03
5.908000000000000362e+00 1.936119762866508496e-03
5.908999999999999808e+00 2.150551245458885100e-03
5.910000000000000142e+00 2.342626470124436339e-03
5.911000000000000476e+00 2.507318751700298495e-03
5.911999999999999922e+00 2.641134185829913366e-03
5.913000000000000256e+00 2.742378759598876597e-03
5.913999999999999702e+00 2.811305068088419071e-03
5.915000000000000036e+00 2.850117808649149480e-03
5.916000000000000369e+00 2.862847896356152892e-03
5.916999999999999815e+00 2.855093300207199765e-03
5.918000000000000149e+00 2.833666425547938343e-03
5.919000000000000483e+00 2.806141097139769162e-03
5.919999999999999929e+00 2.780342983613636170e-03
5.921000000000000263e+00 2.763805276670036094e-03
5.921999999999999709e+00 2.763227360762165845e-03
5.923000000000000043e+00 2.783971254515231475e-03
5.924000000000000377e+00 2.829640548774191040e-03
5.924999999999999822e+00 2.901777318879843019e-03
5.926000000000000156e+00 2.999700880006954569e-03
5.927000000000000490e+00 3.120496585468411112e-03
5.927999999999999936e+00 3.259240443734790719e-03
5.929000000000000270e+00 3.409353339235215823e-03
5.929999999999999716e+00 3.563127502047578991e-03
5.931000000000000050e+00 3.712353998537726296e-03
5.932000000000000384e+00 3.849001137532046847e-03
5.932999999999999829e+00 3.965881267047148377e-03
5.934000000000000163e+00 4.057210254288923582e-03
5.935000000000000497e+00 4.119039809194074281e-03
5.935999999999999943e+00 4.149499777614889216e-03
5.937000000000000277e+00 4.148839072082921749e-03
5.937999999999999723e+00 4.119262262430889790e-03
5.939000000000000057e+00 4.064609477976574396e-03
5.940000000000000391e+00 3.989904278343869501e-03
5.940999999999999837e+00 3.900841854035206648e-03
5.942000000000000171e+00 3.803274047527249648e-03
5.943000000000000504e+00 3.702745547961727550e-03
5.943999999999999950e+00 3.604112407382235178e-03
5.945000000000000284e+00 3.511289371055403320e-03
5.945999999999999730e+00 3.427093107590710626e-03
5.947000000000000064e+00 3.353215913818559987e-03
5.948000000000000398e+00 3.290290208651909520e-03
5.948999999999999844e+00 3.238058640936437860e-03
5.950000000000000178e+00 3.195591913654242337e-03
5.951000000000000512e+00 3.161534190484258273e-03
5.951999999999999957e+00 3.134387280039716873e-03
5.953000000000000291e+00 3.112765234767765534e-03
5.953999999999999737e+00 3.095623906325743226e-03
5.955000000000000071e+00 3.082452956247990795e-03
5.956000000000000405e+00 3.073409160909078633e-03
5.956999999999999851e+00 3.069386533226426024e-03
5.958000000000000185e+00 3.071987960633784740e-03
5.959000000000000519e+00 3.083452703605543167e-03
5.959999999999999964e+00 3.106503192866063440e-03
5.961000000000000298e+00 3.144115570357833289e-03
5.961999999999999744e+00 3.199254636229540739e-03
5.963000000000000078e+00 3.274560602572701516e-03
5.964000000000000412e+00 3.372044851347032191e-03
5.964999999999999858e+00 3.492780972406506028e-03
5.966000000000000192e+00 3.636628640144190516e-03
5.967000000000000526e+00 3.802023131720473799e-03
5.967999999999999972e+00 3.985864618315263994e-03
5.969000000000000306e+00 4.183508025240157031e-03
5.969999999999999751e+00 4.388891516316700998e-03
5.971000000000000085e+00 4.594790513420646781e-03
5.972000000000000419e+00 4.793188715409296349e-03
5.972999999999999865e+00 4.975732717928026128e-03
5.974000000000000199e+00 5.134221934332380138e-03
5.975000000000000533e+00 5.261124430415095761e-03
5.975999999999999979e+00 5.350005666570605695e-03
5.977000000000000313e+00 5.395900126134595305e-03
5.977999999999999758e+00 5.395558161355096770e-03
5.979000000000000092e+00 5.347551731382092777e-03
5.980000000000000426e+00 5.252255335147821766e-03
5.980999999999999872e+00 5.111708801541946928e-03
5.982000000000000206e+00 4.929359329030998105e-03
5.983000000000000540e+00 4.709736165007458175e-03
5.983999999999999986e+00 4.458093479202555019e-03
5.985000000000000320e+00 4.180019359232537909e-03
5.985999999999999766e+00 3.881089581476660118e-03
5.987000000000000099e+00 3.566556145759137205e-03
5.988000000000000433e+00 3.241121815804612252e-03
5.988999999999999879e+00 2.908779869143494380e-03
5.990000000000000213e+00 2.572755896890416456e-03
5.991000000000000547e+00 2.235520307575366607e-03
5.991999999999999993e+00 1.898866974280841906e-03
5.993000000000000327e+00 1.564035190650951267e-03
5.993999999999999773e+00 1.231873640308098509e-03
5.995000000000000107e+00 9.030029210841308135e-04
5.996000000000000441e+00 5.779737207966692764e-04
5.996999999999999886e+00 2.574064914883277466e-04
5.998000000000000220e+00 -5.788556259304112890e-05
5.999000000000000554e+00 -3.668326939733582040e-04
6.000000000000000000e+00 -6.680688161008775921e-04
6.001000000000000334e+00 -9.599670441509368596e-04
6.001999999999999780e+00 -1.240706634929257882e-03
6.003000000000000114e+00 -1.508416904747289945e-03
6.004000000000000448e+00 -1.761329041339639674e-03
6.004999999999999893e+00 -1.997970540518493633e-03
6.006000000000000227e+00 -2.217333992787407122e-03
6.007000000000000561e+00 -2.419009535146372271e-03
6.008000000000000007e+00 -2.603265377025287732e-03
6.009000000000000341e+00 -2.771054381715703976e-03
6.009999999999999787e+00 -2.923909298417333956e-03
6.011000000000000121e+00 -3.063792732202132336e-03
6.012000000000000455e+00 -3.192909858922630354e-03
6.012999999999999901e+00 -3.313460283549099408e-03
6.014000000000000234e+00 -3.427446366217290659e-03
6.015000000000000568e+00 -3.536511307442348484e-03
6.016000000000000014e+00 -3.641838788290192343e-03
6.017000000000000348e+00 -3.744141184727723011e-03
6.017999999999999794e+00 -3.843703179782404639e-03
6.019000000000000128e+00 -3.940484515756452477e-03
6.020000000000000462e+00 -4.034214487663055279e-03
6.020999999999999908e+00 -4.124533930449505309e-03
6.022000000000000242e+00 -4.211096261444688058e-03
6.022999999999999687e+00 -4.293650009680146859e-03
6.024000000000000021e+00 -4.372096742583812812e-03
6.025000000000000355e+00 -4.446522003379939185e-03
6.025999999999999801e+00 -4.517205502810296702e-03
6.027000000000000135e+00 -4.584609352054592850e-03
6.028000000000000469e+00 -4.649369616704391098e-03
6.028999999999999915e+00 -4.712245212620621085e-03
6.030000000000000249e+00 -4.774087816611973130e-03
6.030999999999999694e+00 -4.835804436793810293e-03
6.032000000000000028e+00 -4.898272847917183037e-03
6.033000000000000362e+00 -4.962275874696319214e-03
6.033999999999999808e+00 -5.028435706041452236e-03
6.035000000000000142e+00 -5.097111105104297317e-03
6.036000000000000476e+00 -5.168321279135900184e-03
6.036999999999999922e+00 -5.241694756207454162e-03
6.038000000000000256e+00 -5.316447685611065503e-03
6.038999999999999702e+00 -5.391393326687590574e-03
6.040000000000000036e+00 -5.465016477204575826e-03
6.041000000000000369e+00 -5.535576423832744460e-03
6.041999999999999815e+00 -5.601256713043946574e-03
6.043000000000000149e+00 -5.660337712772009477e-03
6.044000000000000483e+00 -5.711340701329256468e-03
6.044999999999999929e+00 -5.753168029028245430e-03
6.046000000000000263e+00 -5.785180331220293390e-03
6.046999999999999709e+00 -5.807235850022960007e-03
6.048000000000000043e+00 -5.819647825502372897e-03
6.049000000000000377e+00 -5.823121425218583114e-03
6.049999999999999822e+00 -5.818625891109887281e-03
6.051000000000000156e+00 -5.807245992826034868e-03
6.052000000000000490e+00 -5.790046898098187914e-03
6.052999999999999936e+00 -5.767926958552773223e-03
6.054000000000000270e+00 -5.741510294931433458e-03
6.054999999999999716e+00 -5.711062565443583705e-03
6.056000000000000050e+00 -5.676444158656197662e-03
6.057000000000000384e+00 -5.637100519094295249e-03
6.057999999999999829e+00 -5.592093907562224395e-03
6.059000000000000163e+00 -5.540135369215016918e-03
6.060000000000000497e+00 -5.479652567398471744e-03
6.060999999999999943e+00 -5.408870978969866627e-03
6.062000000000000277e+00 -5.325906385955047478e-03
6.062999999999999723e+00 -5.228840756165815083e-03
6.064000000000000057e+00 -5.115825494171720098e-03
6.065000000000000391e+00 -4.985182024783573092e-03
6.065999999999999837e+00 -4.835509014345196026e-03
6.067000000000000171e+00 -4.665782533443846650e-03
6.068000000000000504e+00 -4.475470030846891503e-03
6.068999999999999950e+00 -4.264636734053244872e-03
6.070000000000000284e+00 -4.034043127571151736e-03
6.070999999999999730e+00 -3.785240472402833043e-03
6.072000000000000064e+00 -3.520623479874122712e-03
6.073000000000000398e+00 -3.243474468547308254e-03
6.073999999999999844e+00 -2.957941498675720031e-03
6.075000000000000178e+00 -2.668965637891611634e-03
6.076000000000000512e+00 -2.382137464692628877e-03
6.076999999999999957e+00 -2.103500575150372542e-03
6.078000000000000291e+00 -1.839268489593401000e-03
6.078999999999999737e+00 -1.595506187476844820e-03
6.080000000000000071e+00 -1.377776824380558653e-03
6.081000000000000405e+00 -1.190809975192508915e-03
6.081999999999999851e+00 -1.038224683008975901e-03
6.083000000000000185e+00 -9.223417519431224842e-04
6.084000000000000519e+00 -8.441034413969317196e-04
6.084999999999999964e+00 -8.030950862670186829e-04
6.086000000000000298e+00 -7.976952514201128769e-04
6.086999999999999744e+00 -8.253006787757269803e-04
6.088000000000000078e+00 -8.826163072642543173e-04
6.089000000000000412e+00 -9.659432533856551545e-04
6.089999999999999858e+00 -1.071481489790940224e-03
6.091000000000000192e+00 -1.195570027374920439e-03
6.092000000000000526e+00 -1.334878884963863754e-03
6.092999999999999972e+00 -1.486512617743768194e-03
6.094000000000000306e+00 -1.648059944345420984e-03
6.094999999999999751e+00 -1.817555685673841268e-03
6.096000000000000085e+00 -1.993354525764188395e-03
6.097000000000000419e+00 -2.173997478034286196e-03
6.097999999999999865e+00 -2.357997866175133485e-03
6.099000000000000199e+00 -2.543650670462015932e-03
6.100000000000000533e+00 -2.728829061814822682e-03
6.100999999999999979e+00 -2.910837604765334485e-03
6.102000000000000313e+00 -3.086324908665180090e-03
6.102999999999999758e+00 -3.251266153376509462e-03
6.104000000000000092e+00 -3.401034938945347950e-03
6.105000000000000426e+00 -3.530575909566141361e-03
6.105999999999999872e+00 -3.634640032101948449e-03
6.107000000000000206e+00 -3.708078355387416612e-03
6.108000000000000540e+00 -3.746189197598870889e-03
6.108999999999999986e+00 -3.745063740266628242e-03
6.110000000000000320e+00 -3.701936426801256085e-03
6.110999999999999766e+00 -3.615475584713737870e-03
6.112000000000000099e+00 -3.486041343426055008e-03
6.113000000000000433e+00 -3.315868459595570829e-03
6.113999999999999879e+00 -3.109140720760788981e-03
6.115000000000000213e+00 -2.871968702194444868e-03
6.116000000000000547e+00 -2.612239969121564389e-03
6.116999999999999993e+00 -2.339330774739519642e-03
6.118000000000000327e+00 -2.063711365956598983e-03
6.118999999999999773e+00 -1.796434789254162208e-03
6.120000000000000107e+00 -1.548543989932661766e-03
6.121000000000000441e+00 -1.330482414677529963e-03
6.121999999999999886e+00 -1.151493666580777949e-03
6.123000000000000220e+00 -1.019121209162946514e-03
6.124000000000000554e+00 -9.387868641364066841e-04
6.125000000000000000e+00 -9.135447525263424217e-04
6.126000000000000334e+00 -9.439570901843229427e-04
6.126999999999999780e+00 -1.028136741972029630e-03
6.128000000000000114e+00 -1.161921530998927558e-03
6.129000000000000448e+00 -1.339170639490076115e-03
6.129999999999999893e+00 -1.552149844762656158e-03
6.131000000000000227e+00 -1.791979701455885532e-03
6.132000000000000561e+00 -2.049135769529630662e-03
6.133000000000000007e+00 -2.313951412292391922e-03
6.134000000000000341e+00 -2.577115617331723115e-03
6.134999999999999787e+00 -2.830168812742285458e-03
6.136000000000000121e+00 -3.065914608020618541e-03
6.137000000000000455e+00 -3.278764149717268515e-03
6.137999999999999901e+00 -3.464987133598605804e-03
6.139000000000000234e+00 -3.622796673067890660e-03
6.140000000000000568e+00 -3.752320813734155540e-03
6.141000000000000014e+00 -3.855411941333264370e-03
6.142000000000000348e+00 -3.935332590239898343e-03
6.142999999999999794e+00 -3.996332727260057741e-03
6.144000000000000128e+00 -4.043165109363952396e-03
6.145000000000000462e+00 -4.080607030426722757e-03
6.145999999999999908e+00 -4.113002566110094717e-03
6.147000000000000242e+00 -4.143879907520250407e-03
6.147999999999999687e+00 -4.175729777185611426e-03
6.149000000000000021e+00 -4.209871405950077819e-03
6.150000000000000355e+00 -4.246505814895879319e-03
6.150999999999999801e+00 -4.284854301417226514e-03
6.152000000000000135e+00 -4.323422977173786708e-03
6.153000000000000469e+00 -4.360314554636005209e-03
6.153999999999999915e+00 -4.393582128585416663e-03
6.155000000000000249e+00 -4.421547714413410005e-03
6.155999999999999694e+00 -4.443068250790330014e-03
6.157000000000000028e+00 -4.457723245106127476e-03
6.158000000000000362e+00 -4.465895066818163957e-03
6.158999999999999808e+00 -4.468729524324111316e-03
6.160000000000000142e+00 -4.468022697803054367e-03
6.161000000000000476e+00 -4.465999170946760230e-03
6.161999999999999922e+00 -4.465061521210598322e-03
6.163000000000000256e+00 -4.467529141916166784e-03
6.163999999999999702e+00 -4.475380035287133615e-03
6.165000000000000036e+00 -4.490058905658129117e-03
6.166000000000000369e+00 -4.512331733387563854e-03
6.166999999999999815e+00 -4.542223404027288802e-03
6.168000000000000149e+00 -4.579019915086716616e-03
6.169000000000000483e+00 -4.621349816904637975e-03
6.169999999999999929e+00 -4.667321346537607954e-03
6.171000000000000263e+00 -4.714714318529276797e-03
6.171999999999999709e+00 -4.761177718381874938e-03
6.173000000000000043e+00 -4.804442010668605670e-03
6.174000000000000377e+00 -4.842519569664215096e-03
6.174999999999999822e+00 -4.873853695913168277e-03
6.176000000000000156e+00 -4.897391691258737821e-03
6.177000000000000490e+00 -4.912619391117810895e-03
6.177999999999999936e+00 -4.919492303750654973e-03
6.179000000000000270e+00 -4.918329192163502055e-03
6.179999999999999716e+00 -4.909650516221414351e-03
6.181000000000000050e+00 -4.894036395190865321e-03
6.182000000000000384e+00 -4.871979068005625677e-03
6.182999999999999829e+00 -4.843797209734161842e-03
6.184000000000000163e+00 -4.809591121262611277e-03
6.185000000000000497e+00 -4.769272141724321262e-03
6.185999999999999943e+00 -4.722631993057608071e-03
6.187000000000000277e+00 -4.669431283038391264e-03
6.187999999999999723e+00 -4.609541189025825360e-03
6.189000000000000057e+00 -4.543037561339544929e-03
6.190000000000000391e+00 -4.470304926895051628e-03
6.190999999999999837e+00 -4.392093718404724290e-03
6.192000000000000171e+00 -4.309534915626367542e-03
6.193000000000000504e+00 -4.224130917229946061e-03
6.193999999999999950e+00 -4.137699189136052197e-03
6.195000000000000284e+00 -4.052273206570378324e-03
6.195999999999999730e+00 -3.969974845491585844e-03
6.197000000000000064e+00 -3.892886059604958038e-03
6.198000000000000398e+00 -3.822878989981067649e-03
6.198999999999999844e+00 -3.761462902710050512e-03
6.200000000000000178e+00 -3.709622621937690677e-03
6.201000000000000512e+00 -3.667712220399634796e-03
6.201999999999999957e+00 -3.635377579475021319e-03
6.203000000000000291e+00 -3.611531265924627226e-03
6.203999999999999737e+00 -3.594407240322131103e-03
6.205000000000000071e+00 -3.581662211414293837e-03
6.206000000000000405e+00 -3.570519903786102678e-03
6.206999999999999851e+00 -3.557959764563667446e-03
6.208000000000000185e+00 -3.540905430351229486e-03
6.209000000000000519e+00 -3.516428200751940507e-03
6.209999999999999964e+00 -3.481925815314969915e-03
6.211000000000000298e+00 -3.435267160192676059e-03
6.211999999999999744e+00 -3.374922732448278062e-03
6.213000000000000078e+00 -3.300063896424408443e-03
6.214000000000000412e+00 -3.210627828881549954e-03
6.214999999999999858e+00 -3.107351332071446679e-03
6.216000000000000192e+00 -2.991781709647979917e-03
6.217000000000000526e+00 -2.866249947982226105e-03
6.217999999999999972e+00 -2.733806719226708655e-03
6.219000000000000306e+00 -2.598122243027353902e-03
6.219999999999999751e+00 -2.463346690356409997e-03
6.221000000000000085e+00 -2.333949061853763524e-03
6.222000000000000419e+00 -2.214505976133893193e-03
6.222999999999999865e+00 -2.109480183653293477e-03
6.224000000000000199e+00 -2.023012468396354936e-03
6.225000000000000533e+00 -1.958676086234862473e-03
6.225999999999999979e+00 -1.919285568982658039e-03
6.227000000000000313e+00 -1.906745526320567695e-03
6.227999999999999758e+00 -1.921926922795478502e-03
6.229000000000000092e+00 -1.964653597205036958e-03
6.230000000000000426e+00 -2.033752068364305752e-03
6.230999999999999872e+00 -2.127190843526476690e-03
6.232000000000000206e+00 -2.242284958455651421e-03
6.233000000000000540e+00 -2.375974116421110914e-03
6.233999999999999986e+00 -2.525098311081114787e-03
6.235000000000000320e+00 -2.686670625857930095e-03
6.235999999999999766e+00 -2.858098172287402983e-03
6.237000000000000099e+00 -3.037314112732668846e-03
6.238000000000000433e+00 -3.222822683733324485e-03
6.238999999999999879e+00 -3.413645212367675402e-03
6.240000000000000213e+00 -3.609191047317397705e-03
6.241000000000000547e+00 -3.809065073049704674e-03
6.241999999999999993e+00 -4.012858529230866819e-03
6.243000000000000327e+00 -4.219975467272847960e-03
6.243999999999999773e+00 -4.429482636787268959e-03
6.245000000000000107e+00 -4.640031999156933595e-03
6.246000000000000441e+00 -4.849851712886438758e-03
6.246999999999999886e+00 -5.056810607032130415e-03
6.248000000000000220e+00 -5.258519956306680239e-03
6.249000000000000554e+00 -5.452479805636328142e-03
6.250000000000000000e+00 -5.636259991863181232e-03
6.251000000000000334e+00 -5.807668333922635408e-03
6.251999999999999780e+00 -5.964917038978696275e-03
6.253000000000000114e+00 -6.106778557910587726e-03
6.254000000000000448e+00 -6.232688873511832428e-03
6.254999999999999893e+00 -6.342826357975906923e-03
6.256000000000000227e+00 -6.438137784520547510e-03
6.257000000000000561e+00 -6.520299957390588048e-03
6.258000000000000007e+00 -6.591616509014287979e-03
6.259000000000000341e+00 -6.654868802468028206e-03
6.259999999999999787e+00 -6.713101729523022684e-03
6.261000000000000121e+00 -6.769363281385105784e-03
6.262000000000000455e+00 -6.826438496058437159e-03
6.262999999999999901e+00 -6.886573136067710918e-03
6.264000000000000234e+00 -6.951253090848043617e-03
6.265000000000000568e+00 -7.021023285551960050e-03
6.266000000000000014e+00 -7.095405657370164321e-03
6.267000000000000348e+00 -7.172919188500356640e-03
6.267999999999999794e+00 -7.251208084915585286e-03
6.269000000000000128e+00 -7.327270555029642349e-03
6.270000000000000462e+00 -7.397778779986508360e-03
6.270999999999999908e+00 -7.459446795330307474e-03
6.272000000000000242e+00 -7.509413890172654711e-03
6.272999999999999687e+00 -7.545599915259203552e-03
6.274000000000000021e+00 -7.567013277476719590e-03
6.275000000000000355e+00 -7.573940922933286579e-03
6.275999999999999801e+00 -7.568030052616453625e-03
6.277000000000000135e+00 -7.552251731419297801e-03
6.278000000000000469e+00 -7.530728132284465921e-03
6.278999999999999915e+00 -7.508458980366694915e-03
6.280000000000000249e+00 -7.490974833990644843e-03
6.280999999999999694e+00 -7.483932293404130416e-03
6.282000000000000028e+00 -7.492682312245591003e-03
6.283000000000000362e+00 -7.521891569776698212e-03
6.283999999999999808e+00 -7.575199346917836814e-03
6.285000000000000142e+00 -7.654947871378764770e-03
6.286000000000000476e+00 -7.762039002960953622e-03
6.286999999999999922e+00 -7.895878052437903249e-03
6.288000000000000256e+00 -8.054451369830536653e-03
6.288999999999999702e+00 -8.234509332682365262e-03
6.290000000000000036e+00 -8.431813148914188080e-03
6.291000000000000369e+00 -8.641462417167244253e-03
6.291999999999999815e+00 -8.858235026184293343e-03
6.293000000000000149e+00 -9.076940962055159851e-03
6.294000000000000483e+00 -9.292741450999477543e-03
6.294999999999999929e+00 -9.501445467218528479e-03
6.296000000000000263e+00 -9.699730233015601763e-03
6.296999999999999709e+00 -9.885300920059656576e-03
6.298000000000000043e+00 -1.005699515706026323e-02
6.299000000000000377e+00 -1.021479351459690307e-02
6.299999999999999822e+00 -1.035975253428365536e-02
6.301000000000000156e+00 -1.049385564768468872e-02
6.302000000000000490e+00 -1.061979261446539466e-02
6.302999999999999936e+00 -1.074065408497099083e-02
6.304000000000000270e+00 -1.085959244689887679e-02
6.304999999999999716e+00 -1.097943926760724768e-02
6.306000000000000050e+00 -1.110236082009982174e-02
6.307000000000000384e+00 -1.122954367978088938e-02
6.307999999999999829e+00 -1.136093885181301867e-02
6.309000000000000163e+00 -1.149514427322454943e-02
6.310000000000000497e+00 -1.162938870030314972e-02
6.310999999999999943e+00 -1.175963679834624367e-02
6.312000000000000277e+00 -1.188080483871839510e-02
6.312999999999999723e+00 -1.198708501359481773e-02
6.314000000000000057e+00 -1.207230559447684468e-02
6.315000000000000391e+00 -1.213035605763683814e-02
6.315999999999999837e+00 -1.215557176984521405e-02
6.317000000000000171e+00 -1.214308874715900634e-02
6.318000000000000504e+00 -1.208913460178385503e-02
6.318999999999999950e+00 -1.199121094701340040e-02
6.320000000000000284e+00 -1.184820585184379570e-02
6.320999999999999730e+00 -1.166039064286612803e-02
6.322000000000000064e+00 -1.142935573735428222e-02
6.323000000000000398e+00 -1.115786089307603188e-02
6.323999999999999844e+00 -1.084962805844786118e-02
6.325000000000000178e+00 -1.050909872193430891e-02
6.326000000000000512e+00 -1.014120018076652627e-02
6.326999999999999957e+00 -9.751057200608887615e-03
6.328000000000000291e+00 -9.343784653651427199e-03
6.328999999999999737e+00 -8.924287527059230826e-03
6.330000000000000071e+00 -8.497126756688224911e-03
6.331000000000000405e+00 -8.066474188934023501e-03
6.331999999999999851e+00 -7.636109537555000812e-03
6.333000000000000185e+00 -7.209499020456168299e-03
6.334000000000000519e+00 -6.789907018566227088e-03
6.334999999999999964e+00 -6.380534640232650087e-03
6.336000000000000298e+00 -5.984654805227457471e-03
6.336999999999999744e+00 -5.605681432449797705e-03
6.338000000000000078e+00 -5.247200710381087763e-03
6.339000000000000412e+00 -4.912923382971575055e-03
6.339999999999999858e+00 -4.606556857787132489e-03
6.341000000000000192e+00 -4.331611277658961763e-03
6.342000000000000526e+00 -4.091182240654975613e-03
6.342999999999999972e+00 -3.887701447274973052e-03
6.344000000000000306e+00 -3.722717775106286400e-03
6.344999999999999751e+00 -3.596695964054839878e-03
6.346000000000000085e+00 -3.508867259118252178e-03
6.347000000000000419e+00 -3.457163772506459485e-03
6.347999999999999865e+00 -3.438208729847758074e-03
6.349000000000000199e+00 -3.447378774626799845e-03
6.350000000000000533e+00 -3.478925536868239000e-03
6.350999999999999979e+00 -3.526165930318621126e-03
6.352000000000000313e+00 -3.581710356664147971e-03
6.352999999999999758e+00 -3.637732951588873963e-03
6.354000000000000092e+00 -3.686307869063861452e-03
6.355000000000000426e+00 -3.719742700993623231e-03
6.355999999999999872e+00 -3.730994131144087841e-03
6.357000000000000206e+00 -3.714059537725186884e-03
6.358000000000000540e+00 -3.664346386425757027e-03
6.358999999999999986e+00 -3.578992691974377562e-03
6.360000000000000320e+00 -3.457090688206048042e-03
6.360999999999999766e+00 -3.299776476438170091e-03
6.362000000000000099e+00 -3.110178409235002557e-03
6.363000000000000433e+00 -2.893200073710678472e-03
6.363999999999999879e+00 -2.655164027739358775e-03
6.365000000000000213e+00 -2.403346147362439306e-03
6.366000000000000547e+00 -2.145456031120191072e-03
6.366999999999999993e+00 -1.889085577681047512e-03
6.368000000000000327e+00 -1.641211379841713046e-03
6.368999999999999773e+00 -1.407772159017753235e-03
6.370000000000000107e+00 -1.193347847748678966e-03
6.371000000000000441e+00 -1.000952227114320454e-03
6.371999999999999886e+00 -8.319743274197172883e-04
6.373000000000000220e+00 -6.862110440140310741e-04
6.374000000000000554e+00 -5.620298168695517325e-04
6.375000000000000000e+00 -4.566100912354115670e-04
6.376000000000000334e+00 -3.662686728485785542e-04
6.376999999999999780e+00 -2.868440471255964686e-04
6.378000000000000114e+00 -2.140856666203490711e-04
6.379000000000000448e+00 -1.440696575569555603e-04
6.379999999999999893e+00 -7.355097892971299283e-05
6.381000000000000227e+00 -2.877980355714231321e-07
6.382000000000000561e+00 7.677244776923509094e-05
6.383000000000000007e+00 1.574031967563929680e-04
6.384000000000000341e+00 2.401250421870393934e-04
6.384999999999999787e+00 3.223608509351252567e-04
6.386000000000000121e+00 4.007142002956191060e-04
6.387000000000000455e+00 4.713039190109004307e-04
6.387999999999999901e+00 5.301446636157874015e-04
6.389000000000000234e+00 5.735376977520273206e-04
6.390000000000000568e+00 5.984148612909215249e-04
6.391000000000000014e+00 6.026334594492566230e-04
6.392000000000000348e+00 5.851659790236834243e-04
6.392999999999999794e+00 5.462043363489915227e-04
6.394000000000000128e+00 4.871319168915942471e-04
6.395000000000000462e+00 4.104063838275001522e-04
6.395999999999999908e+00 3.193880169330856156e-04
6.397000000000000242e+00 2.180816808557323769e-04
6.398000000000000576e+00 1.108550754948351910e-04
6.399000000000000021e+00 2.152945042163331543e-06
6.400000000000000355e+00 -1.037758219454943483e-04
6.400999999999999801e+00 -2.031174109461297730e-04
6.402000000000000135e+00 -2.926780163496203258e-04
6.403000000000000469e+00 -3.700248450727982447e-04
6.403999999999999915e+00 -4.335556548655045616e-04
6.405000000000000249e+00 -4.825128398365140714e-04
6.405999999999999694e+00 -5.169388484140013690e-04
6.407000000000000028e+00 -5.375984403492163177e-04
6.408000000000000362e+00 -5.458623061255485614e-04
6.408999999999999808e+00 -5.435697648573725727e-04
6.410000000000000142e+00 -5.328763140519249264e-04
6.411000000000000476e+00 -5.160737299723050725e-04
6.411999999999999922e+00 -4.954283232612044941e-04
6.413000000000000256e+00 -4.730017835356689843e-04
6.413999999999999702e+00 -4.504928959581204484e-04
6.415000000000000036e+00 -4.290893097042801363e-04
6.416000000000000369e+00 -4.093724922361749669e-04
6.416999999999999815e+00 -3.912530710605551074e-04
6.418000000000000149e+00 -3.739686590366865732e-04
6.419000000000000483e+00 -3.561418044891531687e-04
6.419999999999999929e+00 -3.358851820495084572e-04
6.421000000000000263e+00 -3.109567651317792056e-04
6.421999999999999709e+00 -2.789250479215077622e-04
6.423000000000000043e+00 -2.373528628893402490e-04
6.424000000000000377e+00 -1.839765151410502342e-04
6.424999999999999822e+00 -1.168324970375257704e-04
6.426000000000000156e+00 -3.439612616567208761e-05
6.427000000000000490e+00 6.436971140909922555e-05
6.427999999999999936e+00 1.799691556181315377e-04
6.429000000000000270e+00 3.123868894970995122e-04
6.429999999999999716e+00 4.611351762180138092e-04
6.431000000000000050e+00 6.253142770485019481e-04
6.432000000000000384e+00 8.036978946610332181e-04
6.432999999999999829e+00 9.948207625663286514e-04
6.434000000000000163e+00 1.197049881054585568e-03
6.435000000000000497e+00 1.408671514606223097e-03
6.435999999999999943e+00 1.627948070121660370e-03
6.437000000000000277e+00 1.853161210535411675e-03
6.437999999999999723e+00 2.082672008918756614e-03
6.439000000000000057e+00 2.314964955121617731e-03
6.440000000000000391e+00 2.548686462346856640e-03
6.440999999999999837e+00 2.782687064763431865e-03
6.442000000000000171e+00 3.016057308657354389e-03
6.443000000000000504e+00 3.248137031111898547e-03
6.443999999999999950e+00 3.478524037522961933e-03
6.445000000000000284e+00 3.707013909501215114e-03
6.445999999999999730e+00 3.933514320987156927e-03
6.447000000000000064e+00 4.157924858598306510e-03
6.448000000000000398e+00 4.379957227897396561e-03
6.448999999999999844e+00 4.598945808110305351e-03
6.450000000000000178e+00 4.813666211001365117e-03
6.451000000000000512e+00 5.022172656081187736e-03
6.451999999999999957e+00 5.221689836432831695e-03
6.453000000000000291e+00 5.408609366220573818e-03
6.453999999999999737e+00 5.578587184691469018e-03
6.455000000000000071e+00 5.726700697580628177e-03
6.456000000000000405e+00 5.847736079557975739e-03
6.456999999999999851e+00 5.936524398397442087e-03
6.458000000000000185e+00 5.988325452423821568e-03
6.459000000000000519e+00 5.999206479805159996e-03
6.459999999999999964e+00 5.966421611346951759e-03
6.461000000000000298e+00 5.888726537814606594e-03
6.461999999999999744e+00 5.766600403133306449e-03
6.463000000000000078e+00 5.602368214794058339e-03
6.464000000000000412e+00 5.400182870679166684e-03
6.464999999999999858e+00 5.165858588239835049e-03
6.466000000000000192e+00 4.906580267577184164e-03
6.467000000000000526e+00 4.630488662588566791e-03
6.467999999999999972e+00 4.346147778236253076e-03
6.469000000000000306e+00 4.061999884428787316e-03
6.469999999999999751e+00 3.785803385703845510e-03
6.471000000000000085e+00 3.524121613120333868e-03
6.472000000000000419e+00 3.281932819078020678e-03
6.472999999999999865e+00 3.062345667969656321e-03
6.474000000000000199e+00 2.866499464709089569e-03
6.475000000000000533e+00 2.693614598346237565e-03
6.475999999999999979e+00 2.541210887483079557e-03
6.477000000000000313e+00 2.405448286295393777e-03
6.477999999999999758e+00 2.281579947822957866e-03
6.479000000000000092e+00 2.164482621628992763e-03
6.480000000000000426e+00 2.049204509261348586e-03
6.480999999999999872e+00 1.931491235342686769e-03
6.482000000000000206e+00 1.808258902906538469e-03
6.483000000000000540e+00 1.677962022816477296e-03
6.483999999999999986e+00 1.540827793882255979e-03
6.485000000000000320e+00 1.398934553948704513e-03
6.485999999999999766e+00 1.256117304479512087e-03
6.487000000000000099e+00 1.117721355294394505e-03
6.488000000000000433e+00 9.902036213133972621e-04
6.488999999999999879e+00 8.806081863999163989e-04
6.490000000000000213e+00 7.959875168798438922e-04
6.491000000000000547e+00 7.427759690283017085e-04
6.491999999999999993e+00 7.261998326154505074e-04
6.493000000000000327e+00 7.497870499748267087e-04
6.493999999999999773e+00 8.149854724535949679e-04
6.495000000000000107e+00 9.209810418025910893e-04
6.496000000000000441e+00 1.064669215322715246e-03
6.496999999999999886e+00 1.240849661267393739e-03
6.498000000000000220e+00 1.442594670616686265e-03
6.499000000000000554e+00 1.661735976662983465e-03
6.500000000000000000e+00 1.889479067736268099e-03
6.501000000000000334e+00 2.117035458432795815e-03
6.501999999999999780e+00 2.336240354685294868e-03
6.503000000000000114e+00 2.540069097056079587e-03
6.504000000000000448e+00 2.723051721849121913e-03
6.504999999999999893e+00 2.881500326434413735e-03
6.506000000000000227e+00 3.013601500113005562e-03
6.507000000000000561e+00 3.119323250111631727e-03
6.508000000000000007e+00 3.200189063400865706e-03
6.509000000000000341e+00 3.258929728739746318e-03
6.509999999999999787e+00 3.299082955942035655e-03
6.511000000000000121e+00 3.324546845125131607e-03
6.512000000000000455e+00 3.339157501110467940e-03
6.512999999999999901e+00 3.346305925203327085e-03
6.514000000000000234e+00 3.348666556625783802e-03
6.515000000000000568e+00 3.348014508395870392e-03
6.516000000000000014e+00 3.345154655360014443e-03
6.517000000000000348e+00 3.339950460052550259e-03
6.517999999999999794e+00 3.331471507166727797e-03
6.519000000000000128e+00 3.318199710131443207e-03
6.520000000000000462e+00 3.298296036564689251e-03
6.520999999999999908e+00 3.269881131173621534e-03
6.522000000000000242e+00 3.231319888233130568e-03
6.523000000000000576e+00 3.181457828408620729e-03
6.524000000000000021e+00 3.119807107153748163e-03
6.525000000000000355e+00 3.046661481461204659e-03
6.525999999999999801e+00 2.963144701631167683e-03
6.527000000000000135e+00 2.871146139502466638e-03
6.528000000000000469e+00 2.773228405065893999e-03
6.528999999999999915e+00 2.672438598319322543e-03
6.530000000000000249e+00 2.572097586241832608e-03
6.530999999999999694e+00 2.475581843065321249e-03
6.532000000000000028e+00 2.386114643990750427e-03
6.533000000000000362e+00 2.306572201911225375e-03
6.533999999999999808e+00 2.239329402822680132e-03
6.535000000000000142e+00 2.186143735966536612e-03
6.536000000000000476e+00 2.148110773602314970e-03
6.536999999999999922e+00 2.125637218791128543e-03
6.538000000000000256e+00 2.118485856281430556e-03
6.538999999999999702e+00 2.125846951572865455e-03
6.540000000000000036e+00 2.146488626852475958e-03
6.541000000000000369e+00 2.178933827143073737e-03
6.541999999999999815e+00 2.221673878742867064e-03
6.543000000000000149e+00 2.273424096551064904e-03
6.544000000000000483e+00 2.333343735527626094e-03
6.544999999999999929e+00 2.401282537768182224e-03
6.546000000000000263e+00 2.477922300032367030e-03
6.546999999999999709e+00 2.564857139756912454e-03
6.548000000000000043e+00 2.664574999821638090e-03
6.549000000000000377e+00 2.780285766495777834e-03
6.549999999999999822e+00 2.915639565034084876e-03
6.551000000000000156e+00 3.074340785261306993e-03
6.552000000000000490e+00 3.259680707787580758e-03
6.552999999999999936e+00 3.474060278517693452e-03
6.554000000000000270e+00 3.718521655470439450e-03
6.554999999999999716e+00 3.992395381407188096e-03
6.556000000000000050e+00 4.293059272172826055e-03
6.557000000000000384e+00 4.615874731613523949e-03
6.557999999999999829e+00 4.954302915482747607e-03
6.559000000000000163e+00 5.300196806812414695e-03
6.560000000000000497e+00 5.644241173393779731e-03
6.560999999999999943e+00 5.976516734839178516e-03
6.562000000000000277e+00 6.287149324666088841e-03
6.562999999999999723e+00 6.566955323386258932e-03
6.564000000000000057e+00 6.808087207325159637e-03
6.565000000000000391e+00 7.004609538622377785e-03
6.565999999999999837e+00 7.152958007135315835e-03
6.567000000000000171e+00 7.252254546081674316e-03
6.568000000000000504e+00 7.304424980402129605e-03
6.568999999999999950e+00 7.314108550622271457e-03
6.570000000000000284e+00 7.288364910054037638e-03
6.570999999999999730e+00 7.236166652064829688e-03
6.572000000000000064e+00 7.167744835328941633e-03
6.573000000000000398e+00 7.093794005154406904e-03
6.573999999999999844e+00 7.024666897536247304e-03
6.575000000000000178e+00 6.969579763415267686e-03
6.576000000000000512e+00 6.935949152270801284e-03
6.576999999999999957e+00 6.928879950232539990e-03
6.578000000000000291e+00 6.950862819645876704e-03
6.578999999999999737e+00 7.001754634935559649e-03
6.580000000000000071e+00 7.078957696461355906e-03
6.581000000000000405e+00 7.177836852285300433e-03
6.581999999999999851e+00 7.292277095838168785e-03
6.583000000000000185e+00 7.415342896853560281e-03
6.584000000000000519e+00 7.539967705399483466e-03
6.584999999999999964e+00 7.659577506331663108e-03
6.586000000000000298e+00 7.768606994073860503e-03
6.586999999999999744e+00 7.862846243956460660e-03
6.588000000000000078e+00 7.939582661116075663e-03
6.589000000000000412e+00 7.997605416807785847e-03
6.589999999999999858e+00 8.037014638381989942e-03
6.591000000000000192e+00 8.058916594628205352e-03
6.592000000000000526e+00 8.065072056480330348e-03
6.592999999999999972e+00 8.057528703996175157e-03
6.594000000000000306e+00 8.038308364926147545e-03
6.594999999999999751e+00 8.009177738334202074e-03
6.596000000000000085e+00 7.971528973180815741e-03
6.597000000000000419e+00 7.926388222285552301e-03
6.597999999999999865e+00 7.874530254514715971e-03
6.599000000000000199e+00 7.816638035814268970e-03
6.600000000000000533e+00 7.753517052598668177e-03
6.600999999999999979e+00 7.686251392194670684e-03
6.602000000000000313e+00 7.616329881035275792e-03
6.602999999999999758e+00 7.545672859093174867e-03
6.604000000000000092e+00 7.476597055798489717e-03
6.605000000000000426e+00 7.411675690846969422e-03
6.605999999999999872e+00 7.353580573277307755e-03
6.607000000000000206e+00 7.304892682987780377e-03
6.608000000000000540e+00 7.267912222331804513e-03
6.608999999999999986e+00 7.244541472443699788e-03
6.610000000000000320e+00 7.236176736696417824e-03
6.610999999999999766e+00 7.243668526989282055e-03
6.612000000000000099e+00 7.267323344672687105e-03
6.613000000000000433e+00 7.306942682071704102e-03
6.613999999999999879e+00 7.361869792633183099e-03
6.615000000000000213e+00 7.431031835549897768e-03
6.616000000000000547e+00 7.512985225774859548e-03
6.616999999999999993e+00 7.605931965094002781e-03
6.618000000000000327e+00 7.707722167068334178e-03
6.618999999999999773e+00 7.815839811825441713e-03
6.620000000000000107e+00 7.927393835932225810e-03
6.621000000000000441e+00 8.039129422983251616e-03
6.621999999999999886e+00 8.147468727187499177e-03
6.623000000000000220e+00 8.248608038810330972e-03
6.624000000000000554e+00 8.338646988492707732e-03
6.625000000000000000e+00 8.413764111827157569e-03
6.626000000000000334e+00 8.470413888597509364e-03
6.626999999999999780e+00 8.505508584435291994e-03
6.628000000000000114e+00 8.516588329116442715e-03
6.629000000000000448e+00 8.501957010592382097e-03
6.629999999999999893e+00 8.460760806234118858e-03
6.631000000000000227e+00 8.393000293030750125e-03
6.632000000000000561e+00 8.299502873168242839e-03
6.633000000000000007e+00 8.181843735505523948e-03
6.634000000000000341e+00 8.042219991565655729e-03
6.634999999999999787e+00 7.883305577409835396e-03
6.636000000000000121e+00 7.708081121270015171e-03
6.637000000000000455e+00 7.519671082541317872e-03
6.637999999999999901e+00 7.321165271463673727e-03
6.639000000000000234e+00 7.115471415080511577e-03
6.640000000000000568e+00 6.905160444088495608e-03
6.641000000000000014e+00 6.692347967900642847e-03
6.642000000000000348e+00 6.478588102736148116e-03
6.642999999999999794e+00 6.264804536984086222e-03
6.644000000000000128e+00 6.051238800217282644e-03
6.645000000000000462e+00 5.837453735412129890e-03
6.645999999999999908e+00 5.622353691533617769e-03
6.647000000000000242e+00 5.404257859852002084e-03
6.648000000000000576e+00 5.181025605902482394e-03
6.649000000000000021e+00 4.950229229847557220e-03
6.650000000000000355e+00 4.709376071741035348e-03
6.650999999999999801e+00 4.456200348510265356e-03
6.652000000000000135e+00 4.188962278406700539e-03
6.653000000000000469e+00 3.906779262320201999e-03
6.653999999999999915e+00 3.609937045800697131e-03
6.655000000000000249e+00 3.300159398499875017e-03
6.656000000000000583e+00 2.980761588751685599e-03
6.657000000000000028e+00 2.656720935300312027e-03
6.658000000000000362e+00 2.334555670511704629e-03
6.658999999999999808e+00 2.022087689719951828e-03
6.660000000000000142e+00 1.728027732895940152e-03
6.661000000000000476e+00 1.461455460427184619e-03
6.661999999999999922e+00 1.231202863073308602e-03
6.663000000000000256e+00 1.045219070633388687e-03
6.663999999999999702e+00 9.099440862875063157e-04
6.665000000000000036e+00 8.297902992865421185e-04
6.666000000000000369e+00 8.067580638498852074e-04
6.666999999999999815e+00 8.402489255414518927e-04
6.668000000000000149e+00 9.270643116160503594e-04
6.669000000000000483e+00 1.061622882959799372e-03
6.669999999999999929e+00 1.236355717149132576e-03
6.671000000000000263e+00 1.442256562914988978e-03
6.671999999999999709e+00 1.669511215323257747e-03
6.673000000000000043e+00 1.908192883978647404e-03
6.674000000000000377e+00 2.148911925160030927e-03
6.674999999999999822e+00 2.383405670917473386e-03
6.676000000000000156e+00 2.605010406906466038e-03
6.677000000000000490e+00 2.808992772796363533e-03
6.677999999999999936e+00 2.992720875802723675e-03
6.679000000000000270e+00 3.155696257032679364e-03
6.679999999999999716e+00 3.299419318795512174e-03
6.681000000000000050e+00 3.427129225560247242e-03
6.682000000000000384e+00 3.543463255886261567e-03
6.682999999999999829e+00 3.654008338272596388e-03
6.684000000000000163e+00 3.764848740575860078e-03
6.685000000000000497e+00 3.882075472257320945e-03
6.685999999999999943e+00 4.011314591923796635e-03
6.687000000000000277e+00 4.157320685231286582e-03
6.687999999999999723e+00 4.323620936849771612e-03
6.689000000000000057e+00 4.512265346035671150e-03
6.690000000000000391e+00 4.723665765160965126e-03
6.690999999999999837e+00 4.956576722518191841e-03
6.692000000000000171e+00 5.208169578508618953e-03
6.693000000000000504e+00 5.474242974165018441e-03
6.693999999999999950e+00 5.749520266603324638e-03
6.695000000000000284e+00 6.028021153678878377e-03
6.695999999999999730e+00 6.303457791510142308e-03
6.697000000000000064e+00 6.569629493749557306e-03
6.698000000000000398e+00 6.820818434963865466e-03
6.698999999999999844e+00 7.052095226747950689e-03
6.700000000000000178e+00 7.259553566142678931e-03
6.701000000000000512e+00 7.440468582320955773e-03
6.701999999999999957e+00 7.593317472681897565e-03
6.703000000000000291e+00 7.717762371429742405e-03
6.703999999999999737e+00 7.814515052962617975e-03
6.705000000000000071e+00 7.885155670580960147e-03
6.706000000000000405e+00 7.931913654938064356e-03
6.706999999999999851e+00 7.957423242605060967e-03
6.708000000000000185e+00 7.964486148022722339e-03
6.709000000000000519e+00 7.955870833794613517e-03
6.709999999999999964e+00 7.934154487069751405e-03
6.711000000000000298e+00 7.901632955473206210e-03
6.711999999999999744e+00 7.860310584896220559e-03
6.713000000000000078e+00 7.811942782278832528e-03
6.714000000000000412e+00 7.758121866851247668e-03
6.714999999999999858e+00 7.700372342241390208e-03
6.716000000000000192e+00 7.640234323015399238e-03
6.717000000000000526e+00 7.579313701440891331e-03
6.717999999999999972e+00 7.519247343811921377e-03
6.719000000000000306e+00 7.461617579157356003e-03
6.719999999999999751e+00 7.407822972828987176e-03
6.721000000000000085e+00 7.358886215977240679e-03
6.722000000000000419e+00 7.315287955766404566e-03
6.722999999999999865e+00 7.276798339330539482e-03
6.724000000000000199e+00 7.242355707711055357e-03
6.725000000000000533e+00 7.210040913431084268e-03
6.725999999999999979e+00 7.177101816026223990e-03
6.727000000000000313e+00 7.140082244219692065e-03
6.727999999999999758e+00 7.095046676841076927e-03
6.729000000000000092e+00 7.037849816496466460e-03
6.730000000000000426e+00 6.964456071328598355e-03
6.730999999999999872e+00 6.871290662197102224e-03
6.732000000000000206e+00 6.755542763083625599e-03
6.733000000000000540e+00 6.615422178108287810e-03
6.733999999999999986e+00 6.450335016900432192e-03
6.735000000000000320e+00 6.260938420105876916e-03
6.735999999999999766e+00 6.049111327855342946e-03
6.737000000000000099e+00 5.817807537682001713e-03
6.738000000000000433e+00 5.570835908471638738e-03
6.738999999999999879e+00 5.312555909604598295e-03
6.740000000000000213e+00 5.047535964801787636e-03
6.741000000000000547e+00 4.780218211149761878e-03
6.741999999999999993e+00 4.514592169060187288e-03
6.743000000000000327e+00 4.253924946509841064e-03
6.743999999999999773e+00 4.000532170149804188e-03
6.745000000000000107e+00 3.755688979350875652e-03
6.746000000000000441e+00 3.519615929306323977e-03
6.746999999999999886e+00 3.291583465800604520e-03
6.748000000000000220e+00 3.070131054599672255e-03
6.749000000000000554e+00 2.853338715025904773e-03
6.750000000000000000e+00 2.639145842998169393e-03
6.751000000000000334e+00 2.425676441050998982e-03
6.751999999999999780e+00 2.211527919236450871e-03
6.753000000000000114e+00 1.996001852677157899e-03
6.754000000000000448e+00 1.779219599560082857e-03
6.754999999999999893e+00 1.562157829652982164e-03
6.756000000000000227e+00 1.346576886304604514e-03
6.757000000000000561e+00 1.134856678607192850e-03
6.758000000000000007e+00 9.297653363987672809e-04
6.759000000000000341e+00 7.341890284553794378e-04
6.759999999999999787e+00 5.508490584326328210e-04
6.761000000000000121e+00 3.820466276581769866e-04
6.762000000000000455e+00 2.294562561699195935e-04
6.762999999999999901e+00 9.398716720246405262e-05
6.764000000000000234e+00 -2.424978428772864121e-05
6.765000000000000568e+00 -1.259028788726980356e-04
6.766000000000000014e+00 -2.122234446525149128e-04
6.767000000000000348e+00 -2.848767939324015801e-04
6.767999999999999794e+00 -3.456780582808443767e-04
6.769000000000000128e+00 -3.963380128374302145e-04
6.770000000000000462e+00 -4.382142145692560558e-04
6.770999999999999908e+00 -4.720973559511808465e-04
6.772000000000000242e+00 -4.980731212092865583e-04
6.773000000000000576e+00 -5.154675718666188681e-04
6.774000000000000021e+00 -5.228669623717364240e-04
6.775000000000000355e+00 -5.182366864416555145e-04
6.775999999999999801e+00 -4.990981382649807476e-04
6.777000000000000135e+00 -4.627640851889968103e-04
6.778000000000000469e+00 -4.065757968409390469e-04
6.778999999999999915e+00 -3.281261459895943103e-04
6.780000000000000249e+00 -2.254231966268394982e-04
6.781000000000000583e+00 -9.699116168492161606e-05
6.782000000000000028e+00 5.814027689305528712e-05
6.783000000000000362e+00 2.405039176568779871e-04
6.783999999999999808e+00 4.503418172119794463e-04
6.785000000000000142e+00 6.877674024183598554e-04
6.786000000000000476e+00 9.529182898907744437e-04
6.786999999999999922e+00 1.246061728547275590e-03
6.788000000000000256e+00 1.567635740068516834e-03
6.788999999999999702e+00 1.918186763889449852e-03
6.790000000000000036e+00 2.298233528527056108e-03
6.791000000000000369e+00 2.708057592679371985e-03
6.791999999999999815e+00 3.147471573995192732e-03
6.793000000000000149e+00 3.615607919649060312e-03
6.794000000000000483e+00 4.110743238764485649e-03
6.794999999999999929e+00 4.630212085297283862e-03
6.796000000000000263e+00 5.170413971643419808e-03
6.796999999999999709e+00 5.726879165641155130e-03
6.798000000000000043e+00 6.294452704374331291e-03
6.799000000000000377e+00 6.867508409310310938e-03
6.799999999999999822e+00 7.440202633555867417e-03
6.801000000000000156e+00 8.006737965051679076e-03
6.802000000000000490e+00 8.561624169876005941e-03
6.802999999999999936e+00 9.099897587658448833e-03
6.804000000000000270e+00 9.617319869917628425e-03
6.804999999999999716e+00 1.011050008492469544e-02
6.806000000000000050e+00 1.057698211977898747e-02
6.807000000000000384e+00 1.101525867487001750e-02
6.807999999999999829e+00 1.142473464588985958e-02
6.809000000000000163e+00 1.180566346462214727e-02
6.810000000000000497e+00 1.215904685919660423e-02
6.810999999999999943e+00 1.248653519898767703e-02
6.812000000000000277e+00 1.279028499608968542e-02
6.812999999999999723e+00 1.307283182885063746e-02
6.814000000000000057e+00 1.333696195695976451e-02
6.815000000000000391e+00 1.358554919071282632e-02
6.815999999999999837e+00 1.382141527006348382e-02
6.817000000000000171e+00 1.404716073372197158e-02
6.818000000000000504e+00 1.426501710082795672e-02
6.818999999999999950e+00 1.447673253902288272e-02
6.820000000000000284e+00 1.468345509130366232e-02
6.820999999999999730e+00 1.488571132787810426e-02
6.822000000000000064e+00 1.508341386258558493e-02
6.823000000000000398e+00 1.527591964514005488e-02
6.823999999999999844e+00 1.546214651352027444e-02
6.825000000000000178e+00 1.564069230308589784e-02
6.826000000000000512e+00 1.580999824947986257e-02
6.826999999999999957e+00 1.596844201351926493e-02
6.828000000000000291e+00 1.611445507406883415e-02
6.828999999999999737e+00 1.624656712823121379e-02
6.830000000000000071e+00 1.636342947750468041e-02
6.831000000000000405e+00 1.646381838983189058e-02
6.831999999999999851e+00 1.654662202473686575e-02
6.833000000000000185e+00 1.661082257124769576e-02
6.834000000000000519e+00 1.665552048176826422e-02
6.834999999999999964e+00 1.667995136651432078e-02
6.836000000000000298e+00 1.668354013674162167e-02
6.836999999999999744e+00 1.666597091146073545e-02
6.838000000000000078e+00 1.662727319400349180e-02
6.839000000000000412e+00 1.656788685188012242e-02
6.839999999999999858e+00 1.648871438074223789e-02
6.841000000000000192e+00 1.639112466182277711e-02
6.842000000000000526e+00 1.627691544466799284e-02
6.842999999999999972e+00 1.614821492404293693e-02
6.844000000000000306e+00 1.600735008055421613e-02
6.844999999999999751e+00 1.585665607348968678e-02
6.846000000000000085e+00 1.569828716814931219e-02
6.847000000000000419e+00 1.553402667203990749e-02
6.847999999999999865e+00 1.536509861702348677e-02
6.849000000000000199e+00 1.519201560999102266e-02
6.850000000000000533e+00 1.501446070388803324e-02
6.850999999999999979e+00 1.483122359601424592e-02
6.852000000000000313e+00 1.464018401461531470e-02
6.852999999999999758e+00 1.443835850197820736e-02
6.854000000000000092e+00 1.422203550510684963e-02
6.855000000000000426e+00 1.398696083803124476e-02
6.855999999999999872e+00 1.372862459322835883e-02
6.857000000000000206e+00 1.344258242934316151e-02
6.858000000000000540e+00 1.312483564846970985e-02
6.858999999999999986e+00 1.277219799958569622e-02
6.860000000000000320e+00 1.238262804956019245e-02
6.860999999999999766e+00 1.195547647873309270e-02
6.862000000000000099e+00 1.149165054504891481e-02
6.863000000000000433e+00 1.099364528068601590e-02
6.863999999999999879e+00 1.046547453684787930e-02
6.865000000000000213e+00 9.912467127603576469e-03
6.866000000000000547e+00 9.341008825618430864e-03
6.866999999999999993e+00 8.758192958712034820e-03
6.868000000000000327e+00 8.171472252760565019e-03
6.868999999999999773e+00 7.588276626393573865e-03
6.870000000000000107e+00 7.015656049456917183e-03
6.871000000000000441e+00 6.459946076267255796e-03
6.871999999999999886e+00 5.926492194924197661e-03
6.873000000000000220e+00 5.419413474877674171e-03
6.874000000000000554e+00 4.941462310859420434e-03
6.875000000000000000e+00 4.493962750602055120e-03
6.876000000000000334e+00 4.076852318865301951e-03
6.876999999999999780e+00 3.688817662203314803e-03
6.878000000000000114e+00 3.327516907792606258e-03
6.879000000000000448e+00 2.989858402282962770e-03
6.879999999999999893e+00 2.672318285453286792e-03
6.881000000000000227e+00 2.371272688761034975e-03
6.882000000000000561e+00 2.083304161754855402e-03
6.883000000000000007e+00 1.805472324213840043e-03
6.884000000000000341e+00 1.535505498440967479e-03
6.884999999999999787e+00 1.271907167493028417e-03
6.886000000000000121e+00 1.013983329707650923e-03
6.887000000000000455e+00 7.617624628768587250e-04
6.887999999999999901e+00 5.158652473026943902e-04
6.889000000000000234e+00 2.773037358499437608e-04
6.890000000000000568e+00 4.726116804229865687e-05
6.891000000000000014e+00 -1.731179555510643840e-04
6.892000000000000348e+00 -3.829428171106204789e-04
6.892999999999999794e+00 -5.817220248090788481e-04
6.894000000000000128e+00 -7.694841092157050227e-04
6.895000000000000462e+00 -9.468430991103439021e-04
6.895999999999999908e+00 -1.115025717773036927e-03
6.897000000000000242e+00 -1.275839471402152956e-03
6.898000000000000576e+00 -1.431610930677240613e-03
6.899000000000000021e+00 -1.585058195565925516e-03
6.900000000000000355e+00 -1.739133627239595678e-03
6.900999999999999801e+00 -1.896815995219718314e-03
6.902000000000000135e+00 -2.060861967296359100e-03
6.903000000000000469e+00 -2.233525630112526920e-03
6.903999999999999915e+00 -2.416322401300490929e-03
6.905000000000000249e+00 -2.609785989884703169e-03
6.906000000000000583e+00 -2.813325748789513234e-03
6.907000000000000028e+00 -3.025142298405965931e-03
6.908000000000000362e+00 -3.242276498916962964e-03
6.908999999999999808e+00 -3.460775294308012558e-03
6.910000000000000142e+00 -3.675947045003507586e-03
6.911000000000000476e+00 -3.882703916104198513e-03
6.911999999999999922e+00 -4.075943872109247072e-03
6.913000000000000256e+00 -4.250962263459836035e-03
6.913999999999999702e+00 -4.403827615495048073e-03
6.915000000000000036e+00 -4.531684950719152075e-03
6.916000000000000369e+00 -4.632991500888747512e-03
6.916999999999999815e+00 -4.707630178289132564e-03
6.918000000000000149e+00 -4.756927830892385481e-03
6.919000000000000483e+00 -4.783524114678800246e-03
6.919999999999999929e+00 -4.791181909053161998e-03
6.921000000000000263e+00 -4.784473610510476399e-03
6.921999999999999709e+00 -4.768435366607056899e-03
6.923000000000000043e+00 -4.748158741939478324e-03
6.924000000000000377e+00 -4.728420590323377526e-03
6.924999999999999822e+00 -4.713290757976246192e-03
6.926000000000000156e+00 -4.705811983550190793e-03
6.927000000000000490e+00 -4.707749623378268064e-03
6.927999999999999936e+00 -4.719419717891162186e-03
6.929000000000000270e+00 -4.739631542284230767e-03
6.929999999999999716e+00 -4.765736840313587394e-03
6.931000000000000050e+00 -4.793787754353467587e-03
6.932000000000000384e+00 -4.818813726756003384e-03
6.932999999999999829e+00 -4.835174090728928085e-03
6.934000000000000163e+00 -4.836984127531468794e-03
6.935000000000000497e+00 -4.818550795097335630e-03
6.935999999999999943e+00 -4.774805490173039332e-03
6.937000000000000277e+00 -4.701664681214219946e-03
6.937999999999999723e+00 -4.596303973601208702e-03
6.939000000000000057e+00 -4.457302800654011632e-03
6.940000000000000391e+00 -4.284672175190788745e-03
6.940999999999999837e+00 -4.079745388496119896e-03
6.942000000000000171e+00 -3.844959599364924235e-03
6.943000000000000504e+00 -3.583564326624081534e-03
6.943999999999999950e+00 -3.299269939699396494e-03
6.945000000000000284e+00 -2.995906643875222673e-03
6.945999999999999730e+00 -2.677102850798666975e-03
6.947000000000000064e+00 -2.346014838444105809e-03
6.948000000000000398e+00 -2.005127532651055419e-03
6.948999999999999844e+00 -1.656153953261105304e-03
6.950000000000000178e+00 -1.300013038019867239e-03
6.951000000000000512e+00 -9.369128586893986973e-04
6.951999999999999957e+00 -5.664968341416714171e-04
6.953000000000000291e+00 -1.880607796722305711e-04
6.953999999999999737e+00 1.992007774034437739e-04
6.955000000000000071e+00 5.959015218543403658e-04
6.956000000000000405e+00 1.002227458699835993e-03
6.956999999999999851e+00 1.417691813962589824e-03
6.958000000000000185e+00 1.840972699981579391e-03
6.959000000000000519e+00 2.269818830542422866e-03
6.959999999999999964e+00 2.701055747518932987e-03
6.961000000000000298e+00 3.130682358473865258e-03
6.961999999999999744e+00 3.554075838263248167e-03
6.963000000000000078e+00 3.966273920434735568e-03
6.964000000000000412e+00 4.362312099757030895e-03
6.964999999999999858e+00 4.737585835150638636e-03
6.966000000000000192e+00 5.088190222087522231e-03
6.967000000000000526e+00 5.411208707145057605e-03
6.967999999999999972e+00 5.704903863790704646e-03
6.969000000000000306e+00 5.968786450334472200e-03
6.969999999999999751e+00 6.203578108218490983e-03
6.971000000000000085e+00 6.411044901555753954e-03
6.972000000000000419e+00 6.593723940488334032e-03
6.972999999999999865e+00 6.754596522961964396e-03
6.974000000000000199e+00 6.896750078002319984e-03
6.975000000000000533e+00 7.023035644129832326e-03
6.975999999999999979e+00 7.135781024596964117e-03
6.977000000000000313e+00 7.236584141722781846e-03
6.977999999999999758e+00 7.326227576368177404e-03
6.979000000000000092e+00 7.404669635216474047e-03
6.980000000000000426e+00 7.471121943272177220e-03
6.980999999999999872e+00 7.524242798931673852e-03
6.982000000000000206e+00 7.562374343051697471e-03
6.983000000000000540e+00 7.583824263749716806e-03
6.983999999999999986e+00 7.587154041715724224e-03
6.985000000000000320e+00 7.571453494799859629e-03
6.985999999999999766e+00 7.536562732923831991e-03
6.987000000000000099e+00 7.483231908321574984e-03
6.988000000000000433e+00 7.413152909829462747e-03
6.988999999999999879e+00 7.328916180240336101e-03
6.990000000000000213e+00 7.233851332514739177e-03
6.991000000000000547e+00 7.131783629046914430e-03
6.991999999999999993e+00 7.026729687975780299e-03
6.993000000000000327e+00 6.922568061057425212e-03
6.993999999999999773e+00 6.822709765809139779e-03
6.995000000000000107e+00 6.729837298534694159e-03
6.996000000000000441e+00 6.645692215633549997e-03
6.996999999999999886e+00 6.570963989265525378e-03
6.998000000000000220e+00 6.505281944935903740e-03
6.999000000000000554e+00 6.447263833172631534e-03
7.000000000000000000e+00 6.394680436128341583e-03
7.001000000000000334e+00 6.344652739091171181e-03
7.001999999999999780e+00 6.293885567569210311e-03
7.003000000000000114e+00 6.238932619051572141e-03
7.004000000000000448e+00 6.176456324857223026e-03
7.004999999999999893e+00 6.103482105129924215e-03
7.006000000000000227e+00 6.017623385585718458e-03
7.007000000000000561e+00 5.917285466770229665e-03
7.008000000000000007e+00 5.801815530598527886e-03
7.009000000000000341e+00 5.671604731510074097e-03
7.009999999999999787e+00 5.528106764192676666e-03
7.011000000000000121e+00 5.373780408492924258e-03
7.012000000000000455e+00 5.211936464684055470e-03
7.012999999999999901e+00 5.046532934434301912e-03
7.014000000000000234e+00 4.881860740985205505e-03
7.015000000000000568e+00 4.722219748100836209e-03
7.016000000000000014e+00 4.571560723179692899e-03
7.017000000000000348e+00 4.433144330112327204e-03
7.017999999999999794e+00 4.309244436481693072e-03
7.019000000000000128e+00 4.200915950827102327e-03
7.020000000000000462e+00 4.107868315159168490e-03
7.020999999999999908e+00 4.028425536809788869e-03
7.022000000000000242e+00 3.959608908685671724e-03
7.023000000000000576e+00 3.897317084938939531e-03
7.024000000000000021e+00 3.836588754287564851e-03
7.025000000000000355e+00 3.771936381710353035e-03
7.025999999999999801e+00 3.697708863922202945e-03
7.027000000000000135e+00 3.608482412982685905e-03
7.028000000000000469e+00 3.499403026583408106e-03
7.028999999999999915e+00 3.366495911145763603e-03
7.030000000000000249e+00 3.206902368891696893e-03
7.031000000000000583e+00 3.019055158662640841e-03
7.032000000000000028e+00 2.802787499879867694e-03
7.033000000000000362e+00 2.559365130634236579e-03
7.033999999999999808e+00 2.291465595100790169e-03
7.035000000000000142e+00 2.003095490639260866e-03
7.036000000000000476e+00 1.699442040087123084e-03
7.036999999999999922e+00 1.386695162628427723e-03
7.038000000000000256e+00 1.071789144849789790e-03
7.039000000000000590e+00 7.620847699459250540e-04
7.040000000000000036e+00 4.650117362090207046e-04
7.041000000000000369e+00 1.876738164830103696e-04
7.041999999999999815e+00 -6.355458464101516034e-05
7.043000000000000149e+00 -2.834003120675596230e-04
7.044000000000000483e+00 -4.680187985685362257e-04
7.044999999999999929e+00 -6.152262953732903555e-04
7.046000000000000263e+00 -7.246063517975683248e-04
7.046999999999999709e+00 -7.974950016818606584e-04
7.048000000000000043e+00 -8.368370901599142542e-04
7.049000000000000377e+00 -8.469308904022216505e-04
7.049999999999999822e+00 -8.330793695950852468e-04
7.051000000000000156e+00 -8.012251712785914892e-04
7.052000000000000490e+00 -7.575530881631317454e-04
7.052999999999999936e+00 -7.081235266350835878e-04
7.054000000000000270e+00 -6.585564894469701780e-04
7.054999999999999716e+00 -6.137823056460621702e-04
7.056000000000000050e+00 -5.778505269139671890e-04
7.057000000000000384e+00 -5.538326008309238380e-04
7.057999999999999829e+00 -5.437803521945637703e-04
7.059000000000000163e+00 -5.487386499411685964e-04
7.060000000000000497e+00 -5.688045097975748254e-04
7.060999999999999943e+00 -6.032275560221546590e-04
7.062000000000000277e+00 -6.505228645427019174e-04
7.062999999999999723e+00 -7.086058446242413794e-04
7.064000000000000057e+00 -7.749265553992472095e-04
7.065000000000000391e+00 -8.465998844646816868e-04
7.065999999999999837e+00 -9.205314708747400643e-04
7.067000000000000171e+00 -9.935385273941005867e-04
7.068000000000000504e+00 -1.062454457326216612e-03
7.068999999999999950e+00 -1.124226767076797568e-03
7.070000000000000284e+00 -1.176018201332613370e-03
7.070999999999999730e+00 -1.215282785915646185e-03
7.072000000000000064e+00 -1.239829783727639228e-03
7.073000000000000398e+00 -1.247876924623131508e-03
7.073999999999999844e+00 -1.238108803932992360e-03
7.075000000000000178e+00 -1.209687838656770204e-03
7.076000000000000512e+00 -1.162288086288401374e-03
7.076999999999999957e+00 -1.096109313985781444e-03
7.078000000000000291e+00 -1.011881288389780654e-03
7.078999999999999737e+00 -9.108594020670303599e-04
7.080000000000000071e+00 -7.948096758374510523e-04
7.081000000000000405e+00 -6.659472025315262304e-04
7.081999999999999851e+00 -5.268859874794246676e-04
7.083000000000000185e+00 -3.805173252073502281e-04
7.084000000000000519e+00 -2.298930293930729935e-04
7.084999999999999964e+00 -7.807636191647362653e-05
7.086000000000000298e+00 7.201650210015230445e-05
7.086999999999999744e+00 2.177538422786702858e-04
7.088000000000000078e+00 3.569202043491290265e-04
7.089000000000000412e+00 4.878340083351923777e-04
7.089999999999999858e+00 6.093933236867493447e-04
7.091000000000000192e+00 7.211094237499754813e-04
7.092000000000000526e+00 8.231044991744160613e-04
7.092999999999999972e+00 9.160439456680783072e-04
7.094000000000000306e+00 1.001048413473646422e-03
7.094999999999999751e+00 1.079563370745750036e-03
7.096000000000000085e+00 1.153193609655738059e-03
7.097000000000000419e+00 1.223522464192899721e-03
7.097999999999999865e+00 1.291932484843493888e-03
7.099000000000000199e+00 1.359458086271909559e-03
7.100000000000000533e+00 1.426673879211422247e-03
7.100999999999999979e+00 1.493665689907357512e-03
7.102000000000000313e+00 1.560063432346830634e-03
7.102999999999999758e+00 1.625154207045438268e-03
7.104000000000000092e+00 1.688058436688041290e-03
7.105000000000000426e+00 1.747907731417422655e-03
7.105999999999999872e+00 1.804030330674219430e-03
7.107000000000000206e+00 1.856110215372681936e-03
7.108000000000000540e+00 1.904275416691219485e-03
7.108999999999999986e+00 1.949164096646523224e-03
7.110000000000000320e+00 1.991901757955373727e-03
7.110999999999999766e+00 2.034076379156844923e-03
7.112000000000000099e+00 2.077692606953225000e-03
7.113000000000000433e+00 2.125119395986111055e-03
7.113999999999999879e+00 2.179043434008996576e-03
7.115000000000000213e+00 2.242440367082100452e-03
7.116000000000000547e+00 2.318516408940842193e-03
7.116999999999999993e+00 2.410637671328387174e-03
7.118000000000000327e+00 2.522232613392574700e-03
7.118999999999999773e+00 2.656638020388288942e-03
7.120000000000000107e+00 2.816922932692308285e-03
7.121000000000000441e+00 3.005692102930193361e-03
7.121999999999999886e+00 3.224855814078532446e-03
7.123000000000000220e+00 3.475464896297108305e-03
7.124000000000000554e+00 3.757574152194955060e-03
7.125000000000000000e+00 4.070176802902397348e-03
7.126000000000000334e+00 4.411230388563375411e-03
7.126999999999999780e+00 4.777745680153771754e-03
7.128000000000000114e+00 5.165971836977810080e-03
7.129000000000000448e+00 5.571615524769799044e-03
7.129999999999999893e+00 5.990070112263051402e-03
7.131000000000000227e+00 6.416671026000173028e-03
7.132000000000000561e+00 6.846909139165760494e-03
7.133000000000000007e+00 7.276593533016432677e-03
7.134000000000000341e+00 7.701958536665354585e-03
7.134999999999999787e+00 8.119718633464546170e-03
7.136000000000000121e+00 8.527031473744636422e-03
7.137000000000000455e+00 8.921426658323702505e-03
7.137999999999999901e+00 9.300719478893907863e-03
7.139000000000000234e+00 9.662882283532583938e-03
7.140000000000000568e+00 1.000595706046025421e-02
7.141000000000000014e+00 1.032797502699592598e-02
7.142000000000000348e+00 1.062694674431565768e-02
7.142999999999999794e+00 1.090089277241302126e-02
7.144000000000000128e+00 1.114793144118875548e-02
7.145000000000000462e+00 1.136638939500606883e-02
7.145999999999999908e+00 1.155496200722456145e-02
7.147000000000000242e+00 1.171285481180917368e-02
7.148000000000000576e+00 1.183990140130191174e-02
7.149000000000000021e+00 1.193665127594779884e-02
7.150000000000000355e+00 1.200438218269979200e-02
7.150999999999999801e+00 1.204504467422688220e-02
7.152000000000000135e+00 1.206114505854853983e-02
7.153000000000000469e+00 1.205556217355612317e-02
7.153999999999999915e+00 1.203135336579071353e-02
7.155000000000000249e+00 1.199153069356527664e-02
7.156000000000000583e+00 1.193887388561988214e-02
7.157000000000000028e+00 1.187575628539070879e-02
7.158000000000000362e+00 1.180404334690750463e-02
7.158999999999999808e+00 1.172499496214371439e-02
7.160000000000000142e+00 1.163924710494801222e-02
7.161000000000000476e+00 1.154678588910255932e-02
7.161999999999999922e+00 1.144699587542677074e-02
7.163000000000000256e+00 1.133870059893700433e-02
7.164000000000000590e+00 1.122025533487643403e-02
7.165000000000000036e+00 1.108967578226314338e-02
7.166000000000000369e+00 1.094480101769842485e-02
7.166999999999999815e+00 1.078347882106769733e-02
7.168000000000000149e+00 1.060376901413856085e-02
7.169000000000000483e+00 1.040414265223607582e-02
7.169999999999999929e+00 1.018366353814979808e-02
7.171000000000000263e+00 9.942119959549479066e-03
7.171999999999999709e+00 9.680085631428882870e-03
7.173000000000000043e+00 9.398912163826735749e-03
7.174000000000000377e+00 9.100656592950723614e-03
7.174999999999999822e+00 8.787938452013284787e-03
7.176000000000000156e+00 8.463752634345225387e-03
7.177000000000000490e+00 8.131260604270475201e-03
7.177999999999999936e+00 7.793577392385402265e-03
7.179000000000000270e+00 7.453574855352368064e-03
7.179999999999999716e+00 7.113694688581568767e-03
7.181000000000000050e+00 6.775804378504894816e-03
7.182000000000000384e+00 6.441089209588959572e-03
7.182999999999999829e+00 6.109981151967713159e-03
7.184000000000000163e+00 5.782124673979260887e-03
7.185000000000000497e+00 5.456411151840192750e-03
7.185999999999999943e+00 5.131022809727317155e-03
7.187000000000000277e+00 4.803568401323841594e-03
7.187999999999999723e+00 4.471242949147288814e-03
7.189000000000000057e+00 4.131053010025980028e-03
7.190000000000000391e+00 3.780071657525104108e-03
7.190999999999999837e+00 3.415695179242501326e-03
7.192000000000000171e+00 3.035938274727781501e-03
7.193000000000000504e+00 2.639688192158087462e-03
7.193999999999999950e+00 2.226924663352724230e-03
7.195000000000000284e+00 1.798887512512586506e-03
7.195999999999999730e+00 1.358150641812389502e-03
7.197000000000000064e+00 9.086164159583332098e-04
7.198000000000000398e+00 4.553732438782197756e-04
7.198999999999999844e+00 4.473279816397113251e-06
7.200000000000000178e+00 -4.374112189138896914e-04
7.201000000000000512e+00 -8.634161432540504288e-04
7.201999999999999957e+00 -1.266949528455227998e-03
7.203000000000000291e+00 -1.642187382906545911e-03
7.203999999999999737e+00 -1.984515364029412147e-03
7.205000000000000071e+00 -2.290911422255226086e-03
7.206000000000000405e+00 -2.560200310847261015e-03
7.206999999999999851e+00 -2.793157931950268798e-03
7.208000000000000185e+00 -2.992449316516821323e-03
7.209000000000000519e+00 -3.162402852306092811e-03
7.209999999999999964e+00 -3.308624394501063354e-03
7.211000000000000298e+00 -3.437489747246974536e-03
7.211999999999999744e+00 -3.555554092075273453e-03
7.213000000000000078e+00 -3.668939888199727710e-03
7.214000000000000412e+00 -3.782758190826081279e-03
7.214999999999999858e+00 -3.900600622737697941e-03
7.216000000000000192e+00 -4.024172065710282173e-03
7.217000000000000526e+00 -4.153078742825653570e-03
7.217999999999999972e+00 -4.284782736556544055e-03
7.219000000000000306e+00 -4.414720224579835213e-03
7.219999999999999751e+00 -4.536593498623497749e-03
7.221000000000000085e+00 -4.642778073750773032e-03
7.222000000000000419e+00 -4.724851030726224047e-03
7.222999999999999865e+00 -4.774146807410733703e-03
7.224000000000000199e+00 -4.782352795611971401e-03
7.225000000000000533e+00 -4.742086128361737429e-03
7.225999999999999979e+00 -4.647390271028360720e-03
7.227000000000000313e+00 -4.494135204686530542e-03
7.227999999999999758e+00 -4.280298290084602261e-03
7.229000000000000092e+00 -4.006080032193626642e-03
7.230000000000000426e+00 -3.673875857801155685e-03
7.230999999999999872e+00 -3.288098697994860844e-03
7.232000000000000206e+00 -2.854860672502852314e-03
7.233000000000000540e+00 -2.381536874768109581e-03
7.233999999999999986e+00 -1.876266416594642595e-03
7.235000000000000320e+00 -1.347396882706974192e-03
7.235999999999999766e+00 -8.029429940506315876e-04
7.237000000000000099e+00 -2.500763589854800234e-04
7.238000000000000433e+00 3.052900920461697307e-04
7.238999999999999879e+00 8.588037939644101648e-04
7.240000000000000213e+00 1.407796344436893941e-03
7.241000000000000547e+00 1.951247710408164941e-03
7.241999999999999993e+00 2.489543887827285959e-03
7.243000000000000327e+00 3.024093608270999375e-03
7.243999999999999773e+00 3.556782572526081317e-03
7.245000000000000107e+00 4.089395265291130219e-03
7.246000000000000441e+00 4.623002418551567724e-03
7.246999999999999886e+00 5.157454247030100920e-03
7.248000000000000220e+00 5.691003695228971648e-03
7.249000000000000554e+00 6.220139872920834104e-03
7.250000000000000000e+00 6.739633647669426852e-03
7.251000000000000334e+00 7.242807650560720290e-03
7.251999999999999780e+00 7.721975781562244456e-03
7.253000000000000114e+00 8.169022029462619586e-03
7.254000000000000448e+00 8.576025237624195635e-03
7.254999999999999893e+00 8.935857379594685720e-03
7.256000000000000227e+00 9.242717405446141191e-03
7.257000000000000561e+00 9.492525631055756183e-03
7.258000000000000007e+00 9.683169213517767854e-03
7.259000000000000341e+00 9.814587883752614109e-03
7.259999999999999787e+00 9.888709137420308506e-03
7.261000000000000121e+00 9.909281748694808226e-03
7.262000000000000455e+00 9.881582427853988215e-03
7.262999999999999901e+00 9.812059743976159903e-03
7.264000000000000234e+00 9.707960944313274998e-03
7.265000000000000568e+00 9.576892182918145952e-03
7.266000000000000014e+00 9.426407959328166747e-03
7.267000000000000348e+00 9.263599403472832367e-03
7.267999999999999794e+00 9.094732955113983899e-03
7.269000000000000128e+00 8.924919725969784196e-03
7.270000000000000462e+00 8.757909231849695178e-03
7.270999999999999908e+00 8.595947867035470813e-03
7.272000000000000242e+00 8.439754397854744641e-03
7.273000000000000576e+00 8.288620642462007221e-03
7.274000000000000021e+00 8.140604431946604422e-03
7.275000000000000355e+00 7.992815815667259766e-03
7.275999999999999801e+00 7.841771556389164760e-03
7.277000000000000135e+00 7.683783445120331672e-03
7.278000000000000469e+00 7.515352018068280696e-03
7.278999999999999915e+00 7.333550609872585904e-03
7.280000000000000249e+00 7.136356751864173301e-03
7.281000000000000583e+00 6.922912439289312207e-03
7.282000000000000028e+00 6.693697242420382568e-03
7.283000000000000362e+00 6.450599204945355394e-03
7.283999999999999808e+00 6.196881042193302241e-03
7.285000000000000142e+00 5.937032081219968324e-03
7.286000000000000476e+00 5.676536654474602372e-03
7.286999999999999922e+00 5.421553173346168111e-03
7.288000000000000256e+00 5.178532490363122083e-03
7.289000000000000590e+00 4.953820221211261386e-03
7.290000000000000036e+00 4.753252305575432490e-03
7.291000000000000369e+00 4.581799728890366581e-03
7.291999999999999815e+00 4.443250800883286056e-03
7.293000000000000149e+00 4.339993287825989927e-03
7.294000000000000483e+00 4.272888299738844715e-03
7.294999999999999929e+00 4.241239157566798097e-03
7.296000000000000263e+00 4.242884979171936827e-03
7.296999999999999709e+00 4.274355632331905235e-03
7.298000000000000043e+00 4.331133238484738933e-03
7.299000000000000377e+00 4.407970762001734918e-03
7.299999999999999822e+00 4.499237441696367530e-03
7.301000000000000156e+00 4.599293702233863898e-03
7.302000000000000490e+00 4.702862009557079448e-03
7.302999999999999936e+00 4.805367679733501748e-03
7.304000000000000270e+00 4.903227987245529704e-03
7.304999999999999716e+00 4.994096098862319325e-03
7.306000000000000050e+00 5.076998391025598287e-03
7.307000000000000384e+00 5.152382048252688793e-03
7.307999999999999829e+00 5.222086003311435243e-03
7.309000000000000163e+00 5.289173985326381562e-03
7.310000000000000497e+00 5.357699651599077267e-03
7.310999999999999943e+00 5.432377296507392810e-03
7.312000000000000277e+00 5.518235845729638038e-03
7.312999999999999723e+00 5.620227785064853612e-03
7.314000000000000057e+00 5.742864472144118375e-03
7.315000000000000391e+00 5.889912486861834454e-03
7.315999999999999837e+00 6.064131247880759704e-03
7.317000000000000171e+00 6.267111955729870801e-03
7.318000000000000504e+00 6.499212470651766563e-03
7.318999999999999950e+00 6.759566285008053454e-03
7.320000000000000284e+00 7.046186109880371584e-03
7.320999999999999730e+00 7.356146418968362646e-03
7.322000000000000064e+00 7.685800549767987655e-03
7.323000000000000398e+00 8.031065378568550198e-03
7.323999999999999844e+00 8.387692229084812295e-03
7.325000000000000178e+00 8.751533028379096524e-03
7.326000000000000512e+00 9.118750391752127385e-03
7.326999999999999957e+00 9.485970387122842282e-03
7.328000000000000291e+00 9.850342198673162769e-03
7.328999999999999737e+00 1.020949656466756637e-02
7.330000000000000071e+00 1.056146783983514387e-02
7.331000000000000405e+00 1.090452052152489706e-02
7.331999999999999851e+00 1.123699256951915526e-02
7.333000000000000185e+00 1.155716617446183800e-02
7.334000000000000519e+00 1.186317305064994547e-02
7.334999999999999964e+00 1.215302078329769629e-02
7.336000000000000298e+00 1.242467877540785401e-02
7.336999999999999744e+00 1.267625324712376433e-02
7.338000000000000078e+00 1.290616836373136532e-02
7.339000000000000412e+00 1.311334590346329744e-02
7.339999999999999858e+00 1.329732051996471674e-02
7.341000000000000192e+00 1.345826889199783737e-02
7.342000000000000526e+00 1.359691334243327485e-02
7.342999999999999972e+00 1.371435033615793150e-02
7.344000000000000306e+00 1.381177604329422715e-02
7.344999999999999751e+00 1.389020854609896403e-02
7.346000000000000085e+00 1.395018964513548843e-02
7.347000000000000419e+00 1.399156241360368681e-02
7.347999999999999865e+00 1.401333132952509511e-02
7.349000000000000199e+00 1.401363888349831978e-02
7.350000000000000533e+00 1.398987147144143198e-02
7.350999999999999979e+00 1.393886916378990481e-02
7.352000000000000313e+00 1.385723197042072752e-02
7.352999999999999758e+00 1.374167896622254838e-02
7.354000000000000092e+00 1.358942648294229026e-02
7.355000000000000426e+00 1.339854916546637763e-02
7.355999999999999872e+00 1.316827921662430678e-02
7.357000000000000206e+00 1.289922451310472618e-02
7.358000000000000540e+00 1.259349057687395024e-02
7.358999999999999986e+00 1.225466871868234088e-02
7.360000000000000320e+00 1.188771005293237995e-02
7.360999999999999766e+00 1.149867220631782365e-02
7.362000000000000099e+00 1.109435605264940707e-02
7.363000000000000433e+00 1.068187538888421342e-02
7.363999999999999879e+00 1.026819782357958621e-02
7.365000000000000213e+00 9.859677404403225168e-03
7.366000000000000547e+00 9.461641061597221916e-03
7.366999999999999993e+00 9.078051178550594624e-03
7.368000000000000327e+00 8.711296957910768385e-03
7.368999999999999773e+00 8.362083622858952972e-03
7.370000000000000107e+00 8.029490130551741531e-03
7.371000000000000441e+00 7.711117160712316690e-03
7.371999999999999886e+00 7.403391151888610681e-03
7.373000000000000220e+00 7.101952374015426186e-03
7.374000000000000554e+00 6.802093798961612522e-03
7.375000000000000000e+00 6.499250536567223631e-03
7.376000000000000334e+00 6.189464477724111562e-03
7.376999999999999780e+00 5.869805618911820740e-03
7.378000000000000114e+00 5.538688687129288309e-03
7.379000000000000448e+00 5.196083471503396868e-03
7.379999999999999893e+00 4.843584741041401590e-03
7.381000000000000227e+00 4.484333268839972922e-03
7.382000000000000561e+00 4.122788451307235133e-03
7.383000000000000007e+00 3.764401265520755241e-03
7.384000000000000341e+00 3.415226897667760809e-03
7.384999999999999787e+00 3.081458463036152416e-03
7.386000000000000121e+00 2.769004329283318751e-03
7.387000000000000455e+00 2.483072226166377523e-03
7.387999999999999901e+00 2.227860292700217706e-03
7.389000000000000234e+00 2.006292927633888772e-03
7.390000000000000568e+00 1.819921192232511978e-03
7.391000000000000014e+00 1.668918887263423677e-03
7.392000000000000348e+00 1.552202900983636795e-03
7.392999999999999794e+00 1.467657798311579418e-03
7.394000000000000128e+00 1.412420281994431663e-03
7.395000000000000462e+00 1.383208053390874975e-03
7.395999999999999908e+00 1.376650390809941145e-03
7.397000000000000242e+00 1.389567599732747811e-03
7.398000000000000576e+00 1.419188645298407204e-03
7.399000000000000021e+00 1.463270357024939365e-03
7.400000000000000355e+00 1.520171369018463422e-03
7.400999999999999801e+00 1.588811367453610377e-03
7.402000000000000135e+00 1.668598389166034771e-03
7.403000000000000469e+00 1.759325727911868103e-03
7.403999999999999915e+00 1.861051911741398376e-03
7.405000000000000249e+00 1.973983614635731534e-03
7.406000000000000583e+00 2.098398718326715835e-03
7.407000000000000028e+00 2.234536974013651058e-03
7.408000000000000362e+00 2.382547003608828130e-03
7.408999999999999808e+00 2.542451425360504023e-03
7.410000000000000142e+00 2.714121108555760629e-03
7.411000000000000476e+00 2.897272981226641821e-03
7.411999999999999922e+00 3.091494471582344108e-03
7.413000000000000256e+00 3.296304191239496362e-03
7.414000000000000590e+00 3.511222972087549386e-03
7.415000000000000036e+00 3.735876027535064894e-03
7.416000000000000369e+00 3.970069943917742261e-03
7.416999999999999815e+00 4.213873664396622712e-03
7.418000000000000149e+00 4.467646535577393663e-03
7.419000000000000483e+00 4.731999377245907010e-03
7.419999999999999929e+00 5.007668376630397718e-03
7.421000000000000263e+00 5.295329307775163523e-03
7.422000000000000597e+00 5.595336153600173612e-03
7.423000000000000043e+00 5.907429826182615876e-03
7.424000000000000377e+00 6.230474436322830031e-03
7.424999999999999822e+00 6.562241637930068053e-03
7.426000000000000156e+00 6.899307045704712940e-03
7.427000000000000490e+00 7.237080349107212658e-03
7.427999999999999936e+00 7.569996396869485902e-03
7.429000000000000270e+00 7.891839060364624209e-03
7.429999999999999716e+00 8.196169685345051220e-03
7.431000000000000050e+00 8.476822607446365954e-03
7.432000000000000384e+00 8.728391460944739250e-03
7.432999999999999829e+00 8.946652022808230381e-03
7.434000000000000163e+00 9.128919776335156847e-03
7.435000000000000497e+00 9.274219808898014755e-03
7.435999999999999943e+00 9.383340650091245155e-03
7.437000000000000277e+00 9.458721577165211253e-03
7.437999999999999723e+00 9.504210325491879024e-03
7.439000000000000057e+00 9.524725654434552935e-03
7.440000000000000391e+00 9.525825094980257951e-03
7.440999999999999837e+00 9.513267882640414480e-03
7.442000000000000171e+00 9.492580253165367604e-03
7.443000000000000504e+00 9.468682081857455676e-03
7.443999999999999950e+00 9.445595864633577615e-03
7.445000000000000284e+00 9.426277714717792161e-03
7.445999999999999730e+00 9.412556230054162226e-03
7.447000000000000064e+00 9.405207364103759793e-03
7.448000000000000398e+00 9.404109219168708261e-03
7.448999999999999844e+00 9.408499810210333575e-03
7.450000000000000178e+00 9.417265685229526950e-03
7.451000000000000512e+00 9.429230682113372980e-03
7.451999999999999957e+00 9.443412768565431770e-03
7.453000000000000291e+00 9.459225683381228267e-03
7.453999999999999737e+00 9.476589032835019966e-03
7.455000000000000071e+00 9.495939502507664068e-03
7.456000000000000405e+00 9.518185826843317959e-03
7.456999999999999851e+00 9.544535095906515193e-03
7.458000000000000185e+00 9.576302152891007224e-03
7.459000000000000519e+00 9.614672564917504591e-03
7.459999999999999964e+00 9.660438913209038261e-03
7.461000000000000298e+00 9.713777929328287764e-03
7.461999999999999744e+00 9.774064860752093575e-03
7.463000000000000078e+00 9.839756488020188346e-03
7.464000000000000412e+00 9.908349893420022314e-03
7.464999999999999858e+00 9.976430961393611963e-03
7.466000000000000192e+00 1.003980518977306072e-02
7.467000000000000526e+00 1.009368893702299909e-02
7.467999999999999972e+00 1.013296946468928220e-02
7.469000000000000306e+00 1.015249225464484248e-02
7.469999999999999751e+00 1.014738487303222178e-02
7.471000000000000085e+00 1.011335101103095005e-02
7.472000000000000419e+00 1.004698018986926664e-02
7.472999999999999865e+00 9.945999887541500870e-03
7.474000000000000199e+00 9.809469019281829086e-03
7.475000000000000533e+00 9.637920803732411695e-03
7.475999999999999979e+00 9.433403055573013132e-03
7.477000000000000313e+00 9.199408932505802675e-03
7.477999999999999758e+00 8.940729167049958626e-03
7.479000000000000092e+00 8.663179322205217386e-03
7.480000000000000426e+00 8.373262799664262998e-03
7.480999999999999872e+00 8.077750788940419799e-03
7.482000000000000206e+00 7.783222793851551566e-03
7.483000000000000540e+00 7.495640622437777130e-03
7.483999999999999986e+00 7.219968489213248256e-03
7.485000000000000320e+00 6.959886490493118541e-03
7.485999999999999766e+00 6.717646103403871263e-03
7.487000000000000099e+00 6.494084206750845405e-03
7.488000000000000433e+00 6.288772365076725560e-03
7.488999999999999879e+00 6.100301197914324500e-03
7.490000000000000213e+00 5.926644605485821213e-03
7.491000000000000547e+00 5.765541532565090881e-03
7.491999999999999993e+00 5.614872164582353740e-03
7.493000000000000327e+00 5.472963968893811496e-03
7.493999999999999773e+00 5.338783138357137970e-03
7.495000000000000107e+00 5.212047997311888489e-03
7.496000000000000441e+00 5.093194740561834619e-03
7.496999999999999886e+00 4.983305358579626435e-03
7.498000000000000220e+00 4.883939079921772661e-03
7.499000000000000554e+00 4.796922020180334305e-03
7.500000000000000000e+00 4.724148585266764802e-03
7.501000000000000334e+00 4.667363470705248110e-03
7.501999999999999780e+00 4.627981802532503755e-03
7.503000000000000114e+00 4.606955740734550338e-03
7.504000000000000448e+00 4.604682948881545085e-03
7.504999999999999893e+00 4.620949757938889665e-03
7.506000000000000227e+00 4.654943929112142186e-03
7.507000000000000561e+00 4.705302833945267625e-03
7.508000000000000007e+00 4.770175893945756591e-03
7.509000000000000341e+00 4.847316797759128673e-03
7.509999999999999787e+00 4.934192511164125355e-03
7.511000000000000121e+00 5.028084253719931722e-03
7.512000000000000455e+00 5.126197873979411283e-03
7.512999999999999901e+00 5.225745844572939752e-03
7.514000000000000234e+00 5.324049599865653647e-03
7.515000000000000568e+00 5.418600383261069561e-03
7.516000000000000014e+00 5.507105286154655513e-03
7.517000000000000348e+00 5.587525523587993578e-03
7.517999999999999794e+00 5.658087804753186845e-03
7.519000000000000128e+00 5.717274154598916622e-03
7.520000000000000462e+00 5.763802581041569187e-03
7.520999999999999908e+00 5.796604200742969462e-03
7.522000000000000242e+00 5.814783806638075363e-03
7.523000000000000576e+00 5.817607593335808250e-03
7.524000000000000021e+00 5.804526957567337012e-03
7.525000000000000355e+00 5.775201286888416441e-03
7.525999999999999801e+00 5.729544154687551440e-03
7.527000000000000135e+00 5.667803599411769255e-03
7.528000000000000469e+00 5.590643999259145222e-03
7.528999999999999915e+00 5.499206444273765752e-03
7.530000000000000249e+00 5.395148281673344155e-03
7.531000000000000583e+00 5.280639742105644463e-03
7.532000000000000028e+00 5.158277859450004395e-03
7.533000000000000362e+00 5.030958838865945762e-03
7.533999999999999808e+00 4.901699313405609437e-03
7.535000000000000142e+00 4.773422883154592247e-03
7.536000000000000476e+00 4.648724543380096906e-03
7.536999999999999922e+00 4.529704821173220416e-03
7.538000000000000256e+00 4.417840245844279097e-03
7.539000000000000590e+00 4.313936908178576599e-03
7.540000000000000036e+00 4.218162568402916875e-03
7.541000000000000369e+00 4.130149965817886230e-03
7.541999999999999815e+00 4.049143333347365176e-03
7.543000000000000149e+00 3.974191483488980804e-03
7.544000000000000483e+00 3.904307419553472349e-03
7.544999999999999929e+00 3.838608056596512497e-03
7.546000000000000263e+00 3.776390779124971699e-03
7.547000000000000597e+00 3.717183160767319368e-03
7.548000000000000043e+00 3.660731302494748401e-03
7.549000000000000377e+00 3.606938994274251110e-03
7.549999999999999822e+00 3.555825756244548191e-03
7.551000000000000156e+00 3.507446765234567554e-03
7.552000000000000490e+00 3.461852033079467622e-03
7.552999999999999936e+00 3.419034554847928502e-03
7.554000000000000270e+00 3.378931812999952898e-03
7.554999999999999716e+00 3.341453777978163533e-03
7.556000000000000050e+00 3.306532390469511806e-03
7.557000000000000384e+00 3.274190262850011027e-03
7.557999999999999829e+00 3.244641098638026931e-03
7.559000000000000163e+00 3.218341346723540500e-03
7.560000000000000497e+00 3.196078728525276330e-03
7.560999999999999943e+00 3.178973145005242057e-03
7.562000000000000277e+00 3.168482803238154618e-03
7.562999999999999723e+00 3.166334302441334812e-03
7.564000000000000057e+00 3.174412282328981962e-03
7.565000000000000391e+00 3.194613722470214523e-03
7.565999999999999837e+00 3.228695848419911758e-03
7.567000000000000171e+00 3.278119599578590247e-03
7.568000000000000504e+00 3.343885738986110585e-03
7.568999999999999950e+00 3.426422923804602842e-03
7.570000000000000284e+00 3.525507445499379781e-03
7.570999999999999730e+00 3.640206164501550400e-03
7.572000000000000064e+00 3.768883144137669030e-03
7.573000000000000398e+00 3.909250997015345681e-03
7.573999999999999844e+00 4.058461229656669736e-03
7.575000000000000178e+00 4.213237103623519372e-03
7.576000000000000512e+00 4.370036183997757888e-03
7.576999999999999957e+00 4.525225439940041769e-03
7.578000000000000291e+00 4.675264519915693986e-03
7.578999999999999737e+00 4.816867001389988669e-03
7.580000000000000071e+00 4.947133835032092343e-03
7.581000000000000405e+00 5.063649191745246345e-03
7.581999999999999851e+00 5.164538788887030121e-03
7.583000000000000185e+00 5.248452285581987550e-03
7.584000000000000519e+00 5.314545200233913164e-03
7.584999999999999964e+00 5.362398514427515334e-03
7.586000000000000298e+00 5.391943586207629917e-03
7.586999999999999744e+00 5.403348804111043034e-03
7.588000000000000078e+00 5.396921372205109452e-03
7.589000000000000412e+00 5.372987009143812519e-03
7.589999999999999858e+00 5.331808240056222677e-03
7.591000000000000192e+00 5.273506869453427510e-03
7.592000000000000526e+00 5.198024240658899800e-03
7.592999999999999972e+00 5.105127885385796899e-03
7.594000000000000306e+00 4.994445570912445058e-03
7.594999999999999751e+00 4.865561678427885069e-03
7.596000000000000085e+00 4.718141046324232993e-03
7.597000000000000419e+00 4.552063609658150642e-03
7.597999999999999865e+00 4.367553370592783604e-03
7.599000000000000199e+00 4.165305630490214947e-03
7.600000000000000533e+00 3.946572960508399133e-03
7.600999999999999979e+00 3.713215872561829393e-03
7.602000000000000313e+00 3.467691971865777267e-03
7.602999999999999758e+00 3.213024846229890069e-03
7.604000000000000092e+00 2.952709167472737477e-03
7.605000000000000426e+00 2.690596063994103813e-03
7.605999999999999872e+00 2.430742677459248914e-03
7.607000000000000206e+00 2.177235286241428584e-03
7.608000000000000540e+00 1.933984025555451989e-03
7.608999999999999986e+00 1.704525045920313913e-03
7.610000000000000320e+00 1.491822908453310477e-03
7.610999999999999766e+00 1.298109032116714218e-03
7.612000000000000099e+00 1.124762816167568496e-03
7.613000000000000433e+00 9.722362301608670565e-04
7.613999999999999879e+00 8.400558076219193527e-04
7.615000000000000213e+00 7.268931592267856680e-04
7.616000000000000547e+00 6.307076218116329904e-04
7.616999999999999993e+00 5.489391455052646538e-04
7.618000000000000327e+00 4.787561277397862458e-04
7.618999999999999773e+00 4.172952529721428894e-04
7.620000000000000107e+00 3.618851819504593603e-04
7.621000000000000441e+00 3.102374140132608399e-04
7.621999999999999886e+00 2.605441663960780460e-04
7.623000000000000220e+00 2.114935391707050609e-04
7.624000000000000554e+00 1.622286006753126506e-04
7.625000000000000000e+00 1.121991943820678837e-04
7.626000000000000334e+00 6.101413262549863905e-05
7.626999999999999780e+00 8.286357060743702196e-06
7.628000000000000114e+00 -4.648504462935378750e-05
7.629000000000000448e+00 -1.040003072548430219e-04
7.629999999999999893e+00 -1.651346364089301881e-04
7.631000000000000227e+00 -2.308771683262496321e-04
7.632000000000000561e+00 -3.021607882869949721e-04
7.633000000000000007e+00 -3.796879487577085985e-04
7.634000000000000341e+00 -4.637130972961520212e-04
7.634999999999999787e+00 -5.538288724073140573e-04
7.636000000000000121e+00 -6.487891023669045427e-04
7.637000000000000455e+00 -7.464005824147898266e-04
7.637999999999999901e+00 -8.434664028571032179e-04
7.639000000000000234e+00 -9.358267863844936096e-04
7.640000000000000568e+00 -1.018506769807450609e-03
7.641000000000000014e+00 -1.085929908133589613e-03
7.642000000000000348e+00 -1.132231464159183564e-03
7.642999999999999794e+00 -1.151608774463310902e-03
7.644000000000000128e+00 -1.138711560847773321e-03
7.645000000000000462e+00 -1.089022965512948709e-03
7.645999999999999908e+00 -9.992048473752815525e-04
7.647000000000000242e+00 -8.673608339207969625e-04
7.648000000000000576e+00 -6.932204631746596846e-04
7.649000000000000021e+00 -4.781840196608742074e-04
7.650000000000000355e+00 -2.252810400204890930e-04
7.650999999999999801e+00 6.101965160053915698e-05
7.652000000000000135e+00 3.750854218865125322e-04
7.653000000000000469e+00 7.104820152450313847e-04
7.653999999999999915e+00 1.060393152001192635e-03
7.655000000000000249e+00 1.418052198328785627e-03
7.656000000000000583e+00 1.777142226975925903e-03
7.657000000000000028e+00 2.132154155221760612e-03
7.658000000000000362e+00 2.478654528736396519e-03
7.658999999999999808e+00 2.813449921247007050e-03
7.660000000000000142e+00 3.134620684465579121e-03
7.661000000000000476e+00 3.441452401478765390e-03
7.661999999999999922e+00 3.734233078763870423e-03
7.663000000000000256e+00 4.013979172982949130e-03
7.664000000000000590e+00 4.282070248661042945e-03
7.665000000000000036e+00 4.539904815729666962e-03
7.666000000000000369e+00 4.788562436478988917e-03
7.666999999999999815e+00 5.028548591513729363e-03
7.668000000000000149e+00 5.259628382412044438e-03
7.669000000000000483e+00 5.480790199084537191e-03
7.669999999999999929e+00 5.690316201052121950e-03
7.671000000000000263e+00 5.885933507566043325e-03
7.672000000000000597e+00 6.065062619344985424e-03
7.673000000000000043e+00 6.225090158025616861e-03
7.674000000000000377e+00 6.363632451912358372e-03
7.674999999999999822e+00 6.478804828268208693e-03
7.676000000000000156e+00 6.569410801074142270e-03
7.677000000000000490e+00 6.635097497820791057e-03
7.677999999999999936e+00 6.676436320827030743e-03
7.679000000000000270e+00 6.694909048082536840e-03
7.679999999999999716e+00 6.692837314113200819e-03
7.681000000000000050e+00 6.673228129992239861e-03
7.682000000000000384e+00 6.639562238902161836e-03
7.682999999999999829e+00 6.595532211852436939e-03
7.684000000000000163e+00 6.544787765159765236e-03
7.685000000000000497e+00 6.490656084481377652e-03
7.685999999999999943e+00 6.435900630585250290e-03
7.687000000000000277e+00 6.382517230385223797e-03
7.687999999999999723e+00 6.331603304348118640e-03
7.689000000000000057e+00 6.283294580722821425e-03
7.690000000000000391e+00 6.236762903221021274e-03
7.690999999999999837e+00 6.190277596534473833e-03
7.692000000000000171e+00 6.141321632114699926e-03
7.693000000000000504e+00 6.086747929417633124e-03
7.693999999999999950e+00 6.022973418955746006e-03
7.695000000000000284e+00 5.946190414006973304e-03
7.695999999999999730e+00 5.852589809574366801e-03
7.697000000000000064e+00 5.738586319457035859e-03
7.698000000000000398e+00 5.601032025983114677e-03
7.698999999999999844e+00 5.437408663550645331e-03
7.700000000000000178e+00 5.245984789486755895e-03
7.701000000000000512e+00 5.025926122847574132e-03
7.701999999999999957e+00 4.777343731186928580e-03
7.703000000000000291e+00 4.501286620944799227e-03
7.703999999999999737e+00 4.199658246897088054e-03
7.705000000000000071e+00 3.875083557116279411e-03
7.706000000000000405e+00 3.530704704181847342e-03
7.706999999999999851e+00 3.169972783940521507e-03
7.708000000000000185e+00 2.796403060463370678e-03
7.709000000000000519e+00 2.413356495846475606e-03
7.709999999999999964e+00 2.023840364348894645e-03
7.711000000000000298e+00 1.630359239021961140e-03
7.711999999999999744e+00 1.234826201469574379e-03
7.713000000000000078e+00 8.385218525628123981e-04
7.714000000000000412e+00 4.421062754149683366e-04
7.714999999999999858e+00 4.567226796412596484e-05
7.716000000000000192e+00 -3.511799253718077382e-04
7.717000000000000526e+00 -7.492547070038254719e-04
7.717999999999999972e+00 -1.149646713794299320e-03
7.719000000000000306e+00 -1.553642206333888387e-03
7.719999999999999751e+00 -1.962593350525241535e-03
7.721000000000000085e+00 -2.377780353001288267e-03
7.722000000000000419e+00 -2.800254564360291423e-03
7.722999999999999865e+00 -3.230675942158317635e-03
7.724000000000000199e+00 -3.669140495990973107e-03
7.725000000000000533e+00 -4.115031295014249038e-03
7.725999999999999979e+00 -4.566925727225880534e-03
7.727000000000000313e+00 -5.022558347407753490e-03
7.727999999999999758e+00 -5.478876600497508201e-03
7.729000000000000092e+00 -5.932208806905701556e-03
7.730000000000000426e+00 -6.378516277068341234e-03
7.730999999999999872e+00 -6.813732014811957512e-03
7.732000000000000206e+00 -7.234142148834246840e-03
7.733000000000000540e+00 -7.636767838389924359e-03
7.733999999999999986e+00 -8.019713660767901695e-03
7.735000000000000320e+00 -8.382420298652094176e-03
7.735999999999999766e+00 -8.725787743568183194e-03
7.737000000000000099e+00 -9.052175130051616156e-03
7.738000000000000433e+00 -9.365217757510117466e-03
7.738999999999999879e+00 -9.669511168899927456e-03
7.740000000000000213e+00 -9.970163022511763923e-03
7.741000000000000547e+00 -1.027228082442319460e-02
7.741999999999999993e+00 -1.058042474588062783e-02
7.743000000000000327e+00 -1.089810143297701567e-02
7.743999999999999773e+00 -1.122733090219384111e-02
7.745000000000000107e+00 -1.156838518680495739e-02
7.746000000000000441e+00 -1.191966716844943854e-02
7.746999999999999886e+00 -1.227777627486547306e-02
7.748000000000000220e+00 -1.263776179540089875e-02
7.749000000000000554e+00 -1.299351485563692878e-02
7.750000000000000000e+00 -1.333826422610079852e-02
7.751000000000000334e+00 -1.366512368598025474e-02
7.751999999999999780e+00 -1.396761152377285972e-02
7.753000000000000114e+00 -1.424012089772735447e-02
7.754000000000000448e+00 -1.447827223149998621e-02
7.754999999999999893e+00 -1.467911198138260875e-02
7.756000000000000227e+00 -1.484117353781863949e-02
7.757000000000000561e+00 -1.496436360987459316e-02
7.758000000000000007e+00 -1.504976105263144438e-02
7.759000000000000341e+00 -1.509932633149424844e-02
7.759999999999999787e+00 -1.511557674061790937e-02
7.761000000000000121e+00 -1.510128350920074414e-02
7.762000000000000455e+00 -1.505919710274959689e-02
7.762999999999999901e+00 -1.499184144005484554e-02
7.764000000000000234e+00 -1.490139406033471822e-02
7.765000000000000568e+00 -1.478962108327536509e-02
7.766000000000000014e+00 -1.465790684025866306e-02
7.767000000000000348e+00 -1.450727865473539803e-02
7.767999999999999794e+00 -1.433848863641766849e-02
7.769000000000000128e+00 -1.415206509357211720e-02
7.770000000000000462e+00 -1.394839218834128224e-02
7.770999999999999908e+00 -1.372776138970316709e-02
7.772000000000000242e+00 -1.349038876242990292e-02
7.773000000000000576e+00 -1.323643612784615106e-02
7.774000000000000021e+00 -1.296599472931097077e-02
7.775000000000000355e+00 -1.267910467719066993e-02
7.775999999999999801e+00 -1.237573263571690486e-02
7.777000000000000135e+00 -1.205579160439581785e-02
7.778000000000000469e+00 -1.171914283286987733e-02
7.778999999999999915e+00 -1.136560378767162600e-02
7.780000000000000249e+00 -1.099498757287260299e-02
7.781000000000000583e+00 -1.060710545055787955e-02
7.782000000000000028e+00 -1.020179116908502201e-02
7.783000000000000362e+00 -9.778913659732603805e-03
7.783999999999999808e+00 -9.338404310001272718e-03
7.785000000000000142e+00 -8.880301508408114386e-03
7.786000000000000476e+00 -8.404797965647633345e-03
7.786999999999999922e+00 -7.912317361649105069e-03
7.788000000000000256e+00 -7.403614811645265088e-03
7.789000000000000590e+00 -6.879865514643290422e-03
7.790000000000000036e+00 -6.342743750423594437e-03
7.791000000000000369e+00 -5.794474607010350817e-03
7.791999999999999815e+00 -5.237820421669197625e-03
7.793000000000000149e+00 -4.676010858454956835e-03
7.794000000000000483e+00 -4.112609535455845171e-03
7.794999999999999929e+00 -3.551342482371608236e-03
7.796000000000000263e+00 -2.995841550030342408e-03
7.797000000000000597e+00 -2.449422132223657948e-03
7.798000000000000043e+00 -1.914855863299963230e-03
7.799000000000000377e+00 -1.394224841306430885e-03
7.799999999999999822e+00 -8.888277930056305825e-04
7.801000000000000156e+00 -3.992086099696590010e-04
7.802000000000000490e+00 7.472555124620472986e-05
7.802999999999999936e+00 5.335056830054363698e-04
7.804000000000000270e+00 9.778249547621928849e-04
7.805000000000000604e+00 1.408247991970866617e-03
7.806000000000000050e+00 1.824969009198103287e-03
7.807000000000000384e+00 2.227632823681358586e-03
7.807999999999999829e+00 2.615247415351827816e-03
7.809000000000000163e+00 2.986231841002418095e-03
7.810000000000000497e+00 3.338571674510378787e-03
7.810999999999999943e+00 3.670069112549792598e-03
7.812000000000000277e+00 3.978644953796619740e-03
7.812999999999999723e+00 4.262638925298008370e-03
7.814000000000000057e+00 4.521051932039199181e-03
7.815000000000000391e+00 4.753703577706542074e-03
7.815999999999999837e+00 4.961295877349529079e-03
7.817000000000000171e+00 5.145321736123119501e-03
7.818000000000000504e+00 5.307912265005371513e-03
7.818999999999999950e+00 5.451587962766400383e-03
7.820000000000000284e+00 5.578988233830297142e-03
7.820999999999999730e+00 5.692598062065548116e-03
7.822000000000000064e+00 5.794501044885792644e-03
7.823000000000000398e+00 5.886212284500325249e-03
7.823999999999999844e+00 5.968555929622735082e-03
7.825000000000000178e+00 6.041626416523279870e-03
7.826000000000000512e+00 6.104827137675135351e-03
7.826999999999999957e+00 6.156985505229759306e-03
7.828000000000000291e+00 6.196504610367503316e-03
7.828999999999999737e+00 6.221601207194176093e-03
7.830000000000000071e+00 6.230574149153212359e-03
7.831000000000000405e+00 6.222068794033192365e-03
7.831999999999999851e+00 6.195355101413975787e-03
7.833000000000000185e+00 6.150519050092877887e-03
7.834000000000000519e+00 6.088569012888530793e-03
7.834999999999999964e+00 6.011419095395403867e-03
7.836000000000000298e+00 5.921757817869094213e-03
7.836999999999999744e+00 5.822782669819626285e-03
7.838000000000000078e+00 5.717880400208459959e-03
7.839000000000000412e+00 5.610275347388193369e-03
7.839999999999999858e+00 5.502708957703022173e-03
7.841000000000000192e+00 5.397214275948635474e-03
7.842000000000000526e+00 5.294989112047611586e-03
7.842999999999999972e+00 5.196390900836152585e-03
7.844000000000000306e+00 5.101018836936952600e-03
7.844999999999999751e+00 5.007865970376511149e-03
7.846000000000000085e+00 4.915480956429284579e-03
7.847000000000000419e+00 4.822112748784161337e-03
7.847999999999999865e+00 4.725814691449080340e-03
7.849000000000000199e+00 4.624493243438193568e-03
7.850000000000000533e+00 4.515914528270936756e-03
7.850999999999999979e+00 4.397712433268878042e-03
7.852000000000000313e+00 4.267386180888331840e-03
7.852999999999999758e+00 4.122394180801602567e-03
7.854000000000000092e+00 3.960286471220595024e-03
7.855000000000000426e+00 3.778920711155872754e-03
7.855999999999999872e+00 3.576731952566060413e-03
7.857000000000000206e+00 3.353028127717257861e-03
7.858000000000000540e+00 3.108235971273259728e-03
7.858999999999999986e+00 2.844101344537696904e-03
7.860000000000000320e+00 2.563758222474268357e-03
7.860999999999999766e+00 2.271663521923139410e-03
7.862000000000000099e+00 1.973358062845700575e-03
7.863000000000000433e+00 1.675129238284938250e-03
7.863999999999999879e+00 1.383560087290794643e-03
7.865000000000000213e+00 1.105033349979088518e-03
7.866000000000000547e+00 8.452638467962972140e-04
7.866999999999999993e+00 6.088798219105139280e-04
7.868000000000000327e+00 3.991428775997722667e-04
7.868999999999999773e+00 2.177850496940674538e-04
7.870000000000000107e+00 6.500509411008805459e-05
7.871000000000000441e+00 -6.042713706118536809e-05
7.871999999999999886e+00 -1.609411945578141710e-04
7.873000000000000220e+00 -2.399050315494196534e-04
7.874000000000000554e+00 -3.013327073982059517e-04
7.875000000000000000e+00 -3.496077100760299730e-04
7.876000000000000334e+00 -3.892425935516655383e-04
7.876999999999999780e+00 -4.246625122460753851e-04
7.878000000000000114e+00 -4.600509529734335521e-04
7.879000000000000448e+00 -4.992011149795611436e-04
7.879999999999999893e+00 -5.454203675360029535e-04
7.881000000000000227e+00 -6.014308672048128629e-04
7.882000000000000561e+00 -6.693013711041109499e-04
7.883000000000000007e+00 -7.504035788275742686e-04
7.884000000000000341e+00 -8.453929210958568540e-04
7.884999999999999787e+00 -9.542494009546327810e-04
7.886000000000000121e+00 -1.076346496729980659e-03
7.887000000000000455e+00 -1.210565775672068061e-03
7.887999999999999901e+00 -1.355456631945270527e-03
7.889000000000000234e+00 -1.509387424336187554e-03
7.890000000000000568e+00 -1.670709382849164953e-03
7.891000000000000014e+00 -1.837889964520820953e-03
7.892000000000000348e+00 -2.009590808767064939e-03
7.892999999999999794e+00 -2.184733336563553837e-03
7.894000000000000128e+00 -2.362478052498845869e-03
7.895000000000000462e+00 -2.542182953721622111e-03
7.895999999999999908e+00 -2.723341378302218761e-03
7.897000000000000242e+00 -2.905510291412119733e-03
7.898000000000000576e+00 -3.088237598182460783e-03
7.899000000000000021e+00 -3.270997456849872916e-03
7.900000000000000355e+00 -3.453143693453578078e-03
7.900999999999999801e+00 -3.633869698998505419e-03
7.902000000000000135e+00 -3.812197645362409154e-03
7.903000000000000469e+00 -3.986965663655271663e-03
7.903999999999999915e+00 -4.156847887097248062e-03
7.905000000000000249e+00 -4.320386131490305467e-03
7.906000000000000583e+00 -4.476052109166625721e-03
7.907000000000000028e+00 -4.622332323425119849e-03
7.908000000000000362e+00 -4.757812573603447011e-03
7.908999999999999808e+00 -4.881256796105215220e-03
7.910000000000000142e+00 -4.991679095502235194e-03
7.911000000000000476e+00 -5.088363304374222268e-03
7.911999999999999922e+00 -5.170856540132461911e-03
7.913000000000000256e+00 -5.238890190466952493e-03
7.914000000000000590e+00 -5.292305129529695749e-03
7.915000000000000036e+00 -5.330922303486007249e-03
7.916000000000000369e+00 -5.354427332759434735e-03
7.916999999999999815e+00 -5.362294197983152530e-03
7.918000000000000149e+00 -5.353756647909216175e-03
7.919000000000000483e+00 -5.327823545946754578e-03
7.919999999999999929e+00 -5.283392690016583404e-03
7.921000000000000263e+00 -5.219394710663750533e-03
7.922000000000000597e+00 -5.135004204088465182e-03
7.923000000000000043e+00 -5.029845427074441586e-03
7.924000000000000377e+00 -4.904188766533150619e-03
7.924999999999999822e+00 -4.759099528362445951e-03
7.926000000000000156e+00 -4.596513033619193354e-03
7.927000000000000490e+00 -4.419200905717428005e-03
7.927999999999999936e+00 -4.230661642094774195e-03
7.929000000000000270e+00 -4.034898786055026061e-03
7.930000000000000604e+00 -3.836153420208422878e-03
7.931000000000000050e+00 -3.638586641479031429e-03
7.932000000000000384e+00 -3.445960068374938172e-03
7.932999999999999829e+00 -3.261371948733668338e-03
7.934000000000000163e+00 -3.087045868948746358e-03
7.935000000000000497e+00 -2.924194582298680813e-03
7.935999999999999943e+00 -2.772975273448234548e-03
7.937000000000000277e+00 -2.632531901354259046e-03
7.937999999999999723e+00 -2.501101603455284372e-03
7.939000000000000057e+00 -2.376178747807549015e-03
7.940000000000000391e+00 -2.254708482528336531e-03
7.940999999999999837e+00 -2.133292198151339695e-03
7.942000000000000171e+00 -2.008412607112505452e-03
7.943000000000000504e+00 -1.876622584355328331e-03
7.943999999999999950e+00 -1.734761676462331925e-03
7.945000000000000284e+00 -1.580141325348736634e-03
7.945999999999999730e+00 -1.410729152697526387e-03
7.947000000000000064e+00 -1.225306765654785024e-03
7.948000000000000398e+00 -1.023597796316975906e-03
7.948999999999999844e+00 -8.063651316365854976e-04
7.950000000000000178e+00 -5.754201602754694268e-04
7.951000000000000512e+00 -3.335702161376727479e-04
7.951999999999999957e+00 -8.444753028707743261e-05
7.953000000000000291e+00 1.677142752213388430e-04
7.953999999999999737e+00 4.184016088217709867e-04
7.955000000000000071e+00 6.631718847604648132e-04
7.956000000000000405e+00 8.979996332128890434e-04
7.956999999999999851e+00 1.119600952549375207e-03
7.958000000000000185e+00 1.325678538257696283e-03
7.959000000000000519e+00 1.515069355777095466e-03
7.959999999999999964e+00 1.687762320504773098e-03
7.961000000000000298e+00 1.844802789508327625e-03
7.961999999999999744e+00 1.988087449970132262e-03
7.963000000000000078e+00 2.120068236246499486e-03
7.964000000000000412e+00 2.243412099784188041e-03
7.964999999999999858e+00 2.360648017437749942e-03
7.966000000000000192e+00 2.473861530571959573e-03
7.967000000000000526e+00 2.584449850699495170e-03
7.967999999999999972e+00 2.692998145945730594e-03
7.969000000000000306e+00 2.799221249653445660e-03
7.969999999999999751e+00 2.902055321127943420e-03
7.971000000000000085e+00 2.999793087823263149e-03
7.972000000000000419e+00 3.090255165896157574e-03
7.972999999999999865e+00 3.171002466222594407e-03
7.974000000000000199e+00 3.239487829056855814e-03
7.975000000000000533e+00 3.293184992418915491e-03
7.975999999999999979e+00 3.329635645901112169e-03
7.977000000000000313e+00 3.346497362842765309e-03
7.977999999999999758e+00 3.341528379016361992e-03
7.979000000000000092e+00 3.312597660772847920e-03
[truncated: 102,363 more chars]
