# Supplementary material for: Quadrupolar 23Na+ NMR relaxation as a probe of subpicosecond collective dynamics in aqueous electrolyte solutions
Source: Nat Commun. 2023 Jan 5;14:84. doi: 10.1038/s41467-022-35695-3 (PMC9816157; doi:10.1038/s41467-022-35695-3)
Supplement: Supplementary file 3 — Source data [file 41467_2022_35695_MOESM3_ESM.zip › Source Data/Figure5/fig5c_stress_acf_c1.50m.dat]

# t (ps); 	 stress acf * V/kT (GPa)
0.000000000000000000e+00 1.111751830358136672e+01
1.000000000000000021e-03 1.108229241031001067e+01
2.000000000000000042e-03 1.097814541767341012e+01
3.000000000000000062e-03 1.080945888655093690e+01
4.000000000000000083e-03 1.058310674066380486e+01
5.000000000000000104e-03 1.030787247773579907e+01
6.000000000000000125e-03 9.993741903582513686e+00
7.000000000000000146e-03 9.651155124009553887e+00
8.000000000000000167e-03 9.290297445858158198e+00
9.000000000000001055e-03 8.920493719514091424e+00
1.000000000000000021e-02 8.549749230188238514e+00
1.099999999999999936e-02 8.184457014569519018e+00
1.200000000000000025e-02 7.829270829475748705e+00
1.300000000000000114e-02 7.487126979904436652e+00
1.400000000000000029e-02 7.159387992139794044e+00
1.499999999999999944e-02 6.846076182906051244e+00
1.600000000000000033e-02 6.546164352745956982e+00
1.700000000000000122e-02 6.257893107797338317e+00
1.800000000000000211e-02 5.979088098576907484e+00
1.899999999999999953e-02 5.707455265541862666e+00
2.000000000000000042e-02 5.440837148751069385e+00
2.100000000000000130e-02 5.177418350966165761e+00
2.199999999999999872e-02 4.915872995011175917e+00
2.299999999999999961e-02 4.655451574987009344e+00
2.400000000000000050e-02 4.396008656139921200e+00
2.500000000000000139e-02 4.137976516314770592e+00
2.600000000000000228e-02 3.882292724009045237e+00
2.699999999999999969e-02 3.630291936917626749e+00
2.800000000000000058e-02 3.383573628109887377e+00
2.900000000000000147e-02 3.143858007867624593e+00
2.999999999999999889e-02 2.912842275139948089e+00
3.099999999999999978e-02 2.692068284054311533e+00
3.200000000000000067e-02 2.482811083722210377e+00
3.300000000000000155e-02 2.285995429597485806e+00
3.400000000000000244e-02 2.102144746019059873e+00
3.500000000000000333e-02 1.931363989979894225e+00
3.600000000000000422e-02 1.773355055599210361e+00
3.699999999999999817e-02 1.627460676486773838e+00
3.799999999999999906e-02 1.492730714196585096e+00
3.899999999999999994e-02 1.368003324875581184e+00
4.000000000000000083e-02 1.251993013388031262e+00
4.100000000000000172e-02 1.143377782867762038e+00
4.200000000000000261e-02 1.040878656973803329e+00
4.300000000000000350e-02 9.433263605087571779e-01
4.399999999999999745e-02 8.497118356144326423e-01
4.499999999999999833e-02 7.592191213274430694e-01
4.599999999999999922e-02 6.712409639089099711e-01
4.700000000000000011e-02 5.853788218639796037e-01
4.800000000000000100e-02 5.014300436288727791e-01
4.900000000000000189e-02 4.193655006756887849e-01
5.000000000000000278e-02 3.393010300614143770e-01
5.100000000000000366e-02 2.614659255199232035e-01
5.200000000000000455e-02 1.861711355204112572e-01
5.299999999999999850e-02 1.137793085690655681e-01
5.399999999999999939e-02 4.467810133984678744e-02
5.500000000000000028e-02 -2.074242988980182917e-02
5.600000000000000117e-02 -8.210808571393650446e-02
5.700000000000000205e-02 -1.390745792115977153e-01
5.800000000000000294e-02 -1.913378460760445376e-01
5.900000000000000383e-02 -2.386412033111801612e-01
5.999999999999999778e-02 -2.807799845278788342e-01
6.099999999999999867e-02 -3.176042373047728296e-01
6.199999999999999956e-02 -3.490199402873513379e-01
6.300000000000000044e-02 -3.749890349687580171e-01
6.400000000000000133e-02 -3.955284148928857046e-01
6.500000000000000222e-02 -4.107079020592022678e-01
6.600000000000000311e-02 -4.206470996100996063e-01
6.700000000000000400e-02 -4.255110394753766068e-01
6.800000000000000488e-02 -4.255045827038562711e-01
6.900000000000000577e-02 -4.208655585852723036e-01
7.000000000000000666e-02 -4.118568514314143170e-01
7.100000000000000755e-02 -3.987576829034591430e-01
7.200000000000000844e-02 -3.818545525580497868e-01
7.299999999999999545e-02 -3.614323246626901520e-01
7.399999999999999634e-02 -3.377660240194813035e-01
7.499999999999999722e-02 -3.111138292320850818e-01
7.599999999999999811e-02 -2.817117117958433670e-01
7.699999999999999900e-02 -2.497699758531752023e-01
7.799999999999999989e-02 -2.154718015767189687e-01
7.900000000000000078e-02 -1.789737473352557562e-01
8.000000000000000167e-02 -1.404079446381050200e-01
8.100000000000000255e-02 -9.988562814612353402e-02
8.200000000000000344e-02 -5.750152997970159330e-02
8.300000000000000433e-02 -1.333868449255606534e-02
8.400000000000000522e-02 3.252684773018468117e-02
8.500000000000000611e-02 8.002174161717265366e-02
8.600000000000000699e-02 1.290719511231163408e-01
8.700000000000000788e-02 1.796002104374751496e-01
8.799999999999999489e-02 2.315245912263975137e-01
8.899999999999999578e-02 2.847580395995387148e-01
8.999999999999999667e-02 3.392087012605251028e-01
9.099999999999999756e-02 3.947808664500609410e-01
9.199999999999999845e-02 4.513761846584889992e-01
9.299999999999999933e-02 5.088949028060252289e-01
9.400000000000000022e-02 5.672368394978640760e-01
9.500000000000000111e-02 6.263019144831746265e-01
9.600000000000000200e-02 6.859900768105646751e-01
9.700000000000000289e-02 7.462006140300690982e-01
9.800000000000000377e-02 8.068309074675357184e-01
9.900000000000000466e-02 8.677747608028762993e-01
1.000000000000000056e-01 9.289204967898079257e-01
1.010000000000000064e-01 9.901490959596529473e-01
1.020000000000000073e-01 1.051332583201800785e+00
1.030000000000000082e-01 1.112332906382488273e+00
1.040000000000000091e-01 1.173001485030376490e+00
1.049999999999999961e-01 1.233179537224934341e+00
1.059999999999999970e-01 1.292699248051353722e+00
1.069999999999999979e-01 1.351385707980399253e+00
1.079999999999999988e-01 1.409059570804839234e+00
1.089999999999999997e-01 1.465540200995469888e+00
1.100000000000000006e-01 1.520649134233666322e+00
1.110000000000000014e-01 1.574213610176666833e+00
1.120000000000000023e-01 1.626069913001559453e+00
1.130000000000000032e-01 1.676066317987385590e+00
1.140000000000000041e-01 1.724065487447627110e+00
1.150000000000000050e-01 1.769946177807009136e+00
1.160000000000000059e-01 1.813604241110905901e+00
1.170000000000000068e-01 1.854952890719448799e+00
1.180000000000000077e-01 1.893922381164856450e+00
1.190000000000000085e-01 1.930459137144220794e+00
1.199999999999999956e-01 1.964524506406296833e+00
1.209999999999999964e-01 1.996093294869885515e+00
1.219999999999999973e-01 2.025152186291085066e+00
1.229999999999999982e-01 2.051698179176006498e+00
1.239999999999999991e-01 2.075737137064218807e+00
1.250000000000000000e-01 2.097282495308046890e+00
1.260000000000000009e-01 2.116354152592507809e+00
1.270000000000000018e-01 2.132977544018397786e+00
1.280000000000000027e-01 2.147182897459923190e+00
1.290000000000000036e-01 2.159004597924366387e+00
1.300000000000000044e-01 2.168480659160324731e+00
1.310000000000000053e-01 2.175652237861004146e+00
1.320000000000000062e-01 2.180563182543791889e+00
1.330000000000000071e-01 2.183259570240735137e+00
1.340000000000000080e-01 2.183789249393879306e+00
1.350000000000000089e-01 2.182201385536103988e+00
1.360000000000000098e-01 2.178546005903901683e+00
1.370000000000000107e-01 2.172873649827404385e+00
1.380000000000000115e-01 2.165235077406705066e+00
1.390000000000000124e-01 2.155681150487859021e+00
1.400000000000000133e-01 2.144262859250693598e+00
1.410000000000000142e-01 2.131031533090754326e+00
1.420000000000000151e-01 2.116039263547668803e+00
1.430000000000000160e-01 2.099339453130626865e+00
1.440000000000000169e-01 2.080987524955742796e+00
1.449999999999999900e-01 2.061041681669096182e+00
1.459999999999999909e-01 2.039563670726630029e+00
1.469999999999999918e-01 2.016619505358872022e+00
1.479999999999999927e-01 1.992280041798261347e+00
1.489999999999999936e-01 1.966621373606826539e+00
1.499999999999999944e-01 1.939725036452447426e+00
1.509999999999999953e-01 1.911677956040095383e+00
1.519999999999999962e-01 1.882572202769792868e+00
1.529999999999999971e-01 1.852504504021642573e+00
1.539999999999999980e-01 1.821575595087041366e+00
1.549999999999999989e-01 1.789889419933080372e+00
1.559999999999999998e-01 1.757552238947523104e+00
1.570000000000000007e-01 1.724671661474374229e+00
1.580000000000000016e-01 1.691355668744774832e+00
1.590000000000000024e-01 1.657711623248215860e+00
1.600000000000000033e-01 1.623845331251165813e+00
1.610000000000000042e-01 1.589860155618285198e+00
1.620000000000000051e-01 1.555856210703880693e+00
1.630000000000000060e-01 1.521929667591030322e+00
1.640000000000000069e-01 1.488172152316001418e+00
1.650000000000000078e-01 1.454670269064013421e+00
1.660000000000000087e-01 1.421505235405901901e+00
1.670000000000000095e-01 1.388752621344295557e+00
1.680000000000000104e-01 1.356482183683968668e+00
1.690000000000000113e-01 1.324757799363648791e+00
1.700000000000000122e-01 1.293637421325978254e+00
1.710000000000000131e-01 1.263173130923031628e+00
1.720000000000000140e-01 1.233411220308865408e+00
1.730000000000000149e-01 1.204392332822373790e+00
1.740000000000000158e-01 1.176151656472963491e+00
1.750000000000000167e-01 1.148719170682176216e+00
1.759999999999999898e-01 1.122120005032936074e+00
1.769999999999999907e-01 1.096374863297838731e+00
1.779999999999999916e-01 1.071500545257467962e+00
1.789999999999999925e-01 1.047510557287519850e+00
1.799999999999999933e-01 1.024415762518309236e+00
1.809999999999999942e-01 1.002225055626444483e+00
1.819999999999999951e-01 9.809460026279044342e-01
1.829999999999999960e-01 9.605853933928558686e-01
1.839999999999999969e-01 9.411496776296288669e-01
1.849999999999999978e-01 9.226452077340867586e-01
1.859999999999999987e-01 9.050783243482491969e-01
1.869999999999999996e-01 8.884552472614931640e-01
1.880000000000000004e-01 8.727818167938174998e-01
1.890000000000000013e-01 8.580631408770544866e-01
1.900000000000000022e-01 8.443031551907612675e-01
1.910000000000000031e-01 8.315041907898372830e-01
1.920000000000000040e-01 8.196665765196946563e-01
1.930000000000000049e-01 8.087883311647473539e-01
1.940000000000000058e-01 7.988649534435621202e-01
1.950000000000000067e-01 7.898893537343927296e-01
1.960000000000000075e-01 7.818518692230471689e-01
1.970000000000000084e-01 7.747404037197906934e-01
1.980000000000000093e-01 7.685406327909062307e-01
1.990000000000000102e-01 7.632362490867101723e-01
2.000000000000000111e-01 7.588092103064985050e-01
2.010000000000000120e-01 7.552399754402734366e-01
2.020000000000000129e-01 7.525076773243853934e-01
2.030000000000000138e-01 7.505902404499208425e-01
2.040000000000000147e-01 7.494644304324462603e-01
2.050000000000000155e-01 7.491058432176020965e-01
2.060000000000000164e-01 7.494888300445144980e-01
2.070000000000000173e-01 7.505863782764048420e-01
2.080000000000000182e-01 7.523699790401441323e-01
2.089999999999999913e-01 7.548094999672813055e-01
2.099999999999999922e-01 7.578730566588617323e-01
2.109999999999999931e-01 7.615269127152310968e-01
2.119999999999999940e-01 7.657354490610768227e-01
2.129999999999999949e-01 7.704611949237822888e-01
2.139999999999999958e-01 7.756649285862191601e-01
2.149999999999999967e-01 7.813058909514705164e-01
2.159999999999999976e-01 7.873420898730070228e-01
2.169999999999999984e-01 7.937306799924940259e-01
2.179999999999999993e-01 8.004284542843524974e-01
2.190000000000000002e-01 8.073923409755396907e-01
2.200000000000000011e-01 8.145799515919659450e-01
2.210000000000000020e-01 8.219500688193004390e-01
2.220000000000000029e-01 8.294631025153400561e-01
2.230000000000000038e-01 8.370814417034566635e-01
2.240000000000000047e-01 8.447696721409190257e-01
2.250000000000000056e-01 8.524946945503467655e-01
2.260000000000000064e-01 8.602256999364490397e-01
2.270000000000000073e-01 8.679340512546238617e-01
2.280000000000000082e-01 8.755930603003667656e-01
2.290000000000000091e-01 8.831777206397617430e-01
2.300000000000000100e-01 8.906644561322186737e-01
2.310000000000000109e-01 8.980308732503752278e-01
2.320000000000000118e-01 9.052555825072674534e-01
2.330000000000000127e-01 9.123181107162338099e-01
2.340000000000000135e-01 9.191988511542952267e-01
2.350000000000000144e-01 9.258791090302430637e-01
2.360000000000000153e-01 9.323411411248627712e-01
2.370000000000000162e-01 9.385682043866629964e-01
2.380000000000000171e-01 9.445445836738167733e-01
2.390000000000000180e-01 9.502555565319619202e-01
2.399999999999999911e-01 9.556873113196292513e-01
2.409999999999999920e-01 9.608268291031176744e-01
2.419999999999999929e-01 9.656617379448363403e-01
2.429999999999999938e-01 9.701801685257631647e-01
2.439999999999999947e-01 9.743706209562585929e-01
2.449999999999999956e-01 9.782218968818376936e-01
2.459999999999999964e-01 9.817230982281234253e-01
2.469999999999999973e-01 9.848636670285058070e-01
2.479999999999999982e-01 9.876335213154782133e-01
2.489999999999999991e-01 9.900232384000695607e-01
2.500000000000000000e-01 9.920242558768436192e-01
2.510000000000000009e-01 9.936291068260139081e-01
2.520000000000000018e-01 9.948316096392622043e-01
2.530000000000000027e-01 9.956270560744325815e-01
2.540000000000000036e-01 9.960123075403867210e-01
2.550000000000000044e-01 9.959858644320169763e-01
2.560000000000000053e-01 9.955478694558971275e-01
2.570000000000000062e-01 9.947000760234402383e-01
2.580000000000000071e-01 9.934458095138152256e-01
2.590000000000000080e-01 9.917899365442094384e-01
2.600000000000000089e-01 9.897388676382032902e-01
2.610000000000000098e-01 9.873006035884376308e-01
2.620000000000000107e-01 9.844848266714318896e-01
2.630000000000000115e-01 9.813030089466753259e-01
2.640000000000000124e-01 9.777685397933861822e-01
2.650000000000000133e-01 9.738967948619376980e-01
2.660000000000000142e-01 9.697051315092040102e-01
2.670000000000000151e-01 9.652128085129871859e-01
2.680000000000000160e-01 9.604407742776632784e-01
2.690000000000000169e-01 9.554113523984331113e-01
2.700000000000000178e-01 9.501478121672894961e-01
2.710000000000000187e-01 9.446738986200686750e-01
2.720000000000000195e-01 9.390133135304512546e-01
2.730000000000000204e-01 9.331892303030528968e-01
2.740000000000000213e-01 9.272238588908935375e-01
2.750000000000000222e-01 9.211381058656877840e-01
2.760000000000000231e-01 9.149513364096206747e-01
2.770000000000000240e-01 9.086812732977275209e-01
2.780000000000000249e-01 9.023439951222277378e-01
2.790000000000000258e-01 8.959540173642276395e-01
2.800000000000000266e-01 8.895245011423298376e-01
2.810000000000000275e-01 8.830674514503833450e-01
2.820000000000000284e-01 8.765939966502138692e-01
2.830000000000000293e-01 8.701146588921437885e-01
2.840000000000000302e-01 8.636396250581397371e-01
2.850000000000000311e-01 8.571789890169269066e-01
2.860000000000000320e-01 8.507429828925927584e-01
2.870000000000000329e-01 8.443421271033189068e-01
2.880000000000000338e-01 8.379873436215081739e-01
2.889999999999999791e-01 8.316899770398133995e-01
2.899999999999999800e-01 8.254617364588326955e-01
2.909999999999999809e-01 8.193145347776196186e-01
2.919999999999999818e-01 8.132602693621381329e-01
2.929999999999999827e-01 8.073105260671455952e-01
2.939999999999999836e-01 8.014762478793979739e-01
2.949999999999999845e-01 7.957674013330657825e-01
2.959999999999999853e-01 7.901926867160662393e-01
2.969999999999999862e-01 7.847593094684530701e-01
2.979999999999999871e-01 7.794728719129093708e-01
2.989999999999999880e-01 7.743373933723578517e-01
2.999999999999999889e-01 7.693554493817202911e-01
3.009999999999999898e-01 7.645284570529409240e-01
3.019999999999999907e-01 7.598570590459432506e-01
3.029999999999999916e-01 7.553415600840405197e-01
3.039999999999999925e-01 7.509823823136929644e-01
3.049999999999999933e-01 7.467805030939237421e-01
3.059999999999999942e-01 7.427377653733052698e-01
3.069999999999999951e-01 7.388571145926967620e-01
3.079999999999999960e-01 7.351426562797789277e-01
3.089999999999999969e-01 7.315995461517237342e-01
3.099999999999999978e-01 7.282337501476249253e-01
3.109999999999999987e-01 7.250516649397231728e-01
3.119999999999999996e-01 7.220596758792200420e-01
3.130000000000000004e-01 7.192636641985251655e-01
3.140000000000000013e-01 7.166685402280523753e-01
3.150000000000000022e-01 7.142778565292853266e-01
3.160000000000000031e-01 7.120935259040398480e-01
3.170000000000000040e-01 7.101156619403063974e-01
3.180000000000000049e-01 7.083425701713832456e-01
3.190000000000000058e-01 7.067708590396030166e-01
3.200000000000000067e-01 7.053956545235449127e-01
3.210000000000000075e-01 7.042108757937031172e-01
3.220000000000000084e-01 7.032095429146448806e-01
3.230000000000000093e-01 7.023841063494905557e-01
3.240000000000000102e-01 7.017267330905196943e-01
3.250000000000000111e-01 7.012295359970105446e-01
3.260000000000000120e-01 7.008847536963951352e-01
3.270000000000000129e-01 7.006848731716326384e-01
3.280000000000000138e-01 7.006226468898008042e-01
3.290000000000000147e-01 7.006910860130624030e-01
3.300000000000000155e-01 7.008833848016087220e-01
3.310000000000000164e-01 7.011928084603678002e-01
3.320000000000000173e-01 7.016125577933690627e-01
3.330000000000000182e-01 7.021356552338209323e-01
3.340000000000000191e-01 7.027548392495245322e-01
3.350000000000000200e-01 7.034624855873629068e-01
3.360000000000000209e-01 7.042505788820947465e-01
3.370000000000000218e-01 7.051107333846161618e-01
3.380000000000000226e-01 7.060342468496545454e-01
3.390000000000000235e-01 7.070122183380761482e-01
3.400000000000000244e-01 7.080356592216919820e-01
3.410000000000000253e-01 7.090956173538038865e-01
3.420000000000000262e-01 7.101833032295604697e-01
3.430000000000000271e-01 7.112901952894946644e-01
3.440000000000000280e-01 7.124081143438789621e-01
3.450000000000000289e-01 7.135292669092803131e-01
3.460000000000000298e-01 7.146462743700380260e-01
3.470000000000000306e-01 7.157521661563037707e-01
3.480000000000000315e-01 7.168403712544693107e-01
3.490000000000000324e-01 7.179047219184868656e-01
3.500000000000000333e-01 7.189394478240238584e-01
3.510000000000000342e-01 7.199391988813976795e-01
3.519999999999999796e-01 7.208990658846082811e-01
3.529999999999999805e-01 7.218146072362444654e-01
3.539999999999999813e-01 7.226818560011498693e-01
3.549999999999999822e-01 7.234973332290748349e-01
3.559999999999999831e-01 7.242579989001562968e-01
3.569999999999999840e-01 7.249612127584448285e-01
3.579999999999999849e-01 7.256046876193071871e-01
3.589999999999999858e-01 7.261864168989655699e-01
3.599999999999999867e-01 7.267046215425596589e-01
3.609999999999999876e-01 7.271577148992913742e-01
3.619999999999999885e-01 7.275442667170679556e-01
3.629999999999999893e-01 7.278629966850398425e-01
3.639999999999999902e-01 7.281127734915980865e-01
3.649999999999999911e-01 7.282926259860473817e-01
3.659999999999999920e-01 7.284017671077454015e-01
3.669999999999999929e-01 7.284395945252795102e-01
3.679999999999999938e-01 7.284056961385052542e-01
3.689999999999999947e-01 7.282998352049668833e-01
3.699999999999999956e-01 7.281218998621998839e-01
3.709999999999999964e-01 7.278718386202678303e-01
3.719999999999999973e-01 7.275495763035740859e-01
3.729999999999999982e-01 7.271549292900065797e-01
3.739999999999999991e-01 7.266875482321059065e-01
3.750000000000000000e-01 7.261469093931862684e-01
3.760000000000000009e-01 7.255323372666795390e-01
3.770000000000000018e-01 7.248431094784942852e-01
3.780000000000000027e-01 7.240785922275930764e-01
3.790000000000000036e-01 7.232384067002153305e-01
3.800000000000000044e-01 7.223225713174828977e-01
3.810000000000000053e-01 7.213316486714955733e-01
3.820000000000000062e-01 7.202668031004840765e-01
3.830000000000000071e-01 7.191298180637230031e-01
3.840000000000000080e-01 7.179230501886812998e-01
3.850000000000000089e-01 7.166493225919587928e-01
3.860000000000000098e-01 7.153117991795637787e-01
3.870000000000000107e-01 7.139138326958789360e-01
3.880000000000000115e-01 7.124588048677239494e-01
3.890000000000000124e-01 7.109499871941113991e-01
3.900000000000000133e-01 7.093903945421050627e-01
3.910000000000000142e-01 7.077826776717914825e-01
3.920000000000000151e-01 7.061290132208847270e-01
3.930000000000000160e-01 7.044310525495183217e-01
3.940000000000000169e-01 7.026898692504779387e-01
3.950000000000000178e-01 7.009059872374372446e-01
3.960000000000000187e-01 6.990794149080488129e-01
3.970000000000000195e-01 6.972097560422224616e-01
3.980000000000000204e-01 6.952963657079769266e-01
3.990000000000000213e-01 6.933385358548240784e-01
4.000000000000000222e-01 6.913357117569426391e-01
4.010000000000000231e-01 6.892877262342225198e-01
4.020000000000000240e-01 6.871950103883781580e-01
4.030000000000000249e-01 6.850587694559208130e-01
4.040000000000000258e-01 6.828811228989095650e-01
4.050000000000000266e-01 6.806651951331488259e-01
4.060000000000000275e-01 6.784151601106490626e-01
4.070000000000000284e-01 6.761362188882383828e-01
4.080000000000000293e-01 6.738345426192976495e-01
4.090000000000000302e-01 6.715171994184192528e-01
4.100000000000000311e-01 6.691920069739279997e-01
4.110000000000000320e-01 6.668673890841725349e-01
4.120000000000000329e-01 6.645521550334991812e-01
4.130000000000000338e-01 6.622552341170179213e-01
4.140000000000000346e-01 6.599853762707226235e-01
4.150000000000000355e-01 6.577508133965576098e-01
4.160000000000000364e-01 6.555589077935117803e-01
4.169999999999999818e-01 6.534158099204733228e-01
4.179999999999999827e-01 6.513261874054612210e-01
4.189999999999999836e-01 6.492930189737988744e-01
4.199999999999999845e-01 6.473174942017594358e-01
4.209999999999999853e-01 6.453990655938695031e-01
4.219999999999999862e-01 6.435356258306688115e-01
4.229999999999999871e-01 6.417238240223718249e-01
4.239999999999999880e-01 6.399594826870761421e-01
4.249999999999999889e-01 6.382381006204269625e-01
4.259999999999999898e-01 6.365553942196062742e-01
4.269999999999999907e-01 6.349078169439970054e-01
4.279999999999999916e-01 6.332930247372587917e-01
4.289999999999999925e-01 6.317102176650170042e-01
4.299999999999999933e-01 6.301603547630932889e-01
4.309999999999999942e-01 6.286461898241146873e-01
4.319999999999999951e-01 6.271721665979460569e-01
4.329999999999999960e-01 6.257441435468269475e-01
4.339999999999999969e-01 6.243690041991026840e-01
4.349999999999999978e-01 6.230542001115355610e-01
4.359999999999999987e-01 6.218072536886271040e-01
4.369999999999999996e-01 6.206352852662847530e-01
4.380000000000000004e-01 6.195445948815543336e-01
4.390000000000000013e-01 6.185402909032367003e-01
4.400000000000000022e-01 6.176260515516704963e-01
4.410000000000000031e-01 6.168039298894303357e-01
4.420000000000000040e-01 6.160742996991561693e-01
4.430000000000000049e-01 6.154358595816026289e-01
4.440000000000000058e-01 6.148857413182240439e-01
4.450000000000000067e-01 6.144196584209220546e-01
4.460000000000000075e-01 6.140321381465343453e-01
4.470000000000000084e-01 6.137167465374140374e-01
4.480000000000000093e-01 6.134663567290752351e-01
4.490000000000000102e-01 6.132733983637503883e-01
4.500000000000000111e-01 6.131300993966336543e-01
4.510000000000000120e-01 6.130286897373911081e-01
4.520000000000000129e-01 6.129615998116508813e-01
4.530000000000000138e-01 6.129215950489438347e-01
4.540000000000000147e-01 6.129019042786058025e-01
4.550000000000000155e-01 6.128962964102505628e-01
4.560000000000000164e-01 6.128991317943933703e-01
4.570000000000000173e-01 6.129053625490834545e-01
4.580000000000000182e-01 6.129105207253073839e-01
4.590000000000000191e-01 6.129106506256724041e-01
4.600000000000000200e-01 6.129022087646986972e-01
4.610000000000000209e-01 6.128819723280282128e-01
4.620000000000000218e-01 6.128469134803294915e-01
4.630000000000000226e-01 6.127940685322863512e-01
4.640000000000000235e-01 6.127204843497813247e-01
4.650000000000000244e-01 6.126231344940540335e-01
4.660000000000000253e-01 6.124989243066196742e-01
4.670000000000000262e-01 6.123447129894171725e-01
4.680000000000000271e-01 6.121573968538280841e-01
4.690000000000000280e-01 6.119340385277016736e-01
4.700000000000000289e-01 6.116720226848102460e-01
4.710000000000000298e-01 6.113692298571802297e-01
4.720000000000000306e-01 6.110242174084176137e-01
4.730000000000000315e-01 6.106363715638343237e-01
4.740000000000000324e-01 6.102060258976260698e-01
4.750000000000000333e-01 6.097345001262789443e-01
4.760000000000000342e-01 6.092240675208069334e-01
4.770000000000000351e-01 6.086778543921521623e-01
4.780000000000000360e-01 6.080996495254951117e-01
4.790000000000000369e-01 6.074936638986727644e-01
4.799999999999999822e-01 6.068642513984716658e-01
4.809999999999999831e-01 6.062156238121193530e-01
4.819999999999999840e-01 6.055516178695337093e-01
4.829999999999999849e-01 6.048754609986739528e-01
4.839999999999999858e-01 6.041896617504237676e-01
4.849999999999999867e-01 6.034959397170677198e-01
4.859999999999999876e-01 6.027952553576645389e-01
4.869999999999999885e-01 6.020879051379008917e-01
4.879999999999999893e-01 6.013737129414149507e-01
4.889999999999999902e-01 6.006522246492224104e-01
4.899999999999999911e-01 5.999229816522786418e-01
4.909999999999999920e-01 5.991857868681554899e-01
4.919999999999999929e-01 5.984409314303578142e-01
4.929999999999999938e-01 5.976893954857873670e-01
4.939999999999999947e-01 5.969329562192012828e-01
4.949999999999999956e-01 5.961741892528152897e-01
4.959999999999999964e-01 5.954163999106604210e-01
4.969999999999999973e-01 5.946633924702551255e-01
4.979999999999999982e-01 5.939191606180751482e-01
4.989999999999999991e-01 5.931874874624633032e-01
5.000000000000000000e-01 5.924715007526872856e-01
5.010000000000000009e-01 5.917732028721778281e-01
5.020000000000000018e-01 5.910930646918590714e-01
5.030000000000000027e-01 5.904297177751214321e-01
5.040000000000000036e-01 5.897797682704636335e-01
5.050000000000000044e-01 5.891378343573027143e-01
5.060000000000000053e-01 5.884967635683626686e-01
5.070000000000000062e-01 5.878480797969398708e-01
5.080000000000000071e-01 5.871825902914533657e-01
5.090000000000000080e-01 5.864911146018222388e-01
5.100000000000000089e-01 5.857652387411115269e-01
5.110000000000000098e-01 5.849980246855948085e-01
5.120000000000000107e-01 5.841845525897234603e-01
5.130000000000000115e-01 5.833222530252576421e-01
5.140000000000000124e-01 5.824110113777798414e-01
5.150000000000000133e-01 5.814529910821023551e-01
5.160000000000000142e-01 5.804522419454540838e-01
5.170000000000000151e-01 5.794141423190140028e-01
5.180000000000000160e-01 5.783447490591673290e-01
5.190000000000000169e-01 5.772501281806491358e-01
5.200000000000000178e-01 5.761357544981950962e-01
5.210000000000000187e-01 5.750060186293550757e-01
5.220000000000000195e-01 5.738639217538465953e-01
5.230000000000000204e-01 5.727109434351296269e-01
5.240000000000000213e-01 5.715470890245768487e-01
5.250000000000000222e-01 5.703711388056441622e-01
5.260000000000000231e-01 5.691809996157172202e-01
5.270000000000000240e-01 5.679741700996322473e-01
5.280000000000000249e-01 5.667482570108874906e-01
5.290000000000000258e-01 5.655014692148579991e-01
5.300000000000000266e-01 5.642330448737726822e-01
5.310000000000000275e-01 5.629435741950484795e-01
5.320000000000000284e-01 5.616351952885128007e-01
5.330000000000000293e-01 5.603116240367479461e-01
5.340000000000000302e-01 5.589780416185087253e-01
5.350000000000000311e-01 5.576408668685408632e-01
5.360000000000000320e-01 5.563073800089120002e-01
5.370000000000000329e-01 5.549853353954061763e-01
5.380000000000000338e-01 5.536825097603642609e-01
5.390000000000000346e-01 5.524062626635934947e-01
5.400000000000000355e-01 5.511631459402730471e-01
5.410000000000000364e-01 5.499585648594311760e-01
5.420000000000000373e-01 5.487965363445922451e-01
5.430000000000000382e-01 5.476795250829921136e-01
5.440000000000000391e-01 5.466083976073849993e-01
5.450000000000000400e-01 5.455824513012350607e-01
5.460000000000000409e-01 5.445995484273126186e-01
5.470000000000000417e-01 5.436563111289975936e-01
5.480000000000000426e-01 5.427483914717844415e-01
5.490000000000000435e-01 5.418707509521160093e-01
5.500000000000000444e-01 5.410179755846368232e-01
5.510000000000000453e-01 5.401845728724246065e-01
5.520000000000000462e-01 5.393652560698918297e-01
5.530000000000000471e-01 5.385551890323927449e-01
5.540000000000000480e-01 5.377502054729165204e-01
5.550000000000000488e-01 5.369469637512878091e-01
5.560000000000000497e-01 5.361430635455892713e-01
5.570000000000000506e-01 5.353371128706696513e-01
5.580000000000000515e-01 5.345287584485376442e-01
5.590000000000000524e-01 5.337186574636001435e-01
5.600000000000000533e-01 5.329083880428974185e-01
5.610000000000000542e-01 5.321003182106092133e-01
5.620000000000000551e-01 5.312974041683401483e-01
5.630000000000000560e-01 5.305029345730453150e-01
5.640000000000000568e-01 5.297202178313804577e-01
5.650000000000000577e-01 5.289522565682517330e-01
5.660000000000000586e-01 5.282014172463879165e-01
5.670000000000000595e-01 5.274691091437262447e-01
5.680000000000000604e-01 5.267555670931062251e-01
5.690000000000000613e-01 5.260597098569720353e-01
5.700000000000000622e-01 5.253791198940016560e-01
5.710000000000000631e-01 5.247101905186697390e-01
5.720000000000000639e-01 5.240483857363503750e-01
5.730000000000000648e-01 5.233886167664311140e-01
5.740000000000000657e-01 5.227257223671906150e-01
5.750000000000000666e-01 5.220549597341663794e-01
5.760000000000000675e-01 5.213725092356705781e-01
5.769999999999999574e-01 5.206759058057656153e-01
5.779999999999999583e-01 5.199643764151790082e-01
5.789999999999999591e-01 5.192390246167140067e-01
5.799999999999999600e-01 5.185028615933748863e-01
5.809999999999999609e-01 5.177606895103681328e-01
5.819999999999999618e-01 5.170188216537199288e-01
5.829999999999999627e-01 5.162846984074909162e-01
5.839999999999999636e-01 5.155664071903989232e-01
5.849999999999999645e-01 5.148721563503987353e-01
5.859999999999999654e-01 5.142097157362988114e-01
5.869999999999999662e-01 5.135858958656285278e-01
5.879999999999999671e-01 5.130060685192863179e-01
5.889999999999999680e-01 5.124737742916395389e-01
5.899999999999999689e-01 5.119904347511301523e-01
5.909999999999999698e-01 5.115552174204706093e-01
5.919999999999999707e-01 5.111650144151145270e-01
5.929999999999999716e-01 5.108146217175220105e-01
5.939999999999999725e-01 5.104970447016959900e-01
5.949999999999999734e-01 5.102039405329245048e-01
5.959999999999999742e-01 5.099261435461037717e-01
5.969999999999999751e-01 5.096542554268411740e-01
5.979999999999999760e-01 5.093792201568472233e-01
5.989999999999999769e-01 5.090928493430494362e-01
5.999999999999999778e-01 5.087882694093363023e-01
6.009999999999999787e-01 5.084602404013291999e-01
6.019999999999999796e-01 5.081053343879722295e-01
6.029999999999999805e-01 5.077220025772900547e-01
6.039999999999999813e-01 5.073104880242349513e-01
6.049999999999999822e-01 5.068726500957505543e-01
6.059999999999999831e-01 5.064117013081315122e-01
6.069999999999999840e-01 5.059318808520669730e-01
6.079999999999999849e-01 5.054380726882939934e-01
6.089999999999999858e-01 5.049354113125320564e-01
6.099999999999999867e-01 5.044288625473042353e-01
6.109999999999999876e-01 5.039228576088774503e-01
6.119999999999999885e-01 5.034209133333120700e-01
6.129999999999999893e-01 5.029253500588451997e-01
6.139999999999999902e-01 5.024370718305760652e-01
6.149999999999999911e-01 5.019554608091605363e-01
6.159999999999999920e-01 5.014783774646112136e-01
6.169999999999999929e-01 5.010022540364605925e-01
6.179999999999999938e-01 5.005222984355457427e-01
6.189999999999999947e-01 5.000327798177622851e-01
6.199999999999999956e-01 4.995273668679208745e-01
6.209999999999999964e-01 4.989994806193766008e-01
6.219999999999999973e-01 4.984426609471420133e-01
6.229999999999999982e-01 4.978509160662216715e-01
6.239999999999999991e-01 4.972190211091943590e-01
6.250000000000000000e-01 4.965427877120259237e-01
6.260000000000000009e-01 4.958192564822688775e-01
6.270000000000000018e-01 4.950468102035829321e-01
6.280000000000000027e-01 4.942252099812837196e-01
6.290000000000000036e-01 4.933555516944340691e-01
6.300000000000000044e-01 4.924401280307047490e-01
6.310000000000000053e-01 4.914822304478829729e-01
6.320000000000000062e-01 4.904859065967536180e-01
6.330000000000000071e-01 4.894556881748992616e-01
6.340000000000000080e-01 4.883963149179905150e-01
6.350000000000000089e-01 4.873124973700722617e-01
6.360000000000000098e-01 4.862087010697846989e-01
6.370000000000000107e-01 4.850889931904866503e-01
6.380000000000000115e-01 4.839569468606292335e-01
6.390000000000000124e-01 4.828155989090341937e-01
6.400000000000000133e-01 4.816674851713250716e-01
6.410000000000000142e-01 4.805146946242791484e-01
6.420000000000000151e-01 4.793589610706588400e-01
6.430000000000000160e-01 4.782017796005443300e-01
6.440000000000000169e-01 4.770445066857526006e-01
6.450000000000000178e-01 4.758884531553296826e-01
6.460000000000000187e-01 4.747349498913241983e-01
6.470000000000000195e-01 4.735853913022904926e-01
6.480000000000000204e-01 4.724412436353004341e-01
6.490000000000000213e-01 4.713040525455596819e-01
6.500000000000000222e-01 4.701754125956790764e-01
6.510000000000000231e-01 4.690569301815209480e-01
6.520000000000000240e-01 4.679501590678992184e-01
6.530000000000000249e-01 4.668565459489509850e-01
6.540000000000000258e-01 4.657773547370794853e-01
6.550000000000000266e-01 4.647136016363389577e-01
6.560000000000000275e-01 4.636659949815767900e-01
6.570000000000000284e-01 4.626349020015164681e-01
6.580000000000000293e-01 4.616203439682465826e-01
6.590000000000000302e-01 4.606220423496089067e-01
6.600000000000000311e-01 4.596394796006808003e-01
6.610000000000000320e-01 4.586719871014036665e-01
6.620000000000000329e-01 4.577188507790698746e-01
6.630000000000000338e-01 4.567793897738263165e-01
6.640000000000000346e-01 4.558530075261293391e-01
6.650000000000000355e-01 4.549391994051478205e-01
6.660000000000000364e-01 4.540375288370660511e-01
6.670000000000000373e-01 4.531475530570850951e-01
6.680000000000000382e-01 4.522687375134822885e-01
6.690000000000000391e-01 4.514003474392726534e-01
6.700000000000000400e-01 4.505413937337084396e-01
6.710000000000000409e-01 4.496905734627777429e-01
6.720000000000000417e-01 4.488462870599618237e-01
6.730000000000000426e-01 4.480066960798823605e-01
6.740000000000000435e-01 4.471698331859980113e-01
6.750000000000000444e-01 4.463337756470300843e-01
6.760000000000000453e-01 4.454968289890629540e-01
6.770000000000000462e-01 4.446577441452189694e-01
6.780000000000000471e-01 4.438159250868864980e-01
6.790000000000000480e-01 4.429716197980345660e-01
6.800000000000000488e-01 4.421260440306705730e-01
6.810000000000000497e-01 4.412814352632942194e-01
6.820000000000000506e-01 4.404410381565245780e-01
6.830000000000000515e-01 4.396089580053727519e-01
6.840000000000000524e-01 4.387899363369328620e-01
6.850000000000000533e-01 4.379890587715721262e-01
6.860000000000000542e-01 4.372113940750345651e-01
6.870000000000000551e-01 4.364616295125053891e-01
6.880000000000000560e-01 4.357436912870805701e-01
6.890000000000000568e-01 4.350604339304687262e-01
6.900000000000000577e-01 4.344134269478619470e-01
6.910000000000000586e-01 4.338027963724935820e-01
6.920000000000000595e-01 4.332272259941098436e-01
6.930000000000000604e-01 4.326840501256347116e-01
6.940000000000000613e-01 4.321694571714220778e-01
6.950000000000000622e-01 4.316787863012442328e-01
6.960000000000000631e-01 4.312068826161348234e-01
6.970000000000000639e-01 4.307484716982199480e-01
6.980000000000000648e-01 4.302985229048832960e-01
6.990000000000000657e-01 4.298525950742243529e-01
7.000000000000000666e-01 4.294071181361962530e-01
7.010000000000000675e-01 4.289596002809659692e-01
7.020000000000000684e-01 4.285087812898428217e-01
7.030000000000000693e-01 4.280546743809406363e-01
7.039999999999999591e-01 4.275985546581296259e-01
7.049999999999999600e-01 4.271428397714719383e-01
7.059999999999999609e-01 4.266908885977768184e-01
7.069999999999999618e-01 4.262467571598534954e-01
7.079999999999999627e-01 4.258148672539962543e-01
7.089999999999999636e-01 4.253996281939695367e-01
7.099999999999999645e-01 4.250050838042896961e-01
7.109999999999999654e-01 4.246345315210439120e-01
7.119999999999999662e-01 4.242902142798609111e-01
7.129999999999999671e-01 4.239730779762324042e-01
7.139999999999999680e-01 4.236826417654303012e-01
7.149999999999999689e-01 4.234169799414340685e-01
7.159999999999999698e-01 4.231728261445871775e-01
7.169999999999999707e-01 4.229457831479314089e-01
7.179999999999999716e-01 4.227306469537570055e-01
7.189999999999999725e-01 4.225217808910956552e-01
7.199999999999999734e-01 4.223135458307637480e-01
7.209999999999999742e-01 4.221007086143488962e-01
7.219999999999999751e-01 4.218787974893000170e-01
7.229999999999999760e-01 4.216443899229919690e-01
7.239999999999999769e-01 4.213952733221219549e-01
7.249999999999999778e-01 4.211304409479176281e-01
7.259999999999999787e-01 4.208499901484643035e-01
7.269999999999999796e-01 4.205548645244205908e-01
7.279999999999999805e-01 4.202465132727017938e-01
7.289999999999999813e-01 4.199264986029329627e-01
7.299999999999999822e-01 4.195961163208951072e-01
7.309999999999999831e-01 4.192560606069833939e-01
7.319999999999999840e-01 4.189062040894538930e-01
7.329999999999999849e-01 4.185454992413252251e-01
7.339999999999999858e-01 4.181720178231373986e-01
7.349999999999999867e-01 4.177831318770451885e-01
7.359999999999999876e-01 4.173757963856159492e-01
7.369999999999999885e-01 4.169469108738482754e-01
7.379999999999999893e-01 4.164937047196680675e-01
7.389999999999999902e-01 4.160141241051135697e-01
7.399999999999999911e-01 4.155071539837786321e-01
7.409999999999999920e-01 4.149730542972512870e-01
7.419999999999999929e-01 4.144134696972495147e-01
7.429999999999999938e-01 4.138314402889064492e-01
7.439999999999999947e-01 4.132312683498247097e-01
7.449999999999999956e-01 4.126182783718775338e-01
7.459999999999999964e-01 4.119984922107334802e-01
7.469999999999999973e-01 4.113782248738920844e-01
7.479999999999999982e-01 4.107636626363125876e-01
7.489999999999999991e-01 4.101604217853049295e-01
7.500000000000000000e-01 4.095731561266113263e-01
7.510000000000000009e-01 4.090051973544516772e-01
7.520000000000000018e-01 4.084583078568719827e-01
7.530000000000000027e-01 4.079324859217054455e-01
7.540000000000000036e-01 4.074259322379879533e-01
7.550000000000000044e-01 4.069350795143701904e-01
7.560000000000000053e-01 4.064547893390074718e-01
7.570000000000000062e-01 4.059786227496745004e-01
7.580000000000000071e-01 4.054992214669274064e-01
7.590000000000000080e-01 4.050087468381738942e-01
7.600000000000000089e-01 4.044993588096846837e-01
7.610000000000000098e-01 4.039636920046174029e-01
7.620000000000000107e-01 4.033953148150814516e-01
7.630000000000000115e-01 4.027890903310477055e-01
7.640000000000000124e-01 4.021414680423130439e-01
7.650000000000000133e-01 4.014506373136239037e-01
7.660000000000000142e-01 4.007165577714187354e-01
7.670000000000000151e-01 3.999408592479258284e-01
7.680000000000000160e-01 3.991266183266543588e-01
7.690000000000000169e-01 3.982780383555796222e-01
7.700000000000000178e-01 3.974000745450821381e-01
7.710000000000000187e-01 3.964980095684261796e-01
7.720000000000000195e-01 3.955770352251205546e-01
7.730000000000000204e-01 3.946418962086614135e-01
7.740000000000000213e-01 3.936965931380247419e-01
7.750000000000000222e-01 3.927442009241904342e-01
7.760000000000000231e-01 3.917867828730096091e-01
7.770000000000000240e-01 3.908254003029979495e-01
7.780000000000000249e-01 3.898602387128645708e-01
7.790000000000000258e-01 3.888907855450377538e-01
7.800000000000000266e-01 3.879160836640772603e-01
7.810000000000000275e-01 3.869349904536866225e-01
7.820000000000000284e-01 3.859464281116882778e-01
7.830000000000000293e-01 3.849496307822281027e-01
7.840000000000000302e-01 3.839443010974906145e-01
7.850000000000000311e-01 3.829306958568685082e-01
7.860000000000000320e-01 3.819096503966257217e-01
7.870000000000000329e-01 3.808825182102767992e-01
7.880000000000000338e-01 3.798510357139018856e-01
7.890000000000000346e-01 3.788171605349383020e-01
7.900000000000000355e-01 3.777829241200563182e-01
7.910000000000000364e-01 3.767502856098980391e-01
7.920000000000000373e-01 3.757210505634399622e-01
7.930000000000000382e-01 3.746968397381104099e-01
7.940000000000000391e-01 3.736791169727436412e-01
7.950000000000000400e-01 3.726692403374284868e-01
7.960000000000000409e-01 3.716685352119030727e-01
7.970000000000000417e-01 3.706783631261422185e-01
7.980000000000000426e-01 3.697001450896785224e-01
7.990000000000000435e-01 3.687353706713588086e-01
8.000000000000000444e-01 3.677855786696097029e-01
8.010000000000000453e-01 3.668523312321195773e-01
8.020000000000000462e-01 3.659371701163672275e-01
8.030000000000000471e-01 3.650416138659693388e-01
8.040000000000000480e-01 3.641671406751849638e-01
8.050000000000000488e-01 3.633152043933183806e-01
8.060000000000000497e-01 3.624872346029922587e-01
8.070000000000000506e-01 3.616846382183144248e-01
8.080000000000000515e-01 3.609087597067347497e-01
8.090000000000000524e-01 3.601608324659020255e-01
8.100000000000000533e-01 3.594418901015408174e-01
8.110000000000000542e-01 3.587526747173699904e-01
8.120000000000000551e-01 3.580935225641795894e-01
8.130000000000000560e-01 3.574643134506708675e-01
8.140000000000000568e-01 3.568643727881474215e-01
8.150000000000000577e-01 3.562924730566350839e-01
8.160000000000000586e-01 3.557468485232070377e-01
8.170000000000000595e-01 3.552252688567318351e-01
8.180000000000000604e-01 3.547251573739204633e-01
8.190000000000000613e-01 3.542437692808240723e-01
8.200000000000000622e-01 3.537783740248801045e-01
8.210000000000000631e-01 3.533264797295810888e-01
8.220000000000000639e-01 3.528860278853743759e-01
8.230000000000000648e-01 3.524555747511181614e-01
8.240000000000000657e-01 3.520343958755781655e-01
8.250000000000000666e-01 3.516225445424677187e-01
8.260000000000000675e-01 3.512208177328695058e-01
8.270000000000000684e-01 3.508306760396039392e-01
8.280000000000000693e-01 3.504540887491257029e-01
8.290000000000000702e-01 3.500933755612666287e-01
8.300000000000000711e-01 3.497510082427298106e-01
8.310000000000000719e-01 3.494294442138239920e-01
8.320000000000000728e-01 3.491309571739490969e-01
8.329999999999999627e-01 3.488574874105394019e-01
8.339999999999999636e-01 3.486105219622994689e-01
8.349999999999999645e-01 3.483910094942216373e-01
8.359999999999999654e-01 3.481992788158059793e-01
8.369999999999999662e-01 3.480349988632093217e-01
8.379999999999999671e-01 3.478971469123178784e-01
8.389999999999999680e-01 3.477840042616081595e-01
8.399999999999999689e-01 3.476931806418014359e-01
8.409999999999999698e-01 3.476216578883997710e-01
8.419999999999999707e-01 3.475658761495777904e-01
8.429999999999999716e-01 3.475218234779370308e-01
8.439999999999999725e-01 3.474851701850731334e-01
8.449999999999999734e-01 3.474514368785474594e-01
8.459999999999999742e-01 3.474161642713084475e-01
8.469999999999999751e-01 3.473751326984345633e-01
8.479999999999999760e-01 3.473245400379717518e-01
8.489999999999999769e-01 3.472612130231427230e-01
8.499999999999999778e-01 3.471827694743905290e-01
8.509999999999999787e-01 3.470877350578304710e-01
8.519999999999999796e-01 3.469755853922878441e-01
8.529999999999999805e-01 3.468467303155197690e-01
8.539999999999999813e-01 3.467024059059530816e-01
8.549999999999999822e-01 3.465444976345539163e-01
8.559999999999999831e-01 3.463752737609381294e-01
8.569999999999999840e-01 3.461971016841143833e-01
8.579999999999999849e-01 3.460121179887276632e-01
8.589999999999999858e-01 3.458219127987189334e-01
8.599999999999999867e-01 3.456272819911593297e-01
8.609999999999999876e-01 3.454280330540110411e-01
8.619999999999999885e-01 3.452229323065211797e-01
8.629999999999999893e-01 3.450097576803588528e-01
8.639999999999999902e-01 3.447855243605583153e-01
8.649999999999999911e-01 3.445467986152057072e-01
8.659999999999999920e-01 3.442900808574200222e-01
8.669999999999999929e-01 3.440122180333796131e-01
8.679999999999999938e-01 3.437108260821587491e-01
8.689999999999999947e-01 3.433845864250351099e-01
8.699999999999999956e-01 3.430334250851092559e-01
8.709999999999999964e-01 3.426585550925936308e-01
8.719999999999999973e-01 3.422623515794084859e-01
8.729999999999999982e-01 3.418481085523060736e-01
8.739999999999999991e-01 3.414196734575551395e-01
8.750000000000000000e-01 3.409810375816022532e-01
8.760000000000000009e-01 3.405359343178004372e-01
8.770000000000000018e-01 3.400875093455140719e-01
8.780000000000000027e-01 3.396380813868881132e-01
8.790000000000000036e-01 3.391890435981083640e-01
8.800000000000000044e-01 3.387409048798186717e-01
8.810000000000000053e-01 3.382934464022967491e-01
8.820000000000000062e-01 3.378459732368709889e-01
8.830000000000000071e-01 3.373976166005719923e-01
8.840000000000000080e-01 3.369476009117032822e-01
8.850000000000000089e-01 3.364954770380820248e-01
8.860000000000000098e-01 3.360412773224227267e-01
8.870000000000000107e-01 3.355855603592863834e-01
8.880000000000000115e-01 3.351293691272366204e-01
8.890000000000000124e-01 3.346741115889913520e-01
8.900000000000000133e-01 3.342214181375011139e-01
8.910000000000000142e-01 3.337729486823786118e-01
8.920000000000000151e-01 3.333302246982355888e-01
8.930000000000000160e-01 3.328945057051783118e-01
8.940000000000000169e-01 3.324666917189307291e-01
8.950000000000000178e-01 3.320472670609332377e-01
8.960000000000000187e-01 3.316362846973525125e-01
8.970000000000000195e-01 3.312333623510970715e-01
8.980000000000000204e-01 3.308376898802806165e-01
8.990000000000000213e-01 3.304480311366968515e-01
9.000000000000000222e-01 3.300627181808671318e-01
9.010000000000000231e-01 3.296796368385607745e-01
9.020000000000000240e-01 3.292962402205700245e-01
9.030000000000000249e-01 3.289095899676315882e-01
9.040000000000000258e-01 3.285164674105088278e-01
9.050000000000000266e-01 3.281135460951235538e-01
9.060000000000000275e-01 3.276976433031379976e-01
9.070000000000000284e-01 3.272660133404677874e-01
9.080000000000000293e-01 3.268166682222900521e-01
9.090000000000000302e-01 3.263486698813632958e-01
9.100000000000000311e-01 3.258623476528651475e-01
9.110000000000000320e-01 3.253594012725471996e-01
9.120000000000000329e-01 3.248428653385379006e-01
9.130000000000000338e-01 3.243169325031559080e-01
9.140000000000000346e-01 3.237866557893037123e-01
9.150000000000000355e-01 3.232575806788666184e-01
9.160000000000000364e-01 3.227353393828024664e-01
9.170000000000000373e-01 3.222252510675733261e-01
9.180000000000000382e-01 3.217319863348765407e-01
9.190000000000000391e-01 3.212593088841102507e-01
9.200000000000000400e-01 3.208098869166682299e-01
9.210000000000000409e-01 3.203852169715352138e-01
9.220000000000000417e-01 3.199856096696871433e-01
9.230000000000000426e-01 3.196102223700473810e-01
9.240000000000000435e-01 3.192571717370716877e-01
9.250000000000000444e-01 3.189236265891032263e-01
9.260000000000000453e-01 3.186059426685498019e-01
9.270000000000000462e-01 3.182998166622253988e-01
9.280000000000000471e-01 3.180004753398579243e-01
9.290000000000000480e-01 3.177028595493605057e-01
9.300000000000000488e-01 3.174018267032505114e-01
9.310000000000000497e-01 3.170923991024835464e-01
9.320000000000000506e-01 3.167699829871816197e-01
9.330000000000000515e-01 3.164305919499436071e-01
9.340000000000000524e-01 3.160710600919446334e-01
9.350000000000000533e-01 3.156891695266801356e-01
9.360000000000000542e-01 3.152837572791929444e-01
9.370000000000000551e-01 3.148546919370852626e-01
9.380000000000000560e-01 3.144027864767218183e-01
9.390000000000000568e-01 3.139296081147963102e-01
9.400000000000000577e-01 3.134372079612961493e-01
9.410000000000000586e-01 3.129278047979095478e-01
9.420000000000000595e-01 3.124034622341323453e-01
9.430000000000000604e-01 3.118657837589903226e-01
9.440000000000000613e-01 3.113156957238831790e-01
9.450000000000000622e-01 3.107533205342707938e-01
9.460000000000000631e-01 3.101779879156620345e-01
9.470000000000000639e-01 3.095883463434975225e-01
9.480000000000000648e-01 3.089825758784611187e-01
9.490000000000000657e-01 3.083586502490055503e-01
9.500000000000000666e-01 3.077146284449379099e-01
9.510000000000000675e-01 3.070489191622089442e-01
9.520000000000000684e-01 3.063604930905384771e-01
9.530000000000000693e-01 3.056490281118996455e-01
9.540000000000000702e-01 3.049149838340213248e-01
9.550000000000000711e-01 3.041595992899249201e-01
9.560000000000000719e-01 3.033848452284683694e-01
9.570000000000000728e-01 3.025933113463606938e-01
9.580000000000000737e-01 3.017880939092924542e-01
9.590000000000000746e-01 3.009726547463520419e-01
9.599999999999999645e-01 3.001506912492881152e-01
9.609999999999999654e-01 2.993259968964373519e-01
9.619999999999999662e-01 2.985023513867519074e-01
9.629999999999999671e-01 2.976834117384402623e-01
9.639999999999999680e-01 2.968726223590832936e-01
9.649999999999999689e-01 2.960731572048640459e-01
9.659999999999999698e-01 2.952878661714283259e-01
9.669999999999999707e-01 2.945192494798224980e-01
9.679999999999999716e-01 2.937694452264249523e-01
9.689999999999999725e-01 2.930402376236752593e-01
9.699999999999999734e-01 2.923330535850472423e-01
9.709999999999999742e-01 2.916489716341003069e-01
9.719999999999999751e-01 2.909887230864971475e-01
9.729999999999999760e-01 2.903527014703510822e-01
9.739999999999999769e-01 2.897409537825021975e-01
9.749999999999999778e-01 2.891531973616941475e-01
9.759999999999999787e-01 2.885888190200180947e-01
9.769999999999999796e-01 2.880468935502870087e-01
9.779999999999999805e-01 2.875262197487765681e-01
9.789999999999999813e-01 2.870253700301495514e-01
9.799999999999999822e-01 2.865427695301938638e-01
9.809999999999999831e-01 2.860768024941027221e-01
9.819999999999999840e-01 2.856259365876738232e-01
9.829999999999999849e-01 2.851888613118551685e-01
9.839999999999999858e-01 2.847646184509874390e-01
9.849999999999999867e-01 2.843527030823861934e-01
9.859999999999999876e-01 2.839531436223586836e-01
9.869999999999999885e-01 2.835664922266690202e-01
9.879999999999999893e-01 2.831937684347411444e-01
9.889999999999999902e-01 2.828363320834940131e-01
9.899999999999999911e-01 2.824957091832004386e-01
9.909999999999999920e-01 2.821733925113046881e-01
9.919999999999999929e-01 2.818706457402780918e-01
9.929999999999999938e-01 2.815883262991475400e-01
9.939999999999999947e-01 2.813267732508627494e-01
9.949999999999999956e-01 2.810857676322311427e-01
9.959999999999999964e-01 2.808645591195998992e-01
9.969999999999999973e-01 2.806619726340793819e-01
9.979999999999999982e-01 2.804765681769721408e-01
9.989999999999999991e-01 2.803068372184887580e-01
1.000000000000000000e+00 2.801513767365704233e-01
1.001000000000000112e+00 2.800090786184177838e-01
1.002000000000000002e+00 2.798792570493731091e-01
1.003000000000000114e+00 2.797617305533376397e-01
1.004000000000000004e+00 2.796568293656552795e-01
1.005000000000000115e+00 2.795653731644936468e-01
1.006000000000000005e+00 2.794886026968046444e-01
1.007000000000000117e+00 2.794280481928902993e-01
1.008000000000000007e+00 2.793854124787092941e-01
1.009000000000000119e+00 2.793624311466683663e-01
1.010000000000000009e+00 2.793606781597240962e-01
1.011000000000000121e+00 2.793813958139815812e-01
1.012000000000000011e+00 2.794252843640095962e-01
1.013000000000000123e+00 2.794922653148610991e-01
1.014000000000000012e+00 2.795812595824289648e-01
1.015000000000000124e+00 2.796899717332455015e-01
1.016000000000000014e+00 2.798147593272179989e-01
1.017000000000000126e+00 2.799505748606751498e-01
1.018000000000000016e+00 2.800910698572495194e-01
1.019000000000000128e+00 2.802288243411459878e-01
1.020000000000000018e+00 2.803557512674955676e-01
1.021000000000000130e+00 2.804635995084250877e-01
1.022000000000000020e+00 2.805445503176122735e-01
1.023000000000000131e+00 2.805917979377453020e-01
1.024000000000000021e+00 2.806000723677645192e-01
1.024999999999999911e+00 2.805660116320368713e-01
1.026000000000000023e+00 2.804883545955104140e-01
1.026999999999999913e+00 2.803679318144838284e-01
1.028000000000000025e+00 2.802074587003570150e-01
1.028999999999999915e+00 2.800111524866036872e-01
1.030000000000000027e+00 2.797842564312826297e-01
1.030999999999999917e+00 2.795325188472727596e-01
1.032000000000000028e+00 2.792616880078343522e-01
1.032999999999999918e+00 2.789770575115030904e-01
1.034000000000000030e+00 2.786831213444395106e-01
1.034999999999999920e+00 2.783833194055266858e-01
1.036000000000000032e+00 2.780798704099661789e-01
1.036999999999999922e+00 2.777736914580851701e-01
1.038000000000000034e+00 2.774643937937276705e-01
1.038999999999999924e+00 2.771503577419414666e-01
1.040000000000000036e+00 2.768288658931775670e-01
1.040999999999999925e+00 2.764963051406120198e-01
1.042000000000000037e+00 2.761484363328773339e-01
1.042999999999999927e+00 2.757807327441404444e-01
1.044000000000000039e+00 2.753887729980555310e-01
1.044999999999999929e+00 2.749686223771070082e-01
1.046000000000000041e+00 2.745172138221366187e-01
1.046999999999999931e+00 2.740326843741989205e-01
1.048000000000000043e+00 2.735145934580058280e-01
1.048999999999999932e+00 2.729640273884051949e-01
1.050000000000000044e+00 2.723835654759264591e-01
1.050999999999999934e+00 2.717771208215752354e-01
1.052000000000000046e+00 2.711496569295212544e-01
1.052999999999999936e+00 2.705068138496309893e-01
1.054000000000000048e+00 2.698545026269265068e-01
1.054999999999999938e+00 2.691984904858124028e-01
1.056000000000000050e+00 2.685440390004574240e-01
1.056999999999999940e+00 2.678956321142790808e-01
1.058000000000000052e+00 2.672567763136908248e-01
1.058999999999999941e+00 2.666299631843360718e-01
1.060000000000000053e+00 2.660166984276896573e-01
1.060999999999999943e+00 2.654176259355253142e-01
1.062000000000000055e+00 2.648327150126052465e-01
1.062999999999999945e+00 2.642614340971944364e-01
1.064000000000000057e+00 2.637029404331854288e-01
1.064999999999999947e+00 2.631562226502802138e-01
1.066000000000000059e+00 2.626202227558904201e-01
1.066999999999999948e+00 2.620939306958901538e-01
1.068000000000000060e+00 2.615764525636233850e-01
1.068999999999999950e+00 2.610670749412457026e-01
1.070000000000000062e+00 2.605653285046625744e-01
1.070999999999999952e+00 2.600710431827543689e-01
1.072000000000000064e+00 2.595844159625671499e-01
1.072999999999999954e+00 2.591060570150695574e-01
1.074000000000000066e+00 2.586369793164459141e-01
1.074999999999999956e+00 2.581785855952319353e-01
1.076000000000000068e+00 2.577325894036298637e-01
1.076999999999999957e+00 2.573008698131781791e-01
1.078000000000000069e+00 2.568853303024817292e-01
1.078999999999999959e+00 2.564876951783973125e-01
1.080000000000000071e+00 2.561093263832537881e-01
1.080999999999999961e+00 2.557510503595152862e-01
1.082000000000000073e+00 2.554130296091134955e-01
1.082999999999999963e+00 2.550946632769959255e-01
1.084000000000000075e+00 2.547945757551754453e-01
1.084999999999999964e+00 2.545106542323570253e-01
1.086000000000000076e+00 2.542401842387829181e-01
1.086999999999999966e+00 2.539800455314550343e-01
1.088000000000000078e+00 2.537269782491858860e-01
1.088999999999999968e+00 2.534778962426648130e-01
1.090000000000000080e+00 2.532302011062171898e-01
1.090999999999999970e+00 2.529820912264000299e-01
1.092000000000000082e+00 2.527327828321519476e-01
1.092999999999999972e+00 2.524826420337641930e-01
1.094000000000000083e+00 2.522331690274665639e-01
1.094999999999999973e+00 2.519868854250942869e-01
1.096000000000000085e+00 2.517470734167869262e-01
1.096999999999999975e+00 2.515174169519258096e-01
1.098000000000000087e+00 2.513016097561524553e-01
1.098999999999999977e+00 2.511029370027257346e-01
1.100000000000000089e+00 2.509239181420985787e-01
1.100999999999999979e+00 2.507660111380062840e-01
1.102000000000000091e+00 2.506294384544240361e-01
1.102999999999999980e+00 2.505130756484624799e-01
1.104000000000000092e+00 2.504145037906393978e-01
1.104999999999999982e+00 2.503301096046072760e-01
1.106000000000000094e+00 2.502552587201171685e-01
1.106999999999999984e+00 2.501845350061253082e-01
1.108000000000000096e+00 2.501119759042217949e-01
1.108999999999999986e+00 2.500313446972033948e-01
1.110000000000000098e+00 2.499364217943595978e-01
1.110999999999999988e+00 2.498212766755212311e-01
1.112000000000000099e+00 2.496805824630380921e-01
1.112999999999999989e+00 2.495099008266789542e-01
1.114000000000000101e+00 2.493059485327220326e-01
1.114999999999999991e+00 2.490668303900506475e-01
1.116000000000000103e+00 2.487922047713964080e-01
1.116999999999999993e+00 2.484833652781891777e-01
1.118000000000000105e+00 2.481432116244138564e-01
1.118999999999999995e+00 2.477761050125106279e-01
1.120000000000000107e+00 2.473876453075340431e-01
1.120999999999999996e+00 2.469843145249944194e-01
1.122000000000000108e+00 2.465731049759013194e-01
1.122999999999999998e+00 2.461610721050146444e-01
1.124000000000000110e+00 2.457549232927428717e-01
1.125000000000000000e+00 2.453605997430511054e-01
1.126000000000000112e+00 2.449829672372568212e-01
1.127000000000000002e+00 2.446255648108758562e-01
1.128000000000000114e+00 2.442904678727705614e-01
1.129000000000000004e+00 2.439782451102115723e-01
1.130000000000000115e+00 2.436880188957764037e-01
1.131000000000000005e+00 2.434176115715429578e-01
1.132000000000000117e+00 2.431637450754056684e-01
1.133000000000000007e+00 2.429222857739639085e-01
1.134000000000000119e+00 2.426885162182019218e-01
1.135000000000000009e+00 2.424573905463240087e-01
1.136000000000000121e+00 2.422237961101284809e-01
1.137000000000000011e+00 2.419827754963099764e-01
1.138000000000000123e+00 2.417297204714508041e-01
1.139000000000000012e+00 2.414605396727082243e-01
1.140000000000000124e+00 2.411717708198786170e-01
1.141000000000000014e+00 2.408606680113288545e-01
1.142000000000000126e+00 2.405252315950231201e-01
1.143000000000000016e+00 2.401642138688850903e-01
1.144000000000000128e+00 2.397771129937356083e-01
1.145000000000000018e+00 2.393641335722450914e-01
1.146000000000000130e+00 2.389261193858784882e-01
1.147000000000000020e+00 2.384644705329373726e-01
1.148000000000000131e+00 2.379810254410078263e-01
1.149000000000000021e+00 2.374779174084496736e-01
1.150000000000000133e+00 2.369573870219252032e-01
1.151000000000000023e+00 2.364215948374901455e-01
1.152000000000000135e+00 2.358724227513915861e-01
1.153000000000000025e+00 2.353112876244652374e-01
1.153999999999999915e+00 2.347390397085558078e-01
1.155000000000000027e+00 2.341559074474784674e-01
1.155999999999999917e+00 2.335615780937051744e-01
1.157000000000000028e+00 2.329553522762871087e-01
1.157999999999999918e+00 2.323364144567098555e-01
1.159000000000000030e+00 2.317041301444109358e-01
1.159999999999999920e+00 2.310583681579787552e-01
1.161000000000000032e+00 2.303997766606940001e-01
1.161999999999999922e+00 2.297299798927148196e-01
1.163000000000000034e+00 2.290516431277013487e-01
1.163999999999999924e+00 2.283684422745745068e-01
1.165000000000000036e+00 2.276848694558017139e-01
1.165999999999999925e+00 2.270059890311967032e-01
1.167000000000000037e+00 2.263371119657152930e-01
1.167999999999999927e+00 2.256834358688704634e-01
1.169000000000000039e+00 2.250497528561389016e-01
1.169999999999999929e+00 2.244401692916933033e-01
1.171000000000000041e+00 2.238579590292561483e-01
1.171999999999999931e+00 2.233054866066960797e-01
1.173000000000000043e+00 2.227842280583232637e-01
1.173999999999999932e+00 2.222949002761921145e-01
1.175000000000000044e+00 2.218376548334873299e-01
1.175999999999999934e+00 2.214122990452334905e-01
1.177000000000000046e+00 2.210185354645317068e-01
1.177999999999999936e+00 2.206561607518557067e-01
1.179000000000000048e+00 2.203252437135781727e-01
1.179999999999999938e+00 2.200262074135911072e-01
1.181000000000000050e+00 2.197598441381890810e-01
1.181999999999999940e+00 2.195272517043919680e-01
1.183000000000000052e+00 2.193296824490794106e-01
1.183999999999999941e+00 2.191683626205353508e-01
1.185000000000000053e+00 2.190442690726044361e-01
1.185999999999999943e+00 2.189578816296172403e-01
1.187000000000000055e+00 2.189089884037051514e-01
1.187999999999999945e+00 2.188964883215960833e-01
1.189000000000000057e+00 2.189182771621455692e-01
1.189999999999999947e+00 2.189711809023684452e-01
1.191000000000000059e+00 2.190509887856688653e-01
1.191999999999999948e+00 2.191525291081875826e-01
1.193000000000000060e+00 2.192698376559228668e-01
1.193999999999999950e+00 2.193963773243983728e-01
1.195000000000000062e+00 2.195253223139394250e-01
1.195999999999999952e+00 2.196498453466192713e-01
1.197000000000000064e+00 2.197634419400256722e-01
1.197999999999999954e+00 2.198602246395253701e-01
1.199000000000000066e+00 2.199351979684417147e-01
1.199999999999999956e+00 2.199844871150097581e-01
1.201000000000000068e+00 2.200055017827023396e-01
1.201999999999999957e+00 2.199970242651172470e-01
1.203000000000000069e+00 2.199592527493846872e-01
1.203999999999999959e+00 2.198937336326422520e-01
1.205000000000000071e+00 2.198032562499173392e-01
1.205999999999999961e+00 2.196916659535689820e-01
1.207000000000000073e+00 2.195636067040858119e-01
1.207999999999999963e+00 2.194242474150333577e-01
1.209000000000000075e+00 2.192789309518107799e-01
1.209999999999999964e+00 2.191328296599847347e-01
1.211000000000000076e+00 2.189905868441998360e-01
1.211999999999999966e+00 2.188559990239640207e-01
1.213000000000000078e+00 2.187317309793894715e-01
1.213999999999999968e+00 2.186191306970228232e-01
1.215000000000000080e+00 2.185181229606798503e-01
1.215999999999999970e+00 2.184272026048108550e-01
1.217000000000000082e+00 2.183435379223424844e-01
1.217999999999999972e+00 2.182631587897604086e-01
1.219000000000000083e+00 2.181812283077542713e-01
1.219999999999999973e+00 2.180923386415806464e-01
1.221000000000000085e+00 2.179908433374005416e-01
1.221999999999999975e+00 2.178711808434147801e-01
1.223000000000000087e+00 2.177281754593260177e-01
1.223999999999999977e+00 2.175572926882458624e-01
1.225000000000000089e+00 2.173548333661873833e-01
1.225999999999999979e+00 2.171180728097674151e-01
1.227000000000000091e+00 2.168453508933715079e-01
1.227999999999999980e+00 2.165360942816673684e-01
1.229000000000000092e+00 2.161908092167932893e-01
1.229999999999999982e+00 2.158110151983944625e-01
1.231000000000000094e+00 2.153991700768335682e-01
1.231999999999999984e+00 2.149585336872066876e-01
1.233000000000000096e+00 2.144930530416451764e-01
1.233999999999999986e+00 2.140072085883161501e-01
1.235000000000000098e+00 2.135058121212062010e-01
1.235999999999999988e+00 2.129938312372285925e-01
1.237000000000000099e+00 2.124761701507825451e-01
1.237999999999999989e+00 2.119574460023793405e-01
1.239000000000000101e+00 2.114417719411461061e-01
1.239999999999999991e+00 2.109325660616317433e-01
1.241000000000000103e+00 2.104324252675811024e-01
1.241999999999999993e+00 2.099430533621047257e-01
1.243000000000000105e+00 2.094653060460522909e-01
1.243999999999999995e+00 2.089993114939284191e-01
1.245000000000000107e+00 2.085447135831429988e-01
1.245999999999999996e+00 2.081009773049951606e-01
1.247000000000000108e+00 2.076677399730607332e-01
1.247999999999999998e+00 2.072451713799997042e-01
1.249000000000000110e+00 2.068342543820504975e-01
1.250000000000000000e+00 2.064369850906589698e-01
1.251000000000000112e+00 2.060564184545169986e-01
1.252000000000000002e+00 2.056965561354135164e-01
1.253000000000000114e+00 2.053620351209703987e-01
1.254000000000000004e+00 2.050577065900766327e-01
1.255000000000000115e+00 2.047881105693353798e-01
1.256000000000000005e+00 2.045569308763968974e-01
1.257000000000000117e+00 2.043664930715645145e-01
1.258000000000000007e+00 2.042173682007722424e-01
1.259000000000000119e+00 2.041081600991042078e-01
1.260000000000000009e+00 2.040354656217308604e-01
1.261000000000000121e+00 2.039940270149230572e-01
1.262000000000000011e+00 2.039770775501942857e-01
1.263000000000000123e+00 2.039768051417739092e-01
1.264000000000000012e+00 2.039849334109171686e-01
1.265000000000000124e+00 2.039933275641817312e-01
1.266000000000000014e+00 2.039945865570789718e-01
1.267000000000000126e+00 2.039825684197024425e-01
1.268000000000000016e+00 2.039527891456350273e-01
1.269000000000000128e+00 2.039026576894302778e-01
1.270000000000000018e+00 2.038315324701526488e-01
1.271000000000000130e+00 2.037405785424709348e-01
1.272000000000000020e+00 2.036324597496112498e-01
1.273000000000000131e+00 2.035108786994700714e-01
1.274000000000000021e+00 2.033800260666110415e-01
1.275000000000000133e+00 2.032439831149874809e-01
1.276000000000000023e+00 2.031061571877418592e-01
1.277000000000000135e+00 2.029687981059617452e-01
1.278000000000000025e+00 2.028326208014286647e-01
1.279000000000000137e+00 2.026965941450086517e-01
1.280000000000000027e+00 2.025579265154807407e-01
1.280999999999999917e+00 2.024121850897557251e-01
1.282000000000000028e+00 2.022535983888888167e-01
1.282999999999999918e+00 2.020754752179471647e-01
1.284000000000000030e+00 2.018707102211279025e-01
1.284999999999999920e+00 2.016323374562314918e-01
1.286000000000000032e+00 2.013540858311275716e-01
1.286999999999999922e+00 2.010308688173704783e-01
1.288000000000000034e+00 2.006592160503941069e-01
1.288999999999999924e+00 2.002375571518025255e-01
1.290000000000000036e+00 1.997663583049684721e-01
1.290999999999999925e+00 1.992481201919110434e-01
1.292000000000000037e+00 1.986872301832647292e-01
1.292999999999999927e+00 1.980896729973159465e-01
1.294000000000000039e+00 1.974626688644979533e-01
1.294999999999999929e+00 1.968142781617426840e-01
1.296000000000000041e+00 1.961529876542490169e-01
1.296999999999999931e+00 1.954873403357088590e-01
1.298000000000000043e+00 1.948256248962682569e-01
1.298999999999999932e+00 1.941756371010424087e-01
1.300000000000000044e+00 1.935445096150903710e-01
1.300999999999999934e+00 1.929386034739812295e-01
1.302000000000000046e+00 1.923634433832507873e-01
1.302999999999999936e+00 1.918236700697508457e-01
1.304000000000000048e+00 1.913230261399428700e-01
1.304999999999999938e+00 1.908643164229170686e-01
1.306000000000000050e+00 1.904493974019426383e-01
1.306999999999999940e+00 1.900791523227831348e-01
1.308000000000000052e+00 1.897534854188337727e-01
1.308999999999999941e+00 1.894713542518180194e-01
1.310000000000000053e+00 1.892308268604174504e-01
1.310999999999999943e+00 1.890291722892311344e-01
1.312000000000000055e+00 1.888630055787423045e-01
1.312999999999999945e+00 1.887284721115238262e-01
1.314000000000000057e+00 1.886214472669977549e-01
1.314999999999999947e+00 1.885377567086777284e-01
1.316000000000000059e+00 1.884733831808056703e-01
1.316999999999999948e+00 1.884246783575548867e-01
1.318000000000000060e+00 1.883885154784864513e-01
1.318999999999999950e+00 1.883624088081780890e-01
1.320000000000000062e+00 1.883446056300872029e-01
1.320999999999999952e+00 1.883340976702712888e-01
1.322000000000000064e+00 1.883306017787708952e-01
1.322999999999999954e+00 1.883345024406152812e-01
1.324000000000000066e+00 1.883467462718587948e-01
1.324999999999999956e+00 1.883687019293829867e-01
1.326000000000000068e+00 1.884019933154675308e-01
1.326999999999999957e+00 1.884482849182751441e-01
1.328000000000000069e+00 1.885090559744784511e-01
1.328999999999999959e+00 1.885853649838112600e-01
1.330000000000000071e+00 1.886775880675579387e-01
1.330999999999999961e+00 1.887852246369921549e-01
1.332000000000000073e+00 1.889067299679954570e-01
1.332999999999999963e+00 1.890394618411546102e-01
1.334000000000000075e+00 1.891797085409613888e-01
1.334999999999999964e+00 1.893228484751083851e-01
1.336000000000000076e+00 1.894636000697738076e-01
1.336999999999999966e+00 1.895963704366485647e-01
1.338000000000000078e+00 1.897156335667516680e-01
1.338999999999999968e+00 1.898163243412983592e-01
1.340000000000000080e+00 1.898941917420244319e-01
1.340999999999999970e+00 1.899460914029408309e-01
1.342000000000000082e+00 1.899701609958587833e-01
1.342999999999999972e+00 1.899659017832582841e-01
1.344000000000000083e+00 1.899341289104395369e-01
1.344999999999999973e+00 1.898768188263857681e-01
1.346000000000000085e+00 1.897968569477628542e-01
1.346999999999999975e+00 1.896977164455784792e-01
1.348000000000000087e+00 1.895831081910769600e-01
1.348999999999999977e+00 1.894566267577333929e-01
1.350000000000000089e+00 1.893214285367595673e-01
1.350999999999999979e+00 1.891800123366353392e-01
1.352000000000000091e+00 1.890340910419556208e-01
1.352999999999999980e+00 1.888845718688007547e-01
1.354000000000000092e+00 1.887316751125557857e-01
1.354999999999999982e+00 1.885751149528043791e-01
1.356000000000000094e+00 1.884143444200951090e-01
1.356999999999999984e+00 1.882488184802337816e-01
1.358000000000000096e+00 1.880782055550275778e-01
1.358999999999999986e+00 1.879025701327209086e-01
1.360000000000000098e+00 1.877224439873109996e-01
1.360999999999999988e+00 1.875388192634758755e-01
1.362000000000000099e+00 1.873530862049989920e-01
1.362999999999999989e+00 1.871668912448218314e-01
1.364000000000000101e+00 1.869819836059087304e-01
1.364999999999999991e+00 1.868000541704392115e-01
1.366000000000000103e+00 1.866225849613001309e-01
1.366999999999999993e+00 1.864507327038454343e-01
1.368000000000000105e+00 1.862852438041427416e-01
1.368999999999999995e+00 1.861263979935919022e-01
1.370000000000000107e+00 1.859740177325322485e-01
1.370999999999999996e+00 1.858274831881809308e-01
1.372000000000000108e+00 1.856858025291721337e-01
1.372999999999999998e+00 1.855477134939403916e-01
1.374000000000000110e+00 1.854117788497013919e-01
1.375000000000000000e+00 1.852765018124534202e-01
1.376000000000000112e+00 1.851404150558615402e-01
1.377000000000000002e+00 1.850021287073360110e-01
1.378000000000000114e+00 1.848603483061078412e-01
1.379000000000000004e+00 1.847138219096695066e-01
1.380000000000000115e+00 1.845612550335175572e-01
1.381000000000000005e+00 1.844011708421903206e-01
1.382000000000000117e+00 1.842318045489951261e-01
1.383000000000000007e+00 1.840510067508288328e-01
1.384000000000000119e+00 1.838561751511416653e-01
1.385000000000000009e+00 1.836442986908682629e-01
1.386000000000000121e+00 1.834120818571811085e-01
1.387000000000000011e+00 1.831561168226355785e-01
1.388000000000000123e+00 1.828731426613225408e-01
1.389000000000000012e+00 1.825603291583077492e-01
1.390000000000000124e+00 1.822155623482485942e-01
1.391000000000000014e+00 1.818376952834496740e-01
1.392000000000000126e+00 1.814267180610873442e-01
1.393000000000000016e+00 1.809838467149660346e-01
1.394000000000000128e+00 1.805115003928598472e-01
1.395000000000000018e+00 1.800131909705619537e-01
1.396000000000000130e+00 1.794933071347335485e-01
1.397000000000000020e+00 1.789568345643252900e-01
1.398000000000000131e+00 1.784090622284977001e-01
1.399000000000000021e+00 1.778552737330255928e-01
1.400000000000000133e+00 1.773004568169225248e-01
1.401000000000000023e+00 1.767490856916786035e-01
1.402000000000000135e+00 1.762049459664767337e-01
1.403000000000000025e+00 1.756710486662941828e-01
1.404000000000000137e+00 1.751496264531093028e-01
1.405000000000000027e+00 1.746422082402884213e-01
1.406000000000000139e+00 1.741497543740255782e-01
1.407000000000000028e+00 1.736728153281749398e-01
1.407999999999999918e+00 1.732117344918347734e-01
1.409000000000000030e+00 1.727668264266631892e-01
1.409999999999999920e+00 1.723385318442312852e-01
1.411000000000000032e+00 1.719275208569603641e-01
1.411999999999999922e+00 1.715347347546259393e-01
1.413000000000000034e+00 1.711613538170866367e-01
1.413999999999999924e+00 1.708086871373538929e-01
1.415000000000000036e+00 1.704780223917929383e-01
1.415999999999999925e+00 1.701704308219720851e-01
1.417000000000000037e+00 1.698865634368741107e-01
1.417999999999999927e+00 1.696264561951464911e-01
1.419000000000000039e+00 1.693893852108249443e-01
1.419999999999999929e+00 1.691737911497831204e-01
1.421000000000000041e+00 1.689772824104249505e-01
1.421999999999999931e+00 1.687967249673864856e-01
1.423000000000000043e+00 1.686284322308051753e-01
1.423999999999999932e+00 1.684684072282851552e-01
1.425000000000000044e+00 1.683126301970252758e-01
1.425999999999999934e+00 1.681573538374352972e-01
1.427000000000000046e+00 1.679993724364860497e-01
1.427999999999999936e+00 1.678362415259351814e-01
1.429000000000000048e+00 1.676663913918431947e-01
1.429999999999999938e+00 1.674891512396472493e-01
1.431000000000000050e+00 1.673046666322497988e-01
1.431999999999999940e+00 1.671137313585200346e-01
1.433000000000000052e+00 1.669175638617612090e-01
1.433999999999999941e+00 1.667175836103599873e-01
1.435000000000000053e+00 1.665151896367407791e-01
1.435999999999999943e+00 1.663116080116055773e-01
1.437000000000000055e+00 1.661078186469797102e-01
1.437999999999999945e+00 1.659045693225868479e-01
1.439000000000000057e+00 1.657024509454948225e-01
1.439999999999999947e+00 1.655020085396285423e-01
1.441000000000000059e+00 1.653038644875248764e-01
1.441999999999999948e+00 1.651088048317827794e-01
1.443000000000000060e+00 1.649178128855238457e-01
1.443999999999999950e+00 1.647320437434106888e-01
1.445000000000000062e+00 1.645527252722754630e-01
1.445999999999999952e+00 1.643810362136174097e-01
1.447000000000000064e+00 1.642179483661204697e-01
1.447999999999999954e+00 1.640641181136353599e-01
1.449000000000000066e+00 1.639197880926370199e-01
1.449999999999999956e+00 1.637847766080647582e-01
1.451000000000000068e+00 1.636585445364543423e-01
1.451999999999999957e+00 1.635403010469658192e-01
1.453000000000000069e+00 1.634292093374148658e-01
1.453999999999999959e+00 1.633245866081421138e-01
1.455000000000000071e+00 1.632261289639869439e-01
1.455999999999999961e+00 1.631340817140211619e-01
1.457000000000000073e+00 1.630493512735993189e-01
1.457999999999999963e+00 1.629735366032805943e-01
1.459000000000000075e+00 1.629088625302540783e-01
1.459999999999999964e+00 1.628580003921021868e-01
1.461000000000000076e+00 1.628238337815054171e-01
1.461999999999999966e+00 1.628091528540901167e-01
1.463000000000000078e+00 1.628163513373409033e-01
1.463999999999999968e+00 1.628471316903785104e-01
1.465000000000000080e+00 1.629022804277747982e-01
1.465999999999999970e+00 1.629815182942342677e-01
1.467000000000000082e+00 1.630834534306889183e-01
1.467999999999999972e+00 1.632056034481569884e-01
1.469000000000000083e+00 1.633445318605192265e-01
1.469999999999999973e+00 1.634960168730174301e-01
1.471000000000000085e+00 1.636552686831283798e-01
1.471999999999999975e+00 1.638171929721628783e-01
1.473000000000000087e+00 1.639766458822496387e-01
1.473999999999999977e+00 1.641287024616790990e-01
1.475000000000000089e+00 1.642689150749798432e-01
1.475999999999999979e+00 1.643935363447379117e-01
1.477000000000000091e+00 1.644997021683773097e-01
1.477999999999999980e+00 1.645855579254135725e-01
1.479000000000000092e+00 1.646503072585695782e-01
1.479999999999999982e+00 1.646941905579812349e-01
1.481000000000000094e+00 1.647183850110319203e-01
1.481999999999999984e+00 1.647248419806037201e-01
1.483000000000000096e+00 1.647160605985394377e-01
1.483999999999999986e+00 1.646948313425810606e-01
1.485000000000000098e+00 1.646639787964156443e-01
1.485999999999999988e+00 1.646261109807291012e-01
1.487000000000000099e+00 1.645834077091233305e-01
1.487999999999999989e+00 1.645374602123038099e-01
1.489000000000000101e+00 1.644891813455934271e-01
1.489999999999999991e+00 1.644387882070271201e-01
1.491000000000000103e+00 1.643858542213331442e-01
1.491999999999999993e+00 1.643294236002782460e-01
1.493000000000000105e+00 1.642681668915178250e-01
1.493999999999999995e+00 1.642005542212317537e-01
1.495000000000000107e+00 1.641250213300644023e-01
1.495999999999999996e+00 1.640401264946654836e-01
1.497000000000000108e+00 1.639446587370195219e-01
1.497999999999999998e+00 1.638376887154404105e-01
1.499000000000000110e+00 1.637185777741569093e-01
1.500000000000000000e+00 1.635869419397955049e-01
1.501000000000000112e+00 1.634425876273766787e-01
1.502000000000000002e+00 1.632854406622243348e-01
1.503000000000000114e+00 1.631154605984876382e-01
1.504000000000000004e+00 1.629325748039172073e-01
1.505000000000000115e+00 1.627366306096239557e-01
1.506000000000000005e+00 1.625273533965370942e-01
1.507000000000000117e+00 1.623043420184284158e-01
1.508000000000000007e+00 1.620670659443120554e-01
1.509000000000000119e+00 1.618149018431584429e-01
1.510000000000000009e+00 1.615471866895019926e-01
1.511000000000000121e+00 1.612632929449422381e-01
1.512000000000000011e+00 1.609627257089223940e-01
1.513000000000000123e+00 1.606452117816925540e-01
1.514000000000000012e+00 1.603108170095456919e-01
1.515000000000000124e+00 1.599600099079928339e-01
1.516000000000000014e+00 1.595937167526687017e-01
1.517000000000000126e+00 1.592133275512515045e-01
1.518000000000000016e+00 1.588206659930080922e-01
1.519000000000000128e+00 1.584179147664264986e-01
1.520000000000000018e+00 1.580075158612488095e-01
1.521000000000000130e+00 1.575920320172948530e-01
1.522000000000000020e+00 1.571740304909993724e-01
1.523000000000000131e+00 1.567559536789828178e-01
1.524000000000000021e+00 1.563400154307889589e-01
1.525000000000000133e+00 1.559281310617438576e-01
1.526000000000000023e+00 1.555218533735920894e-01
1.527000000000000135e+00 1.551223559213216752e-01
1.528000000000000025e+00 1.547304403874689704e-01
1.529000000000000137e+00 1.543465666486109611e-01
1.530000000000000027e+00 1.539708919061825998e-01
1.531000000000000139e+00 1.536033303679999462e-01
1.532000000000000028e+00 1.532436067633015653e-01
1.533000000000000140e+00 1.528913222877698319e-01
1.534000000000000030e+00 1.525460142305627431e-01
1.535000000000000142e+00 1.522071910700462660e-01
1.536000000000000032e+00 1.518743620197748889e-01
1.536999999999999922e+00 1.515470202675383293e-01
1.538000000000000034e+00 1.512246096448556509e-01
1.538999999999999924e+00 1.509064909276046085e-01
1.540000000000000036e+00 1.505918931699920249e-01
1.540999999999999925e+00 1.502798743046002694e-01
1.542000000000000037e+00 1.499693233597268471e-01
1.542999999999999927e+00 1.496590092753975476e-01
1.544000000000000039e+00 1.493476772096280214e-01
1.544999999999999929e+00 1.490341662009647405e-01
1.546000000000000041e+00 1.487175786810722433e-01
1.546999999999999931e+00 1.483974170809779503e-01
1.548000000000000043e+00 1.480737303618065437e-01
1.548999999999999932e+00 1.477472024171349041e-01
1.550000000000000044e+00 1.474192100478049494e-01
1.550999999999999934e+00 1.470918077416483172e-01
1.552000000000000046e+00 1.467676611000559017e-01
1.552999999999999936e+00 1.464499346551309533e-01
1.554000000000000048e+00 1.461421316491329780e-01
1.554999999999999938e+00 1.458479250038163255e-01
1.556000000000000050e+00 1.455709785171400428e-01
1.556999999999999940e+00 1.453147548818029544e-01
1.558000000000000052e+00 1.450823594879783740e-01
1.558999999999999941e+00 1.448763718810172352e-01
1.560000000000000053e+00 1.446987154007801091e-01
1.560999999999999943e+00 1.445505650297776723e-01
1.562000000000000055e+00 1.444322693174541483e-01
1.562999999999999945e+00 1.443433655344761590e-01
1.564000000000000057e+00 1.442826329736200675e-01
1.564999999999999947e+00 1.442482190702622236e-01
1.566000000000000059e+00 1.442378408097557685e-01
1.566999999999999948e+00 1.442490193994406256e-01
1.568000000000000060e+00 1.442793409085793288e-01
1.568999999999999950e+00 1.443266714671545825e-01
1.570000000000000062e+00 1.443893541645482337e-01
1.570999999999999952e+00 1.444662840907525170e-01
1.572000000000000064e+00 1.445569017282887780e-01
1.572999999999999954e+00 1.446610779024442295e-01
1.574000000000000066e+00 1.447789250866313715e-01
1.574999999999999956e+00 1.449105459058848966e-01
1.576000000000000068e+00 1.450557862339100501e-01
1.576999999999999957e+00 1.452140184200331752e-01
1.578000000000000069e+00 1.453839769305669827e-01
1.578999999999999959e+00 1.455636588004123322e-01
1.580000000000000071e+00 1.457503187121036714e-01
1.580999999999999961e+00 1.459405052013779680e-01
1.582000000000000073e+00 1.461302004468317817e-01
1.582999999999999963e+00 1.463149615146783766e-01
1.584000000000000075e+00 1.464900880392007443e-01
1.584999999999999964e+00 1.466508057712522795e-01
1.586000000000000076e+00 1.467924192398530336e-01
1.586999999999999966e+00 1.469104766311463417e-01
1.588000000000000078e+00 1.470009063617162548e-01
1.588999999999999968e+00 1.470601354723450327e-01
1.590000000000000080e+00 1.470852114831410207e-01
1.590999999999999970e+00 1.470738799524199947e-01
1.592000000000000082e+00 1.470246763551480984e-01
1.592999999999999972e+00 1.469369613337872527e-01
1.594000000000000083e+00 1.468109259552090873e-01
1.594999999999999973e+00 1.466475338013556173e-01
1.596000000000000085e+00 1.464484129482518104e-01
1.596999999999999975e+00 1.462156861324951651e-01
1.598000000000000087e+00 1.459517705416183142e-01
1.598999999999999977e+00 1.456591474096891048e-01
1.600000000000000089e+00 1.453401509121298729e-01
1.600999999999999979e+00 1.449968054917299687e-01
1.602000000000000091e+00 1.446307316540639265e-01
1.602999999999999980e+00 1.442431339429746662e-01
1.604000000000000092e+00 1.438348815027353234e-01
1.604999999999999982e+00 1.434066819443184371e-01
1.606000000000000094e+00 1.429592923919358050e-01
1.606999999999999984e+00 1.424937583802126928e-01
1.608000000000000096e+00 1.420116271337958369e-01
1.608999999999999986e+00 1.415151096004877707e-01
1.610000000000000098e+00 1.410071611054957430e-01
1.610999999999999988e+00 1.404914865243281352e-01
1.612000000000000099e+00 1.399724561401451406e-01
1.612999999999999989e+00 1.394549628704911670e-01
1.614000000000000101e+00 1.389442257848182427e-01
1.614999999999999991e+00 1.384455670817391348e-01
1.616000000000000103e+00 1.379641716056165257e-01
1.616999999999999993e+00 1.375048491459326949e-01
1.618000000000000105e+00 1.370717980731648855e-01
1.618999999999999995e+00 1.366683799267664479e-01
1.620000000000000107e+00 1.362969353595043231e-01
1.620999999999999996e+00 1.359586149221834739e-01
1.622000000000000108e+00 1.356532718531181236e-01
1.622999999999999998e+00 1.353794252207655702e-01
1.624000000000000110e+00 1.351343001042673020e-01
1.625000000000000000e+00 1.349139655347351141e-01
1.626000000000000112e+00 1.347135792098271279e-01
1.627000000000000002e+00 1.345277193875950572e-01
1.628000000000000114e+00 1.343507461848191253e-01
1.629000000000000004e+00 1.341772296592093627e-01
1.630000000000000115e+00 1.340023213002963787e-01
1.631000000000000005e+00 1.338221189042120840e-01
1.632000000000000117e+00 1.336338894990295456e-01
1.633000000000000007e+00 1.334362055307700967e-01
1.634000000000000119e+00 1.332289462261590507e-01
1.635000000000000009e+00 1.330131946500801021e-01
1.636000000000000121e+00 1.327910139467917416e-01
1.637000000000000011e+00 1.325651683816983784e-01
1.638000000000000123e+00 1.323388022243533746e-01
1.639000000000000012e+00 1.321151567981914965e-01
1.640000000000000124e+00 1.318973137799819839e-01
1.641000000000000014e+00 1.316880091072747949e-01
1.642000000000000126e+00 1.314895311469705674e-01
1.643000000000000016e+00 1.313036961816340109e-01
1.644000000000000128e+00 1.311318821602174833e-01
1.645000000000000018e+00 1.309751019052605714e-01
1.646000000000000130e+00 1.308340896849893020e-01
1.647000000000000020e+00 1.307093695718483384e-01
1.648000000000000131e+00 1.306013034839325626e-01
1.649000000000000021e+00 1.305100726430706015e-01
1.650000000000000133e+00 1.304356442726724574e-01
1.651000000000000023e+00 1.303776751175879378e-01
1.652000000000000135e+00 1.303354177334827280e-01
1.653000000000000025e+00 1.303076103022876020e-01
1.654000000000000137e+00 1.302924096368247020e-01
1.655000000000000027e+00 1.302873451293183604e-01
1.656000000000000139e+00 1.302893397103497275e-01
1.657000000000000028e+00 1.302947814817507488e-01
1.658000000000000140e+00 1.302997010982311077e-01
1.659000000000000030e+00 1.302999549913683164e-01
1.660000000000000142e+00 1.302915086611221018e-01
1.661000000000000032e+00 1.302707215122010376e-01
1.662000000000000144e+00 1.302346163389054290e-01
1.663000000000000034e+00 1.301811214382416482e-01
1.664000000000000146e+00 1.301092241712394626e-01
1.665000000000000036e+00 1.300190440710440598e-01
1.665999999999999925e+00 1.299117713049125489e-01
1.667000000000000037e+00 1.297894984147938968e-01
1.667999999999999927e+00 1.296549553856741477e-01
1.669000000000000039e+00 1.295111790989290079e-01
1.669999999999999929e+00 1.293611675060341304e-01
1.671000000000000041e+00 1.292075471341046777e-01
1.671999999999999931e+00 1.290522847684038577e-01
1.673000000000000043e+00 1.288964929458382147e-01
1.673999999999999932e+00 1.287403298342335300e-01
1.675000000000000044e+00 1.285829974712584256e-01
1.675999999999999934e+00 1.284228291613214168e-01
1.677000000000000046e+00 1.282574422305514383e-01
1.677999999999999936e+00 1.280839435973956941e-01
1.679000000000000048e+00 1.278991423429331753e-01
1.679999999999999938e+00 1.276997725388647198e-01
1.681000000000000050e+00 1.274827132832233312e-01
1.681999999999999940e+00 1.272451573570643202e-01
1.683000000000000052e+00 1.269847926797510185e-01
1.683999999999999941e+00 1.266999477465081125e-01
1.685000000000000053e+00 1.263897184847014854e-01
1.685999999999999943e+00 1.260540856248807962e-01
1.687000000000000055e+00 1.256939660583608065e-01
1.687999999999999945e+00 1.253112582638095940e-01
1.689000000000000057e+00 1.249087924130120320e-01
1.689999999999999947e+00 1.244902295882092946e-01
1.691000000000000059e+00 1.240598941757657114e-01
1.691999999999999948e+00 1.236225397132892229e-01
1.693000000000000060e+00 1.231831147610743110e-01
1.693999999999999950e+00 1.227464927361620883e-01
1.695000000000000062e+00 1.223172641357280072e-01
1.695999999999999952e+00 1.218995714390289642e-01
1.697000000000000064e+00 1.214970172571834262e-01
1.697999999999999954e+00 1.211126565078620015e-01
1.699000000000000066e+00 1.207490746051335384e-01
1.699999999999999956e+00 1.204085120075170934e-01
1.701000000000000068e+00 1.200930381195214613e-01
1.701999999999999957e+00 1.198047090957950755e-01
1.703000000000000069e+00 1.195456843164257182e-01
1.703999999999999959e+00 1.193182783019039739e-01
1.705000000000000071e+00 1.191249274347838394e-01
1.705999999999999961e+00 1.189680454659269443e-01
1.707000000000000073e+00 1.188498011254239817e-01
1.707999999999999963e+00 1.187718451945830311e-01
1.709000000000000075e+00 1.187350165687878906e-01
1.709999999999999964e+00 1.187390886174013449e-01
1.711000000000000076e+00 1.187825942088636538e-01
1.711999999999999966e+00 1.188627822323445465e-01
1.713000000000000078e+00 1.189756813969359006e-01
1.713999999999999968e+00 1.191163086222024325e-01
1.715000000000000080e+00 1.192789540161631745e-01
1.715999999999999970e+00 1.194575520433888982e-01
1.717000000000000082e+00 1.196460338285556119e-01
1.717999999999999972e+00 1.198386284502662713e-01
1.719000000000000083e+00 1.200301153447078661e-01
1.719999999999999973e+00 1.202159608172229666e-01
1.721000000000000085e+00 1.203923798336840739e-01
1.721999999999999975e+00 1.205563054593209449e-01
1.723000000000000087e+00 1.207053115066148707e-01
1.723999999999999977e+00 1.208375476149387701e-01
1.725000000000000089e+00 1.209516181607785262e-01
1.725999999999999979e+00 1.210465448547981965e-01
1.727000000000000091e+00 1.211217117655782050e-01
1.727999999999999980e+00 1.211768680171376456e-01
1.729000000000000092e+00 1.212121116878654981e-01
1.729999999999999982e+00 1.212278952464555665e-01
1.731000000000000094e+00 1.212249960599599274e-01
1.731999999999999984e+00 1.212044643246035641e-01
1.733000000000000096e+00 1.211675586237137142e-01
1.733999999999999986e+00 1.211156567559534131e-01
1.735000000000000098e+00 1.210501354670012741e-01
1.735999999999999988e+00 1.209722935583597281e-01
1.737000000000000099e+00 1.208832734106831952e-01
1.737999999999999989e+00 1.207840204772862303e-01
1.739000000000000101e+00 1.206752599855325236e-01
1.739999999999999991e+00 1.205575259904734520e-01
1.741000000000000103e+00 1.204311824344150850e-01
1.741999999999999993e+00 1.202964758244342153e-01
1.743000000000000105e+00 1.201535785662719152e-01
1.743999999999999995e+00 1.200026266400323338e-01
1.745000000000000107e+00 1.198437491924129600e-01
1.745999999999999996e+00 1.196770900186368003e-01
1.747000000000000108e+00 1.195028096992056532e-01
1.747999999999999998e+00 1.193211017758661618e-01
1.749000000000000110e+00 1.191321941256046762e-01
1.750000000000000000e+00 1.189363735075065903e-01
1.751000000000000112e+00 1.187340172032320257e-01
1.752000000000000002e+00 1.185256232589821240e-01
1.753000000000000114e+00 1.183118575998008543e-01
1.754000000000000004e+00 1.180935752124259996e-01
1.755000000000000115e+00 1.178718483859642341e-01
1.756000000000000005e+00 1.176479438269349975e-01
1.757000000000000117e+00 1.174232879239656552e-01
1.758000000000000007e+00 1.171994289342478401e-01
1.759000000000000119e+00 1.169779391556024367e-01
1.760000000000000009e+00 1.167603392741020513e-01
1.761000000000000121e+00 1.165479919332151476e-01
1.762000000000000011e+00 1.163420281883549984e-01
1.763000000000000123e+00 1.161432622973118389e-01
1.764000000000000012e+00 1.159521535293975003e-01
1.765000000000000124e+00 1.157687649876852909e-01
1.766000000000000014e+00 1.155927597402457430e-01
1.767000000000000126e+00 1.154233951145011705e-01
1.768000000000000016e+00 1.152595399132631260e-01
1.769000000000000128e+00 1.150996967092055845e-01
1.770000000000000018e+00 1.149420081917738867e-01
1.771000000000000130e+00 1.147842843156800380e-01
1.772000000000000020e+00 1.146240558950998023e-01
1.773000000000000131e+00 1.144586279162206066e-01
1.774000000000000021e+00 1.142851887887353646e-01
1.775000000000000133e+00 1.141009341569592106e-01
1.776000000000000023e+00 1.139032199210286700e-01
1.777000000000000135e+00 1.136897307361890846e-01
1.778000000000000025e+00 1.134586204617972494e-01
1.779000000000000137e+00 1.132086236941153012e-01
1.780000000000000027e+00 1.129391461817964987e-01
1.781000000000000139e+00 1.126502719229720145e-01
1.782000000000000028e+00 1.123427314541664002e-01
1.783000000000000140e+00 1.120178662975939987e-01
1.784000000000000030e+00 1.116775329950722567e-01
1.785000000000000142e+00 1.113240221162073162e-01
1.786000000000000032e+00 1.109600104034996065e-01
1.787000000000000144e+00 1.105884792576536935e-01
1.788000000000000034e+00 1.102126658708157958e-01
1.789000000000000146e+00 1.098360315973008899e-01
1.790000000000000036e+00 1.094621750610683952e-01
1.791000000000000147e+00 1.090947637155591787e-01
1.792000000000000037e+00 1.087373992274786733e-01
1.792999999999999927e+00 1.083934801319913072e-01
1.794000000000000039e+00 1.080660314279134199e-01
1.794999999999999929e+00 1.077575433917764280e-01
1.796000000000000041e+00 1.074698044046630274e-01
1.796999999999999931e+00 1.072038247405025374e-01
1.798000000000000043e+00 1.069597955091613067e-01
1.798999999999999932e+00 1.067371278800568896e-01
1.800000000000000044e+00 1.065345805630098230e-01
1.800999999999999934e+00 1.063504611841625536e-01
1.802000000000000046e+00 1.061828332468702507e-01
1.802999999999999936e+00 1.060297698921093684e-01
1.804000000000000048e+00 1.058895444965931298e-01
1.804999999999999938e+00 1.057608135012276379e-01
1.806000000000000050e+00 1.056426788116700821e-01
1.806999999999999940e+00 1.055347049946226551e-01
1.808000000000000052e+00 1.054368260933582768e-01
1.808999999999999941e+00 1.053492064257370853e-01
1.810000000000000053e+00 1.052720295820068069e-01
1.810999999999999943e+00 1.052052884661631299e-01
1.812000000000000055e+00 1.051485496782530449e-01
1.812999999999999945e+00 1.051007594396379946e-01
1.814000000000000057e+00 1.050601138706095394e-01
1.814999999999999947e+00 1.050240243058371270e-01
1.816000000000000059e+00 1.049891755097039636e-01
1.816999999999999948e+00 1.049516876536614324e-01
1.818000000000000060e+00 1.049073830899594773e-01
1.818999999999999950e+00 1.048521081553361045e-01
1.820000000000000062e+00 1.047820933403143390e-01
1.820999999999999952e+00 1.046942866156687774e-01
1.822000000000000064e+00 1.045866441418968062e-01
1.822999999999999954e+00 1.044583040461154744e-01
1.824000000000000066e+00 1.043096720543263550e-01
1.824999999999999956e+00 1.041423975804787877e-01
1.826000000000000068e+00 1.039592432143920664e-01
1.826999999999999957e+00 1.037639001928776644e-01
1.828000000000000069e+00 1.035607682986771916e-01
1.828999999999999959e+00 1.033547271051599992e-01
1.830000000000000071e+00 1.031509418654158738e-01
1.830999999999999961e+00 1.029547045302636327e-01
1.832000000000000073e+00 1.027712873289845230e-01
1.832999999999999963e+00 1.026058469347881086e-01
1.834000000000000075e+00 1.024633101820333902e-01
1.834999999999999964e+00 1.023482587341374705e-01
1.836000000000000076e+00 1.022647949575249127e-01
1.836999999999999966e+00 1.022163696635081109e-01
1.838000000000000078e+00 1.022056180189190033e-01
1.838999999999999968e+00 1.022341843286715957e-01
1.840000000000000080e+00 1.023025920834204072e-01
1.840999999999999970e+00 1.024101571576303132e-01
1.842000000000000082e+00 1.025549737262186900e-01
1.842999999999999972e+00 1.027339788427682199e-01
1.844000000000000083e+00 1.029431029602897174e-01
1.844999999999999973e+00 1.031774507342978486e-01
1.846000000000000085e+00 1.034315648871349386e-01
1.846999999999999975e+00 1.036996448817240069e-01
1.848000000000000087e+00 1.039758084989018394e-01
1.848999999999999977e+00 1.042542944440462138e-01
1.850000000000000089e+00 1.045296435706627169e-01
1.850999999999999979e+00 1.047968595234921863e-01
1.852000000000000091e+00 1.050514974675704483e-01
1.852999999999999980e+00 1.052897571215667127e-01
1.854000000000000092e+00 1.055085477903200120e-01
1.854999999999999982e+00 1.057055248806675063e-01
1.856000000000000094e+00 1.058790985886938624e-01
1.856999999999999984e+00 1.060284319446793688e-01
1.858000000000000096e+00 1.061534203666989890e-01
1.858999999999999986e+00 1.062546236699555002e-01
1.860000000000000098e+00 1.063331944567064147e-01
1.860999999999999988e+00 1.063907399904614470e-01
1.862000000000000099e+00 1.064291986918961541e-01
1.862999999999999989e+00 1.064506483251418112e-01
1.864000000000000101e+00 1.064571497929914096e-01
1.864999999999999991e+00 1.064505873852631401e-01
1.866000000000000103e+00 1.064325418157641978e-01
1.866999999999999993e+00 1.064042093777480547e-01
1.868000000000000105e+00 1.063663991280995313e-01
1.868999999999999995e+00 1.063195780044999400e-01
1.870000000000000107e+00 1.062639545495577542e-01
1.870999999999999996e+00 1.061996208727082891e-01
1.872000000000000108e+00 1.061266869863186635e-01
1.872999999999999998e+00 1.060454034007491525e-01
1.874000000000000110e+00 1.059562543334490875e-01
1.875000000000000000e+00 1.058600177197614733e-01
1.876000000000000112e+00 1.057577613515430504e-01
1.877000000000000002e+00 1.056508189625842142e-01
1.878000000000000114e+00 1.055407152043918578e-01
1.879000000000000004e+00 1.054290706065054567e-01
1.880000000000000115e+00 1.053174983567795875e-01
1.881000000000000005e+00 1.052074736794590126e-01
1.882000000000000117e+00 1.051002088418808988e-01
1.883000000000000007e+00 1.049965299887418296e-01
1.884000000000000119e+00 1.048967564534963870e-01
1.885000000000000009e+00 1.048005851221831125e-01
1.886000000000000121e+00 1.047070453419945285e-01
1.887000000000000011e+00 1.046144813859066769e-01
1.888000000000000123e+00 1.045205925264233587e-01
1.889000000000000012e+00 1.044225550570715838e-01
1.890000000000000124e+00 1.043171848273704017e-01
1.891000000000000014e+00 1.042011562381216505e-01
1.892000000000000126e+00 1.040712479116012446e-01
1.893000000000000016e+00 1.039245779695883581e-01
1.894000000000000128e+00 1.037588135312435822e-01
1.895000000000000018e+00 1.035723459515241335e-01
1.896000000000000130e+00 1.033644098061906325e-01
1.897000000000000020e+00 1.031351553581818237e-01
1.898000000000000131e+00 1.028856516233122437e-01
1.899000000000000021e+00 1.026178514847752854e-01
1.900000000000000133e+00 1.023344792272709441e-01
1.901000000000000023e+00 1.020388834947724421e-01
1.902000000000000135e+00 1.017348385283139145e-01
1.903000000000000025e+00 1.014262927115378299e-01
1.904000000000000137e+00 1.011170907629201920e-01
1.905000000000000027e+00 1.008106827616066931e-01
1.906000000000000139e+00 1.005098402480357755e-01
1.907000000000000028e+00 1.002164154261489803e-01
1.908000000000000140e+00 9.993116768965851215e-02
1.909000000000000030e+00 9.965369985813304909e-02
1.910000000000000142e+00 9.938247592519459939e-02
1.911000000000000032e+00 9.911498833345101789e-02
1.912000000000000144e+00 9.884801091538299167e-02
1.913000000000000034e+00 9.857798000114849357e-02
1.914000000000000146e+00 9.830141041317776163e-02
1.915000000000000036e+00 9.801532667612122829e-02
1.916000000000000147e+00 9.771769813056163656e-02
1.917000000000000037e+00 9.740776943461146309e-02
1.918000000000000149e+00 9.708630267031888306e-02
1.919000000000000039e+00 9.675567232397017103e-02
1.919999999999999929e+00 9.641981169551214204e-02
1.921000000000000041e+00 9.608401715851319635e-02
1.921999999999999931e+00 9.575459724398069361e-02
1.923000000000000043e+00 9.543842850575233461e-02
1.923999999999999932e+00 9.514243708107165964e-02
1.925000000000000044e+00 9.487305947892710201e-02
1.925999999999999934e+00 9.463572649957852079e-02
1.927000000000000046e+00 9.443439595490224492e-02
1.927999999999999936e+00 9.427120476733164001e-02
1.929000000000000048e+00 9.414624468013610414e-02
1.929999999999999938e+00 9.405749991010728395e-02
1.931000000000000050e+00 9.400092703357570967e-02
1.931999999999999940e+00 9.397072314543825078e-02
1.933000000000000052e+00 9.395969469140655339e-02
1.933999999999999941e+00 9.395973334443116776e-02
1.935000000000000053e+00 9.396236381567890650e-02
1.935999999999999943e+00 9.395929520884960251e-02
1.937000000000000055e+00 9.394293265971009887e-02
1.937999999999999945e+00 9.390682563149484186e-02
1.939000000000000057e+00 9.384601522291066700e-02
1.939999999999999947e+00 9.375724386803498123e-02
1.941000000000000059e+00 9.363900658402507515e-02
1.941999999999999948e+00 9.349147081565863104e-02
1.943000000000000060e+00 9.331625990739315923e-02
1.943999999999999950e+00 9.311612991819946672e-02
1.945000000000000062e+00 9.289456822878452980e-02
1.945999999999999952e+00 9.265536089738451997e-02
1.947000000000000064e+00 9.240217389560277661e-02
1.947999999999999954e+00 9.213820697000016380e-02
1.949000000000000066e+00 9.186593165007521378e-02
1.949999999999999956e+00 9.158695426528414008e-02
1.951000000000000068e+00 9.130201518936381655e-02
1.951999999999999957e+00 9.101108767634477625e-02
1.953000000000000069e+00 9.071358831024130265e-02
1.953999999999999959e+00 9.040864421883165747e-02
1.955000000000000071e+00 9.009539951468806263e-02
1.955999999999999961e+00 8.977330783739166653e-02
1.957000000000000073e+00 8.944238290534625713e-02
1.957999999999999963e+00 8.910340279802772545e-02
1.959000000000000075e+00 8.875800160219077251e-02
1.959999999999999964e+00 8.840871292112890967e-02
1.961000000000000076e+00 8.805891190942831404e-02
1.961999999999999966e+00 8.771270285465251892e-02
1.963000000000000078e+00 8.737471010727958232e-02
1.963999999999999968e+00 8.704985944106986839e-02
1.965000000000000080e+00 8.674309115938522163e-02
1.965999999999999970e+00 8.645906867790362216e-02
1.967000000000000082e+00 8.620187254465934423e-02
1.967999999999999972e+00 8.597474306204691552e-02
1.969000000000000083e+00 8.577983262310559520e-02
1.969999999999999973e+00 8.561806904786756212e-02
1.971000000000000085e+00 8.548909508268806579e-02
1.971999999999999975e+00 8.539132252749540020e-02
1.973000000000000087e+00 8.532211338767980990e-02
1.973999999999999977e+00 8.527806384046272836e-02
1.975000000000000089e+00 8.525537657819379223e-02
1.975999999999999979e+00 8.525027412676608463e-02
1.977000000000000091e+00 8.525939490651400499e-02
1.977999999999999980e+00 8.528015630346327813e-02
1.979000000000000092e+00 8.531100583361035661e-02
1.979999999999999982e+00 8.535155882947563499e-02
1.981000000000000094e+00 8.540260114910201705e-02
1.981999999999999984e+00 8.546594067668805694e-02
1.983000000000000096e+00 8.554418554828198407e-02
1.983999999999999986e+00 8.564041833816464500e-02
1.985000000000000098e+00 8.575786264772959633e-02
1.985999999999999988e+00 8.589952873410169887e-02
1.987000000000000099e+00 8.606791262015002497e-02
1.987999999999999989e+00 8.626473612570487171e-02
1.989000000000000101e+00 8.649074843565215942e-02
1.989999999999999991e+00 8.674557990169556865e-02
1.991000000000000103e+00 8.702770316643548831e-02
1.991999999999999993e+00 8.733439730585412786e-02
1.993000000000000105e+00 8.766182804713196219e-02
1.993999999999999995e+00 8.800517977778470058e-02
1.995000000000000107e+00 8.835886011508950477e-02
1.995999999999999996e+00 8.871675285851586545e-02
1.997000000000000108e+00 8.907254931415094223e-02
1.997999999999999998e+00 8.942009007030995993e-02
1.999000000000000110e+00 8.975373334083754095e-02
2.000000000000000000e+00 9.006870521300222587e-02
2.000999999999999890e+00 9.036141529657663873e-02
2.002000000000000224e+00 9.062970315055882131e-02
2.003000000000000114e+00 9.087300823866056865e-02
2.004000000000000004e+00 9.109243383603256305e-02
2.004999999999999893e+00 9.129071780361457111e-02
2.006000000000000227e+00 9.147208711589202568e-02
2.007000000000000117e+00 9.164198799294079323e-02
2.008000000000000007e+00 9.180674503037332401e-02
2.008999999999999897e+00 9.197312719058318986e-02
2.010000000000000231e+00 9.214784169476854248e-02
2.011000000000000121e+00 9.233704089296458639e-02
2.012000000000000011e+00 9.254581526609761966e-02
2.012999999999999901e+00 9.277775434548718447e-02
2.014000000000000234e+00 9.303459308337477807e-02
2.015000000000000124e+00 9.331598193796467045e-02
2.016000000000000014e+00 9.361940510900206014e-02
2.016999999999999904e+00 9.394027345154172537e-02
2.018000000000000238e+00 9.427218449930009625e-02
2.019000000000000128e+00 9.460731907392223861e-02
2.020000000000000018e+00 9.493697611006021719e-02
2.020999999999999908e+00 9.525215770894640555e-02
2.022000000000000242e+00 9.554418310944670645e-02
2.023000000000000131e+00 9.580527706546784761e-02
2.024000000000000021e+00 9.602907058137175045e-02
2.024999999999999911e+00 9.621099723741428911e-02
2.026000000000000245e+00 9.634855012042661815e-02
2.027000000000000135e+00 9.644138669694771182e-02
2.028000000000000025e+00 9.649126228137634709e-02
2.028999999999999915e+00 9.650184012887885743e-02
2.030000000000000249e+00 9.647835058559231514e-02
2.031000000000000139e+00 9.642715796775411241e-02
2.032000000000000028e+00 9.635525899018156093e-02
2.032999999999999918e+00 9.626974934541303319e-02
2.034000000000000252e+00 9.617729862634274984e-02
2.035000000000000142e+00 9.608367958883863580e-02
2.036000000000000032e+00 9.599337289733861356e-02
2.036999999999999922e+00 9.590928893394060073e-02
2.038000000000000256e+00 9.583261424543580709e-02
2.039000000000000146e+00 9.576278582537170458e-02
2.040000000000000036e+00 9.569759283286352614e-02
2.040999999999999925e+00 9.563337898250172386e-02
2.042000000000000259e+00 9.556531663515753505e-02
2.043000000000000149e+00 9.548776538037570538e-02
2.044000000000000039e+00 9.539462031483066096e-02
2.044999999999999929e+00 9.527968705114431280e-02
2.046000000000000263e+00 9.513702995174040666e-02
2.047000000000000153e+00 9.496129060059239901e-02
2.048000000000000043e+00 9.474794413131693016e-02
2.048999999999999932e+00 9.449353509669110307e-02
2.049999999999999822e+00 9.419583286116792187e-02
2.051000000000000156e+00 9.385394984521813755e-02
2.052000000000000046e+00 9.346839077877336366e-02
2.052999999999999936e+00 9.304103996284382450e-02
2.053999999999999826e+00 9.257507307392787155e-02
2.055000000000000160e+00 9.207480988194587102e-02
2.056000000000000050e+00 9.154547562453099752e-02
2.056999999999999940e+00 9.099291108800390548e-02
2.057999999999999829e+00 9.042323090086949733e-02
2.059000000000000163e+00 8.984244316337475222e-02
2.060000000000000053e+00 8.925608943853791111e-02
2.060999999999999943e+00 8.866891371383184284e-02
2.061999999999999833e+00 8.808457928073384902e-02
2.063000000000000167e+00 8.750548984271040720e-02
2.064000000000000057e+00 8.693270741869990603e-02
2.064999999999999947e+00 8.636598048443229481e-02
2.065999999999999837e+00 8.580388252369615387e-02
2.067000000000000171e+00 8.524405163052993506e-02
2.068000000000000060e+00 8.468347838417714102e-02
2.068999999999999950e+00 8.411887819730642923e-02
2.069999999999999840e+00 8.354705373689837178e-02
2.071000000000000174e+00 8.296524896168736007e-02
2.072000000000000064e+00 8.237149620686538831e-02
2.072999999999999954e+00 8.176489644200576890e-02
2.073999999999999844e+00 8.114583450559531563e-02
2.075000000000000178e+00 8.051613311020143493e-02
2.076000000000000068e+00 7.987909279043649280e-02
2.076999999999999957e+00 7.923946122480177157e-02
2.077999999999999847e+00 7.860326762717395610e-02
2.079000000000000181e+00 7.797758939995486083e-02
2.080000000000000071e+00 7.737019790235435956e-02
2.080999999999999961e+00 7.678912577020027830e-02
2.081999999999999851e+00 7.624219928478083441e-02
2.083000000000000185e+00 7.573654801227820699e-02
2.084000000000000075e+00 7.527813306567934792e-02
2.084999999999999964e+00 7.487135691387059033e-02
2.085999999999999854e+00 7.451877179759483494e-02
2.087000000000000188e+00 7.422093047508732111e-02
2.088000000000000078e+00 7.397638409267277837e-02
2.088999999999999968e+00 7.378184267310310129e-02
2.089999999999999858e+00 7.363248071501034275e-02
2.091000000000000192e+00 7.352233335919290680e-02
2.092000000000000082e+00 7.344478833683310004e-02
2.092999999999999972e+00 7.339310219867115070e-02
2.093999999999999861e+00 7.336090658765091754e-02
2.095000000000000195e+00 7.334266730483537944e-02
2.096000000000000085e+00 7.333404025682313532e-02
2.096999999999999975e+00 7.333212613027516313e-02
2.097999999999999865e+00 7.333558147979681030e-02
2.099000000000000199e+00 7.334458003886665245e-02
2.100000000000000089e+00 7.336062085191227822e-02
2.100999999999999979e+00 7.338620918861971099e-02
2.101999999999999869e+00 7.342442600093329608e-02
2.103000000000000203e+00 7.347843886215305043e-02
2.104000000000000092e+00 7.355099373556568676e-02
2.104999999999999982e+00 7.364395164737194688e-02
2.105999999999999872e+00 7.375793869011104675e-02
2.107000000000000206e+00 7.389209505829061331e-02
2.108000000000000096e+00 7.404400989347763307e-02
2.108999999999999986e+00 7.420983921334048383e-02
2.109999999999999876e+00 7.438455412854136362e-02
2.111000000000000210e+00 7.456236435589042033e-02
2.112000000000000099e+00 7.473718503191004170e-02
2.112999999999999989e+00 7.490314825649294073e-02
2.113999999999999879e+00 7.505506535851189098e-02
2.115000000000000213e+00 7.518880828290611107e-02
2.116000000000000103e+00 7.530154197317036335e-02
2.116999999999999993e+00 7.539179311565072372e-02
2.117999999999999883e+00 7.545935795056492312e-02
2.119000000000000217e+00 7.550507420114911661e-02
2.120000000000000107e+00 7.553050085185385176e-02
2.120999999999999996e+00 7.553757943941327713e-02
2.121999999999999886e+00 7.552831612722252230e-02
2.123000000000000220e+00 7.550453240102097952e-02
2.124000000000000110e+00 7.546775344328020274e-02
2.125000000000000000e+00 7.541920150146300128e-02
2.125999999999999890e+00 7.535988549513336632e-02
2.127000000000000224e+00 7.529076045057642164e-02
2.128000000000000114e+00 7.521290975343677965e-02
2.129000000000000004e+00 7.512772567050028660e-02
2.129999999999999893e+00 7.503703792277437168e-02
2.131000000000000227e+00 7.494320108460947316e-02
2.132000000000000117e+00 7.484914292278141423e-02
2.133000000000000007e+00 7.475832364151384357e-02
2.133999999999999897e+00 7.467469764870639237e-02
2.135000000000000231e+00 7.460259661208151760e-02
2.136000000000000121e+00 7.454659972101593257e-02
2.137000000000000011e+00 7.451134814654648830e-02
2.137999999999999901e+00 7.450134293896323867e-02
2.139000000000000234e+00 7.452070144894709647e-02
2.140000000000000124e+00 7.457288215684902688e-02
2.141000000000000014e+00 7.466042342422173073e-02
2.141999999999999904e+00 7.478470292694688881e-02
2.143000000000000238e+00 7.494572667302477897e-02
2.144000000000000128e+00 7.514202984529014251e-02
2.145000000000000018e+00 7.537064800164552936e-02
2.145999999999999908e+00 7.562722191794356286e-02
2.147000000000000242e+00 7.590623888617072101e-02
2.148000000000000131e+00 7.620135024701282789e-02
2.149000000000000021e+00 7.650578444744629558e-02
2.149999999999999911e+00 7.681279593871864764e-02
2.151000000000000245e+00 7.711609438188649079e-02
2.152000000000000135e+00 7.741024245237201895e-02
2.153000000000000025e+00 7.769090556248274548e-02
2.153999999999999915e+00 7.795500794627871488e-02
2.155000000000000249e+00 7.820077190989555005e-02
2.156000000000000139e+00 7.842759621948183768e-02
2.157000000000000028e+00 7.863583246132774263e-02
2.157999999999999918e+00 7.882652135051795850e-02
2.159000000000000252e+00 7.900105432369654290e-02
2.160000000000000142e+00 7.916087778159323907e-02
2.161000000000000032e+00 7.930719085261875301e-02
2.161999999999999922e+00 7.944071493248175408e-02
2.163000000000000256e+00 7.956152597934620929e-02
2.164000000000000146e+00 7.966896291776323635e-02
2.165000000000000036e+00 7.976161438492102018e-02
2.165999999999999925e+00 7.983737814001157229e-02
2.167000000000000259e+00 7.989359854391028803e-02
2.168000000000000149e+00 7.992726719975304372e-02
2.169000000000000039e+00 7.993525858802928707e-02
2.169999999999999929e+00 7.991461123102525099e-02
2.171000000000000263e+00 7.986279173235719120e-02
2.172000000000000153e+00 7.977792220751503405e-02
2.173000000000000043e+00 7.965896058093667464e-02
2.173999999999999932e+00 7.950578339463020006e-02
2.175000000000000266e+00 7.931918351270221546e-02
2.176000000000000156e+00 7.910077061763826078e-02
2.177000000000000046e+00 7.885277924156865181e-02
2.177999999999999936e+00 7.857781766216904995e-02
2.178999999999999826e+00 7.827859159687657054e-02
2.180000000000000160e+00 7.795761784795797456e-02
2.181000000000000050e+00 7.761699775167300863e-02
2.181999999999999940e+00 7.725824538929683405e-02
2.182999999999999829e+00 7.688219034377823113e-02
2.184000000000000163e+00 7.648901225226814593e-02
2.185000000000000053e+00 7.607833563975202606e-02
2.185999999999999943e+00 7.564939696577599459e-02
2.186999999999999833e+00 7.520129183265897299e-02
2.188000000000000167e+00 7.473323510561083460e-02
2.189000000000000057e+00 7.424482576625310304e-02
2.189999999999999947e+00 7.373628169944651534e-02
2.190999999999999837e+00 7.320861494636976552e-02
2.192000000000000171e+00 7.266372945543450590e-02
2.193000000000000060e+00 7.210442481063772391e-02
2.193999999999999950e+00 7.153429261336824441e-02
2.194999999999999840e+00 7.095757347001101223e-02
2.196000000000000174e+00 7.037891093774159557e-02
2.197000000000000064e+00 6.980310276330195518e-02
2.197999999999999954e+00 6.923484585571230976e-02
2.198999999999999844e+00 6.867850971850383845e-02
2.200000000000000178e+00 6.813795877897928233e-02
2.201000000000000068e+00 6.761641848618324402e-02
2.201999999999999957e+00 6.711642881889585965e-02
2.202999999999999847e+00 6.663981747258719557e-02
2.204000000000000181e+00 6.618772793966457013e-02
2.205000000000000071e+00 6.576067093526434537e-02
2.205999999999999961e+00 6.535858576520311991e-02
2.206999999999999851e+00 6.498092433977023519e-02
2.208000000000000185e+00 6.462674631833373318e-02
2.209000000000000075e+00 6.429484339192173548e-02
2.209999999999999964e+00 6.398386758173037203e-02
2.210999999999999854e+00 6.369251586700420964e-02
2.212000000000000188e+00 6.341969169776105753e-02
2.213000000000000078e+00 6.316470020091810578e-02
2.213999999999999968e+00 6.292739542593892010e-02
2.214999999999999858e+00 6.270828862168931206e-02
2.216000000000000192e+00 6.250854034950974192e-02
2.217000000000000082e+00 6.232989834682176739e-02
2.217999999999999972e+00 6.217451159225469842e-02
2.218999999999999861e+00 6.204468779534558914e-02
2.220000000000000195e+00 6.194261493595006052e-02
2.221000000000000085e+00 6.187008549127931412e-02
2.221999999999999975e+00 6.182828574645073821e-02
2.222999999999999865e+00 6.181766411374293307e-02
2.224000000000000199e+00 6.183793562358864959e-02
2.225000000000000089e+00 6.188818450142814787e-02
2.225999999999999979e+00 6.196706786428764213e-02
2.226999999999999869e+00 6.207307514791340214e-02
2.228000000000000203e+00 6.220481564124465818e-02
2.229000000000000092e+00 6.236124535412368441e-02
2.229999999999999982e+00 6.254182887347733977e-02
2.230999999999999872e+00 6.274658174794126020e-02
2.232000000000000206e+00 6.297601532405734670e-02
2.233000000000000096e+00 6.323093324500436707e-02
2.233999999999999986e+00 6.351215988504517462e-02
2.234999999999999876e+00 6.382021223599403104e-02
2.236000000000000210e+00 6.415496669917637729e-02
2.237000000000000099e+00 6.451534989468044046e-02
2.237999999999999989e+00 6.489913285383015762e-02
2.238999999999999879e+00 6.530282636145917641e-02
2.240000000000000213e+00 6.572168882346363095e-02
2.241000000000000103e+00 6.614987073952843799e-02
2.241999999999999993e+00 6.658065928580848836e-02
2.242999999999999883e+00 6.700681002983570334e-02
2.244000000000000217e+00 6.742090759970047198e-02
2.245000000000000107e+00 6.781574577733870401e-02
2.245999999999999996e+00 6.818467365975611205e-02
2.246999999999999886e+00 6.852189155377641505e-02
2.248000000000000220e+00 6.882271403737275084e-02
2.249000000000000110e+00 6.908371999102462524e-02
2.250000000000000000e+00 6.930289076833925921e-02
2.250999999999999890e+00 6.947965033513774091e-02
2.252000000000000224e+00 6.961486206983324987e-02
2.253000000000000114e+00 6.971075457822281662e-02
2.254000000000000004e+00 6.977075670457738577e-02
2.254999999999999893e+00 6.979927897254990798e-02
2.256000000000000227e+00 6.980139922074060643e-02
2.257000000000000117e+00 6.978252334475296137e-02
2.258000000000000007e+00 6.974799146261359550e-02
2.258999999999999897e+00 6.970272100053717668e-02
2.260000000000000231e+00 6.965089344112238012e-02
2.261000000000000121e+00 6.959572473443061125e-02
2.262000000000000011e+00 6.953934280623506881e-02
2.262999999999999901e+00 6.948277320713627803e-02
2.264000000000000234e+00 6.942602236338796251e-02
2.265000000000000124e+00 6.936823941312070252e-02
2.266000000000000014e+00 6.930793117258673974e-02
2.266999999999999904e+00 6.924319469719446285e-02
2.268000000000000238e+00 6.917192060926592723e-02
2.269000000000000128e+00 6.909200771552562181e-02
2.270000000000000018e+00 6.900154194890310844e-02
2.270999999999999908e+00 6.889892930693955475e-02
2.272000000000000242e+00 6.878301511200311802e-02
2.273000000000000131e+00 6.865317844094105670e-02
2.274000000000000021e+00 6.850939562161785512e-02
2.274999999999999911e+00 6.835227127037055150e-02
2.276000000000000245e+00 6.818301901754067473e-02
2.277000000000000135e+00 6.800342884414635469e-02
2.278000000000000025e+00 6.781575552071647528e-02
2.278999999999999915e+00 6.762254901516465133e-02
2.280000000000000249e+00 6.742645135312738680e-02
2.281000000000000139e+00 6.722996684621396213e-02
2.282000000000000028e+00 6.703520458433610829e-02
2.282999999999999918e+00 6.684366193700710945e-02
2.284000000000000252e+00 6.665604251663197199e-02
2.285000000000000142e+00 6.647214179284037516e-02
2.286000000000000032e+00 6.629083503327048987e-02
2.286999999999999922e+00 6.611013825077852180e-02
2.288000000000000256e+00 6.592736385038280855e-02
2.289000000000000146e+00 6.573936017196112258e-02
2.290000000000000036e+00 6.554277192327417900e-02
2.290999999999999925e+00 6.533434094105723677e-02
2.292000000000000259e+00 6.511118611076838203e-02
2.293000000000000149e+00 6.487105492176434285e-02
2.294000000000000039e+00 6.461250144065126821e-02
2.294999999999999929e+00 6.433499176070431314e-02
2.296000000000000263e+00 6.403892787410805920e-02
2.297000000000000153e+00 6.372558670182230933e-02
2.298000000000000043e+00 6.339695719457406897e-02
2.298999999999999932e+00 6.305556386603808350e-02
2.300000000000000266e+00 6.270424929045266549e-02
2.301000000000000156e+00 6.234594204763869302e-02
2.302000000000000046e+00 6.198349171790466794e-02
2.302999999999999936e+00 6.161952960688643621e-02
2.304000000000000270e+00 6.125635782183639494e-02
2.305000000000000160e+00 6.089593823713897180e-02
2.306000000000000050e+00 6.053990191999174264e-02
2.306999999999999940e+00 6.018958731981408766e-02
2.307999999999999829e+00 5.984609232612906476e-02
2.309000000000000163e+00 5.951034513085062816e-02
2.310000000000000053e+00 5.918314236689035945e-02
2.310999999999999943e+00 5.886518765293021621e-02
2.311999999999999833e+00 5.855711514081163305e-02
2.313000000000000167e+00 5.825949482646950589e-02
2.314000000000000057e+00 5.797283969382591856e-02
2.314999999999999947e+00 5.769761511758446371e-02
2.315999999999999837e+00 5.743425855753885034e-02
2.317000000000000171e+00 5.718322080786021611e-02
2.318000000000000060e+00 5.694500179511206156e-02
2.318999999999999950e+00 5.672019028805983659e-02
2.319999999999999840e+00 5.650950320215179096e-02
2.321000000000000174e+00 5.631376957423110674e-02
2.322000000000000064e+00 5.613389548853604805e-02
2.322999999999999954e+00 5.597077073324144975e-02
2.323999999999999844e+00 5.582513931090980763e-02
2.325000000000000178e+00 5.569742634521969438e-02
2.326000000000000068e+00 5.558759296186057547e-02
2.326999999999999957e+00 5.549498599566941859e-02
2.327999999999999847e+00 5.541822809486959128e-02
2.329000000000000181e+00 5.535521161993517403e-02
2.330000000000000071e+00 5.530312824840429714e-02
2.330999999999999961e+00 5.525862323011326849e-02
2.331999999999999851e+00 5.521800883561942680e-02
2.333000000000000185e+00 5.517754709331233742e-02
2.334000000000000075e+00 5.513377890127608982e-02
2.334999999999999964e+00 5.508386837214625936e-02
2.335999999999999854e+00 5.502591996154872905e-02
2.337000000000000188e+00 5.495924272904998548e-02
2.338000000000000078e+00 5.488453616346052055e-02
2.338999999999999968e+00 5.480395579812934181e-02
2.339999999999999858e+00 5.472103678437183205e-02
2.341000000000000192e+00 5.464051325309399187e-02
2.342000000000000082e+00 5.456799497601917681e-02
2.342999999999999972e+00 5.450954772842110663e-02
2.343999999999999861e+00 5.447121274253614864e-02
2.345000000000000195e+00 5.445851691324864186e-02
2.346000000000000085e+00 5.447597258568651762e-02
2.346999999999999975e+00 5.452665886756950797e-02
2.347999999999999865e+00 5.461189862998315492e-02
2.349000000000000199e+00 5.473104004873259598e-02
2.350000000000000089e+00 5.488138314639752491e-02
2.350999999999999979e+00 5.505825924555766970e-02
2.351999999999999869e+00 5.525524844604891989e-02
2.353000000000000203e+00 5.546452580104817287e-02
2.354000000000000092e+00 5.567732098546466363e-02
2.354999999999999982e+00 5.588443261954743890e-02
2.355999999999999872e+00 5.607677870749343263e-02
2.357000000000000206e+00 5.624594263725450627e-02
2.358000000000000096e+00 5.638464877450349855e-02
2.358999999999999986e+00 5.648716131851198863e-02
2.359999999999999876e+00 5.654958762896990232e-02
2.361000000000000210e+00 5.657003617079011532e-02
2.362000000000000099e+00 5.654863713457867341e-02
2.362999999999999989e+00 5.648744648403590529e-02
2.363999999999999879e+00 5.639022663154875936e-02
2.365000000000000213e+00 5.626212527904576877e-02
2.366000000000000103e+00 5.610930384774189678e-02
2.366999999999999993e+00 5.593850612786029075e-02
2.367999999999999883e+00 5.575661284739221596e-02
2.369000000000000217e+00 5.557024830653330139e-02
2.370000000000000107e+00 5.538541800991721858e-02
2.370999999999999996e+00 5.520723575759801938e-02
2.371999999999999886e+00 5.503973591714149405e-02
2.373000000000000220e+00 5.488579256209098756e-02
2.374000000000000110e+00 5.474715440838560931e-02
2.375000000000000000e+00 5.462456486815710915e-02
2.375999999999999890e+00 5.451797214087882038e-02
2.377000000000000224e+00 5.442680877985803939e-02
2.378000000000000114e+00 5.435028769513946395e-02
2.379000000000000004e+00 5.428772112651818194e-02
2.379999999999999893e+00 5.423879993322920645e-02
2.381000000000000227e+00 5.420379484593344788e-02
2.382000000000000117e+00 5.418369544549814926e-02
2.383000000000000007e+00 5.418021094018591471e-02
2.383999999999999897e+00 5.419565860727774964e-02
2.385000000000000231e+00 5.423276526335305686e-02
2.386000000000000121e+00 5.429435258540865616e-02
2.387000000000000011e+00 5.438296952286381103e-02
2.387999999999999901e+00 5.450050046131502818e-02
2.389000000000000234e+00 5.464781216705071054e-02
2.390000000000000124e+00 5.482447944100950904e-02
2.391000000000000014e+00 5.502859686786927551e-02
2.391999999999999904e+00 5.525673425265627270e-02
2.393000000000000238e+00 5.550401817169695745e-02
2.394000000000000128e+00 5.576435878925650735e-02
2.395000000000000018e+00 5.603077218450193409e-02
2.395999999999999908e+00 5.629580361535418964e-02
2.397000000000000242e+00 5.655199439187588023e-02
2.398000000000000131e+00 5.679236644188777328e-02
2.399000000000000021e+00 5.701088764501528738e-02
2.399999999999999911e+00 5.720287856578017138e-02
2.401000000000000245e+00 5.736536113448429536e-02
2.402000000000000135e+00 5.749725676878315872e-02
2.403000000000000025e+00 5.759949594958222591e-02
2.403999999999999915e+00 5.767496164364564748e-02
2.405000000000000249e+00 5.772828022257166236e-02
2.406000000000000139e+00 5.776546659411117834e-02
2.407000000000000028e+00 5.779345309617237719e-02
2.407999999999999918e+00 5.781951278381002035e-02
2.409000000000000252e+00 5.785065452809255715e-02
2.410000000000000142e+00 5.789301446112216087e-02
2.411000000000000032e+00 5.795132842626469355e-02
2.411999999999999922e+00 5.802850380565277577e-02
2.413000000000000256e+00 5.812536634018287962e-02
2.414000000000000146e+00 5.824057507391220551e-02
2.415000000000000036e+00 5.837073098587645253e-02
2.415999999999999925e+00 5.851065957826494246e-02
2.417000000000000259e+00 5.865383477830427017e-02
2.418000000000000149e+00 5.879290206823064441e-02
2.419000000000000039e+00 5.892029045727194270e-02
2.419999999999999929e+00 5.902882859875673016e-02
2.421000000000000263e+00 5.911233177554395951e-02
2.422000000000000153e+00 5.916613074203593003e-02
2.423000000000000043e+00 5.918746929072214030e-02
2.423999999999999932e+00 5.917578007330173001e-02
2.425000000000000266e+00 5.913278106860956479e-02
2.426000000000000156e+00 5.906237201761841554e-02
2.427000000000000046e+00 5.897038600903496686e-02
2.427999999999999936e+00 5.886417427195396457e-02
2.429000000000000270e+00 5.875206914182155155e-02
2.430000000000000160e+00 5.864280135248077508e-02
2.431000000000000050e+00 5.854486714563348487e-02
2.431999999999999940e+00 5.846594653427058391e-02
2.432999999999999829e+00 5.841238603609203578e-02
2.434000000000000163e+00 5.838878958097263455e-02
2.435000000000000053e+00 5.839774562816666542e-02
2.435999999999999943e+00 5.843968523572864310e-02
2.436999999999999833e+00 5.851287447574852335e-02
2.438000000000000167e+00 5.861355736077498296e-02
2.439000000000000057e+00 5.873619635006275402e-02
2.439999999999999947e+00 5.887381514606748745e-02
2.440999999999999837e+00 5.901843377553569331e-02
2.442000000000000171e+00 5.916154066423567892e-02
2.443000000000000060e+00 5.929460516724718161e-02
2.443999999999999950e+00 5.940959042844915633e-02
2.444999999999999840e+00 5.949945047405874599e-02
2.446000000000000174e+00 5.955854793302319677e-02
2.447000000000000064e+00 5.958300427064368299e-02
2.447999999999999954e+00 5.957090608929112296e-02
2.448999999999999844e+00 5.952237278667800446e-02
2.450000000000000178e+00 5.943946501020750534e-02
2.451000000000000068e+00 5.932592955588524702e-02
2.451999999999999957e+00 5.918682148053067138e-02
2.452999999999999847e+00 5.902801215363302767e-02
2.454000000000000181e+00 5.885564996992388720e-02
2.455000000000000071e+00 5.867561775930550672e-02
2.455999999999999961e+00 5.849303377237369261e-02
2.456999999999999851e+00 5.831186348679684439e-02
2.458000000000000185e+00 5.813466301307158857e-02
2.459000000000000075e+00 5.796246263538321758e-02
2.459999999999999964e+00 5.779482449502533481e-02
2.460999999999999854e+00 5.763001922982964598e-02
2.462000000000000188e+00 5.746528388317893865e-02
2.463000000000000078e+00 5.729715538647987133e-02
2.463999999999999968e+00 5.712177673822589619e-02
2.464999999999999858e+00 5.693518322459232422e-02
2.466000000000000192e+00 5.673355053285951410e-02
2.467000000000000082e+00 5.651337100386959189e-02
2.467999999999999972e+00 5.627159172290013833e-02
2.468999999999999861e+00 5.600572993828985963e-02
2.470000000000000195e+00 5.571399374475138888e-02
2.471000000000000085e+00 5.539539994800445066e-02
2.471999999999999975e+00 5.504989675125845222e-02
2.472999999999999865e+00 5.467850981227838358e-02
2.474000000000000199e+00 5.428343539216791414e-02
2.475000000000000089e+00 5.386808757064794062e-02
2.475999999999999979e+00 5.343707379388273893e-02
2.476999999999999869e+00 5.299609862498353557e-02
2.478000000000000203e+00 5.255174263625948805e-02
2.479000000000000092e+00 5.211119890701441243e-02
2.479999999999999982e+00 5.168193405127920192e-02
2.480999999999999872e+00 5.127133697274705026e-02
2.482000000000000206e+00 5.088637985718640067e-02
2.483000000000000096e+00 5.053329754203835650e-02
2.483999999999999986e+00 5.021734811296659634e-02
2.484999999999999876e+00 4.994263319432504927e-02
2.486000000000000210e+00 4.971198691075711523e-02
2.487000000000000099e+00 4.952692969469535411e-02
2.487999999999999989e+00 4.938769554086152452e-02
2.488999999999999879e+00 4.929327883161809670e-02
2.490000000000000213e+00 4.924152958356937948e-02
2.491000000000000103e+00 4.922926410311209700e-02
2.491999999999999993e+00 4.925240505341842157e-02
2.492999999999999883e+00 4.930613185504186674e-02
2.494000000000000217e+00 4.938507986350284401e-02
2.495000000000000107e+00 4.948354134717210251e-02
2.495999999999999996e+00 4.959569915308118665e-02
2.496999999999999886e+00 4.971586202639985408e-02
2.498000000000000220e+00 4.983867945076268791e-02
2.499000000000000110e+00 4.995934155938082377e-02
2.500000000000000000e+00 5.007372366102615796e-02
2.500999999999999890e+00 5.017851060889557541e-02
2.502000000000000224e+00 5.027123377530586662e-02
2.503000000000000114e+00 5.035029143289454501e-02
2.504000000000000004e+00 5.041490519314865276e-02
2.504999999999999893e+00 5.046502808374490889e-02
2.506000000000000227e+00 5.050123671771519079e-02
2.507000000000000117e+00 5.052454892035013190e-02
2.508000000000000007e+00 5.053622712095891256e-02
2.508999999999999897e+00 5.053752681061263186e-02
2.510000000000000231e+00 5.052946327755782063e-02
2.511000000000000121e+00 5.051256631881364395e-02
2.512000000000000011e+00 5.048669239630738936e-02
2.512999999999999901e+00 5.045090974211273449e-02
2.514000000000000234e+00 5.040348032701782305e-02
2.515000000000000124e+00 5.034197046016980481e-02
2.516000000000000014e+00 5.026346226091761571e-02
2.516999999999999904e+00 5.016485531606054010e-02
2.518000000000000238e+00 5.004323761922200436e-02
2.519000000000000128e+00 4.989625090807829622e-02
2.520000000000000018e+00 4.972242318137555517e-02
2.520999999999999908e+00 4.952142218517467664e-02
2.522000000000000242e+00 4.929417687108111207e-02
2.523000000000000131e+00 4.904288421840045237e-02
2.524000000000000021e+00 4.877088526687554937e-02
2.524999999999999911e+00 4.848245399186993515e-02
2.526000000000000245e+00 4.818247253860284685e-02
2.527000000000000135e+00 4.787610169701120300e-02
2.528000000000000025e+00 4.756843237346215780e-02
2.528999999999999915e+00 4.726415872301033272e-02
2.530000000000000249e+00 4.696731742047298430e-02
2.531000000000000139e+00 4.668107826385767961e-02
2.532000000000000028e+00 4.640762477898838223e-02
2.532999999999999918e+00 4.614811222468931384e-02
2.534000000000000252e+00 4.590269318453706060e-02
2.535000000000000142e+00 4.567061267201939778e-02
2.536000000000000032e+00 4.545035299941378032e-02
2.536999999999999922e+00 4.523980957931770380e-02
2.538000000000000256e+00 4.503648919593462169e-02
2.539000000000000146e+00 4.483769984359537580e-02
2.540000000000000036e+00 4.464074595324483974e-02
2.540999999999999925e+00 4.444310167781532345e-02
2.542000000000000259e+00 4.424255272319822796e-02
2.543000000000000149e+00 4.403730713296606647e-02
2.544000000000000039e+00 4.382607194390011202e-02
2.544999999999999929e+00 4.360809615231255043e-02
2.546000000000000263e+00 4.338320190500711410e-02
2.547000000000000153e+00 4.315177565642087931e-02
2.548000000000000043e+00 4.291475576610676718e-02
2.548999999999999932e+00 4.267360393807313745e-02
2.550000000000000266e+00 4.243026344396409744e-02
2.551000000000000156e+00 4.218709876600788833e-02
2.552000000000000046e+00 4.194682127987288400e-02
2.552999999999999936e+00 4.171238306513042060e-02
2.554000000000000270e+00 4.148686044169445225e-02
2.555000000000000160e+00 4.127332269240797935e-02
2.556000000000000050e+00 4.107471034064959226e-02
2.556999999999999940e+00 4.089372610864701330e-02
2.558000000000000274e+00 4.073275255839566011e-02
2.559000000000000163e+00 4.059381054447620818e-02
2.560000000000000053e+00 4.047856853685957712e-02
2.560999999999999943e+00 4.038836968728394539e-02
2.561999999999999833e+00 4.032428524428496863e-02
2.563000000000000167e+00 4.028717923683879099e-02
2.564000000000000057e+00 4.027775807630720045e-02
2.564999999999999947e+00 4.029658041904650434e-02
2.565999999999999837e+00 4.034405192017698205e-02
2.567000000000000171e+00 4.042034790784686249e-02
2.568000000000000060e+00 4.052535351228400695e-02
2.568999999999999950e+00 4.065854038209547328e-02
2.569999999999999840e+00 4.081887756638401255e-02
2.571000000000000174e+00 4.100476157602327837e-02
2.572000000000000064e+00 4.121398714907353183e-02
2.572999999999999954e+00 4.144377150096766743e-02
2.573999999999999844e+00 4.169084116943243962e-02
2.575000000000000178e+00 4.195156891786408493e-02
2.576000000000000068e+00 4.222212918776429430e-02
2.576999999999999957e+00 4.249867399409075486e-02
2.577999999999999847e+00 4.277750037816630685e-02
2.579000000000000181e+00 4.305517572720755221e-02
2.580000000000000071e+00 4.332864798773877757e-02
2.580999999999999961e+00 4.359531189128929007e-02
2.581999999999999851e+00 4.385306886897901574e-02
2.583000000000000185e+00 4.410033331625803216e-02
2.584000000000000075e+00 4.433607581421155491e-02
2.584999999999999964e+00 4.455983444981476138e-02
2.585999999999999854e+00 4.477171968029718119e-02
2.587000000000000188e+00 4.497238981002323055e-02
2.588000000000000078e+00 4.516300096673499243e-02
2.588999999999999968e+00 4.534511879803827805e-02
2.589999999999999858e+00 4.552058907909388441e-02
2.591000000000000192e+00 4.569135828020302881e-02
2.592000000000000082e+00 4.585930538442795079e-02
2.592999999999999972e+00 4.602604482665056951e-02
2.593999999999999861e+00 4.619274422539383640e-02
2.595000000000000195e+00 4.636000488411201603e-02
2.596000000000000085e+00 4.652778322643985609e-02
2.596999999999999975e+00 4.669537002745106913e-02
2.597999999999999865e+00 4.686144664023385309e-02
2.599000000000000199e+00 4.702419446125455371e-02
2.600000000000000089e+00 4.718144911031446620e-02
2.600999999999999979e+00 4.733089074305105171e-02
2.601999999999999869e+00 4.747024068454895607e-02
2.603000000000000203e+00 4.759744932687053065e-02
2.604000000000000092e+00 4.771086354841141963e-02
2.604999999999999982e+00 4.780933904055553046e-02
2.605999999999999872e+00 4.789233078010707301e-02
2.607000000000000206e+00 4.795993560773624542e-02
2.608000000000000096e+00 4.801287641337789736e-02
2.608999999999999986e+00 4.805246149813208190e-02
2.609999999999999876e+00 4.808050186818159377e-02
2.611000000000000210e+00 4.809918183867535613e-02
2.612000000000000099e+00 4.811091191916948284e-02
2.612999999999999989e+00 4.811816521506191019e-02
2.613999999999999879e+00 4.812330020580423556e-02
2.615000000000000213e+00 4.812840006270986681e-02
2.616000000000000103e+00 4.813514605958871956e-02
2.616999999999999993e+00 4.814474501707617649e-02
2.617999999999999883e+00 4.815790722511215094e-02
2.619000000000000217e+00 4.817489031646678133e-02
2.620000000000000107e+00 4.819558667739393815e-02
2.620999999999999996e+00 4.821967392120590085e-02
2.621999999999999886e+00 4.824674440425912036e-02
2.623000000000000220e+00 4.827644228626666589e-02
2.624000000000000110e+00 4.830856314939727808e-02
2.625000000000000000e+00 4.834308835704301255e-02
2.625999999999999890e+00 4.838016804120192499e-02
2.627000000000000224e+00 4.842006756530279482e-02
2.628000000000000114e+00 4.846307089805177576e-02
2.629000000000000004e+00 4.850938557731680756e-02
2.629999999999999893e+00 4.855905043826268253e-02
2.631000000000000227e+00 4.861187249914365738e-02
2.632000000000000117e+00 4.866740029872870799e-02
2.633000000000000007e+00 4.872492688842847836e-02
2.633999999999999897e+00 4.878350038305995923e-02
2.635000000000000231e+00 4.884195864212760585e-02
2.636000000000000121e+00 4.889896541028364296e-02
2.637000000000000011e+00 4.895303407978367216e-02
2.637999999999999901e+00 4.900259366236756065e-02
2.639000000000000234e+00 4.904602957329519397e-02
2.640000000000000124e+00 4.908177044573408532e-02
2.641000000000000014e+00 4.910836551383344906e-02
2.641999999999999904e+00 4.912458140819777469e-02
2.643000000000000238e+00 4.912948505345753059e-02
2.644000000000000128e+00 4.912251158939512363e-02
2.645000000000000018e+00 4.910348712117861003e-02
2.645999999999999908e+00 4.907264730262744096e-02
2.647000000000000242e+00 4.903062015138557467e-02
2.648000000000000131e+00 4.897838111313540521e-02
2.649000000000000021e+00 4.891719570340987561e-02
2.649999999999999911e+00 4.884856322129842165e-02
2.651000000000000245e+00 4.877417099860877070e-02
2.652000000000000135e+00 4.869581253466167409e-02
2.653000000000000025e+00 4.861529641765270637e-02
2.653999999999999915e+00 4.853434955747368967e-02
2.655000000000000249e+00 4.845448532684702714e-02
2.656000000000000139e+00 4.837684746441300171e-02
2.657000000000000028e+00 4.830210982426719202e-02
2.657999999999999918e+00 4.823036487845928921e-02
2.659000000000000252e+00 4.816110328630559406e-02
2.660000000000000142e+00 4.809325997915468026e-02
2.661000000000000032e+00 4.802533888113443700e-02
2.661999999999999922e+00 4.795560528348819657e-02
2.663000000000000256e+00 4.788232509085724870e-02
2.664000000000000146e+00 4.780400776602792418e-02
2.665000000000000036e+00 4.771964106801739741e-02
2.665999999999999925e+00 4.762886073844314200e-02
2.667000000000000259e+00 4.753205936127728043e-02
2.668000000000000149e+00 4.743040405036229312e-02
2.669000000000000039e+00 4.732579815218759117e-02
2.669999999999999929e+00 4.722076545724768204e-02
2.671000000000000263e+00 4.711829435947090250e-02
2.672000000000000153e+00 4.702168111693821873e-02
2.673000000000000043e+00 4.693436920536053075e-02
2.673999999999999932e+00 4.685978615879749648e-02
2.675000000000000266e+00 4.680123272893300934e-02
2.676000000000000156e+00 4.676174543718332466e-02
2.677000000000000046e+00 4.674402188627647253e-02
2.677999999999999936e+00 4.675031466305883815e-02
2.679000000000000270e+00 4.678236235046985547e-02
2.680000000000000160e+00 4.684129455569770173e-02
2.681000000000000050e+00 4.692755800465477772e-02
2.681999999999999940e+00 4.704083952102353083e-02
2.683000000000000274e+00 4.718000898633913781e-02
2.684000000000000163e+00 4.734305630433166545e-02
2.685000000000000053e+00 4.752705538423194348e-02
2.685999999999999943e+00 4.772815610015943705e-02
2.687000000000000277e+00 4.794161691470236880e-02
2.688000000000000167e+00 4.816186962770645230e-02
2.689000000000000057e+00 4.838265920622120825e-02
2.689999999999999947e+00 4.859720614390972832e-02
2.690999999999999837e+00 4.879843563016780100e-02
2.692000000000000171e+00 4.897923191122889597e-02
2.693000000000000060e+00 4.913270358070008503e-02
2.693999999999999950e+00 4.925244102214106773e-02
2.694999999999999840e+00 4.933274730900798904e-02
2.696000000000000174e+00 4.936883934170790272e-02
2.697000000000000064e+00 4.935698135386020619e-02
2.697999999999999954e+00 4.929461931973698474e-02
2.698999999999999844e+00 4.918044337760025392e-02
2.700000000000000178e+00 4.901439762828836699e-02
2.701000000000000068e+00 4.879769417055263014e-02
2.701999999999999957e+00 4.853275061792250433e-02
2.702999999999999847e+00 4.822311886557500982e-02
2.704000000000000181e+00 4.787336859378475001e-02
2.705000000000000071e+00 4.748893331229238346e-02
2.705999999999999961e+00 4.707595862587039826e-02
2.706999999999999851e+00 4.664112115399336733e-02
2.708000000000000185e+00 4.619145387375279271e-02
2.709000000000000075e+00 4.573418139406545263e-02
2.709999999999999964e+00 4.527659825199684129e-02
2.710999999999999854e+00 4.482592826630595745e-02
2.712000000000000188e+00 4.438921559367909470e-02
2.713000000000000078e+00 4.397319841890484637e-02
2.713999999999999968e+00 4.358416929248854627e-02
2.714999999999999858e+00 4.322782005900029090e-02
2.716000000000000192e+00 4.290903136542871532e-02
2.717000000000000082e+00 4.263169232281481535e-02
2.717999999999999972e+00 4.239848244971710506e-02
2.718999999999999861e+00 4.221070400583042115e-02
2.720000000000000195e+00 4.206817393178539227e-02
2.721000000000000085e+00 4.196918218083480617e-02
2.721999999999999975e+00 4.191054916781309508e-02
2.722999999999999865e+00 4.188778165609795268e-02
2.724000000000000199e+00 4.189531208391240880e-02
2.725000000000000089e+00 4.192683057570031208e-02
2.725999999999999979e+00 4.197564316371528437e-02
2.726999999999999869e+00 4.203504974161038910e-02
2.728000000000000203e+00 4.209869781598207794e-02
2.729000000000000092e+00 4.216089489307218996e-02
2.729999999999999982e+00 4.221685728162431761e-02
2.730999999999999872e+00 4.226284095661066859e-02
2.732000000000000206e+00 4.229623207761922660e-02
2.733000000000000096e+00 4.231553516772553619e-02
2.733999999999999986e+00 4.232031526807410876e-02
2.734999999999999876e+00 4.231109233234669337e-02
2.736000000000000210e+00 4.228919783153260725e-02
2.737000000000000099e+00 4.225660169393584409e-02
2.737999999999999989e+00 4.221574826211075410e-02
2.738999999999999879e+00 4.216931883008402659e-02
2.740000000000000213e+00 4.212001393019620260e-02
2.741000000000000103e+00 4.207029458828025897e-02
2.741999999999999993e+00 4.202210773942234578e-02
2.742999999999999883e+00 4.197661447014812419e-02
2.744000000000000217e+00 4.193395910406617910e-02
2.745000000000000107e+00 4.189308254640035367e-02
2.745999999999999996e+00 4.185162882189856492e-02
2.746999999999999886e+00 4.180596932929060705e-02
2.748000000000000220e+00 4.175134031386426581e-02
2.749000000000000110e+00 4.168211976045178152e-02
2.750000000000000000e+00 4.159219091001093577e-02
2.750999999999999890e+00 4.147539673669950466e-02
2.752000000000000224e+00 4.132602009624584960e-02
2.753000000000000114e+00 4.113925622355958656e-02
2.754000000000000004e+00 4.091161992460996821e-02
2.754999999999999893e+00 4.064125660789626865e-02
2.756000000000000227e+00 4.032815911056294306e-02
2.757000000000000117e+00 3.997423740727310687e-02
2.758000000000000007e+00 3.958325870389959450e-02
2.758999999999999897e+00 3.916068000966131668e-02
2.760000000000000231e+00 3.871336594408324866e-02
2.761000000000000121e+00 3.824920911823943837e-02
2.762000000000000011e+00 3.777669868872938347e-02
2.762999999999999901e+00 3.730445102247207517e-02
2.764000000000000234e+00 3.684073336826822198e-02
2.765000000000000124e+00 3.639301689949955149e-02
2.766000000000000014e+00 3.596758519220090433e-02
2.766999999999999904e+00 3.556926513889558522e-02
2.768000000000000238e+00 3.520124882451478032e-02
2.769000000000000128e+00 3.486506099599220865e-02
2.770000000000000018e+00 3.456069030179247797e-02
2.770999999999999908e+00 3.428682654277218078e-02
2.772000000000000242e+00 3.404120848115547299e-02
2.773000000000000131e+00 3.382106544856767344e-02
2.774000000000000021e+00 3.362357462660730406e-02
2.774999999999999911e+00 3.344631471471525008e-02
2.776000000000000245e+00 3.328765082597809344e-02
2.777000000000000135e+00 3.314702074325421438e-02
2.778000000000000025e+00 3.302512062707334967e-02
2.778999999999999915e+00 3.292390804593448017e-02
2.780000000000000249e+00 3.284649608522111769e-02
2.781000000000000139e+00 3.279690389159393288e-02
2.782000000000000028e+00 3.277971310366428748e-02
2.782999999999999918e+00 3.279967654675382954e-02
2.784000000000000252e+00 3.286130109645174491e-02
2.785000000000000142e+00 3.296845236588181322e-02
2.786000000000000032e+00 3.312402604106899628e-02
2.786999999999999922e+00 3.332967906113255829e-02
2.788000000000000256e+00 3.358567505828051469e-02
2.789000000000000146e+00 3.389080961276423609e-02
2.790000000000000036e+00 3.424243052580920599e-02
2.790999999999999925e+00 3.463652568605806586e-02
2.792000000000000259e+00 3.506787577918088483e-02
2.793000000000000149e+00 3.553026858995230602e-02
2.794000000000000039e+00 3.601673785943315664e-02
2.794999999999999929e+00 3.651984551402213258e-02
2.796000000000000263e+00 3.703198906547375269e-02
2.797000000000000153e+00 3.754570546961263217e-02
2.798000000000000043e+00 3.805399349087846411e-02
2.798999999999999932e+00 3.855060159495971028e-02
2.800000000000000266e+00 3.903028697427630284e-02
2.801000000000000156e+00 3.948903043889512993e-02
2.802000000000000046e+00 3.992415689466458084e-02
2.802999999999999936e+00 4.033439056656198951e-02
2.804000000000000270e+00 4.071980091279662345e-02
2.805000000000000160e+00 4.108165449660203944e-02
2.806000000000000050e+00 4.142218471670590374e-02
2.806999999999999940e+00 4.174429979674484231e-02
2.808000000000000274e+00 4.205122512899025361e-02
2.809000000000000163e+00 4.234614761933554183e-02
2.810000000000000053e+00 4.263187126423127749e-02
2.810999999999999943e+00 4.291052219210340912e-02
2.812000000000000277e+00 4.318332026055576867e-02
2.813000000000000167e+00 4.345044978692213372e-02
2.814000000000000057e+00 4.371102628651911404e-02
2.814999999999999947e+00 4.396315769265798229e-02
2.815999999999999837e+00 4.420410025032452117e-02
2.817000000000000171e+00 4.443047092318081620e-02
2.818000000000000060e+00 4.463856829668929466e-02
2.818999999999999950e+00 4.482467678460685945e-02
2.819999999999999840e+00 4.498541017046637364e-02
2.821000000000000174e+00 4.511804562611437808e-02
2.822000000000000064e+00 4.522080496845923975e-02
2.822999999999999954e+00 4.529308861715376777e-02
2.823999999999999844e+00 4.533560090224675321e-02
2.825000000000000178e+00 4.535039628535882106e-02
2.826000000000000068e+00 4.534080591201303939e-02
2.826999999999999957e+00 4.531123353497931022e-02
2.827999999999999847e+00 4.526687925566175857e-02
2.829000000000000181e+00 4.521338921138660927e-02
2.830000000000000071e+00 4.515643787255289865e-02
2.830999999999999961e+00 4.510135264135381461e-02
2.831999999999999851e+00 4.505274441810162150e-02
2.833000000000000185e+00 4.501424948637672285e-02
2.834000000000000075e+00 4.498833339334183667e-02
2.834999999999999964e+00 4.497625415322558523e-02
2.835999999999999854e+00 4.497811042813069926e-02
2.837000000000000188e+00 4.499299811050509745e-02
2.838000000000000078e+00 4.501924116781481910e-02
2.838999999999999968e+00 4.505467475141657074e-02
2.839999999999999858e+00 4.509690235646646173e-02
2.841000000000000192e+00 4.514353577159825603e-02
2.842000000000000082e+00 4.519236026631485992e-02
2.842999999999999972e+00 4.524144100821753112e-02
2.843999999999999861e+00 4.528913541740955950e-02
2.845000000000000195e+00 4.533405813064383949e-02
2.846000000000000085e+00 4.537502872799127618e-02
2.846999999999999975e+00 4.541099576135294164e-02
2.847999999999999865e+00 4.544098419447383658e-02
2.849000000000000199e+00 4.546408075264236209e-02
2.850000000000000089e+00 4.547943972923602224e-02
2.850999999999999979e+00 4.548630604538903693e-02
2.851999999999999869e+00 4.548404632885407611e-02
2.853000000000000203e+00 4.547212645517975660e-02
2.854000000000000092e+00 4.545008229173784498e-02
2.854999999999999982e+00 4.541741205350895150e-02
2.855999999999999872e+00 4.537348840062081778e-02
2.857000000000000206e+00 4.531744186507276340e-02
2.858000000000000096e+00 4.524808416670203504e-02
2.858999999999999986e+00 4.516388138570720523e-02
2.859999999999999876e+00 4.506301555769619271e-02
2.861000000000000210e+00 4.494351241875627068e-02
2.862000000000000099e+00 4.480339910847246088e-02
2.862999999999999989e+00 4.464090104666308678e-02
2.863999999999999879e+00 4.445463820807926680e-02
2.865000000000000213e+00 4.424378563809290565e-02
2.866000000000000103e+00 4.400818147555094623e-02
2.866999999999999993e+00 4.374837380225619216e-02
2.867999999999999883e+00 4.346560072974858108e-02
2.869000000000000217e+00 4.316172252230140310e-02
2.870000000000000107e+00 4.283909474507237303e-02
2.870999999999999996e+00 4.250040032780899590e-02
2.871999999999999886e+00 4.214847600112217596e-02
2.873000000000000220e+00 4.178613062490687396e-02
2.874000000000000110e+00 4.141597137201881440e-02
2.875000000000000000e+00 4.104027460831764784e-02
2.875999999999999890e+00 4.066089051480892974e-02
2.877000000000000224e+00 4.027920887808963263e-02
2.878000000000000114e+00 3.989621488777544273e-02
2.879000000000000004e+00 3.951258285618684807e-02
2.879999999999999893e+00 3.912881780224622408e-02
2.881000000000000227e+00 3.874542844915368489e-02
2.882000000000000117e+00 3.836305475146968569e-02
2.883000000000000007e+00 3.798261160136275072e-02
2.883999999999999897e+00 3.760533987321475202e-02
2.885000000000000231e+00 3.723280850269219955e-02
2.886000000000000121e+00 3.686684844750211243e-02
2.887000000000000011e+00 3.650943641489907965e-02
2.887999999999999901e+00 3.616256604497476712e-02
2.889000000000000234e+00 3.582809679069344500e-02
2.890000000000000124e+00 3.550765691128306145e-02
2.891000000000000014e+00 3.520257119570824322e-02
2.891999999999999904e+00 3.491387853708664141e-02
2.893000000000000238e+00 3.464239010809268965e-02
2.894000000000000128e+00 3.438879990799852127e-02
2.895000000000000018e+00 3.415382350440940989e-02
2.895999999999999908e+00 3.393834563039824920e-02
2.897000000000000242e+00 3.374352295107846400e-02
2.898000000000000131e+00 3.357085557013369387e-02
2.899000000000000021e+00 3.342217946907614923e-02
2.899999999999999911e+00 3.329958526696785021e-02
2.901000000000000245e+00 3.320526037073957132e-02
2.902000000000000135e+00 3.314129073827744298e-02
2.903000000000000025e+00 3.310941343821848654e-02
2.903999999999999915e+00 3.311077029234120450e-02
2.905000000000000249e+00 3.314571417405943327e-02
2.906000000000000139e+00 3.321367343047137988e-02
2.907000000000000028e+00 3.331311009588166366e-02
2.907999999999999918e+00 3.344155279692674620e-02
2.909000000000000252e+00 3.359574295257011095e-02
2.910000000000000142e+00 3.377183910241283310e-02
2.911000000000000032e+00 3.396565688692466251e-02
2.911999999999999922e+00 3.417292528339170576e-02
2.913000000000000256e+00 3.438951259315220499e-02
2.914000000000000146e+00 3.461163176245361101e-02
2.915000000000000036e+00 3.483597993811947402e-02
2.915999999999999925e+00 3.505985101655843816e-02
2.917000000000000259e+00 3.528119531814089688e-02
2.918000000000000149e+00 3.549867179757752733e-02
2.919000000000000039e+00 3.571167403269582402e-02
2.919999999999999929e+00 3.592032456061426682e-02
2.921000000000000263e+00 3.612546773751326712e-02
2.922000000000000153e+00 3.632860284784715510e-02
2.923000000000000043e+00 3.653179647455233325e-02
2.923999999999999932e+00 3.673756887049912240e-02
2.925000000000000266e+00 3.694873438224067358e-02
2.926000000000000156e+00 3.716823105696236140e-02
2.927000000000000046e+00 3.739892782198181442e-02
2.927999999999999936e+00 3.764346851033702201e-02
2.929000000000000270e+00 3.790411494565945616e-02
2.930000000000000160e+00 3.818261956242015309e-02
2.931000000000000050e+00 3.848014408123306279e-02
2.931999999999999940e+00 3.879718447545877497e-02
2.933000000000000274e+00 3.913353224186924550e-02
2.934000000000000163e+00 3.948824927008327129e-02
2.935000000000000053e+00 3.985968328214806872e-02
2.935999999999999943e+00 4.024551218188050783e-02
2.937000000000000277e+00 4.064279286183659912e-02
2.938000000000000167e+00 4.104808340023147206e-02
2.939000000000000057e+00 4.145756614708730886e-02
2.939999999999999947e+00 4.186721758472856936e-02
2.941000000000000281e+00 4.227299668024730311e-02
2.942000000000000171e+00 4.267101646027877948e-02
2.943000000000000060e+00 4.305773192581953401e-02
2.943999999999999950e+00 4.343010642353152539e-02
2.944999999999999840e+00 4.378574296718315551e-02
2.946000000000000174e+00 4.412300362238421453e-02
2.947000000000000064e+00 4.444105792036780189e-02
2.947999999999999954e+00 4.473989941547133753e-02
2.948999999999999844e+00 4.502030191679561033e-02
2.950000000000000178e+00 4.528370170606633993e-02
2.951000000000000068e+00 4.553206774232305964e-02
2.951999999999999957e+00 4.576772274618988445e-02
2.952999999999999847e+00 4.599313989253335511e-02
2.954000000000000181e+00 4.621076996027902173e-02
2.955000000000000071e+00 4.642288571136088393e-02
2.955999999999999961e+00 4.663145267819530926e-02
2.956999999999999851e+00 4.683803369163142688e-02
2.958000000000000185e+00 4.704374020748827018e-02
2.959000000000000075e+00 4.724921251691462099e-02
2.959999999999999964e+00 4.745459121808393715e-02
2.960999999999999854e+00 4.765954496140138719e-02
2.962000000000000188e+00 4.786328251073189433e-02
2.963000000000000078e+00 4.806460044708367463e-02
2.963999999999999968e+00 4.826197219393652676e-02
2.964999999999999858e+00 4.845365458218332810e-02
2.966000000000000192e+00 4.863784677175173737e-02
2.967000000000000082e+00 4.881286710016320696e-02
2.967999999999999972e+00 4.897734034330395586e-02
2.968999999999999861e+00 4.913038073312671339e-02
2.970000000000000195e+00 4.927172859565078639e-02
2.971000000000000085e+00 4.940181837227480832e-02
2.971999999999999975e+00 4.952180311127638013e-02
2.972999999999999865e+00 4.963346240756002364e-02
2.974000000000000199e+00 4.973901921398000275e-02
2.975000000000000089e+00 4.984093105495369241e-02
2.975999999999999979e+00 4.994156257450264869e-02
2.976999999999999869e+00 5.004286294866999718e-02
2.978000000000000203e+00 5.014601506263445529e-02
2.979000000000000092e+00 5.025112118775905412e-02
2.979999999999999982e+00 5.035693854901544114e-02
2.980999999999999872e+00 5.046071548571107179e-02
2.982000000000000206e+00 5.055814226995284516e-02
2.983000000000000096e+00 5.064345662843813128e-02
2.983999999999999986e+00 5.070968928800080600e-02
2.984999999999999876e+00 5.074906625961581735e-02
2.986000000000000210e+00 5.075354755996010214e-02
2.987000000000000099e+00 5.071544631863907082e-02
2.987999999999999989e+00 5.062811423455280957e-02
2.988999999999999879e+00 5.048656387508798637e-02
2.990000000000000213e+00 5.028799334488896072e-02
2.991000000000000103e+00 5.003217007278234346e-02
2.991999999999999993e+00 4.972156088091845422e-02
2.992999999999999883e+00 4.936124936980011008e-02
2.994000000000000217e+00 4.895858284565031415e-02
2.995000000000000107e+00 4.852262996881032131e-02
2.995999999999999996e+00 4.806348302749370582e-02
2.996999999999999886e+00 4.759148745757305066e-02
2.998000000000000220e+00 4.711644829445704730e-02
2.999000000000000110e+00 4.664694028244345536e-02
3.000000000000000000e+00 4.618974909691602598e-02
3.000999999999999890e+00 4.574948420094695350e-02
3.002000000000000224e+00 4.532839443068736179e-02
3.003000000000000114e+00 4.492639132400671337e-02
3.004000000000000004e+00 4.454124010905348430e-02
3.004999999999999893e+00 4.416894081737042510e-02
3.006000000000000227e+00 4.380420824236264110e-02
3.007000000000000117e+00 4.344104012909213997e-02
3.008000000000000007e+00 4.307329936258375014e-02
3.008999999999999897e+00 4.269528257711361491e-02
3.010000000000000231e+00 4.230221995929306367e-02
3.011000000000000121e+00 4.189068998572446911e-02
3.012000000000000011e+00 4.145887870746887971e-02
3.012999999999999901e+00 4.100673429676358200e-02
3.014000000000000234e+00 4.053594184345028772e-02
3.015000000000000124e+00 4.004981797664210891e-02
3.016000000000000014e+00 3.955305613429396100e-02
3.016999999999999904e+00 3.905140689385148967e-02
3.018000000000000238e+00 3.855129114415237895e-02
3.019000000000000128e+00 3.805939854231799035e-02
3.020000000000000018e+00 3.758228633362068610e-02
3.020999999999999908e+00 3.712597834630697313e-02
3.022000000000000242e+00 3.669564290391872513e-02
3.023000000000000131e+00 3.629530019217625664e-02
3.024000000000000021e+00 3.592761315079351370e-02
3.024999999999999911e+00 3.559375728703344927e-02
3.026000000000000245e+00 3.529339284789066722e-02
3.027000000000000135e+00 3.502475033957585387e-02
3.028000000000000025e+00 3.478481679583829422e-02
3.028999999999999915e+00 3.456961807331260933e-02
3.030000000000000249e+00 3.437462681036584228e-02
3.031000000000000139e+00 3.419522902782638762e-02
3.032000000000000028e+00 3.402721197304065665e-02
3.032999999999999918e+00 3.386723660422748250e-02
3.034000000000000252e+00 3.371321738187786632e-02
3.035000000000000142e+00 3.356456483401222546e-02
3.036000000000000032e+00 3.342228888167379786e-02
3.036999999999999922e+00 3.328888179384424661e-02
3.038000000000000256e+00 3.316805184331662187e-02
3.039000000000000146e+00 3.306429370505468979e-02
3.040000000000000036e+00 3.298239944399317114e-02
3.040999999999999925e+00 3.292688817312473815e-02
3.042000000000000259e+00 3.290153919952785305e-02
3.043000000000000149e+00 3.290896776036087573e-02
3.044000000000000039e+00 3.295035842771983081e-02
3.044999999999999929e+00 3.302534163568762726e-02
3.046000000000000263e+00 3.313202819549348338e-02
3.047000000000000153e+00 3.326718348383859991e-02
3.048000000000000043e+00 3.342650618958907527e-02
3.048999999999999932e+00 3.360501441347069074e-02
3.050000000000000266e+00 3.379744145660332905e-02
3.051000000000000156e+00 3.399867085494645558e-02
3.052000000000000046e+00 3.420412428189874288e-02
3.052999999999999936e+00 3.441012216609660307e-02
3.054000000000000270e+00 3.461413434376941350e-02
3.055000000000000160e+00 3.481492805514578570e-02
3.056000000000000050e+00 3.501263251072590094e-02
3.056999999999999940e+00 3.520865049728562346e-02
3.058000000000000274e+00 3.540547805386402846e-02
3.059000000000000163e+00 3.560640914994976647e-02
3.060000000000000053e+00 3.581516675383657200e-02
3.060999999999999943e+00 3.603547876327180960e-02
3.062000000000000277e+00 3.627064832173249737e-02
3.063000000000000167e+00 3.652313810448999665e-02
3.064000000000000057e+00 3.679420769477187436e-02
3.064999999999999947e+00 3.708365116881234824e-02
3.066000000000000281e+00 3.738968134989242159e-02
3.067000000000000171e+00 3.770891859542784691e-02
3.068000000000000060e+00 3.803654500797321036e-02
3.068999999999999950e+00 3.836659923668482575e-02
3.070000000000000284e+00 3.869236756216379303e-02
3.071000000000000174e+00 3.900686567812086669e-02
3.072000000000000064e+00 3.930335605523553599e-02
3.072999999999999954e+00 3.957583547135436197e-02
3.073999999999999844e+00 3.981948001508274493e-02
3.075000000000000178e+00 4.003098345448033446e-02
3.076000000000000068e+00 4.020876621251629618e-02
3.076999999999999957e+00 4.035301733222594611e-02
3.077999999999999847e+00 4.046559832654892525e-02
3.079000000000000181e+00 4.054977494486746575e-02
3.080000000000000071e+00 4.060984715161175540e-02
3.080999999999999961e+00 4.065068184330735551e-02
3.081999999999999851e+00 4.067722024957347998e-02
3.083000000000000185e+00 4.069399745080574948e-02
3.084000000000000075e+00 4.070472904443173806e-02
3.084999999999999964e+00 4.071200521878372280e-02
3.085999999999999854e+00 4.071711020899109607e-02
3.087000000000000188e+00 4.071998726005772451e-02
3.088000000000000078e+00 4.071932439605143589e-02
3.088999999999999968e+00 4.071277078981436204e-02
3.089999999999999858e+00 4.069723793864393063e-02
3.091000000000000192e+00 4.066928208623769858e-02
3.092000000000000082e+00 4.062547684685586386e-02
3.092999999999999972e+00 4.056280494542679332e-02
3.093999999999999861e+00 4.047900686300627549e-02
3.095000000000000195e+00 4.037285944304282170e-02
3.096000000000000085e+00 4.024437942708360139e-02
3.096999999999999975e+00 4.009488383381131643e-02
3.097999999999999865e+00 3.992697491428188333e-02
3.099000000000000199e+00 3.974439934613376024e-02
3.100000000000000089e+00 3.955178786575052480e-02
3.100999999999999979e+00 3.935432777278495553e-02
3.101999999999999869e+00 3.915739128570371042e-02
3.103000000000000203e+00 3.896608795185575735e-02
3.104000000000000092e+00 3.878489165166923436e-02
3.104999999999999982e+00 3.861731231926144453e-02
3.105999999999999872e+00 3.846562547508917962e-02
3.107000000000000206e+00 3.833075867173289797e-02
3.108000000000000096e+00 3.821228562829528941e-02
3.108999999999999986e+00 3.810856411179021352e-02
3.109999999999999876e+00 3.801696491132544597e-02
3.111000000000000210e+00 3.793419857524465977e-02
3.112000000000000099e+00 3.785669456263048710e-02
3.112999999999999989e+00 3.778099148131707635e-02
3.113999999999999879e+00 3.770408821767089191e-02
3.115000000000000213e+00 3.762373427201946147e-02
3.116000000000000103e+00 3.753865584280304674e-02
3.116999999999999993e+00 3.744866706173104187e-02
3.117999999999999883e+00 3.735469646778949437e-02
3.119000000000000217e+00 3.725871742399370495e-02
3.120000000000000107e+00 3.716360315162776928e-02
3.120999999999999996e+00 3.707289384579869757e-02
3.121999999999999886e+00 3.699051875461600858e-02
3.123000000000000220e+00 3.692049054376752432e-02
3.124000000000000110e+00 3.686655959033244279e-02
3.125000000000000000e+00 3.683189156484208138e-02
3.125999999999999890e+00 3.681876613060409975e-02
3.127000000000000224e+00 3.682833185729540715e-02
3.128000000000000114e+00 3.686042110635817659e-02
3.129000000000000004e+00 3.691348472281195253e-02
3.129999999999999893e+00 3.698462046507567519e-02
3.131000000000000227e+00 3.706972154718256307e-02
3.132000000000000117e+00 3.716371760589044781e-02
3.133000000000000007e+00 3.726092406678923469e-02
3.133999999999999897e+00 3.735544851062606170e-02
3.135000000000000231e+00 3.744158325526573960e-02
3.136000000000000121e+00 3.751420083241340658e-02
3.137000000000000011e+00 3.756908952568773635e-02
3.137999999999999901e+00 3.760316628391267846e-02
3.139000000000000234e+00 3.761459216412071926e-02
3.140000000000000124e+00 3.760277948860311220e-02
3.141000000000000014e+00 3.756828917991397732e-02
3.141999999999999904e+00 3.751262186128765524e-02
3.143000000000000238e+00 3.743798354156618186e-02
3.144000000000000128e+00 3.734701439440017701e-02
3.145000000000000018e+00 3.724251655263219329e-02
3.145999999999999908e+00 3.712721443926113307e-02
3.147000000000000242e+00 3.700354903612852742e-02
3.148000000000000131e+00 3.687354826535628460e-02
3.149000000000000021e+00 3.673876427502020814e-02
3.149999999999999911e+00 3.660025421325742434e-02
3.151000000000000245e+00 3.645864314603967232e-02
3.152000000000000135e+00 3.631423029458861335e-02
3.153000000000000025e+00 3.616711820188763665e-02
3.153999999999999915e+00 3.601737211317671689e-02
3.155000000000000249e+00 3.586514162677027079e-02
3.156000000000000139e+00 3.571080180466655596e-02
3.157000000000000028e+00 3.555502585556816197e-02
3.157999999999999918e+00 3.539882895632763538e-02
3.159000000000000252e+00 3.524357258259690207e-02
3.160000000000000142e+00 3.509094806211592033e-02
3.161000000000000032e+00 3.494291929425785009e-02
3.161999999999999922e+00 3.480168400821614244e-02
3.163000000000000256e+00 3.466961187278590900e-02
3.164000000000000146e+00 3.454919202148591661e-02
3.165000000000000036e+00 3.444298506220114242e-02
3.165999999999999925e+00 3.435354725006133092e-02
3.167000000000000259e+00 3.428337319341706602e-02
3.168000000000000149e+00 3.423482225255605749e-02
3.169000000000000039e+00 3.420999385570176743e-02
3.169999999999999929e+00 3.421062781576398454e-02
3.171000000000000263e+00 3.423793049242306735e-02
3.172000000000000153e+00 3.429243983436836007e-02
3.173000000000000043e+00 3.437386917529967195e-02
3.173999999999999932e+00 3.448096833753717255e-02
3.175000000000000266e+00 3.461142153845778863e-02
3.176000000000000156e+00 3.476182778877492940e-02
3.177000000000000046e+00 3.492770901839807596e-02
3.177999999999999936e+00 3.510364626836811469e-02
3.179000000000000270e+00 3.528346522743179559e-02
3.180000000000000160e+00 3.546049676839575782e-02
3.181000000000000050e+00 3.562790245089840491e-02
3.181999999999999940e+00 3.577903220267356771e-02
3.183000000000000274e+00 3.590776658108618680e-02
3.184000000000000163e+00 3.600884510777478675e-02
3.185000000000000053e+00 3.607816040634426180e-02
3.185999999999999943e+00 3.611296615473292421e-02
3.187000000000000277e+00 3.611201615010473098e-02
3.188000000000000167e+00 3.607560934204100123e-02
3.189000000000000057e+00 3.600555626665433856e-02
3.189999999999999947e+00 3.590506953451841343e-02
3.191000000000000281e+00 3.577860294322827983e-02
3.192000000000000171e+00 3.563159820490244961e-02
3.193000000000000060e+00 3.547023216331326306e-02
3.193999999999999950e+00 3.530111045752960114e-02
3.195000000000000284e+00 3.513097335762212226e-02
3.196000000000000174e+00 3.496639433808478026e-02
3.197000000000000064e+00 3.481353088992282518e-02
3.197999999999999954e+00 3.467790044689267326e-02
3.199000000000000288e+00 3.456422711051283791e-02
3.200000000000000178e+00 3.447630868082530303e-02
3.201000000000000068e+00 3.441694458138038620e-02
3.201999999999999957e+00 3.438791791474997417e-02
3.202999999999999847e+00 3.439000710210904366e-02
3.204000000000000181e+00 3.442304143361162722e-02
3.205000000000000071e+00 3.448599149111868101e-02
3.205999999999999961e+00 3.457710362463187886e-02
3.206999999999999851e+00 3.469406299521670539e-02
3.208000000000000185e+00 3.483420932352168653e-02
3.209000000000000075e+00 3.499476842520408970e-02
3.209999999999999964e+00 3.517305198343915335e-02
3.210999999999999854e+00 3.536666920637408090e-02
3.212000000000000188e+00 3.557366759669108175e-02
3.213000000000000078e+00 3.579260332375495957e-02
3.213999999999999968e+00 3.602252529275765114e-02
3.214999999999999858e+00 3.626289294982625033e-02
3.216000000000000192e+00 3.651338730364622753e-02
3.217000000000000082e+00 3.677367411192179747e-02
3.217999999999999972e+00 3.704313779436378684e-02
3.218999999999999861e+00 3.732059194569783273e-02
3.220000000000000195e+00 3.760405830156714896e-02
3.221000000000000085e+00 3.789060444954221729e-02
3.221999999999999975e+00 3.817626121729577465e-02
3.222999999999999865e+00 3.845608530495257110e-02
3.224000000000000199e+00 3.872433112165413194e-02
3.225000000000000089e+00 3.897472484087378952e-02
3.225999999999999979e+00 3.920086787012148910e-02
3.226999999999999869e+00 3.939664658402862452e-02
3.228000000000000203e+00 3.955666453844890185e-02
3.229000000000000092e+00 3.967665893741939565e-02
3.229999999999999982e+00 3.975382824356256395e-02
3.230999999999999872e+00 3.978705870456983318e-02
3.232000000000000206e+00 3.977703888677065758e-02
3.233000000000000096e+00 3.972625005116153102e-02
3.233999999999999986e+00 3.963881286935380666e-02
3.234999999999999876e+00 3.952021787658731300e-02
3.236000000000000210e+00 3.937697313284575090e-02
3.237000000000000099e+00 3.921615915105327449e-02
3.237999999999999989e+00 3.904496439540032504e-02
3.238999999999999879e+00 3.887021327915166774e-02
3.240000000000000213e+00 3.869794159710406717e-02
3.241000000000000103e+00 3.853306327297383038e-02
3.241999999999999993e+00 3.837913785117076648e-02
3.242999999999999883e+00 3.823825031436921956e-02
3.244000000000000217e+00 3.811103547814810588e-02
3.245000000000000107e+00 3.799680760761207921e-02
3.245999999999999996e+00 3.789380381235093326e-02
3.246999999999999886e+00 3.779944849122388040e-02
3.248000000000000220e+00 3.771067155211636768e-02
3.249000000000000110e+00 3.762418928550140956e-02
3.250000000000000000e+00 3.753675098026236501e-02
3.250999999999999890e+00 3.744531925636238739e-02
3.252000000000000224e+00 3.734721935200482207e-02
3.253000000000000114e+00 3.724021886362231804e-02
3.254000000000000004e+00 3.712257670766405671e-02
3.254999999999999893e+00 3.699308951600414896e-02
3.256000000000000227e+00 3.685112828427321296e-02
3.257000000000000117e+00 3.669665248142835873e-02
3.258000000000000007e+00 3.653022902710326147e-02
3.258999999999999897e+00 3.635303335548753512e-02
3.260000000000000231e+00 3.616680406754816529e-02
3.261000000000000121e+00 3.597378223605696146e-02
3.262000000000000011e+00 3.577658177698565811e-02
3.262999999999999901e+00 3.557805548286994968e-02
3.264000000000000234e+00 3.538111531563942203e-02
3.265000000000000124e+00 3.518855314952410579e-02
3.266000000000000014e+00 3.500285916044257317e-02
3.266999999999999904e+00 3.482607070366997015e-02
3.268000000000000238e+00 3.465963462300410136e-02
3.269000000000000128e+00 3.450433143698778543e-02
3.270000000000000018e+00 3.436021588675366306e-02
3.270999999999999908e+00 3.422662571782725260e-02
3.272000000000000242e+00 3.410219457429692486e-02
3.273000000000000131e+00 3.398494764064555890e-02
3.274000000000000021e+00 3.387241745294318485e-02
3.274999999999999911e+00 3.376178989772123107e-02
3.276000000000000245e+00 3.365011037886425638e-02
3.277000000000000135e+00 3.353447385002939624e-02
3.278000000000000025e+00 3.341223817480674929e-02
3.278999999999999915e+00 3.328120979790740591e-02
3.280000000000000249e+00 3.313980286391188940e-02
3.281000000000000139e+00 3.298716221879657851e-02
3.282000000000000028e+00 3.282319219854550052e-02
3.282999999999999918e+00 3.264853996096968997e-02
3.284000000000000252e+00 3.246451284071112664e-02
3.285000000000000142e+00 3.227292272895884717e-02
3.286000000000000032e+00 3.207590653888049703e-02
3.286999999999999922e+00 3.187572331303752116e-02
3.288000000000000256e+00 3.167456595139814951e-02
3.289000000000000146e+00 3.147440758651919718e-02
3.290000000000000036e+00 3.127689457897209202e-02
3.290999999999999925e+00 3.108331925851902725e-02
3.292000000000000259e+00 3.089466812849013880e-02
3.293000000000000149e+00 3.071171068219026232e-02
3.294000000000000039e+00 3.053514551758039139e-02
3.294999999999999929e+00 3.036575493668464132e-02
3.296000000000000263e+00 3.020453616797928384e-02
3.297000000000000153e+00 3.005280089575078709e-02
3.298000000000000043e+00 2.991222331617582331e-02
3.298999999999999932e+00 2.978476602997725056e-02
3.300000000000000266e+00 2.967258043129742881e-02
3.301000000000000156e+00 2.957777543029069950e-02
3.302000000000000046e+00 2.950216404462293468e-02
3.302999999999999936e+00 2.944695937805885677e-02
3.304000000000000270e+00 2.941247629392600496e-02
3.305000000000000160e+00 2.939785887907769152e-02
3.306000000000000050e+00 2.940089400660723246e-02
3.306999999999999940e+00 2.941794528429772515e-02
3.308000000000000274e+00 2.944403042882569668e-02
3.309000000000000163e+00 2.947305381709153932e-02
3.310000000000000053e+00 2.949820268939231174e-02
3.310999999999999943e+00 2.951243092810907492e-02
3.312000000000000277e+00 2.950903745465623465e-02
3.313000000000000167e+00 2.948224573622574771e-02
3.314000000000000057e+00 2.942771564965482312e-02
3.314999999999999947e+00 2.934295818230920477e-02
3.316000000000000281e+00 2.922758482711857939e-02
3.317000000000000171e+00 2.908336420297611552e-02
3.318000000000000060e+00 2.891409679494116869e-02
3.318999999999999950e+00 2.872534129225561353e-02
3.320000000000000284e+00 2.852395217406068079e-02
3.321000000000000174e+00 2.831755992489171092e-02
3.322000000000000064e+00 2.811401290898819100e-02
3.322999999999999954e+00 2.792082108070744612e-02
3.324000000000000288e+00 2.774466350644571450e-02
3.325000000000000178e+00 2.759100701909975722e-02
3.326000000000000068e+00 2.746383862843115170e-02
3.326999999999999957e+00 2.736549769570057952e-02
3.328000000000000291e+00 2.729668705137595561e-02
3.329000000000000181e+00 2.725655563412949373e-02
3.330000000000000071e+00 2.724290528467633241e-02
3.330999999999999961e+00 2.725248381538435821e-02
3.331999999999999851e+00 2.728134767054854470e-02
3.333000000000000185e+00 2.732527966160693683e-02
3.334000000000000075e+00 2.738023182971018737e-02
3.334999999999999964e+00 2.744274269813063577e-02
3.335999999999999854e+00 2.751030874829523201e-02
3.337000000000000188e+00 2.758167439250024458e-02
3.338000000000000078e+00 2.765698873438552849e-02
3.338999999999999968e+00 2.773782806298756912e-02
3.339999999999999858e+00 2.782706615355340363e-02
3.341000000000000192e+00 2.792860220650883463e-02
3.342000000000000082e+00 2.804698494232758105e-02
3.342999999999999972e+00 2.818694620321609071e-02
3.343999999999999861e+00 2.835291490830877878e-02
3.345000000000000195e+00 2.854853722430989935e-02
3.346000000000000085e+00 2.877623865935076061e-02
3.346999999999999975e+00 2.903691089703898734e-02
3.347999999999999865e+00 2.932967508022605793e-02
3.349000000000000199e+00 2.965181008491761180e-02
3.350000000000000089e+00 2.999879774875909705e-02
3.350999999999999979e+00 3.036450501045602143e-02
3.351999999999999869e+00 3.074149327211444377e-02
3.353000000000000203e+00 3.112137785304301338e-02
3.354000000000000092e+00 3.149531923162711411e-02
3.354999999999999982e+00 3.185450192133178898e-02
3.355999999999999872e+00 3.219064418227614993e-02
3.357000000000000206e+00 3.249646213099727232e-02
3.358000000000000096e+00 3.276607987196578087e-02
3.358999999999999986e+00 3.299536215974710474e-02
3.359999999999999876e+00 3.318213822134415125e-02
3.361000000000000210e+00 3.332630639169441994e-02
3.362000000000000099e+00 3.342981498925113454e-02
3.362999999999999989e+00 3.349648488124200296e-02
3.363999999999999879e+00 3.353175572543538874e-02
3.365000000000000213e+00 3.354228959405326782e-02
3.366000000000000103e+00 3.353552231332347644e-02
3.366999999999999993e+00 3.351916430765580768e-02
3.367999999999999883e+00 3.350071306602375731e-02
3.369000000000000217e+00 3.348702165747696052e-02
3.370000000000000107e+00 3.348391779966249093e-02
3.370999999999999996e+00 3.349595737624296715e-02
3.371999999999999886e+00 3.352630317653736147e-02
3.373000000000000220e+00 3.357671498903916363e-02
3.374000000000000110e+00 3.364765419816927866e-02
3.375000000000000000e+00 3.373851556580222122e-02
3.375999999999999890e+00 3.384790153431911641e-02
3.377000000000000224e+00 3.397395487269468106e-02
3.378000000000000114e+00 3.411468171302328711e-02
3.379000000000000004e+00 3.426823851191136000e-02
3.379999999999999893e+00 3.443315992441663836e-02
3.381000000000000227e+00 3.460848631801004271e-02
3.382000000000000117e+00 3.479379220162014119e-02
3.383000000000000007e+00 3.498913745382834645e-02
3.383999999999999897e+00 3.519492655431916139e-02
3.385000000000000231e+00 3.541174146902862502e-02
3.386000000000000121e+00 3.564015617220465948e-02
3.387000000000000011e+00 3.588060322635715227e-02
3.387999999999999901e+00 3.613327296490771723e-02
3.389000000000000234e+00 3.639806274715542272e-02
3.390000000000000124e+00 3.667456717374500963e-02
3.391000000000000014e+00 3.696212624419573795e-02
3.391999999999999904e+00 3.725982578248049348e-02
3.393000000000000238e+00 3.756649924155713860e-02
3.394000000000000128e+00 3.788068997833669849e-02
3.395000000000000018e+00 3.820057088623533131e-02
3.395999999999999908e+00 3.852382938310543181e-02
3.397000000000000242e+00 3.884755187584550129e-02
3.398000000000000131e+00 3.916813759231756870e-02
3.399000000000000021e+00 3.948128885618226031e-02
3.399999999999999911e+00 3.978206692548360429e-02
3.401000000000000245e+00 4.006505902765093025e-02
3.402000000000000135e+00 4.032460775529488756e-02
3.403000000000000025e+00 4.055513256205225958e-02
3.403999999999999915e+00 4.075142945492728208e-02
3.405000000000000249e+00 4.090894766160171198e-02
3.406000000000000139e+00 4.102400527732293772e-02
3.407000000000000028e+00 4.109390477859978935e-02
3.407999999999999918e+00 4.111692793020425146e-02
3.409000000000000252e+00 4.109227688196324946e-02
3.410000000000000142e+00 4.101990241151604738e-02
3.411000000000000032e+00 4.090034588453259762e-02
3.411999999999999922e+00 4.073456681508748345e-02
3.413000000000000256e+00 4.052382570596772815e-02
3.414000000000000146e+00 4.026961585423810552e-02
3.415000000000000036e+00 3.997367405208007707e-02
3.415999999999999925e+00 3.963804138232612795e-02
3.417000000000000259e+00 3.926515652099378528e-02
3.418000000000000149e+00 3.885796373907600409e-02
3.419000000000000039e+00 3.842001199111574894e-02
3.419999999999999929e+00 3.795549432549327057e-02
3.421000000000000263e+00 3.746926624661232191e-02
3.422000000000000153e+00 3.696679146262991933e-02
3.423000000000000043e+00 3.645403067910318179e-02
3.423999999999999932e+00 3.593726675761990674e-02
3.425000000000000266e+00 3.542291887320106469e-02
3.426000000000000156e+00 3.491731027309422780e-02
3.427000000000000046e+00 3.442643325600480697e-02
3.427999999999999936e+00 3.395571167021829012e-02
3.429000000000000270e+00 3.350978179465238793e-02
3.430000000000000160e+00 3.309231513366785171e-02
3.431000000000000050e+00 3.270586174960018327e-02
3.431999999999999940e+00 3.235176860908757501e-02
3.433000000000000274e+00 3.203015387814553416e-02
3.434000000000000163e+00 3.173995256438499890e-02
3.435000000000000053e+00 3.147905718957257765e-02
3.435999999999999943e+00 3.124451767575848679e-02
3.437000000000000277e+00 3.103281975665700410e-02
3.438000000000000167e+00 3.084020224067574728e-02
3.439000000000000057e+00 3.066299579480206636e-02
3.439999999999999947e+00 3.049794209793292923e-02
3.441000000000000281e+00 3.034244635170376542e-02
3.442000000000000171e+00 3.019476062802481375e-02
3.443000000000000060e+00 3.005403337886178999e-02
3.443999999999999950e+00 2.992025072954478809e-02
3.445000000000000284e+00 2.979407201056736426e-02
3.446000000000000174e+00 2.967656645637236495e-02
3.447000000000000064e+00 2.956894299818826899e-02
3.447999999999999954e+00 2.947226707502288365e-02
3.449000000000000288e+00 2.938722503220849575e-02
3.450000000000000178e+00 2.931398466807793105e-02
3.451000000000000068e+00 2.925215821910360711e-02
3.451999999999999957e+00 2.920083694253766682e-02
3.453000000000000291e+00 2.915869344532666732e-02
3.454000000000000181e+00 2.912415063811614815e-02
3.455000000000000071e+00 2.909551282360046259e-02
3.455999999999999961e+00 2.907109640160887576e-02
3.456999999999999851e+00 2.904930142541923416e-02
3.458000000000000185e+00 2.902863114603113776e-02
3.459000000000000075e+00 2.900763908421950463e-02
3.459999999999999964e+00 2.898488237763159961e-02
3.460999999999999854e+00 2.895882236794360826e-02
3.462000000000000188e+00 2.892774969071146285e-02
3.463000000000000078e+00 2.888971939968474484e-02
3.463999999999999968e+00 2.884253103871394636e-02
3.464999999999999858e+00 2.878372817525392049e-02
3.466000000000000192e+00 2.871067948063334846e-02
3.467000000000000082e+00 2.862066467304407585e-02
3.467999999999999972e+00 2.851101482588712724e-02
3.468999999999999861e+00 2.837926969142939848e-02
3.470000000000000195e+00 2.822334716249652597e-02
3.471000000000000085e+00 2.804170465173789345e-02
3.471999999999999975e+00 2.783347523281855945e-02
3.472999999999999865e+00 2.759858387116153472e-02
3.474000000000000199e+00 2.733781319138365445e-02
3.475000000000000089e+00 2.705281878314291094e-02
3.475999999999999979e+00 2.674608865735924115e-02
3.476999999999999869e+00 2.642085401801056929e-02
3.478000000000000203e+00 2.608098400421498056e-02
3.479000000000000092e+00 2.573081999203379391e-02
3.479999999999999982e+00 2.537501221555011482e-02
3.480999999999999872e+00 2.501833458231111917e-02
3.482000000000000206e+00 2.466551147811973238e-02
3.483000000000000096e+00 2.432100399880118488e-02
3.483999999999999986e+00 2.398883723461295997e-02
3.484999999999999876e+00 2.367240563658825139e-02
3.486000000000000210e+00 2.337431800113725158e-02
3.487000000000000099e+00 2.309625011894552576e-02
3.487999999999999989e+00 2.283888293038403502e-02
3.488999999999999879e+00 2.260187995199706285e-02
3.490000000000000213e+00 2.238397535974089719e-02
3.491000000000000103e+00 2.218314718695623550e-02
3.491999999999999993e+00 2.199689356752760824e-02
3.492999999999999883e+00 2.182257280523284063e-02
3.494000000000000217e+00 2.165780711378581525e-02
3.495000000000000107e+00 2.150088275799242471e-02
3.495999999999999996e+00 2.135111522167785700e-02
3.496999999999999886e+00 2.120913923269000453e-02
3.498000000000000220e+00 2.107706663713377823e-02
3.499000000000000110e+00 2.095851032455140622e-02
3.500000000000000000e+00 2.085845015290305887e-02
3.500999999999999890e+00 2.078296091187982128e-02
3.502000000000000224e+00 2.073880143707083901e-02
3.503000000000000114e+00 2.073291175856026985e-02
3.504000000000000004e+00 2.077189101639032726e-02
3.504999999999999893e+00 2.086144854607761487e-02
3.506000000000000227e+00 2.100592640936995228e-02
3.507000000000000117e+00 2.120792972808710139e-02
3.508000000000000007e+00 2.146808716708333009e-02
3.508999999999999897e+00 2.178494517711908329e-02
3.510000000000000231e+00 2.215501994474045749e-02
3.511000000000000121e+00 2.257298393559258043e-02
3.512000000000000011e+00 2.303193030640870997e-02
3.512999999999999901e+00 2.352375417245950590e-02
3.514000000000000234e+00 2.403952621686302957e-02
3.515000000000000124e+00 2.456990356548117288e-02
3.516000000000000014e+00 2.510553878499681771e-02
3.516999999999999904e+00 2.563745397871521406e-02
3.518000000000000238e+00 2.615737282989739204e-02
3.519000000000000128e+00 2.665798706850227434e-02
3.520000000000000018e+00 2.713317794678759415e-02
3.520999999999999908e+00 2.757816091167698477e-02
3.522000000000000242e+00 2.798955945950382107e-02
3.523000000000000131e+00 2.836540231975440834e-02
3.524000000000000021e+00 2.870506724380248939e-02
3.524999999999999911e+00 2.900915036886238599e-02
3.526000000000000245e+00 2.927929201180751173e-02
3.527000000000000135e+00 2.951794390724841316e-02
3.528000000000000025e+00 2.972811197332326377e-02
3.528999999999999915e+00 2.991308033010345313e-02
3.530000000000000249e+00 3.007611973485668083e-02
3.531000000000000139e+00 3.022020580320499555e-02
3.532000000000000028e+00 3.034776380595453557e-02
3.532999999999999918e+00 3.046044542576007916e-02
3.534000000000000252e+00 3.055898806142479107e-02
3.535000000000000142e+00 3.064312920423679226e-02
3.536000000000000032e+00 3.071164287608785237e-02
3.536999999999999922e+00 3.076243695316151563e-02
3.538000000000000256e+00 3.079275400768038268e-02
3.539000000000000146e+00 3.079946525521405978e-02
3.540000000000000036e+00 3.077940321074642410e-02
3.540999999999999925e+00 3.072972091030218289e-02
3.542000000000000259e+00 3.064824505665502200e-02
3.543000000000000149e+00 3.053377285017790793e-02
3.544000000000000039e+00 3.038630491415106327e-02
3.544999999999999929e+00 3.020718388505504517e-02
3.546000000000000263e+00 2.999911824295369706e-02
3.547000000000000153e+00 2.976611720118839052e-02
3.548000000000000043e+00 2.951328764686319411e-02
3.548999999999999932e+00 2.924660377852001877e-02
3.550000000000000266e+00 2.897257588791208802e-02
3.551000000000000156e+00 2.869791332829680838e-02
3.552000000000000046e+00 2.842919949194705476e-02
3.552999999999999936e+00 2.817259176378181240e-02
3.554000000000000270e+00 2.793358857865084130e-02
3.555000000000000160e+00 2.771685999631894395e-02
3.556000000000000050e+00 2.752618122025647304e-02
3.556999999999999940e+00 2.736440166236473945e-02
3.558000000000000274e+00 2.723348516136162717e-02
3.559000000000000163e+00 2.713452975832972985e-02
3.560000000000000053e+00 2.706780539482630046e-02
3.560999999999999943e+00 2.703273514940003272e-02
3.562000000000000277e+00 2.702788608671029616e-02
3.563000000000000167e+00 2.705091357616506986e-02
3.564000000000000057e+00 2.709855441060341971e-02
3.564999999999999947e+00 2.716663658685581836e-02
3.566000000000000281e+00 2.725018651962615723e-02
3.567000000000000171e+00 2.734361124143250971e-02
3.568000000000000060e+00 2.744099985829577884e-02
3.568999999999999950e+00 2.753647255585076753e-02
3.570000000000000284e+00 2.762457252590471563e-02
3.571000000000000174e+00 2.770065651817791783e-02
3.572000000000000064e+00 2.776123183809496922e-02
3.572999999999999954e+00 2.780415810148611014e-02
3.574000000000000288e+00 2.782875662209661344e-02
3.575000000000000178e+00 2.783574456685897897e-02
3.576000000000000068e+00 2.782707163065090833e-02
3.576999999999999957e+00 2.780565570791068697e-02
3.578000000000000291e+00 2.777505053990493231e-02
3.579000000000000181e+00 2.773913528173902951e-02
3.580000000000000071e+00 2.770182342438189463e-02
3.580999999999999961e+00 2.766683208831397997e-02
3.582000000000000295e+00 2.763752985880900750e-02
3.583000000000000185e+00 2.761685001949757551e-02
3.584000000000000075e+00 2.760727113194839585e-02
3.584999999999999964e+00 2.761083455392576019e-02
3.585999999999999854e+00 2.762919078692884639e-02
3.587000000000000188e+00 2.766360684922642560e-02
3.588000000000000078e+00 2.771499567269349734e-02
3.588999999999999968e+00 2.778389817408512957e-02
3.589999999999999858e+00 2.787041893027080580e-02
3.591000000000000192e+00 2.797419800487219166e-02
3.592000000000000082e+00 2.809433359813297976e-02
3.592999999999999972e+00 2.822935453682352477e-02
3.593999999999999861e+00 2.837721812225000445e-02
3.595000000000000195e+00 2.853536486855730997e-02
3.596000000000000085e+00 2.870080835924997825e-02
3.596999999999999975e+00 2.887028872163787188e-02
3.597999999999999865e+00 2.904045032892405703e-02
3.599000000000000199e+00 2.920804228842376754e-02
3.600000000000000089e+00 2.937009941280868675e-02
3.600999999999999979e+00 2.952412649246128479e-02
3.601999999999999869e+00 2.966823312897700488e-02
3.603000000000000203e+00 2.980123132812102088e-02
3.604000000000000092e+00 2.992268936879160374e-02
3.604999999999999982e+00 3.003292885695422673e-02
3.605999999999999872e+00 3.013298308160033273e-02
3.607000000000000206e+00 3.022450564232791875e-02
3.608000000000000096e+00 3.030961219143347291e-02
3.608999999999999986e+00 3.039069190872996720e-02
3.609999999999999876e+00 3.047016650766256468e-02
3.611000000000000210e+00 3.055023472206574303e-02
3.612000000000000099e+00 3.063261208593141133e-02
3.612999999999999989e+00 3.071828157788038943e-02
3.613999999999999879e+00 3.080730181979489737e-02
3.615000000000000213e+00 3.089866321874355087e-02
3.616000000000000103e+00 3.099026283943839832e-02
3.616999999999999993e+00 3.107895989946853413e-02
3.617999999999999883e+00 3.116073299551640544e-02
3.619000000000000217e+00 3.123093018576327332e-02
3.620000000000000107e+00 3.128459167038803723e-02
3.620999999999999996e+00 3.131681767514984255e-02
3.621999999999999886e+00 3.132312653395704499e-02
3.623000000000000220e+00 3.129980602890714697e-02
3.624000000000000110e+00 3.124420097534432242e-02
3.625000000000000000e+00 3.115489051126730732e-02
3.625999999999999890e+00 3.103179821162519933e-02
3.627000000000000224e+00 3.087618809386984825e-02
3.628000000000000114e+00 3.069053608199875244e-02
3.629000000000000004e+00 3.047837034567933007e-02
3.629999999999999893e+00 3.024402754852598824e-02
3.631000000000000227e+00 2.999240917997244085e-02
3.632000000000000117e+00 2.972874753302961331e-02
3.633000000000000007e+00 2.945838943901062448e-02
3.633999999999999897e+00 2.918661944491128188e-02
3.635000000000000231e+00 2.891852737705772475e-02
3.636000000000000121e+00 2.865889560635405051e-02
3.637000000000000011e+00 2.841208937648817545e-02
3.637999999999999901e+00 2.818199423974573209e-02
3.639000000000000234e+00 2.797192077295780274e-02
3.640000000000000124e+00 2.778451079840946886e-02
3.641000000000000014e+00 2.762166655379307348e-02
3.641999999999999904e+00 2.748450928437063887e-02
3.643000000000000238e+00 2.737336848828488683e-02
3.644000000000000128e+00 2.728784230986974757e-02
3.645000000000000018e+00 2.722688036123211905e-02
3.645999999999999908e+00 2.718892402949317152e-02
3.647000000000000242e+00 2.717208183735493957e-02
3.648000000000000131e+00 2.717429443292474628e-02
3.649000000000000021e+00 2.719345779430693694e-02
3.649999999999999911e+00 2.722755539090903135e-02
3.651000000000000245e+00 2.727472371994427852e-02
3.652000000000000135e+00 2.733330148178268054e-02
3.653000000000000025e+00 2.740184877217053533e-02
3.653999999999999915e+00 2.747915942596908939e-02
3.655000000000000249e+00 2.756426084811928329e-02
3.656000000000000139e+00 2.765639682155016099e-02
3.657000000000000028e+00 2.775499065756010728e-02
3.657999999999999918e+00 2.785957695738258688e-02
3.659000000000000252e+00 2.796970644982250606e-02
3.660000000000000142e+00 2.808481331822301058e-02
3.661000000000000032e+00 2.820406427885165448e-02
3.661999999999999922e+00 2.832619112360643121e-02
3.663000000000000256e+00 2.844937085838741830e-02
3.664000000000000146e+00 2.857113172994325476e-02
3.665000000000000036e+00 2.868836897363368291e-02
3.665999999999999925e+00 2.879741514151832812e-02
3.667000000000000259e+00 2.889422078553607193e-02
3.668000000000000149e+00 2.897459815790156407e-02
3.669000000000000039e+00 2.903450787304819730e-02
3.669999999999999929e+00 2.907035981168514319e-02
3.671000000000000263e+00 2.907928723029725576e-02
3.672000000000000153e+00 2.905934988947892969e-02
3.673000000000000043e+00 2.900966510228356748e-02
3.673999999999999932e+00 2.893045877353795509e-02
3.675000000000000266e+00 2.882302285909443124e-02
3.676000000000000156e+00 2.868965409849683762e-02
3.677000000000000046e+00 2.853352240670143508e-02
3.677999999999999936e+00 2.835855725809200908e-02
3.679000000000000270e+00 2.816931111941210070e-02
3.680000000000000160e+00 2.797085937858827601e-02
3.681000000000000050e+00 2.776868784250454553e-02
3.681999999999999940e+00 2.756859760312229540e-02
3.683000000000000274e+00 2.737660528354273620e-02
3.684000000000000163e+00 2.719880402559276059e-02
3.685000000000000053e+00 2.704122214012109546e-02
3.685999999999999943e+00 2.690965631231508753e-02
3.687000000000000277e+00 2.680945608435741229e-02
3.688000000000000167e+00 2.674529393530396953e-02
3.689000000000000057e+00 2.672094311341336945e-02
3.689999999999999947e+00 2.673905603400151751e-02
3.691000000000000281e+00 2.680095849568246008e-02
3.692000000000000171e+00 2.690649646820002586e-02
3.693000000000000060e+00 2.705393480645794727e-02
3.693999999999999950e+00 2.723994439006822629e-02
3.695000000000000284e+00 2.745964174725792212e-02
3.696000000000000174e+00 2.770674716038349847e-02
3.697000000000000064e+00 2.797379006096978316e-02
3.697999999999999954e+00 2.825242120689656564e-02
3.699000000000000288e+00 2.853377230428242456e-02
3.700000000000000178e+00 2.880887468293109183e-02
3.701000000000000068e+00 2.906912418895082201e-02
3.701999999999999957e+00 2.930673681386481572e-02
3.703000000000000291e+00 2.951518719571301005e-02
3.704000000000000181e+00 2.968960196711666402e-02
3.705000000000000071e+00 2.982705628441808046e-02
3.705999999999999961e+00 2.992675719884509838e-02
3.707000000000000295e+00 2.999010606990370337e-02
3.708000000000000185e+00 3.002060697723442709e-02
3.709000000000000075e+00 3.002365062746092939e-02
3.709999999999999964e+00 3.000617366263937449e-02
3.711000000000000298e+00 2.997620986212701927e-02
3.712000000000000188e+00 2.994236692117605708e-02
3.713000000000000078e+00 2.991328230157513229e-02
3.713999999999999968e+00 2.989706375781390688e-02
3.714999999999999858e+00 2.990075173605625386e-02
3.716000000000000192e+00 2.992989297675319876e-02
3.717000000000000082e+00 2.998820270096911461e-02
3.717999999999999972e+00 3.007737276365101547e-02
3.718999999999999861e+00 3.019701540177590141e-02
3.720000000000000195e+00 3.034478139012690076e-02
3.721000000000000085e+00 3.051660028992170953e-02
3.721999999999999975e+00 3.070705598830133012e-02
3.722999999999999865e+00 3.090981702091559133e-02
3.724000000000000199e+00 3.111814159805463206e-02
3.725000000000000089e+00 3.132535853341959775e-02
3.725999999999999979e+00 3.152530537823109574e-02
3.726999999999999869e+00 3.171271807889651517e-02
3.728000000000000203e+00 3.188349676165957991e-02
3.729000000000000092e+00 3.203486602497926383e-02
3.729999999999999982e+00 3.216542642525907492e-02
3.730999999999999872e+00 3.227505875510070649e-02
3.732000000000000206e+00 3.236473129646792735e-02
3.733000000000000096e+00 3.243622662470179580e-02
3.733999999999999986e+00 3.249176505433533368e-02
3.734999999999999876e+00 3.253364581634040492e-02
3.736000000000000210e+00 3.256386095546848908e-02
3.737000000000000099e+00 3.258376256797167886e-02
3.737999999999999989e+00 3.259380904483259733e-02
3.738999999999999879e+00 3.259342444329070554e-02
3.740000000000000213e+00 3.258098846644581770e-02
3.741000000000000103e+00 3.255396128060542016e-02
3.741999999999999993e+00 3.250912639602816095e-02
3.742999999999999883e+00 3.244293313036711313e-02
3.744000000000000217e+00 3.235191131024812983e-02
3.745000000000000107e+00 3.223307260342279934e-02
3.745999999999999996e+00 3.208428340167203408e-02
3.746999999999999886e+00 3.190455974559787411e-02
3.748000000000000220e+00 3.169421771939519294e-02
3.749000000000000110e+00 3.145487548134996703e-02
3.750000000000000000e+00 3.118930529853666117e-02
3.750999999999999890e+00 3.090115691027753991e-02
3.752000000000000224e+00 3.059456786937827383e-02
3.753000000000000114e+00 3.027371051056274714e-02
3.754000000000000004e+00 2.994235121486118339e-02
3.754999999999999893e+00 2.960343891044994041e-02
3.756000000000000227e+00 2.925880270634124286e-02
3.757000000000000117e+00 2.890898797633584955e-02
3.758000000000000007e+00 2.855320332554878160e-02
3.758999999999999897e+00 2.818945413858902488e-02
3.760000000000000231e+00 2.781482644084521533e-02
3.761000000000000121e+00 2.742584173966266387e-02
3.762000000000000011e+00 2.701893588650560243e-02
3.762999999999999901e+00 2.659093077842705766e-02
3.764000000000000234e+00 2.613949216930283592e-02
3.765000000000000124e+00 2.566353336748321626e-02
3.766000000000000014e+00 2.516346254365129514e-02
3.766999999999999904e+00 2.464134709267127091e-02
3.768000000000000238e+00 2.410088736859251207e-02
3.769000000000000128e+00 2.354727161071934124e-02
3.770000000000000018e+00 2.298691917164281256e-02
3.770999999999999908e+00 2.242712446868289772e-02
3.772000000000000242e+00 2.187568152053634071e-02
3.773000000000000131e+00 2.134048683681043918e-02
3.774000000000000021e+00 2.082917459927233900e-02
3.774999999999999911e+00 2.034880435817604249e-02
3.776000000000000245e+00 1.990559588853639886e-02
3.777000000000000135e+00 1.950474109334527847e-02
3.778000000000000025e+00 1.915025620259299191e-02
3.778999999999999915e+00 1.884489024722384859e-02
3.780000000000000249e+00 1.859008931447825308e-02
3.781000000000000139e+00 1.838600437804242815e-02
3.782000000000000028e+00 1.823152121174516360e-02
3.782999999999999918e+00 1.812436444105760061e-02
3.784000000000000252e+00 1.806121466043752316e-02
3.785000000000000142e+00 1.803787154729657310e-02
3.786000000000000032e+00 1.804942783831409159e-02
3.786999999999999922e+00 1.809044207759224684e-02
3.788000000000000256e+00 1.815511638402605293e-02
3.789000000000000146e+00 1.823744876877055748e-02
3.790000000000000036e+00 1.833137925662167017e-02
3.790999999999999925e+00 1.843093083168786950e-02
3.792000000000000259e+00 1.853034751202001923e-02
3.793000000000000149e+00 1.862424515074680847e-02
3.794000000000000039e+00 1.870778774745157982e-02
3.794999999999999929e+00 1.877686310305212020e-02
3.796000000000000263e+00 1.882827365060479527e-02
3.797000000000000153e+00 1.885988639748919712e-02
3.798000000000000043e+00 1.887075657769024528e-02
3.798999999999999932e+00 1.886121498584324846e-02
3.800000000000000266e+00 1.883283646379211446e-02
3.801000000000000156e+00 1.878838604774880558e-02
3.802000000000000046e+00 1.873165623291517951e-02
3.802999999999999936e+00 1.866724956154181686e-02
3.804000000000000270e+00 1.860032912279071388e-02
3.805000000000000160e+00 1.853632697570186533e-02
3.806000000000000050e+00 1.848063483608561666e-02
3.806999999999999940e+00 1.843829790424409559e-02
3.808000000000000274e+00 1.841374456386081493e-02
3.809000000000000163e+00 1.841053000052829750e-02
3.810000000000000053e+00 1.843115474790746680e-02
3.810999999999999943e+00 1.847693682936866338e-02
3.812000000000000277e+00 1.854801595857083138e-02
3.813000000000000167e+00 1.864340939062538241e-02
3.814000000000000057e+00 1.876120640402459405e-02
3.814999999999999947e+00 1.889883580885317466e-02
3.816000000000000281e+00 1.905341036631886045e-02
3.817000000000000171e+00 1.922208709577983080e-02
3.818000000000000060e+00 1.940242285529070188e-02
3.818999999999999950e+00 1.959266777220000297e-02
3.820000000000000284e+00 1.979194221383298591e-02
3.821000000000000174e+00 2.000031974734187146e-02
3.822000000000000064e+00 2.021875051095417195e-02
3.822999999999999954e+00 2.044888408568187183e-02
3.824000000000000288e+00 2.069279849709423566e-02
3.825000000000000178e+00 2.095265083986049687e-02
3.826000000000000068e+00 2.123034777356445219e-02
3.826999999999999957e+00 2.152724135142948872e-02
3.828000000000000291e+00 2.184386485299792680e-02
3.829000000000000181e+00 2.217978459406654695e-02
3.830000000000000071e+00 2.253351753330827198e-02
3.830999999999999961e+00 2.290259037628000066e-02
3.832000000000000295e+00 2.328364505511601457e-02
3.833000000000000185e+00 2.367266196912280740e-02
3.834000000000000075e+00 2.406520935223501606e-02
3.834999999999999964e+00 2.445675708194539402e-02
3.836000000000000298e+00 2.484298572621296275e-02
3.837000000000000188e+00 2.522009169250526497e-02
3.838000000000000078e+00 2.558503119149433888e-02
3.838999999999999968e+00 2.593571833666627469e-02
3.839999999999999858e+00 2.627112635333454099e-02
3.841000000000000192e+00 2.659127944919516609e-02
3.842000000000000082e+00 2.689716515423939275e-02
3.842999999999999972e+00 2.719051749320935268e-02
3.843999999999999861e+00 2.747352922194000804e-02
3.845000000000000195e+00 2.774852169959383594e-02
3.846000000000000085e+00 2.801758132403313686e-02
3.846999999999999975e+00 2.828221764334723498e-02
3.847999999999999865e+00 2.854308183737603449e-02
3.849000000000000199e+00 2.879980114176442646e-02
3.850000000000000089e+00 2.905089865006914990e-02
3.850999999999999979e+00 2.929390086246854222e-02
3.851999999999999869e+00 2.952556163081300825e-02
3.853000000000000203e+00 2.974220672102970836e-02
3.854000000000000092e+00 2.994016965262973409e-02
3.854999999999999982e+00 3.011623894952767527e-02
3.855999999999999872e+00 3.026806388698232222e-02
3.857000000000000206e+00 3.039445963437287235e-02
3.858000000000000096e+00 3.049555763710575657e-02
3.858999999999999986e+00 3.057278251113516518e-02
3.859999999999999876e+00 3.062866391317313822e-02
3.861000000000000210e+00 3.066648874539982736e-02
3.862000000000000099e+00 3.068986393254436590e-02
3.862999999999999989e+00 3.070226606766237112e-02
3.863999999999999879e+00 3.070661155030809247e-02
3.865000000000000213e+00 3.070492380472073651e-02
3.866000000000000103e+00 3.069810443904274003e-02
3.866999999999999993e+00 3.068587582523534668e-02
3.867999999999999883e+00 3.066680927333386569e-02
3.869000000000000217e+00 3.063848277369861720e-02
3.870000000000000107e+00 3.059769826422097799e-02
3.870999999999999996e+00 3.054075532489108208e-02
3.871999999999999886e+00 3.046376379071760732e-02
3.873000000000000220e+00 3.036296949332322609e-02
3.874000000000000110e+00 3.023509484759843297e-02
3.875000000000000000e+00 3.007765258918846871e-02
3.875999999999999890e+00 2.988923961537180013e-02
3.877000000000000224e+00 2.966975509322771626e-02
3.878000000000000114e+00 2.942056167266023786e-02
3.879000000000000004e+00 2.914449480745744461e-02
3.879999999999999893e+00 2.884577485662045970e-02
3.881000000000000227e+00 2.852979790813719996e-02
3.882000000000000117e+00 2.820277161870659091e-02
3.883000000000000007e+00 2.787131224944374569e-02
3.883999999999999897e+00 2.754196249421612605e-02
3.885000000000000231e+00 2.722072548194958211e-02
3.886000000000000121e+00 2.691265553969556315e-02
3.887000000000000011e+00 2.662147199170717890e-02
3.887999999999999901e+00 2.634933049205516117e-02
3.889000000000000234e+00 2.609668543933901796e-02
3.890000000000000124e+00 2.586228145929534566e-02
3.891000000000000014e+00 2.564328137012178432e-02
3.891999999999999904e+00 2.543550517578507808e-02
3.893000000000000238e+00 2.523378367160603042e-02
3.894000000000000128e+00 2.503238414860582337e-02
3.895000000000000018e+00 2.482549089380576418e-02
3.895999999999999908e+00 2.460770755888755379e-02
3.897000000000000242e+00 2.437451124632360536e-02
3.898000000000000131e+00 2.412265170883475668e-02
3.899000000000000021e+00 2.385042534513266005e-02
3.899999999999999911e+00 2.355783852589076952e-02
3.901000000000000245e+00 2.324660079961526904e-02
3.902000000000000135e+00 2.292001314429439537e-02
3.903000000000000025e+00 2.258269052403382923e-02
3.903999999999999915e+00 2.224023639146676876e-02
3.905000000000000249e+00 2.189883891292396592e-02
3.906000000000000139e+00 2.156486020622262051e-02
3.907000000000000028e+00 2.124443326927477962e-02
3.907999999999999918e+00 2.094313181439206445e-02
3.909000000000000252e+00 2.066567806301814955e-02
3.910000000000000142e+00 2.041572020694083431e-02
3.911000000000000032e+00 2.019569434886236969e-02
3.911999999999999922e+00 2.000673833900932716e-02
3.913000000000000256e+00 1.984868396755531256e-02
3.914000000000000146e+00 1.972007700881971831e-02
3.915000000000000036e+00 1.961824713966683550e-02
3.915999999999999925e+00 1.953939628185347166e-02
3.917000000000000259e+00 1.947874137593429839e-02
3.918000000000000149e+00 1.943065925599508220e-02
3.919000000000000039e+00 1.938888300546511706e-02
3.919999999999999929e+00 1.934669744430934576e-02
3.921000000000000263e+00 1.929719671930336250e-02
3.922000000000000153e+00 1.923355518990886581e-02
3.923000000000000043e+00 1.914931025191217787e-02
3.923999999999999932e+00 1.903865192945252902e-02
3.925000000000000266e+00 1.889672671132452964e-02
3.926000000000000156e+00 1.871988440451803973e-02
3.927000000000000046e+00 1.850589753431458942e-02
3.927999999999999936e+00 1.825407478022098365e-02
3.929000000000000270e+00 1.796531707188084651e-02
3.930000000000000160e+00 1.764205563365642965e-02
3.931000000000000050e+00 1.728809628266848517e-02
3.931999999999999940e+00 1.690842060148297840e-02
3.933000000000000274e+00 1.650890076683234758e-02
3.934000000000000163e+00 1.609600441690339084e-02
3.935000000000000053e+00 1.567649727208459895e-02
3.935999999999999943e+00 1.525717100523095102e-02
3.937000000000000277e+00 1.484460307745407923e-02
3.938000000000000167e+00 1.444495183906619254e-02
3.939000000000000057e+00 1.406379114992053689e-02
3.939999999999999947e+00 1.370595919216002767e-02
3.941000000000000281e+00 1.337545189990290741e-02
3.942000000000000171e+00 1.307529470297576560e-02
3.943000000000000060e+00 1.280746962913326126e-02
3.943999999999999950e+00 1.257285270257121543e-02
3.945000000000000284e+00 1.237121494864113457e-02
3.946000000000000174e+00 1.220126395532422636e-02
3.947000000000000064e+00 1.206078037183222484e-02
3.947999999999999954e+00 1.194680271907487198e-02
3.949000000000000288e+00 1.185588664851879546e-02
3.950000000000000178e+00 1.178438813735805876e-02
3.951000000000000068e+00 1.172877720063895957e-02
3.951999999999999957e+00 1.168591017015528123e-02
3.953000000000000291e+00 1.165328251432030601e-02
3.954000000000000181e+00 1.162917596446482946e-02
3.955000000000000071e+00 1.161276862239912257e-02
3.955999999999999961e+00 1.160412433768804631e-02
3.957000000000000295e+00 1.160410436352386776e-02
3.958000000000000185e+00 1.161425504526070705e-02
3.959000000000000075e+00 1.163658862087183984e-02
3.959999999999999964e+00 1.167340897334581337e-02
3.961000000000000298e+00 1.172708701372186454e-02
3.962000000000000188e+00 1.179991040632952584e-02
3.963000000000000078e+00 1.189393853499936572e-02
3.963999999999999968e+00 1.201091926831323979e-02
3.965000000000000302e+00 1.215224051860145683e-02
3.966000000000000192e+00 1.231893703350494043e-02
3.967000000000000082e+00 1.251171670142108873e-02
3.967999999999999972e+00 1.273099947406487742e-02
3.968999999999999861e+00 1.297699349296712636e-02
3.970000000000000195e+00 1.324976548487188065e-02
3.971000000000000085e+00 1.354930521929966977e-02
3.971999999999999975e+00 1.387558252453187889e-02
3.972999999999999865e+00 1.422859136989615067e-02
3.974000000000000199e+00 1.460835679812372799e-02
3.975000000000000089e+00 1.501490651598404689e-02
3.975999999999999979e+00 1.544822768656950104e-02
3.976999999999999869e+00 1.590820795095164095e-02
3.978000000000000203e+00 1.639456213565255310e-02
3.979000000000000092e+00 1.690676944110868982e-02
3.979999999999999982e+00 1.744404249775324128e-02
3.980999999999999872e+00 1.800530071459470818e-02
3.982000000000000206e+00 1.858917870151698473e-02
3.983000000000000096e+00 1.919405390272759665e-02
3.983999999999999986e+00 1.981808720572312416e-02
3.984999999999999876e+00 2.045922592340350052e-02
3.986000000000000210e+00 2.111526539245828227e-02
3.987000000000000099e+00 2.178383286666737625e-02
3.987999999999999989e+00 2.246241256250066515e-02
3.988999999999999879e+00 2.314831375938175215e-02
3.990000000000000213e+00 2.383867331877864704e-02
3.991000000000000103e+00 2.453042240658978232e-02
3.991999999999999993e+00 2.522026673559265436e-02
3.992999999999999883e+00 2.590465636514079420e-02
3.994000000000000217e+00 2.657974541782872485e-02
3.995000000000000107e+00 2.724139275831750570e-02
3.995999999999999996e+00 2.788515573300862777e-02
3.996999999999999886e+00 2.850631937384647333e-02
3.998000000000000220e+00 2.909996338220750475e-02
3.999000000000000110e+00 2.966105891901789707e-02
4.000000000000000000e+00 3.018461508631193474e-02
4.001000000000000334e+00 3.066583496507111622e-02
4.001999999999999780e+00 3.110029835126635819e-02
4.003000000000000114e+00 3.148413167646170463e-02
4.004000000000000448e+00 3.181416267771024209e-02
4.004999999999999893e+00 3.208802136736375182e-02
4.006000000000000227e+00 3.230421886709762547e-02
4.006999999999999673e+00 3.246216292063462683e-02
4.008000000000000007e+00 3.256214549167300160e-02
4.009000000000000341e+00 3.260527864584241570e-02
4.009999999999999787e+00 3.259342571000831829e-02
4.011000000000000121e+00 3.252911376690711953e-02
4.012000000000000455e+00 3.241543146728007030e-02
4.012999999999999901e+00 3.225592905210011158e-02
4.014000000000000234e+00 3.205451870715086277e-02
4.014999999999999680e+00 3.181534534822531846e-02
4.016000000000000014e+00 3.154265938549295767e-02
4.017000000000000348e+00 3.124069303844875800e-02
4.017999999999999794e+00 3.091350872914396322e-02
4.019000000000000128e+00 3.056486249192735816e-02
4.020000000000000462e+00 3.019807610565829539e-02
4.020999999999999908e+00 2.981594079841786565e-02
4.022000000000000242e+00 2.942067235446500090e-02
4.022999999999999687e+00 2.901390722999468846e-02
4.024000000000000021e+00 2.859678793861780699e-02
4.025000000000000355e+00 2.817010077903804241e-02
4.025999999999999801e+00 2.773446421773381049e-02
4.027000000000000135e+00 2.729057065070083013e-02
4.028000000000000469e+00 2.683943581566190437e-02
4.028999999999999915e+00 2.638262135577028669e-02
4.030000000000000249e+00 2.592239894014903775e-02
4.030999999999999694e+00 2.546186151838578104e-02
4.032000000000000028e+00 2.500489367536009450e-02
4.033000000000000362e+00 2.455607228194997896e-02
4.033999999999999808e+00 2.412042434006492903e-02
4.035000000000000142e+00 2.370311780231861357e-02
4.036000000000000476e+00 2.330907564923095920e-02
4.036999999999999922e+00 2.294258915218214817e-02
4.038000000000000256e+00 2.260696991931929536e-02
4.038999999999999702e+00 2.230428772201658097e-02
4.040000000000000036e+00 2.203519927544181356e-02
4.041000000000000369e+00 2.179892566962149045e-02
4.041999999999999815e+00 2.159336339770566091e-02
4.043000000000000149e+00 2.141529210138349432e-02
4.044000000000000483e+00 2.126066585586499150e-02
4.044999999999999929e+00 2.112492288216517161e-02
4.046000000000000263e+00 2.100329509903562861e-02
4.046999999999999709e+00 2.089109647373613848e-02
4.048000000000000043e+00 2.078393920957667673e-02
4.049000000000000377e+00 2.067792321339542022e-02
4.049999999999999822e+00 2.056975477822653095e-02
4.051000000000000156e+00 2.045685767743558175e-02
4.052000000000000490e+00 2.033744955270199231e-02
4.052999999999999936e+00 2.021062117011264425e-02
4.054000000000000270e+00 2.007639106720116723e-02
4.054999999999999716e+00 1.993572324629427212e-02
4.056000000000000050e+00 1.979051444875168375e-02
4.057000000000000384e+00 1.964351616645685847e-02
4.057999999999999829e+00 1.949815954829066389e-02
4.059000000000000163e+00 1.935832229962418383e-02
4.060000000000000497e+00 1.922800769517111000e-02
4.060999999999999943e+00 1.911100052249554634e-02
4.062000000000000277e+00 1.901049793032399612e-02
4.062999999999999723e+00 1.892877436184617693e-02
4.064000000000000057e+00 1.886692014217147134e-02
4.065000000000000391e+00 1.882468534456070014e-02
4.065999999999999837e+00 1.880043188865246004e-02
4.067000000000000171e+00 1.879123396123604309e-02
4.068000000000000504e+00 1.879310894115239147e-02
4.068999999999999950e+00 1.880132623998881022e-02
4.070000000000000284e+00 1.881082898542146484e-02
4.070999999999999730e+00 1.881666549980786848e-02
4.072000000000000064e+00 1.881444442812543055e-02
4.073000000000000398e+00 1.880072529486363081e-02
4.073999999999999844e+00 1.877335414960451532e-02
4.075000000000000178e+00 1.873168665410004236e-02
4.076000000000000512e+00 1.867665299059443132e-02
4.076999999999999957e+00 1.861071167044291846e-02
4.078000000000000291e+00 1.853763117004286753e-02
4.078999999999999737e+00 1.846214723596235202e-02
4.080000000000000071e+00 1.838953351223166985e-02
4.081000000000000405e+00 1.832512493619686475e-02
4.081999999999999851e+00 1.827385825908771355e-02
4.083000000000000185e+00 1.823986893731058267e-02
4.084000000000000519e+00 1.822622694261977205e-02
4.084999999999999964e+00 1.823479432697446348e-02
4.086000000000000298e+00 1.826623233139310423e-02
4.086999999999999744e+00 1.832013899253605999e-02
4.088000000000000078e+00 1.839529381407107797e-02
4.089000000000000412e+00 1.848996836958737011e-02
4.089999999999999858e+00 1.860225630865596641e-02
4.091000000000000192e+00 1.873038456095352938e-02
4.092000000000000526e+00 1.887294673785635743e-02
4.092999999999999972e+00 1.902906634012034234e-02
4.094000000000000306e+00 1.919845538812527119e-02
4.094999999999999751e+00 1.938135827794658372e-02
4.096000000000000085e+00 1.957841488747202180e-02
4.097000000000000419e+00 1.979046090311110256e-02
4.097999999999999865e+00 2.001827435579168341e-02
4.099000000000000199e+00 2.026231856424907940e-02
4.099999999999999645e+00 2.052253531109513723e-02
4.100999999999999979e+00 2.079816194585034153e-02
4.102000000000000313e+00 2.108762501219970179e-02
4.102999999999999758e+00 2.138851106476381478e-02
4.104000000000000092e+00 2.169761409325843965e-02
4.105000000000000426e+00 2.201103730425729016e-02
4.105999999999999872e+00 2.232431304637628663e-02
4.107000000000000206e+00 2.263256800625296911e-02
4.107999999999999652e+00 2.293071177485993609e-02
4.108999999999999986e+00 2.321360486675700871e-02
4.110000000000000320e+00 2.347621955723918491e-02
4.110999999999999766e+00 2.371380349481403901e-02
4.112000000000000099e+00 2.392204054063622881e-02
4.113000000000000433e+00 2.409719522869789229e-02
4.113999999999999879e+00 2.423626638048507684e-02
4.115000000000000213e+00 2.433711138600233928e-02
4.115999999999999659e+00 2.439854006609147238e-02
4.116999999999999993e+00 2.442037407948535396e-02
4.118000000000000327e+00 2.440346444198680798e-02
4.118999999999999773e+00 2.434962583643898032e-02
4.120000000000000107e+00 2.426154793528161741e-02
4.121000000000000441e+00 2.414262965441796999e-02
4.121999999999999886e+00 2.399679171550498161e-02
4.123000000000000220e+00 2.382826656628650452e-02
4.123999999999999666e+00 2.364137261391012837e-02
4.125000000000000000e+00 2.344031156001171595e-02
4.126000000000000334e+00 2.322900700816108929e-02
4.126999999999999780e+00 2.301095565630919410e-02
4.128000000000000114e+00 2.278912783670270295e-02
4.129000000000000448e+00 2.256590401911475960e-02
4.129999999999999893e+00 2.234304235144777065e-02
4.131000000000000227e+00 2.212167503418311504e-02
4.131999999999999673e+00 2.190232963118802709e-02
4.133000000000000007e+00 2.168497880939689731e-02
4.134000000000000341e+00 2.146909509755299747e-02
4.134999999999999787e+00 2.125375270317493223e-02
4.136000000000000121e+00 2.103772563907975110e-02
4.137000000000000455e+00 2.081963131496311278e-02
4.137999999999999901e+00 2.059807060623452743e-02
4.139000000000000234e+00 2.037178826163287340e-02
4.139999999999999680e+00 2.013982782943404479e-02
4.141000000000000014e+00 1.990166825707496284e-02
4.142000000000000348e+00 1.965733685973656414e-02
4.142999999999999794e+00 1.940749506540581301e-02
4.144000000000000128e+00 1.915349533513987373e-02
4.145000000000000462e+00 1.889739637594427951e-02
4.145999999999999908e+00 1.864194080234513398e-02
4.147000000000000242e+00 1.839050178333237820e-02
4.147999999999999687e+00 1.814698686169234979e-02
4.149000000000000021e+00 1.791570189573087751e-02
4.150000000000000355e+00 1.770116633389295230e-02
4.150999999999999801e+00 1.750788449074327374e-02
4.152000000000000135e+00 1.734007570178140722e-02
4.153000000000000469e+00 1.720138487452628484e-02
4.153999999999999915e+00 1.709458213301503007e-02
4.155000000000000249e+00 1.702128502891344861e-02
4.155999999999999694e+00 1.698173797762374954e-02
4.157000000000000028e+00 1.697467481370850545e-02
4.158000000000000362e+00 1.699729992191264735e-02
4.158999999999999808e+00 1.704538029179721720e-02
4.160000000000000142e+00 1.711347421570829155e-02
4.161000000000000476e+00 1.719526172919434714e-02
4.161999999999999922e+00 1.728395923093910269e-02
4.163000000000000256e+00 1.737278055804635998e-02
4.163999999999999702e+00 1.745537503056321035e-02
4.165000000000000036e+00 1.752622627313162040e-02
4.166000000000000369e+00 1.758096164097050843e-02
4.166999999999999815e+00 1.761653135685325305e-02
4.168000000000000149e+00 1.763126566346030072e-02
4.169000000000000483e+00 1.762479768437405503e-02
4.169999999999999929e+00 1.759787186317216673e-02
4.171000000000000263e+00 1.755211777809737722e-02
4.171999999999999709e+00 1.748976229358339268e-02
4.173000000000000043e+00 1.741336619986252193e-02
4.174000000000000377e+00 1.732560333836551808e-02
4.174999999999999822e+00 1.722909915425183125e-02
4.176000000000000156e+00 1.712634420227316170e-02
4.177000000000000490e+00 1.701967055275979343e-02
4.177999999999999936e+00 1.691129392983432150e-02
4.179000000000000270e+00 1.680336331855441373e-02
4.179999999999999716e+00 1.669804602823645942e-02
4.181000000000000050e+00 1.659758258344697091e-02
4.182000000000000384e+00 1.650431242876576263e-02
4.182999999999999829e+00 1.642062448564555327e-02
4.184000000000000163e+00 1.634887961184902302e-02
4.185000000000000497e+00 1.629126816911648581e-02
4.185999999999999943e+00 1.624960921963044397e-02
4.187000000000000277e+00 1.622517297777148482e-02
4.187999999999999723e+00 1.621851421752686095e-02
4.189000000000000057e+00 1.622936238172986018e-02
4.190000000000000391e+00 1.625657933624592363e-02
4.190999999999999837e+00 1.629820334134456788e-02
4.192000000000000171e+00 1.635158297914117431e-02
4.193000000000000504e+00 1.641355063455962951e-02
4.193999999999999950e+00 1.648064522083725336e-02
4.195000000000000284e+00 1.654932489657840247e-02
4.195999999999999730e+00 1.661616990143808051e-02
4.197000000000000064e+00 1.667803885148785165e-02
4.198000000000000398e+00 1.673222815890365936e-02
4.198999999999999844e+00 1.677655757203376508e-02
4.200000000000000178e+00 1.680947341803917805e-02
4.201000000000000512e+00 1.683013704108756239e-02
4.201999999999999957e+00 1.683849824260269176e-02
4.203000000000000291e+00 1.683537971126621707e-02
4.203999999999999737e+00 1.682251483160454933e-02
4.205000000000000071e+00 1.680255661180488774e-02
4.206000000000000405e+00 1.677899376985642760e-02
4.206999999999999851e+00 1.675602275169667602e-02
4.208000000000000185e+00 1.673835244871082345e-02
4.209000000000000519e+00 1.673092700632920066e-02
4.209999999999999964e+00 1.673865886480305903e-02
4.211000000000000298e+00 1.676615868993663189e-02
4.211999999999999744e+00 1.681749831747957058e-02
4.213000000000000078e+00 1.689602518266149905e-02
4.214000000000000412e+00 1.700424527687666859e-02
4.214999999999999858e+00 1.714377140339498964e-02
4.216000000000000192e+00 1.731531443488203842e-02
4.217000000000000526e+00 1.751870147391521720e-02
4.217999999999999972e+00 1.775296178457933319e-02
4.219000000000000306e+00 1.801641190755163754e-02
4.219999999999999751e+00 1.830676386844944797e-02
4.221000000000000085e+00 1.862125253959699342e-02
4.222000000000000419e+00 1.895679407331681693e-02
4.222999999999999865e+00 1.931013109892274621e-02
4.224000000000000199e+00 1.967799862138564643e-02
4.224999999999999645e+00 2.005725976944031444e-02
4.225999999999999979e+00 2.044502767260996529e-02
4.227000000000000313e+00 2.083872459464361504e-02
4.227999999999999758e+00 2.123611949340723989e-02
4.229000000000000092e+00 2.163529021064625885e-02
4.230000000000000426e+00 2.203454804815683371e-02
4.230999999999999872e+00 2.243233904569857246e-02
4.232000000000000206e+00 2.282713469594899874e-02
4.232999999999999652e+00 2.321734350725936785e-02
4.233999999999999986e+00 2.360121488890288416e-02
4.235000000000000320e+00 2.397679939134820387e-02
4.235999999999999766e+00 2.434193904522310645e-02
4.237000000000000099e+00 2.469425506984805618e-02
4.238000000000000433e+00 2.503118066206780346e-02
4.238999999999999879e+00 2.534998551660095495e-02
4.240000000000000213e+00 2.564781334628321585e-02
4.240999999999999659e+00 2.592174042004647544e-02
4.241999999999999993e+00 2.616884220163850916e-02
4.243000000000000327e+00 2.638627853851832628e-02
4.243999999999999773e+00 2.657140511364062402e-02
4.245000000000000107e+00 2.672188754705658725e-02
4.246000000000000441e+00 2.683580074593435241e-02
4.246999999999999886e+00 2.691173035462519209e-02
4.248000000000000220e+00 2.694879496509924865e-02
4.248999999999999666e+00 2.694667060714063186e-02
4.250000000000000000e+00 2.690553684363568634e-02
4.251000000000000334e+00 2.682599193926045802e-02
4.251999999999999780e+00 2.670895774761735536e-02
4.253000000000000114e+00 2.655558681374921987e-02
4.254000000000000448e+00 2.636718380060195169e-02
4.254999999999999893e+00 2.614518282245604369e-02
4.256000000000000227e+00 2.589119313989584475e-02
4.256999999999999673e+00 2.560710371402967825e-02
4.258000000000000007e+00 2.529521606568460590e-02
4.259000000000000341e+00 2.495842175313400108e-02
4.259999999999999787e+00 2.460035255215890435e-02
4.261000000000000121e+00 2.422549751719657932e-02
4.262000000000000455e+00 2.383921986821117486e-02
4.262999999999999901e+00 2.344767901445669184e-02
4.264000000000000234e+00 2.305766020690572238e-02
4.264999999999999680e+00 2.267631513853571659e-02
4.266000000000000014e+00 2.231081475605831838e-02
4.267000000000000348e+00 2.196798207859835400e-02
4.267999999999999794e+00 2.165390666163635042e-02
4.269000000000000128e+00 2.137361532128902869e-02
4.270000000000000462e+00 2.113079344890176486e-02
4.270999999999999908e+00 2.092759942246449900e-02
4.272000000000000242e+00 2.076459630383045360e-02
4.272999999999999687e+00 2.064076245572379897e-02
4.274000000000000021e+00 2.055360683126374738e-02
4.275000000000000355e+00 2.049935972769994369e-02
4.275999999999999801e+00 2.047319584847947377e-02
4.277000000000000135e+00 2.046949805337233003e-02
4.278000000000000469e+00 2.048214938633565602e-02
4.278999999999999915e+00 2.050477356939927470e-02
4.280000000000000249e+00 2.053100761682542102e-02
4.280999999999999694e+00 2.055474673749602132e-02
4.282000000000000028e+00 2.057037981452103370e-02
4.283000000000000362e+00 2.057301961097430035e-02
4.283999999999999808e+00 2.055869469072126726e-02
4.285000000000000142e+00 2.052453151161245243e-02
4.286000000000000476e+00 2.046886621304613157e-02
4.286999999999999922e+00 2.039133273002059071e-02
4.288000000000000256e+00 2.029283941241842235e-02
4.288999999999999702e+00 2.017546065609731112e-02
4.290000000000000036e+00 2.004226636431660422e-02
4.291000000000000369e+00 1.989706315588908592e-02
4.291999999999999815e+00 1.974406142446462689e-02
4.293000000000000149e+00 1.958753880494223248e-02
4.294000000000000483e+00 1.943151337608383517e-02
4.294999999999999929e+00 1.927946385176184524e-02
4.296000000000000263e+00 1.913412335972379183e-02
4.296999999999999709e+00 1.899739082528100614e-02
4.298000000000000043e+00 1.887033499101516479e-02
4.299000000000000377e+00 1.875330572287247158e-02
4.299999999999999822e+00 1.864611899667763945e-02
4.301000000000000156e+00 1.854830988907741479e-02
4.302000000000000490e+00 1.845938340153800011e-02
4.302999999999999936e+00 1.837902752397805803e-02
4.304000000000000270e+00 1.830726273897603784e-02
4.304999999999999716e+00 1.824449349884036883e-02
4.306000000000000050e+00 1.819147028167993063e-02
4.307000000000000384e+00 1.814915835114733894e-02
4.307999999999999829e+00 1.811854932757877429e-02
4.309000000000000163e+00 1.810042504505510880e-02
4.310000000000000497e+00 1.809514452579704183e-02
4.310999999999999943e+00 1.810246360552937930e-02
4.312000000000000277e+00 1.812142827067520640e-02
4.312999999999999723e+00 1.815034776000513939e-02
4.314000000000000057e+00 1.818687762224332344e-02
4.315000000000000391e+00 1.822816189520546151e-02
4.315999999999999837e+00 1.827105054421923266e-02
4.317000000000000171e+00 1.831234957000572178e-02
4.318000000000000504e+00 1.834905492709883873e-02
4.318999999999999950e+00 1.837853833038784884e-02
4.320000000000000284e+00 1.839870594048697433e-02
4.320999999999999730e+00 1.840808111381907544e-02
4.322000000000000064e+00 1.840583120146437740e-02
4.323000000000000398e+00 1.839173930554390685e-02
4.323999999999999844e+00 1.836615697364904140e-02
4.325000000000000178e+00 1.832993736677787991e-02
4.326000000000000512e+00 1.828436582301555535e-02
4.326999999999999957e+00 1.823109512932233334e-02
4.328000000000000291e+00 1.817204778759420186e-02
4.328999999999999737e+00 1.810931683686375568e-02
4.330000000000000071e+00 1.804502431317925315e-02
4.331000000000000405e+00 1.798115410112039944e-02
4.331999999999999851e+00 1.791933603801574432e-02
4.333000000000000185e+00 1.786065511631347580e-02
4.334000000000000519e+00 1.780547718662328291e-02
4.334999999999999964e+00 1.775333069441842673e-02
4.336000000000000298e+00 1.770288300022430233e-02
4.336999999999999744e+00 1.765199572560514213e-02
4.338000000000000078e+00 1.759787448196535597e-02
4.339000000000000412e+00 1.753732132082843481e-02
4.339999999999999858e+00 1.746701427867428796e-02
4.341000000000000192e+00 1.738382779139087397e-02
4.342000000000000526e+00 1.728513594456507207e-02
4.342999999999999972e+00 1.716908568651765929e-02
4.344000000000000306e+00 1.703480921827762659e-02
4.344999999999999751e+00 1.688257258474923708e-02
4.346000000000000085e+00 1.671385846497453961e-02
4.347000000000000419e+00 1.653134422969471107e-02
4.347999999999999865e+00 1.633880475722755340e-02
4.349000000000000199e+00 1.614092712702660040e-02
4.350000000000000533e+00 1.594303943933817608e-02
4.350999999999999979e+00 1.575077329705031753e-02
4.352000000000000313e+00 1.556969756262712237e-02
4.352999999999999758e+00 1.540492175328345668e-02
4.354000000000000092e+00 1.526071138998479938e-02
4.355000000000000426e+00 1.514014513745788951e-02
4.355999999999999872e+00 1.504486714815273310e-02
4.357000000000000206e+00 1.497495221390331491e-02
4.357999999999999652e+00 1.492889306093963565e-02
4.358999999999999986e+00 1.490372626193085456e-02
4.360000000000000320e+00 1.489530414697136720e-02
4.360999999999999766e+00 1.489866960893459179e-02
4.362000000000000099e+00 1.490850064973614497e-02
4.363000000000000433e+00 1.491960007039038957e-02
4.363999999999999879e+00 1.492734609361567356e-02
4.365000000000000213e+00 1.492807895105303061e-02
4.365999999999999659e+00 1.491937432437242562e-02
4.366999999999999993e+00 1.490014572823345450e-02
4.368000000000000327e+00 1.487062469491591543e-02
4.368999999999999773e+00 1.483217067040248048e-02
4.370000000000000107e+00 1.478696964923724086e-02
4.371000000000000441e+00 1.473767410129311894e-02
4.371999999999999886e+00 1.468702755537517821e-02
4.373000000000000220e+00 1.463750514378297021e-02
4.373999999999999666e+00 1.459103240008717550e-02
4.375000000000000000e+00 1.454883179378209726e-02
4.376000000000000334e+00 1.451137070402629126e-02
4.376999999999999780e+00 1.447839048939705310e-02
4.378000000000000114e+00 1.444904715321780955e-02
4.379000000000000448e+00 1.442211958255017537e-02
4.379999999999999893e+00 1.439621068550900329e-02
4.381000000000000227e+00 1.436996077832889199e-02
4.381999999999999673e+00 1.434223570988363630e-02
4.383000000000000007e+00 1.431226318697602362e-02
4.384000000000000341e+00 1.427971009847973059e-02
4.384999999999999787e+00 1.424474148253135862e-02
4.386000000000000121e+00 1.420799330610597079e-02
4.387000000000000455e+00 1.417054003086510618e-02
4.387999999999999901e+00 1.413380608646281136e-02
4.389000000000000234e+00 1.409946404336503631e-02
4.389999999999999680e+00 1.406932469894716688e-02
4.391000000000000014e+00 1.404520227216375997e-02
4.392000000000000348e+00 1.402881600897789779e-02
4.392999999999999794e+00 1.402164617454155528e-02
4.394000000000000128e+00 1.402485185305686263e-02
4.395000000000000462e+00 1.403919076474781369e-02
4.395999999999999908e+00 1.406497261612742709e-02
4.397000000000000242e+00 1.410204973896741001e-02
4.397999999999999687e+00 1.414984873946736887e-02
4.399000000000000021e+00 1.420741374749094101e-02
4.400000000000000355e+00 1.427350327882350237e-02
4.400999999999999801e+00 1.434668855538128243e-02
4.402000000000000135e+00 1.442543719104109889e-02
4.403000000000000469e+00 1.450820520909248436e-02
4.403999999999999915e+00 1.459349748767852298e-02
4.405000000000000249e+00 1.467992044343872579e-02
4.405999999999999694e+00 1.476621233000044095e-02
4.407000000000000028e+00 1.485125283817668486e-02
4.408000000000000362e+00 1.493411075250111394e-02
4.408999999999999808e+00 1.501406134930683214e-02
4.410000000000000142e+00 1.509062480291376018e-02
4.411000000000000476e+00 1.516360375286206208e-02
4.411999999999999922e+00 1.523309627719253087e-02
4.413000000000000256e+00 1.529951336227535451e-02
4.413999999999999702e+00 1.536353773741990295e-02
4.415000000000000036e+00 1.542608800024206084e-02
4.416000000000000369e+00 1.548823014779349486e-02
4.416999999999999815e+00 1.555109678484482318e-02
4.418000000000000149e+00 1.561580551621241306e-02
4.419000000000000483e+00 1.568336824644344513e-02
4.419999999999999929e+00 1.575465343618970282e-02
4.421000000000000263e+00 1.583035104920257202e-02
4.421999999999999709e+00 1.591097737642657717e-02
4.423000000000000043e+00 1.599687004395326448e-02
4.424000000000000377e+00 1.608824514359098040e-02
4.424999999999999822e+00 1.618522410963257885e-02
4.426000000000000156e+00 1.628788091187505227e-02
4.427000000000000490e+00 1.639630106098903875e-02
4.427999999999999936e+00 1.651061378900630858e-02
4.429000000000000270e+00 1.663103288522431444e-02
4.429999999999999716e+00 1.675787424629958736e-02
4.431000000000000050e+00 1.689154767399677834e-02
4.432000000000000384e+00 1.703252848032867431e-02
4.432999999999999829e+00 1.718127281148109503e-02
4.434000000000000163e+00 1.733812604871230040e-02
4.435000000000000497e+00 1.750318236116240461e-02
4.435999999999999943e+00 1.767614259326040840e-02
4.437000000000000277e+00 1.785619069111706383e-02
4.437999999999999723e+00 1.804187693524978570e-02
4.439000000000000057e+00 1.823105825701297478e-02
4.440000000000000391e+00 1.842088103297766927e-02
4.440999999999999837e+00 1.860783290566809731e-02
4.442000000000000171e+00 1.878785050484994140e-02
4.443000000000000504e+00 1.895647159032005230e-02
4.443999999999999950e+00 1.910901575344674599e-02
4.445000000000000284e+00 1.924082218296459257e-02
4.445999999999999730e+00 1.934750416078358931e-02
4.447000000000000064e+00 1.942521354323992894e-02
4.448000000000000398e+00 1.947093432511212002e-02
4.448999999999999844e+00 1.948273628051561471e-02
4.450000000000000178e+00 1.945998844188879390e-02
4.451000000000000512e+00 1.940349756378391063e-02
4.451999999999999957e+00 1.931551071771094724e-02
4.453000000000000291e+00 1.919962880691121476e-02
4.453999999999999737e+00 1.906054791741427362e-02
4.455000000000000071e+00 1.890370572326906945e-02
4.456000000000000405e+00 1.873483974458570178e-02
4.456999999999999851e+00 1.855949442554795034e-02
4.458000000000000185e+00 1.838259461263767533e-02
4.459000000000000519e+00 1.820805338573876567e-02
4.459999999999999964e+00 1.803851796391609669e-02
4.461000000000000298e+00 1.787527457437701126e-02
4.461999999999999744e+00 1.771827854615711309e-02
4.463000000000000078e+00 1.756633834664964033e-02
4.464000000000000412e+00 1.741739121939494747e-02
4.464999999999999858e+00 1.726887179860535013e-02
4.466000000000000192e+00 1.711807681002135498e-02
4.467000000000000526e+00 1.696251280191811775e-02
4.467999999999999972e+00 1.680020513368373283e-02
4.469000000000000306e+00 1.662990420786126730e-02
4.469999999999999751e+00 1.645119911538175245e-02
4.471000000000000085e+00 1.626454633996751373e-02
4.472000000000000419e+00 1.607119382637587149e-02
4.472999999999999865e+00 1.587303620436562174e-02
4.474000000000000199e+00 1.567243830978517008e-02
4.475000000000000533e+00 1.547199573860971733e-02
4.475999999999999979e+00 1.527431965532948313e-02
4.477000000000000313e+00 1.508180813497517724e-02
4.477999999999999758e+00 1.489642359307714881e-02
4.479000000000000092e+00 1.471951013429433422e-02
4.480000000000000426e+00 1.455164473243363531e-02
4.480999999999999872e+00 1.439250524203950464e-02
4.482000000000000206e+00 1.424081934191407696e-02
4.482999999999999652e+00 1.409436184738818189e-02
4.483999999999999986e+00 1.395002590745802497e-02
4.485000000000000320e+00 1.380396950730629867e-02
4.485999999999999766e+00 1.365182766960830810e-02
4.487000000000000099e+00 1.348896836036717409e-02
4.488000000000000433e+00 1.331081023496252271e-02
4.488999999999999879e+00 1.311313212168673317e-02
4.490000000000000213e+00 1.289240280027075317e-02
4.490999999999999659e+00 1.264606002464240507e-02
4.491999999999999993e+00 1.237272778656916747e-02
4.493000000000000327e+00 1.207237095623657844e-02
4.493999999999999773e+00 1.174633363572176112e-02
4.495000000000000107e+00 1.139729661981644590e-02
4.496000000000000441e+00 1.102911628160109341e-02
4.496999999999999886e+00 1.064657143712418805e-02
4.498000000000000220e+00 1.025504382443881424e-02
4.498999999999999666e+00 9.860135957006199020e-03
4.500000000000000000e+00 9.467287815098748491e-03
4.501000000000000334e+00 9.081439321631317244e-03
4.501999999999999780e+00 8.706685135566360687e-03
4.503000000000000114e+00 8.346069310019823412e-03
4.504000000000000448e+00 8.001461472166676928e-03
4.504999999999999893e+00 7.673536125769954246e-03
4.506000000000000227e+00 7.361864299471285525e-03
4.506999999999999673e+00 7.065107860727276937e-03
4.508000000000000007e+00 6.781259368916615557e-03
4.509000000000000341e+00 6.507946580126567140e-03
4.509999999999999787e+00 6.242730398041430699e-03
4.511000000000000121e+00 5.983415113519622262e-03
4.512000000000000455e+00 5.728293212924621264e-03
4.512999999999999901e+00 5.476347055289950902e-03
4.514000000000000234e+00 5.227386799862057329e-03
4.514999999999999680e+00 4.982070149580253467e-03
4.516000000000000014e+00 4.741876994901811013e-03
4.517000000000000348e+00 4.509002220484845461e-03
4.517999999999999794e+00 4.286165249066501565e-03
4.519000000000000128e+00 4.076405876979953893e-03
4.520000000000000462e+00 3.882844668235195355e-03
4.520999999999999908e+00 3.708479490140691257e-03
4.522000000000000242e+00 3.555977302880577486e-03
4.522999999999999687e+00 3.427544062614201834e-03
4.524000000000000021e+00 3.324829478969841719e-03
4.525000000000000355e+00 3.248905692413320105e-03
4.525999999999999801e+00 3.200283542575917736e-03
4.527000000000000135e+00 3.178965092949742697e-03
4.528000000000000469e+00 3.184535077616680067e-03
4.528999999999999915e+00 3.216241795612557498e-03
4.530000000000000249e+00 3.273073978075729390e-03
4.530999999999999694e+00 3.353815426549314107e-03
4.532000000000000028e+00 3.457049199213321853e-03
4.533000000000000362e+00 3.581140519735151635e-03
4.533999999999999808e+00 3.724190171078058890e-03
4.535000000000000142e+00 3.883968570472992425e-03
4.536000000000000476e+00 4.057860131021465318e-03
4.536999999999999922e+00 4.242845891350534478e-03
4.538000000000000256e+00 4.435545695909380408e-03
4.538999999999999702e+00 4.632301268581660511e-03
4.540000000000000036e+00 4.829357327752102635e-03
4.541000000000000369e+00 5.023077471523897108e-03
4.541999999999999815e+00 5.210229186439393687e-03
4.543000000000000149e+00 5.388253944422236562e-03
4.544000000000000483e+00 5.555503045499010639e-03
4.544999999999999929e+00 5.711419608325987371e-03
4.546000000000000263e+00 5.856605445324447427e-03
4.546999999999999709e+00 5.992802587183552847e-03
4.548000000000000043e+00 6.122745100414205346e-03
4.549000000000000377e+00 6.249912784964713718e-03
4.549999999999999822e+00 6.378220148971204713e-03
4.551000000000000156e+00 6.511651093982745442e-03
4.552000000000000490e+00 6.653923163752036192e-03
4.552999999999999936e+00 6.808184921594127512e-03
4.554000000000000270e+00 6.976778123641155793e-03
4.554999999999999716e+00 7.161093655357412754e-03
4.556000000000000050e+00 7.361530782967920343e-03
4.557000000000000384e+00 7.577561788073073831e-03
4.557999999999999829e+00 7.807848766390253388e-03
4.559000000000000163e+00 8.050416998422115292e-03
4.560000000000000497e+00 8.302858178103788428e-03
4.560999999999999943e+00 8.562515064031569686e-03
4.562000000000000277e+00 8.826660607101811593e-03
4.562999999999999723e+00 9.092634701068203970e-03
4.564000000000000057e+00 9.357955240378185505e-03
4.565000000000000391e+00 9.620419543836472229e-03
4.565999999999999837e+00 9.878142097092338855e-03
4.567000000000000171e+00 1.012964089719392904e-02
4.568000000000000504e+00 1.037388557395595157e-02
4.568999999999999950e+00 1.061038948815624591e-02
4.570000000000000284e+00 1.083926826130094528e-02
4.570999999999999730e+00 1.106130844337397875e-02
4.572000000000000064e+00 1.127802120328914512e-02
4.573000000000000398e+00 1.149164128014952373e-02
4.573999999999999844e+00 1.170507854552396178e-02
4.575000000000000178e+00 1.192179884121205569e-02
4.576000000000000512e+00 1.214564012145049818e-02
4.576999999999999957e+00 1.238053458091993748e-02
4.578000000000000291e+00 1.263021153526812726e-02
4.578999999999999737e+00 1.289783361345000004e-02
4.580000000000000071e+00 1.318564802434940043e-02
4.581000000000000405e+00 1.349464667655518937e-02
4.581999999999999851e+00 1.382433637487285281e-02
4.583000000000000185e+00 1.417258407701529541e-02
4.584000000000000519e+00 1.453559130422413768e-02
4.584999999999999964e+00 1.490801366038913868e-02
4.586000000000000298e+00 1.528320139161562854e-02
4.586999999999999744e+00 1.565357137915220076e-02
4.588000000000000078e+00 1.601104200267626509e-02
4.589000000000000412e+00 1.634751873044690967e-02
4.589999999999999858e+00 1.665536225602778225e-02
4.591000000000000192e+00 1.692780836214583667e-02
4.592000000000000526e+00 1.715930674816672913e-02
4.592999999999999972e+00 1.734575517016758578e-02
4.594000000000000306e+00 1.748463461863134991e-02
4.594999999999999751e+00 1.757501538583782288e-02
4.596000000000000085e+00 1.761747289855857337e-02
4.597000000000000419e+00 1.761394994306645159e-02
4.597999999999999865e+00 1.756756507702975784e-02
4.599000000000000199e+00 1.748237250757895406e-02
4.600000000000000533e+00 1.736311881548048899e-02
4.600999999999999979e+00 1.721498881472937822e-02
4.602000000000000313e+00 1.704334998431199233e-02
4.602999999999999758e+00 1.685346208023783335e-02
4.604000000000000092e+00 1.665020828726179042e-02
4.605000000000000426e+00 1.643782102341451862e-02
4.605999999999999872e+00 1.621963015299152794e-02
4.607000000000000206e+00 1.599783296179523723e-02
4.608000000000000540e+00 1.577335185290149391e-02
4.608999999999999986e+00 1.554572894545188863e-02
4.610000000000000320e+00 1.531314207651497325e-02
4.610999999999999766e+00 1.507252125932591336e-02
4.612000000000000099e+00 1.481977252499052690e-02
4.613000000000000433e+00 1.455010829749330860e-02
4.613999999999999879e+00 1.425847707107131060e-02
4.615000000000000213e+00 1.394005049787917262e-02
4.615999999999999659e+00 1.359072980227312918e-02
4.616999999999999993e+00 1.320761436157834312e-02
4.618000000000000327e+00 1.278936937597974569e-02
4.618999999999999773e+00 1.233646758190368523e-02
4.620000000000000107e+00 1.185127299279470012e-02
4.621000000000000441e+00 1.133791598339064025e-02
4.621999999999999886e+00 1.080204131583374465e-02
4.623000000000000220e+00 1.025039382338617348e-02
4.623999999999999666e+00 9.690331676769322819e-03
4.625000000000000000e+00 9.129298297962057038e-03
4.626000000000000334e+00 8.574342032607096264e-03
4.626999999999999780e+00 8.031702397144629621e-03
4.628000000000000114e+00 7.506507645350509947e-03
4.629000000000000448e+00 7.002601333865580806e-03
4.629999999999999893e+00 6.522501169970053650e-03
4.631000000000000227e+00 6.067450456975082181e-03
4.631999999999999673e+00 5.637578328938743291e-03
4.633000000000000007e+00 5.232098125086802158e-03
4.634000000000000341e+00 4.849551289474512625e-03
4.634999999999999787e+00 4.488036942422606035e-03
4.636000000000000121e+00 4.145435583056906841e-03
4.637000000000000455e+00 3.819631069955612031e-03
4.637999999999999901e+00 3.508671415844786222e-03
4.639000000000000234e+00 3.210906638472869976e-03
4.639999999999999680e+00 2.925102366082518637e-03
4.641000000000000014e+00 2.650488570743153582e-03
4.642000000000000348e+00 2.386810930393402572e-03
4.642999999999999794e+00 2.134333416574144080e-03
4.644000000000000128e+00 1.893848900376079308e-03
4.645000000000000462e+00 1.666625400835127380e-03
4.645999999999999908e+00 1.454385828927884329e-03
4.647000000000000242e+00 1.259221316211665180e-03
4.647999999999999687e+00 1.083527591241330995e-03
4.649000000000000021e+00 9.299043360120890899e-04
4.650000000000000355e+00 8.010582153579349357e-04
4.650999999999999801e+00 6.996958524498671662e-04
4.652000000000000135e+00 6.284125055878036787e-04
4.653000000000000469e+00 5.896065777580474648e-04
4.653999999999999915e+00 5.854134037221195514e-04
4.655000000000000249e+00 6.176477825054909904e-04
4.655999999999999694e+00 6.877648099188743685e-04
4.657000000000000028e+00 7.968740430706267508e-04
4.658000000000000362e+00 9.457305880471459031e-04
4.658999999999999808e+00 1.134744988786869687e-03
4.660000000000000142e+00 1.363958024116678240e-03
4.661000000000000476e+00 1.633007112284671700e-03
4.661999999999999922e+00 1.941085117580444459e-03
4.663000000000000256e+00 2.286868371388857228e-03
4.663999999999999702e+00 2.668446876885767656e-03
4.665000000000000036e+00 3.083268812162192653e-03
4.666000000000000369e+00 3.528112534253576189e-03
4.666999999999999815e+00 3.999091515453028108e-03
4.668000000000000149e+00 4.491689844094184404e-03
4.669000000000000483e+00 5.000859730006442308e-03
4.669999999999999929e+00 5.521131468110677259e-03
4.671000000000000263e+00 6.046759828800682239e-03
4.671999999999999709e+00 6.571888991706043362e-03
4.673000000000000043e+00 7.090707590660387701e-03
4.674000000000000377e+00 7.597600632093276518e-03
4.674999999999999822e+00 8.087280446036524198e-03
4.676000000000000156e+00 8.554906511639683020e-03
4.677000000000000490e+00 8.996185407559203692e-03
4.677999999999999936e+00 9.407439313292494457e-03
4.679000000000000270e+00 9.785669753289909928e-03
4.679999999999999716e+00 1.012860578539546627e-02
4.681000000000000050e+00 1.043475882742287558e-02
4.682000000000000384e+00 1.070343739541152611e-02
4.682999999999999829e+00 1.093480444194581611e-02
4.684000000000000163e+00 1.112988083271064174e-02
4.685000000000000497e+00 1.129054742069702556e-02
4.685999999999999943e+00 1.141952295813651770e-02
4.687000000000000277e+00 1.152029635987307857e-02
4.687999999999999723e+00 1.159699828379478527e-02
4.689000000000000057e+00 1.165423806059685992e-02
4.690000000000000391e+00 1.169686928037225529e-02
4.690999999999999837e+00 1.172970947790691679e-02
4.692000000000000171e+00 1.175724351107367005e-02
4.693000000000000504e+00 1.178332582009656952e-02
4.693999999999999950e+00 1.181091567714361371e-02
4.695000000000000284e+00 1.184188260615332347e-02
4.695999999999999730e+00 1.187690286898591616e-02
4.697000000000000064e+00 1.191548248487873767e-02
4.698000000000000398e+00 1.195609875805041071e-02
4.698999999999999844e+00 1.199643306315846536e-02
4.700000000000000178e+00 1.203369446551794640e-02
4.701000000000000512e+00 1.206497841329642537e-02
4.701999999999999957e+00 1.208761174946550512e-02
4.703000000000000291e+00 1.209945459606381023e-02
4.703999999999999737e+00 1.209913037421286863e-02
4.705000000000000071e+00 1.208616320917669552e-02
4.706000000000000405e+00 1.206100635123501068e-02
4.706999999999999851e+00 1.202499935132612073e-02
4.708000000000000185e+00 1.198021216123423827e-02
4.709000000000000519e+00 1.192924092602092034e-02
4.709999999999999964e+00 1.187496192186498524e-02
4.711000000000000298e+00 1.182026801038703855e-02
4.711999999999999744e+00 1.176781392738107147e-02
4.713000000000000078e+00 1.171979461547400028e-02
4.714000000000000412e+00 1.167778679026713028e-02
4.714999999999999858e+00 1.164266956876901932e-02
4.716000000000000192e+00 1.161459387795038198e-02
4.717000000000000526e+00 1.159306270518080037e-02
4.717999999999999972e+00 1.157705829976810909e-02
4.719000000000000306e+00 1.156518124482439243e-02
4.719999999999999751e+00 1.155583593992242850e-02
4.721000000000000085e+00 1.154736520443103154e-02
4.722000000000000419e+00 1.153814827401484187e-02
4.722999999999999865e+00 1.152669113996893091e-02
4.724000000000000199e+00 1.151164196497065154e-02
4.725000000000000533e+00 1.149180152924518528e-02
4.725999999999999979e+00 1.146610660129663596e-02
4.727000000000000313e+00 1.143362209414270150e-02
4.727999999999999758e+00 1.139356027193235733e-02
4.729000000000000092e+00 1.134529003844245328e-02
4.730000000000000426e+00 1.128840062131716490e-02
4.730999999999999872e+00 1.122275871128334407e-02
4.732000000000000206e+00 1.114857378504422250e-02
4.733000000000000540e+00 1.106646120869799951e-02
4.733999999999999986e+00 1.097749915301556717e-02
4.735000000000000320e+00 1.088322220217766319e-02
4.735999999999999766e+00 1.078561482743480189e-02
4.737000000000000099e+00 1.068701264680924079e-02
4.738000000000000433e+00 1.058999780905609499e-02
4.738999999999999879e+00 1.049723995560021723e-02
4.740000000000000213e+00 1.041129315050739503e-02
4.740999999999999659e+00 1.033441687297875257e-02
4.741999999999999993e+00 1.026838658464799235e-02
4.743000000000000327e+00 1.021436200355439403e-02
4.743999999999999773e+00 1.017279591554055840e-02
4.745000000000000107e+00 1.014342224922729595e-02
4.746000000000000441e+00 1.012529123634331452e-02
4.746999999999999886e+00 1.011689457745495839e-02
4.748000000000000220e+00 1.011630227776203275e-02
4.748999999999999666e+00 1.012133540224949453e-02
4.750000000000000000e+00 1.012974524557034607e-02
4.751000000000000334e+00 1.013934279575108219e-02
4.751999999999999780e+00 1.014813785799256740e-02
4.753000000000000114e+00 1.015441956697901715e-02
4.754000000000000448e+00 1.015678687857069114e-02
4.754999999999999893e+00 1.015416158671973365e-02
4.756000000000000227e+00 1.014576011963731414e-02
4.756999999999999673e+00 1.013103037224799205e-02
4.758000000000000007e+00 1.010958160437084273e-02
4.759000000000000341e+00 1.008110100212238069e-02
4.759999999999999787e+00 1.004527768277675356e-02
4.761000000000000121e+00 1.000173988926923371e-02
4.762000000000000455e+00 9.950003734408853842e-03
4.762999999999999901e+00 9.889462728692944432e-03
4.764000000000000234e+00 9.819400805708944704e-03
4.764999999999999680e+00 9.739051470685549869e-03
4.766000000000000014e+00 9.647671418581624248e-03
4.767000000000000348e+00 9.544649164252594700e-03
4.767999999999999794e+00 9.429577337615607097e-03
4.769000000000000128e+00 9.302340633520745500e-03
4.770000000000000462e+00 9.163152528676311859e-03
4.770999999999999908e+00 9.012562933818541594e-03
4.772000000000000242e+00 8.851437245648631838e-03
4.772999999999999687e+00 8.680892794152034880e-03
4.774000000000000021e+00 8.502223299546026597e-03
4.775000000000000355e+00 8.316808966949897075e-03
4.775999999999999801e+00 8.126036021299154824e-03
4.777000000000000135e+00 7.931213340458955624e-03
4.778000000000000469e+00 7.733515431158123794e-03
4.778999999999999915e+00 7.533920988129686087e-03
4.780000000000000249e+00 7.333194294048797808e-03
4.780999999999999694e+00 7.131861914158546360e-03
4.782000000000000028e+00 6.930256867403099090e-03
4.783000000000000362e+00 6.728554385268289799e-03
4.783999999999999808e+00 6.526869988053051949e-03
4.785000000000000142e+00 6.325398786771485940e-03
4.786000000000000476e+00 6.124563168592556117e-03
4.786999999999999922e+00 5.925182610615962499e-03
4.788000000000000256e+00 5.728624065984560566e-03
4.788999999999999702e+00 5.536899304709594002e-03
4.790000000000000036e+00 5.352687135415545167e-03
4.791000000000000369e+00 5.179255166065636733e-03
4.791999999999999815e+00 5.020308574423053630e-03
4.793000000000000149e+00 4.879743685223861781e-03
4.794000000000000483e+00 4.761367765287816481e-03
4.794999999999999929e+00 4.668611821909220833e-03
4.796000000000000263e+00 4.604269008817879830e-03
4.796999999999999709e+00 4.570282143520275689e-03
4.798000000000000043e+00 4.567643187804376788e-03
4.799000000000000377e+00 4.596330833835876248e-03
4.799999999999999822e+00 4.655361182228521556e-03
4.801000000000000156e+00 4.742881321365469832e-03
4.802000000000000490e+00 4.856319941479196253e-03
4.802999999999999936e+00 4.992561000425154230e-03
4.804000000000000270e+00 5.148129428616623517e-03
4.804999999999999716e+00 5.319385885340579753e-03
4.806000000000000050e+00 5.502692097292212481e-03
4.807000000000000384e+00 5.694592229907291178e-03
4.807999999999999829e+00 5.891934164412080017e-03
4.809000000000000163e+00 6.091984006829274066e-03
4.810000000000000497e+00 6.292491207011649892e-03
4.810999999999999943e+00 6.491694343504919931e-03
4.812000000000000277e+00 6.688290049928086352e-03
4.812999999999999723e+00 6.881341173792352925e-03
4.814000000000000057e+00 7.070153005256612014e-03
4.815000000000000391e+00 7.254123671491768781e-03
4.815999999999999837e+00 7.432590535031982464e-03
4.817000000000000171e+00 7.604709949142324059e-03
4.818000000000000504e+00 7.769386446299854365e-03
4.818999999999999950e+00 7.925247025395449479e-03
4.820000000000000284e+00 8.070689876038688454e-03
4.820999999999999730e+00 8.203986654910410542e-03
4.822000000000000064e+00 8.323450392997679137e-03
4.823000000000000398e+00 8.427625478916300067e-03
4.823999999999999844e+00 8.515471480365565185e-03
4.825000000000000178e+00 8.586534749655256107e-03
4.826000000000000512e+00 8.641043778837615222e-03
4.826999999999999957e+00 8.679977898966753647e-03
4.828000000000000291e+00 8.705012018498513304e-03
4.828999999999999737e+00 8.718388208761139110e-03
4.830000000000000071e+00 8.722749487145912278e-03
4.831000000000000405e+00 8.720885434955701065e-03
4.831999999999999851e+00 8.715514762623388645e-03
4.833000000000000185e+00 8.709064067682311880e-03
4.834000000000000519e+00 8.703493713955502004e-03
4.834999999999999964e+00 8.700179515567021959e-03
4.836000000000000298e+00 8.699864994091222395e-03
4.836999999999999744e+00 8.702674198034729761e-03
4.838000000000000078e+00 8.708166117686506197e-03
4.839000000000000412e+00 8.715450059732902238e-03
4.839999999999999858e+00 8.723296105690205027e-03
4.841000000000000192e+00 8.730270327997894514e-03
4.842000000000000526e+00 8.734864094074651017e-03
4.842999999999999972e+00 8.735616990454556779e-03
4.844000000000000306e+00 8.731223313178375356e-03
4.844999999999999751e+00 8.720622343054410322e-03
4.846000000000000085e+00 8.703065083637419319e-03
4.847000000000000419e+00 8.678151141514845249e-03
4.847999999999999865e+00 8.645820562692724254e-03
4.849000000000000199e+00 8.606335676815620589e-03
4.850000000000000533e+00 8.560197364501948014e-03
4.850999999999999979e+00 8.508065111636060190e-03
4.852000000000000313e+00 8.450646495964223709e-03
4.852999999999999758e+00 8.388608902044738039e-03
4.854000000000000092e+00 8.322507441145281584e-03
4.855000000000000426e+00 8.252764805634639836e-03
4.855999999999999872e+00 8.179698864451166035e-03
4.857000000000000206e+00 8.103582610103538669e-03
4.858000000000000540e+00 8.024753065890987899e-03
4.858999999999999986e+00 7.943712486157394198e-03
4.860000000000000320e+00 7.861222627161256263e-03
4.860999999999999766e+00 7.778352196327583193e-03
4.862000000000000099e+00 7.696450254072220373e-03
4.863000000000000433e+00 7.617071570364055896e-03
4.863999999999999879e+00 7.541817518241905258e-03
4.865000000000000213e+00 7.472148240191307453e-03
4.865999999999999659e+00 7.409167409222880765e-03
4.866999999999999993e+00 7.353454771984191569e-03
4.868000000000000327e+00 7.304919016935007212e-03
4.868999999999999773e+00 7.262763723218447140e-03
4.870000000000000107e+00 7.225532297575332219e-03
4.871000000000000441e+00 7.191267385723907127e-03
4.871999999999999886e+00 7.157696813849498060e-03
4.873000000000000220e+00 7.122530310181710358e-03
4.873999999999999666e+00 7.083725390928966199e-03
4.875000000000000000e+00 7.039753440067691645e-03
4.876000000000000334e+00 6.989823633467388830e-03
4.876999999999999780e+00 6.934004858907144749e-03
4.878000000000000114e+00 6.873280701225903573e-03
4.879000000000000448e+00 6.809474818288678392e-03
4.879999999999999893e+00 6.745107856383610045e-03
4.881000000000000227e+00 6.683165300294389641e-03
4.881999999999999673e+00 6.626825003957795279e-03
4.883000000000000007e+00 6.579150800902553234e-03
4.884000000000000341e+00 6.542826324517379832e-03
4.884999999999999787e+00 6.519915482202452706e-03
4.886000000000000121e+00 6.511685333054448299e-03
4.887000000000000455e+00 6.518520203491855181e-03
4.887999999999999901e+00 6.539884983375316221e-03
4.889000000000000234e+00 6.574386069669880747e-03
4.889999999999999680e+00 6.619867566658744866e-03
4.891000000000000014e+00 6.673583445895780661e-03
4.892000000000000348e+00 6.732381348778493022e-03
4.892999999999999794e+00 6.792905730802720546e-03
4.894000000000000128e+00 6.851807190106066862e-03
4.895000000000000462e+00 6.905941097893020589e-03
4.895999999999999908e+00 6.952503773587784611e-03
4.897000000000000242e+00 6.989156262620812958e-03
4.897999999999999687e+00 7.014063977034859336e-03
4.899000000000000021e+00 7.025919499381772307e-03
4.900000000000000355e+00 7.023925944137449084e-03
4.900999999999999801e+00 7.007739247689964701e-03
4.902000000000000135e+00 6.977408292271539483e-03
4.903000000000000469e+00 6.933322111241820018e-03
4.903999999999999915e+00 6.876151168505810485e-03
4.905000000000000249e+00 6.806820287767680229e-03
4.905999999999999694e+00 6.726493546537442962e-03
4.907000000000000028e+00 6.636596243613358467e-03
4.908000000000000362e+00 6.538854367123966838e-03
4.908999999999999808e+00 6.435361661297704650e-03
4.910000000000000142e+00 6.328641764638246250e-03
4.911000000000000476e+00 6.221688606471790714e-03
4.911999999999999922e+00 6.117976554733851532e-03
4.913000000000000256e+00 6.021395979949058230e-03
4.913999999999999702e+00 5.936118852949522420e-03
4.915000000000000036e+00 5.866375358216766207e-03
4.916000000000000369e+00 5.816169221880015602e-03
4.916999999999999815e+00 5.788957144821563552e-03
4.918000000000000149e+00 5.787341048986515031e-03
4.919000000000000483e+00 5.812806699448400463e-03
4.919999999999999929e+00 5.865539282296982140e-03
4.921000000000000263e+00 5.944377920901527598e-03
4.921999999999999709e+00 6.046860745192130480e-03
4.923000000000000043e+00 6.169400893526846494e-03
4.924000000000000377e+00 6.307526552654793388e-03
4.924999999999999822e+00 6.456173627043230653e-03
4.926000000000000156e+00 6.609986210844580497e-03
4.927000000000000490e+00 6.763594181796156631e-03
4.927999999999999936e+00 6.911836359958366260e-03
4.929000000000000270e+00 7.049929590178180550e-03
4.929999999999999716e+00 7.173595513396316403e-03
4.931000000000000050e+00 7.279126529383427198e-03
4.932000000000000384e+00 7.363425527002709532e-03
4.932999999999999829e+00 7.424035475858950170e-03
4.934000000000000163e+00 7.459155498674596707e-03
4.935000000000000497e+00 7.467652349231137902e-03
4.935999999999999943e+00 7.449071879604182711e-03
4.937000000000000277e+00 7.403649351460305297e-03
4.937999999999999723e+00 7.332302880030011280e-03
4.939000000000000057e+00 7.236615042519507941e-03
4.940000000000000391e+00 7.118787411396989943e-03
4.940999999999999837e+00 6.981573245657494813e-03
4.942000000000000171e+00 6.828202953018881922e-03
4.943000000000000504e+00 6.662292217117282700e-03
4.943999999999999950e+00 6.487748142772501933e-03
4.945000000000000284e+00 6.308693929432169015e-03
4.945999999999999730e+00 6.129394327265234692e-03
4.947000000000000064e+00 5.954200411725171956e-03
4.948000000000000398e+00 5.787500091951831675e-03
4.948999999999999844e+00 5.633636609662762140e-03
4.950000000000000178e+00 5.496834214937978795e-03
4.951000000000000512e+00 5.381089493870164740e-03
4.951999999999999957e+00 5.290019874771986590e-03
4.953000000000000291e+00 5.226730747068098967e-03
4.953999999999999737e+00 5.193646551104840262e-03
4.955000000000000071e+00 5.192377898741816836e-03
4.956000000000000405e+00 5.223625621298180408e-03
4.956999999999999851e+00 5.287107833785996067e-03
4.958000000000000185e+00 5.381557965269621532e-03
4.959000000000000519e+00 5.504773054883428662e-03
4.959999999999999964e+00 5.653720036776018962e-03
4.961000000000000298e+00 5.824669362876806929e-03
4.961999999999999744e+00 6.013387422536935374e-03
4.963000000000000078e+00 6.215351661709072988e-03
4.964000000000000412e+00 6.425963236475295756e-03
4.964999999999999858e+00 6.640771267178274470e-03
4.966000000000000192e+00 6.855681310804875514e-03
4.967000000000000526e+00 7.067126728788944087e-03
4.967999999999999972e+00 7.272188229364436041e-03
4.969000000000000306e+00 7.468677005541386749e-03
4.969999999999999751e+00 7.655131482752622514e-03
4.971000000000000085e+00 7.830788838305950683e-03
4.972000000000000419e+00 7.995483068716370545e-03
4.972999999999999865e+00 8.149493785639906271e-03
4.974000000000000199e+00 8.293381458204251294e-03
4.975000000000000533e+00 8.427802368511205788e-03
4.975999999999999979e+00 8.553313906961417315e-03
4.977000000000000313e+00 8.670224922339975909e-03
4.977999999999999758e+00 8.778471918486319484e-03
4.979000000000000092e+00 8.877529429258209162e-03
4.980000000000000426e+00 8.966383768364769025e-03
4.980999999999999872e+00 9.043552296785346140e-03
4.982000000000000206e+00 9.107172733185188093e-03
4.983000000000000540e+00 9.155126561126405299e-03
4.983999999999999986e+00 9.185196296620380674e-03
4.985000000000000320e+00 9.195245642485271043e-03
4.985999999999999766e+00 9.183412819290127233e-03
4.987000000000000099e+00 9.148298533486594331e-03
4.988000000000000433e+00 9.089119042253809497e-03
4.988999999999999879e+00 9.005826955616556134e-03
4.990000000000000213e+00 8.899184852861228776e-03
4.991000000000000547e+00 8.770776153691914323e-03
4.991999999999999993e+00 8.622928752689815179e-03
4.993000000000000327e+00 8.458579165996734511e-03
4.993999999999999773e+00 8.281065818513018428e-03
4.995000000000000107e+00 8.093863978485122540e-03
4.996000000000000441e+00 7.900313241225063315e-03
4.996999999999999886e+00 7.703352363795932731e-03
4.998000000000000220e+00 7.505299579720847714e-03
4.998999999999999666e+00 7.307723116679884848e-03
5.000000000000000000e+00 7.111397983569226269e-03
5.001000000000000334e+00 6.916363967165018237e-03
5.001999999999999780e+00 6.722084447119650030e-03
5.003000000000000114e+00 6.527640367440248718e-03
5.004000000000000448e+00 6.331956964765591764e-03
5.004999999999999893e+00 6.134005693644905069e-03
5.006000000000000227e+00 5.932940589361686452e-03
5.006999999999999673e+00 5.728182517178331476e-03
5.008000000000000007e+00 5.519391692697171552e-03
5.009000000000000341e+00 5.306432603499685804e-03
5.009999999999999787e+00 5.089254635483200437e-03
5.011000000000000121e+00 4.867793515442868542e-03
5.012000000000000455e+00 4.641902010956671168e-03
5.012999999999999901e+00 4.411327109700572888e-03
5.014000000000000234e+00 4.175704912868389955e-03
5.014999999999999680e+00 3.934625338019266845e-03
5.016000000000000014e+00 3.687715291037861609e-03
5.017000000000000348e+00 3.434706562587841374e-03
5.017999999999999794e+00 3.175541071694096447e-03
5.019000000000000128e+00 2.910413598654449513e-03
5.020000000000000462e+00 2.639808216490040303e-03
5.020999999999999908e+00 2.364480778764599649e-03
5.022000000000000242e+00 2.085445900241572701e-03
5.022999999999999687e+00 1.803924991326735046e-03
5.024000000000000021e+00 1.521310260275963652e-03
5.025000000000000355e+00 1.239090637494913178e-03
5.025999999999999801e+00 9.587904316123599478e-04
5.027000000000000135e+00 6.818925842858724207e-04
5.028000000000000469e+00 4.097661546219245779e-04
5.028999999999999915e+00 1.435727155050756391e-04
5.030000000000000249e+00 -1.158377309249437214e-04
5.030999999999999694e+00 -3.680121520788566416e-04
5.032000000000000028e+00 -6.130030843920196166e-04
5.033000000000000362e+00 -8.514403721804651238e-04
5.033999999999999808e+00 -1.084565480974211422e-03
5.035000000000000142e+00 -1.314215354903507061e-03
5.036000000000000476e+00 -1.542752842831929564e-03
5.036999999999999922e+00 -1.772935559020543620e-03
5.038000000000000256e+00 -2.007717493167796973e-03
5.038999999999999702e+00 -2.249988114153450656e-03
5.040000000000000036e+00 -2.502297698886583269e-03
5.041000000000000369e+00 -2.766567222859290208e-03
5.041999999999999815e+00 -3.043819695848428049e-03
5.043000000000000149e+00 -3.333968280095288197e-03
5.044000000000000483e+00 -3.635684251155052622e-03
5.044999999999999929e+00 -3.946356633057440493e-03
5.046000000000000263e+00 -4.262143942400727255e-03
5.046999999999999709e+00 -4.578180405078365219e-03
5.048000000000000043e+00 -4.888835028848832406e-03
5.049000000000000377e+00 -5.188082805718534536e-03
5.049999999999999822e+00 -5.469916128867091491e-03
5.051000000000000156e+00 -5.728763624370231296e-03
5.052000000000000490e+00 -5.959883506210730472e-03
5.052999999999999936e+00 -6.159682618342087260e-03
5.054000000000000270e+00 -6.325916090220688563e-03
5.054999999999999716e+00 -6.457741996920280184e-03
5.056000000000000050e+00 -6.555647912486919741e-03
5.057000000000000384e+00 -6.621204746052765031e-03
5.057999999999999829e+00 -6.656725217400993530e-03
5.059000000000000163e+00 -6.664850011794842821e-03
5.060000000000000497e+00 -6.648118672568747826e-03
5.060999999999999943e+00 -6.608593405111338852e-03
5.062000000000000277e+00 -6.547568273766223371e-03
5.062999999999999723e+00 -6.465398706851440032e-03
5.064000000000000057e+00 -6.361496624177356840e-03
5.065000000000000391e+00 -6.234463895571055667e-03
5.065999999999999837e+00 -6.082345130593167642e-03
5.067000000000000171e+00 -5.902979346905113181e-03
5.068000000000000504e+00 -5.694390461302029256e-03
5.068999999999999950e+00 -5.455189077524154675e-03
5.070000000000000284e+00 -5.184883717024490503e-03
5.070999999999999730e+00 -4.884135392880128990e-03
5.072000000000000064e+00 -4.554868604969755826e-03
5.073000000000000398e+00 -4.200247249047413603e-03
5.073999999999999844e+00 -3.824520259918028162e-03
5.075000000000000178e+00 -3.432733556788677975e-03
5.076000000000000512e+00 -3.030355007122971685e-03
5.076999999999999957e+00 -2.622817256031272082e-03
5.078000000000000291e+00 -2.215064257672183599e-03
5.078999999999999737e+00 -1.811153473723168357e-03
5.080000000000000071e+00 -1.413933421266820502e-03
5.081000000000000405e+00 -1.024863935792968278e-03
5.081999999999999851e+00 -6.440145329083830483e-04
5.083000000000000185e+00 -2.702040188826165703e-04
5.084000000000000519e+00 9.873285474747209029e-05
5.084999999999999964e+00 4.655446292221803004e-04
5.086000000000000298e+00 8.331514265224132737e-04
5.086999999999999744e+00 1.204241412106760167e-03
5.088000000000000078e+00 1.580942645897683756e-03
5.089000000000000412e+00 1.964582088700803954e-03
5.089999999999999858e+00 2.355575483798561486e-03
5.091000000000000192e+00 2.753431328688774743e-03
5.092000000000000526e+00 3.156830478228807475e-03
5.092999999999999972e+00 3.563793351680810770e-03
5.094000000000000306e+00 3.971871307127905655e-03
5.094999999999999751e+00 4.378333390099133429e-03
5.096000000000000085e+00 4.780319768717748198e-03
5.097000000000000419e+00 5.174994531277870256e-03
5.097999999999999865e+00 5.559629393283695500e-03
5.099000000000000199e+00 5.931660409982271280e-03
5.100000000000000533e+00 6.288742082513167249e-03
5.100999999999999979e+00 6.628741320067643890e-03
5.102000000000000313e+00 6.949758850355548453e-03
5.102999999999999758e+00 7.250112006842657046e-03
5.104000000000000092e+00 7.528346613229697053e-03
5.105000000000000426e+00 7.783198119592914417e-03
5.105999999999999872e+00 8.013584282200092099e-03
5.107000000000000206e+00 8.218563805290523411e-03
5.108000000000000540e+00 8.397294139029023996e-03
5.108999999999999986e+00 8.549004774567639867e-03
5.110000000000000320e+00 8.672956939957529240e-03
5.110999999999999766e+00 8.768427260363434450e-03
5.112000000000000099e+00 8.834721467138862555e-03
5.113000000000000433e+00 8.871211058607355454e-03
5.113999999999999879e+00 8.877405362593248500e-03
5.115000000000000213e+00 8.853036269392672991e-03
5.116000000000000547e+00 8.798135115666317133e-03
5.116999999999999993e+00 8.713118195681105599e-03
5.118000000000000327e+00 8.598794379063485344e-03
5.118999999999999773e+00 8.456369557748859289e-03
5.120000000000000107e+00 8.287373199545724350e-03
5.121000000000000441e+00 8.093562993689445290e-03
5.121999999999999886e+00 7.876789327826623846e-03
5.123000000000000220e+00 7.638847365833134444e-03
5.123999999999999666e+00 7.381368008292511773e-03
5.125000000000000000e+00 7.105728277813848706e-03
5.126000000000000334e+00 6.813020214836826641e-03
5.126999999999999780e+00 6.504090543725683966e-03
5.128000000000000114e+00 6.179665809599517619e-03
5.129000000000000448e+00 5.840510856341647912e-03
5.129999999999999893e+00 5.487668761801077315e-03
5.131000000000000227e+00 5.122651352606413452e-03
5.131999999999999673e+00 4.747629947681156377e-03
5.133000000000000007e+00 4.365556885344106658e-03
5.134000000000000341e+00 3.980176710013684331e-03
5.134999999999999787e+00 3.595962797189590672e-03
5.136000000000000121e+00 3.217903349885422974e-03
5.137000000000000455e+00 2.851216749893739286e-03
5.137999999999999901e+00 2.500993980373154586e-03
5.139000000000000234e+00 2.171808024475980169e-03
5.139999999999999680e+00 1.867337514708990219e-03
5.141000000000000014e+00 1.590026562005658183e-03
5.142000000000000348e+00 1.340825620849613823e-03
5.142999999999999794e+00 1.119046941277187113e-03
5.144000000000000128e+00 9.223491004192417575e-04
5.145000000000000462e+00 7.468293440950704316e-04
5.145999999999999908e+00 5.872620276570837249e-04
5.147000000000000242e+00 4.374504444635367024e-04
5.147999999999999687e+00 2.906469981925778384e-04
5.149000000000000021e+00 1.400520139118424830e-04
5.150000000000000355e+00 -2.066504788132512499e-05
5.150999999999999801e+00 -1.968761843092315766e-04
5.152000000000000135e+00 -3.925521020842928470e-04
5.153000000000000469e+00 -6.098805652389565875e-04
5.153999999999999915e+00 -8.490683536998066628e-04
5.155000000000000249e+00 -1.108259011242994276e-03
5.155999999999999694e+00 -1.383647410211152808e-03
5.157000000000000028e+00 -1.669766805646285407e-03
5.158000000000000362e+00 -1.959915511486798236e-03
5.158999999999999808e+00 -2.246716988903899904e-03
5.160000000000000142e+00 -2.522728524544680818e-03
5.161000000000000476e+00 -2.781088071165780870e-03
5.161999999999999922e+00 -3.016085507715637274e-03
5.163000000000000256e+00 -3.223641380413605310e-03
5.163999999999999702e+00 -3.401620773111793498e-03
5.165000000000000036e+00 -3.549999011428058016e-03
5.166000000000000369e+00 -3.670831644449738633e-03
5.166999999999999815e+00 -3.768041540990547250e-03
5.168000000000000149e+00 -3.847045894905280847e-03
5.169000000000000483e+00 -3.914268231007944805e-03
5.169999999999999929e+00 -3.976555580640495427e-03
5.171000000000000263e+00 -4.040573369493935876e-03
5.171999999999999709e+00 -4.112206034647236663e-03
5.173000000000000043e+00 -4.196021632365344416e-03
5.174000000000000377e+00 -4.294829805491041930e-03
5.174999999999999822e+00 -4.409370872126706052e-03
5.176000000000000156e+00 -4.538199031167135418e-03
5.177000000000000490e+00 -4.677718281071847201e-03
5.177999999999999936e+00 -4.822424170827570473e-03
5.179000000000000270e+00 -4.965278807075175840e-03
5.179999999999999716e+00 -5.098225791162956828e-03
5.181000000000000050e+00 -5.212771905360163299e-03
5.182000000000000384e+00 -5.300572734819575769e-03
5.182999999999999829e+00 -5.354010500383537749e-03
5.184000000000000163e+00 -5.366670386866554884e-03
5.185000000000000497e+00 -5.333706507269759742e-03
5.185999999999999943e+00 -5.252113667110750415e-03
5.187000000000000277e+00 -5.120813092257890664e-03
5.187999999999999723e+00 -4.940638586536537022e-03
5.189000000000000057e+00 -4.714187335691711299e-03
5.190000000000000391e+00 -4.445568007028844089e-03
5.190999999999999837e+00 -4.140080119562044268e-03
5.192000000000000171e+00 -3.803822620015329115e-03
5.193000000000000504e+00 -3.443284265002483947e-03
5.193999999999999950e+00 -3.064956333879814612e-03
5.195000000000000284e+00 -2.674968169373634266e-03
5.195999999999999730e+00 -2.278804600662167300e-03
5.197000000000000064e+00 -1.881097360380729793e-03
5.198000000000000398e+00 -1.485496854748807535e-03
5.198999999999999844e+00 -1.094665206697170755e-03
5.200000000000000178e+00 -7.103217820020411161e-04
5.201000000000000512e+00 -3.333791782950398319e-04
5.201999999999999957e+00 3.590813305472152637e-05
5.203000000000000291e+00 3.977376269804260229e-04
5.203999999999999737e+00 7.525641780042377060e-04
5.205000000000000071e+00 1.100881434279375433e-03
5.206000000000000405e+00 1.443040147834694824e-03
5.206999999999999851e+00 1.779051156471365622e-03
5.208000000000000185e+00 2.108426104957939959e-03
5.209000000000000519e+00 2.430035912539681067e-03
5.209999999999999964e+00 2.742040221604593458e-03
5.211000000000000298e+00 3.041855451133259648e-03
5.211999999999999744e+00 3.326210415070644105e-03
5.213000000000000078e+00 3.591259989188135774e-03
5.214000000000000412e+00 3.832800796326135163e-03
5.214999999999999858e+00 4.046525519578647936e-03
5.216000000000000192e+00 4.228335189379221239e-03
5.217000000000000526e+00 4.374657473571783896e-03
5.217999999999999972e+00 4.482749337458189279e-03
5.219000000000000306e+00 4.550978172727349579e-03
5.219999999999999751e+00 4.578991193405748152e-03
5.221000000000000085e+00 4.567836297688569573e-03
5.222000000000000419e+00 4.519942934510756856e-03
5.222999999999999865e+00 4.439014899515855705e-03
5.224000000000000199e+00 4.329815221498078438e-03
5.225000000000000533e+00 4.197873030161966210e-03
5.225999999999999979e+00 4.049132334020404643e-03
5.227000000000000313e+00 3.889577938010555479e-03
5.227999999999999758e+00 3.724889712063205599e-03
5.229000000000000092e+00 3.560127879035565428e-03
5.230000000000000426e+00 3.399512877112588656e-03
5.230999999999999872e+00 3.246291251218640182e-03
5.232000000000000206e+00 3.102682083067325423e-03
5.233000000000000540e+00 2.969941685810850197e-03
5.233999999999999986e+00 2.848467851293953225e-03
5.235000000000000320e+00 2.737983487362671310e-03
5.235999999999999766e+00 2.637726943697011987e-03
5.237000000000000099e+00 2.546640196796933105e-03
5.238000000000000433e+00 2.463536922006156864e-03
5.238999999999999879e+00 2.387261169789784560e-03
5.240000000000000213e+00 2.316767777476994201e-03
5.241000000000000547e+00 2.251199747533368708e-03
5.241999999999999993e+00 2.189915334100251548e-03
5.243000000000000327e+00 2.132467971321531323e-03
5.243999999999999773e+00 2.078599676224263202e-03
5.245000000000000107e+00 2.028218893615692329e-03
5.246000000000000441e+00 1.981360658758870956e-03
5.246999999999999886e+00 1.938178781121639629e-03
5.248000000000000220e+00 1.898902631958854226e-03
5.248999999999999666e+00 1.863855290450008211e-03
5.250000000000000000e+00 1.833417573510157062e-03
5.251000000000000334e+00 1.808023800795146522e-03
5.251999999999999780e+00 1.788133213501237649e-03
5.253000000000000114e+00 1.774221273533958159e-03
5.254000000000000448e+00 1.766743318173418040e-03
5.254999999999999893e+00 1.766123401031514288e-03
5.256000000000000227e+00 1.772713410177442122e-03
5.256999999999999673e+00 1.786801253512349755e-03
5.258000000000000007e+00 1.808595339936933718e-03
5.259000000000000341e+00 1.838223830118786801e-03
5.259999999999999787e+00 1.875744952702740418e-03
5.261000000000000121e+00 1.921128663255615389e-03
5.262000000000000455e+00 1.974222051621468254e-03
5.262999999999999901e+00 2.034685717707479004e-03
5.264000000000000234e+00 2.101895551832445082e-03
5.264999999999999680e+00 2.174826114643076645e-03
5.266000000000000014e+00 2.251925794837411274e-03
5.267000000000000348e+00 2.331020584108812153e-03
5.267999999999999794e+00 2.409262861944605656e-03
5.269000000000000128e+00 2.483155116538010056e-03
5.270000000000000462e+00 2.548677527055213769e-03
5.270999999999999908e+00 2.601469495621166420e-03
5.272000000000000242e+00 2.637102896901792094e-03
5.272999999999999687e+00 2.651392996487572824e-03
5.274000000000000021e+00 2.640726903563928897e-03
5.275000000000000355e+00 2.602348322413428842e-03
5.275999999999999801e+00 2.534587209774156850e-03
5.277000000000000135e+00 2.437027306945603513e-03
5.278000000000000469e+00 2.310560052765677809e-03
5.278999999999999915e+00 2.157352654942637418e-03
5.280000000000000249e+00 1.980740890519613710e-03
5.280999999999999694e+00 1.785030989547165946e-03
5.282000000000000028e+00 1.575281443086425830e-03
5.283000000000000362e+00 1.356995976333065339e-03
5.283999999999999808e+00 1.135849267681632692e-03
5.285000000000000142e+00 9.173963723725668193e-04
5.286000000000000476e+00 7.068013869274360119e-04
5.286999999999999922e+00 5.086292268585557294e-04
5.288000000000000256e+00 3.266883345964367120e-04
5.288999999999999702e+00 1.639550169047283206e-04
5.290000000000000036e+00 2.259374839143554612e-05
5.291000000000000369e+00 -9.593147373184555417e-05
5.291999999999999815e+00 -1.906874475802152261e-04
5.293000000000000149e+00 -2.610700655166741909e-04
5.294000000000000483e+00 -3.065805098623884022e-04
5.294999999999999929e+00 -3.266479975246052402e-04
5.296000000000000263e+00 -3.205039146545413738e-04
5.296999999999999709e+00 -2.871646152855043127e-04
5.298000000000000043e+00 -2.254951992335436797e-04
5.299000000000000377e+00 -1.343408280289995244e-04
5.299999999999999822e+00 -1.271776679338480003e-05
5.301000000000000156e+00 1.399774171694366412e-04
5.302000000000000490e+00 3.237847818249988676e-04
5.302999999999999936e+00 5.380459458884443011e-04
5.304000000000000270e+00 7.813420291700236839e-04
5.304999999999999716e+00 1.051520542620823289e-03
5.306000000000000050e+00 1.345780866542358031e-03
5.307000000000000384e+00 1.660853695528356159e-03
5.307999999999999829e+00 1.993181742973896935e-03
5.309000000000000163e+00 2.339116871792553537e-03
5.310000000000000497e+00 2.695094668675785191e-03
5.310999999999999943e+00 3.057770159365480900e-03
5.312000000000000277e+00 3.424082633941918224e-03
5.312999999999999723e+00 3.791250303111758698e-03
5.314000000000000057e+00 4.156716213723427381e-03
5.315000000000000391e+00 4.518027217230420264e-03
5.315999999999999837e+00 4.872707320212943394e-03
5.317000000000000171e+00 5.218100902226513807e-03
5.318000000000000504e+00 5.551261398711765035e-03
5.318999999999999950e+00 5.868857151502817997e-03
5.320000000000000284e+00 6.167155629595677362e-03
5.320999999999999730e+00 6.442113771993628057e-03
5.322000000000000064e+00 6.689489045247143557e-03
5.323000000000000398e+00 6.905083261564410983e-03
5.323999999999999844e+00 7.084986673157890255e-03
5.325000000000000178e+00 7.225853128603007547e-03
5.326000000000000512e+00 7.325157069326302187e-03
5.326999999999999957e+00 7.381383884079946445e-03
5.328000000000000291e+00 7.394145899791071050e-03
5.328999999999999737e+00 7.364180765939513755e-03
5.330000000000000071e+00 7.293242159745095751e-03
5.331000000000000405e+00 7.183909908860181166e-03
5.331999999999999851e+00 7.039338268493333488e-03
5.333000000000000185e+00 6.862955586016935942e-03
5.334000000000000519e+00 6.658212123389984152e-03
5.334999999999999964e+00 6.428354147150559805e-03
5.336000000000000298e+00 6.176281308082114119e-03
5.336999999999999744e+00 5.904491551739897252e-03
5.338000000000000078e+00 5.615092654280925792e-03
5.339000000000000412e+00 5.309897778796359054e-03
5.339999999999999858e+00 4.990547497745118251e-03
5.341000000000000192e+00 4.658642791927086572e-03
5.342000000000000526e+00 4.315890921184790952e-03
5.342999999999999972e+00 3.964210147177247082e-03
5.344000000000000306e+00 3.605828503262291373e-03
5.344999999999999751e+00 3.243320389200839149e-03
5.346000000000000085e+00 2.879597216772352471e-03
5.347000000000000419e+00 2.517891125051780962e-03
5.347999999999999865e+00 2.161672062378291233e-03
5.349000000000000199e+00 1.814534510029372927e-03
5.350000000000000533e+00 1.480052839759830830e-03
5.350999999999999979e+00 1.161617001008429005e-03
5.352000000000000313e+00 8.622637601939274954e-04
5.352999999999999758e+00 5.844927957640702392e-04
5.354000000000000092e+00 3.301317157324640738e-04
5.355000000000000426e+00 1.002223820266719107e-04
5.355999999999999872e+00 -1.050068101790216395e-04
5.357000000000000206e+00 -2.861503903931687906e-04
5.358000000000000540e+00 -4.445301933346634924e-04
5.358999999999999986e+00 -5.820657111264067752e-04
5.360000000000000320e+00 -7.010780627725255116e-04
5.360999999999999766e+00 -8.040779394036044313e-04
5.362000000000000099e+00 -8.935431977384059509e-04
5.363000000000000433e+00 -9.717202969248501859e-04
5.363999999999999879e+00 -1.040470380846797828e-03
5.365000000000000213e+00 -1.101181822752835384e-03
5.366000000000000547e+00 -1.154748016938379014e-03
5.366999999999999993e+00 -1.201623205708184181e-03
5.368000000000000327e+00 -1.241945018304414132e-03
5.368999999999999773e+00 -1.275711745312127455e-03
5.370000000000000107e+00 -1.302979991527390691e-03
5.371000000000000441e+00 -1.324040423462329074e-03
5.371999999999999886e+00 -1.339563695899072954e-03
5.373000000000000220e+00 -1.350698977709685568e-03
5.374000000000000554e+00 -1.359101243992810043e-03
5.375000000000000000e+00 -1.366886543322940557e-03
5.376000000000000334e+00 -1.376545769220848762e-03
5.376999999999999780e+00 -1.390825696296278712e-03
5.378000000000000114e+00 -1.412560817120488230e-03
5.379000000000000448e+00 -1.444532085480925614e-03
5.379999999999999893e+00 -1.489293503802516239e-03
5.381000000000000227e+00 -1.549014818858141049e-03
5.381999999999999673e+00 -1.625316006356247039e-03
5.383000000000000007e+00 -1.719117227989689451e-03
5.384000000000000341e+00 -1.830491615782934471e-03
5.384999999999999787e+00 -1.958556525644131272e-03
5.386000000000000121e+00 -2.101428991453056609e-03
5.387000000000000455e+00 -2.256242614037859504e-03
5.387999999999999901e+00 -2.419257080426151594e-03
5.389000000000000234e+00 -2.586069739432326868e-03
5.389999999999999680e+00 -2.751890943202929714e-03
5.391000000000000014e+00 -2.911893362636600036e-03
5.392000000000000348e+00 -3.061597295696146057e-03
5.392999999999999794e+00 -3.197218884399909145e-03
5.394000000000000128e+00 -3.315965114534398604e-03
5.395000000000000462e+00 -3.416241720402393104e-03
5.395999999999999908e+00 -3.497736739729618259e-03
5.397000000000000242e+00 -3.561366646340669625e-03
5.397999999999999687e+00 -3.609127451425705145e-03
5.399000000000000021e+00 -3.643850049662439219e-03
5.400000000000000355e+00 -3.668877577014363449e-03
5.400999999999999801e+00 -3.687750864950045671e-03
5.402000000000000135e+00 -3.703894499033349910e-03
5.403000000000000469e+00 -3.720363672005456892e-03
5.403999999999999915e+00 -3.739632490321337464e-03
5.405000000000000249e+00 -3.763478076926636724e-03
5.405999999999999694e+00 -3.792921798196255499e-03
5.407000000000000028e+00 -3.828223993737582629e-03
5.408000000000000362e+00 -3.868908608230207848e-03
5.408999999999999808e+00 -3.913843150703449902e-03
5.410000000000000142e+00 -3.961288652137360915e-03
5.411000000000000476e+00 -4.008975928690845271e-03
5.411999999999999922e+00 -4.054139380325902722e-03
5.413000000000000256e+00 -4.093584122713966530e-03
5.413999999999999702e+00 -4.123752257718989872e-03
5.415000000000000036e+00 -4.140831970253065590e-03
5.416000000000000369e+00 -4.140899749770146979e-03
5.416999999999999815e+00 -4.120082231385913639e-03
5.418000000000000149e+00 -4.074771869266855147e-03
5.419000000000000483e+00 -4.001854232053208248e-03
5.419999999999999929e+00 -3.898935514504898395e-03
5.421000000000000263e+00 -3.764532845525186879e-03
5.421999999999999709e+00 -3.598277186388621537e-03
5.423000000000000043e+00 -3.401034525953514076e-03
5.424000000000000377e+00 -3.175003592588437114e-03
5.424999999999999822e+00 -2.923736142588339703e-03
5.426000000000000156e+00 -2.652122917915260107e-03
5.427000000000000490e+00 -2.366278606802799285e-03
5.427999999999999936e+00 -2.073381756014656269e-03
5.429000000000000270e+00 -1.781407307395434887e-03
5.429999999999999716e+00 -1.498775992102203492e-03
5.431000000000000050e+00 -1.233945466279915467e-03
5.432000000000000384e+00 -9.949295345192403668e-04
5.432999999999999829e+00 -7.887916217582501954e-04
5.434000000000000163e+00 -6.211769725501647271e-04
5.435000000000000497e+00 -4.959117528046036233e-04
5.435999999999999943e+00 -4.147218414644576853e-04
5.437000000000000277e+00 -3.771043989087622642e-04
5.437999999999999723e+00 -3.803724235202275922e-04
5.439000000000000057e+00 -4.198808463220699591e-04
5.440000000000000391e+00 -4.893816811341520061e-04
5.440999999999999837e+00 -5.814950589101066259e-04
5.442000000000000171e+00 -6.882327480158628935e-04
5.443000000000000504e+00 -8.015288327956699094e-04
5.443999999999999950e+00 -9.137415380742416621e-04
5.445000000000000284e+00 -1.018060377465918433e-03
5.445999999999999730e+00 -1.108825796778655989e-03
5.447000000000000064e+00 -1.181748188055965158e-03
5.448000000000000398e+00 -1.234012627068446040e-03
5.448999999999999844e+00 -1.264289825051635773e-03
5.450000000000000178e+00 -1.272677119075312597e-03
5.451000000000000512e+00 -1.260557234242589992e-03
5.451999999999999957e+00 -1.230403799803830075e-03
5.453000000000000291e+00 -1.185541603778225359e-03
5.453999999999999737e+00 -1.129871451068664365e-03
5.455000000000000071e+00 -1.067561186447762902e-03
5.456000000000000405e+00 -1.002718595220120469e-03
5.456999999999999851e+00 -9.390725525661996077e-04
5.458000000000000185e+00 -8.796568519673003466e-04
5.459000000000000519e+00 -8.265367034198719404e-04
5.459999999999999964e+00 -7.806009369177375123e-04
5.461000000000000298e+00 -7.414334673414114474e-04
5.461999999999999744e+00 -7.073105949617880094e-04
5.463000000000000078e+00 -6.753123902041149656e-04
5.464000000000000412e+00 -6.415935566691386089e-04
5.464999999999999858e+00 -6.017514246269766798e-04
5.466000000000000192e+00 -5.512894299322307129e-04
5.467000000000000526e+00 -4.861247788030209844e-04
5.467999999999999972e+00 -4.030759676930600411e-04
5.469000000000000306e+00 -3.003072875683125698e-04
5.469999999999999751e+00 -1.776421850497689832e-04
5.471000000000000085e+00 -3.673764203307936096e-05
5.472000000000000419e+00 1.189109974965633199e-04
5.472999999999999865e+00 2.841499227010192479e-04
5.474000000000000199e+00 4.524665953285035092e-04
5.475000000000000533e+00 6.164329369215789311e-04
5.475999999999999979e+00 7.681956626955754441e-04
5.477000000000000313e+00 9.000214882210561202e-04
5.477999999999999758e+00 1.004808426838012247e-03
5.479000000000000092e+00 1.076537988850201398e-03
5.480000000000000426e+00 1.110638492548118124e-03
5.480999999999999872e+00 1.104257630865074138e-03
5.482000000000000206e+00 1.056366329041763443e-03
5.483000000000000540e+00 9.677554147209874169e-04
5.483999999999999986e+00 8.409322052005619103e-04
5.485000000000000320e+00 6.798872396535885366e-04
5.485999999999999766e+00 4.898472677737644937e-04
5.487000000000000099e+00 2.769684613799533348e-04
5.488000000000000433e+00 4.805706175174742363e-05
5.488999999999999879e+00 -1.897083532201609859e-04
5.490000000000000213e+00 -4.290233056522090027e-04
5.491000000000000547e+00 -6.626747681115621258e-04
5.491999999999999993e+00 -8.837444774956925092e-04
5.493000000000000327e+00 -1.085810165197946238e-03
5.493999999999999773e+00 -1.263151057919871924e-03
5.495000000000000107e+00 -1.410955175306735903e-03
5.496000000000000441e+00 -1.525520256778166699e-03
5.496999999999999886e+00 -1.604407265607634163e-03
5.498000000000000220e+00 -1.646540850799928278e-03
5.499000000000000554e+00 -1.652218347615498021e-03
5.500000000000000000e+00 -1.623017435593365016e-03
5.501000000000000334e+00 -1.561612016487096393e-03
5.501999999999999780e+00 -1.471473315322035461e-03
5.503000000000000114e+00 -1.356546440324270025e-03
5.504000000000000448e+00 -1.220889054422071626e-03
5.504999999999999893e+00 -1.068366750042434908e-03
5.506000000000000227e+00 -9.024170743326982843e-04
5.506999999999999673e+00 -7.259266495066231829e-04
5.508000000000000007e+00 -5.412098825383187531e-04
5.509000000000000341e+00 -3.501288432938733227e-04
5.509999999999999787e+00 -1.542633636871307279e-04
5.511000000000000121e+00 4.484930296220767949e-05
5.512000000000000455e+00 2.455150812783231254e-04
5.512999999999999901e+00 4.456808963077270422e-04
5.514000000000000234e+00 6.428417337787552125e-04
5.514999999999999680e+00 8.340301067694330661e-04
5.516000000000000014e+00 1.015881994123165894e-03
5.517000000000000348e+00 1.184810135651597710e-03
5.517999999999999794e+00 1.337217596951463007e-03
5.519000000000000128e+00 1.469739410389017762e-03
5.520000000000000462e+00 1.579479296637871120e-03
5.520999999999999908e+00 1.664216290011897355e-03
5.522000000000000242e+00 1.722554800582767887e-03
5.522999999999999687e+00 1.754020843785472281e-03
5.524000000000000021e+00 1.759099729885002560e-03
5.525000000000000355e+00 1.739194623754185568e-03
5.525999999999999801e+00 1.696538400395048319e-03
5.527000000000000135e+00 1.634071470025825947e-03
5.528000000000000469e+00 1.555296395188137054e-03
5.528999999999999915e+00 1.464115479217458892e-03
5.530000000000000249e+00 1.364678751902566279e-03
5.530999999999999694e+00 1.261261087139070548e-03
5.532000000000000028e+00 1.158154425665013868e-03
5.533000000000000362e+00 1.059570735400620954e-03
5.533999999999999808e+00 9.695913339819760886e-04
5.535000000000000142e+00 8.920931804754448627e-04
5.536000000000000476e+00 8.306947351093462101e-04
5.536999999999999922e+00 7.886792576303255226e-04
5.538000000000000256e+00 7.689001035989832204e-04
5.538999999999999702e+00 7.736981298964685453e-04
5.540000000000000036e+00 8.048014044401315126e-04
5.541000000000000369e+00 8.632381719463962533e-04
5.541999999999999815e+00 9.492690805009164606e-04
5.543000000000000149e+00 1.062339784691126348e-03
5.544000000000000483e+00 1.201075608486379355e-03
5.544999999999999929e+00 1.363317343074268388e-03
5.546000000000000263e+00 1.546200446577391347e-03
5.546999999999999709e+00 1.746251094683796707e-03
5.548000000000000043e+00 1.959540469385375686e-03
5.549000000000000377e+00 2.181834645492236168e-03
5.549999999999999822e+00 2.408734783338323075e-03
5.551000000000000156e+00 2.635813454203318924e-03
5.552000000000000490e+00 2.858723747559652282e-03
5.552999999999999936e+00 3.073259171229609545e-03
5.554000000000000270e+00 3.275399548490736355e-03
5.554999999999999716e+00 3.461340505456698882e-03
5.556000000000000050e+00 3.627508655606285180e-03
5.557000000000000384e+00 3.770578102306786864e-03
5.557999999999999829e+00 3.887512218477131437e-03
5.559000000000000163e+00 3.975614789558440908e-03
5.560000000000000497e+00 4.032575826777267357e-03
5.560999999999999943e+00 4.056528871317842747e-03
5.562000000000000277e+00 4.046088125361649648e-03
5.562999999999999723e+00 4.000360347657627193e-03
5.564000000000000057e+00 3.918943116241105536e-03
5.565000000000000391e+00 3.801903901045387314e-03
5.565999999999999837e+00 3.649773077366020961e-03
5.567000000000000171e+00 3.463528553231989306e-03
5.568000000000000504e+00 3.244631306002049211e-03
5.568999999999999950e+00 2.995091411355925524e-03
5.570000000000000284e+00 2.717552463889391558e-03
5.570999999999999730e+00 2.415397749179885346e-03
5.572000000000000064e+00 2.092834549775682892e-03
5.573000000000000398e+00 1.754923441710148522e-03
5.573999999999999844e+00 1.407533501593817571e-03
5.575000000000000178e+00 1.057176770803154977e-03
5.576000000000000512e+00 7.107547714846874053e-04
5.576999999999999957e+00 3.751952202657065955e-04
5.578000000000000291e+00 5.703916110237211839e-05
5.578999999999999737e+00 -2.380146010600740422e-04
5.580000000000000071e+00 -5.054672153511835042e-04
5.581000000000000405e+00 -7.423459283311057214e-04
5.581999999999999851e+00 -9.473702598113491972e-04
5.583000000000000185e+00 -1.120959307233433287e-03
5.584000000000000519e+00 -1.265097771647359691e-03
5.584999999999999964e+00 -1.383063061188140623e-03
5.586000000000000298e+00 -1.479042677124670861e-03
5.586999999999999744e+00 -1.557702164817147562e-03
5.588000000000000078e+00 -1.623730523367131846e-03
5.589000000000000412e+00 -1.681428062623191140e-03
5.589999999999999858e+00 -1.734342896883635547e-03
5.591000000000000192e+00 -1.785035259733009760e-03
5.592000000000000526e+00 -1.834935770242411297e-03
5.592999999999999972e+00 -1.884330399136172063e-03
5.594000000000000306e+00 -1.932472984306417589e-03
5.594999999999999751e+00 -1.977783599229058185e-03
5.596000000000000085e+00 -2.018139027280786962e-03
5.597000000000000419e+00 -2.051212156876524532e-03
5.597999999999999865e+00 -2.074806250395841867e-03
5.599000000000000199e+00 -2.087219101890707643e-03
5.600000000000000533e+00 -2.087539509043445651e-03
5.600999999999999979e+00 -2.075860381515225346e-03
5.602000000000000313e+00 -2.053424157057772478e-03
5.602999999999999758e+00 -2.022660194979019818e-03
5.604000000000000092e+00 -1.987104028643220995e-03
5.605000000000000426e+00 -1.951228156064797967e-03
5.605999999999999872e+00 -1.920175616388992892e-03
5.607000000000000206e+00 -1.899452528521519993e-03
5.608000000000000540e+00 -1.894584974618981812e-03
5.608999999999999986e+00 -1.910763721448319923e-03
5.610000000000000320e+00 -1.952530275539340974e-03
5.610999999999999766e+00 -2.023503710673620927e-03
5.612000000000000099e+00 -2.126174252252483864e-03
5.613000000000000433e+00 -2.261771771806777871e-03
5.613999999999999879e+00 -2.430191496268528390e-03
5.615000000000000213e+00 -2.630034536508430842e-03
5.616000000000000547e+00 -2.858706218741491854e-03
5.616999999999999993e+00 -3.112586720651706364e-03
5.618000000000000327e+00 -3.387261682285002719e-03
5.618999999999999773e+00 -3.677799097935896631e-03
5.620000000000000107e+00 -3.979011256941136949e-03
5.621000000000000441e+00 -4.285734066843694887e-03
5.621999999999999886e+00 -4.593037885536249698e-03
5.623000000000000220e+00 -4.896399110958757003e-03
5.624000000000000554e+00 -5.191789967494515531e-03
5.625000000000000000e+00 -5.475719601791570121e-03
5.626000000000000334e+00 -5.745201606921907823e-03
5.626999999999999780e+00 -5.997698374052153059e-03
5.628000000000000114e+00 -6.231064755153055239e-03
5.629000000000000448e+00 -6.443500497180507276e-03
5.629999999999999893e+00 -6.633524828303466632e-03
5.631000000000000227e+00 -6.799983458189755130e-03
5.631999999999999673e+00 -6.942063895932708284e-03
5.633000000000000007e+00 -7.059323400144793328e-03
5.634000000000000341e+00 -7.151703782335133881e-03
5.634999999999999787e+00 -7.219502958492313334e-03
5.636000000000000121e+00 -7.263307177670816524e-03
5.637000000000000455e+00 -7.283887514906162153e-03
5.637999999999999901e+00 -7.282035595727012929e-03
5.639000000000000234e+00 -7.258413087682158427e-03
5.639999999999999680e+00 -7.213418890207723595e-03
5.641000000000000014e+00 -7.147100772541545473e-03
5.642000000000000348e+00 -7.059129303374028948e-03
5.642999999999999794e+00 -6.948893162912639365e-03
5.644000000000000128e+00 -6.815637997205345466e-03
5.645000000000000462e+00 -6.658690007707098943e-03
5.645999999999999908e+00 -6.477706072143557363e-03
5.647000000000000242e+00 -6.272899428755441924e-03
5.647999999999999687e+00 -6.045216340974343336e-03
5.649000000000000021e+00 -5.796465399019436193e-03
5.650000000000000355e+00 -5.529289438753809058e-03
5.650999999999999801e+00 -5.247095785921962290e-03
5.652000000000000135e+00 -4.953868348476064137e-03
5.653000000000000469e+00 -4.653955152565122412e-03
5.653999999999999915e+00 -4.351800486463037673e-03
5.655000000000000249e+00 -4.051737662027992889e-03
5.655999999999999694e+00 -3.757801656708674269e-03
5.657000000000000028e+00 -3.473625400950672119e-03
5.658000000000000362e+00 -3.202408287874924757e-03
5.658999999999999808e+00 -2.946937908115999233e-03
5.660000000000000142e+00 -2.709666177325048639e-03
5.661000000000000476e+00 -2.492782120326193698e-03
5.661999999999999922e+00 -2.298283736758349131e-03
5.663000000000000256e+00 -2.127994601267588909e-03
5.663999999999999702e+00 -1.983542586479058491e-03
5.665000000000000036e+00 -1.866268689061686969e-03
5.666000000000000369e+00 -1.777098844587752342e-03
5.666999999999999815e+00 -1.716395410220476845e-03
5.668000000000000149e+00 -1.683815828367658720e-03
5.669000000000000483e+00 -1.678183410822137785e-03
5.669999999999999929e+00 -1.697400116338814617e-03
5.671000000000000263e+00 -1.738438504895841634e-03
5.671999999999999709e+00 -1.797392462271861068e-03
5.673000000000000043e+00 -1.869591921710159893e-03
5.674000000000000377e+00 -1.949791868793348008e-03
5.674999999999999822e+00 -2.032438743190383926e-03
5.676000000000000156e+00 -2.111940375160210707e-03
5.677000000000000490e+00 -2.183011111701477387e-03
5.677999999999999936e+00 -2.240979661163189449e-03
5.679000000000000270e+00 -2.282083868291740446e-03
5.679999999999999716e+00 -2.303717621327705696e-03
5.681000000000000050e+00 -2.304557435563806423e-03
5.682000000000000384e+00 -2.284624814051548249e-03
5.682999999999999829e+00 -2.245212156414977227e-03
5.684000000000000163e+00 -2.188706967271845417e-03
5.685000000000000497e+00 -2.118324101039292806e-03
5.685999999999999943e+00 -2.037779914954419066e-03
5.687000000000000277e+00 -1.950920398990044864e-03
5.687999999999999723e+00 -1.861365171584833389e-03
5.689000000000000057e+00 -1.772184915912609210e-03
5.690000000000000391e+00 -1.685680889365244375e-03
5.690999999999999837e+00 -1.603240468128010231e-03
5.692000000000000171e+00 -1.525336252565723943e-03
5.693000000000000504e+00 -1.451642141493367320e-03
5.693999999999999950e+00 -1.381245475123377836e-03
5.695000000000000284e+00 -1.312942064213933101e-03
5.695999999999999730e+00 -1.245549969545018580e-03
5.697000000000000064e+00 -1.178234670001340658e-03
5.698000000000000398e+00 -1.110738944552451448e-03
5.698999999999999844e+00 -1.043535608123163320e-03
5.700000000000000178e+00 -9.778552283222282249e-04
5.701000000000000512e+00 -9.155977179925508126e-04
5.701999999999999957e+00 -8.591100540268660490e-04
5.703000000000000291e+00 -8.109069210674140892e-04
5.703999999999999737e+00 -7.733264388113641596e-04
5.705000000000000071e+00 -7.481974783780382787e-04
5.706000000000000405e+00 -7.365485408300162518e-04
5.706999999999999851e+00 -7.383872104932971258e-04
5.708000000000000185e+00 -7.525975830378333221e-04
5.709000000000000519e+00 -7.769419327999730739e-04
5.709999999999999964e+00 -8.081892096273253284e-04
5.711000000000000298e+00 -8.423249387143622990e-04
5.711999999999999744e+00 -8.748528664160009748e-04
5.713000000000000078e+00 -9.011167867943138199e-04
5.714000000000000412e+00 -9.166401701636628157e-04
5.714999999999999858e+00 -9.174284937846464982e-04
5.716000000000000192e+00 -9.002267598534057381e-04
5.717000000000000526e+00 -8.626842850138927588e-04
5.717999999999999972e+00 -8.034357927856359887e-04
5.719000000000000306e+00 -7.221118545626184753e-04
5.719999999999999751e+00 -6.192857549957089813e-04
5.721000000000000085e+00 -4.963516560765786085e-04
5.722000000000000419e+00 -3.554015722934927954e-04
5.722999999999999865e+00 -1.990692277548042344e-04
5.724000000000000199e+00 -3.038439519487331906e-05
5.725000000000000533e+00 1.473689620424878442e-04
5.725999999999999979e+00 3.308011508651009899e-04
5.727000000000000313e+00 5.165368955955884156e-04
5.727999999999999758e+00 7.013232435583213048e-04
5.729000000000000092e+00 8.821565818882569137e-04
5.730000000000000426e+00 1.056360628161590346e-03
5.730999999999999872e+00 1.221633589901422595e-03
5.732000000000000206e+00 1.376090374610298896e-03
5.733000000000000540e+00 1.518264270866077469e-03
5.733999999999999986e+00 1.647065710404887985e-03
5.735000000000000320e+00 1.761761152627810923e-03
5.735999999999999766e+00 1.861961204173887083e-03
5.737000000000000099e+00 1.947628291960574283e-03
5.738000000000000433e+00 2.019125968711269706e-03
5.738999999999999879e+00 2.077262927330800115e-03
5.740000000000000213e+00 2.123358380041847487e-03
5.741000000000000547e+00 2.159293409398067159e-03
5.741999999999999993e+00 2.187463769687112824e-03
5.743000000000000327e+00 2.210731612432125046e-03
5.743999999999999773e+00 2.232268199345382141e-03
5.745000000000000107e+00 2.255363543328179135e-03
5.746000000000000441e+00 2.283221598935043697e-03
5.746999999999999886e+00 2.318744904842300666e-03
5.748000000000000220e+00 2.364340972098124584e-03
5.749000000000000554e+00 2.421827887885406351e-03
5.750000000000000000e+00 2.492351511938790259e-03
5.751000000000000334e+00 2.576411917574208260e-03
5.751999999999999780e+00 2.673924576700543922e-03
5.753000000000000114e+00 2.784314422286666979e-03
5.754000000000000448e+00 2.906629790103536833e-03
5.754999999999999893e+00 3.039648855929300789e-03
5.756000000000000227e+00 3.181978208135423196e-03
5.757000000000000561e+00 3.332117886271149243e-03
5.758000000000000007e+00 3.488519575618869665e-03
5.759000000000000341e+00 3.649628919635394125e-03
5.759999999999999787e+00 3.813927141123098826e-03
5.761000000000000121e+00 3.979990085725930785e-03
5.762000000000000455e+00 4.146564816565456897e-03
5.762999999999999901e+00 4.312659480468444481e-03
5.764000000000000234e+00 4.477633908506820082e-03
5.764999999999999680e+00 4.641303054995042643e-03
5.766000000000000014e+00 4.803993560399647152e-03
5.767000000000000348e+00 4.966549495085063881e-03
5.767999999999999794e+00 5.130274503175659764e-03
5.769000000000000128e+00 5.296788701038429754e-03
5.770000000000000462e+00 5.467801130572205390e-03
5.770999999999999908e+00 5.644826432222391915e-03
5.772000000000000242e+00 5.828847695990110878e-03
5.772999999999999687e+00 6.019993802625099588e-03
5.774000000000000021e+00 6.217264305824600143e-03
5.775000000000000355e+00 6.418317503254872443e-03
5.775999999999999801e+00 6.619387046657346403e-03
5.777000000000000135e+00 6.815334507628926022e-03
5.778000000000000469e+00 6.999828272168789715e-03
5.778999999999999915e+00 7.165664257816756200e-03
5.780000000000000249e+00 7.305190157042977181e-03
5.780999999999999694e+00 7.410774111237880199e-03
5.782000000000000028e+00 7.475314971175844869e-03
5.783000000000000362e+00 7.492712545042580843e-03
5.783999999999999808e+00 7.458277375520400501e-03
5.785000000000000142e+00 7.369046570281183144e-03
5.786000000000000476e+00 7.223961152305055818e-03
5.786999999999999922e+00 7.023919386233037736e-03
5.788000000000000256e+00 6.771709198953396180e-03
5.788999999999999702e+00 6.471799174866665720e-03
5.790000000000000036e+00 6.130059950961289084e-03
5.791000000000000369e+00 5.753381802589496719e-03
5.791999999999999815e+00 5.349259600220208910e-03
5.793000000000000149e+00 4.925331710917577217e-03
5.794000000000000483e+00 4.488942346068093558e-03
5.794999999999999929e+00 4.046699875979511973e-03
5.796000000000000263e+00 3.604117692694371045e-03
5.796999999999999709e+00 3.165310358698772246e-03
5.798000000000000043e+00 2.732805245719824305e-03
5.799000000000000377e+00 2.307479838306906832e-03
5.799999999999999822e+00 1.888626360043572884e-03
5.801000000000000156e+00 1.474140602793338984e-03
5.802000000000000490e+00 1.060846833044097517e-03
5.802999999999999936e+00 6.448938543561239401e-04
5.804000000000000270e+00 2.222228582104496199e-04
5.804999999999999716e+00 -2.109875868226779251e-04
5.806000000000000050e+00 -6.578671558840649015e-04
5.807000000000000384e+00 -1.120492570564426927e-03
5.807999999999999829e+00 -1.599598996196831225e-03
5.809000000000000163e+00 -2.094436537916746603e-03
5.810000000000000497e+00 -2.602712245751108346e-03
5.810999999999999943e+00 -3.120653332047171151e-03
5.812000000000000277e+00 -3.643178345552659791e-03
5.812999999999999723e+00 -4.164136346686604477e-03
5.814000000000000057e+00 -4.676619908332140321e-03
5.815000000000000391e+00 -5.173327665958337221e-03
5.815999999999999837e+00 -5.646944206905231758e-03
5.817000000000000171e+00 -6.090517282579933564e-03
5.818000000000000504e+00 -6.497817347236691139e-03
5.818999999999999950e+00 -6.863663055223427276e-03
5.820000000000000284e+00 -7.184171430286956719e-03
5.820999999999999730e+00 -7.456935691570874825e-03
5.822000000000000064e+00 -7.681132268126849086e-03
5.823000000000000398e+00 -7.857511833454913774e-03
5.823999999999999844e+00 -7.988326834746451235e-03
5.825000000000000178e+00 -8.077149398000511502e-03
5.826000000000000512e+00 -8.128642576600828007e-03
5.826999999999999957e+00 -8.148244589525160259e-03
5.828000000000000291e+00 -8.141811458945684074e-03
5.828999999999999737e+00 -8.115233226935371011e-03
5.830000000000000071e+00 -8.074010208290618648e-03
5.831000000000000405e+00 -8.022852112032984040e-03
5.831999999999999851e+00 -7.965286639851430761e-03
5.833000000000000185e+00 -7.903348539106550344e-03
5.834000000000000519e+00 -7.837347792999885959e-03
5.834999999999999964e+00 -7.765796144876218818e-03
5.836000000000000298e+00 -7.685490133352147583e-03
5.836999999999999744e+00 -7.591763060930544968e-03
5.838000000000000078e+00 -7.478915567347002753e-03
5.839000000000000412e+00 -7.340745414763693091e-03
5.839999999999999858e+00 -7.171202405567375475e-03
5.841000000000000192e+00 -6.964998899875049498e-03
5.842000000000000526e+00 -6.718191077115162439e-03
5.842999999999999972e+00 -6.428622668403068292e-03
5.844000000000000306e+00 -6.096222258879483921e-03
5.844999999999999751e+00 -5.723122648255360607e-03
5.846000000000000085e+00 -5.313576468675690681e-03
5.847000000000000419e+00 -4.873752629308962005e-03
5.847999999999999865e+00 -4.411396044440756350e-03
5.849000000000000199e+00 -3.935417068883014825e-03
5.850000000000000533e+00 -3.455411672515242092e-03
5.850999999999999979e+00 -2.981186135995038400e-03
5.852000000000000313e+00 -2.522272908923525302e-03
5.852999999999999758e+00 -2.087491390682891333e-03
5.854000000000000092e+00 -1.684547294937716825e-03
5.855000000000000426e+00 -1.319688639688628524e-03
5.855999999999999872e+00 -9.974481374821196102e-04
5.857000000000000206e+00 -7.204744382957699311e-04
5.858000000000000540e+00 -4.894644719861035225e-04
5.858999999999999986e+00 -3.032439248338326954e-04
5.860000000000000320e+00 -1.589302395299543814e-04
5.860999999999999766e+00 -5.221497809987166308e-05
5.862000000000000099e+00 2.226195690613191755e-05
5.863000000000000433e+00 7.049762435435910635e-05
5.863999999999999879e+00 9.867978371219734708e-05
5.865000000000000213e+00 1.127445408437392771e-04
5.866000000000000547e+00 1.180149488228109139e-04
5.866999999999999993e+00 1.189039444631723120e-04
5.868000000000000327e+00 1.187203629243828494e-04
5.868999999999999773e+00 1.196133955893734278e-04
5.870000000000000107e+00 1.225944430012664065e-04
5.871000000000000441e+00 1.276870578978274548e-04
5.871999999999999886e+00 1.341455220170907517e-04
5.873000000000000220e+00 1.407274857317543479e-04
5.874000000000000554e+00 1.459850409220426971e-04
5.875000000000000000e+00 1.485186279419764555e-04
5.876000000000000334e+00 1.472381843767869793e-04
5.876999999999999780e+00 1.415245400917690465e-04
5.878000000000000114e+00 1.313422983600757987e-04
5.879000000000000448e+00 1.172554160862801509e-04
5.879999999999999893e+00 1.004097134520771955e-04
5.881000000000000227e+00 8.244629464228061546e-05
5.882000000000000561e+00 6.538509805211895336e-05
5.883000000000000007e+00 5.150425624411633923e-05
5.884000000000000341e+00 4.321761639941301420e-05
5.884999999999999787e+00 4.295072646940678720e-05
5.886000000000000121e+00 5.302487906424374620e-05
5.887000000000000455e+00 7.557349055660258510e-05
5.887999999999999901e+00 1.124310920162234522e-04
5.889000000000000234e+00 1.650725433011805687e-04
5.889999999999999680e+00 2.345275123271380155e-04
5.891000000000000014e+00 3.213213424537404500e-04
5.892000000000000348e+00 4.254512834394763468e-04
5.892999999999999794e+00 5.463771007176577554e-04
5.894000000000000128e+00 6.830412076314649810e-04
5.895000000000000462e+00 8.339123675888008907e-04
5.895999999999999908e+00 9.970552441575207536e-04
5.897000000000000242e+00 1.170212401134625851e-03
5.897999999999999687e+00 1.350889314613257187e-03
5.899000000000000021e+00 1.536449786406729511e-03
5.900000000000000355e+00 1.724213621837557189e-03
5.900999999999999801e+00 1.911550812170075041e-03
5.902000000000000135e+00 2.095973640893687186e-03
5.903000000000000469e+00 2.275244172620443598e-03
5.903999999999999915e+00 2.447470359120269313e-03
5.905000000000000249e+00 2.611184086486356606e-03
5.905999999999999694e+00 2.765407683491649671e-03
5.907000000000000028e+00 2.909690051018401676e-03
5.908000000000000362e+00 3.044129093862561839e-03
5.908999999999999808e+00 3.169341267252248542e-03
5.910000000000000142e+00 3.286431310519598130e-03
5.911000000000000476e+00 3.396931031403217869e-03
5.911999999999999922e+00 3.502713762097243999e-03
5.913000000000000256e+00 3.605926327269173750e-03
5.913999999999999702e+00 3.708897423892478472e-03
5.915000000000000036e+00 3.814042359607559135e-03
5.916000000000000369e+00 3.923766225151186296e-03
5.916999999999999815e+00 4.040378495935420186e-03
5.918000000000000149e+00 4.165992096076847305e-03
5.919000000000000483e+00 4.302467063160958158e-03
5.919999999999999929e+00 4.451315709122560978e-03
5.921000000000000263e+00 4.613678692816945703e-03
5.921999999999999709e+00 4.790275906458071886e-03
5.923000000000000043e+00 4.981394253564595635e-03
5.924000000000000377e+00 5.186880697457210525e-03
5.924999999999999822e+00 5.406130806633271772e-03
5.926000000000000156e+00 5.638114010696686218e-03
5.927000000000000490e+00 5.881374805613888077e-03
5.927999999999999936e+00 6.134054303792079062e-03
5.929000000000000270e+00 6.393923592087060945e-03
5.929999999999999716e+00 6.658422555577607135e-03
5.931000000000000050e+00 6.924694784275625681e-03
5.932000000000000384e+00 7.189647916910792483e-03
5.932999999999999829e+00 7.450023420334797412e-03
5.934000000000000163e+00 7.702491392184138141e-03
5.935000000000000497e+00 7.943762248250158323e-03
5.935999999999999943e+00 8.170723160620155592e-03
5.937000000000000277e+00 8.380600671167543619e-03
5.937999999999999723e+00 8.571139488406841200e-03
5.939000000000000057e+00 8.740765901635486057e-03
5.940000000000000391e+00 8.888749331966438322e-03
5.940999999999999837e+00 9.015342254464878829e-03
5.942000000000000171e+00 9.121830069849751893e-03
5.943000000000000504e+00 9.210527223809708217e-03
5.943999999999999950e+00 9.284681766452156440e-03
5.945000000000000284e+00 9.348278287648460402e-03
5.945999999999999730e+00 9.405765678054371290e-03
5.947000000000000064e+00 9.461693218986867021e-03
5.948000000000000398e+00 9.520312193041042745e-03
5.948999999999999844e+00 9.585142720480789233e-03
5.950000000000000178e+00 9.658571233510179418e-03
5.951000000000000512e+00 9.741510179710472297e-03
5.951999999999999957e+00 9.833161301249757763e-03
5.953000000000000291e+00 9.930954606230833412e-03
5.953999999999999737e+00 1.003064605585201122e-02
5.955000000000000071e+00 1.012660999320137353e-02
5.956000000000000405e+00 1.021231461962621156e-02
5.956999999999999851e+00 1.028092580253132243e-02
5.958000000000000185e+00 1.032598796391317152e-02
5.959000000000000519e+00 1.034210108961333349e-02
5.959999999999999964e+00 1.032554559400974785e-02
5.961000000000000298e+00 1.027473265385888714e-02
5.961999999999999744e+00 1.019047946892867249e-02
5.963000000000000078e+00 1.007601935775778029e-02
5.964000000000000412e+00 9.936789849590964979e-03
5.964999999999999858e+00 9.779996390611948170e-03
5.966000000000000192e+00 9.613993652970467124e-03
5.967000000000000526e+00 9.447586281149750187e-03
5.967999999999999972e+00 9.289282653621845284e-03
5.969000000000000306e+00 9.146584018514950995e-03
5.969999999999999751e+00 9.025391202277979752e-03
5.971000000000000085e+00 8.929571615570577880e-03
5.972000000000000419e+00 8.860665795652828552e-03
5.972999999999999865e+00 8.817816252137903460e-03
5.974000000000000199e+00 8.797884295304651131e-03
5.975000000000000533e+00 8.795672698232210804e-03
5.975999999999999979e+00 8.804314239644566928e-03
5.977000000000000313e+00 8.815756162630309506e-03
5.977999999999999758e+00 8.821288940423577599e-03
5.979000000000000092e+00 8.812048257050354369e-03
5.980000000000000426e+00 8.779520447541206210e-03
5.980999999999999872e+00 8.715978425069537822e-03
5.982000000000000206e+00 8.614845328932868238e-03
5.983000000000000540e+00 8.470962162327502418e-03
5.983999999999999986e+00 8.280783906930676286e-03
5.985000000000000320e+00 8.042501309554649785e-03
5.985999999999999766e+00 7.756106213401748987e-03
5.987000000000000099e+00 7.423383058914037255e-03
5.988000000000000433e+00 7.047843616895983765e-03
5.988999999999999879e+00 6.634607480768266174e-03
5.990000000000000213e+00 6.190222510669572166e-03
5.991000000000000547e+00 5.722409986962655182e-03
5.991999999999999993e+00 5.239750656812158965e-03
5.993000000000000327e+00 4.751323401122416537e-03
5.993999999999999773e+00 4.266263844620562899e-03
5.995000000000000107e+00 3.793315698560179115e-03
5.996000000000000441e+00 3.340361687789644707e-03
5.996999999999999886e+00 2.913973231267565252e-03
5.998000000000000220e+00 2.519030810867149694e-03
5.999000000000000554e+00 2.158398832129826157e-03
6.000000000000000000e+00 1.832758066061048862e-03
6.001000000000000334e+00 1.540542679395080121e-03
6.001999999999999780e+00 1.278029966795908492e-03
6.003000000000000114e+00 1.039596950719459375e-03
6.004000000000000448e+00 8.181087913482640523e-04
6.004999999999999893e+00 6.054086111037731499e-04
6.006000000000000227e+00 3.929221977714315861e-04
6.007000000000000561e+00 1.722777678393266844e-04
6.008000000000000007e+00 -6.404764260642993319e-05
6.009000000000000341e+00 -3.221521436025040486e-04
6.009999999999999787e+00 -6.062297302580798219e-04
6.011000000000000121e+00 -9.182389220848037343e-04
6.012000000000000455e+00 -1.257771500552757422e-03
6.012999999999999901e+00 -1.622113116304244127e-03
6.014000000000000234e+00 -2.006517348682022688e-03
6.015000000000000568e+00 -2.404662657779152012e-03
6.016000000000000014e+00 -2.809216472397588725e-03
6.017000000000000348e+00 -3.212528746959756286e-03
6.017999999999999794e+00 -3.607259428250943201e-03
6.019000000000000128e+00 -3.986968362309058211e-03
6.020000000000000462e+00 -4.346571405339219249e-03
6.020999999999999908e+00 -4.682617201211504085e-03
6.022000000000000242e+00 -4.993371675803077482e-03
6.022999999999999687e+00 -5.278696094990600711e-03
6.024000000000000021e+00 -5.539769122335511456e-03
6.025000000000000355e+00 -5.778674366687582345e-03
6.025999999999999801e+00 -5.997952686212323914e-03
6.027000000000000135e+00 -6.200135078957083774e-03
6.028000000000000469e+00 -6.387341857954960053e-03
6.028999999999999915e+00 -6.560992430095324672e-03
6.030000000000000249e+00 -6.721632830096175779e-03
6.030999999999999694e+00 -6.868887731894948896e-03
6.032000000000000028e+00 -7.001534651665354721e-03
6.033000000000000362e+00 -7.117666492319919998e-03
6.033999999999999808e+00 -7.214903895925014674e-03
6.035000000000000142e+00 -7.290658096555377617e-03
6.036000000000000476e+00 -7.342375860344051153e-03
6.036999999999999922e+00 -7.367764764054002095e-03
6.038000000000000256e+00 -7.364989867355203890e-03
6.038999999999999702e+00 -7.332827703826164112e-03
6.040000000000000036e+00 -7.270758437493939075e-03
6.041000000000000369e+00 -7.179006588462250212e-03
6.041999999999999815e+00 -7.058524198550181553e-03
6.043000000000000149e+00 -6.910922201663932847e-03
6.044000000000000483e+00 -6.738355263778287099e-03
6.044999999999999929e+00 -6.543386537085453362e-03
6.046000000000000263e+00 -6.328843029913435239e-03
6.046999999999999709e+00 -6.097665174725834004e-03
6.048000000000000043e+00 -5.852773243098912011e-03
6.049000000000000377e+00 -5.596995350532569559e-03
6.049999999999999822e+00 -5.333004223888443071e-03
6.051000000000000156e+00 -5.063286032954172552e-03
6.052000000000000490e+00 -4.790146134198699363e-03
6.052999999999999936e+00 -4.515716663731126831e-03
6.054000000000000270e+00 -4.241954979834299672e-03
6.054999999999999716e+00 -3.970648897282268684e-03
6.056000000000000050e+00 -3.703379537040603527e-03
6.057000000000000384e+00 -3.441504574798438625e-03
6.057999999999999829e+00 -3.186112085395827187e-03
6.059000000000000163e+00 -2.937993476527714712e-03
6.060000000000000497e+00 -2.697619277174003859e-03
6.060999999999999943e+00 -2.465114435181691051e-03
6.062000000000000277e+00 -2.240276213118978874e-03
6.062999999999999723e+00 -2.022607720395085216e-03
6.064000000000000057e+00 -1.811365711929713209e-03
6.065000000000000391e+00 -1.605622126622538752e-03
6.065999999999999837e+00 -1.404344322270305572e-03
6.067000000000000171e+00 -1.206478143596165535e-03
6.068000000000000504e+00 -1.011024936768851632e-03
6.068999999999999950e+00 -8.171090452343168341e-04
6.070000000000000284e+00 -6.240439537714074624e-04
6.070999999999999730e+00 -4.313832780251026415e-04
6.072000000000000064e+00 -2.389606554078139609e-04
6.073000000000000398e+00 -4.689985793363336917e-05
6.073999999999999844e+00 1.443578576944339628e-04
6.075000000000000178e+00 3.340655936739939515e-04
6.076000000000000512e+00 5.211662354730294119e-04
6.076999999999999957e+00 7.043270350183208515e-04
6.078000000000000291e+00 8.819838187690371908e-04
6.078999999999999737e+00 1.052396665729498151e-03
6.080000000000000071e+00 1.213720384922180231e-03
6.081000000000000405e+00 1.364083433204481277e-03
6.081999999999999851e+00 1.501651742990123967e-03
6.083000000000000185e+00 1.624717152311021566e-03
6.084000000000000519e+00 1.731719689626436739e-03
6.084999999999999964e+00 1.821275946705065056e-03
6.086000000000000298e+00 1.892188247555721525e-03
6.086999999999999744e+00 1.943418424527038014e-03
6.088000000000000078e+00 1.974091172654540705e-03
6.089000000000000412e+00 1.983494567844729713e-03
6.089999999999999858e+00 1.971115758896642423e-03
6.091000000000000192e+00 1.936730946434434735e-03
6.092000000000000526e+00 1.880518830847989443e-03
6.092999999999999972e+00 1.803221478930632600e-03
6.094000000000000306e+00 1.706295140599766672e-03
6.094999999999999751e+00 1.592041964829000967e-03
6.096000000000000085e+00 1.463708507483093505e-03
6.097000000000000419e+00 1.325468554263626534e-03
6.097999999999999865e+00 1.182317779240661150e-03
6.099000000000000199e+00 1.039889980293730309e-03
6.100000000000000533e+00 9.041288144392694171e-04
6.100999999999999979e+00 7.809382601509526562e-04
6.102000000000000313e+00 6.757906378569912987e-04
6.102999999999999758e+00 5.933562577045064590e-04
6.104000000000000092e+00 5.371612741557419204e-04
6.105000000000000426e+00 5.093591856257914576e-04
6.105999999999999872e+00 5.105869902372730867e-04
6.107000000000000206e+00 5.399446719204354077e-04
6.108000000000000540e+00 5.950844540899594918e-04
6.108999999999999986e+00 6.723905647708965311e-04
6.110000000000000320e+00 7.672256656476930670e-04
6.110999999999999766e+00 8.742321833902326478e-04
6.112000000000000099e+00 9.876233774640304913e-04
6.113000000000000433e+00 1.101491535627607387e-03
6.113999999999999879e+00 1.210087712460772551e-03
6.115000000000000213e+00 1.308035000333439149e-03
6.116000000000000547e+00 1.390526294231070065e-03
6.116999999999999993e+00 1.453449224383621162e-03
6.118000000000000327e+00 1.493484636255618721e-03
6.118999999999999773e+00 1.508167428766054707e-03
6.120000000000000107e+00 1.495929573617929206e-03
6.121000000000000441e+00 1.456133965927742819e-03
6.121999999999999886e+00 1.389096605498124550e-03
6.123000000000000220e+00 1.296083551691896551e-03
6.124000000000000554e+00 1.179312879379100856e-03
6.125000000000000000e+00 1.041854127979402510e-03
6.126000000000000334e+00 8.875420222093699301e-04
6.126999999999999780e+00 7.207820131214702714e-04
6.128000000000000114e+00 5.463128230635688753e-04
6.129000000000000448e+00 3.689221210163046052e-04
6.129999999999999893e+00 1.931067919457754687e-04
6.131000000000000227e+00 2.275867225228073301e-05
6.132000000000000561e+00 -1.391491736690252112e-04
6.133000000000000007e+00 -2.907816426364215551e-04
6.134000000000000341e+00 -4.315918966515057517e-04
6.134999999999999787e+00 -5.623459078262865946e-04
6.136000000000000121e+00 -6.850414998984269638e-04
6.137000000000000455e+00 -8.026910430932642166e-04
6.137999999999999901e+00 -9.190035962890925891e-04
6.139000000000000234e+00 -1.038011051078942867e-03
6.140000000000000568e+00 -1.163639841641582549e-03
6.141000000000000014e+00 -1.299296136733108040e-03
6.142000000000000348e+00 -1.447500924784006536e-03
6.142999999999999794e+00 -1.609591534911505124e-03
6.144000000000000128e+00 -1.785565444043635871e-03
6.145000000000000462e+00 -1.974020060668878716e-03
6.145999999999999908e+00 -2.172232236361595296e-03
6.147000000000000242e+00 -2.376342360267309078e-03
6.147999999999999687e+00 -2.581648543528945565e-03
6.149000000000000021e+00 -2.782939872862452788e-03
6.150000000000000355e+00 -2.974883890261566938e-03
6.150999999999999801e+00 -3.152379894248171464e-03
6.152000000000000135e+00 -3.310917602052244023e-03
6.153000000000000469e+00 -3.446866011054630120e-03
6.153999999999999915e+00 -3.557687329539362293e-03
6.155000000000000249e+00 -3.642084235821606460e-03
6.155999999999999694e+00 -3.700026081563041833e-03
6.157000000000000028e+00 -3.732714576884601978e-03
6.158000000000000362e+00 -3.742427967044474439e-03
6.158999999999999808e+00 -3.732308094522957757e-03
6.160000000000000142e+00 -3.706085640098051408e-03
6.161000000000000476e+00 -3.667784189369170840e-03
6.161999999999999922e+00 -3.621408611071157656e-03
6.163000000000000256e+00 -3.570664564950902335e-03
6.163999999999999702e+00 -3.518726171044149996e-03
6.165000000000000036e+00 -3.468070208967512311e-03
6.166000000000000369e+00 -3.420422521291213540e-03
6.166999999999999815e+00 -3.376780140679882906e-03
6.168000000000000149e+00 -3.337568219124700981e-03
6.169000000000000483e+00 -3.302814946754792456e-03
6.169999999999999929e+00 -3.272431244287857428e-03
6.171000000000000263e+00 -3.246464787498394740e-03
6.171999999999999709e+00 -3.225314496584375142e-03
6.173000000000000043e+00 -3.209887929335510266e-03
6.174000000000000377e+00 -3.201658452942072325e-03
6.174999999999999822e+00 -3.202589641273469265e-03
6.176000000000000156e+00 -3.214987318618263597e-03
6.177000000000000490e+00 -3.241274864948374794e-03
6.177999999999999936e+00 -3.283704371697794642e-03
6.179000000000000270e+00 -3.344090153214901353e-03
6.179999999999999716e+00 -3.423562341316240681e-03
6.181000000000000050e+00 -3.522401614179028473e-03
6.182000000000000384e+00 -3.639955796865590280e-03
6.182999999999999829e+00 -3.774648414435781939e-03
6.184000000000000163e+00 -3.924073816793754305e-03
6.185000000000000497e+00 -4.085151326258948216e-03
6.185999999999999943e+00 -4.254320626923087899e-03
6.187000000000000277e+00 -4.427763044144694335e-03
6.187999999999999723e+00 -4.601597348041686422e-03
6.189000000000000057e+00 -4.772079803466866207e-03
6.190000000000000391e+00 -4.935755196141915213e-03
6.190999999999999837e+00 -5.089553081338659031e-03
6.192000000000000171e+00 -5.230843781295854179e-03
6.193000000000000504e+00 -5.357427874094089319e-03
6.193999999999999950e+00 -5.467510159931780571e-03
6.195000000000000284e+00 -5.559618917618112249e-03
6.195999999999999730e+00 -5.632547518095153485e-03
6.197000000000000064e+00 -5.685283770256969495e-03
6.198000000000000398e+00 -5.716961490255995093e-03
6.198999999999999844e+00 -5.726863507730082375e-03
6.200000000000000178e+00 -5.714424159778670395e-03
6.201000000000000512e+00 -5.679251360536403427e-03
6.201999999999999957e+00 -5.621130860459355900e-03
6.203000000000000291e+00 -5.540027039764089042e-03
6.203999999999999737e+00 -5.436055494141492882e-03
6.205000000000000071e+00 -5.309449700140622501e-03
6.206000000000000405e+00 -5.160534733709030639e-03
6.206999999999999851e+00 -4.989683502891635418e-03
6.208000000000000185e+00 -4.797297702616917618e-03
6.209000000000000519e+00 -4.583788353988370833e-03
6.209999999999999964e+00 -4.349577480977269602e-03
6.211000000000000298e+00 -4.095078167465011736e-03
6.211999999999999744e+00 -3.820678908511481418e-03
6.213000000000000078e+00 -3.526708373473985605e-03
6.214000000000000412e+00 -3.213385211795499567e-03
6.214999999999999858e+00 -2.880761775667927804e-03
6.216000000000000192e+00 -2.528661320654566457e-03
6.217000000000000526e+00 -2.156647317057334631e-03
6.217999999999999972e+00 -1.764017735847489814e-03
6.219000000000000306e+00 -1.349836506715832579e-03
6.219999999999999751e+00 -9.130258289628920710e-04
6.221000000000000085e+00 -4.524991467257589084e-04
6.222000000000000419e+00 3.263700435086197560e-05
6.222999999999999865e+00 5.428570910217811463e-04
6.224000000000000199e+00 1.077971554324744143e-03
6.225000000000000533e+00 1.636879350025906201e-03
6.225999999999999979e+00 2.217345464610850133e-03
6.227000000000000313e+00 2.815841678457728717e-03
6.227999999999999758e+00 3.427471602397859970e-03
6.229000000000000092e+00 4.045989285141496188e-03
6.230000000000000426e+00 4.663964024919481886e-03
6.230999999999999872e+00 5.273043079429178340e-03
6.232000000000000206e+00 5.864339902406658610e-03
6.233000000000000540e+00 6.428897884236774336e-03
6.233999999999999986e+00 6.958201499622088289e-03
6.235000000000000320e+00 7.444689419849570902e-03
6.235999999999999766e+00 7.882190962391195238e-03
6.237000000000000099e+00 8.266298996697006227e-03
6.238000000000000433e+00 8.594596965344692557e-03
6.238999999999999879e+00 8.866726045814099164e-03
6.240000000000000213e+00 9.084279488708000075e-03
6.241000000000000547e+00 9.250548769211695138e-03
6.241999999999999993e+00 9.370130339759955365e-03
6.243000000000000327e+00 9.448429051705262843e-03
6.243999999999999773e+00 9.491095400750725747e-03
6.245000000000000107e+00 9.503476099417403414e-03
6.246000000000000441e+00 9.490108618172420074e-03
6.246999999999999886e+00 9.454354157222576854e-03
6.248000000000000220e+00 9.398165931921744626e-03
6.249000000000000554e+00 9.322028561448383877e-03
6.250000000000000000e+00 9.225111963850739921e-03
6.251000000000000334e+00 9.105579141912095720e-03
6.251999999999999780e+00 8.961033856754764548e-03
6.253000000000000114e+00 8.789044410840629942e-03
6.254000000000000448e+00 8.587674295078822490e-03
6.254999999999999893e+00 8.355977046659860547e-03
6.256000000000000227e+00 8.094354194357816085e-03
6.257000000000000561e+00 7.804771017944691150e-03
6.258000000000000007e+00 7.490767449421106838e-03
6.259000000000000341e+00 7.157321620277721022e-03
6.259999999999999787e+00 6.810510960558863007e-03
6.261000000000000121e+00 6.457082577311676168e-03
6.262000000000000455e+00 6.103939342140100172e-03
6.262999999999999901e+00 5.757624392796511711e-03
6.264000000000000234e+00 5.423851248313891517e-03
6.265000000000000568e+00 5.107121839483405590e-03
6.266000000000000014e+00 4.810489029577214200e-03
6.267000000000000348e+00 4.535432629758881160e-03
6.267999999999999794e+00 4.281904036781875728e-03
6.269000000000000128e+00 4.048507901700816244e-03
6.270000000000000462e+00 3.832785323361579712e-03
6.270999999999999908e+00 3.631551999087605405e-03
6.272000000000000242e+00 3.441303620424926435e-03
6.272999999999999687e+00 3.258569693056959267e-03
6.274000000000000021e+00 3.080249150781889326e-03
6.275000000000000355e+00 2.903821066895332162e-03
6.275999999999999801e+00 2.727509864504357347e-03
6.277000000000000135e+00 2.550299271761812502e-03
6.278000000000000469e+00 2.371866467768862959e-03
6.278999999999999915e+00 2.192415401986091625e-03
6.280000000000000249e+00 2.012455713781764830e-03
6.280999999999999694e+00 1.832553426903827613e-03
6.282000000000000028e+00 1.653092168395923394e-03
6.283000000000000362e+00 1.474087408893981835e-03
6.283999999999999808e+00 1.295052309601481700e-03
6.285000000000000142e+00 1.114961568911355342e-03
6.286000000000000476e+00 9.323221915534703197e-04
6.286999999999999922e+00 7.453117746584298712e-04
6.288000000000000256e+00 5.519729226793025027e-04
6.288999999999999702e+00 3.504676364588422575e-04
6.290000000000000036e+00 1.393151687123821896e-04
6.291000000000000369e+00 -8.240558765432864918e-05
6.291999999999999815e+00 -3.148885820816519601e-04
6.293000000000000149e+00 -5.575322185862874314e-04
6.294000000000000483e+00 -8.089295583365791256e-04
6.294999999999999929e+00 -1.066963481576995278e-03
6.296000000000000263e+00 -1.328967008957139626e-03
6.296999999999999709e+00 -1.591922556636800410e-03
6.298000000000000043e+00 -1.852676239596715664e-03
6.299000000000000377e+00 -2.108189189367987333e-03
6.299999999999999822e+00 -2.355732839985962869e-03
6.301000000000000156e+00 -2.593035112581582122e-03
6.302000000000000490e+00 -2.818373936686893733e-03
6.302999999999999936e+00 -3.030594535878419066e-03
6.304000000000000270e+00 -3.229034724791516285e-03
6.304999999999999716e+00 -3.413445809347854989e-03
6.306000000000000050e+00 -3.583833136992174793e-03
6.307000000000000384e+00 -3.740340439363988752e-03
6.307999999999999829e+00 -3.883149301915008421e-03
6.309000000000000163e+00 -4.012434832948776411e-03
6.310000000000000497e+00 -4.128390805956051041e-03
6.310999999999999943e+00 -4.231309323746179976e-03
6.312000000000000277e+00 -4.321720581002943921e-03
6.312999999999999723e+00 -4.400536085167935235e-03
6.314000000000000057e+00 -4.469186231789688130e-03
6.315000000000000391e+00 -4.529740797837842649e-03
6.315999999999999837e+00 -4.584926080950279918e-03
6.317000000000000171e+00 -4.638057708360712218e-03
6.318000000000000504e+00 -4.692919514291069190e-03
6.318999999999999950e+00 -4.753494938708893204e-03
6.320000000000000284e+00 -4.823665592197027945e-03
6.320999999999999730e+00 -4.906863310342782745e-03
6.322000000000000064e+00 -5.005715759551233532e-03
6.323000000000000398e+00 -5.121741068646172915e-03
6.323999999999999844e+00 -5.255107455413798000e-03
6.325000000000000178e+00 -5.404514188465788134e-03
6.326000000000000512e+00 -5.567159840997159409e-03
6.326999999999999957e+00 -5.738851349459766354e-03
6.328000000000000291e+00 -5.914204168050327289e-03
6.328999999999999737e+00 -6.086934416474914893e-03
6.330000000000000071e+00 -6.250196114221909238e-03
6.331000000000000405e+00 -6.396943963735211847e-03
6.331999999999999851e+00 -6.520310660488580143e-03
6.333000000000000185e+00 -6.613967279520001005e-03
6.334000000000000519e+00 -6.672440416866301863e-03
6.334999999999999964e+00 -6.691387586408760121e-03
6.336000000000000298e+00 -6.667803638860982270e-03
6.336999999999999744e+00 -6.600166145199081250e-03
6.338000000000000078e+00 -6.488482312681237082e-03
6.339000000000000412e+00 -6.334255125563141922e-03
6.339999999999999858e+00 -6.140354435722713763e-03
6.341000000000000192e+00 -5.910771936203425107e-03
6.342000000000000526e+00 -5.650310218102561587e-03
6.342999999999999972e+00 -5.364226978058367519e-03
6.344000000000000306e+00 -5.057831474927014861e-03
6.344999999999999751e+00 -4.736121102126556598e-03
6.346000000000000085e+00 -4.403493796672488907e-03
6.347000000000000419e+00 -4.063537010708074063e-03
6.347999999999999865e+00 -3.718976080948207912e-03
6.349000000000000199e+00 -3.371740699669206927e-03
6.350000000000000533e+00 -3.023158437412849179e-03
6.350999999999999979e+00 -2.674231849660107466e-03
6.352000000000000313e+00 -2.325943792016265527e-03
6.352999999999999758e+00 -1.979536384422333432e-03
6.354000000000000092e+00 -1.636715295020200285e-03
6.355000000000000426e+00 -1.299744756616357487e-03
6.355999999999999872e+00 -9.714317335446770712e-04
6.357000000000000206e+00 -6.549682185692303361e-04
6.358000000000000540e+00 -3.536991567749312696e-04
6.358999999999999986e+00 -7.084510901754944017e-05
6.360000000000000320e+00 1.907966201659928808e-04
6.360999999999999766e+00 4.291235969338877410e-04
6.362000000000000099e+00 6.429260139500829951e-04
6.363000000000000433e+00 8.320055568466471624e-04
6.363999999999999879e+00 9.972040817125388777e-04
6.365000000000000213e+00 1.140340582189681333e-03
6.366000000000000547e+00 1.264080085253229280e-03
6.366999999999999993e+00 1.371742374168625350e-03
6.368000000000000327e+00 1.467081530578209043e-03
6.368999999999999773e+00 1.554064605613379290e-03
6.370000000000000107e+00 1.636670767836286748e-03
6.371000000000000441e+00 1.718691227979944657e-03
6.371999999999999886e+00 1.803597691642191319e-03
6.373000000000000220e+00 1.894396535896446156e-03
6.374000000000000554e+00 1.993527378765305724e-03
6.375000000000000000e+00 2.102768308396621259e-03
6.376000000000000334e+00 2.223165581195903073e-03
6.376999999999999780e+00 2.354964217757371352e-03
6.378000000000000114e+00 2.497548281106672270e-03
6.379000000000000448e+00 2.649443859730414488e-03
6.379999999999999893e+00 2.808313950223383700e-03
6.381000000000000227e+00 2.971019913802446562e-03
6.382000000000000561e+00 3.133705792805625921e-03
6.383000000000000007e+00 3.291932417473934780e-03
6.384000000000000341e+00 3.440838158505535403e-03
6.384999999999999787e+00 3.575301839129615099e-03
6.386000000000000121e+00 3.690155571076262318e-03
6.387000000000000455e+00 3.780387683896252633e-03
6.387999999999999901e+00 3.841343055648960801e-03
6.389000000000000234e+00 3.868939234541568517e-03
6.390000000000000568e+00 3.859870662935327348e-03
6.391000000000000014e+00 3.811831460402822971e-03
6.392000000000000348e+00 3.723705235770148527e-03
6.392999999999999794e+00 3.595736839462136507e-03
6.394000000000000128e+00 3.429634160938721532e-03
6.395000000000000462e+00 3.228614508052232539e-03
6.395999999999999908e+00 2.997356252769634282e-03
6.397000000000000242e+00 2.741833323150159787e-03
6.398000000000000576e+00 2.469072841338491170e-03
6.399000000000000021e+00 2.186793653688943496e-03
6.400000000000000355e+00 1.902994728653611706e-03
6.400999999999999801e+00 1.625510952392228382e-03
6.402000000000000135e+00 1.361546151335161353e-03
6.403000000000000469e+00 1.117274020044001963e-03
6.403999999999999915e+00 8.974806485695983969e-04
6.405000000000000249e+00 7.053291141620937144e-04
6.405999999999999694e+00 5.422049682222811195e-04
6.407000000000000028e+00 4.077231453518094994e-04
6.408000000000000362e+00 2.998587144711531535e-04
6.408999999999999808e+00 2.151855656609330590e-04
6.410000000000000142e+00 1.492361196998919989e-04
6.411000000000000476e+00 9.693375554378855924e-05
6.411999999999999922e+00 5.306167831195650889e-05
6.413000000000000256e+00 1.275322272071242879e-05
6.413999999999999702e+00 -2.806910019253414169e-05
6.415000000000000036e+00 -7.236155899946689410e-05
6.416000000000000369e+00 -1.217054082756441829e-04
6.416999999999999815e+00 -1.761908292409342797e-04
6.418000000000000149e+00 -2.344431342218268545e-04
6.419000000000000483e+00 -2.937492266353416742e-04
6.419999999999999929e+00 -3.502999162234555998e-04
6.421000000000000263e+00 -3.995033683600979039e-04
6.421999999999999709e+00 -4.363136494712880242e-04
6.423000000000000043e+00 -4.556065625281829445e-04
6.424000000000000377e+00 -4.525251981531242884e-04
6.424999999999999822e+00 -4.228148380896991831e-04
6.426000000000000156e+00 -3.631108122472437869e-04
6.427000000000000490e+00 -2.711770703139275277e-04
6.427999999999999936e+00 -1.460949581476143780e-04
6.429000000000000270e+00 1.158937913260339457e-05
6.429999999999999716e+00 1.998024406986766979e-04
6.431000000000000050e+00 4.149380378439773047e-04
6.432000000000000384e+00 6.519390000469277736e-04
6.432999999999999829e+00 9.044707078953107210e-04
6.434000000000000163e+00 1.165179659603959254e-03
6.435000000000000497e+00 1.426030133545699678e-03
6.435999999999999943e+00 1.678703597473532594e-03
6.437000000000000277e+00 1.915037732228856617e-03
6.437999999999999723e+00 2.127480932206581195e-03
6.439000000000000057e+00 2.309508322364059105e-03
6.440000000000000391e+00 2.455979496087687917e-03
6.440999999999999837e+00 2.563410812831641745e-03
6.442000000000000171e+00 2.630140163713871014e-03
6.443000000000000504e+00 2.656359987974056362e-03
6.443999999999999950e+00 2.644051198405835724e-03
6.445000000000000284e+00 2.596809498083642743e-03
6.445999999999999730e+00 2.519565454748471604e-03
6.447000000000000064e+00 2.418255819939141987e-03
6.448000000000000398e+00 2.299427023534966665e-03
6.448999999999999844e+00 2.169834194403541701e-03
6.450000000000000178e+00 2.036051423079803489e-03
6.451000000000000512e+00 1.904132265749886076e-03
6.451999999999999957e+00 1.779329587035813039e-03
6.453000000000000291e+00 1.665932207801623741e-03
6.453999999999999737e+00 1.567202211041366419e-03
6.455000000000000071e+00 1.485416731991817023e-03
6.456000000000000405e+00 1.422022067456948664e-03
6.456999999999999851e+00 1.377815564982427495e-03
6.458000000000000185e+00 1.353163408305159757e-03
6.459000000000000519e+00 1.348180485810744535e-03
6.459999999999999964e+00 1.362844807972890624e-03
6.461000000000000298e+00 1.397025356341525387e-03
6.461999999999999744e+00 1.450423564546552248e-03
6.463000000000000078e+00 1.522452997221335116e-03
6.464000000000000412e+00 1.612053604626439637e-03
6.464999999999999858e+00 1.717538098239875660e-03
6.466000000000000192e+00 1.836439080715521113e-03
6.467000000000000526e+00 1.965468940787974163e-03
6.467999999999999972e+00 2.100574588015379895e-03
6.469000000000000306e+00 2.237073583696155658e-03
6.469999999999999751e+00 2.369912586046696041e-03
6.471000000000000085e+00 2.493983980190858131e-03
6.472000000000000419e+00 2.604475339734737931e-03
6.472999999999999865e+00 2.697218563165907496e-03
6.474000000000000199e+00 2.768978536279123603e-03
6.475000000000000533e+00 2.817654997325968504e-03
6.475999999999999979e+00 2.842397220504559903e-03
6.477000000000000313e+00 2.843614949586334428e-03
6.477999999999999758e+00 2.822902092398603055e-03
6.479000000000000092e+00 2.782896716029594104e-03
6.480000000000000426e+00 2.727087908209856280e-03
6.480999999999999872e+00 2.659627436849418096e-03
6.482000000000000206e+00 2.585106506343882830e-03
6.483000000000000540e+00 2.508331870440533816e-03
6.483999999999999986e+00 2.434083884272238846e-03
6.485000000000000320e+00 2.366880802711883534e-03
6.485999999999999766e+00 2.310735209747291109e-03
6.487000000000000099e+00 2.268912421415312033e-03
6.488000000000000433e+00 2.243735977304805833e-03
6.488999999999999879e+00 2.236430708680034549e-03
6.490000000000000213e+00 2.247073134123819729e-03
6.491000000000000547e+00 2.274587375613190080e-03
6.491999999999999993e+00 2.316871384970347995e-03
6.493000000000000327e+00 2.370984409799509023e-03
6.493999999999999773e+00 2.433394010179803797e-03
6.495000000000000107e+00 2.500256640629647167e-03
6.496000000000000441e+00 2.567701128557494002e-03
6.496999999999999886e+00 2.632072690966664151e-03
6.498000000000000220e+00 2.690145863325637231e-03
6.499000000000000554e+00 2.739245083095054236e-03
6.500000000000000000e+00 2.777362748650722812e-03
6.501000000000000334e+00 2.803156025899332816e-03
6.501999999999999780e+00 2.815928050252709206e-03
6.503000000000000114e+00 2.815577005103311100e-03
6.504000000000000448e+00 2.802530215874881030e-03
6.504999999999999893e+00 2.777670831654249686e-03
6.506000000000000227e+00 2.742268909041977072e-03
6.507000000000000561e+00 2.697928723039232698e-03
6.508000000000000007e+00 2.646546569386060057e-03
6.509000000000000341e+00 2.590283583925791049e-03
6.509999999999999787e+00 2.531552373869999477e-03
6.511000000000000121e+00 2.472987305302910832e-03
6.512000000000000455e+00 2.417419278555916259e-03
6.512999999999999901e+00 2.367799749409640105e-03
6.514000000000000234e+00 2.327122817588684733e-03
6.515000000000000568e+00 2.298289128141355834e-03
6.516000000000000014e+00 2.283957702011412197e-03
6.517000000000000348e+00 2.286384911161330226e-03
6.517999999999999794e+00 2.307249752813397056e-03
6.519000000000000128e+00 2.347508726077038657e-03
6.520000000000000462e+00 2.407259430156479148e-03
6.520999999999999908e+00 2.485661140472666172e-03
6.522000000000000242e+00 2.580905174674554426e-03
6.523000000000000576e+00 2.690260535065706893e-03
6.524000000000000021e+00 2.810173393409230985e-03
6.525000000000000355e+00 2.936450942782431288e-03
6.525999999999999801e+00 3.064518142129672631e-03
6.527000000000000135e+00 3.189688157765471679e-03
6.528000000000000469e+00 3.307516137903095989e-03
6.528999999999999915e+00 3.414112383281204914e-03
6.530000000000000249e+00 3.506431735792142016e-03
6.530999999999999694e+00 3.582502434299735059e-03
6.532000000000000028e+00 3.641565609555425052e-03
6.533000000000000362e+00 3.684105163065537654e-03
6.533999999999999808e+00 3.711789422300883125e-03
6.535000000000000142e+00 3.727304639670038586e-03
6.536000000000000476e+00 3.734104823514099170e-03
6.536999999999999922e+00 3.736125434587830862e-03
6.538000000000000256e+00 3.737455404532362239e-03
6.538999999999999702e+00 3.742026902847582579e-03
6.540000000000000036e+00 3.753294359801046063e-03
6.541000000000000369e+00 3.773962084795235566e-03
6.541999999999999815e+00 3.805739655377807836e-03
6.543000000000000149e+00 3.849191616421912716e-03
6.544000000000000483e+00 3.903593462637611287e-03
6.544999999999999929e+00 3.966913022599191478e-03
6.546000000000000263e+00 4.035830325763828039e-03
6.546999999999999709e+00 4.105861037711050140e-03
6.548000000000000043e+00 4.171551987638839540e-03
6.549000000000000377e+00 4.226750827519547282e-03
6.549999999999999822e+00 4.264934325571340459e-03
6.551000000000000156e+00 4.279586296101206208e-03
6.552000000000000490e+00 4.264568414973297743e-03
6.552999999999999936e+00 4.214490037038403150e-03
6.554000000000000270e+00 4.125033105848712779e-03
6.554999999999999716e+00 3.993197250756889624e-03
6.556000000000000050e+00 3.817469640517966341e-03
6.557000000000000384e+00 3.597893352358013438e-03
6.557999999999999829e+00 3.336042414588105600e-03
6.559000000000000163e+00 3.034933019548491807e-03
6.560000000000000497e+00 2.698856324061249968e-03
6.560999999999999943e+00 2.333179229241568332e-03
6.562000000000000277e+00 1.944101286180626885e-03
6.562999999999999723e+00 1.538401117790426289e-03
6.564000000000000057e+00 1.123168114589993870e-03
6.565000000000000391e+00 7.055224685602035344e-04
6.565999999999999837e+00 2.923348160411660610e-04
6.567000000000000171e+00 -1.100499907388131221e-04
6.568000000000000504e+00 -4.960701516111646345e-04
6.568999999999999950e+00 -8.611865345405693645e-04
6.570000000000000284e+00 -1.202054842598680858e-03
6.570999999999999730e+00 -1.516692208366402948e-03
6.572000000000000064e+00 -1.804540249095713117e-03
6.573000000000000398e+00 -2.066481203680376171e-03
6.573999999999999844e+00 -2.304743505566703675e-03
6.575000000000000178e+00 -2.522724288496141967e-03
6.576000000000000512e+00 -2.724724257968630815e-03
6.576999999999999957e+00 -2.915585564544873141e-03
6.578000000000000291e+00 -3.100271408168347141e-03
6.578999999999999737e+00 -3.283376829938300552e-03
6.580000000000000071e+00 -3.468656768845144317e-03
6.581000000000000405e+00 -3.658570647114683765e-03
6.581999999999999851e+00 -3.853924052393533414e-03
6.583000000000000185e+00 -4.053624840348930662e-03
6.584000000000000519e+00 -4.254621184491020648e-03
6.584999999999999964e+00 -4.452013173843869312e-03
6.586000000000000298e+00 -4.639362616970427178e-03
6.586999999999999744e+00 -4.809147490908962513e-03
6.588000000000000078e+00 -4.953337959263824988e-03
6.589000000000000412e+00 -5.064010034840848822e-03
6.589999999999999858e+00 -5.133956254770798491e-03
6.591000000000000192e+00 -5.157207635702210080e-03
6.592000000000000526e+00 -5.129438808648985500e-03
6.592999999999999972e+00 -5.048216390283766578e-03
6.594000000000000306e+00 -4.913093051705660907e-03
6.594999999999999751e+00 -4.725533701491193769e-03
6.596000000000000085e+00 -4.488759931620704344e-03
6.597000000000000419e+00 -4.207460436393630106e-03
6.597999999999999865e+00 -3.887470464735045227e-03
6.599000000000000199e+00 -3.535422886160851600e-03
6.600000000000000533e+00 -3.158391320997525845e-03
6.600999999999999979e+00 -2.763525972872839763e-03
6.602000000000000313e+00 -2.357753797840571146e-03
6.602999999999999758e+00 -1.947486152542317979e-03
6.604000000000000092e+00 -1.538382608416237777e-03
6.605000000000000426e+00 -1.135161799845086847e-03
6.605999999999999872e+00 -7.414947809531430680e-04
6.607000000000000206e+00 -3.599734419485100460e-04
6.608000000000000540e+00 7.866798602261935216e-06
6.608999999999999986e+00 3.614344558307377346e-04
6.610000000000000320e+00 7.009091036902424755e-04
6.610999999999999766e+00 1.027033714278462228e-03
6.612000000000000099e+00 1.340922259997889571e-03
6.613000000000000433e+00 1.643838318598708076e-03
6.613999999999999879e+00 1.937046661205683081e-03
6.615000000000000213e+00 2.221709914725879774e-03
6.616000000000000547e+00 2.498813793730897317e-03
6.616999999999999993e+00 2.769158392566043771e-03
6.618000000000000327e+00 3.033355415760175151e-03
6.618999999999999773e+00 3.291842461285490826e-03
6.620000000000000107e+00 3.544880930206195744e-03
6.621000000000000441e+00 3.792550776638799279e-03
6.621999999999999886e+00 4.034738538187263371e-03
6.623000000000000220e+00 4.271120834963446251e-03
6.624000000000000554e+00 4.501170430131514258e-03
6.625000000000000000e+00 4.724199630605385725e-03
6.626000000000000334e+00 4.939443031023500567e-03
6.626999999999999780e+00 5.146193014466044109e-03
6.628000000000000114e+00 5.343956112772813190e-03
6.629000000000000448e+00 5.532602501053510494e-03
6.629999999999999893e+00 5.712510327143080491e-03
6.631000000000000227e+00 5.884615212545276676e-03
6.632000000000000561e+00 6.050370828110628908e-03
6.633000000000000007e+00 6.211622795014752792e-03
6.634000000000000341e+00 6.370370072454954562e-03
6.634999999999999787e+00 6.528476264944339975e-03
6.636000000000000121e+00 6.687375815974863809e-03
6.637000000000000455e+00 6.847822544401379816e-03
6.637999999999999901e+00 7.009729408290810149e-03
6.639000000000000234e+00 7.172125613020457861e-03
6.640000000000000568e+00 7.333259812450941550e-03
6.641000000000000014e+00 7.490801073743122776e-03
6.642000000000000348e+00 7.642133286929156388e-03
6.642999999999999794e+00 7.784665749859637565e-03
6.644000000000000128e+00 7.916141991401129396e-03
6.645000000000000462e+00 8.034874219315330662e-03
6.645999999999999908e+00 8.139892170719675510e-03
6.647000000000000242e+00 8.230988397260271400e-03
6.648000000000000576e+00 8.308658563851692783e-03
6.649000000000000021e+00 8.373942406476675773e-03
6.650000000000000355e+00 8.428216578562977568e-03
6.650999999999999801e+00 8.472953835781029536e-03
6.652000000000000135e+00 8.509473091140437248e-03
6.653000000000000469e+00 8.538756113498774392e-03
6.653999999999999915e+00 8.561288702033469783e-03
6.655000000000000249e+00 8.577010545578040573e-03
6.656000000000000583e+00 8.585309587801959186e-03
6.657000000000000028e+00 8.585103674951499383e-03
6.658000000000000362e+00 8.574979307420729432e-03
6.658999999999999808e+00 8.553357293267831174e-03
6.660000000000000142e+00 8.518694910950450755e-03
6.661000000000000476e+00 8.469678146130286273e-03
6.661999999999999922e+00 8.405421755010415025e-03
6.663000000000000256e+00 8.325640542380021575e-03
6.663999999999999702e+00 8.230785287408264733e-03
6.665000000000000036e+00 8.122136909882284386e-03
6.666000000000000369e+00 8.001818627332426409e-03
6.666999999999999815e+00 7.872755297339911751e-03
6.668000000000000149e+00 7.738553418325204783e-03
6.669000000000000483e+00 7.603320396104101993e-03
6.669999999999999929e+00 7.471445946905161221e-03
6.671000000000000263e+00 7.347382612868338936e-03
6.671999999999999709e+00 7.235432212286316105e-03
6.673000000000000043e+00 7.139584489975837715e-03
6.674000000000000377e+00 7.063385439536991155e-03
6.674999999999999822e+00 7.009868713178976640e-03
6.676000000000000156e+00 6.981536751121847004e-03
6.677000000000000490e+00 6.980368726179247627e-03
6.677999999999999936e+00 7.007865159171436722e-03
6.679000000000000270e+00 7.065083719838991146e-03
6.679999999999999716e+00 7.152681511343290770e-03
6.681000000000000050e+00 7.270939343167534888e-03
6.682000000000000384e+00 7.419734382650688791e-03
6.682999999999999829e+00 7.598533886108298045e-03
6.684000000000000163e+00 7.806329867624035856e-03
6.685000000000000497e+00 8.041560094893087859e-03
6.685999999999999943e+00 8.302078491064341162e-03
6.687000000000000277e+00 8.585097028628063329e-03
6.687999999999999723e+00 8.887195137800594363e-03
6.689000000000000057e+00 9.204359259072486185e-03
6.690000000000000391e+00 9.532074934300562019e-03
6.690999999999999837e+00 9.865445507002499476e-03
6.692000000000000171e+00 1.019933767662564023e-02
6.693000000000000504e+00 1.052851791279562667e-02
6.693999999999999950e+00 1.084780257403122027e-02
6.695000000000000284e+00 1.115220700106412874e-02
6.695999999999999730e+00 1.143708117878961504e-02
6.697000000000000064e+00 1.169825458251689231e-02
6.698000000000000398e+00 1.193215779764540685e-02
6.698999999999999844e+00 1.213593170273960867e-02
6.700000000000000178e+00 1.230751826667482972e-02
6.701000000000000512e+00 1.244569984602171553e-02
6.701999999999999957e+00 1.255009219245965812e-02
6.703000000000000291e+00 1.262107449560417871e-02
6.703999999999999737e+00 1.265963569104282607e-02
6.705000000000000071e+00 1.266717115010860747e-02
6.706000000000000405e+00 1.264523606653864506e-02
6.706999999999999851e+00 1.259529983224562909e-02
6.708000000000000185e+00 1.251851071865785550e-02
6.709000000000000519e+00 1.241556741945091212e-02
6.709999999999999964e+00 1.228662762045228465e-02
6.711000000000000298e+00 1.213138034891834451e-02
6.711999999999999744e+00 1.194918077855071370e-02
6.713000000000000078e+00 1.173930201530515652e-02
6.714000000000000412e+00 1.150118753428941605e-02
6.714999999999999858e+00 1.123472022892281312e-02
6.716000000000000192e+00 1.094045962935910957e-02
6.717000000000000526e+00 1.061977007304223085e-02
6.717999999999999972e+00 1.027486477605705183e-02
6.719000000000000306e+00 9.908713419642199011e-03
6.719999999999999751e+00 9.524876810716755710e-03
6.721000000000000085e+00 9.127250768945684850e-03
6.722000000000000419e+00 8.719757031291422433e-03
6.722999999999999865e+00 8.306058721108317000e-03
6.724000000000000199e+00 7.889281793108261082e-03
6.725000000000000533e+00 7.471829842001893700e-03
6.725999999999999979e+00 7.055277384258820499e-03
6.727000000000000313e+00 6.640388793265085236e-03
6.727999999999999758e+00 6.227226764584160509e-03
6.729000000000000092e+00 5.815341079451390692e-03
6.730000000000000426e+00 5.404040473148978910e-03
6.730999999999999872e+00 4.992683492339590468e-03
6.732000000000000206e+00 4.580965240132047270e-03
6.733000000000000540e+00 4.169178170090550098e-03
6.733999999999999986e+00 3.758406643731785485e-03
6.735000000000000320e+00 3.350675448052024743e-03
6.735999999999999766e+00 2.948980915403597892e-03
6.737000000000000099e+00 2.557232221926324968e-03
6.738000000000000433e+00 2.180101201859989922e-03
6.738999999999999879e+00 1.822784322575831100e-03
6.740000000000000213e+00 1.490671445539491638e-03
6.741000000000000547e+00 1.188963368568339823e-03
6.741999999999999993e+00 9.222754873229011777e-04
6.743000000000000327e+00 6.942351054413842173e-04
6.743999999999999773e+00 5.071416183430306566e-04
6.745000000000000107e+00 3.617194834769659655e-04
6.746000000000000441e+00 2.569599536197277436e-04
6.746999999999999886e+00 1.901202880295792209e-04
6.748000000000000220e+00 1.568387482405311578e-04
6.749000000000000554e+00 1.514291857875088750e-04
6.750000000000000000e+00 1.672395646118622170e-04
6.751000000000000334e+00 1.971044354236082229e-04
6.751999999999999780e+00 2.338594883342938447e-04
6.753000000000000114e+00 2.708057000649707760e-04
6.754000000000000448e+00 3.021360332904005964e-04
6.754999999999999893e+00 3.232511884845610064e-04
6.756000000000000227e+00 3.309610035744911310e-04
6.757000000000000561e+00 3.235517332981430660e-04
6.758000000000000007e+00 3.007343706267661862e-04
6.759000000000000341e+00 2.634826853706405533e-04
6.759999999999999787e+00 2.138328522696125310e-04
6.761000000000000121e+00 1.546317297423585179e-04
6.762000000000000455e+00 8.929745445640509358e-05
6.762999999999999901e+00 2.158505117847301025e-05
6.764000000000000234e+00 -4.463696825660655665e-05
6.765000000000000568e+00 -1.055722883836922771e-04
6.766000000000000014e+00 -1.576746072005784003e-04
6.767000000000000348e+00 -1.978040012132821523e-04
6.767999999999999794e+00 -2.233940356970292045e-04
6.769000000000000128e+00 -2.325700270850748828e-04
6.770000000000000462e+00 -2.242713461129843910e-04
6.770999999999999908e+00 -1.983380741852998547e-04
6.772000000000000242e+00 -1.555405285663546305e-04
6.773000000000000576e+00 -9.756091711042623807e-05
6.774000000000000021e+00 -2.695444666075963447e-05
6.775000000000000355e+00 5.295105600610734633e-05
6.775999999999999801e+00 1.381940890856588110e-04
6.777000000000000135e+00 2.243483278084341254e-04
6.778000000000000469e+00 3.067170720261897248e-04
6.778999999999999915e+00 3.805350709270027029e-04
6.780000000000000249e+00 4.411885041200587043e-04
6.781000000000000583e+00 4.844314808268697587e-04
6.782000000000000028e+00 5.065855029366727116e-04
6.783000000000000362e+00 5.047142793867855906e-04
6.783999999999999808e+00 4.767386342973991523e-04
6.785000000000000142e+00 4.215239757310609262e-04
6.786000000000000476e+00 3.388991639971680953e-04
6.786999999999999922e+00 2.296225679095709237e-04
6.788000000000000256e+00 9.528597399172563092e-05
6.788999999999999702e+00 -6.178234109992520034e-05
6.790000000000000036e+00 -2.386868071164453180e-04
6.791000000000000369e+00 -4.321154631962056264e-04
6.791999999999999815e+00 -6.384973129556253046e-04
6.793000000000000149e+00 -8.541567467448555251e-04
6.794000000000000483e+00 -1.075425916887469673e-03
6.794999999999999929e+00 -1.298731450909686126e-03
6.796000000000000263e+00 -1.520613637745708542e-03
6.796999999999999709e+00 -1.737741260797093668e-03
6.798000000000000043e+00 -1.946878086665422645e-03
6.799000000000000377e+00 -2.144826728122435459e-03
6.799999999999999822e+00 -2.328376983990709283e-03
6.801000000000000156e+00 -2.494302279342717251e-03
6.802000000000000490e+00 -2.639380741999330232e-03
6.802999999999999936e+00 -2.760481292568744797e-03
6.804000000000000270e+00 -2.854717664183433617e-03
6.804999999999999716e+00 -2.919623277915288535e-03
6.806000000000000050e+00 -2.953386360256126698e-03
6.807000000000000384e+00 -2.955051457407049074e-03
6.807999999999999829e+00 -2.924716587795766001e-03
6.809000000000000163e+00 -2.863658030502607647e-03
6.810000000000000497e+00 -2.774362860596219990e-03
6.810999999999999943e+00 -2.660455044735724611e-03
6.812000000000000277e+00 -2.526520126665664917e-03
6.812999999999999723e+00 -2.377804515914677154e-03
6.814000000000000057e+00 -2.219841734438595619e-03
6.815000000000000391e+00 -2.058044854373040824e-03
6.815999999999999837e+00 -1.897260334025189458e-03
6.817000000000000171e+00 -1.741380130535346476e-03
6.818000000000000504e+00 -1.593062334937036346e-03
6.818999999999999950e+00 -1.453551855926889886e-03
6.820000000000000284e+00 -1.322701936798732032e-03
6.820999999999999730e+00 -1.199119004711662276e-03
6.822000000000000064e+00 -1.080476551013441391e-03
6.823000000000000398e+00 -9.639236057454273355e-04
6.823999999999999844e+00 -8.465242009568433711e-04
6.825000000000000178e+00 -7.256827994552350397e-04
6.826000000000000512e+00 -5.994855960772437408e-04
6.826999999999999957e+00 -4.669111931362442233e-04
6.828000000000000291e+00 -3.278705829313319112e-04
6.828999999999999737e+00 -1.831231708477019135e-04
6.830000000000000071e+00 -3.403717431207618635e-05
6.831000000000000405e+00 1.177047893020116725e-04
6.831999999999999851e+00 2.704763701248138444e-04
6.833000000000000185e+00 4.230199493596927571e-04
6.834000000000000519e+00 5.747304376058214471e-04
6.834999999999999964e+00 7.258195551175825955e-04
6.836000000000000298e+00 8.773758202956473884e-04
6.836999999999999744e+00 1.031299357729998463e-03
6.838000000000000078e+00 1.190152803368938524e-03
6.839000000000000412e+00 1.356908382104794406e-03
6.839999999999999858e+00 1.534681765649949887e-03
6.841000000000000192e+00 1.726430880681067721e-03
6.842000000000000526e+00 1.934672632108451213e-03
6.842999999999999972e+00 2.161245859871313048e-03
6.844000000000000306e+00 2.407152233763126120e-03
6.844999999999999751e+00 2.672466787655084029e-03
6.846000000000000085e+00 2.956306332710333801e-03
6.847000000000000419e+00 3.256898721157436109e-03
6.847999999999999865e+00 3.571704072670189075e-03
6.849000000000000199e+00 3.897569765347318107e-03
6.850000000000000533e+00 4.230927939433084921e-03
6.850999999999999979e+00 4.567985221737357743e-03
6.852000000000000313e+00 4.904899317684484512e-03
6.852999999999999758e+00 5.237938112544407096e-03
6.854000000000000092e+00 5.563608052171138338e-03
6.855000000000000426e+00 5.878734346518983689e-03
6.855999999999999872e+00 6.180531101417205755e-03
6.857000000000000206e+00 6.466659096592389071e-03
6.858000000000000540e+00 6.735269673524882025e-03
6.858999999999999986e+00 6.985050432205005752e-03
6.860000000000000320e+00 7.215283622152279634e-03
6.860999999999999766e+00 7.425906176768656483e-03
6.862000000000000099e+00 7.617550999165041345e-03
6.863000000000000433e+00 7.791564840809841845e-03
6.863999999999999879e+00 7.949999415112660520e-03
6.865000000000000213e+00 8.095559894297259945e-03
6.866000000000000547e+00 8.231472915248711983e-03
6.866999999999999993e+00 8.361296897051737412e-03
6.868000000000000327e+00 8.488671087257515166e-03
6.868999999999999773e+00 8.617009116099846877e-03
6.870000000000000107e+00 8.749172686056263387e-03
6.871000000000000441e+00 8.887156912274370851e-03
6.871999999999999886e+00 9.031839495840691262e-03
6.873000000000000220e+00 9.182818563752959823e-03
6.874000000000000554e+00 9.338383813294489494e-03
6.875000000000000000e+00 9.495651128822245324e-03
6.876000000000000334e+00 9.650826060485813776e-03
6.876999999999999780e+00 9.799623912255367095e-03
6.878000000000000114e+00 9.937753010864419298e-03
6.879000000000000448e+00 1.006142259728835114e-02
6.879999999999999893e+00 1.016780657395413220e-02
6.881000000000000227e+00 1.025540701269808848e-02
6.882000000000000561e+00 1.032427646883817864e-02
6.883000000000000007e+00 1.037601947361596957e-02
6.884000000000000341e+00 1.041364771054020810e-02
6.884999999999999787e+00 1.044123579464392368e-02
6.886000000000000121e+00 1.046345459624018273e-02
6.887000000000000455e+00 1.048502649187910835e-02
6.887999999999999901e+00 1.051017926007635946e-02
6.889000000000000234e+00 1.054215795234051539e-02
6.890000000000000568e+00 1.058285438682560718e-02
6.891000000000000014e+00 1.063262817120955682e-02
6.892000000000000348e+00 1.069028660660669219e-02
6.892999999999999794e+00 1.075330041913415136e-02
6.894000000000000128e+00 1.081814525919766456e-02
6.895000000000000462e+00 1.088077047085599970e-02
6.895999999999999908e+00 1.093713742541068713e-02
6.897000000000000242e+00 1.098372682751721022e-02
6.898000000000000576e+00 1.101795929989202345e-02
6.899000000000000021e+00 1.103851535418284673e-02
6.900000000000000355e+00 1.104545752065985709e-02
6.900999999999999801e+00 1.104020269980462814e-02
6.902000000000000135e+00 1.102530163764597025e-02
6.903000000000000469e+00 1.100410114967546350e-02
6.903999999999999915e+00 1.098028062352189235e-02
6.905000000000000249e+00 1.095739575826920609e-02
6.906000000000000583e+00 1.093840152536829438e-02
6.907000000000000028e+00 1.092529312914279627e-02
6.908000000000000362e+00 1.091883284181254660e-02
6.908999999999999808e+00 1.091844086964633906e-02
6.910000000000000142e+00 1.092223079365766888e-02
6.911000000000000476e+00 1.092717905318138158e-02
6.911999999999999922e+00 1.092941706336099383e-02
6.913000000000000256e+00 1.092459457164304294e-02
6.913999999999999702e+00 1.090829672195959589e-02
6.915000000000000036e+00 1.087645366022907747e-02
6.916000000000000369e+00 1.082572680732963623e-02
6.916999999999999815e+00 1.075382514041830356e-02
6.918000000000000149e+00 1.065972755480484348e-02
6.919000000000000483e+00 1.054375879117490020e-02
6.919999999999999929e+00 1.040757324027214922e-02
6.921000000000000263e+00 1.025395850462682348e-02
6.921999999999999709e+00 1.008652640948391396e-02
6.923000000000000043e+00 9.909309877334539912e-03
6.924000000000000377e+00 9.726293399825742397e-03
6.924999999999999822e+00 9.540933393822451786e-03
6.926000000000000156e+00 9.355746041362454982e-03
6.927000000000000490e+00 9.172013216662350948e-03
6.927999999999999936e+00 8.989610084520835084e-03
6.929000000000000270e+00 8.807027690246035934e-03
6.929999999999999716e+00 8.621538415387364901e-03
6.931000000000000050e+00 8.429495737972626107e-03
6.932000000000000384e+00 8.226724995717882641e-03
6.932999999999999829e+00 8.008949098893580407e-03
6.934000000000000163e+00 7.772198676369371229e-03
6.935000000000000497e+00 7.513144935009358379e-03
6.935999999999999943e+00 7.229374606210739809e-03
6.937000000000000277e+00 6.919518557622908288e-03
6.937999999999999723e+00 6.583285392331323163e-03
6.939000000000000057e+00 6.221389702991206826e-03
6.940000000000000391e+00 5.835389713362670872e-03
6.940999999999999837e+00 5.427483161550845925e-03
6.942000000000000171e+00 5.000283948250969397e-03
6.943000000000000504e+00 4.556596433928702429e-03
6.943999999999999950e+00 4.099257236522396534e-03
6.945000000000000284e+00 3.631009248039464114e-03
6.945999999999999730e+00 3.154475980693990760e-03
6.947000000000000064e+00 2.672167379527236493e-03
6.948000000000000398e+00 2.186539533894937305e-03
6.948999999999999844e+00 1.700075884752505094e-03
6.950000000000000178e+00 1.215372561017295490e-03
6.951000000000000512e+00 7.352045681004299154e-04
6.951999999999999957e+00 2.625509580779845811e-04
6.953000000000000291e+00 -1.994081089200773428e-04
6.953999999999999737e+00 -6.473229637526739999e-04
6.955000000000000071e+00 -1.077746538893818761e-03
6.956000000000000405e+00 -1.487224222877497372e-03
6.956999999999999851e+00 -1.872418976720086796e-03
6.958000000000000185e+00 -2.230245733319684114e-03
6.959000000000000519e+00 -2.558025985408813804e-03
6.959999999999999964e+00 -2.853672431040472218e-03
6.961000000000000298e+00 -3.115842850706822438e-03
6.961999999999999744e+00 -3.344071637938686361e-03
6.963000000000000078e+00 -3.538862899850606612e-03
6.964000000000000412e+00 -3.701684392449868834e-03
6.964999999999999858e+00 -3.834864301739993129e-03
6.966000000000000192e+00 -3.941409286507465207e-03
6.967000000000000526e+00 -4.024729557502592162e-03
6.967999999999999972e+00 -4.088289517655676296e-03
6.969000000000000306e+00 -4.135278359737017996e-03
6.969999999999999751e+00 -4.168283293464034381e-03
6.971000000000000085e+00 -4.189043524446300557e-03
6.972000000000000419e+00 -4.198273986064949073e-03
6.972999999999999865e+00 -4.195651817166376994e-03
6.974000000000000199e+00 -4.179844651701401445e-03
6.975000000000000533e+00 -4.148688028333211847e-03
6.975999999999999979e+00 -4.099412636855816541e-03
6.977000000000000313e+00 -4.028918878708731034e-03
6.977999999999999758e+00 -3.934044254281424298e-03
6.979000000000000092e+00 -3.811817780134191952e-03
6.980000000000000426e+00 -3.659704115599358813e-03
6.980999999999999872e+00 -3.475767362430640019e-03
6.982000000000000206e+00 -3.258802236208625889e-03
6.983000000000000540e+00 -3.008428609535704953e-03
6.983999999999999986e+00 -2.725108969600038237e-03
6.985000000000000320e+00 -2.410164416590786403e-03
6.985999999999999766e+00 -2.065739263134495126e-03
6.987000000000000099e+00 -1.694740519442029022e-03
6.988000000000000433e+00 -1.300764162988764022e-03
6.988999999999999879e+00 -8.879859745633185983e-04
6.990000000000000213e+00 -4.610631519323029476e-04
6.991000000000000547e+00 -2.499018242644070322e-05
6.991999999999999993e+00 4.150320832842630783e-04
6.993000000000000327e+00 8.537640254388977534e-04
6.993999999999999773e+00 1.286085737389942906e-03
6.995000000000000107e+00 1.707172219497460645e-03
6.996000000000000441e+00 2.112662392895093156e-03
6.996999999999999886e+00 2.498824921374927059e-03
6.998000000000000220e+00 2.862698486459039175e-03
6.999000000000000554e+00 3.202223530362179656e-03
7.000000000000000000e+00 3.516306636155340504e-03
7.001000000000000334e+00 3.804877451189949463e-03
7.001999999999999780e+00 4.068889787246191860e-03
7.003000000000000114e+00 4.310248598803760947e-03
7.004000000000000448e+00 4.531695798536947151e-03
7.004999999999999893e+00 4.736656589746197736e-03
7.006000000000000227e+00 4.929034790078543060e-03
7.007000000000000561e+00 5.112975461272371500e-03
7.008000000000000007e+00 5.292620270002717717e-03
7.009000000000000341e+00 5.471853095147067789e-03
7.009999999999999787e+00 5.654079303403549903e-03
7.011000000000000121e+00 5.842044742574934064e-03
7.012000000000000455e+00 6.037704482401896715e-03
7.012999999999999901e+00 6.242165597468833996e-03
7.014000000000000234e+00 6.455681919018190114e-03
7.015000000000000568e+00 6.677729335134578378e-03
7.016000000000000014e+00 6.907155585489948950e-03
7.017000000000000348e+00 7.142336401451288008e-03
7.017999999999999794e+00 7.381380697638592614e-03
7.019000000000000128e+00 7.622348283312823866e-03
7.020000000000000462e+00 7.863414665290918704e-03
7.020999999999999908e+00 8.103012176307298337e-03
7.022000000000000242e+00 8.339922749587580855e-03
7.023000000000000576e+00 8.573316490464350653e-03
7.024000000000000021e+00 8.802706905948001065e-03
7.025000000000000355e+00 9.027892187542343669e-03
7.025999999999999801e+00 9.248866716506192603e-03
7.027000000000000135e+00 9.465739838803241199e-03
7.028000000000000469e+00 9.678661968330157239e-03
7.028999999999999915e+00 9.887781509068336097e-03
7.030000000000000249e+00 1.009321230125556114e-02
7.031000000000000583e+00 1.029503082908854970e-02
7.032000000000000028e+00 1.049326746254720596e-02
7.033000000000000362e+00 1.068786752808119529e-02
7.033999999999999808e+00 1.087865476119438506e-02
7.035000000000000142e+00 1.106526978072212321e-02
7.036000000000000476e+00 1.124710747888993390e-02
7.036999999999999922e+00 1.142326569907167223e-02
7.038000000000000256e+00 1.159252595770902949e-02
7.039000000000000590e+00 1.175338950544401080e-02
7.040000000000000036e+00 1.190416274084259672e-02
7.041000000000000369e+00 1.204307303195542925e-02
7.041999999999999815e+00 1.216845111196723783e-02
7.043000000000000149e+00 1.227891299163193055e-02
7.044000000000000483e+00 1.237354626531826304e-02
7.044999999999999929e+00 1.245207369605976812e-02
7.046000000000000263e+00 1.251493730244493049e-02
7.046999999999999709e+00 1.256333767805882518e-02
7.048000000000000043e+00 1.259917832490288145e-02
7.049000000000000377e+00 1.262494627235133393e-02
7.049999999999999822e+00 1.264354620048168711e-02
7.051000000000000156e+00 1.265806375261701103e-02
7.052000000000000490e+00 1.267156082482121492e-02
7.052999999999999936e+00 1.268684527261521033e-02
7.054000000000000270e+00 1.270630211483549446e-02
7.054999999999999716e+00 1.273173597018771933e-02
7.056000000000000050e+00 1.276426999194019488e-02
7.057000000000000384e+00 1.280429410802090204e-02
7.057999999999999829e+00 1.285141621987376769e-02
7.059000000000000163e+00 1.290447852623810565e-02
7.060000000000000497e+00 1.296157484598122259e-02
7.060999999999999943e+00 1.302010320273875796e-02
7.062000000000000277e+00 1.307685417607849267e-02
7.062999999999999723e+00 1.312813925360540798e-02
7.064000000000000057e+00 1.316995540244392249e-02
7.065000000000000391e+00 1.319818731054456760e-02
7.065999999999999837e+00 1.320882448230040196e-02
7.067000000000000171e+00 1.319820474107595565e-02
7.068000000000000504e+00 1.316321349498488988e-02
7.068999999999999950e+00 1.310146745315713887e-02
7.070000000000000284e+00 1.301140651824299853e-02
7.070999999999999730e+00 1.289234148572633229e-02
7.072000000000000064e+00 1.274438494129798670e-02
7.073000000000000398e+00 1.256834246533716434e-02
7.073999999999999844e+00 1.236552847434765033e-02
7.075000000000000178e+00 1.213758404574119196e-02
7.076000000000000512e+00 1.188627893404030703e-02
7.076999999999999957e+00 1.161336285261286086e-02
7.078000000000000291e+00 1.132047947977570489e-02
7.078999999999999737e+00 1.100914703786080862e-02
7.080000000000000071e+00 1.068080422194360099e-02
7.081000000000000405e+00 1.033691772019804979e-02
7.081999999999999851e+00 9.979114253189475328e-03
7.083000000000000185e+00 9.609319045741970822e-03
7.084000000000000519e+00 9.229844771837174972e-03
7.084999999999999964e+00 8.843443894047304382e-03
7.086000000000000298e+00 8.453263707633365889e-03
7.086999999999999744e+00 8.062737128003469311e-03
7.088000000000000078e+00 7.675364733076515782e-03
7.089000000000000412e+00 7.294452321663058916e-03
7.089999999999999858e+00 6.922805201950826479e-03
7.091000000000000192e+00 6.562422519932204976e-03
7.092000000000000526e+00 6.214251466358742919e-03
7.092999999999999972e+00 5.878017047070744142e-03
7.094000000000000306e+00 5.552188685408375457e-03
7.094999999999999751e+00 5.234095573732973697e-03
7.096000000000000085e+00 4.920158302591981850e-03
7.097000000000000419e+00 4.606285237205004664e-03
7.097999999999999865e+00 4.288297039122822112e-03
7.099000000000000199e+00 3.962431876245340809e-03
7.100000000000000533e+00 3.625780910523174975e-03
7.100999999999999979e+00 3.276643893184687326e-03
7.102000000000000313e+00 2.914752152565060900e-03
7.102999999999999758e+00 2.541331538424081334e-03
7.104000000000000092e+00 2.159013328506911768e-03
7.105000000000000426e+00 1.771590037724405601e-03
7.105999999999999872e+00 1.383683566376543023e-03
7.107000000000000206e+00 1.000371652853275463e-03
7.108000000000000540e+00 6.268143531982510886e-04
7.108999999999999986e+00 2.679909255026917511e-04
7.110000000000000320e+00 -7.150091041146639230e-05
7.110999999999999766e+00 -3.875099323438671692e-04
7.112000000000000099e+00 -6.762711306719043853e-04
7.113000000000000433e+00 -9.342889629915251959e-04
7.113999999999999879e+00 -1.158183691962810747e-03
7.115000000000000213e+00 -1.344566585139900239e-03
7.116000000000000547e+00 -1.489956324663450817e-03
7.116999999999999993e+00 -1.590792649776154918e-03
7.118000000000000327e+00 -1.643540084869812758e-03
7.118999999999999773e+00 -1.644874832438282097e-03
7.120000000000000107e+00 -1.591923804185574982e-03
7.121000000000000441e+00 -1.482545997716732842e-03
7.121999999999999886e+00 -1.315587324599353696e-03
7.123000000000000220e+00 -1.091109853584413050e-03
7.124000000000000554e+00 -8.105482182648764610e-04
7.125000000000000000e+00 -4.767997237229051996e-04
7.126000000000000334e+00 -9.418746637564028024e-05
7.126999999999999780e+00 3.316346072523565025e-04
7.128000000000000114e+00 7.938876670649755874e-04
7.129000000000000448e+00 1.284949888689779609e-03
7.129999999999999893e+00 1.796677215423458148e-03
7.131000000000000227e+00 2.320776050500809786e-03
7.132000000000000561e+00 2.849147455849738823e-03
7.133000000000000007e+00 3.374225046975008746e-03
7.134000000000000341e+00 3.889240908266278132e-03
7.134999999999999787e+00 4.388425736187059716e-03
7.136000000000000121e+00 4.867106162853019648e-03
7.137000000000000455e+00 5.321703036443485926e-03
7.137999999999999901e+00 5.749667095167649775e-03
7.139000000000000234e+00 6.149311364664086441e-03
7.140000000000000568e+00 6.519627268331082241e-03
7.141000000000000014e+00 6.860064895661115505e-03
7.142000000000000348e+00 7.170333595947833705e-03
7.142999999999999794e+00 7.450231364746780389e-03
7.144000000000000128e+00 7.699531140787590697e-03
7.145000000000000462e+00 7.917925458780419173e-03
7.145999999999999908e+00 8.105029143438467407e-03
7.147000000000000242e+00 8.260459948747444700e-03
7.148000000000000576e+00 8.383941736607098891e-03
7.149000000000000021e+00 8.475469009430715989e-03
7.150000000000000355e+00 8.535462216898706198e-03
7.150999999999999801e+00 8.564930212561152820e-03
7.152000000000000135e+00 8.565603979639267035e-03
7.153000000000000469e+00 8.540049476505275419e-03
7.153999999999999915e+00 8.491704736908859547e-03
7.155000000000000249e+00 8.424884875873065587e-03
7.156000000000000583e+00 8.344719262317137204e-03
7.157000000000000028e+00 8.257028022451930530e-03
7.158000000000000362e+00 8.168126185203936768e-03
7.158999999999999808e+00 8.084571608401449477e-03
7.160000000000000142e+00 8.012862423858051891e-03
7.161000000000000476e+00 7.959069373641906517e-03
7.161999999999999922e+00 7.928483259452544576e-03
7.163000000000000256e+00 7.925241175239645247e-03
7.164000000000000590e+00 7.952018688166426555e-03
7.165000000000000036e+00 8.009789162451328229e-03
7.166000000000000369e+00 8.097715162737793848e-03
7.166999999999999815e+00 8.213190449962687323e-03
7.168000000000000149e+00 8.352031258916420633e-03
7.169000000000000483e+00 8.508815443532432438e-03
7.169999999999999929e+00 8.677344383360385133e-03
7.171000000000000263e+00 8.851177825900662099e-03
7.171999999999999709e+00 9.024169207649462149e-03
7.173000000000000043e+00 9.190962660269792403e-03
7.174000000000000377e+00 9.347378021233223450e-03
7.174999999999999822e+00 9.490646246390028323e-03
7.176000000000000156e+00 9.619460006729654844e-03
7.177000000000000490e+00 9.733848462270737120e-03
7.177999999999999936e+00 9.834891140738270116e-03
7.179000000000000270e+00 9.924289477784755537e-03
7.179999999999999716e+00 1.000389148303028330e-02
7.181000000000000050e+00 1.007522563268189661e-02
7.182000000000000384e+00 1.013907318809535718e-02
7.182999999999999829e+00 1.019515855259372009e-02
7.184000000000000163e+00 1.024199274346317481e-02
7.185000000000000497e+00 1.027687864931164756e-02
7.185999999999999943e+00 1.029605732242017645e-02
7.187000000000000277e+00 1.029499318600507994e-02
7.187999999999999723e+00 1.026877035887787705e-02
7.189000000000000057e+00 1.021252133687668498e-02
7.190000000000000391e+00 1.012186449002703756e-02
7.190999999999999837e+00 9.993291627143610981e-03
7.192000000000000171e+00 9.824489038050965642e-03
7.193000000000000504e+00 9.614517834787566705e-03
7.193999999999999950e+00 9.363884128266065573e-03
7.195000000000000284e+00 9.074488294594144563e-03
7.195999999999999730e+00 8.749436051778898202e-03
7.197000000000000064e+00 8.392783705968820743e-03
7.198000000000000398e+00 8.009240975222188530e-03
7.198999999999999844e+00 7.603868083833377478e-03
7.200000000000000178e+00 7.181789378895885208e-03
7.201000000000000512e+00 6.747993002326922382e-03
7.201999999999999957e+00 6.307186455604657516e-03
7.203000000000000291e+00 5.863732016630531993e-03
7.203999999999999737e+00 5.421645100022508615e-03
7.205000000000000071e+00 4.984637852007008443e-03
7.206000000000000405e+00 4.556156415587717459e-03
7.206999999999999851e+00 4.139429858511808544e-03
7.208000000000000185e+00 3.737481937272608881e-03
7.209000000000000519e+00 3.353097849972189182e-03
7.209999999999999964e+00 2.988782201368440743e-03
7.211000000000000298e+00 2.646671289687582262e-03
7.211999999999999744e+00 2.328450114315557158e-03
7.213000000000000078e+00 2.035279363051929746e-03
7.214000000000000412e+00 1.767755933566219533e-03
7.214999999999999858e+00 1.525894003904547337e-03
7.216000000000000192e+00 1.309144826047721043e-03
7.217000000000000526e+00 1.116462457346537301e-03
7.217999999999999972e+00 9.463614838721403277e-04
7.219000000000000306e+00 7.970014594961868492e-04
7.219999999999999751e+00 6.662952658916275256e-04
7.221000000000000085e+00 5.519932698768145523e-04
7.222000000000000419e+00 4.517653201586334594e-04
7.222999999999999865e+00 3.632877957392845300e-04
7.224000000000000199e+00 2.842871602095120359e-04
7.225000000000000533e+00 2.125891065212048956e-04
7.225999999999999979e+00 1.461264094421557745e-04
7.227000000000000313e+00 8.295205431177870854e-05
7.227999999999999758e+00 2.121467257169967893e-05
7.229000000000000092e+00 -4.083298332216572926e-05
7.230000000000000426e+00 -1.048282121876964430e-04
7.230999999999999872e+00 -1.722762844399337802e-04
7.232000000000000206e+00 -2.444966777633450386e-04
7.233000000000000540e+00 -3.225510663737988950e-04
7.233999999999999986e+00 -4.071528171604596675e-04
7.235000000000000320e+00 -4.985632958655783920e-04
7.235999999999999766e+00 -5.964926599575176786e-04
7.237000000000000099e+00 -7.000212521258320376e-04
7.238000000000000433e+00 -8.075579840800192755e-04
7.238999999999999879e+00 -9.168374947016923616e-04
7.240000000000000213e+00 -1.024988291977332834e-03
7.241000000000000547e+00 -1.128664574702879829e-03
7.241999999999999993e+00 -1.224239319841567090e-03
7.243000000000000327e+00 -1.308047514096749662e-03
7.243999999999999773e+00 -1.376659648819589981e-03
7.245000000000000107e+00 -1.427176369751585738e-03
7.246000000000000441e+00 -1.457459789063371425e-03
7.246999999999999886e+00 -1.466312803680344711e-03
7.248000000000000220e+00 -1.453568763588078318e-03
7.249000000000000554e+00 -1.420070061109256166e-03
7.250000000000000000e+00 -1.367555953470373734e-03
7.251000000000000334e+00 -1.298474753938875289e-03
7.251999999999999780e+00 -1.215745140854925009e-03
7.253000000000000114e+00 -1.122510703277665445e-03
7.254000000000000448e+00 -1.021895724738962948e-03
7.254999999999999893e+00 -9.168341542973475200e-04
7.256000000000000227e+00 -8.099623042120918321e-04
7.257000000000000561e+00 -7.035517842004790356e-04
7.258000000000000007e+00 -5.995443158864014865e-04
7.259000000000000341e+00 -4.996109121425867721e-04
7.259999999999999787e+00 -4.052074901833492451e-04
7.261000000000000121e+00 -3.176695610124777086e-04
7.262000000000000455e+00 -2.382082563237561455e-04
7.262999999999999901e+00 -1.678995054086487968e-04
7.264000000000000234e+00 -1.076156370137196921e-04
7.265000000000000568e+00 -5.791087761333191388e-05
7.266000000000000014e+00 -1.888528678674269922e-05
7.267000000000000348e+00 9.941160936514577983e-06
7.267999999999999794e+00 2.971128584044538254e-05
7.269000000000000128e+00 4.225094052668735840e-05
7.270000000000000462e+00 5.002084514458410291e-05
7.270999999999999908e+00 5.597345273371731735e-05
7.272000000000000242e+00 6.334596400608995801e-05
7.273000000000000576e+00 7.543198331141677808e-05
7.274000000000000021e+00 9.529205538192815086e-05
7.275000000000000355e+00 1.255226916715439689e-04
7.275999999999999801e+00 1.680537903801085418e-04
7.277000000000000135e+00 2.240252259811987710e-04
7.278000000000000469e+00 2.937451856678491920e-04
7.278999999999999915e+00 3.767440575262881865e-04
7.280000000000000249e+00 4.718987483269483684e-04
7.281000000000000583e+00 5.776221832326917894e-04
7.282000000000000028e+00 6.920653023102645582e-04
7.283000000000000362e+00 8.133312936181965247e-04
7.283999999999999808e+00 9.396731419748043362e-04
7.285000000000000142e+00 1.069651568135753742e-03
7.286000000000000476e+00 1.202247532355803141e-03
7.286999999999999922e+00 1.336913754335869496e-03
7.288000000000000256e+00 1.473599038586185812e-03
7.289000000000000590e+00 1.612724278621376463e-03
7.290000000000000036e+00 1.755136177277505415e-03
7.291000000000000369e+00 1.902038977767081486e-03
7.291999999999999815e+00 2.054929111513305144e-03
7.293000000000000149e+00 2.215500099951449916e-03
7.294000000000000483e+00 2.385565250399827256e-03
7.294999999999999929e+00 2.566953442439348469e-03
7.296000000000000263e+00 2.761439744292076837e-03
7.296999999999999709e+00 2.970620150297444834e-03
7.298000000000000043e+00 3.195814267506423643e-03
7.299000000000000377e+00 3.437957562646680280e-03
7.299999999999999822e+00 3.697491915764189539e-03
7.301000000000000156e+00 3.974275027009446966e-03
7.302000000000000490e+00 4.267511690595247528e-03
7.302999999999999936e+00 4.575721401943722705e-03
7.304000000000000270e+00 4.896755663611985707e-03
7.304999999999999716e+00 5.227835655457575489e-03
7.306000000000000050e+00 5.565644252256063927e-03
7.307000000000000384e+00 5.906446574918915518e-03
7.307999999999999829e+00 6.246241386184210077e-03
7.309000000000000163e+00 6.580877343827773278e-03
7.310000000000000497e+00 6.906193149330932743e-03
7.310999999999999943e+00 7.218119020260231264e-03
7.312000000000000277e+00 7.512749554884766597e-03
7.312999999999999723e+00 7.786428896121870905e-03
7.314000000000000057e+00 8.035776757419522617e-03
7.315000000000000391e+00 8.257727054268703543e-03
7.315999999999999837e+00 8.449586142927286575e-03
7.317000000000000171e+00 8.609071897539902901e-03
7.318000000000000504e+00 8.734357264824759229e-03
7.318999999999999950e+00 8.824138908483722746e-03
7.320000000000000284e+00 8.877672786144930051e-03
7.320999999999999730e+00 8.894840979377004186e-03
7.322000000000000064e+00 8.876171216801707203e-03
7.323000000000000398e+00 8.822861699941144525e-03
7.323999999999999844e+00 8.736781010229014571e-03
7.325000000000000178e+00 8.620452140776082434e-03
7.326000000000000512e+00 8.477006092931081704e-03
7.326999999999999957e+00 8.310102200988453078e-03
7.328000000000000291e+00 8.123853918142961289e-03
7.328999999999999737e+00 7.922685960538378494e-03
7.330000000000000071e+00 7.711177305911476321e-03
7.331000000000000405e+00 7.493892676485936107e-03
7.331999999999999851e+00 7.275185301258072293e-03
7.333000000000000185e+00 7.058987692132792993e-03
7.334000000000000519e+00 6.848618636139567999e-03
7.334999999999999964e+00 6.646615775945434457e-03
7.336000000000000298e+00 6.454587131822775263e-03
7.336999999999999744e+00 6.273143379121544176e-03
7.338000000000000078e+00 6.101867044764975115e-03
7.339000000000000412e+00 5.939385489175427746e-03
7.339999999999999858e+00 5.783461587289103790e-03
7.341000000000000192e+00 5.631199251569032893e-03
7.342000000000000526e+00 5.479253383240260608e-03
7.342999999999999972e+00 5.324067970487273045e-03
7.344000000000000306e+00 5.162128891874040969e-03
7.344999999999999751e+00 4.990188531217693534e-03
7.346000000000000085e+00 4.805462370711149206e-03
7.347000000000000419e+00 4.605787158643382360e-03
7.347999999999999865e+00 4.389739286634965904e-03
7.349000000000000199e+00 4.156686241246942276e-03
7.350000000000000533e+00 3.906818706840886439e-03
7.350999999999999979e+00 3.641086425336966578e-03
7.352000000000000313e+00 3.361117352944025839e-03
7.352999999999999758e+00 3.069087563588652166e-03
7.354000000000000092e+00 2.767549334261517995e-03
7.355000000000000426e+00 2.459256530124325456e-03
7.355999999999999872e+00 2.146961902856299453e-03
7.357000000000000206e+00 1.833234492259201709e-03
7.358000000000000540e+00 1.520299271025999949e-03
7.358999999999999986e+00 1.209942344547951893e-03
7.360000000000000320e+00 9.034170857159112573e-04
7.360999999999999766e+00 6.014798604345927488e-04
7.362000000000000099e+00 3.044532362686453754e-04
7.363000000000000433e+00 1.236829789031251915e-05
7.363999999999999879e+00 -2.748457445517513771e-04
7.365000000000000213e+00 -5.571618802903452027e-04
7.366000000000000547e+00 -8.342575275171971658e-04
7.366999999999999993e+00 -1.105367927285032508e-03
7.368000000000000327e+00 -1.369210765929313942e-03
7.368999999999999773e+00 -1.623999017138266169e-03
7.370000000000000107e+00 -1.867561317713203189e-03
7.371000000000000441e+00 -2.097529729917246757e-03
7.371999999999999886e+00 -2.311587651463779987e-03
7.373000000000000220e+00 -2.507743186229986938e-03
7.374000000000000554e+00 -2.684563212556429542e-03
7.375000000000000000e+00 -2.841364195460258091e-03
7.376000000000000334e+00 -2.978310536974553002e-03
7.376999999999999780e+00 -3.096427465679090461e-03
7.378000000000000114e+00 -3.197490696068645746e-03
7.379000000000000448e+00 -3.283858298299296898e-03
7.379999999999999893e+00 -3.358218932697675657e-03
7.381000000000000227e+00 -3.423326702121751771e-03
7.382000000000000561e+00 -3.481734079894943743e-03
7.383000000000000007e+00 -3.535549622098017007e-03
7.384000000000000341e+00 -3.586257711423293353e-03
7.384999999999999787e+00 -3.634602694073723640e-03
7.386000000000000121e+00 -3.680544227785332266e-03
7.387000000000000455e+00 -3.723289897777799871e-03
7.387999999999999901e+00 -3.761385015968747494e-03
7.389000000000000234e+00 -3.792824843641338841e-03
7.390000000000000568e+00 -3.815235440961250307e-03
7.391000000000000014e+00 -3.826009608589417584e-03
7.392000000000000348e+00 -3.822476386225510774e-03
7.392999999999999794e+00 -3.802032251404826972e-03
7.394000000000000128e+00 -3.762260292418340320e-03
7.395000000000000462e+00 -3.701017317452719949e-03
7.395999999999999908e+00 -3.616497178309850159e-03
7.397000000000000242e+00 -3.507274849751808310e-03
7.398000000000000576e+00 -3.372347780941450327e-03
7.399000000000000021e+00 -3.211155843084337845e-03
7.400000000000000355e+00 -3.023598496228578798e-03
7.400999999999999801e+00 -2.810053967676020333e-03
7.402000000000000135e+00 -2.571407452110620155e-03
7.403000000000000469e+00 -2.309047391999657396e-03
7.403999999999999915e+00 -2.024853377407770903e-03
7.405000000000000249e+00 -1.721198273172267531e-03
7.406000000000000583e+00 -1.400877936585690322e-03
7.407000000000000028e+00 -1.067054711076170174e-03
7.408000000000000362e+00 -7.231580903102772725e-04
7.408999999999999808e+00 -3.727620863514550728e-04
7.410000000000000142e+00 -1.944089928787064159e-05
7.411000000000000476e+00 3.333687792039779357e-04
7.411999999999999922e+00 6.825125362739708958e-04
7.413000000000000256e+00 1.025230575764844243e-03
7.414000000000000590e+00 1.359236405759680190e-03
7.415000000000000036e+00 1.682756291825584626e-03
7.416000000000000369e+00 1.994514689864177685e-03
7.416999999999999815e+00 2.293698144397566651e-03
7.418000000000000149e+00 2.579894428391611792e-03
7.419000000000000483e+00 2.852994630792996585e-03
7.419999999999999929e+00 3.113115220772401295e-03
7.421000000000000263e+00 3.360538817000020741e-03
7.422000000000000597e+00 3.595673168051037680e-03
7.423000000000000043e+00 3.819022920662963443e-03
7.424000000000000377e+00 4.031183283803403336e-03
7.424999999999999822e+00 4.232828484977298016e-03
7.426000000000000156e+00 4.424693670541360660e-03
7.427000000000000490e+00 4.607559591146397245e-03
7.427999999999999936e+00 4.782204539242061563e-03
7.429000000000000270e+00 4.949342819636501703e-03
7.429999999999999716e+00 5.109575635978325439e-03
7.431000000000000050e+00 5.263340931694584363e-03
7.432000000000000384e+00 5.410865904814034406e-03
7.432999999999999829e+00 5.552149241400451858e-03
7.434000000000000163e+00 5.686951529854486660e-03
7.435000000000000497e+00 5.814815224002557043e-03
7.435999999999999943e+00 5.935088077236728987e-03
7.437000000000000277e+00 6.046947530850481194e-03
7.437999999999999723e+00 6.149474559836167267e-03
7.439000000000000057e+00 6.241717763275365580e-03
7.440000000000000391e+00 6.322771110306058158e-03
7.440999999999999837e+00 6.391875558724448639e-03
7.442000000000000171e+00 6.448562699864673724e-03
7.443000000000000504e+00 6.492745931164214598e-03
7.443999999999999950e+00 6.524821715179247514e-03
7.445000000000000284e+00 6.545722864612485252e-03
7.445999999999999730e+00 6.556904684440072011e-03
7.447000000000000064e+00 6.560265108429249974e-03
7.448000000000000398e+00 6.557992150588054514e-03
7.448999999999999844e+00 6.552349283383385181e-03
7.450000000000000178e+00 6.545445357640100256e-03
7.451000000000000512e+00 6.539011905350462957e-03
7.451999999999999957e+00 6.534233221949048084e-03
7.453000000000000291e+00 6.531637928627223588e-03
7.453999999999999737e+00 6.531079659914654570e-03
7.455000000000000071e+00 6.531811760024726528e-03
7.456000000000000405e+00 6.532594747820257182e-03
7.456999999999999851e+00 6.531839048007581638e-03
7.458000000000000185e+00 6.527727874856076133e-03
7.459000000000000519e+00 6.518292024842306347e-03
7.459999999999999964e+00 6.501416516815195987e-03
7.461000000000000298e+00 6.474815928567551060e-03
7.461999999999999744e+00 6.435957016183845025e-03
7.463000000000000078e+00 6.381983722921491693e-03
7.464000000000000412e+00 6.309649851103861506e-03
7.464999999999999858e+00 6.215341376107487263e-03
7.466000000000000192e+00 6.095155143222006841e-03
7.467000000000000526e+00 5.945064758986205386e-03
7.467999999999999972e+00 5.761159519607814312e-03
7.469000000000000306e+00 5.539936153127171178e-03
7.469999999999999751e+00 5.278580881016224982e-03
7.471000000000000085e+00 4.975263535595340382e-03
7.472000000000000419e+00 4.629355964756531536e-03
7.472999999999999865e+00 4.241577436274773100e-03
7.474000000000000199e+00 3.814040905940493074e-03
7.475000000000000533e+00 3.350210137254839605e-03
7.475999999999999979e+00 2.854739118357541884e-03
7.477000000000000313e+00 2.333254652260741829e-03
7.477999999999999758e+00 1.792064765069885379e-03
7.479000000000000092e+00 1.237839930981436600e-03
7.480000000000000426e+00 6.772679650457688345e-04
7.480999999999999872e+00 1.166943317599887481e-04
7.482000000000000206e+00 -4.381946696360189300e-04
7.483000000000000540e+00 -9.826788435181067760e-04
7.483999999999999986e+00 -1.513282464252646868e-03
7.485000000000000320e+00 -2.027971373634507822e-03
7.485999999999999766e+00 -2.526253895375105227e-03
7.487000000000000099e+00 -3.009200537290870284e-03
7.488000000000000433e+00 -3.479325699214093435e-03
7.488999999999999879e+00 -3.940315902293220832e-03
7.490000000000000213e+00 -4.396673957163881388e-03
7.491000000000000547e+00 -4.853241725438257534e-03
7.491999999999999993e+00 -5.314705960673593924e-03
7.493000000000000327e+00 -5.785090087904477645e-03
7.493999999999999773e+00 -6.267349252719070681e-03
7.495000000000000107e+00 -6.763073308829531047e-03
7.496000000000000441e+00 -7.272335152021617080e-03
7.496999999999999886e+00 -7.793702961841021334e-03
7.498000000000000220e+00 -8.324394740482157079e-03
7.499000000000000554e+00 -8.860549630476811933e-03
7.500000000000000000e+00 -9.397553749468001011e-03
7.501000000000000334e+00 -9.930413429824043459e-03
7.501999999999999780e+00 -1.045407600162467573e-02
7.503000000000000114e+00 -1.096370594866553742e-02
7.504000000000000448e+00 -1.145487983865245071e-02
7.504999999999999893e+00 -1.192370565904639010e-02
7.506000000000000227e+00 -1.236683827096083689e-02
7.507000000000000561e+00 -1.278144290521448026e-02
7.508000000000000007e+00 -1.316507226721930213e-02
7.509000000000000341e+00 -1.351554191519381033e-02
7.509999999999999787e+00 -1.383077230787700326e-02
7.511000000000000121e+00 -1.410864699175258877e-02
7.512000000000000455e+00 -1.434692225773825588e-02
7.512999999999999901e+00 -1.454317958167282779e-02
7.514000000000000234e+00 -1.469484477053414374e-02
7.515000000000000568e+00 -1.479929418506406927e-02
7.516000000000000014e+00 -1.485402143877451522e-02
7.517000000000000348e+00 -1.485685355128042208e-02
7.517999999999999794e+00 -1.480617893052139401e-02
7.519000000000000128e+00 -1.470117283433091705e-02
7.520000000000000462e+00 -1.454196591130182091e-02
7.520999999999999908e+00 -1.432978604489088849e-02
7.522000000000000242e+00 -1.406696643941104073e-02
7.523000000000000576e+00 -1.375689241276687770e-02
7.524000000000000021e+00 -1.340386900579410880e-02
7.525000000000000355e+00 -1.301292481130598110e-02
7.525999999999999801e+00 -1.258955559367205303e-02
7.527000000000000135e+00 -1.213947726260672030e-02
7.528000000000000469e+00 -1.166837449583999278e-02
7.528999999999999915e+00 -1.118169956229799269e-02
7.530000000000000249e+00 -1.068450405279897618e-02
7.531000000000000583e+00 -1.018134550503193431e-02
7.532000000000000028e+00 -9.676244072959794967e-03
7.533000000000000362e+00 -9.172689884496949136e-03
7.533999999999999808e+00 -8.673676679777843346e-03
7.535000000000000142e+00 -8.181753390962515776e-03
7.536000000000000476e+00 -7.699065604642995990e-03
7.536999999999999922e+00 -7.227366917968122348e-03
7.538000000000000256e+00 -6.768030652593418073e-03
7.539000000000000590e+00 -6.321998108090455537e-03
7.540000000000000036e+00 -5.889727831316329994e-03
7.541000000000000369e+00 -5.471113128410932600e-03
7.541999999999999815e+00 -5.065428280268648858e-03
7.543000000000000149e+00 -4.671291138532099145e-03
7.544000000000000483e+00 -4.286684282378973310e-03
7.544999999999999929e+00 -3.909041354686798413e-03
7.546000000000000263e+00 -3.535409248389861404e-03
7.547000000000000597e+00 -3.162668827045192303e-03
7.548000000000000043e+00 -2.787823484626906784e-03
7.549000000000000377e+00 -2.408287324888611081e-03
7.549999999999999822e+00 -2.022196701375317176e-03
7.551000000000000156e+00 -1.628632278350122765e-03
7.552000000000000490e+00 -1.227783008620542734e-03
7.552999999999999936e+00 -8.209765534248581950e-04
7.554000000000000270e+00 -4.106138194184587526e-04
7.554999999999999716e+00 2.362200428387972662e-08
7.556000000000000050e+00 4.070903561813413998e-04
7.557000000000000384e+00 8.065428384035368530e-04
7.557999999999999829e+00 1.194520879489944978e-03
7.559000000000000163e+00 1.567761426565339022e-03
7.560000000000000497e+00 1.923904603267275696e-03
7.560999999999999943e+00 2.261743793869001873e-03
7.562000000000000277e+00 2.581335068622383523e-03
7.562999999999999723e+00 2.883983311109612150e-03
7.564000000000000057e+00 3.172093085340736609e-03
7.565000000000000391e+00 3.448911063254969656e-03
7.565999999999999837e+00 3.718179136394532229e-03
7.567000000000000171e+00 3.983748013631253741e-03
7.568000000000000504e+00 4.249182581712180815e-03
7.568999999999999950e+00 4.517375397596340957e-03
7.570000000000000284e+00 4.790254730271219230e-03
7.570999999999999730e+00 5.068564026311293651e-03
7.572000000000000064e+00 5.351749239391795712e-03
7.573000000000000398e+00 5.637952004854453539e-03
7.573999999999999844e+00 5.924078338486279093e-03
7.575000000000000178e+00 6.205988337496198479e-03
7.576000000000000512e+00 6.478707912972803476e-03
7.576999999999999957e+00 6.736735537703297458e-03
7.578000000000000291e+00 6.974333599872551033e-03
7.578999999999999737e+00 7.185872713641313844e-03
7.580000000000000071e+00 7.366133872016474189e-03
7.581000000000000405e+00 7.510613687754285998e-03
7.581999999999999851e+00 7.615757108631668673e-03
7.583000000000000185e+00 7.679144545041762318e-03
7.584000000000000519e+00 7.699587568123543793e-03
7.584999999999999964e+00 7.677131529028968435e-03
7.586000000000000298e+00 7.612958254698443290e-03
7.586999999999999744e+00 7.509210911149625037e-03
7.588000000000000078e+00 7.368735978607157504e-03
7.589000000000000412e+00 7.194783182974418337e-03
7.589999999999999858e+00 6.990710490219332815e-03
7.591000000000000192e+00 6.759712353771918196e-03
7.592000000000000526e+00 6.504621637009530555e-03
7.592999999999999972e+00 6.227776618385505100e-03
7.594000000000000306e+00 5.930990293684818351e-03
7.594999999999999751e+00 5.615598451091918450e-03
7.596000000000000085e+00 5.282591169567807388e-03
7.597000000000000419e+00 4.932774146633398145e-03
7.597999999999999865e+00 4.566972597920297347e-03
7.599000000000000199e+00 4.186224627693973729e-03
7.600000000000000533e+00 3.791951906963394146e-03
7.600999999999999979e+00 3.386117936772470478e-03
7.602000000000000313e+00 2.971320020608949827e-03
7.602999999999999758e+00 2.550850719379181997e-03
7.604000000000000092e+00 2.128691007800972805e-03
7.605000000000000426e+00 1.709439227387832619e-03
7.605999999999999872e+00 1.298175067070291315e-03
7.607000000000000206e+00 9.002226961765845891e-04
7.608000000000000540e+00 5.208773936238442334e-04
7.608999999999999986e+00 1.650727343193405443e-04
7.610000000000000320e+00 -1.629691659830641575e-04
7.610999999999999766e+00 -4.600556201717500128e-04
7.612000000000000099e+00 -7.242568721110124747e-04
7.613000000000000433e+00 -9.550445908910604187e-04
7.613999999999999879e+00 -1.153282681849552779e-03
7.615000000000000213e+00 -1.321082156438746187e-03
7.616000000000000547e+00 -1.461515743989294253e-03
7.616999999999999993e+00 -1.578245283363015382e-03
7.618000000000000327e+00 -1.675130972735276377e-03
7.618999999999999773e+00 -1.755836344916139689e-03
7.620000000000000107e+00 -1.823533036537119912e-03
7.621000000000000441e+00 -1.880702877056271514e-03
7.621999999999999886e+00 -1.929074265587008355e-03
7.623000000000000220e+00 -1.969685690184990422e-03
7.624000000000000554e+00 -2.003011793837414928e-03
7.625000000000000000e+00 -2.029139498637237953e-03
7.626000000000000334e+00 -2.047961305637789001e-03
7.626999999999999780e+00 -2.059315170763221636e-03
7.628000000000000114e+00 -2.063067987645228647e-03
7.629000000000000448e+00 -2.059165477538048988e-03
7.629999999999999893e+00 -2.047646538462976652e-03
7.631000000000000227e+00 -2.028638333722635172e-03
7.632000000000000561e+00 -2.002365797595669506e-03
7.633000000000000007e+00 -1.969199998374633435e-03
7.634000000000000341e+00 -1.929707316736943221e-03
7.634999999999999787e+00 -1.884760310671789590e-03
7.636000000000000121e+00 -1.835618308642008450e-03
7.637000000000000455e+00 -1.784042449479770033e-03
7.637999999999999901e+00 -1.732332165559089714e-03
7.639000000000000234e+00 -1.683335421860616965e-03
7.640000000000000568e+00 -1.640428483223393573e-03
7.641000000000000014e+00 -1.607416773880886206e-03
7.642000000000000348e+00 -1.588387569208363301e-03
7.642999999999999794e+00 -1.587518159350662875e-03
7.644000000000000128e+00 -1.608877268086134332e-03
7.645000000000000462e+00 -1.656171503700661811e-03
7.645999999999999908e+00 -1.732538300682261905e-03
7.647000000000000242e+00 -1.840350256907254079e-03
7.648000000000000576e+00 -1.981070217050310157e-03
7.649000000000000021e+00 -2.155150731724823302e-03
7.650000000000000355e+00 -2.362033285086742769e-03
7.650999999999999801e+00 -2.600156673099195473e-03
7.652000000000000135e+00 -2.867024216539050714e-03
7.653000000000000469e+00 -3.159294817130683854e-03
7.653999999999999915e+00 -3.472859055757809843e-03
7.655000000000000249e+00 -3.802913666874581378e-03
7.656000000000000583e+00 -4.144027844478854680e-03
7.657000000000000028e+00 -4.490244833677453466e-03
7.658000000000000362e+00 -4.835204430375694348e-03
7.658999999999999808e+00 -5.172335017073479910e-03
7.660000000000000142e+00 -5.495101815467346058e-03
7.661000000000000476e+00 -5.797295758867466314e-03
7.661999999999999922e+00 -6.073377302789911662e-03
7.663000000000000256e+00 -6.318793845597824033e-03
7.664000000000000590e+00 -6.530251176615327335e-03
7.665000000000000036e+00 -6.705904393809770762e-03
7.666000000000000369e+00 -6.845408813917100259e-03
7.666999999999999815e+00 -6.949861331792130115e-03
7.668000000000000149e+00 -7.021647446028844719e-03
7.669000000000000483e+00 -7.064173219951765115e-03
7.669999999999999929e+00 -7.081548329066581285e-03
7.671000000000000263e+00 -7.078252322250414008e-03
7.672000000000000597e+00 -7.058811423914537926e-03
7.673000000000000043e+00 -7.027483016704487787e-03
7.674000000000000377e+00 -6.987993759003607863e-03
7.674999999999999822e+00 -6.943314881269492186e-03
7.676000000000000156e+00 -6.895473354508424406e-03
7.677000000000000490e+00 -6.845441683760608749e-03
7.677999999999999936e+00 -6.793079361808082237e-03
7.679000000000000270e+00 -6.737157648267084672e-03
7.679999999999999716e+00 -6.675471760735703260e-03
7.681000000000000050e+00 -6.605035892773514390e-03
7.682000000000000384e+00 -6.522318206394021704e-03
7.682999999999999829e+00 -6.423547388875320771e-03
7.684000000000000163e+00 -6.305029731253448608e-03
7.685000000000000497e+00 -6.163414742993260538e-03
7.685999999999999943e+00 -5.995943920373546579e-03
7.687000000000000277e+00 -5.800625145294920418e-03
7.687999999999999723e+00 -5.576336550683781874e-03
7.689000000000000057e+00 -5.322877837141057160e-03
7.690000000000000391e+00 -5.040943987061329359e-03
7.690999999999999837e+00 -4.732075151908064770e-03
7.692000000000000171e+00 -4.398591280100215897e-03
7.693000000000000504e+00 -4.043518103485433182e-03
7.693999999999999950e+00 -3.670518697443848986e-03
7.695000000000000284e+00 -3.283834832941935709e-03
7.695999999999999730e+00 -2.888262675420046662e-03
7.697000000000000064e+00 -2.489108842012993043e-03
7.698000000000000398e+00 -2.092185847268677838e-03
7.698999999999999844e+00 -1.703797999780956324e-03
7.700000000000000178e+00 -1.330697828678454892e-03
7.701000000000000512e+00 -9.800122175804290917e-04
7.701999999999999957e+00 -6.591121587784543609e-04
7.703000000000000291e+00 -3.754157644645799460e-04
7.703999999999999737e+00 -1.360821155160339289e-04
7.705000000000000071e+00 5.234001273047399341e-05
7.706000000000000405e+00 1.843472904089645784e-04
7.706999999999999851e+00 2.559302583299385742e-04
7.708000000000000185e+00 2.650052147306372033e-04
7.709000000000000519e+00 2.117440658956155268e-04
7.709999999999999964e+00 9.880746348692337900e-05
7.711000000000000298e+00 -6.863467113017527189e-05
7.711999999999999744e+00 -2.830610808228372255e-04
7.713000000000000078e+00 -5.349458808051651276e-04
7.714000000000000412e+00 -8.133066990857501944e-04
7.714999999999999858e+00 -1.106364691913208891e-03
7.716000000000000192e+00 -1.402256795191520649e-03
7.717000000000000526e+00 -1.689765970021558494e-03
7.717999999999999972e+00 -1.958981823743057970e-03
7.719000000000000306e+00 -2.201829944330006318e-03
7.719999999999999751e+00 -2.412457690892555635e-03
7.721000000000000085e+00 -2.587426647986363661e-03
7.722000000000000419e+00 -2.725722979969437930e-03
7.722999999999999865e+00 -2.828620931296199452e-03
7.724000000000000199e+00 -2.899357641906289383e-03
7.725000000000000533e+00 -2.942751411811352340e-03
7.725999999999999979e+00 -2.964712750639530124e-03
7.727000000000000313e+00 -2.971752887340639582e-03
7.727999999999999758e+00 -2.970460531735595513e-03
7.729000000000000092e+00 -2.967058681402062227e-03
7.730000000000000426e+00 -2.966986603278949815e-03
7.730999999999999872e+00 -2.974585333770012139e-03
7.732000000000000206e+00 -2.992871386417136816e-03
7.733000000000000540e+00 -3.023423263811705029e-03
7.733999999999999986e+00 -3.066365423631377523e-03
7.735000000000000320e+00 -3.120455446712473279e-03
7.735999999999999766e+00 -3.183281670017397945e-03
7.737000000000000099e+00 -3.251571282276528082e-03
7.738000000000000433e+00 -3.321549364582932016e-03
7.738999999999999879e+00 -3.389382575401510105e-03
7.740000000000000213e+00 -3.451618466188922148e-03
7.741000000000000547e+00 -3.505609941253042764e-03
7.741999999999999993e+00 -3.549848372583006093e-03
7.743000000000000327e+00 -3.584191021863274238e-03
7.743999999999999773e+00 -3.609922358386254051e-03
7.745000000000000107e+00 -3.629642718845086519e-03
7.746000000000000441e+00 -3.646999425493398055e-03
7.746999999999999886e+00 -3.666244766010435564e-03
7.748000000000000220e+00 -3.691746517959912464e-03
7.749000000000000554e+00 -3.727427656250170696e-03
7.750000000000000000e+00 -3.776299150030548203e-03
7.751000000000000334e+00 -3.840060100119452834e-03
7.751999999999999780e+00 -3.918912989421754686e-03
7.753000000000000114e+00 -4.011550163720079172e-03
7.754000000000000448e+00 -4.115326620547532510e-03
7.754999999999999893e+00 -4.226615364217114340e-03
7.756000000000000227e+00 -4.341259308904150613e-03
7.757000000000000561e+00 -4.455041017215707021e-03
7.758000000000000007e+00 -4.564150674239882133e-03
7.759000000000000341e+00 -4.665506943526834607e-03
7.759999999999999787e+00 -4.756984027906501454e-03
7.761000000000000121e+00 -4.837446470000414910e-03
7.762000000000000455e+00 -4.906658571933859153e-03
7.762999999999999901e+00 -4.965107343448030286e-03
7.764000000000000234e+00 -5.013702907132379719e-03
7.765000000000000568e+00 -5.053533119443435855e-03
7.766000000000000014e+00 -5.085598793639074799e-03
7.767000000000000348e+00 -5.110614303141513062e-03
7.767999999999999794e+00 -5.128899895218254693e-03
7.769000000000000128e+00 -5.140340111901229789e-03
7.770000000000000462e+00 -5.144413892226603821e-03
7.770999999999999908e+00 -5.140299020628734047e-03
7.772000000000000242e+00 -5.127015767709536959e-03
7.773000000000000576e+00 -5.103620943122058433e-03
7.774000000000000021e+00 -5.069415387851093982e-03
7.775000000000000355e+00 -5.024150015186898410e-03
7.775999999999999801e+00 -4.968202250163786943e-03
7.777000000000000135e+00 -4.902723565120002333e-03
7.778000000000000469e+00 -4.829701315606689700e-03
7.778999999999999915e+00 -4.751966072240795640e-03
7.780000000000000249e+00 -4.673083111198841552e-03
7.781000000000000583e+00 -4.597164801940218162e-03
7.782000000000000028e+00 -4.528614939062635195e-03
7.783000000000000362e+00 -4.471809245821528264e-03
7.783999999999999808e+00 -4.430757894890314207e-03
7.785000000000000142e+00 -4.408795389576632313e-03
7.786000000000000476e+00 -4.408307429535285142e-03
7.786999999999999922e+00 -4.430534432985602962e-03
7.788000000000000256e+00 -4.475497641723133121e-03
7.789000000000000590e+00 -4.541994072512857417e-03
7.790000000000000036e+00 -4.627706049567971783e-03
7.791000000000000369e+00 -4.729384693852086569e-03
7.791999999999999815e+00 -4.843120840379043501e-03
7.793000000000000149e+00 -4.964636948865061745e-03
7.794000000000000483e+00 -5.089592757628802998e-03
7.794999999999999929e+00 -5.213891109297911011e-03
7.796000000000000263e+00 -5.333920409811533474e-03
7.797000000000000597e+00 -5.446770287763450305e-03
7.798000000000000043e+00 -5.550365261390633777e-03
7.799000000000000377e+00 -5.643519192920188124e-03
7.799999999999999822e+00 -5.725933356631484651e-03
7.801000000000000156e+00 -5.798120077174931733e-03
7.802000000000000490e+00 -5.861273289684336592e-03
7.802999999999999936e+00 -5.917114937002399509e-03
7.804000000000000270e+00 -5.967711517991270212e-03
7.805000000000000604e+00 -6.015306360409651554e-03
7.806000000000000050e+00 -6.062155316189847369e-03
7.807000000000000384e+00 -6.110393645176929664e-03
7.807999999999999829e+00 -6.161914606539071679e-03
7.809000000000000163e+00 -6.218293395486053365e-03
7.810000000000000497e+00 -6.280719679604339530e-03
7.810999999999999943e+00 -6.349951418121712113e-03
7.812000000000000277e+00 -6.426279337648377159e-03
7.812999999999999723e+00 -6.509517391840526426e-03
7.814000000000000057e+00 -6.598983877980102788e-03
7.815000000000000391e+00 -6.693527375036162179e-03
7.815999999999999837e+00 -6.791573491371031938e-03
7.817000000000000171e+00 -6.891196023677351352e-03
7.818000000000000504e+00 -6.990243981971499924e-03
7.818999999999999950e+00 -7.086490285848981614e-03
7.820000000000000284e+00 -7.177797985317898970e-03
7.820999999999999730e+00 -7.262315490809208469e-03
7.822000000000000064e+00 -7.338637820365293343e-03
7.823000000000000398e+00 -7.405947882221150698e-03
7.823999999999999844e+00 -7.464105158682820748e-03
7.825000000000000178e+00 -7.513688633831475290e-03
7.826000000000000512e+00 -7.555968535513224622e-03
7.826999999999999957e+00 -7.592829796289289439e-03
7.828000000000000291e+00 -7.626651719172879151e-03
7.828999999999999737e+00 -7.660154809201891006e-03
7.830000000000000071e+00 -7.696237768887158673e-03
7.831000000000000405e+00 -7.737822246430596518e-03
7.831999999999999851e+00 -7.787679610102946071e-03
7.833000000000000185e+00 -7.848283422977612306e-03
7.834000000000000519e+00 -7.921664148912590728e-03
7.834999999999999964e+00 -8.009253430159964104e-03
7.836000000000000298e+00 -8.111753572612767291e-03
7.836999999999999744e+00 -8.229020965105762753e-03
7.838000000000000078e+00 -8.359956928290722053e-03
7.839000000000000412e+00 -8.502461120981356230e-03
7.839999999999999858e+00 -8.653402074959340093e-03
7.841000000000000192e+00 -8.808667440883493835e-03
7.842000000000000526e+00 -8.963271705127029768e-03
7.842999999999999972e+00 -9.111534776121503129e-03
7.844000000000000306e+00 -9.247309187353501200e-03
7.844999999999999751e+00 -9.364251252177850302e-03
7.846000000000000085e+00 -9.456123015696085363e-03
7.847000000000000419e+00 -9.517089906206315994e-03
7.847999999999999865e+00 -9.542006305153800244e-03
7.849000000000000199e+00 -9.526651338201097899e-03
7.850000000000000533e+00 -9.467927855667532602e-03
7.850999999999999979e+00 -9.363981595625006302e-03
7.852000000000000313e+00 -9.214270920103920237e-03
7.852999999999999758e+00 -9.019556566997335989e-03
7.854000000000000092e+00 -8.781844240854621425e-03
7.855000000000000426e+00 -8.504260202966365534e-03
7.855999999999999872e+00 -8.190881603489980761e-03
7.857000000000000206e+00 -7.846538313669883594e-03
7.858000000000000540e+00 -7.476577514452882947e-03
7.858999999999999986e+00 -7.086637180327490584e-03
7.860000000000000320e+00 -6.682410077444886180e-03
7.860999999999999766e+00 -6.269433430147913419e-03
7.862000000000000099e+00 -5.852886095437762580e-03
7.863000000000000433e+00 -5.437412078612714403e-03
7.863999999999999879e+00 -5.026964956509107248e-03
7.865000000000000213e+00 -4.624667505646654596e-03
7.866000000000000547e+00 -4.232697574979675526e-03
7.866999999999999993e+00 -3.852190890681244598e-03
7.868000000000000327e+00 -3.483188237755343534e-03
7.868999999999999773e+00 -3.124622025441440264e-03
7.870000000000000107e+00 -2.774380972197880262e-03
7.871000000000000441e+00 -2.429418046236088338e-03
7.871999999999999886e+00 -2.086008270385242280e-03
7.873000000000000220e+00 -1.740021529172329452e-03
7.874000000000000554e+00 -1.387276455477844030e-03
7.875000000000000000e+00 -1.023937420656288819e-03
7.876000000000000334e+00 -6.468877193430103579e-04
7.876999999999999780e+00 -2.540645011064615816e-04
7.878000000000000114e+00 1.552820741317906261e-04
7.879000000000000448e+00 5.804495704640380126e-04
7.879999999999999893e+00 1.019246784865029216e-03
7.881000000000000227e+00 1.468088552208590041e-03
7.882000000000000561e+00 1.922187444533980053e-03
7.883000000000000007e+00 2.375837211988827968e-03
7.884000000000000341e+00 2.822780471741997456e-03
7.884999999999999787e+00 3.256562548200398009e-03
7.886000000000000121e+00 3.670932839558738951e-03
7.887000000000000455e+00 4.060220522677252843e-03
7.887999999999999901e+00 4.419658360226707758e-03
7.889000000000000234e+00 4.745651767167432047e-03
7.890000000000000568e+00 5.035943446488601490e-03
7.891000000000000014e+00 5.289692005389362919e-03
7.892000000000000348e+00 5.507399618824631790e-03
7.892999999999999794e+00 5.690738988244800102e-03
7.894000000000000128e+00 5.842264151134987128e-03
7.895000000000000462e+00 5.965041355170828431e-03
7.895999999999999908e+00 6.062262737000937395e-03
7.897000000000000242e+00 6.136863386728267679e-03
7.898000000000000576e+00 6.191212133898076411e-03
7.899000000000000021e+00 6.226896458463181475e-03
7.900000000000000355e+00 6.244652694955285868e-03
7.900999999999999801e+00 6.244413006362197101e-03
7.902000000000000135e+00 6.225472117063214281e-03
7.903000000000000469e+00 6.186744679263845789e-03
7.903999999999999915e+00 6.127072419298602683e-03
7.905000000000000249e+00 6.045534638177132644e-03
7.906000000000000583e+00 5.941700149713813675e-03
7.907000000000000028e+00 5.815815039470628375e-03
7.908000000000000362e+00 5.668867844130681330e-03
7.908999999999999808e+00 5.502581727673617855e-03
7.910000000000000142e+00 5.319263740517126207e-03
7.911000000000000476e+00 5.121616098677958875e-03
7.911999999999999922e+00 4.912490974358882032e-03
7.913000000000000256e+00 4.694629629949315444e-03
7.914000000000000590e+00 4.470424479246477324e-03
7.915000000000000036e+00 4.241726322102774491e-03
7.916000000000000369e+00 4.009697795264043421e-03
7.916999999999999815e+00 3.774755140630750398e-03
7.918000000000000149e+00 3.536546966263229373e-03
7.919000000000000483e+00 3.294039219737841979e-03
7.919999999999999929e+00 3.045655538619296276e-03
7.921000000000000263e+00 2.789481015071521627e-03
7.922000000000000597e+00 2.523520134788655948e-03
7.923000000000000043e+00 2.245982448817978108e-03
7.924000000000000377e+00 1.955565633208982031e-03
7.924999999999999822e+00 1.651740529543022128e-03
7.926000000000000156e+00 1.334936282726398174e-03
7.927000000000000490e+00 1.006686677560887947e-03
7.927999999999999936e+00 6.696618815128337543e-04
7.929000000000000270e+00 3.275887507017759379e-04
7.930000000000000604e+00 -1.491635211332831279e-05
7.931000000000000050e+00 -3.525883457838767171e-04
7.932000000000000384e+00 -6.798276490461712274e-04
7.932999999999999829e+00 -9.910370120079802815e-04
7.934000000000000163e+00 -1.280983812506163990e-03
7.935000000000000497e+00 -1.545135732955322735e-03
7.935999999999999943e+00 -1.779961790890622567e-03
7.937000000000000277e+00 -1.983185849687148488e-03
7.937999999999999723e+00 -2.153961984220258922e-03
7.939000000000000057e+00 -2.292950195299590498e-03
7.940000000000000391e+00 -2.402314667573181208e-03
7.940999999999999837e+00 -2.485582731172468994e-03
7.942000000000000171e+00 -2.547463442172974695e-03
7.943000000000000504e+00 -2.593536757334362342e-03
7.943999999999999950e+00 -2.629912374006537421e-03
7.945000000000000284e+00 -2.662830144970699652e-03
7.945999999999999730e+00 -2.698279409689845892e-03
7.947000000000000064e+00 -2.741638340190091609e-03
7.948000000000000398e+00 -2.797371830973810914e-03
7.948999999999999844e+00 -2.868807101455433592e-03
7.950000000000000178e+00 -2.958007985405454628e-03
7.951000000000000512e+00 -3.065752057142640159e-03
7.951999999999999957e+00 -3.191593102044427976e-03
7.953000000000000291e+00 -3.334041472385528091e-03
7.953999999999999737e+00 -3.490767011523734312e-03
7.955000000000000071e+00 -3.658857508093281592e-03
7.956000000000000405e+00 -3.835097788989097565e-03
7.956999999999999851e+00 -4.016208139982466001e-03
7.958000000000000185e+00 -4.199076156008761836e-03
7.959000000000000519e+00 -4.380948424516993567e-03
7.959999999999999964e+00 -4.559551906417361536e-03
7.961000000000000298e+00 -4.733193603835698579e-03
7.961999999999999744e+00 -4.900780192602843810e-03
7.963000000000000078e+00 -5.061790795872406212e-03
7.964000000000000412e+00 -5.216201230466746552e-03
7.964999999999999858e+00 -5.364371822412452098e-03
7.966000000000000192e+00 -5.506886078716694520e-03
7.967000000000000526e+00 -5.644395346070934030e-03
7.967999999999999972e+00 -5.777451272010231467e-03
7.969000000000000306e+00 -5.906380005249020973e-03
7.969999999999999751e+00 -6.031196324678711820e-03
7.971000000000000085e+00 -6.151554471225758117e-03
[truncated: 102,249 more chars]
