# Supplementary material for: Quadrupolar 23Na+ NMR relaxation as a probe of subpicosecond collective dynamics in aqueous electrolyte solutions
Source: Nat Commun. 2023 Jan 5;14:84. doi: 10.1038/s41467-022-35695-3 (PMC9816157; doi:10.1038/s41467-022-35695-3)
Supplement: Supplementary file 3 — Source data [file 41467_2022_35695_MOESM3_ESM.zip › Source Data/Figure5/fig5f_tau_dip_vs_tauc_T40degC.dat]

# tauc (ps); 	 tau dip (ps)
3.112287416574835430e-01 3.806844085570742386e+00
3.347522358797190845e-01 4.377847464541288147e+00
3.471671054277016832e-01 4.778283669076627049e+00
3.646264228560121556e-01 5.178381798067087871e+00
3.860353004090238405e-01 5.590545516081220967e+00
4.072511398798976390e-01 5.946445876994813418e+00
4.297501688180533352e-01 6.338465195473953706e+00
4.520359728553960954e-01 6.778156774764291015e+00
4.791558311521176838e-01 7.258572696402242563e+00
