# Supplementary material for: Quadrupolar 23Na+ NMR relaxation as a probe of subpicosecond collective dynamics in aqueous electrolyte solutions
Source: Nat Commun. 2023 Jan 5;14:84. doi: 10.1038/s41467-022-35695-3 (PMC9816157; doi:10.1038/s41467-022-35695-3)
Supplement: Supplementary file 3 — Source data [file 41467_2022_35695_MOESM3_ESM.zip › Source Data/Figure5/fig5d_tauc_exp_vs_tauc_SED_T25degC.dat]

# tauc exp (ps); 	 tauc SED (ps)
4.397197130120988895e-01 7.531911458685606853e+00
4.448023403967357736e-01 7.564649494363536064e+00
4.651635491195382777e-01 7.654872171224895716e+00
4.799148310323285704e-01 7.733044512843608054e+00
5.022609332306025021e-01 7.801476040843748905e+00
5.281566164857443013e-01 7.866943449107490771e+00
5.621435593872855518e-01 7.943051917899441428e+00
6.027639235444497423e-01 8.053989571889298205e+00
6.607187513959168479e-01 8.240957741567612516e+00
7.332326008175028553e-01 8.574878419670117324e+00
