# Supplementary material for: Quadrupolar 23Na+ NMR relaxation as a probe of subpicosecond collective dynamics in aqueous electrolyte solutions
Source: Nat Commun. 2023 Jan 5;14:84. doi: 10.1038/s41467-022-35695-3 (PMC9816157; doi:10.1038/s41467-022-35695-3)
Supplement: Supplementary file 3 — Source data [file 41467_2022_35695_MOESM3_ESM.zip › Source Data/Figure5/fig5c_tau_struct_T50degC.dat]

# c (mol/kg); 	 tau struct (ps)
5.555555555555555247e-02 2.028140031831758561e-01
5.000000000000000000e-01 2.100346638754881368e-01
1.000000000000000000e+00 2.310098130798075022e-01
1.500000000000000000e+00 2.340414290669982633e-01
2.000000000000000000e+00 2.544646399497781930e-01
2.500000000000000000e+00 2.755282357046697217e-01
3.000000000000000000e+00 3.033109013642245610e-01
3.500000000000000000e+00 3.227986016262098246e-01
4.000000000000000000e+00 3.603968954218799148e-01
