# Supplementary material for: Quadrupolar 23Na+ NMR relaxation as a probe of subpicosecond collective dynamics in aqueous electrolyte solutions
Source: Nat Commun. 2023 Jan 5;14:84. doi: 10.1038/s41467-022-35695-3 (PMC9816157; doi:10.1038/s41467-022-35695-3)
Supplement: Supplementary file 3 — Source data [file 41467_2022_35695_MOESM3_ESM.zip › Source Data/Figure5/fig5g_tau_struct_vs_tauc_T25degC.dat]

# tauc (ps); 	 tau struct (ps)
4.066486605742899441e-01 3.669487854409461125e-01
4.267047857774193820e-01 3.707461343097879225e-01
4.526658223594105523e-01 3.963126176389142885e-01
4.717432182219506442e-01 4.193435745118308522e-01
5.075603619690791657e-01 4.346332973466351945e-01
5.383960358675252689e-01 4.868410283542284889e-01
5.714108611247852298e-01 5.247915020112383644e-01
6.096460489142370154e-01 5.819584245607885009e-01
6.506603313691886603e-01 6.320146714861050175e-01
