# Supplementary material for: Quadrupolar 23Na+ NMR relaxation as a probe of subpicosecond collective dynamics in aqueous electrolyte solutions
Source: Nat Commun. 2023 Jan 5;14:84. doi: 10.1038/s41467-022-35695-3 (PMC9816157; doi:10.1038/s41467-022-35695-3)
Supplement: Supplementary file 3 — Source data [file 41467_2022_35695_MOESM3_ESM.zip › Source Data/Figure5/fig5f_tau_dip_vs_tauc_T25degC.dat]

# tauc (ps); 	 tau dip (ps)
4.066486605742899441e-01 5.280824980860082007e+00
4.267047857774193820e-01 6.042265426792512883e+00
4.526658223594105523e-01 6.688126981330666965e+00
4.717432182219506442e-01 7.229929459000620007e+00
5.075603619690791657e-01 7.799000239638030685e+00
5.383960358675252689e-01 8.391581566856675778e+00
5.714108611247852298e-01 9.113580485257738673e+00
6.096460489142370154e-01 9.778184895829244994e+00
6.506603313691886603e-01 1.051067859508561853e+01
