# Supplementary material for: Quadrupolar 23Na+ NMR relaxation as a probe of subpicosecond collective dynamics in aqueous electrolyte solutions
Source: Nat Commun. 2023 Jan 5;14:84. doi: 10.1038/s41467-022-35695-3 (PMC9816157; doi:10.1038/s41467-022-35695-3)
Supplement: Supplementary file 3 — Source data [file 41467_2022_35695_MOESM3_ESM.zip › Source Data/Figure5/fig5b_viscosity_sim_T30degC.dat]

# c (mol/kg); 	 visc (mPa*s); 	 visc err (mPa*s)
5.555555555555555247e-02 7.634255093576207685e-01 1.393021550350334939e-02
5.000000000000000000e-01 8.461486598222812683e-01 3.007430992497096139e-02
1.000000000000000000e+00 9.179297350629502805e-01 2.421200067091250005e-02
1.500000000000000000e+00 9.661161562352690302e-01 2.562422225118478336e-02
2.000000000000000000e+00 1.081862219166680683e+00 4.186044522424559738e-02
2.500000000000000000e+00 1.178937803641222803e+00 2.316942653331314009e-02
3.000000000000000000e+00 1.242403873338596698e+00 3.473408770498711412e-02
3.500000000000000000e+00 1.383844938077224196e+00 6.475543124254824756e-02
4.000000000000000000e+00 1.505174038549511817e+00 3.743841260012755606e-02
