# Supplementary material for: Quadrupolar 23Na+ NMR relaxation as a probe of subpicosecond collective dynamics in aqueous electrolyte solutions
Source: Nat Commun. 2023 Jan 5;14:84. doi: 10.1038/s41467-022-35695-3 (PMC9816157; doi:10.1038/s41467-022-35695-3)
Supplement: Supplementary file 3 — Source data [file 41467_2022_35695_MOESM3_ESM.zip › Source Data/Figure5/fig5b_viscosity_exp_T25degC.dat]

# c (mol/kg); 	 visc (mPa*s)
0.000000000000000000e+00 8.894843749999999938e-01
1.061224489795918463e-01 8.974741070685496869e-01
2.122448979591836926e-01 9.056469367545613158e-01
3.183673469387755528e-01 9.140067836663344769e-01
4.244897959183673852e-01 9.225575674121682113e-01
5.306122448979592177e-01 9.313032076003621151e-01
6.367346938775511056e-01 9.402476238392151187e-01
7.428571428571428825e-01 9.493947357370261519e-01
8.489795918367347705e-01 9.587484629020951443e-01
9.551020408163266584e-01 9.683127249427211369e-01
1.061224489795918435e+00 9.780914414672031709e-01
1.167346938775510212e+00 9.880885320838410646e-01
1.273469387755102211e+00 9.983079164009334150e-01
1.379591836734693988e+00 1.008753514026779596e+00
1.485714285714285765e+00 1.019429244569679316e+00
1.591836734693877764e+00 1.030339027637931615e+00
1.697959183673469541e+00 1.041486782839835534e+00
1.804081632653061318e+00 1.052876429783690337e+00
1.910204081632653317e+00 1.064511888077795732e+00
2.016326530612245094e+00 1.076397077330451202e+00
2.122448979591836871e+00 1.088535917149954235e+00
2.228571428571428648e+00 1.100932327144606537e+00
2.334693877551020424e+00 1.113590226922705817e+00
2.440816326530612645e+00 1.126513536092551782e+00
2.546938775510204422e+00 1.139706174262443250e+00
2.653061224489796199e+00 1.153172061040680596e+00
2.759183673469387976e+00 1.166915116035561750e+00
2.865306122448979753e+00 1.180939258855386642e+00
2.971428571428571530e+00 1.195248409108454979e+00
3.077551020408163751e+00 1.209846486403065136e+00
3.183673469387755528e+00 1.224737410347516597e+00
3.289795918367347305e+00 1.239925100550109516e+00
3.395918367346939082e+00 1.255413476619141599e+00
3.502040816326530859e+00 1.271206458162913666e+00
3.608163265306122636e+00 1.287307964789723425e+00
3.714285714285714413e+00 1.303721916107871692e+00
3.820408163265306634e+00 1.320452231725657066e+00
3.926530612244898411e+00 1.337502831251378588e+00
4.032653061224490187e+00 1.354877634293335298e+00
4.138775510204082408e+00 1.372580560459826904e+00
4.244897959183673741e+00 1.390615529359153113e+00
4.351020408163265962e+00 1.408986460599612744e+00
4.457142857142857295e+00 1.427697273789504173e+00
4.563265306122449516e+00 1.446751888537128217e+00
4.669387755102040849e+00 1.466154224450783472e+00
4.775510204081633070e+00 1.485908201138768980e+00
4.881632653061225291e+00 1.506017738209384005e+00
4.987755102040816624e+00 1.526486755270927809e+00
5.093877551020408845e+00 1.547319171931700543e+00
5.200000000000000178e+00 1.568518907800000362e+00
