# Supplementary material for: Quadrupolar 23Na+ NMR relaxation as a probe of subpicosecond collective dynamics in aqueous electrolyte solutions
Source: Nat Commun. 2023 Jan 5;14:84. doi: 10.1038/s41467-022-35695-3 (PMC9816157; doi:10.1038/s41467-022-35695-3)
Supplement: Supplementary file 3 — Source data [file 41467_2022_35695_MOESM3_ESM.zip › Source Data/Figure5/fig5c_stress_acf_c0.50m.dat]

# t (ps); 	 stress acf * V/kT (GPa)
0.000000000000000000e+00 1.076652052189434450e+01
1.000000000000000021e-03 1.073100238409518781e+01
2.000000000000000042e-03 1.062600864535839307e+01
3.000000000000000062e-03 1.045600550264795459e+01
4.000000000000000083e-03 1.022799772298594334e+01
5.000000000000000104e-03 9.950932276581054836e+00
6.000000000000000125e-03 9.634974791119764959e+00
7.000000000000000146e-03 9.290744758276405335e+00
8.000000000000000167e-03 8.928591054956903861e+00
9.000000000000001055e-03 8.557973777272456672e+00
1.000000000000000021e-02 8.186996368699837490e+00
1.099999999999999936e-02 7.822108219562947440e+00
1.200000000000000025e-02 7.467976792097322125e+00
1.300000000000000114e-02 7.127511941197854917e+00
1.400000000000000029e-02 6.802014720920587010e+00
1.499999999999999944e-02 6.491417910750219455e+00
1.600000000000000033e-02 6.194584757675143827e+00
1.700000000000000122e-02 5.909634725917510600e+00
1.800000000000000211e-02 5.634268916065027888e+00
1.899999999999999953e-02 5.366072755344958090e+00
2.000000000000000042e-02 5.102778590348689747e+00
2.100000000000000130e-02 4.842475988049182334e+00
2.199999999999999872e-02 4.583762486550798876e+00
2.299999999999999961e-02 4.325832090540332686e+00
2.400000000000000050e-02 4.068503133100276337e+00
2.500000000000000139e-02 3.812190729631571351e+00
2.600000000000000228e-02 3.557832197582380562e+00
2.699999999999999969e-02 3.306775972428551036e+00
2.800000000000000058e-02 3.060646126969965852e+00
2.900000000000000147e-02 2.821195103589812625e+00
2.999999999999999889e-02 2.590157071093584840e+00
3.099999999999999978e-02 2.369113208587694253e+00
3.200000000000000067e-02 2.159378433755700488e+00
3.300000000000000155e-02 1.961916792912662855e+00
3.400000000000000244e-02 1.777289805602642048e+00
3.500000000000000333e-02 1.605639186947118491e+00
3.600000000000000422e-02 1.446702362240439355e+00
3.699999999999999817e-02 1.299856560661710736e+00
3.799999999999999906e-02 1.164185256103486221e+00
3.899999999999999994e-02 1.038559352247325762e+00
4.000000000000000083e-02 9.217250227795922290e-01
4.100000000000000172e-02 8.123904888988796591e-01
4.200000000000000261e-02 7.093050481129294926e-01
4.300000000000000350e-02 6.113252306763385935e-01
4.399999999999999745e-02 5.174648593858460766e-01
4.499999999999999833e-02 4.269276399941032696e-01
4.599999999999999922e-02 3.391226544779992746e-01
4.700000000000000011e-02 2.536645039727484230e-01
4.800000000000000100e-02 1.703608229429464660e-01
4.900000000000000189e-02 8.919034783944199130e-02
5.000000000000000278e-02 1.027490716679125074e-02
5.100000000000000366e-02 -6.615162888146239317e-02
5.200000000000000455e-02 -1.397747220660467415e-01
5.299999999999999850e-02 -2.102289179024796617e-01
5.399999999999999939e-02 -2.771245133948122552e-01
5.500000000000000028e-02 -3.400703599441629033e-01
5.600000000000000117e-02 -3.986924841573035172e-01
5.700000000000000205e-02 -4.526486762191000990e-01
5.800000000000000294e-02 -5.016393714902662726e-01
5.900000000000000383e-02 -5.454153583009596629e-01
5.999999999999999778e-02 -5.837828918600567185e-01
6.099999999999999867e-02 -6.166066658304867332e-01
6.199999999999999956e-02 -6.438110505788580129e-01
6.300000000000000044e-02 -6.653798579576177818e-01
6.400000000000000133e-02 -6.813547810264978244e-01
6.500000000000000222e-02 -6.918325384708818859e-01
6.600000000000000311e-02 -6.969606964878849453e-01
6.700000000000000400e-02 -6.969321861202654178e-01
6.800000000000000488e-02 -6.919785340261738193e-01
6.900000000000000577e-02 -6.823619641298898086e-01
7.000000000000000666e-02 -6.683666129905569964e-01
7.100000000000000755e-02 -6.502892290768050865e-01
7.200000000000000844e-02 -6.284298325317615452e-01
7.299999999999999545e-02 -6.030828420157480219e-01
7.399999999999999634e-02 -5.745291990198069243e-01
7.499999999999999722e-02 -5.430299559295322931e-01
7.599999999999999811e-02 -5.088216712990974999e-01
7.699999999999999900e-02 -4.721138169424786701e-01
7.799999999999999989e-02 -4.330881973147594488e-01
7.900000000000000078e-02 -3.919002411451782963e-01
8.000000000000000167e-02 -3.486818542833305945e-01
8.100000000000000255e-02 -3.035453895969869587e-01
8.200000000000000344e-02 -2.565882801936355539e-01
8.300000000000000433e-02 -2.078977774952062707e-01
8.400000000000000522e-02 -1.575554313603917123e-01
8.500000000000000611e-02 -1.056408456978683297e-01
8.600000000000000699e-02 -5.223453927759556109e-02
8.700000000000000788e-02 2.580226710967296021e-03
8.799999999999999489e-02 5.871663195567979054e-02
8.899999999999999578e-02 1.160843482945621841e-01
8.999999999999999667e-02 1.745902195897527931e-01
9.099999999999999756e-02 2.341393378569380790e-01
9.199999999999999845e-02 2.946361705040160262e-01
9.299999999999999933e-02 3.559854784362918023e-01
9.400000000000000022e-02 4.180928049577837813e-01
9.500000000000000111e-02 4.808643718463489480e-01
9.600000000000000200e-02 5.442063119562358109e-01
9.700000000000000289e-02 6.080232999975202501e-01
9.800000000000000377e-02 6.722166568183235436e-01
9.900000000000000466e-02 7.366821639808381894e-01
1.000000000000000056e-01 8.013078561880238038e-01
1.010000000000000064e-01 8.659720161989440390e-01
1.020000000000000073e-01 9.305416797750580837e-01
1.030000000000000082e-01 9.948718816257475783e-01
1.040000000000000091e-01 1.058805732391711718e+00
1.049999999999999961e-01 1.122175448748714555e+00
1.059999999999999970e-01 1.184804282794265973e+00
1.069999999999999979e-01 1.246509227111678442e+00
1.079999999999999988e-01 1.307104297030747375e+00
1.089999999999999997e-01 1.366404165046563701e+00
1.100000000000000006e-01 1.424227887283585403e+00
1.110000000000000014e-01 1.480402432718304517e+00
1.120000000000000023e-01 1.534765849371024782e+00
1.130000000000000032e-01 1.587169811235745076e+00
1.140000000000000041e-01 1.637481503463636745e+00
1.150000000000000050e-01 1.685584768642211184e+00
1.160000000000000059e-01 1.731380504679303156e+00
1.170000000000000068e-01 1.774786431981908663e+00
1.180000000000000077e-01 1.815736304487141295e+00
1.190000000000000085e-01 1.854178744702074111e+00
1.199999999999999956e-01 1.890075835607509358e+00
1.209999999999999964e-01 1.923401615898172157e+00
1.219999999999999973e-01 1.954140598495814007e+00
1.229999999999999982e-01 1.982286407914254367e+00
1.239999999999999991e-01 2.007840601358035659e+00
1.250000000000000000e-01 2.030811689740319004e+00
1.260000000000000009e-01 2.051214336961570517e+00
1.270000000000000018e-01 2.069068714476888893e+00
1.280000000000000027e-01 2.084399962153901331e+00
1.290000000000000036e-01 2.097237718060089406e+00
1.300000000000000044e-01 2.107615684445624193e+00
1.310000000000000053e-01 2.115571167189808754e+00
1.320000000000000062e-01 2.121144620488231602e+00
1.330000000000000071e-01 2.124379167373940280e+00
1.340000000000000080e-01 2.125320125611851019e+00
1.350000000000000089e-01 2.124014547157085708e+00
1.360000000000000098e-01 2.120510820620844061e+00
1.370000000000000107e-01 2.114858367594192323e+00
1.380000000000000115e-01 2.107107457831479458e+00
1.390000000000000124e-01 2.097309201708184911e+00
1.400000000000000133e-01 2.085515701848350112e+00
1.410000000000000142e-01 2.071780398897642872e+00
1.420000000000000151e-01 2.056158584672879819e+00
1.430000000000000160e-01 2.038708039502278080e+00
1.440000000000000169e-01 2.019489735242732564e+00
1.449999999999999900e-01 1.998568567879325686e+00
1.459999999999999909e-01 1.976014021991366887e+00
1.469999999999999918e-01 1.951900717273211239e+00
1.479999999999999927e-01 1.926308759383791536e+00
1.489999999999999936e-01 1.899323883739119534e+00
1.499999999999999944e-01 1.871037325986774746e+00
1.509999999999999953e-01 1.841545473791809773e+00
1.519999999999999962e-01 1.810949259520109322e+00
1.529999999999999971e-01 1.779353354577101642e+00
1.539999999999999980e-01 1.746865244814777229e+00
1.549999999999999989e-01 1.713594197878958614e+00
1.559999999999999998e-01 1.679650229020479557e+00
1.570000000000000007e-01 1.645143086338199279e+00
1.580000000000000016e-01 1.610181371708786058e+00
1.590000000000000024e-01 1.574871771504631868e+00
1.600000000000000033e-01 1.539318441916324165e+00
1.610000000000000042e-01 1.503622568493414802e+00
1.620000000000000051e-01 1.467882048447861632e+00
1.630000000000000060e-01 1.432191271603163729e+00
1.640000000000000069e-01 1.396640937582189990e+00
1.650000000000000078e-01 1.361317911003844250e+00
1.660000000000000087e-01 1.326305035534232291e+00
1.670000000000000095e-01 1.291680896918814714e+00
1.680000000000000104e-01 1.257519598812839146e+00
1.690000000000000113e-01 1.223890496006046380e+00
1.700000000000000122e-01 1.190857970629024098e+00
1.710000000000000131e-01 1.158481232049304754e+00
1.720000000000000140e-01 1.126814221684063311e+00
1.730000000000000149e-01 1.095905595485225037e+00
1.740000000000000158e-01 1.065798824518062959e+00
1.750000000000000167e-01 1.036532371932525232e+00
1.759999999999999898e-01 1.008139978446033647e+00
1.769999999999999907e-01 9.806510034290102373e-01
1.779999999999999916e-01 9.540908321401578851e-01
1.789999999999999925e-01 9.284813114513441601e-01
1.799999999999999933e-01 9.038412031553031412e-01
1.809999999999999942e-01 8.801866254686793178e-01
1.819999999999999951e-01 8.575314490032084347e-01
1.829999999999999960e-01 8.358876443993699112e-01
1.839999999999999969e-01 8.152655526051313384e-01
1.849999999999999978e-01 7.956740466052718563e-01
1.859999999999999987e-01 7.771206010967287581e-01
1.869999999999999996e-01 7.596113004767868215e-01
1.880000000000000004e-01 7.431507618952654104e-01
1.890000000000000013e-01 7.277420348502106062e-01
1.900000000000000022e-01 7.133865069218238153e-01
1.910000000000000031e-01 7.000838336511550075e-01
1.920000000000000040e-01 6.878319068200420272e-01
1.930000000000000049e-01 6.766268761353968486e-01
1.940000000000000058e-01 6.664632126553153846e-01
1.950000000000000067e-01 6.573338019371197660e-01
1.960000000000000075e-01 6.492299941948430630e-01
1.970000000000000084e-01 6.421416552597766225e-01
1.980000000000000093e-01 6.360571533601186989e-01
1.990000000000000102e-01 6.309632449613038485e-01
2.000000000000000111e-01 6.268449129326623126e-01
2.010000000000000120e-01 6.236851255506895564e-01
2.020000000000000129e-01 6.214645577113195873e-01
2.030000000000000138e-01 6.201613127906957512e-01
2.040000000000000147e-01 6.197506417293883185e-01
2.050000000000000155e-01 6.202047522530198531e-01
2.060000000000000164e-01 6.214927016293251283e-01
2.070000000000000173e-01 6.235803849783666530e-01
2.080000000000000182e-01 6.264306761563587234e-01
2.089999999999999913e-01 6.300036654281503390e-01
2.099999999999999922e-01 6.342570119901069781e-01
2.109999999999999931e-01 6.391463750097023944e-01
2.119999999999999940e-01 6.446258879150948973e-01
2.129999999999999949e-01 6.506486619321528719e-01
2.139999999999999958e-01 6.571672556131842313e-01
2.149999999999999967e-01 6.641341026889271415e-01
2.159999999999999976e-01 6.715019042817498285e-01
2.169999999999999984e-01 6.792239286144703403e-01
2.179999999999999993e-01 6.872542919005828477e-01
2.190000000000000002e-01 6.955481758024768535e-01
2.200000000000000011e-01 7.040620264725298005e-01
2.210000000000000020e-01 7.127537622672466266e-01
2.220000000000000029e-01 7.215829776012290253e-01
2.230000000000000038e-01 7.305111351826900634e-01
2.240000000000000047e-01 7.395017894933633151e-01
2.250000000000000056e-01 7.485207734523994239e-01
2.260000000000000064e-01 7.575363475142591341e-01
2.270000000000000073e-01 7.665192689938323811e-01
2.280000000000000082e-01 7.754427543666478906e-01
2.290000000000000091e-01 7.842823336448796478e-01
2.300000000000000100e-01 7.930156053977894803e-01
2.310000000000000109e-01 8.016218750787185154e-01
2.320000000000000118e-01 8.100817140501778146e-01
2.330000000000000127e-01 8.183765121046269186e-01
2.340000000000000135e-01 8.264879937399516319e-01
2.350000000000000144e-01 8.343978081929220858e-01
2.360000000000000153e-01 8.420871813690883334e-01
2.370000000000000162e-01 8.495366607478045395e-01
2.380000000000000171e-01 8.567259767457022779e-01
2.390000000000000180e-01 8.636340253526455513e-01
2.399999999999999911e-01 8.702389433014319220e-01
2.409999999999999920e-01 8.765183087357349967e-01
2.419999999999999929e-01 8.824494338660494597e-01
2.429999999999999938e-01 8.880097401829705195e-01
2.439999999999999947e-01 8.931771791704523622e-01
2.449999999999999956e-01 8.979307454087157581e-01
2.459999999999999964e-01 9.022509883873939263e-01
2.469999999999999973e-01 9.061205330721306961e-01
2.479999999999999982e-01 9.095245774427903607e-01
2.489999999999999991e-01 9.124513145836928851e-01
2.500000000000000000e-01 9.148922866325527314e-01
2.510000000000000009e-01 9.168425856159865273e-01
2.520000000000000018e-01 9.183009266330733888e-01
2.530000000000000027e-01 9.192695640817667435e-01
2.540000000000000036e-01 9.197540564487372006e-01
2.550000000000000044e-01 9.197629101769979609e-01
2.560000000000000053e-01 9.193071124739875533e-01
2.570000000000000062e-01 9.183996121864511641e-01
2.580000000000000071e-01 9.170547825238483108e-01
2.590000000000000080e-01 9.152878930793562073e-01
2.600000000000000089e-01 9.131146231980171724e-01
2.610000000000000098e-01 9.105506757998522716e-01
2.620000000000000107e-01 9.076114579026623996e-01
2.630000000000000115e-01 9.043118936196297142e-01
2.640000000000000124e-01 9.006663352376407250e-01
2.650000000000000133e-01 8.966885952894972922e-01
2.660000000000000142e-01 8.923920830439007190e-01
2.670000000000000151e-01 8.877900243010401482e-01
2.680000000000000160e-01 8.828957354864318541e-01
2.690000000000000169e-01 8.777229219334895527e-01
2.700000000000000178e-01 8.722859673557656901e-01
2.710000000000000187e-01 8.666001482078800056e-01
2.720000000000000195e-01 8.606817886662252448e-01
2.730000000000000204e-01 8.545482632666832057e-01
2.740000000000000213e-01 8.482178898577860116e-01
2.750000000000000222e-01 8.417097230744827741e-01
2.760000000000000231e-01 8.350432478272639125e-01
2.770000000000000240e-01 8.282380365645571896e-01
2.780000000000000249e-01 8.213134028087069050e-01
2.790000000000000258e-01 8.142881030407398413e-01
2.800000000000000266e-01 8.071801275299705924e-01
2.810000000000000275e-01 8.000065580265193210e-01
2.820000000000000284e-01 7.927835461158171393e-01
2.830000000000000293e-01 7.855263515990056344e-01
2.840000000000000302e-01 7.782494419822498788e-01
2.850000000000000311e-01 7.709665906498178733e-01
2.860000000000000320e-01 7.636909827160935915e-01
2.870000000000000329e-01 7.564352913636690490e-01
2.880000000000000338e-01 7.492117274658910420e-01
2.889999999999999791e-01 7.420320345346708146e-01
2.899999999999999800e-01 7.349074881855787167e-01
2.909999999999999809e-01 7.278488759632846250e-01
2.919999999999999818e-01 7.208664951487907535e-01
2.929999999999999827e-01 7.139701562817588609e-01
2.939999999999999836e-01 7.071691928120777959e-01
2.949999999999999845e-01 7.004725263820448244e-01
2.959999999999999853e-01 6.938887195461617141e-01
2.969999999999999862e-01 6.874260615366811766e-01
2.979999999999999871e-01 6.810926686057328094e-01
2.989999999999999880e-01 6.748965956523649279e-01
2.999999999999999889e-01 6.688459711757053228e-01
3.009999999999999898e-01 6.629491133796763247e-01
3.019999999999999907e-01 6.572146660531699158e-01
3.029999999999999916e-01 6.516516769543112542e-01
3.039999999999999925e-01 6.462696671835905793e-01
3.049999999999999933e-01 6.410786103747421194e-01
3.059999999999999942e-01 6.360888704410593286e-01
3.069999999999999951e-01 6.313110205261280861e-01
3.079999999999999960e-01 6.267556011918827830e-01
3.089999999999999969e-01 6.224327990461298032e-01
3.099999999999999978e-01 6.183520688379072761e-01
3.109999999999999987e-01 6.145217431103582317e-01
3.119999999999999996e-01 6.109486399220414032e-01
3.130000000000000004e-01 6.076377126167623599e-01
3.140000000000000013e-01 6.045918004061689999e-01
3.150000000000000022e-01 6.018114663709294154e-01
3.160000000000000031e-01 5.992949684795385590e-01
3.170000000000000040e-01 5.970383342149432337e-01
3.180000000000000049e-01 5.950355595263963071e-01
3.190000000000000058e-01 5.932788855904465031e-01
3.200000000000000067e-01 5.917591258553565048e-01
3.210000000000000075e-01 5.904660531218859365e-01
3.220000000000000084e-01 5.893887765475398499e-01
3.230000000000000093e-01 5.885161200913426871e-01
3.240000000000000102e-01 5.878369587760333692e-01
3.250000000000000111e-01 5.873405211038192908e-01
3.260000000000000120e-01 5.870166335429846116e-01
3.270000000000000129e-01 5.868558637112630816e-01
3.280000000000000138e-01 5.868496285603151952e-01
3.290000000000000147e-01 5.869901808660999976e-01
3.300000000000000155e-01 5.872705653911617363e-01
3.310000000000000164e-01 5.876844942434846786e-01
3.320000000000000173e-01 5.882262054269020712e-01
3.330000000000000182e-01 5.888902655462654456e-01
3.340000000000000191e-01 5.896714058296005367e-01
3.350000000000000200e-01 5.905643316353426098e-01
3.360000000000000209e-01 5.915635774519134582e-01
3.370000000000000218e-01 5.926633747950657005e-01
3.380000000000000226e-01 5.938575678325669349e-01
3.390000000000000235e-01 5.951395858880876855e-01
3.400000000000000244e-01 5.965024469906078375e-01
3.410000000000000253e-01 5.979387942265256273e-01
3.420000000000000262e-01 5.994409700863935209e-01
3.430000000000000271e-01 6.010010895834939637e-01
3.440000000000000280e-01 6.026110980440362308e-01
3.450000000000000289e-01 6.042628200980413311e-01
3.460000000000000298e-01 6.059479545782459065e-01
3.470000000000000306e-01 6.076580225770485955e-01
3.480000000000000315e-01 6.093843045937049618e-01
3.490000000000000324e-01 6.111177363835462728e-01
3.500000000000000333e-01 6.128488286569715449e-01
3.510000000000000342e-01 6.145675923008526720e-01
3.519999999999999796e-01 6.162635198817598692e-01
3.529999999999999805e-01 6.179256323349578972e-01
3.539999999999999813e-01 6.195425796924874939e-01
3.549999999999999822e-01 6.211028196571302118e-01
3.559999999999999831e-01 6.225948200793501863e-01
3.569999999999999840e-01 6.240073308544582531e-01
3.579999999999999849e-01 6.253296457688020116e-01
3.589999999999999858e-01 6.265518559245440988e-01
3.599999999999999867e-01 6.276650911042020997e-01
3.609999999999999876e-01 6.286617050102720761e-01
3.619999999999999885e-01 6.295354399692112413e-01
3.629999999999999893e-01 6.302815140360490398e-01
3.639999999999999902e-01 6.308966845558339198e-01
3.649999999999999911e-01 6.313792573800613983e-01
3.659999999999999920e-01 6.317290381002542698e-01
3.669999999999999929e-01 6.319472263385048638e-01
3.679999999999999938e-01 6.320362725789153702e-01
3.689999999999999947e-01 6.319996507406215880e-01
3.699999999999999956e-01 6.318415861615436224e-01
3.709999999999999964e-01 6.315667388224086576e-01
3.719999999999999973e-01 6.311798600580843521e-01
3.729999999999999982e-01 6.306854580948444422e-01
3.739999999999999991e-01 6.300875183231424703e-01
3.750000000000000000e-01 6.293893022198858711e-01
3.760000000000000009e-01 6.285932433761602933e-01
3.770000000000000018e-01 6.277009881251023327e-01
3.780000000000000027e-01 6.267135263945230461e-01
3.790000000000000036e-01 6.256314228949246825e-01
3.800000000000000044e-01 6.244551273972495098e-01
3.810000000000000053e-01 6.231852984019472519e-01
3.820000000000000062e-01 6.218230986899488943e-01
3.830000000000000071e-01 6.203704586856567671e-01
3.840000000000000080e-01 6.188302506399329106e-01
3.850000000000000089e-01 6.172063892170666088e-01
3.860000000000000098e-01 6.155038274889794714e-01
3.870000000000000107e-01 6.137284911067576454e-01
3.880000000000000115e-01 6.118871442959972207e-01
3.890000000000000124e-01 6.099872069065835900e-01
3.900000000000000133e-01 6.080365432658585423e-01
3.910000000000000142e-01 6.060432681182671422e-01
3.920000000000000151e-01 6.040154868467099147e-01
3.930000000000000160e-01 6.019610898572216318e-01
3.940000000000000169e-01 5.998875491526961534e-01
3.950000000000000178e-01 5.978017238856387916e-01
3.960000000000000187e-01 5.957097045960054738e-01
3.970000000000000195e-01 5.936167026767364963e-01
3.980000000000000204e-01 5.915269731195222924e-01
3.990000000000000213e-01 5.894437917589783194e-01
4.000000000000000222e-01 5.873695232512119446e-01
4.010000000000000231e-01 5.853057187506675030e-01
4.020000000000000240e-01 5.832532580829891122e-01
4.030000000000000249e-01 5.812125698581556144e-01
4.040000000000000258e-01 5.791838733803397199e-01
4.050000000000000266e-01 5.771674092972902681e-01
4.060000000000000275e-01 5.751636912269358914e-01
4.070000000000000284e-01 5.731736907033717632e-01
4.080000000000000293e-01 5.711989946345680247e-01
4.090000000000000302e-01 5.692418862652129929e-01
4.100000000000000311e-01 5.673053550641223852e-01
4.110000000000000320e-01 5.653930330036274210e-01
4.120000000000000329e-01 5.635090442268280153e-01
4.130000000000000338e-01 5.616578047838951537e-01
4.140000000000000346e-01 5.598437624994506701e-01
4.150000000000000355e-01 5.580711055037136381e-01
4.160000000000000364e-01 5.563434808836327239e-01
4.169999999999999818e-01 5.546637447939298804e-01
4.179999999999999827e-01 5.530337710051664857e-01
4.189999999999999836e-01 5.514543380562662023e-01
4.199999999999999845e-01 5.499251253444020771e-01
4.209999999999999853e-01 5.484448055342419082e-01
4.219999999999999862e-01 5.470112195689641466e-01
4.229999999999999871e-01 5.456216494379871884e-01
4.239999999999999880e-01 5.442731041144869275e-01
4.249999999999999889e-01 5.429626573925900868e-01
4.259999999999999898e-01 5.416877702933690086e-01
4.269999999999999907e-01 5.404465576994990084e-01
4.279999999999999916e-01 5.392380264968494874e-01
4.289999999999999925e-01 5.380622209411800583e-01
4.299999999999999933e-01 5.369202455332036106e-01
4.309999999999999942e-01 5.358141943298262433e-01
4.319999999999999951e-01 5.347469392543594546e-01
4.329999999999999960e-01 5.337218376898962280e-01
4.339999999999999969e-01 5.327423426002135809e-01
4.349999999999999978e-01 5.318115827180216471e-01
4.359999999999999987e-01 5.309319305538773293e-01
4.369999999999999996e-01 5.301046790501372508e-01
4.380000000000000004e-01 5.293297785247530474e-01
4.390000000000000013e-01 5.286057465269926592e-01
4.400000000000000022e-01 5.279297509683618106e-01
4.410000000000000031e-01 5.272978268763057752e-01
4.420000000000000040e-01 5.267052495969264392e-01
4.430000000000000049e-01 5.261469734826367262e-01
4.440000000000000058e-01 5.256181127021135602e-01
4.450000000000000067e-01 5.251143715644795984e-01
4.460000000000000075e-01 5.246323823244866125e-01
4.470000000000000084e-01 5.241698870955189271e-01
4.480000000000000093e-01 5.237257511796448162e-01
4.490000000000000102e-01 5.232998124935228645e-01
4.500000000000000111e-01 5.228925707479745721e-01
4.510000000000000120e-01 5.225047767191088877e-01
4.520000000000000129e-01 5.221370138294223473e-01
4.530000000000000138e-01 5.217892843574702955e-01
4.540000000000000147e-01 5.214607167563177770e-01
4.550000000000000155e-01 5.211494080435412624e-01
4.560000000000000164e-01 5.208524134953891327e-01
4.570000000000000173e-01 5.205658940839931192e-01
4.580000000000000182e-01 5.202853684363356601e-01
4.590000000000000191e-01 5.200060468290399474e-01
4.600000000000000200e-01 5.197231760938431089e-01
4.610000000000000209e-01 5.194323394559958729e-01
4.620000000000000218e-01 5.191297020734328971e-01
4.630000000000000226e-01 5.188121853188081278e-01
4.640000000000000235e-01 5.184775143189428448e-01
4.650000000000000244e-01 5.181241872622786016e-01
4.660000000000000253e-01 5.177513868047654011e-01
4.670000000000000262e-01 5.173588444554078070e-01
4.680000000000000271e-01 5.169467029899177390e-01
4.690000000000000280e-01 5.165153550094998547e-01
4.700000000000000289e-01 5.160653460145580018e-01
4.710000000000000298e-01 5.155973083732586781e-01
4.720000000000000306e-01 5.151119383418116815e-01
4.730000000000000315e-01 5.146100122586735326e-01
4.740000000000000324e-01 5.140924431693196794e-01
4.750000000000000333e-01 5.135603383523725807e-01
4.760000000000000342e-01 5.130150312807277846e-01
4.770000000000000351e-01 5.124580999231659328e-01
4.780000000000000360e-01 5.118913358058245766e-01
4.790000000000000369e-01 5.113166606970246386e-01
4.799999999999999822e-01 5.107360000490819285e-01
4.809999999999999831e-01 5.101511521744865885e-01
4.819999999999999840e-01 5.095636544485683261e-01
4.829999999999999849e-01 5.089746630996523358e-01
4.839999999999999858e-01 5.083849029639403438e-01
4.849999999999999867e-01 5.077946373983379669e-01
4.859999999999999876e-01 5.072037244091154307e-01
4.869999999999999885e-01 5.066116992073401715e-01
4.879999999999999893e-01 5.060179001120138631e-01
4.889999999999999902e-01 5.054215976779566910e-01
4.899999999999999911e-01 5.048221072057754721e-01
4.909999999999999920e-01 5.042188861286772683e-01
4.919999999999999929e-01 5.036116076942998010e-01
4.929999999999999938e-01 5.030001788986051547e-01
4.939999999999999947e-01 5.023847280661591919e-01
4.949999999999999956e-01 5.017655813377374097e-01
4.959999999999999964e-01 5.011431942085552427e-01
4.969999999999999973e-01 5.005180832906935828e-01
4.979999999999999982e-01 4.998907347267752543e-01
4.989999999999999991e-01 4.992615500719065902e-01
5.000000000000000000e-01 4.986307677232336144e-01
5.010000000000000009e-01 4.979984413404137666e-01
5.020000000000000018e-01 4.973644513078350760e-01
5.030000000000000027e-01 4.967285007453636214e-01
5.040000000000000036e-01 4.960901760880328526e-01
5.050000000000000044e-01 4.954489565136451779e-01
5.060000000000000053e-01 4.948042146156351184e-01
5.070000000000000062e-01 4.941551978267090806e-01
5.080000000000000071e-01 4.935009362496893814e-01
5.090000000000000080e-01 4.928401738999986792e-01
5.100000000000000089e-01 4.921712548085919181e-01
5.110000000000000098e-01 4.914920738565468628e-01
5.120000000000000107e-01 4.908000505625041976e-01
5.130000000000000115e-01 4.900921926334323997e-01
5.140000000000000124e-01 4.893652393091643127e-01
5.150000000000000133e-01 4.886158427667052218e-01
5.160000000000000142e-01 4.878408081614840630e-01
5.170000000000000151e-01 4.870373586208820993e-01
5.180000000000000160e-01 4.862033491839664601e-01
5.190000000000000169e-01 4.853374485790336590e-01
5.200000000000000178e-01 4.844392629694286301e-01
5.210000000000000187e-01 4.835093455132667972e-01
5.220000000000000195e-01 4.825491687656416895e-01
5.230000000000000204e-01 4.815610221324459483e-01
5.240000000000000213e-01 4.805478430916122479e-01
5.250000000000000222e-01 4.795130379298425671e-01
5.260000000000000231e-01 4.784602647792091656e-01
5.270000000000000240e-01 4.773931915166594875e-01
5.280000000000000249e-01 4.763152972515669603e-01
5.290000000000000258e-01 4.752296990953993050e-01
5.300000000000000266e-01 4.741390091311789012e-01
5.310000000000000275e-01 4.730452976280432043e-01
5.320000000000000284e-01 4.719501188739688713e-01
5.330000000000000293e-01 4.708546055957535392e-01
5.340000000000000302e-01 4.697596515070669443e-01
5.350000000000000311e-01 4.686660864104443824e-01
5.360000000000000320e-01 4.675748497667208126e-01
5.370000000000000329e-01 4.664871030790377349e-01
5.380000000000000338e-01 4.654042758861897111e-01
5.390000000000000346e-01 4.643279954636705398e-01
5.400000000000000355e-01 4.632599808827012611e-01
5.410000000000000364e-01 4.622018987407895407e-01
5.420000000000000373e-01 4.611552077788051429e-01
5.430000000000000382e-01 4.601210791553646540e-01
5.440000000000000391e-01 4.591003778845221817e-01
5.450000000000000400e-01 4.580937454533229314e-01
5.460000000000000409e-01 4.571017621452086455e-01
5.470000000000000417e-01 4.561251504505400289e-01
5.480000000000000426e-01 4.551649997073629050e-01
5.490000000000000435e-01 4.542229389530968997e-01
5.500000000000000444e-01 4.533012055126742768e-01
5.510000000000000453e-01 4.524026267099034437e-01
5.520000000000000462e-01 4.515304396069283466e-01
5.530000000000000471e-01 4.506880251227506351e-01
5.540000000000000480e-01 4.498785415497125184e-01
5.550000000000000488e-01 4.491045414628288546e-01
5.560000000000000497e-01 4.483676121943200310e-01
5.570000000000000506e-01 4.476681060442824212e-01
5.580000000000000515e-01 4.470049742862883813e-01
5.590000000000000524e-01 4.463757552866091660e-01
5.600000000000000533e-01 4.457767037960927992e-01
5.610000000000000542e-01 4.452030464232764606e-01
5.620000000000000551e-01 4.446493233691824476e-01
5.630000000000000560e-01 4.441098299956026674e-01
5.640000000000000568e-01 4.435790426916002005e-01
5.650000000000000577e-01 4.430520494002553877e-01
5.660000000000000586e-01 4.425249121989102141e-01
5.670000000000000595e-01 4.419949475752713575e-01
5.680000000000000604e-01 4.414608611596939625e-01
5.690000000000000613e-01 4.409228153494253455e-01
5.700000000000000622e-01 4.403822983788745482e-01
5.710000000000000631e-01 4.398419411338026497e-01
5.720000000000000639e-01 4.393051832398230383e-01
5.730000000000000648e-01 4.387759020157870893e-01
5.740000000000000657e-01 4.382579957037971430e-01
5.750000000000000666e-01 4.377549522074000166e-01
5.760000000000000675e-01 4.372694673408646371e-01
5.769999999999999574e-01 4.368031297334916685e-01
5.779999999999999583e-01 4.363562057821038787e-01
5.789999999999999591e-01 4.359275417509773654e-01
5.799999999999999600e-01 4.355145729163261703e-01
5.809999999999999609e-01 4.351134747773524047e-01
5.819999999999999618e-01 4.347193854316161454e-01
5.829999999999999627e-01 4.343267418127597645e-01
5.839999999999999636e-01 4.339296057434987586e-01
5.849999999999999645e-01 4.335220494370979338e-01
5.859999999999999654e-01 4.330985096181885763e-01
5.869999999999999662e-01 4.326540935577635194e-01
5.879999999999999671e-01 4.321848250144074699e-01
5.889999999999999680e-01 4.316878086217202926e-01
5.899999999999999689e-01 4.311612963633866258e-01
5.909999999999999698e-01 4.306046658597914023e-01
5.919999999999999707e-01 4.300183216754270843e-01
5.929999999999999716e-01 4.294035198668552655e-01
5.939999999999999725e-01 4.287621728575669033e-01
5.949999999999999734e-01 4.280966312323168377e-01
5.959999999999999742e-01 4.274094843508903230e-01
5.969999999999999751e-01 4.267034073773797731e-01
5.979999999999999760e-01 4.259810244856242489e-01
5.989999999999999769e-01 4.252448381189039561e-01
5.999999999999999778e-01 4.244972121760837713e-01
6.009999999999999787e-01 4.237403625771768434e-01
6.019999999999999796e-01 4.229763731817559602e-01
6.029999999999999805e-01 4.222072243226882016e-01
6.039999999999999813e-01 4.214348115061253841e-01
6.049999999999999822e-01 4.206609547572465191e-01
6.059999999999999831e-01 4.198874116833296033e-01
6.069999999999999840e-01 4.191158761650627396e-01
6.079999999999999849e-01 4.183479806370428156e-01
6.089999999999999858e-01 4.175853148302878237e-01
6.099999999999999867e-01 4.168294333573408506e-01
6.109999999999999876e-01 4.160818927807669043e-01
6.119999999999999885e-01 4.153442734114810575e-01
6.129999999999999893e-01 4.146181667523751169e-01
6.139999999999999902e-01 4.139051801128912911e-01
6.149999999999999911e-01 4.132068962934284384e-01
6.159999999999999920e-01 4.125248223229050493e-01
6.169999999999999929e-01 4.118603373492126241e-01
6.179999999999999938e-01 4.112146107930843009e-01
6.189999999999999947e-01 4.105885893111265728e-01
6.199999999999999956e-01 4.099829417050101510e-01
6.209999999999999964e-01 4.093980516053385976e-01
6.219999999999999973e-01 4.088339876458023103e-01
6.229999999999999982e-01 4.082904832313142829e-01
6.239999999999999991e-01 4.077668846270687264e-01
6.250000000000000000e-01 4.072621045472818446e-01
6.260000000000000009e-01 4.067745497601764626e-01
6.270000000000000018e-01 4.063020555806134415e-01
6.280000000000000027e-01 4.058418585493830943e-01
6.290000000000000036e-01 4.053905694473643462e-01
6.300000000000000044e-01 4.049442183816222562e-01
6.310000000000000053e-01 4.044983253469262574e-01
6.320000000000000062e-01 4.040480253580410741e-01
6.330000000000000071e-01 4.035882169969070010e-01
6.340000000000000080e-01 4.031137363463629386e-01
6.350000000000000089e-01 4.026195612386055389e-01
6.360000000000000098e-01 4.021009876794160443e-01
6.370000000000000107e-01 4.015538129347148155e-01
6.380000000000000115e-01 4.009744921112951554e-01
6.390000000000000124e-01 4.003602843266690914e-01
6.400000000000000133e-01 3.997093521234265645e-01
6.410000000000000142e-01 3.990208133247890587e-01
6.420000000000000151e-01 3.982947606673976071e-01
6.430000000000000160e-01 3.975322172159461154e-01
6.440000000000000169e-01 3.967350558452277243e-01
6.450000000000000178e-01 3.959058698841395607e-01
6.460000000000000187e-01 3.950478438114392032e-01
6.470000000000000195e-01 3.941646055776145130e-01
6.480000000000000204e-01 3.932601037631847651e-01
6.490000000000000213e-01 3.923385052059475409e-01
6.500000000000000222e-01 3.914041304028543777e-01
6.510000000000000231e-01 3.904614231198089702e-01
6.520000000000000240e-01 3.895149239115004436e-01
6.530000000000000249e-01 3.885692598569915335e-01
6.540000000000000258e-01 3.876290990966600458e-01
6.550000000000000266e-01 3.866990851281024155e-01
6.560000000000000275e-01 3.857836982669350934e-01
6.570000000000000284e-01 3.848870956052304892e-01
6.580000000000000293e-01 3.840129016458255773e-01
6.590000000000000302e-01 3.831639816372430785e-01
6.600000000000000311e-01 3.823422266165359962e-01
6.610000000000000320e-01 3.815483681378605274e-01
6.620000000000000329e-01 3.807818564757575186e-01
6.630000000000000338e-01 3.800408112076122391e-01
6.640000000000000346e-01 3.793220883486711492e-01
6.650000000000000355e-01 3.786214401851638600e-01
6.660000000000000364e-01 3.779337593545634144e-01
6.670000000000000373e-01 3.772534157766517238e-01
6.680000000000000382e-01 3.765746747725040033e-01
6.690000000000000391e-01 3.758921223271750600e-01
6.700000000000000400e-01 3.752010831390025780e-01
6.710000000000000409e-01 3.744980278412734509e-01
6.720000000000000417e-01 3.737808548807280973e-01
6.730000000000000426e-01 3.730491061573696920e-01
6.740000000000000435e-01 3.723040110438045058e-01
6.750000000000000444e-01 3.715484126845959301e-01
6.760000000000000453e-01 3.707865200320903942e-01
6.770000000000000462e-01 3.700235436715352266e-01
6.780000000000000471e-01 3.692652150586513971e-01
6.790000000000000480e-01 3.685172536253326081e-01
6.800000000000000488e-01 3.677848005692410105e-01
6.810000000000000497e-01 3.670719164067246520e-01
6.820000000000000506e-01 3.663811554068193144e-01
6.830000000000000515e-01 3.657132738201718247e-01
6.840000000000000524e-01 3.650671326755589030e-01
6.850000000000000533e-01 3.644397624797567903e-01
6.860000000000000542e-01 3.638266283290930714e-01
6.870000000000000551e-01 3.632220397709626236e-01
6.880000000000000560e-01 3.626196761604343344e-01
6.890000000000000568e-01 3.620131547660098703e-01
6.900000000000000577e-01 3.613966025055430076e-01
6.910000000000000586e-01 3.607651485141417647e-01
6.920000000000000595e-01 3.601152993969486404e-01
6.930000000000000604e-01 3.594451737418866699e-01
6.940000000000000613e-01 3.587545673421663750e-01
6.950000000000000622e-01 3.580448833182022783e-01
6.960000000000000631e-01 3.573189543050724337e-01
6.970000000000000639e-01 3.565807551761898120e-01
6.980000000000000648e-01 3.558351183307505439e-01
6.990000000000000657e-01 3.550873923626804429e-01
7.000000000000000666e-01 3.543431478275193003e-01
7.010000000000000675e-01 3.536078998987861044e-01
7.020000000000000684e-01 3.528868713288948467e-01
7.030000000000000693e-01 3.521848036207781973e-01
7.039999999999999591e-01 3.515057899405863440e-01
7.049999999999999600e-01 3.508531643398614674e-01
7.059999999999999609e-01 3.502294166943134002e-01
7.069999999999999618e-01 3.496361696125876994e-01
7.079999999999999627e-01 3.490741919851205743e-01
7.089999999999999636e-01 3.485434449436725091e-01
7.099999999999999645e-01 3.480431940454732365e-01
7.109999999999999654e-01 3.475721165017238157e-01
7.119999999999999662e-01 3.471284373840283211e-01
7.129999999999999671e-01 3.467100690648908801e-01
7.139999999999999680e-01 3.463147333007163264e-01
7.149999999999999689e-01 3.459400626414043667e-01
7.159999999999999698e-01 3.455836824637197324e-01
7.169999999999999707e-01 3.452432573462536625e-01
7.179999999999999716e-01 3.449165063594011871e-01
7.189999999999999725e-01 3.446011728964201160e-01
7.199999999999999734e-01 3.442949630459229415e-01
7.209999999999999742e-01 3.439954836819137385e-01
7.219999999999999751e-01 3.437001434609670003e-01
7.229999999999999760e-01 3.434061089036012371e-01
7.239999999999999769e-01 3.431102967343457877e-01
7.249999999999999778e-01 3.428094316807270281e-01
7.259999999999999787e-01 3.425001986402810283e-01
7.269999999999999796e-01 3.421794503580956603e-01
7.279999999999999805e-01 3.418444744270943692e-01
7.289999999999999813e-01 3.414932679270575866e-01
7.299999999999999822e-01 3.411247933620328299e-01
7.309999999999999831e-01 3.407391476882432046e-01
7.319999999999999840e-01 3.403376474817182418e-01
7.329999999999999849e-01 3.399227791262035558e-01
7.339999999999999858e-01 3.394980455095925609e-01
7.349999999999999867e-01 3.390676651265334129e-01
7.359999999999999876e-01 3.386362279250140217e-01
7.369999999999999885e-01 3.382082811787484045e-01
7.379999999999999893e-01 3.377879178576173591e-01
7.389999999999999902e-01 3.373784409695917974e-01
7.399999999999999911e-01 3.369820808601386997e-01
7.409999999999999920e-01 3.365998469914331936e-01
7.419999999999999929e-01 3.362315014931385737e-01
7.429999999999999938e-01 3.358756625546483465e-01
7.439999999999999947e-01 3.355300273704643899e-01
7.449999999999999956e-01 3.351916752824242174e-01
7.459999999999999964e-01 3.348574317120690536e-01
7.469999999999999973e-01 3.345242335944170198e-01
7.479999999999999982e-01 3.341894642748862165e-01
7.489999999999999991e-01 3.338512105131472008e-01
7.500000000000000000e-01 3.335084253187098335e-01
7.510000000000000009e-01 3.331610065151827671e-01
7.520000000000000018e-01 3.328097479221684973e-01
7.530000000000000027e-01 3.324561969029585229e-01
7.540000000000000036e-01 3.321024776070481410e-01
7.550000000000000044e-01 3.317510340242077471e-01
7.560000000000000053e-01 3.314043582155677403e-01
7.570000000000000062e-01 3.310647488324264254e-01
7.580000000000000071e-01 3.307340428566388768e-01
7.590000000000000080e-01 3.304133837468622992e-01
7.600000000000000089e-01 3.301030507624490573e-01
7.610000000000000098e-01 3.298023109697184596e-01
7.620000000000000107e-01 3.295093529112333997e-01
7.630000000000000115e-01 3.292212908400296567e-01
7.640000000000000124e-01 3.289342716282898094e-01
7.650000000000000133e-01 3.286436743060157650e-01
7.660000000000000142e-01 3.283444128635416015e-01
7.670000000000000151e-01 3.280313106505208798e-01
7.680000000000000160e-01 3.276995158915901318e-01
7.690000000000000169e-01 3.273449201924098495e-01
7.700000000000000178e-01 3.269644985964070827e-01
7.710000000000000187e-01 3.265565540672058509e-01
7.720000000000000195e-01 3.261208285511145166e-01
7.730000000000000204e-01 3.256584281746313647e-01
7.740000000000000213e-01 3.251716253466985229e-01
7.750000000000000222e-01 3.246635173243767603e-01
7.760000000000000231e-01 3.241376473522443180e-01
7.770000000000000240e-01 3.235975587439844925e-01
7.780000000000000249e-01 3.230464047526236948e-01
7.790000000000000258e-01 3.224866232845927105e-01
7.800000000000000266e-01 3.219196913656716119e-01
7.810000000000000275e-01 3.213459981545274124e-01
7.820000000000000284e-01 3.207648126447805725e-01
7.830000000000000293e-01 3.201743670619316418e-01
7.840000000000000302e-01 3.195720116524061183e-01
7.850000000000000311e-01 3.189544423142725571e-01
7.860000000000000320e-01 3.183179850787960508e-01
7.870000000000000329e-01 3.176589108680989426e-01
7.880000000000000338e-01 3.169737695822450463e-01
7.890000000000000346e-01 3.162597379318835000e-01
7.900000000000000355e-01 3.155149212042453466e-01
7.910000000000000364e-01 3.147386530809085370e-01
7.920000000000000373e-01 3.139316828492890177e-01
7.930000000000000382e-01 3.130963019489331201e-01
7.940000000000000391e-01 3.122363613714205233e-01
7.950000000000000400e-01 3.113571608568309612e-01
7.960000000000000409e-01 3.104652310029914486e-01
7.970000000000000417e-01 3.095679905424303935e-01
7.980000000000000426e-01 3.086733342056639517e-01
7.990000000000000435e-01 3.077891562094922651e-01
8.000000000000000444e-01 3.069228882712337070e-01
8.010000000000000453e-01 3.060810566525392074e-01
8.020000000000000462e-01 3.052689178561190930e-01
8.030000000000000471e-01 3.044902178197787523e-01
8.040000000000000480e-01 3.037470592019086979e-01
8.050000000000000488e-01 3.030399116744786903e-01
8.060000000000000497e-01 3.023677326829970480e-01
8.070000000000000506e-01 3.017281928937344260e-01
8.080000000000000515e-01 3.011179911341931303e-01
8.090000000000000524e-01 3.005331912314807563e-01
8.100000000000000533e-01 2.999696093619933501e-01
8.110000000000000542e-01 2.994231705716831615e-01
8.120000000000000551e-01 2.988902325582928898e-01
8.130000000000000560e-01 2.983678689951393403e-01
8.140000000000000568e-01 2.978540589713815079e-01
8.150000000000000577e-01 2.973478106438429136e-01
8.160000000000000586e-01 2.968491720808412171e-01
8.170000000000000595e-01 2.963591855762365834e-01
8.180000000000000604e-01 2.958797366677067275e-01
8.190000000000000613e-01 2.954133596954586771e-01
8.200000000000000622e-01 2.949629801090202230e-01
8.210000000000000631e-01 2.945316463947151298e-01
8.220000000000000639e-01 2.941222390584920521e-01
8.230000000000000648e-01 2.937371880017918824e-01
8.240000000000000657e-01 2.933782218600352598e-01
8.250000000000000666e-01 2.930461537295209196e-01
8.260000000000000675e-01 2.927407303594883325e-01
8.270000000000000684e-01 2.924605120261200564e-01
8.280000000000000693e-01 2.922028685396848013e-01
8.290000000000000702e-01 2.919640403108673121e-01
8.300000000000000711e-01 2.917392861000460691e-01
8.310000000000000719e-01 2.915231172796957093e-01
8.320000000000000728e-01 2.913095965492148443e-01
8.329999999999999627e-01 2.910927042006224430e-01
8.339999999999999636e-01 2.908667357916401852e-01
8.349999999999999645e-01 2.906267161670547661e-01
8.359999999999999654e-01 2.903687572302922071e-01
8.369999999999999662e-01 2.900903773297487387e-01
8.379999999999999671e-01 2.897906973782535811e-01
8.389999999999999680e-01 2.894704952540765319e-01
8.399999999999999689e-01 2.891321631692947425e-01
8.409999999999999698e-01 2.887794714298154153e-01
8.419999999999999707e-01 2.884172269010852885e-01
8.429999999999999716e-01 2.880508162989248722e-01
8.439999999999999725e-01 2.876857272845987912e-01
8.449999999999999734e-01 2.873270552857952742e-01
8.459999999999999742e-01 2.869790597813637878e-01
8.469999999999999751e-01 2.866448498308040715e-01
8.479999999999999760e-01 2.863261743455525199e-01
8.489999999999999769e-01 2.860233628827154595e-01
8.499999999999999778e-01 2.857354025781134732e-01
8.509999999999999787e-01 2.854601302187319001e-01
8.519999999999999796e-01 2.851944805811039707e-01
8.529999999999999805e-01 2.849347773756630842e-01
8.539999999999999813e-01 2.846770451396613555e-01
8.549999999999999822e-01 2.844172847919622660e-01
8.559999999999999831e-01 2.841517173044512679e-01
8.569999999999999840e-01 2.838769845451939444e-01
8.579999999999999849e-01 2.835903200154121784e-01
8.589999999999999858e-01 2.832896870674862511e-01
8.599999999999999867e-01 2.829738681836899694e-01
8.609999999999999876e-01 2.826425488760687110e-01
8.619999999999999885e-01 2.822963413060738946e-01
8.629999999999999893e-01 2.819367634828936486e-01
8.639999999999999902e-01 2.815661738820990911e-01
8.649999999999999911e-01 2.811876354766603692e-01
8.659999999999999920e-01 2.808047260237305776e-01
8.669999999999999929e-01 2.804212991634914554e-01
8.679999999999999938e-01 2.800412291460250835e-01
8.689999999999999947e-01 2.796681211760605468e-01
8.699999999999999956e-01 2.793050364236980831e-01
8.709999999999999964e-01 2.789542624153834582e-01
8.719999999999999973e-01 2.786170945285688649e-01
8.729999999999999982e-01 2.782937279412175946e-01
8.739999999999999991e-01 2.779831781999480000e-01
8.750000000000000000e-01 2.776832955279789905e-01
8.760000000000000009e-01 2.773908644445414740e-01
8.770000000000000018e-01 2.771017749671533803e-01
8.780000000000000027e-01 2.768112621159894426e-01
8.790000000000000036e-01 2.765142111549342419e-01
8.800000000000000044e-01 2.762054616705206245e-01
8.810000000000000053e-01 2.758801615560003695e-01
8.820000000000000062e-01 2.755340497272374400e-01
8.830000000000000071e-01 2.751636938206803440e-01
8.840000000000000080e-01 2.747666355077885703e-01
8.850000000000000089e-01 2.743414185843852104e-01
8.860000000000000098e-01 2.738875077688350812e-01
8.870000000000000107e-01 2.734051185322402544e-01
8.880000000000000115e-01 2.728949758411153836e-01
8.890000000000000124e-01 2.723580624095718883e-01
8.900000000000000133e-01 2.717953859802952343e-01
8.910000000000000142e-01 2.712078285842306480e-01
8.920000000000000151e-01 2.705960887258220260e-01
8.930000000000000160e-01 2.699607441563326438e-01
8.940000000000000169e-01 2.693023804179174863e-01
8.950000000000000178e-01 2.686218391259350691e-01
8.960000000000000187e-01 2.679204605867540612e-01
8.970000000000000195e-01 2.672003175815724774e-01
8.980000000000000204e-01 2.664644125807541508e-01
8.990000000000000213e-01 2.657167346347014680e-01
9.000000000000000222e-01 2.649622700233032480e-01
9.010000000000000231e-01 2.642068344812350533e-01
9.020000000000000240e-01 2.634568266149020510e-01
9.030000000000000249e-01 2.627188627569052026e-01
9.040000000000000258e-01 2.619993825038702262e-01
9.050000000000000266e-01 2.613041990133213033e-01
9.060000000000000275e-01 2.606380855060755342e-01
9.070000000000000284e-01 2.600043990605722666e-01
9.080000000000000293e-01 2.594048098168329486e-01
9.090000000000000302e-01 2.588391588785649011e-01
9.100000000000000311e-01 2.583054556268022384e-01
9.110000000000000320e-01 2.578000504150533834e-01
9.120000000000000329e-01 2.573179451533148532e-01
9.130000000000000338e-01 2.568532394372508021e-01
9.140000000000000346e-01 2.563996727413120347e-01
9.150000000000000355e-01 2.559512086908807271e-01
9.160000000000000364e-01 2.555025937936736824e-01
9.170000000000000373e-01 2.550498252594390891e-01
9.180000000000000382e-01 2.545904949247854709e-01
9.190000000000000391e-01 2.541239478714882316e-01
9.200000000000000400e-01 2.536512626768588907e-01
9.210000000000000409e-01 2.531750372743321043e-01
9.220000000000000417e-01 2.526990287269323399e-01
9.230000000000000426e-01 2.522277020326429975e-01
9.240000000000000435e-01 2.517657353844888202e-01
9.250000000000000444e-01 2.513175090892790786e-01
9.260000000000000453e-01 2.508866742392106275e-01
9.270000000000000462e-01 2.504757977082753273e-01
9.280000000000000471e-01 2.500861265344693773e-01
9.290000000000000480e-01 2.497174553191354174e-01
9.300000000000000488e-01 2.493681126773359402e-01
9.310000000000000497e-01 2.490350494889558841e-01
9.320000000000000506e-01 2.487140048371807577e-01
9.330000000000000515e-01 2.483997657959883532e-01
9.340000000000000524e-01 2.480864718966717675e-01
9.350000000000000533e-01 2.477679751719748802e-01
9.360000000000000542e-01 2.474382272700214602e-01
9.370000000000000551e-01 2.470916648423125417e-01
9.380000000000000560e-01 2.467236002422765750e-01
9.390000000000000568e-01 2.463305584012790705e-01
9.400000000000000577e-01 2.459105408494214606e-01
9.410000000000000586e-01 2.454632056857758149e-01
9.420000000000000595e-01 2.449899343806813401e-01
9.430000000000000604e-01 2.444937641049504951e-01
9.440000000000000613e-01 2.439791866637711082e-01
9.450000000000000622e-01 2.434518640113639276e-01
9.460000000000000631e-01 2.429181919104398679e-01
9.470000000000000639e-01 2.423848316780841672e-01
9.480000000000000648e-01 2.418582140752452148e-01
9.490000000000000657e-01 2.413440559066407087e-01
9.500000000000000666e-01 2.408469527017635115e-01
9.510000000000000675e-01 2.403700802297955852e-01
9.520000000000000684e-01 2.399150320091046618e-01
9.530000000000000693e-01 2.394817724284975247e-01
9.540000000000000702e-01 2.390687887100434728e-01
9.550000000000000711e-01 2.386733319984498114e-01
9.560000000000000719e-01 2.382917748699708849e-01
9.570000000000000728e-01 2.379199993742486252e-01
9.580000000000000737e-01 2.375537964768306143e-01
9.590000000000000746e-01 2.371892354758745880e-01
9.599999999999999645e-01 2.368229724578355955e-01
9.609999999999999654e-01 2.364524644109806117e-01
9.619999999999999662e-01 2.360761254528331854e-01
9.629999999999999671e-01 2.356933751182606895e-01
9.639999999999999680e-01 2.353046653743723904e-01
9.649999999999999689e-01 2.349114293949742804e-01
9.659999999999999698e-01 2.345160130710859936e-01
9.669999999999999707e-01 2.341216040314611779e-01
9.679999999999999716e-01 2.337320978148947348e-01
9.689999999999999725e-01 2.333519742518724294e-01
9.699999999999999734e-01 2.329861359712827595e-01
9.709999999999999742e-01 2.326396819146726858e-01
9.719999999999999751e-01 2.323176909011666069e-01
9.729999999999999760e-01 2.320249375467920705e-01
9.739999999999999769e-01 2.317655964787394551e-01
9.749999999999999778e-01 2.315429878021286747e-01
9.759999999999999787e-01 2.313593143411509234e-01
9.769999999999999796e-01 2.312154701308758720e-01
9.779999999999999805e-01 2.311109339323130507e-01
9.789999999999999813e-01 2.310437562324104965e-01
9.799999999999999822e-01 2.310106369172017227e-01
9.809999999999999831e-01 2.310071251335972242e-01
9.819999999999999840e-01 2.310278856810427661e-01
9.829999999999999849e-01 2.310670352106369840e-01
9.839999999999999858e-01 2.311185129634409363e-01
9.849999999999999867e-01 2.311764501774449809e-01
9.859999999999999876e-01 2.312355139074352972e-01
9.869999999999999885e-01 2.312911818627459426e-01
9.879999999999999893e-01 2.313399650453863698e-01
9.889999999999999902e-01 2.313795120603541200e-01
9.899999999999999911e-01 2.314086289042866229e-01
9.909999999999999920e-01 2.314272077271130323e-01
9.919999999999999929e-01 2.314360593819062006e-01
9.929999999999999938e-01 2.314366916641971417e-01
9.939999999999999947e-01 2.314310581167793868e-01
9.949999999999999956e-01 2.314212926173962737e-01
9.959999999999999964e-01 2.314094335834962768e-01
9.969999999999999973e-01 2.313972160462406114e-01
9.979999999999999982e-01 2.313858877331883279e-01
9.989999999999999991e-01 2.313761100577056418e-01
1.000000000000000000e+00 2.313678963865024030e-01
1.001000000000000112e+00 2.313606068627111489e-01
1.002000000000000002e+00 2.313530022122939067e-01
1.003000000000000114e+00 2.313433336889635927e-01
1.004000000000000004e+00 2.313294232789619431e-01
1.005000000000000115e+00 2.313087799865517769e-01
1.006000000000000005e+00 2.312787196276979151e-01
1.007000000000000117e+00 2.312364825725173323e-01
1.008000000000000007e+00 2.311793740131154740e-01
1.009000000000000119e+00 2.311049124958549084e-01
1.010000000000000009e+00 2.310109668392193727e-01
1.011000000000000121e+00 2.308959437548332438e-01
1.012000000000000011e+00 2.307589225706783154e-01
1.013000000000000123e+00 2.305998003633337456e-01
1.014000000000000012e+00 2.304193760170935579e-01
1.015000000000000124e+00 2.302193856244868220e-01
1.016000000000000014e+00 2.300024629707681234e-01
1.017000000000000126e+00 2.297719962409570660e-01
1.018000000000000016e+00 2.295319301114211452e-01
1.019000000000000128e+00 2.292864780725868135e-01
1.020000000000000018e+00 2.290397875293401220e-01
1.021000000000000130e+00 2.287955967190982987e-01
1.022000000000000020e+00 2.285569190578272125e-01
1.023000000000000131e+00 2.283257992182916030e-01
1.024000000000000021e+00 2.281031549583021345e-01
1.024999999999999911e+00 2.278887476266687473e-01
1.026000000000000023e+00 2.276812925114084507e-01
1.026999999999999913e+00 2.274786478243900345e-01
1.028000000000000025e+00 2.272780982006457062e-01
1.028999999999999915e+00 2.270766927262121704e-01
1.030000000000000027e+00 2.268715813638641221e-01
1.030999999999999917e+00 2.266602955027944566e-01
1.032000000000000028e+00 2.264409550717324249e-01
1.032999999999999918e+00 2.262123611735566420e-01
1.034000000000000030e+00 2.259739831917748631e-01
1.034999999999999920e+00 2.257258336610039051e-01
1.036000000000000032e+00 2.254682611045440710e-01
1.036999999999999922e+00 2.252017002811433632e-01
1.038000000000000034e+00 2.249263905945626529e-01
1.038999999999999924e+00 2.246421095798166456e-01
1.040000000000000036e+00 2.243479663220101783e-01
1.040999999999999925e+00 2.240422875993191010e-01
1.042000000000000037e+00 2.237225749274099618e-01
1.042999999999999927e+00 2.233855668036689723e-01
1.044000000000000039e+00 2.230274050137473485e-01
1.044999999999999929e+00 2.226438649674750692e-01
1.046000000000000041e+00 2.222306720581109230e-01
1.046999999999999931e+00 2.217838317511907076e-01
1.048000000000000043e+00 2.212999847155804611e-01
1.048999999999999932e+00 2.207766897760780334e-01
1.050000000000000044e+00 2.202126566587720990e-01
1.050999999999999934e+00 2.196078936217946143e-01
1.052000000000000046e+00 2.189637223985565484e-01
1.052999999999999936e+00 2.182827175514571727e-01
1.054000000000000048e+00 2.175684752712243597e-01
1.054999999999999938e+00 2.168253709431278153e-01
1.056000000000000050e+00 2.160581856953371349e-01
1.056999999999999940e+00 2.152717462744699328e-01
1.058000000000000052e+00 2.144705561562322838e-01
1.058999999999999941e+00 2.136584676744358036e-01
1.060000000000000053e+00 2.128384340466991931e-01
1.060999999999999943e+00 2.120123513396158510e-01
1.062000000000000055e+00 2.111810439001712558e-01
1.062999999999999945e+00 2.103443635273533341e-01
1.064000000000000057e+00 2.095014072254398063e-01
1.064999999999999947e+00 2.086508316837024368e-01
1.066000000000000059e+00 2.077912251332096338e-01
1.066999999999999948e+00 2.069215062932479865e-01
1.068000000000000060e+00 2.060412949102419233e-01
1.068999999999999950e+00 2.051512252554885118e-01
1.070000000000000062e+00 2.042531858825263336e-01
1.070999999999999952e+00 2.033504388831449405e-01
1.072000000000000064e+00 2.024476370681723425e-01
1.072999999999999954e+00 2.015507027711717358e-01
1.074000000000000066e+00 2.006665656067944670e-01
1.074999999999999956e+00 1.998027977158209623e-01
1.076000000000000068e+00 1.989671388512961603e-01
1.076999999999999957e+00 1.981669642717507895e-01
1.078000000000000069e+00 1.974086826897322733e-01
1.078999999999999959e+00 1.966972174549345420e-01
1.080000000000000071e+00 1.960355309246083200e-01
1.080999999999999961e+00 1.954243185356352441e-01
1.082000000000000073e+00 1.948618910484090916e-01
1.082999999999999963e+00 1.943442743425542463e-01
1.084000000000000075e+00 1.938655365206274350e-01
1.084999999999999964e+00 1.934183040820975641e-01
1.086000000000000076e+00 1.929944043066342263e-01
1.086999999999999966e+00 1.925855743856021429e-01
1.088000000000000078e+00 1.921841930847809354e-01
1.088999999999999968e+00 1.917838921615036274e-01
1.090000000000000080e+00 1.913800399537894381e-01
1.090999999999999970e+00 1.909700488650486749e-01
1.092000000000000082e+00 1.905534873270213758e-01
1.092999999999999972e+00 1.901320349183904246e-01
1.094000000000000083e+00 1.897092271856387902e-01
1.094999999999999973e+00 1.892901360580562520e-01
1.096000000000000085e+00 1.888809371139861248e-01
1.096999999999999975e+00 1.884884487337877834e-01
1.098000000000000087e+00 1.881196594772656661e-01
1.098999999999999977e+00 1.877812913051903343e-01
1.100000000000000089e+00 1.874793557474734307e-01
1.100999999999999979e+00 1.872188162445456716e-01
1.102000000000000091e+00 1.870032945687294668e-01
1.102999999999999980e+00 1.868348617473082340e-01
1.104000000000000092e+00 1.867139509097846262e-01
1.104999999999999982e+00 1.866393910007095869e-01
1.106000000000000094e+00 1.866085511979215794e-01
1.106999999999999984e+00 1.866176517739501217e-01
1.108000000000000096e+00 1.866621568993794555e-01
1.108999999999999986e+00 1.867372392457511965e-01
1.110000000000000098e+00 1.868382377646431169e-01
1.110999999999999988e+00 1.869610854964672830e-01
1.112000000000000099e+00 1.871026010520913940e-01
1.112999999999999989e+00 1.872606710429977617e-01
1.114000000000000101e+00 1.874342174506937464e-01
1.114999999999999991e+00 1.876230095691385491e-01
1.116000000000000103e+00 1.878273532795672884e-01
1.116999999999999993e+00 1.880476923109608012e-01
1.118000000000000105e+00 1.882841865419979110e-01
1.118999999999999995e+00 1.885363097308276059e-01
1.120000000000000107e+00 1.888025423641790934e-01
1.120999999999999996e+00 1.890801594730013302e-01
1.122000000000000108e+00 1.893651689469628696e-01
1.122999999999999998e+00 1.896523737479384741e-01
1.124000000000000110e+00 1.899355780902901580e-01
1.125000000000000000e+00 1.902078887904164739e-01
1.126000000000000112e+00 1.904620852438296819e-01
1.127000000000000002e+00 1.906910342754974952e-01
1.128000000000000114e+00 1.908881105901035213e-01
1.129000000000000004e+00 1.910475706131228857e-01
1.130000000000000115e+00 1.911648679123225114e-01
1.131000000000000005e+00 1.912368753168718627e-01
1.132000000000000117e+00 1.912620153294487535e-01
1.133000000000000007e+00 1.912402634605447349e-01
1.134000000000000119e+00 1.911730839532011228e-01
1.135000000000000009e+00 1.910632495969867839e-01
1.136000000000000121e+00 1.909146253847526231e-01
1.137000000000000011e+00 1.907319140259791934e-01
1.138000000000000123e+00 1.905203858336320943e-01
1.139000000000000012e+00 1.902856156793178988e-01
1.140000000000000124e+00 1.900332773314190316e-01
1.141000000000000014e+00 1.897689454568826928e-01
1.142000000000000126e+00 1.894979490296066493e-01
1.143000000000000016e+00 1.892252728682649043e-01
1.144000000000000128e+00 1.889554920750134426e-01
1.145000000000000018e+00 1.886927381657380054e-01
1.146000000000000130e+00 1.884406888070627173e-01
1.147000000000000020e+00 1.882025557804493654e-01
1.148000000000000131e+00 1.879811020490685658e-01
1.149000000000000021e+00 1.877786254906354535e-01
1.150000000000000133e+00 1.875969313545155781e-01
1.151000000000000023e+00 1.874372684031957725e-01
1.152000000000000135e+00 1.873002580752752277e-01
1.153000000000000025e+00 1.871857844157929496e-01
1.153999999999999915e+00 1.870928899506918708e-01
1.155000000000000027e+00 1.870196850213600714e-01
1.155999999999999917e+00 1.869632994401116410e-01
1.157000000000000028e+00 1.869199166264548240e-01
1.157999999999999918e+00 1.868848359917716917e-01
1.159000000000000030e+00 1.868526331598978074e-01
1.159999999999999920e+00 1.868174057662512488e-01
1.161000000000000032e+00 1.867730618401073905e-01
1.161999999999999922e+00 1.867136131341377847e-01
1.163000000000000034e+00 1.866335084134244648e-01
1.163999999999999924e+00 1.865279205004527208e-01
1.165000000000000036e+00 1.863929823048978973e-01
1.165999999999999925e+00 1.862259439630054025e-01
1.167000000000000037e+00 1.860252495796779204e-01
1.167999999999999927e+00 1.857905214714451470e-01
1.169000000000000039e+00 1.855224686973048764e-01
1.169999999999999929e+00 1.852227210551549430e-01
1.171000000000000041e+00 1.848936378901225586e-01
1.171999999999999931e+00 1.845380806297922671e-01
1.173000000000000043e+00 1.841591974334156612e-01
1.173999999999999932e+00 1.837602436245398541e-01
1.175000000000000044e+00 1.833444384857783882e-01
1.175999999999999934e+00 1.829148626010323742e-01
1.177000000000000046e+00 1.824744124132695877e-01
1.177999999999999936e+00 1.820258016734286888e-01
1.179000000000000048e+00 1.815715757919767470e-01
1.179999999999999938e+00 1.811141507597682776e-01
1.181000000000000050e+00 1.806558429985127834e-01
1.181999999999999940e+00 1.801988869682096539e-01
1.183000000000000052e+00 1.797454434770978382e-01
1.183999999999999941e+00 1.792975991120983881e-01
1.185000000000000053e+00 1.788573608356706368e-01
1.185999999999999943e+00 1.784266316210396663e-01
1.187000000000000055e+00 1.780072170800930942e-01
1.187999999999999945e+00 1.776008252326583547e-01
1.189000000000000057e+00 1.772090841368246794e-01
1.189999999999999947e+00 1.768335581312229787e-01
1.191000000000000059e+00 1.764758057562011151e-01
1.191999999999999948e+00 1.761373994759344586e-01
1.193000000000000060e+00 1.758199756610965281e-01
1.193999999999999950e+00 1.755252455495911468e-01
1.195000000000000062e+00 1.752549978795575614e-01
1.195999999999999952e+00 1.750110721645006251e-01
1.197000000000000064e+00 1.747952809256597129e-01
1.197999999999999954e+00 1.746092918345050482e-01
1.199000000000000066e+00 1.744544714005407116e-01
1.199999999999999956e+00 1.743316897059135062e-01
1.201000000000000068e+00 1.742411037724819478e-01
1.201999999999999957e+00 1.741819660927461932e-01
1.203000000000000069e+00 1.741524381495761220e-01
1.203999999999999959e+00 1.741494841255408210e-01
1.205000000000000071e+00 1.741688565039269943e-01
1.205999999999999961e+00 1.742051568449679289e-01
1.207000000000000073e+00 1.742520182091035763e-01
1.207999999999999963e+00 1.743023612506122144e-01
1.209000000000000075e+00 1.743487523838610775e-01
1.209999999999999964e+00 1.743837965881623320e-01
1.211000000000000076e+00 1.744005528193899313e-01
1.211999999999999966e+00 1.743929561032304121e-01
1.213000000000000078e+00 1.743561740738513721e-01
1.213999999999999968e+00 1.742869316589080175e-01
1.215000000000000080e+00 1.741837044233795484e-01
1.215999999999999970e+00 1.740468429732587585e-01
1.217000000000000082e+00 1.738785622846793777e-01
1.217999999999999972e+00 1.736828171801851894e-01
1.219000000000000083e+00 1.734650737600180181e-01
1.219999999999999973e+00 1.732319882431012925e-01
1.221000000000000085e+00 1.729910121348527952e-01
1.221999999999999975e+00 1.727499695583465944e-01
1.223000000000000087e+00 1.725165819539874190e-01
1.223999999999999977e+00 1.722980190544498025e-01
1.225000000000000089e+00 1.721004546355467957e-01
1.225999999999999979e+00 1.719286995078919411e-01
1.227000000000000091e+00 1.717859127006161057e-01
1.227999999999999980e+00 1.716734278437988259e-01
1.229000000000000092e+00 1.715906928784063923e-01
1.229999999999999982e+00 1.715353563739512865e-01
1.231000000000000094e+00 1.715034841858553150e-01
1.231999999999999984e+00 1.714898644761443658e-01
1.233000000000000096e+00 1.714884068314276866e-01
1.233999999999999986e+00 1.714925716272300837e-01
1.235000000000000098e+00 1.714957938826309480e-01
1.235999999999999988e+00 1.714918959392770226e-01
1.237000000000000099e+00 1.714754062339764462e-01
1.237999999999999989e+00 1.714418395176589838e-01
1.239000000000000101e+00 1.713878905729571966e-01
1.239999999999999991e+00 1.713115364071581825e-01
1.241000000000000103e+00 1.712120700369232362e-01
1.241999999999999993e+00 1.710900647564420618e-01
1.243000000000000105e+00 1.709472413339107044e-01
1.243999999999999995e+00 1.707862926443773077e-01
1.245000000000000107e+00 1.706106370206008915e-01
1.245999999999999996e+00 1.704241300145175886e-01
1.247000000000000108e+00 1.702307561823701854e-01
1.247999999999999998e+00 1.700343319843606316e-01
1.249000000000000110e+00 1.698382337642236339e-01
1.250000000000000000e+00 1.696451712074963925e-01
1.251000000000000112e+00 1.694569994903505350e-01
1.252000000000000002e+00 1.692746018123133245e-01
1.253000000000000114e+00 1.690978096362275862e-01
1.254000000000000004e+00 1.689253838200596436e-01
1.255000000000000115e+00 1.687550385338290604e-01
1.256000000000000005e+00 1.685835016663850550e-01
1.257000000000000117e+00 1.684066312793066900e-01
1.258000000000000007e+00 1.682195792380745680e-01
1.259000000000000119e+00 1.680169888804507461e-01
1.260000000000000009e+00 1.677932607716049740e-01
1.261000000000000121e+00 1.675428572761707702e-01
1.262000000000000011e+00 1.672606198702667746e-01
1.263000000000000123e+00 1.669421062358624197e-01
1.264000000000000012e+00 1.665838973379996923e-01
1.265000000000000124e+00 1.661838664090422024e-01
1.266000000000000014e+00 1.657413962194269619e-01
1.267000000000000126e+00 1.652574740156472211e-01
1.268000000000000016e+00 1.647347126856343602e-01
1.269000000000000128e+00 1.641772533041667981e-01
1.270000000000000018e+00 1.635905789679276690e-01
1.271000000000000130e+00 1.629812168118307258e-01
1.272000000000000020e+00 1.623563958894863879e-01
1.273000000000000131e+00 1.617236625526036753e-01
1.274000000000000021e+00 1.610904948246877910e-01
1.275000000000000133e+00 1.604639578557934820e-01
1.276000000000000023e+00 1.598504095848631013e-01
1.277000000000000135e+00 1.592553002975208298e-01
1.278000000000000025e+00 1.586830459404391380e-01
1.279000000000000137e+00 1.581369902904349867e-01
1.280000000000000027e+00 1.576194293975490546e-01
1.280999999999999917e+00 1.571316910642049924e-01
1.282000000000000028e+00 1.566742454899953674e-01
1.282999999999999918e+00 1.562468129891390889e-01
1.284000000000000030e+00 1.558484795905256959e-01
1.284999999999999920e+00 1.554778020490870383e-01
1.286000000000000032e+00 1.551328989580500750e-01
1.286999999999999922e+00 1.548115100878164896e-01
1.288000000000000034e+00 1.545110633715945092e-01
1.288999999999999924e+00 1.542287421727212282e-01
1.290000000000000036e+00 1.539615419271557484e-01
1.290999999999999925e+00 1.537063562527487548e-01
1.292000000000000037e+00 1.534600859045279209e-01
1.292999999999999927e+00 1.532197568912255226e-01
1.294000000000000039e+00 1.529826736289401912e-01
1.294999999999999929e+00 1.527465856729674498e-01
1.296000000000000041e+00 1.525098613990320540e-01
1.296999999999999931e+00 1.522716515146046723e-01
1.298000000000000043e+00 1.520320276258341763e-01
1.298999999999999932e+00 1.517920526673865456e-01
1.300000000000000044e+00 1.515537669624367756e-01
1.300999999999999934e+00 1.513200987261880404e-01
1.302000000000000046e+00 1.510946609406497443e-01
1.302999999999999936e+00 1.508814415841975842e-01
1.304000000000000048e+00 1.506844536252285593e-01
1.304999999999999938e+00 1.505073191419280809e-01
1.306000000000000050e+00 1.503528709128517937e-01
1.306999999999999940e+00 1.502228361718268013e-01
1.308000000000000052e+00 1.501175999601294386e-01
1.308999999999999941e+00 1.500361163131369024e-01
1.310000000000000053e+00 1.499759903241585646e-01
1.310999999999999943e+00 1.499336888016570835e-01
1.312000000000000055e+00 1.499048698630480458e-01
1.312999999999999945e+00 1.498847863927862956e-01
1.314000000000000057e+00 1.498687321125689587e-01
1.314999999999999947e+00 1.498524398451736850e-01
1.316000000000000059e+00 1.498324051271502644e-01
1.316999999999999948e+00 1.498061425641094291e-01
1.318000000000000060e+00 1.497722931638849064e-01
1.318999999999999950e+00 1.497306368099467488e-01
1.320000000000000062e+00 1.496820208212516490e-01
1.320999999999999952e+00 1.496282006133244913e-01
1.322000000000000064e+00 1.495716464945636426e-01
1.322999999999999954e+00 1.495152939694499028e-01
1.324000000000000066e+00 1.494622975275444188e-01
1.324999999999999956e+00 1.494157554768395513e-01
1.326000000000000068e+00 1.493784403586218001e-01
1.326999999999999957e+00 1.493525424507863297e-01
1.328000000000000069e+00 1.493394335529905637e-01
1.328999999999999959e+00 1.493394951024869799e-01
1.330000000000000071e+00 1.493519994243241444e-01
1.330999999999999961e+00 1.493750693416699415e-01
1.332000000000000073e+00 1.494057372324277821e-01
1.332999999999999963e+00 1.494400985833325701e-01
1.334000000000000075e+00 1.494735442837551442e-01
1.334999999999999964e+00 1.495010480289279964e-01
1.336000000000000076e+00 1.495175143817443764e-01
1.336999999999999966e+00 1.495181311189504869e-01
1.338000000000000078e+00 1.494987161669085463e-01
1.338999999999999968e+00 1.494560051781782251e-01
1.340000000000000080e+00 1.493878673927777623e-01
1.340999999999999970e+00 1.492934163743306342e-01
1.342000000000000082e+00 1.491730439693094712e-01
1.342999999999999972e+00 1.490283453242076672e-01
1.344000000000000083e+00 1.488619480953299601e-01
1.344999999999999973e+00 1.486772966634702653e-01
1.346000000000000085e+00 1.484783779644184287e-01
1.346999999999999975e+00 1.482694285166043791e-01
1.348000000000000087e+00 1.480546428472481746e-01
1.348999999999999977e+00 1.478378778233865598e-01
1.350000000000000089e+00 1.476224006914081122e-01
1.350999999999999979e+00 1.474106488205036702e-01
1.352000000000000091e+00 1.472040550737954145e-01
1.352999999999999980e+00 1.470029114129331183e-01
1.354000000000000092e+00 1.468063051257130769e-01
1.354999999999999982e+00 1.466121591330685758e-01
1.356000000000000094e+00 1.464173367086458732e-01
1.356999999999999984e+00 1.462178640945964170e-01
1.358000000000000096e+00 1.460092170043315041e-01
1.358999999999999986e+00 1.457866866259541483e-01
1.360000000000000098e+00 1.455457821911296801e-01
1.360999999999999988e+00 1.452826311676386761e-01
1.362000000000000099e+00 1.449943544311849408e-01
1.362999999999999989e+00 1.446793903803094972e-01
1.364000000000000101e+00 1.443377245551217825e-01
1.364999999999999991e+00 1.439710003853549858e-01
1.366000000000000103e+00 1.435825294501004712e-01
1.366999999999999993e+00 1.431771615481691184e-01
1.368000000000000105e+00 1.427610467589102428e-01
1.368999999999999995e+00 1.423412812511477554e-01
1.370000000000000107e+00 1.419254761306055768e-01
1.370999999999999996e+00 1.415212882942266659e-01
1.372000000000000108e+00 1.411359136131946912e-01
1.372999999999999998e+00 1.407756008121305025e-01
1.374000000000000110e+00 1.404452503314366774e-01
1.375000000000000000e+00 1.401480897052388708e-01
1.376000000000000112e+00 1.398854765282529500e-01
1.377000000000000002e+00 1.396568178080040412e-01
1.378000000000000114e+00 1.394596246052237365e-01
1.379000000000000004e+00 1.392897005456222859e-01
1.380000000000000115e+00 1.391413930089313022e-01
1.381000000000000005e+00 1.390079173504487065e-01
1.382000000000000117e+00 1.388817268796071480e-01
1.383000000000000007e+00 1.387549032332281995e-01
1.384000000000000119e+00 1.386195698151317379e-01
1.385000000000000009e+00 1.384682801504796834e-01
1.386000000000000121e+00 1.382944084678867924e-01
1.387000000000000011e+00 1.380925065247254058e-01
1.388000000000000123e+00 1.378585970933709492e-01
1.389000000000000012e+00 1.375903848761699244e-01
1.390000000000000124e+00 1.372874024899840006e-01
1.391000000000000014e+00 1.369510016237424632e-01
1.392000000000000126e+00 1.365842667860661663e-01
1.393000000000000016e+00 1.361917995736360021e-01
1.394000000000000128e+00 1.357794242347975522e-01
1.395000000000000018e+00 1.353538427190713322e-01
1.396000000000000130e+00 1.349222312216156738e-01
1.397000000000000020e+00 1.344918426495635422e-01
1.398000000000000131e+00 1.340696233703160822e-01
1.399000000000000021e+00 1.336618547604539464e-01
1.400000000000000133e+00 1.332738383992996822e-01
1.401000000000000023e+00 1.329096560491448697e-01
1.402000000000000135e+00 1.325719900953454267e-01
1.403000000000000025e+00 1.322620199079949932e-01
1.404000000000000137e+00 1.319794512083094229e-01
1.405000000000000027e+00 1.317226015412561735e-01
1.406000000000000139e+00 1.314886311291632026e-01
1.407000000000000028e+00 1.312738427511743189e-01
1.407999999999999918e+00 1.310740663009698492e-01
1.409000000000000030e+00 1.308850446002553514e-01
1.409999999999999920e+00 1.307028290189286568e-01
1.411000000000000032e+00 1.305240906756309771e-01
1.411999999999999922e+00 1.303463768164058734e-01
1.413000000000000034e+00 1.301682319622450845e-01
1.413999999999999924e+00 1.299892262410028421e-01
1.415000000000000036e+00 1.298098810827257865e-01
1.415999999999999925e+00 1.296315231001543278e-01
1.417000000000000037e+00 1.294560992324391424e-01
1.417999999999999927e+00 1.292859824330407914e-01
1.419000000000000039e+00 1.291237760883289787e-01
1.419999999999999929e+00 1.289721213730875837e-01
1.421000000000000041e+00 1.288335459138953698e-01
1.421999999999999931e+00 1.287103036744781936e-01
1.423000000000000043e+00 1.286042163923412363e-01
1.423999999999999932e+00 1.285165449899726142e-01
1.425000000000000044e+00 1.284478509763321841e-01
1.425999999999999934e+00 1.283978837274895590e-01
1.427000000000000046e+00 1.283654884553067643e-01
1.427999999999999936e+00 1.283485939312027369e-01
1.429000000000000048e+00 1.283442415040421114e-01
1.429999999999999938e+00 1.283487166147626035e-01
1.431000000000000050e+00 1.283577382570540715e-01
1.431999999999999940e+00 1.283667488939143619e-01
1.433000000000000052e+00 1.283712123946975647e-01
1.433999999999999941e+00 1.283669438832873988e-01
1.435000000000000053e+00 1.283504205145996058e-01
1.435999999999999943e+00 1.283190383947761803e-01
1.437000000000000055e+00 1.282712691494639068e-01
1.437999999999999945e+00 1.282067327300767945e-01
1.439000000000000057e+00 1.281261418697648979e-01
1.439999999999999947e+00 1.280311694606412476e-01
1.441000000000000059e+00 1.279241836310688885e-01
1.441999999999999948e+00 1.278079544410269386e-01
1.443000000000000060e+00 1.276853051648402515e-01
1.443999999999999950e+00 1.275587623528691983e-01
1.445000000000000062e+00 1.274302955317024588e-01
1.445999999999999952e+00 1.273011038722682564e-01
1.447000000000000064e+00 1.271714951557929019e-01
1.447999999999999954e+00 1.270409026098903993e-01
1.449000000000000066e+00 1.269079794651120641e-01
1.449999999999999956e+00 1.267707877747225875e-01
1.451000000000000068e+00 1.266270470426151540e-01
1.451999999999999957e+00 1.264743996341747834e-01
1.453000000000000069e+00 1.263106775560697004e-01
1.453999999999999959e+00 1.261341257172389485e-01
1.455000000000000071e+00 1.259435855602819010e-01
1.455999999999999961e+00 1.257386045715663259e-01
1.457000000000000073e+00 1.255194743888789488e-01
1.457999999999999963e+00 1.252871870422442024e-01
1.459000000000000075e+00 1.250433411379011372e-01
1.459999999999999964e+00 1.247899909532384360e-01
1.461000000000000076e+00 1.245294616571494400e-01
1.461999999999999966e+00 1.242641750598459938e-01
1.463000000000000078e+00 1.239964843106349524e-01
1.463999999999999968e+00 1.237285450911971563e-01
1.465000000000000080e+00 1.234622455426527959e-01
1.465999999999999970e+00 1.231991862223345419e-01
1.467000000000000082e+00 1.229407135552249286e-01
1.467999999999999972e+00 1.226879676444815603e-01
1.469000000000000083e+00 1.224419722424426454e-01
1.469999999999999973e+00 1.222037088786388920e-01
1.471000000000000085e+00 1.219741782222485138e-01
1.471999999999999975e+00 1.217544513270268081e-01
1.473000000000000087e+00 1.215456851040874753e-01
1.473999999999999977e+00 1.213490968908380319e-01
1.475000000000000089e+00 1.211659267254189543e-01
1.475999999999999979e+00 1.209973736823019702e-01
1.477000000000000091e+00 1.208445223393952855e-01
1.477999999999999980e+00 1.207082377487305180e-01
1.479000000000000092e+00 1.205891083701871869e-01
1.479999999999999982e+00 1.204874027933243996e-01
1.481000000000000094e+00 1.204030759443523169e-01
1.481999999999999984e+00 1.203358417308356687e-01
1.483000000000000096e+00 1.202853092976662319e-01
1.483999999999999986e+00 1.202511635194752210e-01
1.485000000000000098e+00 1.202333468182724407e-01
1.485999999999999988e+00 1.202322400457972729e-01
1.487000000000000099e+00 1.202487849124053432e-01
1.487999999999999989e+00 1.202844816637341080e-01
1.489000000000000101e+00 1.203412963798119184e-01
1.489999999999999991e+00 1.204214379140294833e-01
1.491000000000000103e+00 1.205270664379515938e-01
1.491999999999999993e+00 1.206599396679176595e-01
1.493000000000000105e+00 1.208210565311646778e-01
1.493999999999999995e+00 1.210103421839748838e-01
1.495000000000000107e+00 1.212264297376819816e-01
1.495999999999999996e+00 1.214665456936098176e-01
1.497000000000000108e+00 1.217265438786068465e-01
1.497999999999999998e+00 1.220010362640378820e-01
1.499000000000000110e+00 1.222836900697768653e-01
1.500000000000000000e+00 1.225675786999115002e-01
1.501000000000000112e+00 1.228456041468715121e-01
1.502000000000000002e+00 1.231109538803907694e-01
1.503000000000000114e+00 1.233575016740325464e-01
1.504000000000000004e+00 1.235801981634161856e-01
1.505000000000000115e+00 1.237753396395980809e-01
1.506000000000000005e+00 1.239407366514894970e-01
1.507000000000000117e+00 1.240757525569777808e-01
1.508000000000000007e+00 1.241812286039173374e-01
1.509000000000000119e+00 1.242592767357042771e-01
1.510000000000000009e+00 1.243129981080037527e-01
1.511000000000000121e+00 1.243461409334103707e-01
1.512000000000000011e+00 1.243627236757575139e-01
1.513000000000000123e+00 1.243666937166537367e-01
1.514000000000000012e+00 1.243616059774569627e-01
1.515000000000000124e+00 1.243503893939707783e-01
1.516000000000000014e+00 1.243351916338892860e-01
1.517000000000000126e+00 1.243173066384620495e-01
1.518000000000000016e+00 1.242971691965976816e-01
1.519000000000000128e+00 1.242744445761323896e-01
1.520000000000000018e+00 1.242481341813313211e-01
1.521000000000000130e+00 1.242167753615031484e-01
1.522000000000000020e+00 1.241786294072052960e-01
1.523000000000000131e+00 1.241319194783386398e-01
1.524000000000000021e+00 1.240750656681744724e-01
1.525000000000000133e+00 1.240069155180869992e-01
1.526000000000000023e+00 1.239269451512133580e-01
1.527000000000000135e+00 1.238354153857519069e-01
1.528000000000000025e+00 1.237334301476419596e-01
1.529000000000000137e+00 1.236229381960107093e-01
1.530000000000000027e+00 1.235066108340483193e-01
1.531000000000000139e+00 1.233876447237866325e-01
1.532000000000000028e+00 1.232694914773006800e-01
1.533000000000000140e+00 1.231555613467409938e-01
1.534000000000000030e+00 1.230489000208062206e-01
1.535000000000000142e+00 1.229519242334385087e-01
1.536000000000000032e+00 1.228662195051050537e-01
1.536999999999999922e+00 1.227924092477578472e-01
1.538000000000000034e+00 1.227301083781502378e-01
1.538999999999999924e+00 1.226779888590366074e-01
1.540000000000000036e+00 1.226338880165073475e-01
1.540999999999999925e+00 1.225949748650217164e-01
1.542000000000000037e+00 1.225579365808695531e-01
1.542999999999999927e+00 1.225191694227939776e-01
1.544000000000000039e+00 1.224749521036912203e-01
1.544999999999999929e+00 1.224215865776682594e-01
1.546000000000000041e+00 1.223555172436298077e-01
1.546999999999999931e+00 1.222734216331039236e-01
1.548000000000000043e+00 1.221722946658766740e-01
1.548999999999999932e+00 1.220495281613926952e-01
1.550000000000000044e+00 1.219029695327341900e-01
1.550999999999999934e+00 1.217310138740328868e-01
1.552000000000000046e+00 1.215326966003241332e-01
1.552999999999999936e+00 1.213077608803580371e-01
1.554000000000000048e+00 1.210567291209340979e-01
1.554999999999999938e+00 1.207809334457421030e-01
1.556000000000000050e+00 1.204825096790104882e-01
1.556999999999999940e+00 1.201643536087796671e-01
1.558000000000000052e+00 1.198299999419425027e-01
1.558999999999999941e+00 1.194834638218773559e-01
1.560000000000000053e+00 1.191290297779060287e-01
1.560999999999999943e+00 1.187710131406309877e-01
1.562000000000000055e+00 1.184134861198756078e-01
1.562999999999999945e+00 1.180600504798418465e-01
1.564000000000000057e+00 1.177136264795035914e-01
1.564999999999999947e+00 1.173763285656019006e-01
1.566000000000000059e+00 1.170494147672289653e-01
1.566999999999999948e+00 1.167333149797335629e-01
1.568000000000000060e+00 1.164277584263222198e-01
1.568999999999999950e+00 1.161319340689563467e-01
1.570000000000000062e+00 1.158446909664224422e-01
1.570999999999999952e+00 1.155647224136090168e-01
1.572000000000000064e+00 1.152907278964428600e-01
1.572999999999999954e+00 1.150215207204900170e-01
1.574000000000000066e+00 1.147560988589378522e-01
1.574999999999999956e+00 1.144936525423304180e-01
1.576000000000000068e+00 1.142335669579826740e-01
1.576999999999999957e+00 1.139754216587868935e-01
1.578000000000000069e+00 1.137189738708008491e-01
1.578999999999999959e+00 1.134641117884256367e-01
1.580000000000000071e+00 1.132108890015312702e-01
1.580999999999999961e+00 1.129595007115596073e-01
1.582000000000000073e+00 1.127102517196789944e-01
1.582999999999999963e+00 1.124635321229588147e-01
1.584000000000000075e+00 1.122197537986039662e-01
1.584999999999999964e+00 1.119792671080825502e-01
1.586000000000000076e+00 1.117422605667904162e-01
1.586999999999999966e+00 1.115086497413722011e-01
1.588000000000000078e+00 1.112779773724359711e-01
1.588999999999999968e+00 1.110493068104294878e-01
1.590000000000000080e+00 1.108211838816699213e-01
1.590999999999999970e+00 1.105915896165311774e-01
1.592000000000000082e+00 1.103579827053376705e-01
1.592999999999999972e+00 1.101173682686499705e-01
1.594000000000000083e+00 1.098664083542110481e-01
1.594999999999999973e+00 1.096015656782640679e-01
1.596000000000000085e+00 1.093192784799907058e-01
1.596999999999999975e+00 1.090161422490890930e-01
1.598000000000000087e+00 1.086890891782074375e-01
1.598999999999999977e+00 1.083355552242201425e-01
1.600000000000000089e+00 1.079536508221553837e-01
1.600999999999999979e+00 1.075422929544123107e-01
1.602000000000000091e+00 1.071012966627851865e-01
1.602999999999999980e+00 1.066314550493604463e-01
1.604000000000000092e+00 1.061345623066621002e-01
1.604999999999999982e+00 1.056134077643859637e-01
1.606000000000000094e+00 1.050717042874004525e-01
1.606999999999999984e+00 1.045139773057300187e-01
1.608000000000000096e+00 1.039454214930543852e-01
1.608999999999999986e+00 1.033717156478655141e-01
1.610000000000000098e+00 1.027988192789008881e-01
1.610999999999999988e+00 1.022327514860037062e-01
1.612000000000000099e+00 1.016793709857165828e-01
1.612999999999999989e+00 1.011441787150442195e-01
1.614000000000000101e+00 1.006321103393944955e-01
1.614999999999999991e+00 1.001473893155847561e-01
1.616000000000000103e+00 9.969339085151790458e-02
1.616999999999999993e+00 9.927254459409198817e-02
1.618000000000000105e+00 9.888627363431759520e-02
1.618999999999999995e+00 9.853499959145597953e-02
1.620000000000000107e+00 9.821815650969892286e-02
1.620999999999999996e+00 9.793429685553753372e-02
1.622000000000000108e+00 9.768121945229280012e-02
1.622999999999999998e+00 9.745615669729490449e-02
1.624000000000000110e+00 9.725597348943421094e-02
1.625000000000000000e+00 9.707738612177349569e-02
1.626000000000000112e+00 9.691717264918622843e-02
1.627000000000000002e+00 9.677237216147302479e-02
1.628000000000000114e+00 9.664041552673609259e-02
1.629000000000000004e+00 9.651921273841372606e-02
1.630000000000000115e+00 9.640719065337473304e-02
1.631000000000000005e+00 9.630326905400905801e-02
1.632000000000000117e+00 9.620680952597830682e-02
1.633000000000000007e+00 9.611749943413568087e-02
1.634000000000000119e+00 9.603523597677035561e-02
1.635000000000000009e+00 9.595997853810957212e-02
1.636000000000000121e+00 9.589160215239687923e-02
1.637000000000000011e+00 9.582975011314362468e-02
1.638000000000000123e+00 9.577373522765469938e-02
1.639000000000000012e+00 9.572248740404774858e-02
1.640000000000000124e+00 9.567456870712934269e-02
1.641000000000000014e+00 9.562827563398534902e-02
1.642000000000000126e+00 9.558181994342192234e-02
1.643000000000000016e+00 9.553356104721151543e-02
1.644000000000000128e+00 9.548226121205741213e-02
1.645000000000000018e+00 9.542733608468123574e-02
1.646000000000000130e+00 9.536904012192375102e-02
1.647000000000000020e+00 9.530856943867181685e-02
1.648000000000000131e+00 9.524805150491930106e-02
1.649000000000000021e+00 9.519041276077293279e-02
1.650000000000000133e+00 9.513915151252445856e-02
1.651000000000000023e+00 9.509802945779591288e-02
1.652000000000000135e+00 9.507072190174249704e-02
1.653000000000000025e+00 9.506048009512739483e-02
1.654000000000000137e+00 9.506984574819286882e-02
1.655000000000000027e+00 9.510042498505277830e-02
1.656000000000000139e+00 9.515277410247088841e-02
1.657000000000000028e+00 9.522639482585540383e-02
1.658000000000000140e+00 9.531984353300079760e-02
1.659000000000000030e+00 9.543091348834049914e-02
1.660000000000000142e+00 9.555689562344679699e-02
1.661000000000000032e+00 9.569487814983779206e-02
1.662000000000000144e+00 9.584203978235861232e-02
1.663000000000000034e+00 9.599594234749013466e-02
1.664000000000000146e+00 9.615479113975269887e-02
1.665000000000000036e+00 9.631761274472777634e-02
1.665999999999999925e+00 9.648437586761418605e-02
1.667000000000000037e+00 9.665602664129910315e-02
1.667999999999999927e+00 9.683443294104486510e-02
1.669000000000000039e+00 9.702223526770041573e-02
1.669999999999999929e+00 9.722260272309621310e-02
1.671000000000000041e+00 9.743890804219948465e-02
1.671999999999999931e+00 9.767436015269305438e-02
1.673000000000000043e+00 9.793158890885814150e-02
1.673999999999999932e+00 9.821226693375401107e-02
1.675000000000000044e+00 9.851678889993431554e-02
1.675999999999999934e+00 9.884403570257994931e-02
1.677000000000000046e+00 9.919129114008362613e-02
1.677999999999999936e+00 9.955428635883953326e-02
1.679000000000000048e+00 9.992740072294774289e-02
1.679999999999999938e+00 1.003040126144485455e-01
1.681000000000000050e+00 1.006769374964030100e-01
1.681999999999999940e+00 1.010389336960957340e-01
1.683000000000000052e+00 1.013832606768243910e-01
1.683999999999999941e+00 1.017041464346552654e-01
1.685000000000000053e+00 1.019972108044758380e-01
1.685999999999999943e+00 1.022597568287391956e-01
1.687000000000000055e+00 1.024909280676089968e-01
1.687999999999999945e+00 1.026916996612186328e-01
1.689000000000000057e+00 1.028647067086542466e-01
1.689999999999999947e+00 1.030139472168755815e-01
1.691000000000000059e+00 1.031443553414168879e-01
1.691999999999999948e+00 1.032613156519808922e-01
1.693000000000000060e+00 1.033701264242245788e-01
1.693999999999999950e+00 1.034754971490922798e-01
1.695000000000000062e+00 1.035811078237589555e-01
1.695999999999999952e+00 1.036892632127521807e-01
1.697000000000000064e+00 1.038006776390897751e-01
1.697999999999999954e+00 1.039144163014070754e-01
1.699000000000000066e+00 1.040279933629266323e-01
1.699999999999999956e+00 1.041375716975484200e-01
1.701000000000000068e+00 1.042382880159912900e-01
1.701999999999999957e+00 1.043246206136600740e-01
1.703000000000000069e+00 1.043907806806783772e-01
1.703999999999999959e+00 1.044310838984092299e-01
1.705000000000000071e+00 1.044402562624552055e-01
1.705999999999999961e+00 1.044137080188997785e-01
1.707000000000000073e+00 1.043477098404022030e-01
1.707999999999999963e+00 1.042395267188337693e-01
1.709000000000000075e+00 1.040874620267832062e-01
1.709999999999999964e+00 1.038908961523669905e-01
1.711000000000000076e+00 1.036502836521760312e-01
1.711999999999999966e+00 1.033670987332368230e-01
1.713000000000000078e+00 1.030437847785542066e-01
1.713999999999999968e+00 1.026836704796368627e-01
1.715000000000000080e+00 1.022908539016439411e-01
1.715999999999999970e+00 1.018700896404133582e-01
1.717000000000000082e+00 1.014266191697636710e-01
1.717999999999999972e+00 1.009660224234544545e-01
1.719000000000000083e+00 1.004940460168613631e-01
1.719999999999999973e+00 1.000164468842875687e-01
1.721000000000000085e+00 9.953882460219438955e-02
1.721999999999999975e+00 9.906646530371182591e-02
1.723000000000000087e+00 9.860420974115584325e-02
1.723999999999999977e+00 9.815632094602126656e-02
1.725000000000000089e+00 9.772637417588878050e-02
1.725999999999999979e+00 9.731717986749446880e-02
1.727000000000000091e+00 9.693070945686066420e-02
1.727999999999999980e+00 9.656805759886938345e-02
1.729000000000000092e+00 9.622945102852348276e-02
1.729999999999999982e+00 9.591428554141898100e-02
1.731000000000000094e+00 9.562119137913595301e-02
1.731999999999999984e+00 9.534814947390235496e-02
1.733000000000000096e+00 9.509263460056678607e-02
1.733999999999999986e+00 9.485174867536379228e-02
1.735000000000000098e+00 9.462238480696524845e-02
1.735999999999999988e+00 9.440139577770825796e-02
1.737000000000000099e+00 9.418573712007316523e-02
1.737999999999999989e+00 9.397263002620867556e-02
1.739000000000000101e+00 9.375968654617171383e-02
1.739999999999999991e+00 9.354505241180187392e-02
1.741000000000000103e+00 9.332752825347478964e-02
1.741999999999999993e+00 9.310666749526638752e-02
1.743000000000000105e+00 9.288286861127859062e-02
1.743999999999999995e+00 9.265738361377698351e-02
1.745000000000000107e+00 9.243230294202617325e-02
1.745999999999999996e+00 9.221045751480942687e-02
1.747000000000000108e+00 9.199524243639051191e-02
1.747999999999999998e+00 9.179038423324148432e-02
1.749000000000000110e+00 9.159965726420914167e-02
1.750000000000000000e+00 9.142659013932694090e-02
1.751000000000000112e+00 9.127416012734693163e-02
1.752000000000000002e+00 9.114456578873599002e-02
1.753000000000000114e+00 9.103900425584524059e-02
1.754000000000000004e+00 9.095755722516456199e-02
1.755000000000000115e+00 9.089914919803107618e-02
1.756000000000000005e+00 9.086158609751233961e-02
1.757000000000000117e+00 9.084165545781854034e-02
1.758000000000000007e+00 9.083529995714921534e-02
1.759000000000000119e+00 9.083784849365068859e-02
1.760000000000000009e+00 9.084427979547990417e-02
1.761000000000000121e+00 9.084949356445426449e-02
1.762000000000000011e+00 9.084860279420849116e-02
1.763000000000000123e+00 9.083718413760935584e-02
1.764000000000000012e+00 9.081148862563850899e-02
1.765000000000000124e+00 9.076861625982617088e-02
1.766000000000000014e+00 9.070660563859486714e-02
1.767000000000000126e+00 9.062444887913595482e-02
1.768000000000000016e+00 9.052206952097316406e-02
1.769000000000000128e+00 9.040020946247390166e-02
1.770000000000000018e+00 9.026028219365987704e-02
1.771000000000000130e+00 9.010420776281168054e-02
1.772000000000000020e+00 8.993424165911054202e-02
1.773000000000000131e+00 8.975279669270498639e-02
1.774000000000000021e+00 8.956229989775368883e-02
1.775000000000000133e+00 8.936507004474392168e-02
1.776000000000000023e+00 8.916324735843556004e-02
1.777000000000000135e+00 8.895871389262324791e-02
1.778000000000000025e+00 8.875306199550132835e-02
1.779000000000000137e+00 8.854758903508927470e-02
1.780000000000000027e+00 8.834327403497310716e-02
1.781000000000000139e+00 8.814080341941547825e-02
1.782000000000000028e+00 8.794058798188446324e-02
1.783000000000000140e+00 8.774280528913003252e-02
1.784000000000000030e+00 8.754745068789321349e-02
1.785000000000000142e+00 8.735441394862222819e-02
1.786000000000000032e+00 8.716353849991188840e-02
1.787000000000000144e+00 8.697468405655436885e-02
1.788000000000000034e+00 8.678776446662432587e-02
1.789000000000000146e+00 8.660275435092114338e-02
1.790000000000000036e+00 8.641967648619808262e-02
1.791000000000000147e+00 8.623853541177230186e-02
1.792000000000000037e+00 8.605922687243387770e-02
1.792999999999999927e+00 8.588145885700551596e-02
1.794000000000000039e+00 8.570467403417704466e-02
1.794999999999999929e+00 8.552799271176539375e-02
1.796000000000000041e+00 8.535020772350938867e-02
1.796999999999999931e+00 8.516985567281017133e-02
1.798000000000000043e+00 8.498532788476699518e-02
1.798999999999999932e+00 8.479505876315243662e-02
1.800000000000000044e+00 8.459777728705900057e-02
1.800999999999999934e+00 8.439276477028929968e-02
1.802000000000000046e+00 8.418014360615737324e-02
1.802999999999999936e+00 8.396112808483488510e-02
1.804000000000000048e+00 8.373820058260099397e-02
1.804999999999999938e+00 8.351518581980429956e-02
1.806000000000000050e+00 8.329720160439087195e-02
1.806999999999999940e+00 8.309044476978813543e-02
1.808000000000000052e+00 8.290183997244537917e-02
1.808999999999999941e+00 8.273856740181032010e-02
1.810000000000000053e+00 8.260747927226286258e-02
1.810999999999999943e+00 8.251451173693225005e-02
1.812000000000000055e+00 8.246409209829144715e-02
1.812999999999999945e+00 8.245865628948595427e-02
1.814000000000000057e+00 8.249830345614307670e-02
1.814999999999999947e+00 8.258065898783358005e-02
1.816000000000000059e+00 8.270094653565167320e-02
1.816999999999999948e+00 8.285231942884255241e-02
1.818000000000000060e+00 8.302634507075941361e-02
1.818999999999999950e+00 8.321368059955111529e-02
1.820000000000000062e+00 8.340480202472773386e-02
1.820999999999999952e+00 8.359073380740730808e-02
1.822000000000000064e+00 8.376372836236620212e-02
1.822999999999999954e+00 8.391776613643628369e-02
1.824000000000000066e+00 8.404890633873576822e-02
1.824999999999999956e+00 8.415542722071667203e-02
1.826000000000000068e+00 8.423776447573022574e-02
1.826999999999999957e+00 8.429830788445205614e-02
1.828000000000000069e+00 8.434106553405869289e-02
1.828999999999999959e+00 8.437124273023345611e-02
1.830000000000000071e+00 8.439477892068135423e-02
1.830999999999999961e+00 8.441786687298230563e-02
1.832000000000000073e+00 8.444649710321806835e-02
1.832999999999999963e+00 8.448604650094396207e-02
1.834000000000000075e+00 8.454089665681503718e-02
1.834999999999999964e+00 8.461412286126093751e-02
1.836000000000000076e+00 8.470724786522983163e-02
1.836999999999999966e+00 8.482007779651487556e-02
1.838000000000000078e+00 8.495062386260647525e-02
1.838999999999999968e+00 8.509515147787596878e-02
1.840000000000000080e+00 8.524832579881150285e-02
1.840999999999999970e+00 8.540348444992282295e-02
1.842000000000000082e+00 8.555302738593480172e-02
1.842999999999999972e+00 8.568890469837221746e-02
1.844000000000000083e+00 8.580314404956614072e-02
1.844999999999999973e+00 8.588841337296530820e-02
1.846000000000000085e+00 8.593856468003117921e-02
1.846999999999999975e+00 8.594909675924186643e-02
1.848000000000000087e+00 8.591753935052956481e-02
1.848999999999999977e+00 8.584367952467265861e-02
1.850000000000000089e+00 8.572965631978232692e-02
1.850999999999999979e+00 8.557987632870797667e-02
1.852000000000000091e+00 8.540076790425950304e-02
1.852999999999999980e+00 8.520037761915544294e-02
1.854000000000000092e+00 8.498783421262404159e-02
1.854999999999999982e+00 8.477271072937075935e-02
1.856000000000000094e+00 8.456434226893493056e-02
1.856999999999999984e+00 8.437114080284596751e-02
1.858000000000000096e+00 8.419999588666628176e-02
1.858999999999999986e+00 8.405580098645439036e-02
1.860000000000000098e+00 8.394115003493099469e-02
1.860999999999999988e+00 8.385625865072507401e-02
1.862000000000000099e+00 8.379908208213521226e-02
1.862999999999999989e+00 8.376563006195558714e-02
1.864000000000000101e+00 8.375044620768157255e-02
1.864999999999999991e+00 8.374716113979201182e-02
1.866000000000000103e+00 8.374908142208606354e-02
1.866999999999999993e+00 8.374974853314207102e-02
1.868000000000000105e+00 8.374341270503411760e-02
1.868999999999999995e+00 8.372536465703828146e-02
1.870000000000000107e+00 8.369213481080498007e-02
1.870999999999999996e+00 8.364154787713305728e-02
1.872000000000000108e+00 8.357263248214048812e-02
1.872999999999999998e+00 8.348544370017563221e-02
1.874000000000000110e+00 8.338082702761788478e-02
1.875000000000000000e+00 8.326015598497346626e-02
1.876000000000000112e+00 8.312510998182870425e-02
1.877000000000000002e+00 8.297748004008495548e-02
1.878000000000000114e+00 8.281904878368792633e-02
1.879000000000000004e+00 8.265153967006429181e-02
1.880000000000000115e+00 8.247662247074045994e-02
1.881000000000000005e+00 8.229594977024008717e-02
1.882000000000000117e+00 8.211119461756113957e-02
1.883000000000000007e+00 8.192410197236135727e-02
1.884000000000000119e+00 8.173648668854452404e-02
1.885000000000000009e+00 8.155022131253300555e-02
1.886000000000000121e+00 8.136718118964313129e-02
1.887000000000000011e+00 8.118919455128940921e-02
1.888000000000000123e+00 8.101798662277491514e-02
1.889000000000000012e+00 8.085513411550859786e-02
1.890000000000000124e+00 8.070206108282952651e-02
1.891000000000000014e+00 8.056004476862588248e-02
1.892000000000000126e+00 8.043023731088037864e-02
1.893000000000000016e+00 8.031367848119332076e-02
1.894000000000000128e+00 8.021128467448786215e-02
1.895000000000000018e+00 8.012380598674698207e-02
1.896000000000000130e+00 8.005173611738200523e-02
1.897000000000000020e+00 7.999518665358512637e-02
1.898000000000000131e+00 7.995375643664656695e-02
1.899000000000000021e+00 7.992639588692600217e-02
1.900000000000000133e+00 7.991130743442398376e-02
1.901000000000000023e+00 7.990585952807996439e-02
1.902000000000000135e+00 7.990659425269257266e-02
1.903000000000000025e+00 7.990928866944327358e-02
1.904000000000000137e+00 7.990907282305684256e-02
1.905000000000000027e+00 7.990063446227824162e-02
1.906000000000000139e+00 7.987845826447666220e-02
1.907000000000000028e+00 7.983708853444111686e-02
1.908000000000000140e+00 7.977140621074796378e-02
1.909000000000000030e+00 7.967685873785478046e-02
1.910000000000000142e+00 7.954963437809213500e-02
1.911000000000000032e+00 7.938676616075701631e-02
1.912000000000000144e+00 7.918615001580400770e-02
1.913000000000000034e+00 7.894650099743541483e-02
1.914000000000000146e+00 7.866727147013921617e-02
1.915000000000000036e+00 7.834855911563129438e-02
1.916000000000000147e+00 7.799103665339052194e-02
1.917000000000000037e+00 7.759592079172608625e-02
1.918000000000000149e+00 7.716501199942307765e-02
1.919000000000000039e+00 7.670073574935409866e-02
1.919999999999999929e+00 7.620624837894143799e-02
1.921000000000000041e+00 7.568547849857183707e-02
1.921999999999999931e+00 7.514312854364957328e-02
1.923000000000000043e+00 7.458461842160049593e-02
1.923999999999999932e+00 7.401593396066440123e-02
1.925000000000000044e+00 7.344341163195475253e-02
1.925999999999999934e+00 7.287345088174992935e-02
1.927000000000000046e+00 7.231224250828974243e-02
1.927999999999999936e+00 7.176546947348239058e-02
1.929000000000000048e+00 7.123805363757981790e-02
1.929999999999999938e+00 7.073397414172996611e-02
1.931000000000000050e+00 7.025609761496233452e-02
1.931999999999999940e+00 6.980611722980156753e-02
1.933000000000000052e+00 6.938450941700849417e-02
1.933999999999999941e+00 6.899057623057955335e-02
1.935000000000000053e+00 6.862253924431246932e-02
1.935999999999999943e+00 6.827770847673314547e-02
1.937000000000000055e+00 6.795270978089994196e-02
1.937999999999999945e+00 6.764379310825875680e-02
1.939000000000000057e+00 6.734716742811000523e-02
1.939999999999999947e+00 6.705938527669152993e-02
1.941000000000000059e+00 6.677771022160884640e-02
1.941999999999999948e+00 6.650042183826956887e-02
1.943000000000000060e+00 6.622705351371568905e-02
1.943999999999999950e+00 6.595850014913162696e-02
1.945000000000000062e+00 6.569701232101103627e-02
1.945999999999999952e+00 6.544603420449110476e-02
1.947000000000000064e+00 6.520993401042987636e-02
1.947999999999999954e+00 6.499365038289370289e-02
1.949000000000000066e+00 6.480223868159654121e-02
1.949999999999999956e+00 6.464043262005740587e-02
1.951000000000000068e+00 6.451219184903277115e-02
1.951999999999999957e+00 6.442031964549226053e-02
1.953000000000000069e+00 6.436617504455657834e-02
1.953999999999999959e+00 6.434950629311338155e-02
1.955000000000000071e+00 6.436841527211970004e-02
1.955999999999999961e+00 6.441946921469164644e-02
1.957000000000000073e+00 6.449792643674331916e-02
1.957999999999999963e+00 6.459809644056965783e-02
1.959000000000000075e+00 6.471374660278321478e-02
1.959999999999999964e+00 6.483860904477808940e-02
1.961000000000000076e+00 6.496684897256166380e-02
1.961999999999999966e+00 6.509352128980508412e-02
1.963000000000000078e+00 6.521492204911494284e-02
1.963999999999999968e+00 6.532883052482028885e-02
1.965000000000000080e+00 6.543457463031379651e-02
1.965999999999999970e+00 6.553293830394121833e-02
1.967000000000000082e+00 6.562592186176834097e-02
1.967999999999999972e+00 6.571634866241490847e-02
1.969000000000000083e+00 6.580744164293980680e-02
1.969999999999999973e+00 6.590233812774196065e-02
1.971000000000000085e+00 6.600368147494320437e-02
1.971999999999999975e+00 6.611330076931577759e-02
1.973000000000000087e+00 6.623203334960689470e-02
1.973999999999999977e+00 6.635969252155045350e-02
1.975000000000000089e+00 6.649516863930553245e-02
1.975999999999999979e+00 6.663663779354370154e-02
1.977000000000000091e+00 6.678184083961261064e-02
1.977999999999999980e+00 6.692837245272599545e-02
1.979000000000000092e+00 6.707398537433065244e-02
1.979999999999999982e+00 6.721682439685552901e-02
1.981000000000000094e+00 6.735562936810177148e-02
1.981999999999999984e+00 6.748988573921710366e-02
1.983000000000000096e+00 6.761990821297168830e-02
1.983999999999999986e+00 6.774689567209107866e-02
1.985000000000000098e+00 6.787290264682610541e-02
1.985999999999999988e+00 6.800082901524250045e-02
1.987000000000000099e+00 6.813431922019022591e-02
1.987999999999999989e+00 6.827760372875488204e-02
1.989000000000000101e+00 6.843529215036721347e-02
1.989999999999999991e+00 6.861206787652138206e-02
1.991000000000000103e+00 6.881235743682881378e-02
1.991999999999999993e+00 6.903993722203215222e-02
1.993000000000000105e+00 6.929753862180394741e-02
1.993999999999999995e+00 6.958649182843110181e-02
1.995000000000000107e+00 6.990645956198558719e-02
1.995999999999999996e+00 7.025527411381095322e-02
1.997000000000000108e+00 7.062891748219882193e-02
1.997999999999999998e+00 7.102168391198944442e-02
1.999000000000000110e+00 7.142647677822913654e-02
2.000000000000000000e+00 7.183525505332835626e-02
2.000999999999999890e+00 7.223957006477532694e-02
2.002000000000000224e+00 7.263115342879812586e-02
2.003000000000000114e+00 7.300250301321593860e-02
2.004000000000000004e+00 7.334740897460970133e-02
2.004999999999999893e+00 7.366135792710634678e-02
2.006000000000000227e+00 7.394177084586649185e-02
2.007000000000000117e+00 7.418806512734868464e-02
2.008000000000000007e+00 7.440155188229050087e-02
2.008999999999999897e+00 7.458514891082983211e-02
2.010000000000000231e+00 7.474297873972625406e-02
2.011000000000000121e+00 7.487986600385890257e-02
2.012000000000000011e+00 7.500081971845758144e-02
2.012999999999999901e+00 7.511051301538425318e-02
2.014000000000000234e+00 7.521283561297659181e-02
2.015000000000000124e+00 7.531054287483847365e-02
2.016000000000000014e+00 7.540501009000402655e-02
2.016999999999999904e+00 7.549611404815984028e-02
2.018000000000000238e+00 7.558225961773742951e-02
2.019000000000000128e+00 7.566049389804131720e-02
2.020000000000000018e+00 7.572674104954571495e-02
2.020999999999999908e+00 7.577611772084852371e-02
2.022000000000000242e+00 7.580331056183800542e-02
2.023000000000000131e+00 7.580298652875676335e-02
2.024000000000000021e+00 7.577021750771126274e-02
2.024999999999999911e+00 7.570092321119391288e-02
2.026000000000000245e+00 7.559224696944824573e-02
2.027000000000000135e+00 7.544287927576746877e-02
2.028000000000000025e+00 7.525329144665685033e-02
2.028999999999999915e+00 7.502582728894038877e-02
2.030000000000000249e+00 7.476466671350263937e-02
2.031000000000000139e+00 7.447561485078318944e-02
2.032000000000000028e+00 7.416578446964217086e-02
2.032999999999999918e+00 7.384310939796963347e-02
2.034000000000000252e+00 7.351579705007095511e-02
2.035000000000000142e+00 7.319176618892739294e-02
2.036000000000000032e+00 7.287807572886982610e-02
2.036999999999999922e+00 7.258047083796573262e-02
2.038000000000000256e+00 7.230303088772958853e-02
2.039000000000000146e+00 7.204797021457241823e-02
2.040000000000000036e+00 7.181561111725572044e-02
2.040999999999999925e+00 7.160450641889959389e-02
2.042000000000000259e+00 7.141169621328509465e-02
2.043000000000000149e+00 7.123305678932441432e-02
2.044000000000000039e+00 7.106369890488653529e-02
2.044999999999999929e+00 7.089838541802824523e-02
2.046000000000000263e+00 7.073192397213626248e-02
2.047000000000000153e+00 7.055950187518969519e-02
2.048000000000000043e+00 7.037696894388109636e-02
2.048999999999999932e+00 7.018105466818776172e-02
2.049999999999999822e+00 6.996949750827964609e-02
2.051000000000000156e+00 6.974113315869692742e-02
2.052000000000000046e+00 6.949591366416525695e-02
2.052999999999999936e+00 6.923488091171051129e-02
2.053999999999999826e+00 6.896008753373447653e-02
2.055000000000000160e+00 6.867445418760168008e-02
2.056000000000000050e+00 6.838160351266289738e-02
2.056999999999999940e+00 6.808562070660854892e-02
2.057999999999999829e+00 6.779079660303288790e-02
2.059000000000000163e+00 6.750134341987842901e-02
2.060000000000000053e+00 6.722109789119191936e-02
2.060999999999999943e+00 6.695328363382554993e-02
2.061999999999999833e+00 6.670029769238879080e-02
2.063000000000000167e+00 6.646360652999938612e-02
2.064000000000000057e+00 6.624369287278263074e-02
2.064999999999999947e+00 6.604014103325746288e-02
2.065999999999999837e+00 6.585178506443643831e-02
2.067000000000000171e+00 6.567692080331176407e-02
2.068000000000000060e+00 6.551355310763494477e-02
2.068999999999999950e+00 6.535964876738438456e-02
2.069999999999999840e+00 6.521332868678500483e-02
2.071000000000000174e+00 6.507300835221734026e-02
2.072000000000000064e+00 6.493744819632527032e-02
2.072999999999999954e+00 6.480570339925686985e-02
2.073999999999999844e+00 6.467699667270200570e-02
2.075000000000000178e+00 6.455054811954552552e-02
2.076000000000000068e+00 6.442537244832835519e-02
2.076999999999999957e+00 6.430011453550377176e-02
2.077999999999999847e+00 6.417296547627249215e-02
2.079000000000000181e+00 6.404164431231758325e-02
2.080000000000000071e+00 6.390352716687046353e-02
2.080999999999999961e+00 6.375582042368208024e-02
2.081999999999999851e+00 6.359583941703324250e-02
2.083000000000000185e+00 6.342131374847970182e-02
2.084000000000000075e+00 6.323066318819818565e-02
2.084999999999999964e+00 6.302320474283226726e-02
2.085999999999999854e+00 6.279927101249162258e-02
2.087000000000000188e+00 6.256018000817301083e-02
2.088000000000000078e+00 6.230810451921087179e-02
2.088999999999999968e+00 6.204583070309586251e-02
2.089999999999999858e+00 6.177644083268159225e-02
2.091000000000000192e+00 6.150298823000310833e-02
2.092000000000000082e+00 6.122817622796900006e-02
2.092999999999999972e+00 6.095412865115731188e-02
2.093999999999999861e+00 6.068225780392233482e-02
2.095000000000000195e+00 6.041321825767022313e-02
2.096000000000000085e+00 6.014697608831334058e-02
2.096999999999999975e+00 5.988297424651246870e-02
2.097999999999999865e+00 5.962034578306150967e-02
2.099000000000000199e+00 5.935816966239767373e-02
2.100000000000000089e+00 5.909571068722615367e-02
2.100999999999999979e+00 5.883265697201815747e-02
2.101999999999999869e+00 5.856930139012737901e-02
2.103000000000000203e+00 5.830666818748706653e-02
2.104000000000000092e+00 5.804660611634972905e-02
2.104999999999999982e+00 5.779178422871827925e-02
2.105999999999999872e+00 5.754565207414293754e-02
2.107000000000000206e+00 5.731233647012771992e-02
2.108000000000000096e+00 5.709647550003641575e-02
2.108999999999999986e+00 5.690301328671178160e-02
2.109999999999999876e+00 5.673697842671106967e-02
2.111000000000000210e+00 5.660323386015216063e-02
2.112000000000000099e+00 5.650619223200057523e-02
2.112999999999999989e+00 5.644954290537616132e-02
2.113999999999999879e+00 5.643596783146770379e-02
2.115000000000000213e+00 5.646686930204704996e-02
2.116000000000000103e+00 5.654209471125711678e-02
2.116999999999999993e+00 5.665972188062286946e-02
2.117999999999999883e+00 5.681591957325377029e-02
2.119000000000000217e+00 5.700494156690684433e-02
2.120000000000000107e+00 5.721924881168566346e-02
2.120999999999999996e+00 5.744982993486821149e-02
2.121999999999999886e+00 5.768667779788888561e-02
2.123000000000000220e+00 5.791943221855314766e-02
2.124000000000000110e+00 5.813812503432987111e-02
2.125000000000000000e+00 5.833391333103761511e-02
2.125999999999999890e+00 5.849977823639800067e-02
2.127000000000000224e+00 5.863104734861358802e-02
2.128000000000000114e+00 5.872570651313951950e-02
2.129000000000000004e+00 5.878445032734820608e-02
2.129999999999999893e+00 5.881047064656338280e-02
2.131000000000000227e+00 5.880899893216581104e-02
2.132000000000000117e+00 5.878666886788395940e-02
2.133000000000000007e+00 5.875076981871207860e-02
2.133999999999999897e+00 5.870850850623669098e-02
2.135000000000000231e+00 5.866629659319420875e-02
2.136000000000000121e+00 5.862920799553141687e-02
2.137000000000000011e+00 5.860057314475505125e-02
2.137999999999999901e+00 5.858181762025024136e-02
2.139000000000000234e+00 5.857246303943262900e-02
2.140000000000000124e+00 5.857031019651400688e-02
2.141000000000000014e+00 5.857179080358976275e-02
2.141999999999999904e+00 5.857236854434870466e-02
2.143000000000000238e+00 5.856703274373191437e-02
2.144000000000000128e+00 5.855076998023428514e-02
2.145000000000000018e+00 5.851899710958367862e-02
2.145999999999999908e+00 5.846793838335068161e-02
2.147000000000000242e+00 5.839490852953743705e-02
2.148000000000000131e+00 5.829850569759210954e-02
2.149000000000000021e+00 5.817869218647173796e-02
2.149999999999999911e+00 5.803680382617339845e-02
2.151000000000000245e+00 5.787545685825375152e-02
2.152000000000000135e+00 5.769839719171400427e-02
2.153000000000000025e+00 5.751028701509650759e-02
2.153999999999999915e+00 5.731648013019034760e-02
2.155000000000000249e+00 5.712274127832659559e-02
2.156000000000000139e+00 5.693498675797317027e-02
2.157000000000000028e+00 5.675900586103042877e-02
2.157999999999999918e+00 5.660021827654555804e-02
2.159000000000000252e+00 5.646343325034218485e-02
2.160000000000000142e+00 5.635264058295304940e-02
2.161000000000000032e+00 5.627083670229997281e-02
2.161999999999999922e+00 5.621987404745927563e-02
2.163000000000000256e+00 5.620041468458052136e-02
2.164000000000000146e+00 5.621188504088658888e-02
2.165000000000000036e+00 5.625254938386856779e-02
2.165999999999999925e+00 5.631963719716144567e-02
2.167000000000000259e+00 5.640953332030960998e-02
2.168000000000000149e+00 5.651801856921963296e-02
2.169000000000000039e+00 5.664052717835815765e-02
2.169999999999999929e+00 5.677241721292471122e-02
2.171000000000000263e+00 5.690920823230237457e-02
2.172000000000000153e+00 5.704677910168218929e-02
2.173000000000000043e+00 5.718151420575997429e-02
2.173999999999999932e+00 5.731039573914736840e-02
2.175000000000000266e+00 5.743108075889942488e-02
2.176000000000000156e+00 5.754191439502034239e-02
2.177000000000000046e+00 5.764194955523007508e-02
2.177999999999999936e+00 5.773094366676474742e-02
2.178999999999999826e+00 5.780936257862322181e-02
2.180000000000000160e+00 5.787832363171734051e-02
2.181000000000000050e+00 5.793953835137112540e-02
2.181999999999999940e+00 5.799517342659051000e-02
2.182999999999999829e+00 5.804765465094108290e-02
2.184000000000000163e+00 5.809943713782443619e-02
2.185000000000000053e+00 5.815270347684792229e-02
2.185999999999999943e+00 5.820903586847664402e-02
2.186999999999999833e+00 5.826913524043329795e-02
2.188000000000000167e+00 5.833258286539529797e-02
2.189000000000000057e+00 5.839771775114853403e-02
2.189999999999999947e+00 5.846162433222173993e-02
2.190999999999999837e+00 5.852027354618729443e-02
2.192000000000000171e+00 5.856878942310848185e-02
2.193000000000000060e+00 5.860185219111737481e-02
2.193999999999999950e+00 5.861412278451609559e-02
2.194999999999999840e+00 5.860075311039867479e-02
2.196000000000000174e+00 5.855782478489092446e-02
2.197000000000000064e+00 5.848273318222661082e-02
2.197999999999999954e+00 5.837444578191268441e-02
2.198999999999999844e+00 5.823360963900577059e-02
2.200000000000000178e+00 5.806251277572856834e-02
2.201000000000000068e+00 5.786488006844821286e-02
2.201999999999999957e+00 5.764556070578021746e-02
2.202999999999999847e+00 5.741011776075881368e-02
2.204000000000000181e+00 5.716438845770721588e-02
2.205000000000000071e+00 5.691404955174108465e-02
2.205999999999999961e+00 5.666425264541200685e-02
2.206999999999999851e+00 5.641936742163581459e-02
2.208000000000000185e+00 5.618282992711258472e-02
2.209000000000000075e+00 5.595713514301252356e-02
2.209999999999999964e+00 5.574393459891317792e-02
2.210999999999999854e+00 5.554421306082264753e-02
2.212000000000000188e+00 5.535851020897587793e-02
2.213000000000000078e+00 5.518713589957713328e-02
2.213999999999999968e+00 5.503034031956022254e-02
2.214999999999999858e+00 5.488838889813170419e-02
2.216000000000000192e+00 5.476156168026997950e-02
2.217000000000000082e+00 5.465007035572527760e-02
2.217999999999999972e+00 5.455390715038094251e-02
2.218999999999999861e+00 5.447268009793090199e-02
2.220000000000000195e+00 5.440548527088313879e-02
2.221000000000000085e+00 5.435080456680849853e-02
2.221999999999999975e+00 5.430651680573581747e-02
2.222999999999999865e+00 5.426996359570013251e-02
2.224000000000000199e+00 5.423811247511205191e-02
2.225000000000000089e+00 5.420776070404235286e-02
2.225999999999999979e+00 5.417574858696403567e-02
2.226999999999999869e+00 5.413920139737016246e-02
2.228000000000000203e+00 5.409571839321834080e-02
2.229000000000000092e+00 5.404354351356234487e-02
2.229999999999999982e+00 5.398168848070673820e-02
2.230999999999999872e+00 5.391001350231634792e-02
2.232000000000000206e+00 5.382924778868149879e-02
2.233000000000000096e+00 5.374097605528673632e-02
2.233999999999999986e+00 5.364753961093261803e-02
2.234999999999999876e+00 5.355189808674918478e-02
2.236000000000000210e+00 5.345741321275789687e-02
2.237000000000000099e+00 5.336756619416994918e-02
2.237999999999999989e+00 5.328564331675667010e-02
2.238999999999999879e+00 5.321439332661923732e-02
2.240000000000000213e+00 5.315571338386180372e-02
2.241000000000000103e+00 5.311036972706663362e-02
2.241999999999999993e+00 5.307784463525819924e-02
2.242999999999999883e+00 5.305624296408882612e-02
2.244000000000000217e+00 5.304239435417708315e-02
2.245000000000000107e+00 5.303207209623843343e-02
2.245999999999999996e+00 5.302034987013033718e-02
2.246999999999999886e+00 5.300204683053971744e-02
2.248000000000000220e+00 5.297222681633870917e-02
2.249000000000000110e+00 5.292669360714417903e-02
2.250000000000000000e+00 5.286242650937050813e-02
2.250999999999999890e+00 5.277789087336992591e-02
2.252000000000000224e+00 5.267320025689774254e-02
2.253000000000000114e+00 5.255010737118158415e-02
2.254000000000000004e+00 5.241180285547982626e-02
2.254999999999999893e+00 5.226259942349485016e-02
2.256000000000000227e+00 5.210748804894697189e-02
2.257000000000000117e+00 5.195164767416449170e-02
2.258000000000000007e+00 5.179998647941631840e-02
2.258999999999999897e+00 5.165676210655453099e-02
2.260000000000000231e+00 5.152530866481146166e-02
2.261000000000000121e+00 5.140791373699795525e-02
2.262000000000000011e+00 5.130587406282181850e-02
2.262999999999999901e+00 5.121965682521734120e-02
2.264000000000000234e+00 5.114917773752380992e-02
2.265000000000000124e+00 5.109410882688710659e-02
2.266000000000000014e+00 5.105418640166788091e-02
2.266999999999999904e+00 5.102945175665087735e-02
2.268000000000000238e+00 5.102038834981113824e-02
2.269000000000000128e+00 5.102794874806347580e-02
2.270000000000000018e+00 5.105346879149039868e-02
2.270999999999999908e+00 5.109848244833907482e-02
2.272000000000000242e+00 5.116446347277826823e-02
2.273000000000000131e+00 5.125252456098598058e-02
2.274000000000000021e+00 5.136314495742737296e-02
2.274999999999999911e+00 5.149590120631595408e-02
2.276000000000000245e+00 5.164925756248937849e-02
2.277000000000000135e+00 5.182045550403459322e-02
2.278000000000000025e+00 5.200547301498729957e-02
2.278999999999999915e+00 5.219908574529201484e-02
2.280000000000000249e+00 5.239501876419818543e-02
2.281000000000000139e+00 5.258617175827799695e-02
2.282000000000000028e+00 5.276490642536039999e-02
2.282999999999999918e+00 5.292338529700769956e-02
2.284000000000000252e+00 5.305392282985495894e-02
2.285000000000000142e+00 5.314937449855045015e-02
2.286000000000000032e+00 5.320350336280752629e-02
2.286999999999999922e+00 5.321132076353272261e-02
2.288000000000000256e+00 5.316936687351766361e-02
2.289000000000000146e+00 5.307595798161124367e-02
2.290000000000000036e+00 5.293130648357420587e-02
2.290999999999999925e+00 5.273752764594717701e-02
2.292000000000000259e+00 5.249852721832911490e-02
2.293000000000000149e+00 5.221975026957108301e-02
2.294000000000000039e+00 5.190780196252471612e-02
2.294999999999999929e+00 5.156998485022070561e-02
2.296000000000000263e+00 5.121378846112798616e-02
2.297000000000000153e+00 5.084634384063121265e-02
2.298000000000000043e+00 5.047393870409166983e-02
2.298999999999999932e+00 5.010159668877325195e-02
2.300000000000000266e+00 4.973278387142109069e-02
2.301000000000000156e+00 4.936922856053875541e-02
2.302000000000000046e+00 4.901089974478312766e-02
2.302999999999999936e+00 4.865613690531644941e-02
2.304000000000000270e+00 4.830188893897722352e-02
2.305000000000000160e+00 4.794409126738604504e-02
2.306000000000000050e+00 4.757810479906969536e-02
2.306999999999999940e+00 4.719921403323840137e-02
2.307999999999999829e+00 4.680312541001672294e-02
2.309000000000000163e+00 4.638642736480325102e-02
2.310000000000000053e+00 4.594698772425363786e-02
2.310999999999999943e+00 4.548422027715241095e-02
2.311999999999999833e+00 4.499922276974290675e-02
2.313000000000000167e+00 4.449481529264410345e-02
2.314000000000000057e+00 4.397539670871335876e-02
2.314999999999999947e+00 4.344671965511832934e-02
2.315999999999999837e+00 4.291556959634773571e-02
2.317000000000000171e+00 4.238938076797895554e-02
2.318000000000000060e+00 4.187583274132423983e-02
2.318999999999999950e+00 4.138243815363564643e-02
2.319999999999999840e+00 4.091615890805953837e-02
2.321000000000000174e+00 4.048305984244379013e-02
2.322000000000000064e+00 4.008803772733861293e-02
2.322999999999999954e+00 3.973462471461830514e-02
2.323999999999999844e+00 3.942483799278036216e-02
2.325000000000000178e+00 3.915917889452136258e-02
2.326000000000000068e+00 3.893667416641458101e-02
2.326999999999999957e+00 3.875499523822676512e-02
2.327999999999999847e+00 3.861064768556674021e-02
2.329000000000000181e+00 3.849918762117577470e-02
2.330000000000000071e+00 3.841549126463670444e-02
2.330999999999999961e+00 3.835401472070468915e-02
2.331999999999999851e+00 3.830908472119427810e-02
2.333000000000000185e+00 3.827518220280564515e-02
2.334000000000000075e+00 3.824722933092720295e-02
2.334999999999999964e+00 3.822086236836596401e-02
2.335999999999999854e+00 3.819267898585336496e-02
2.337000000000000188e+00 3.816043860350119832e-02
2.338000000000000078e+00 3.812321073517659087e-02
2.338999999999999968e+00 3.808143129826159490e-02
2.339999999999999858e+00 3.803687066600711791e-02
2.341000000000000192e+00 3.799246412813828133e-02
2.342000000000000082e+00 3.795205474820041031e-02
2.342999999999999972e+00 3.792001849944511005e-02
2.343999999999999861e+00 3.790082788515490575e-02
2.345000000000000195e+00 3.789856518998934581e-02
2.346000000000000085e+00 3.791646766314216849e-02
2.346999999999999975e+00 3.795651725894177986e-02
2.347999999999999865e+00 3.801915642294272091e-02
2.349000000000000199e+00 3.810315634652673700e-02
2.350000000000000089e+00 3.820565012789692988e-02
2.350999999999999979e+00 3.832233239448457757e-02
2.351999999999999869e+00 3.844784174077169742e-02
2.353000000000000203e+00 3.857622849476612104e-02
2.354000000000000092e+00 3.870151027660860554e-02
2.354999999999999982e+00 3.881821848354756466e-02
2.355999999999999872e+00 3.892190607748392817e-02
2.357000000000000206e+00 3.900954548425435847e-02
2.358000000000000096e+00 3.907978354070450189e-02
2.358999999999999986e+00 3.913304785832879412e-02
2.359999999999999876e+00 3.917148970850844319e-02
2.361000000000000210e+00 3.919876597998200179e-02
2.362000000000000099e+00 3.921972675294258665e-02
2.362999999999999989e+00 3.924001945334222585e-02
2.363999999999999879e+00 3.926562104557756311e-02
2.365000000000000213e+00 3.930239947825354963e-02
2.366000000000000103e+00 3.935568507081710354e-02
2.366999999999999993e+00 3.942989013026435702e-02
2.367999999999999883e+00 3.952821536790530887e-02
2.369000000000000217e+00 3.965242356651885874e-02
2.370000000000000107e+00 3.980272431940228006e-02
2.370999999999999996e+00 3.997771454017316067e-02
2.371999999999999886e+00 4.017444954818236158e-02
2.373000000000000220e+00 4.038855616490562989e-02
2.374000000000000110e+00 4.061448478908586540e-02
2.375000000000000000e+00 4.084582383429595509e-02
2.375999999999999890e+00 4.107570810990985449e-02
2.377000000000000224e+00 4.129728347545098821e-02
2.378000000000000114e+00 4.150422394947390209e-02
2.379000000000000004e+00 4.169124083542206927e-02
2.379999999999999893e+00 4.185455881222318458e-02
2.381000000000000227e+00 4.199225762911003995e-02
2.382000000000000117e+00 4.210449701785263371e-02
2.383000000000000007e+00 4.219352343795125526e-02
2.383999999999999897e+00 4.226351589171874201e-02
2.385000000000000231e+00 4.232021171445660146e-02
2.386000000000000121e+00 4.237042168670718950e-02
2.387000000000000011e+00 4.242140213400426296e-02
2.387999999999999901e+00 4.248020384665340821e-02
2.389000000000000234e+00 4.255302915492201188e-02
2.390000000000000124e+00 4.264467895678231146e-02
2.391000000000000014e+00 4.275812494104650613e-02
2.391999999999999904e+00 4.289427440468138175e-02
2.393000000000000238e+00 4.305190654062852201e-02
2.394000000000000128e+00 4.322780767028033821e-02
2.395000000000000018e+00 4.341708543393396624e-02
2.395999999999999908e+00 4.361364180964508869e-02
2.397000000000000242e+00 4.381072016389382651e-02
2.398000000000000131e+00 4.400148745302012721e-02
2.399000000000000021e+00 4.417958444052415279e-02
2.399999999999999911e+00 4.433958566324028294e-02
2.401000000000000245e+00 4.447732906256529617e-02
2.402000000000000135e+00 4.459006408458448395e-02
2.403000000000000025e+00 4.467647266226357217e-02
2.403999999999999915e+00 4.473651743094790578e-02
2.405000000000000249e+00 4.477120537895760283e-02
2.406000000000000139e+00 4.478227905251951774e-02
2.407000000000000028e+00 4.477191860892038022e-02
2.407999999999999918e+00 4.474247243135206359e-02
2.409000000000000252e+00 4.469620692051411853e-02
2.410000000000000142e+00 4.463515827987343809e-02
2.411000000000000032e+00 4.456103541484197905e-02
2.411999999999999922e+00 4.447516783554855690e-02
2.413000000000000256e+00 4.437849584687528909e-02
2.414000000000000146e+00 4.427159832534502404e-02
2.415000000000000036e+00 4.415473160784306322e-02
2.415999999999999925e+00 4.402788274344003605e-02
2.417000000000000259e+00 4.389084805724545457e-02
2.418000000000000149e+00 4.374329903363187444e-02
2.419000000000000039e+00 4.358488356880275971e-02
2.419999999999999929e+00 4.341534842455711807e-02
2.421000000000000263e+00 4.323467266221789340e-02
2.422000000000000153e+00 4.304319494239564059e-02
2.423000000000000043e+00 4.284172539721735340e-02
2.423999999999999932e+00 4.263163210180574009e-02
2.425000000000000266e+00 4.241484224988988777e-02
2.426000000000000156e+00 4.219379522471580768e-02
2.427000000000000046e+00 4.197130098741985726e-02
2.427999999999999936e+00 4.175033188922795679e-02
2.429000000000000270e+00 4.153375791026989172e-02
2.430000000000000160e+00 4.132407607852990605e-02
2.431000000000000050e+00 4.112312881971989798e-02
2.431999999999999940e+00 4.093189193368004797e-02
2.432999999999999829e+00 4.075032295459436738e-02
2.434000000000000163e+00 4.057730060102411607e-02
2.435000000000000053e+00 4.041064706773183496e-02
2.435999999999999943e+00 4.024721959031643537e-02
2.436999999999999833e+00 4.008308328363555106e-02
2.438000000000000167e+00 3.991370866349159413e-02
2.439000000000000057e+00 3.973424198265136653e-02
2.439999999999999947e+00 3.953975109480868666e-02
2.440999999999999837e+00 3.932550134622629645e-02
2.442000000000000171e+00 3.908721224084282103e-02
2.443000000000000060e+00 3.882129043621407316e-02
2.443999999999999950e+00 3.852502126884201766e-02
2.444999999999999840e+00 3.819669861748770795e-02
2.446000000000000174e+00 3.783568945876401857e-02
2.447000000000000064e+00 3.744245821835041205e-02
2.447999999999999954e+00 3.701852898975160899e-02
2.448999999999999844e+00 3.656638633274608002e-02
2.450000000000000178e+00 3.608937596056858987e-02
2.451000000000000068e+00 3.559155988510491475e-02
2.451999999999999957e+00 3.507757980349412996e-02
2.452999999999999847e+00 3.455251634703878499e-02
2.454000000000000181e+00 3.402172597025154149e-02
2.455000000000000071e+00 3.349070167613613785e-02
2.455999999999999961e+00 3.296491140825576205e-02
2.456999999999999851e+00 3.244964190956693695e-02
2.458000000000000185e+00 3.194987855862699289e-02
2.459000000000000075e+00 3.147016854106229194e-02
2.459999999999999964e+00 3.101454081203777746e-02
2.460999999999999854e+00 3.058645587254426451e-02
2.462000000000000188e+00 3.018880410823767541e-02
2.463000000000000078e+00 2.982392729691933295e-02
2.463999999999999968e+00 2.949370215355410704e-02
2.464999999999999858e+00 2.919962277111010085e-02
2.466000000000000192e+00 2.894290544007061677e-02
2.467000000000000082e+00 2.872455980169831904e-02
2.467999999999999972e+00 2.854546133931922317e-02
2.468999999999999861e+00 2.840636707494766447e-02
2.470000000000000195e+00 2.830790051897720191e-02
2.471000000000000085e+00 2.825047523199376159e-02
2.471999999999999975e+00 2.823421411256755303e-02
2.472999999999999865e+00 2.825883078733135850e-02
2.474000000000000199e+00 2.832353032207149401e-02
2.475000000000000089e+00 2.842697386446516733e-02
2.475999999999999979e+00 2.856729121726383006e-02
2.476999999999999869e+00 2.874219500894944351e-02
2.478000000000000203e+00 2.894916758317968644e-02
2.479000000000000092e+00 2.918571472880929912e-02
2.479999999999999982e+00 2.944965008006457732e-02
2.480999999999999872e+00 2.973936237804344213e-02
2.482000000000000206e+00 3.005403143844069883e-02
2.483000000000000096e+00 3.039372424951083257e-02
2.483999999999999986e+00 3.075935317262049051e-02
2.484999999999999876e+00 3.115250053077073950e-02
2.486000000000000210e+00 3.157511068203381482e-02
2.487000000000000099e+00 3.202906339466947416e-02
2.487999999999999989e+00 3.251571851848240879e-02
2.488999999999999879e+00 3.303545487332482100e-02
2.490000000000000213e+00 3.358729057132148893e-02
2.491000000000000103e+00 3.416862030090171004e-02
2.491999999999999993e+00 3.477509436805757692e-02
2.492999999999999883e+00 3.540069720848808277e-02
2.494000000000000217e+00 3.603797059693891747e-02
2.495000000000000107e+00 3.667838944373440213e-02
2.495999999999999996e+00 3.731284721426354756e-02
2.496999999999999886e+00 3.793218671445940104e-02
2.498000000000000220e+00 3.852776147444599009e-02
2.499000000000000110e+00 3.909193238247835739e-02
2.500000000000000000e+00 3.961850155866673828e-02
2.500999999999999890e+00 4.010301156353499041e-02
2.502000000000000224e+00 4.054290344194153017e-02
2.503000000000000114e+00 4.093753113936306198e-02
2.504000000000000004e+00 4.128802810287188207e-02
2.504999999999999893e+00 4.159701233344385157e-02
2.506000000000000227e+00 4.186822682680783891e-02
2.507000000000000117e+00 4.210607427884560661e-02
2.508000000000000007e+00 4.231510685867799493e-02
2.508999999999999897e+00 4.249956810712056388e-02
2.510000000000000231e+00 4.266296153952489623e-02
2.511000000000000121e+00 4.280770570671194736e-02
2.512000000000000011e+00 4.293493702008278901e-02
2.512999999999999901e+00 4.304442941165444875e-02
2.514000000000000234e+00 4.313465094261743904e-02
2.515000000000000124e+00 4.320296329678312286e-02
2.516000000000000014e+00 4.324589437953185039e-02
2.516999999999999904e+00 4.325949506993938265e-02
2.518000000000000238e+00 4.323969270381867319e-02
2.519000000000000128e+00 4.318264620651562913e-02
2.520000000000000018e+00 4.308503858137489179e-02
2.520999999999999908e+00 4.294432248211047659e-02
2.522000000000000242e+00 4.275888024410200855e-02
2.523000000000000131e+00 4.252812653771211038e-02
2.524000000000000021e+00 4.225254668060508811e-02
2.524999999999999911e+00 4.193366362290466831e-02
2.526000000000000245e+00 4.157397120781782668e-02
2.527000000000000135e+00 4.117683589740349370e-02
2.528000000000000025e+00 4.074635474794289364e-02
2.528999999999999915e+00 4.028720079691498757e-02
2.530000000000000249e+00 3.980445758147286434e-02
2.531000000000000139e+00 3.930348399299620626e-02
2.532000000000000028e+00 3.878975648695311834e-02
2.532999999999999918e+00 3.826877760961509833e-02
2.534000000000000252e+00 3.774597826385650556e-02
2.535000000000000142e+00 3.722666292369750801e-02
2.536000000000000032e+00 3.671596349012139909e-02
2.536999999999999922e+00 3.621876087831223806e-02
2.538000000000000256e+00 3.573963690834298240e-02
2.539000000000000146e+00 3.528277501906465496e-02
2.540000000000000036e+00 3.485185756276111546e-02
2.540999999999999925e+00 3.444995848493174334e-02
2.542000000000000259e+00 3.407942418846093835e-02
2.543000000000000149e+00 3.374180851176117324e-02
2.544000000000000039e+00 3.343780449021123424e-02
2.544999999999999929e+00 3.316725248029962769e-02
2.546000000000000263e+00 3.292920286661253637e-02
2.547000000000000153e+00 3.272202181257675285e-02
2.548000000000000043e+00 3.254355811947522159e-02
2.548999999999999932e+00 3.239132914769035643e-02
2.550000000000000266e+00 3.226273211385977113e-02
2.551000000000000156e+00 3.215521714404247222e-02
2.552000000000000046e+00 3.206646616360868396e-02
2.552999999999999936e+00 3.199451441690509546e-02
2.554000000000000270e+00 3.193780972999860079e-02
2.555000000000000160e+00 3.189523356072244964e-02
2.556000000000000050e+00 3.186607609536381419e-02
2.556999999999999940e+00 3.184992843448156141e-02
2.558000000000000274e+00 3.184658108212829603e-02
2.559000000000000163e+00 3.185587195079396527e-02
2.560000000000000053e+00 3.187752890677443551e-02
2.560999999999999943e+00 3.191103911090694550e-02
2.561999999999999833e+00 3.195553244786773772e-02
2.563000000000000167e+00 3.200974881269508937e-02
2.564000000000000057e+00 3.207204285985072734e-02
2.564999999999999947e+00 3.214045742766940411e-02
2.565999999999999837e+00 3.221286998171986327e-02
2.567000000000000171e+00 3.228716459522913002e-02
2.568000000000000060e+00 3.236146352329071635e-02
2.568999999999999950e+00 3.243431067690923097e-02
2.569999999999999840e+00 3.250484480546953631e-02
2.571000000000000174e+00 3.257289604843748021e-02
2.572000000000000064e+00 3.263901683993873648e-02
2.572999999999999954e+00 3.270439504611334647e-02
2.573999999999999844e+00 3.277071005551017435e-02
2.575000000000000178e+00 3.283992135745870261e-02
2.576000000000000068e+00 3.291404674846857420e-02
2.576999999999999957e+00 3.299493719193615643e-02
2.577999999999999847e+00 3.308410875782573368e-02
2.579000000000000181e+00 3.318264910378388582e-02
2.580000000000000071e+00 3.329118473445446397e-02
2.580999999999999961e+00 3.340994449686773837e-02
2.581999999999999851e+00 3.353885923990136686e-02
2.583000000000000185e+00 3.367768288493439011e-02
2.584000000000000075e+00 3.382611736570649563e-02
2.584999999999999964e+00 3.398393372076373431e-02
2.585999999999999854e+00 3.415100386936649468e-02
2.587000000000000188e+00 3.432736111609038798e-02
2.588000000000000078e+00 3.451318033535842600e-02
2.588999999999999968e+00 3.470872918536864471e-02
2.589999999999999858e+00 3.491431586304047374e-02
2.591000000000000192e+00 3.513021713485608294e-02
2.592000000000000082e+00 3.535658982422595215e-02
2.592999999999999972e+00 3.559337916363831955e-02
2.593999999999999861e+00 3.584023853969567353e-02
2.595000000000000195e+00 3.609643964256126214e-02
2.596000000000000085e+00 3.636078821411446033e-02
2.596999999999999975e+00 3.663158335094901519e-02
2.597999999999999865e+00 3.690656803608780706e-02
2.599000000000000199e+00 3.718297514624264999e-02
2.600000000000000089e+00 3.745756169287152437e-02
2.600999999999999979e+00 3.772672105372374546e-02
2.601999999999999869e+00 3.798662484991792432e-02
2.603000000000000203e+00 3.823336141635671342e-02
2.604000000000000092e+00 3.846308489437224448e-02
2.604999999999999982e+00 3.867217803349849714e-02
2.605999999999999872e+00 3.885733097142307635e-02
2.607000000000000206e+00 3.901563105170459400e-02
2.608000000000000096e+00 3.914458096648863045e-02
2.608999999999999986e+00 3.924211246356131694e-02
2.609999999999999876e+00 3.930658861142634353e-02
2.611000000000000210e+00 3.933677933211675304e-02
2.612000000000000099e+00 3.933188993237318742e-02
2.612999999999999989e+00 3.929158277400334603e-02
2.613999999999999879e+00 3.921604682942629594e-02
2.615000000000000213e+00 3.910604767899648199e-02
2.616000000000000103e+00 3.896301183391536610e-02
2.616999999999999993e+00 3.878907617298045507e-02
2.617999999999999883e+00 3.858711855716736444e-02
2.619000000000000217e+00 3.836075899853509663e-02
2.620000000000000107e+00 3.811428446441750967e-02
2.620999999999999996e+00 3.785256557828840102e-02
2.621999999999999886e+00 3.758091469703438159e-02
2.623000000000000220e+00 3.730488603033403627e-02
2.624000000000000110e+00 3.703008154864993740e-02
2.625000000000000000e+00 3.676194211485143970e-02
2.625999999999999890e+00 3.650552312918078218e-02
2.627000000000000224e+00 3.626531242768692154e-02
2.628000000000000114e+00 3.604505739766432348e-02
2.629000000000000004e+00 3.584762634026987527e-02
2.629999999999999893e+00 3.567489272824940494e-02
2.631000000000000227e+00 3.552764923043936346e-02
2.632000000000000117e+00 3.540555697356340126e-02
2.633000000000000007e+00 3.530712002182759962e-02
2.633999999999999897e+00 3.522968959489915231e-02
2.635000000000000231e+00 3.516954178956444022e-02
2.636000000000000121e+00 3.512199780165541074e-02
2.637000000000000011e+00 3.508164171690530964e-02
2.637999999999999901e+00 3.504257682985247035e-02
2.639000000000000234e+00 3.499876562976970973e-02
2.640000000000000124e+00 3.494440109218148460e-02
2.641000000000000014e+00 3.487427724180144212e-02
2.641999999999999904e+00 3.478415744688320016e-02
2.643000000000000238e+00 3.467106174871416313e-02
2.644000000000000128e+00 3.453346837320363932e-02
2.645000000000000018e+00 3.437141702128995030e-02
2.645999999999999908e+00 3.418648452145971184e-02
2.647000000000000242e+00 3.398168231548855805e-02
2.648000000000000131e+00 3.376122825935329308e-02
2.649000000000000021e+00 3.353027064932360968e-02
2.649999999999999911e+00 3.329455575128196371e-02
2.651000000000000245e+00 3.306008141350078727e-02
2.652000000000000135e+00 3.283274442983530328e-02
2.653000000000000025e+00 3.261800720392783737e-02
2.653999999999999915e+00 3.242061520855964163e-02
2.655000000000000249e+00 3.224435689302775077e-02
2.656000000000000139e+00 3.209187131167057228e-02
2.657000000000000028e+00 3.196456812855867635e-02
2.657999999999999918e+00 3.186259036537215233e-02
2.659000000000000252e+00 3.178487112976337986e-02
2.660000000000000142e+00 3.172928756430492409e-02
2.661000000000000032e+00 3.169286357839297408e-02
2.661999999999999922e+00 3.167203968575935807e-02
2.663000000000000256e+00 3.166296889481583221e-02
2.664000000000000146e+00 3.166182109878408479e-02
2.665000000000000036e+00 3.166508647974697332e-02
2.665999999999999925e+00 3.166978565899546127e-02
2.667000000000000259e+00 3.167364827918288384e-02
2.668000000000000149e+00 3.167518406253567315e-02
2.669000000000000039e+00 3.167367569667749183e-02
2.669999999999999929e+00 3.166908806230205042e-02
2.671000000000000263e+00 3.166189926350373995e-02
2.672000000000000153e+00 3.165291192078652227e-02
2.673000000000000043e+00 3.164303766020853947e-02
2.673999999999999932e+00 3.163309757928822741e-02
2.675000000000000266e+00 3.162365254824857363e-02
2.676000000000000156e+00 3.161488891509735277e-02
2.677000000000000046e+00 3.160655496661796127e-02
2.677999999999999936e+00 3.159794145748737182e-02
2.679000000000000270e+00 3.158793355636167755e-02
2.680000000000000160e+00 3.157506492558351252e-02
2.681000000000000050e+00 3.155759664998965264e-02
2.681999999999999940e+00 3.153360566473974169e-02
2.683000000000000274e+00 3.150109617533307371e-02
2.684000000000000163e+00 3.145808118838695072e-02
2.685000000000000053e+00 3.140270308120718390e-02
2.685999999999999943e+00 3.133333276578538495e-02
2.687000000000000277e+00 3.124867276906728719e-02
2.688000000000000167e+00 3.114788057839602484e-02
2.689000000000000057e+00 3.103065995688802925e-02
2.689999999999999947e+00 3.089735835006052894e-02
2.690999999999999837e+00 3.074904160199358819e-02
2.692000000000000171e+00 3.058755162892689075e-02
2.693000000000000060e+00 3.041551259975597971e-02
2.693999999999999950e+00 3.023631886051735343e-02
2.694999999999999840e+00 3.005403893940851098e-02
2.696000000000000174e+00 2.987329194008116542e-02
2.697000000000000064e+00 2.969904120705981615e-02
2.697999999999999954e+00 2.953630780565392328e-02
2.698999999999999844e+00 2.938988388412353686e-02
2.700000000000000178e+00 2.926398669899509322e-02
2.701000000000000068e+00 2.916194283911619986e-02
2.701999999999999957e+00 2.908592437603576414e-02
2.702999999999999847e+00 2.903677407172052319e-02
2.704000000000000181e+00 2.901395217519815023e-02
2.705000000000000071e+00 2.901562819797793777e-02
2.705999999999999961e+00 2.903889664982112206e-02
2.706999999999999851e+00 2.908010764987968219e-02
2.708000000000000185e+00 2.913527271959653192e-02
2.709000000000000075e+00 2.920049865709501910e-02
2.709999999999999964e+00 2.927240204895763601e-02
2.710999999999999854e+00 2.934843284808723654e-02
2.712000000000000188e+00 2.942706084736312899e-02
2.713000000000000078e+00 2.950781586873685997e-02
2.713999999999999968e+00 2.959118184791649162e-02
2.714999999999999858e+00 2.967830235730880423e-02
2.716000000000000192e+00 2.977062744721272608e-02
2.717000000000000082e+00 2.986946247771464155e-02
2.717999999999999972e+00 2.997554911340150063e-02
2.718999999999999861e+00 3.008870301877868483e-02
2.720000000000000195e+00 3.020758659211615280e-02
2.721000000000000085e+00 3.032962902127080834e-02
2.721999999999999975e+00 3.045112434311775945e-02
2.722999999999999865e+00 3.056747292169343516e-02
2.724000000000000199e+00 3.067352612680893098e-02
2.725000000000000089e+00 3.076399546442630181e-02
2.725999999999999979e+00 3.083388160737064038e-02
2.726999999999999869e+00 3.087884396734259101e-02
2.728000000000000203e+00 3.089549418898585725e-02
2.729000000000000092e+00 3.088160559740021904e-02
2.729999999999999982e+00 3.083620785034588141e-02
2.730999999999999872e+00 3.075957981479994149e-02
2.732000000000000206e+00 3.065319459424601517e-02
2.733000000000000096e+00 3.051957603439357444e-02
2.733999999999999986e+00 3.036213727778331803e-02
2.734999999999999876e+00 3.018497887911122252e-02
2.736000000000000210e+00 2.999267894111872293e-02
2.737000000000000099e+00 2.979007546571245738e-02
2.737999999999999989e+00 2.958203485716506126e-02
2.738999999999999879e+00 2.937322777812430979e-02
2.740000000000000213e+00 2.916792551930020433e-02
2.741000000000000103e+00 2.896982985589696691e-02
2.741999999999999993e+00 2.878195116346273300e-02
2.742999999999999883e+00 2.860657066256817524e-02
2.744000000000000217e+00 2.844526455347502411e-02
2.745000000000000107e+00 2.829901240260743189e-02
2.745999999999999996e+00 2.816836823996445721e-02
2.746999999999999886e+00 2.805365140612797042e-02
2.748000000000000220e+00 2.795515185144179654e-02
2.749000000000000110e+00 2.787329567588367474e-02
2.750000000000000000e+00 2.780873105866131165e-02
2.750999999999999890e+00 2.776233432268795237e-02
2.752000000000000224e+00 2.773510246794938516e-02
2.753000000000000114e+00 2.772800334320295670e-02
2.754000000000000004e+00 2.774174533441133711e-02
2.754999999999999893e+00 2.777657952660433915e-02
2.756000000000000227e+00 2.783212406504657205e-02
2.757000000000000117e+00 2.790726154119010233e-02
2.758000000000000007e+00 2.800015123078575252e-02
2.758999999999999897e+00 2.810833676572886339e-02
2.760000000000000231e+00 2.822890363197841368e-02
2.761000000000000121e+00 2.835870236855759716e-02
2.762000000000000011e+00 2.849456266446804761e-02
2.762999999999999901e+00 2.863347022320474403e-02
2.764000000000000234e+00 2.877267860336809452e-02
2.765000000000000124e+00 2.890973680644650518e-02
2.766000000000000014e+00 2.904243537730873473e-02
2.766999999999999904e+00 2.916865962681419733e-02
2.768000000000000238e+00 2.928621790840888611e-02
2.769000000000000128e+00 2.939262911351848279e-02
2.770000000000000018e+00 2.948495960383421682e-02
2.770999999999999908e+00 2.955972191067986893e-02
2.772000000000000242e+00 2.961287145463617487e-02
2.773000000000000131e+00 2.963991347701252360e-02
2.774000000000000021e+00 2.963614119645095399e-02
2.774999999999999911e+00 2.959697149196817770e-02
2.776000000000000245e+00 2.951833787186806599e-02
2.777000000000000135e+00 2.939711276316902058e-02
2.778000000000000025e+00 2.923150909818212836e-02
2.778999999999999915e+00 2.902140187323642290e-02
2.780000000000000249e+00 2.876852048510230089e-02
2.781000000000000139e+00 2.847650454187652252e-02
2.782000000000000028e+00 2.815078171994658818e-02
2.782999999999999918e+00 2.779830509215715922e-02
2.784000000000000252e+00 2.742714019944547665e-02
2.785000000000000142e+00 2.704596833344088264e-02
2.786000000000000032e+00 2.666354693525871400e-02
2.786999999999999922e+00 2.628814045836862581e-02
2.788000000000000256e+00 2.592700228949218477e-02
2.789000000000000146e+00 2.558593780805083415e-02
2.790000000000000036e+00 2.526898559905199626e-02
2.790999999999999925e+00 2.497824117702394237e-02
2.792000000000000259e+00 2.471385417718661992e-02
2.793000000000000149e+00 2.447419559252197313e-02
2.794000000000000039e+00 2.425618201141275729e-02
2.794999999999999929e+00 2.405574441586575546e-02
2.796000000000000263e+00 2.386836387274758609e-02
2.797000000000000153e+00 2.368964745372394848e-02
2.798000000000000043e+00 2.351584293948096732e-02
2.798999999999999932e+00 2.334425803556814533e-02
2.800000000000000266e+00 2.317353097286196581e-02
2.801000000000000156e+00 2.300373970560152040e-02
2.802000000000000046e+00 2.283633389889539594e-02
2.802999999999999936e+00 2.267392285684122905e-02
2.804000000000000270e+00 2.251995719747085581e-02
2.805000000000000160e+00 2.237832600644784967e-02
2.806000000000000050e+00 2.225295309045715111e-02
2.806999999999999940e+00 2.214742118820105590e-02
2.808000000000000274e+00 2.206462293434208535e-02
2.809000000000000163e+00 2.200653409310392508e-02
2.810000000000000053e+00 2.197403147708351656e-02
2.810999999999999943e+00 2.196684355072791098e-02
2.812000000000000277e+00 2.198355331203524776e-02
2.813000000000000167e+00 2.202170763386965616e-02
2.814000000000000057e+00 2.207799764521133773e-02
2.814999999999999947e+00 2.214851177779646185e-02
2.815999999999999837e+00 2.222903352202695165e-02
2.817000000000000171e+00 2.231536992893063537e-02
2.818000000000000060e+00 2.240369602916735675e-02
2.818999999999999950e+00 2.249089910691678615e-02
2.819999999999999840e+00 2.257483778816733039e-02
2.821000000000000174e+00 2.265453175048288276e-02
2.822000000000000064e+00 2.273025596567863210e-02
2.822999999999999954e+00 2.280352791762336670e-02
2.823999999999999844e+00 2.287696947615623297e-02
2.825000000000000178e+00 2.295406208195571382e-02
2.826000000000000068e+00 2.303883905831519488e-02
2.826999999999999957e+00 2.313550748412848343e-02
2.827999999999999847e+00 2.324808412133320262e-02
2.829000000000000181e+00 2.338005244166480381e-02
2.830000000000000071e+00 2.353408592669090776e-02
2.830999999999999961e+00 2.371184012068893593e-02
2.831999999999999851e+00 2.391384980880545408e-02
2.833000000000000185e+00 2.413954030385232277e-02
2.834000000000000075e+00 2.438729221658776994e-02
2.834999999999999964e+00 2.465463527636419655e-02
2.835999999999999854e+00 2.493842894738700772e-02
2.837000000000000188e+00 2.523510165430795787e-02
2.838000000000000078e+00 2.554087335039153389e-02
2.838999999999999968e+00 2.585196289208238629e-02
2.839999999999999858e+00 2.616474226158659391e-02
2.841000000000000192e+00 2.647584383312370088e-02
2.842000000000000082e+00 2.678225319621445680e-02
2.842999999999999972e+00 2.708134430301104012e-02
2.843999999999999861e+00 2.737089863197926867e-02
2.845000000000000195e+00 2.764913216725821063e-02
2.846000000000000085e+00 2.791468620937894579e-02
2.846999999999999975e+00 2.816663894197062729e-02
2.847999999999999865e+00 2.840452839881321689e-02
2.849000000000000199e+00 2.862832639923064068e-02
2.850000000000000089e+00 2.883841838637146021e-02
2.850999999999999979e+00 2.903556257206369590e-02
2.851999999999999869e+00 2.922082228110163202e-02
2.853000000000000203e+00 2.939551116508687389e-02
2.854000000000000092e+00 2.956113749515969918e-02
2.854999999999999982e+00 2.971936264926018298e-02
2.855999999999999872e+00 2.987197213395374057e-02
2.857000000000000206e+00 3.002086211116942668e-02
2.858000000000000096e+00 3.016804505686915272e-02
2.858999999999999986e+00 3.031563487370889792e-02
2.859999999999999876e+00 3.046581227812028558e-02
2.861000000000000210e+00 3.062076859158050640e-02
2.862000000000000099e+00 3.078260344769954276e-02
2.862999999999999989e+00 3.095318385808312062e-02
2.863999999999999879e+00 3.113394932314381830e-02
2.865000000000000213e+00 3.132571494734293777e-02
2.866000000000000103e+00 3.152845618323649179e-02
2.866999999999999993e+00 3.174111879389272806e-02
2.867999999999999883e+00 3.196149360177107102e-02
2.869000000000000217e+00 3.218614520007344326e-02
2.870000000000000107e+00 3.241047639568772620e-02
2.870999999999999996e+00 3.262888533046099521e-02
2.871999999999999886e+00 3.283506402710026362e-02
2.873000000000000220e+00 3.302238726303304006e-02
2.874000000000000110e+00 3.318438901060632995e-02
2.875000000000000000e+00 3.331526277733289076e-02
2.875999999999999890e+00 3.341038672978800805e-02
2.877000000000000224e+00 3.346672500878071499e-02
2.878000000000000114e+00 3.348314615366709823e-02
2.879000000000000004e+00 3.346057088439478855e-02
2.879999999999999893e+00 3.340194320396373817e-02
2.881000000000000227e+00 3.331203432299608552e-02
2.882000000000000117e+00 3.319707381799934243e-02
2.883000000000000007e+00 3.306429329487946961e-02
2.883999999999999897e+00 3.292140262159221759e-02
2.885000000000000231e+00 3.277604238080006338e-02
2.886000000000000121e+00 3.263529656655621974e-02
2.887000000000000011e+00 3.250525738312818463e-02
2.887999999999999901e+00 3.239071427107410861e-02
2.889000000000000234e+00 3.229493521524535310e-02
2.890000000000000124e+00 3.221955462388206154e-02
2.891000000000000014e+00 3.216457788684130847e-02
2.891999999999999904e+00 3.212848821537310495e-02
2.893000000000000238e+00 3.210841718641457149e-02
2.894000000000000128e+00 3.210040459647475058e-02
2.895000000000000018e+00 3.209971572826512964e-02
2.895999999999999908e+00 3.210117989696028434e-02
2.897000000000000242e+00 3.209955707056288271e-02
2.898000000000000131e+00 3.208990185964290254e-02
2.899000000000000021e+00 3.206789282431486698e-02
2.899999999999999911e+00 3.203014098721422565e-02
2.901000000000000245e+00 3.197440495082391060e-02
2.902000000000000135e+00 3.189974104298436142e-02
2.903000000000000025e+00 3.180655120067042707e-02
2.903999999999999915e+00 3.169651709755323676e-02
2.905000000000000249e+00 3.157242216149482028e-02
2.906000000000000139e+00 3.143788421171096747e-02
2.907000000000000028e+00 3.129700377915062975e-02
2.907999999999999918e+00 3.115395301068020137e-02
2.909000000000000252e+00 3.101253942350878923e-02
2.910000000000000142e+00 3.087579305751254194e-02
2.911000000000000032e+00 3.074556913302294373e-02
2.911999999999999922e+00 3.062225892349729889e-02
2.913000000000000256e+00 3.050460649055614093e-02
2.914000000000000146e+00 3.038967218821456151e-02
2.915000000000000036e+00 3.027294290137354585e-02
2.915999999999999925e+00 3.014860693816136944e-02
2.917000000000000259e+00 3.000997730663845092e-02
2.918000000000000149e+00 2.985000349345263634e-02
2.919000000000000039e+00 2.966187728381797228e-02
2.919999999999999929e+00 2.943963895678960302e-02
2.921000000000000263e+00 2.917874217876118004e-02
2.922000000000000153e+00 2.887649714491027919e-02
2.923000000000000043e+00 2.853238826759975019e-02
2.923999999999999932e+00 2.814820091989855139e-02
2.925000000000000266e+00 2.772797701096818557e-02
2.926000000000000156e+00 2.727778173006630696e-02
2.927000000000000046e+00 2.680533613177117983e-02
2.927999999999999936e+00 2.631955030243087607e-02
2.929000000000000270e+00 2.582999233234826650e-02
2.930000000000000160e+00 2.534635751738159581e-02
2.931000000000000050e+00 2.487793407148362196e-02
2.931999999999999940e+00 2.443313885860678297e-02
2.933000000000000274e+00 2.401907954090132941e-02
2.934000000000000163e+00 2.364120971722973377e-02
2.935000000000000053e+00 2.330305189491127527e-02
2.935999999999999943e+00 2.300602502020224205e-02
2.937000000000000277e+00 2.274938103171483816e-02
2.938000000000000167e+00 2.253027629043195118e-02
2.939000000000000057e+00 2.234400101313427367e-02
2.939999999999999947e+00 2.218432608309035478e-02
2.941000000000000281e+00 2.204397782135849443e-02
2.942000000000000171e+00 2.191520031900310445e-02
2.943000000000000060e+00 2.179032959396870819e-02
2.943999999999999950e+00 2.166232796042489792e-02
2.944999999999999840e+00 2.152524692925587152e-02
2.946000000000000174e+00 2.137451610285698300e-02
2.947000000000000064e+00 2.120714764218309054e-02
2.947999999999999954e+00 2.102173259673563097e-02
2.948999999999999844e+00 2.081832574266715558e-02
2.950000000000000178e+00 2.059825005480597077e-02
2.951000000000000068e+00 2.036383801771297908e-02
2.951999999999999957e+00 2.011815153828042796e-02
2.952999999999999847e+00 1.986473241887452140e-02
2.954000000000000181e+00 1.960738993334458849e-02
2.955000000000000071e+00 1.935002903956245177e-02
2.955999999999999961e+00 1.909653809035099722e-02
2.956999999999999851e+00 1.885071647900663297e-02
2.958000000000000185e+00 1.861620457870780815e-02
2.959000000000000075e+00 1.839643808273768930e-02
2.959999999999999964e+00 1.819456214927510709e-02
2.960999999999999854e+00 1.801334396282353381e-02
2.962000000000000188e+00 1.785506766603685638e-02
2.963000000000000078e+00 1.772142612413007273e-02
2.963999999999999968e+00 1.761342425084407373e-02
2.964999999999999858e+00 1.753133982264164920e-02
2.966000000000000192e+00 1.747473616319959039e-02
2.967000000000000082e+00 1.744258385070076786e-02
2.967999999999999972e+00 1.743342639947925363e-02
2.968999999999999861e+00 1.744562932999047314e-02
2.970000000000000195e+00 1.747764090403632065e-02
2.971000000000000085e+00 1.752826292513372936e-02
2.971999999999999975e+00 1.759685148515614805e-02
2.972999999999999865e+00 1.768344423174353017e-02
2.974000000000000199e+00 1.778878674839267510e-02
2.975000000000000089e+00 1.791423622096675189e-02
2.975999999999999979e+00 1.806158354401159183e-02
2.976999999999999869e+00 1.823280701157702771e-02
2.978000000000000203e+00 1.842980592510997176e-02
2.979000000000000092e+00 1.865414240847422522e-02
2.979999999999999982e+00 1.890684640928710220e-02
2.980999999999999872e+00 1.918828335050832418e-02
2.982000000000000206e+00 1.949811666307200292e-02
2.983000000000000096e+00 1.983532790538139468e-02
2.983999999999999986e+00 2.019829977537033333e-02
2.984999999999999876e+00 2.058491867783226320e-02
2.986000000000000210e+00 2.099267733204244341e-02
2.987000000000000099e+00 2.141875836610431655e-02
2.987999999999999989e+00 2.186007628053179136e-02
2.988999999999999879e+00 2.231328917270486434e-02
2.990000000000000213e+00 2.277481053599375929e-02
2.991000000000000103e+00 2.324081636304837356e-02
2.991999999999999993e+00 2.370727964124537054e-02
2.992999999999999883e+00 2.417005650187850629e-02
2.994000000000000217e+00 2.462502788132877804e-02
2.995000000000000107e+00 2.506826456130409331e-02
2.995999999999999996e+00 2.549621017462353617e-02
2.996999999999999886e+00 2.590586585149851767e-02
2.998000000000000220e+00 2.629493474955980209e-02
2.999000000000000110e+00 2.666189968395749760e-02
3.000000000000000000e+00 2.700604587243747925e-02
3.000999999999999890e+00 2.732739926278528533e-02
3.002000000000000224e+00 2.762660239189890926e-02
3.003000000000000114e+00 2.790475962194647469e-02
3.004000000000000004e+00 2.816323284545971251e-02
3.004999999999999893e+00 2.840346375723941733e-02
3.006000000000000227e+00 2.862677496360950188e-02
3.007000000000000117e+00 2.883424049956577126e-02
3.008000000000000007e+00 2.902657895485374895e-02
3.008999999999999897e+00 2.920408955891379277e-02
3.010000000000000231e+00 2.936665946597321122e-02
3.011000000000000121e+00 2.951382841780261085e-02
3.012000000000000011e+00 2.964487446775672733e-02
3.012999999999999901e+00 2.975894909355704041e-02
3.014000000000000234e+00 2.985524011758244889e-02
3.015000000000000124e+00 2.993314426734703521e-02
3.016000000000000014e+00 2.999240240406628177e-02
3.016999999999999904e+00 3.003320764500564538e-02
3.018000000000000238e+00 3.005625376458326281e-02
3.019000000000000128e+00 3.006275772817331229e-02
3.020000000000000018e+00 3.005438518232639300e-02
3.020999999999999908e+00 3.003314890598395362e-02
3.022000000000000242e+00 3.000126769938397248e-02
3.023000000000000131e+00 2.996101938058899281e-02
3.024000000000000021e+00 2.991457663786766669e-02
3.024999999999999911e+00 2.986385542187284733e-02
3.026000000000000245e+00 2.981037967000585431e-02
3.027000000000000135e+00 2.975518180697147089e-02
3.028000000000000025e+00 2.969870470493878381e-02
3.028999999999999915e+00 2.964075962234805073e-02
3.030000000000000249e+00 2.958052303135222383e-02
3.031000000000000139e+00 2.951659726458674693e-02
3.032000000000000028e+00 2.944711720667074137e-02
3.032999999999999918e+00 2.936990586760148195e-02
3.034000000000000252e+00 2.928268312382314997e-02
3.035000000000000142e+00 2.918328306842690040e-02
3.036000000000000032e+00 2.906986435118618511e-02
3.036999999999999922e+00 2.894108779584120272e-02
3.038000000000000256e+00 2.879622561433565348e-02
3.039000000000000146e+00 2.863517352759103324e-02
3.040000000000000036e+00 2.845839173338774591e-02
3.040999999999999925e+00 2.826676477706194929e-02
3.042000000000000259e+00 2.806139234730770093e-02
3.043000000000000149e+00 2.784338065001039711e-02
3.044000000000000039e+00 2.761361607361460108e-02
3.044999999999999929e+00 2.737261324471804841e-02
3.046000000000000263e+00 2.712042559933887029e-02
3.047000000000000153e+00 2.685668701868226121e-02
3.048000000000000043e+00 2.658072099603448618e-02
3.048999999999999932e+00 2.629176654616405262e-02
3.050000000000000266e+00 2.598925531244782733e-02
3.051000000000000156e+00 2.567312873889351921e-02
3.052000000000000046e+00 2.534416686879084613e-02
3.052999999999999936e+00 2.500422452425129019e-02
3.054000000000000270e+00 2.465638871261306014e-02
3.055000000000000160e+00 2.430500591870436364e-02
3.056000000000000050e+00 2.395555916925358117e-02
3.056999999999999940e+00 2.361440311031904465e-02
3.058000000000000274e+00 2.328836194606819301e-02
3.059000000000000163e+00 2.298425090065906243e-02
3.060000000000000053e+00 2.270835014806898283e-02
3.060999999999999943e+00 2.246588112911436508e-02
3.062000000000000277e+00 2.226054926453525235e-02
3.063000000000000167e+00 2.209420403144086997e-02
3.064000000000000057e+00 2.196662071897402882e-02
3.064999999999999947e+00 2.187545428270069522e-02
3.066000000000000281e+00 2.181634465267473511e-02
3.067000000000000171e+00 2.178317496967842326e-02
3.068000000000000060e+00 2.176844565932297554e-02
3.068999999999999950e+00 2.176375833043286967e-02
3.070000000000000284e+00 2.176032537822700924e-02
3.071000000000000174e+00 2.174949931239478218e-02
3.072000000000000064e+00 2.172327832114628876e-02
3.072999999999999954e+00 2.167472272187364116e-02
3.073999999999999844e+00 2.159827430073976706e-02
3.075000000000000178e+00 2.148995107643253757e-02
3.076000000000000068e+00 2.134741738965480196e-02
3.076999999999999957e+00 2.116992268811482975e-02
3.077999999999999847e+00 2.095814360138872900e-02
3.079000000000000181e+00 2.071398313367234928e-02
3.080000000000000071e+00 2.044028954754845140e-02
3.080999999999999961e+00 2.014062125349589186e-02
3.081999999999999851e+00 1.981898406366408225e-02
3.083000000000000185e+00 1.947963296774495381e-02
3.084000000000000075e+00 1.912688028982028471e-02
3.084999999999999964e+00 1.876495190997174226e-02
3.085999999999999854e+00 1.839784894290225070e-02
3.087000000000000188e+00 1.802923598063023436e-02
3.088000000000000078e+00 1.766233270323997601e-02
3.088999999999999968e+00 1.729982362060437234e-02
3.089999999999999858e+00 1.694379468619638604e-02
3.091000000000000192e+00 1.659568598133365908e-02
3.092000000000000082e+00 1.625630408937931565e-02
3.092999999999999972e+00 1.592587283744449633e-02
3.093999999999999861e+00 1.560411666890603247e-02
3.095000000000000195e+00 1.529039496002340334e-02
3.096000000000000085e+00 1.498385075531454870e-02
3.096999999999999975e+00 1.468359799001208409e-02
3.097999999999999865e+00 1.438889015504767055e-02
3.099000000000000199e+00 1.409931137547297021e-02
3.100000000000000089e+00 1.381491094412733676e-02
3.100999999999999979e+00 1.353635302095781978e-02
3.101999999999999869e+00 1.326499449111238037e-02
3.103000000000000203e+00 1.300291518486729539e-02
3.104000000000000092e+00 1.275287099780814982e-02
3.104999999999999982e+00 1.251817484753318596e-02
3.105999999999999872e+00 1.230246665474967784e-02
3.107000000000000206e+00 1.210940801484476463e-02
3.108000000000000096e+00 1.194232034527371519e-02
3.108999999999999986e+00 1.180379998739963798e-02
3.109999999999999876e+00 1.169535732845824669e-02
3.111000000000000210e+00 1.161712323033683124e-02
3.112000000000000099e+00 1.156768640774961769e-02
3.112999999999999989e+00 1.154408340377940413e-02
3.113999999999999879e+00 1.154195583000782246e-02
3.115000000000000213e+00 1.155588698479962338e-02
3.116000000000000103e+00 1.157984931176615079e-02
3.116999999999999993e+00 1.160773264104885370e-02
3.117999999999999883e+00 1.163387107150831365e-02
3.119000000000000217e+00 1.165350788793631867e-02
3.120000000000000107e+00 1.166313260831314605e-02
3.120999999999999996e+00 1.166066277535296805e-02
3.121999999999999886e+00 1.164543053032430706e-02
3.123000000000000220e+00 1.161800398781058508e-02
3.124000000000000110e+00 1.157986522779686292e-02
3.125000000000000000e+00 1.153300834707932099e-02
3.125999999999999890e+00 1.147952830979284342e-02
3.127000000000000224e+00 1.142121424362741930e-02
3.128000000000000114e+00 1.135926000269841564e-02
3.129000000000000004e+00 1.129406112148066861e-02
3.129999999999999893e+00 1.122517509601079176e-02
3.131000000000000227e+00 1.115139090951914463e-02
3.132000000000000117e+00 1.107094368197299519e-02
3.133000000000000007e+00 1.098182583050742907e-02
3.133999999999999897e+00 1.088217937581375042e-02
3.135000000000000231e+00 1.077071432673343265e-02
3.136000000000000121e+00 1.064717461007341943e-02
3.137000000000000011e+00 1.051269597568087015e-02
3.137999999999999901e+00 1.037012461551622446e-02
3.139000000000000234e+00 1.022417274745641633e-02
3.140000000000000124e+00 1.008139164438336816e-02
3.141000000000000014e+00 9.949974566447744931e-03
3.141999999999999904e+00 9.839357959407487447e-03
3.143000000000000238e+00 9.759659264393736461e-03
3.144000000000000128e+00 9.720986900736597325e-03
3.145000000000000018e+00 9.732718713446350187e-03
3.145999999999999908e+00 9.802783248934968802e-03
3.147000000000000242e+00 9.937024277896144495e-03
3.148000000000000131e+00 1.013876362501208925e-02
3.149000000000000021e+00 1.040855262201685963e-02
3.149999999999999911e+00 1.074414176979670600e-02
3.151000000000000245e+00 1.114071427510232234e-02
3.152000000000000135e+00 1.159129651996367201e-02
3.153000000000000025e+00 1.208732887150147650e-02
3.153999999999999915e+00 1.261930356694620191e-02
3.155000000000000249e+00 1.317743075102177988e-02
3.156000000000000139e+00 1.375226026545106096e-02
3.157000000000000028e+00 1.433516669629200137e-02
3.157999999999999918e+00 1.491873164221089662e-02
3.159000000000000252e+00 1.549697007300467055e-02
3.160000000000000142e+00 1.606539325400199725e-02
3.161000000000000032e+00 1.662093786314060989e-02
3.161999999999999922e+00 1.716178607748233831e-02
3.163000000000000256e+00 1.768709038354832758e-02
3.164000000000000146e+00 1.819666734652436099e-02
3.165000000000000036e+00 1.869063552345953325e-02
3.165999999999999925e+00 1.916911302994927721e-02
3.167000000000000259e+00 1.963189676653128921e-02
3.168000000000000149e+00 2.007825806313945707e-02
3.169000000000000039e+00 2.050676986861923318e-02
3.169999999999999929e+00 2.091524856531235335e-02
3.171000000000000263e+00 2.130077792559267186e-02
3.172000000000000153e+00 2.165983794702111900e-02
3.173000000000000043e+00 2.198850499450414470e-02
3.173999999999999932e+00 2.228272089346487045e-02
3.175000000000000266e+00 2.253862573670283725e-02
3.176000000000000156e+00 2.275286978745592534e-02
3.177000000000000046e+00 2.292292643999451623e-02
3.177999999999999936e+00 2.304736619525176930e-02
3.179000000000000270e+00 2.312604247539343932e-02
3.180000000000000160e+00 2.316019640006690763e-02
3.181000000000000050e+00 2.315246946384220267e-02
3.181999999999999940e+00 2.310682502213433007e-02
3.183000000000000274e+00 2.302835671628589848e-02
3.184000000000000163e+00 2.292302700327866066e-02
3.185000000000000053e+00 2.279734658702662481e-02
3.185999999999999943e+00 2.265799046845384454e-02
3.187000000000000277e+00 2.251141722374996879e-02
3.188000000000000167e+00 2.236348273096640596e-02
3.189000000000000057e+00 2.221911684418897276e-02
3.189999999999999947e+00 2.208207095228504127e-02
3.191000000000000281e+00 2.195475399545634282e-02
3.192000000000000171e+00 2.183819069081801081e-02
3.193000000000000060e+00 2.173207598105779056e-02
3.193999999999999950e+00 2.163491792552582615e-02
3.195000000000000284e+00 2.154425016488266051e-02
3.196000000000000174e+00 2.145688888839725542e-02
3.197000000000000064e+00 2.136921438783754082e-02
3.197999999999999954e+00 2.127745997339760067e-02
3.199000000000000288e+00 2.117798016474217032e-02
3.200000000000000178e+00 2.106751653965865251e-02
3.201000000000000068e+00 2.094340269455850084e-02
3.201999999999999957e+00 2.080375050048231117e-02
3.202999999999999847e+00 2.064755407413415567e-02
3.204000000000000181e+00 2.047473237594215137e-02
3.205000000000000071e+00 2.028612068627800441e-02
3.205999999999999961e+00 2.008333393085706686e-02
3.206999999999999851e+00 1.986861053241427075e-02
3.208000000000000185e+00 1.964455879998198290e-02
3.209000000000000075e+00 1.941386546904843094e-02
3.209999999999999964e+00 1.917900771228311582e-02
3.210999999999999854e+00 1.894198359674478110e-02
3.212000000000000188e+00 1.870410543248606644e-02
3.213000000000000078e+00 1.846588990894902638e-02
3.213999999999999968e+00 1.822708128290293286e-02
3.214999999999999858e+00 1.798676286160728541e-02
3.216000000000000192e+00 1.774360972696405886e-02
3.217000000000000082e+00 1.749616892214166108e-02
3.217999999999999972e+00 1.724317592589329901e-02
3.218999999999999861e+00 1.698383969126520537e-02
3.220000000000000195e+00 1.671805159307952413e-02
3.221000000000000085e+00 1.644649831076720400e-02
3.221999999999999975e+00 1.617066071563155738e-02
3.222999999999999865e+00 1.589270948913528575e-02
3.224000000000000199e+00 1.561532896700250014e-02
3.225000000000000089e+00 1.534147926836980369e-02
3.225999999999999979e+00 1.507416196024691582e-02
3.226999999999999869e+00 1.481619949995921504e-02
3.228000000000000203e+00 1.457004577555157977e-02
3.229000000000000092e+00 1.433767679030703568e-02
3.229999999999999982e+00 1.412050834397331721e-02
3.230999999999999872e+00 1.391937768507634475e-02
3.232000000000000206e+00 1.373456852262467179e-02
3.233000000000000096e+00 1.356586577930781953e-02
3.233999999999999986e+00 1.341262211149658531e-02
3.234999999999999876e+00 1.327382993243366935e-02
3.236000000000000210e+00 1.314820359075014912e-02
3.237000000000000099e+00 1.303425321619706631e-02
3.237999999999999989e+00 1.293032085089131610e-02
3.238999999999999879e+00 1.283465045686933356e-02
3.240000000000000213e+00 1.274541670286347649e-02
3.241000000000000103e+00 1.266078619165924082e-02
3.241999999999999993e+00 1.257899114626719397e-02
3.242999999999999883e+00 1.249842267576877289e-02
3.244000000000000217e+00 1.241773375419692564e-02
3.245000000000000107e+00 1.233597014518330627e-02
3.245999999999999996e+00 1.225269722300230228e-02
3.246999999999999886e+00 1.216810984865389009e-02
3.248000000000000220e+00 1.208310251870937588e-02
3.249000000000000110e+00 1.199930156024090963e-02
3.250000000000000000e+00 1.191903201222538691e-02
3.250999999999999890e+00 1.184523469614451145e-02
3.252000000000000224e+00 1.178129490365551445e-02
3.253000000000000114e+00 1.173085964337131429e-02
3.254000000000000004e+00 1.169759202608171809e-02
3.254999999999999893e+00 1.168491335086535750e-02
3.256000000000000227e+00 1.169575944020218375e-02
3.257000000000000117e+00 1.173238585127244459e-02
3.258000000000000007e+00 1.179622055963757202e-02
3.258999999999999897e+00 1.188777155061353577e-02
3.260000000000000231e+00 1.200663796166183406e-02
3.261000000000000121e+00 1.215158519348878349e-02
3.262000000000000011e+00 1.232064441560032017e-02
3.262999999999999901e+00 1.251131125980394811e-02
3.264000000000000234e+00 1.272071622523099875e-02
3.265000000000000124e+00 1.294582100641507826e-02
3.266000000000000014e+00 1.318361749517607019e-02
3.266999999999999904e+00 1.343127955933487439e-02
3.268000000000000238e+00 1.368626966539688780e-02
3.269000000000000128e+00 1.394641455028596856e-02
3.270000000000000018e+00 1.420991199261520052e-02
3.270999999999999908e+00 1.447527999577048231e-02
3.272000000000000242e+00 1.474128959617016822e-02
3.273000000000000131e+00 1.500686810574287933e-02
3.274000000000000021e+00 1.527100711821705037e-02
3.274999999999999911e+00 1.553269707362604259e-02
3.276000000000000245e+00 1.579088336646283786e-02
3.277000000000000135e+00 1.604448025392403443e-02
3.278000000000000025e+00 1.629239356596871163e-02
3.278999999999999915e+00 1.653358836362160342e-02
3.280000000000000249e+00 1.676718936297868015e-02
3.281000000000000139e+00 1.699256756851561315e-02
3.282000000000000028e+00 1.720945832676452208e-02
3.282999999999999918e+00 1.741805502762363428e-02
3.284000000000000252e+00 1.761909873476216054e-02
3.285000000000000142e+00 1.781391365728049458e-02
3.286000000000000032e+00 1.800443683546483140e-02
3.286999999999999922e+00 1.819314753180121744e-02
3.288000000000000256e+00 1.838295552617947790e-02
3.289000000000000146e+00 1.857700072796623220e-02
3.290000000000000036e+00 1.877838613834282785e-02
3.290999999999999925e+00 1.898986355842410129e-02
3.292000000000000259e+00 1.921348103252242326e-02
3.293000000000000149e+00 1.945025237528470036e-02
3.294000000000000039e+00 1.969986578342439870e-02
3.294999999999999929e+00 1.996047544042044847e-02
3.296000000000000263e+00 2.022862278389444060e-02
3.297000000000000153e+00 2.049930052305532283e-02
3.298000000000000043e+00 2.076614646542473963e-02
3.298999999999999932e+00 2.102180193671963210e-02
3.300000000000000266e+00 2.125837061558227131e-02
3.301000000000000156e+00 2.146791402001799881e-02
3.302000000000000046e+00 2.164301872206937996e-02
3.302999999999999936e+00 2.177729247005604635e-02
3.304000000000000270e+00 2.186578310357840255e-02
3.305000000000000160e+00 2.190526838505384155e-02
3.306000000000000050e+00 2.189440126075358622e-02
3.306999999999999940e+00 2.183370603702599472e-02
3.308000000000000274e+00 2.172539875352185249e-02
3.309000000000000163e+00 2.157310522531758618e-02
3.310000000000000053e+00 2.138147644845823231e-02
3.310999999999999943e+00 2.115575511080105067e-02
3.312000000000000277e+00 2.090135299053156107e-02
3.313000000000000167e+00 2.062344954007740844e-02
3.314000000000000057e+00 2.032667369143872221e-02
3.314999999999999947e+00 2.001488020624148795e-02
3.316000000000000281e+00 1.969103164895649044e-02
3.317000000000000171e+00 1.935720227255182183e-02
3.318000000000000060e+00 1.901466992719003796e-02
3.318999999999999950e+00 1.866408353454022950e-02
3.320000000000000284e+00 1.830570555864467069e-02
3.321000000000000174e+00 1.793965410254622431e-02
3.322000000000000064e+00 1.756617915638365723e-02
3.322999999999999954e+00 1.718588005562906446e-02
3.324000000000000288e+00 1.679988421730801637e-02
3.325000000000000178e+00 1.640995879123543361e-02
3.326000000000000068e+00 1.601856230840358747e-02
3.326999999999999957e+00 1.562880046413387541e-02
3.328000000000000291e+00 1.524431012116897813e-02
3.329000000000000181e+00 1.486911160076401575e-02
3.330000000000000071e+00 1.450740499080820090e-02
3.330999999999999961e+00 1.416334891387423592e-02
3.331999999999999851e+00 1.384084925359005923e-02
3.333000000000000185e+00 1.354338149388823777e-02
3.334000000000000075e+00 1.327384675285355267e-02
3.334999999999999964e+00 1.303446531290701135e-02
3.335999999999999854e+00 1.282673299598972860e-02
3.337000000000000188e+00 1.265140045866553799e-02
3.338000000000000078e+00 1.250849010842424759e-02
3.338999999999999968e+00 1.239731267955597287e-02
3.339999999999999858e+00 1.231649478023241935e-02
3.341000000000000192e+00 1.226399831653313469e-02
3.342000000000000082e+00 1.223712911195885128e-02
3.342999999999999972e+00 1.223255880179140512e-02
3.343999999999999861e+00 1.224636576385519302e-02
3.345000000000000195e+00 1.227408702429443402e-02
3.346000000000000085e+00 1.231085268434298045e-02
3.346999999999999975e+00 1.235154229857582213e-02
3.347999999999999865e+00 1.239101487937597015e-02
3.349000000000000199e+00 1.242437860821508401e-02
3.350000000000000089e+00 1.244727325308503385e-02
3.350999999999999979e+00 1.245615004669897719e-02
3.351999999999999869e+00 1.244848997513650114e-02
3.353000000000000203e+00 1.242295880924312521e-02
3.354000000000000092e+00 1.237946156922475026e-02
3.354999999999999982e+00 1.231907738260644772e-02
3.355999999999999872e+00 1.224390077547900420e-02
3.357000000000000206e+00 1.215678312041002310e-02
3.358000000000000096e+00 1.206103494741924027e-02
3.358999999999999986e+00 1.196010354750775065e-02
3.359999999999999876e+00 1.185726979475051381e-02
3.361000000000000210e+00 1.175541133460094798e-02
3.362000000000000099e+00 1.165682624446119295e-02
3.362999999999999989e+00 1.156314265862645393e-02
3.363999999999999879e+00 1.147531033116593567e-02
3.365000000000000213e+00 1.139368896160810989e-02
3.366000000000000103e+00 1.131814036206098620e-02
3.366999999999999993e+00 1.124820739896983945e-02
3.367999999999999883e+00 1.118327071083396670e-02
3.369000000000000217e+00 1.112271982864518165e-02
3.370000000000000107e+00 1.106611978384916713e-02
3.370999999999999996e+00 1.101333221552674470e-02
3.371999999999999886e+00 1.096463642079058623e-02
3.373000000000000220e+00 1.092078557064435698e-02
3.374000000000000110e+00 1.088302347209316526e-02
3.375000000000000000e+00 1.085308551860626226e-02
3.375999999999999890e+00 1.083313759808053264e-02
3.377000000000000224e+00 1.082567805881377507e-02
3.378000000000000114e+00 1.083340476575303350e-02
3.379000000000000004e+00 1.085907261770760815e-02
3.379999999999999893e+00 1.090533760029498492e-02
3.381000000000000227e+00 1.097457367039976830e-02
3.382000000000000117e+00 1.106871584409628226e-02
3.383000000000000007e+00 1.118906707817701046e-02
3.383999999999999897e+00 1.133614481619386882e-02
3.385000000000000231e+00 1.150951908815047754e-02
3.386000000000000121e+00 1.170772025121932618e-02
3.387000000000000011e+00 1.192815205729992091e-02
3.387999999999999901e+00 1.216712020153766331e-02
3.389000000000000234e+00 1.241994353255380934e-02
3.390000000000000124e+00 1.268115531048875574e-02
3.391000000000000014e+00 1.294480614743584966e-02
3.391999999999999904e+00 1.320483006986970798e-02
3.393000000000000238e+00 1.345546989184583098e-02
3.394000000000000128e+00 1.369170518847558082e-02
3.395000000000000018e+00 1.390962899060356819e-02
3.395999999999999908e+00 1.410675339182810260e-02
3.397000000000000242e+00 1.428220121400647878e-02
3.398000000000000131e+00 1.443676053880662766e-02
3.399000000000000021e+00 1.457279362500618972e-02
3.399999999999999911e+00 1.469401917078591233e-02
3.401000000000000245e+00 1.480516189216129694e-02
3.402000000000000135e+00 1.491154651091475790e-02
3.403000000000000025e+00 1.501861619778372368e-02
3.403999999999999915e+00 1.513151001214237470e-02
3.405000000000000249e+00 1.525461727185720498e-02
3.406000000000000139e+00 1.539127547163609763e-02
3.407000000000000028e+00 1.554351158227595606e-02
3.407999999999999918e+00 1.571194714597299799e-02
3.409000000000000252e+00 1.589580322806164250e-02
3.410000000000000142e+00 1.609306439034137795e-02
3.411000000000000032e+00 1.630071047994589503e-02
3.411999999999999922e+00 1.651504454390643334e-02
3.413000000000000256e+00 1.673206754921372635e-02
3.414000000000000146e+00 1.694786753961641593e-02
3.415000000000000036e+00 1.715896280561342996e-02
3.415999999999999925e+00 1.736260521819250197e-02
3.417000000000000259e+00 1.755699199670099006e-02
3.418000000000000149e+00 1.774134929574780820e-02
3.419000000000000039e+00 1.791592492602019429e-02
3.419999999999999929e+00 1.808189803788313663e-02
3.421000000000000263e+00 1.824118382743233208e-02
3.422000000000000153e+00 1.839621704361513177e-02
3.423000000000000043e+00 1.854971305014576494e-02
3.423999999999999932e+00 1.870441456337462033e-02
3.425000000000000266e+00 1.886288236103366572e-02
3.426000000000000156e+00 1.902731525063042911e-02
3.427000000000000046e+00 1.919940993315722225e-02
3.427999999999999936e+00 1.938025493947083053e-02
3.429000000000000270e+00 1.957025958113212116e-02
3.430000000000000160e+00 1.976910523728499930e-02
3.431000000000000050e+00 1.997573476125016206e-02
3.431999999999999940e+00 2.018836385387815652e-02
3.433000000000000274e+00 2.040456025140794521e-02
3.434000000000000163e+00 2.062134272829222945e-02
3.435000000000000053e+00 2.083536857870844916e-02
3.435999999999999943e+00 2.104314733555576536e-02
3.437000000000000277e+00 2.124132242586630054e-02
3.438000000000000167e+00 2.142694273353280485e-02
3.439000000000000057e+00 2.159774463385051232e-02
3.439999999999999947e+00 2.175235387033603446e-02
3.441000000000000281e+00 2.189042151093755634e-02
3.442000000000000171e+00 2.201266676720858156e-02
3.443000000000000060e+00 2.212079155053441396e-02
3.443999999999999950e+00 2.221728980316288460e-02
3.445000000000000284e+00 2.230518164070160667e-02
3.446000000000000174e+00 2.238768689173838491e-02
3.447000000000000064e+00 2.246782950899985434e-02
3.447999999999999954e+00 2.254809861074206362e-02
3.449000000000000288e+00 2.263012505108321498e-02
3.450000000000000178e+00 2.271442248199858141e-02
3.451000000000000068e+00 2.280023410494800423e-02
3.451999999999999957e+00 2.288550136855972694e-02
3.453000000000000291e+00 2.296692291899674054e-02
3.454000000000000181e+00 2.304013147233060013e-02
3.455000000000000071e+00 2.309997549584234464e-02
3.455999999999999961e+00 2.314083823504305484e-02
3.456999999999999851e+00 2.315700187429011597e-02
3.458000000000000185e+00 2.314300105027009696e-02
3.459000000000000075e+00 2.309394469229945554e-02
3.459999999999999964e+00 2.300578087306562325e-02
3.460999999999999854e+00 2.287550885151183253e-02
3.462000000000000188e+00 2.270132694508349841e-02
3.463000000000000078e+00 2.248270920503993298e-02
3.463999999999999968e+00 2.222044165731735382e-02
3.464999999999999858e+00 2.191658501158374323e-02
3.466000000000000192e+00 2.157441666720854440e-02
3.467000000000000082e+00 2.119829481653724007e-02
3.467999999999999972e+00 2.079351114904416306e-02
3.468999999999999861e+00 2.036606266554340586e-02
3.470000000000000195e+00 1.992242268525343946e-02
3.471000000000000085e+00 1.946926207579675536e-02
3.471999999999999975e+00 1.901316664341054855e-02
3.472999999999999865e+00 1.856037596500708514e-02
3.474000000000000199e+00 1.811653225398676681e-02
3.475000000000000089e+00 1.768644528161480642e-02
3.475999999999999979e+00 1.727395696328022645e-02
3.476999999999999869e+00 1.688182341383969928e-02
3.478000000000000203e+00 1.651168486141204109e-02
3.479000000000000092e+00 1.616411128691678384e-02
3.479999999999999982e+00 1.583871158522272976e-02
3.480999999999999872e+00 1.553431616303352358e-02
3.482000000000000206e+00 1.524920829327966118e-02
3.483000000000000096e+00 1.498138819737243957e-02
3.483999999999999986e+00 1.472883814181204232e-02
3.484999999999999876e+00 1.448981630291763453e-02
3.486000000000000210e+00 1.426306299677617372e-02
3.487000000000000099e+00 1.404799105425103521e-02
3.487999999999999989e+00 1.384479940454464396e-02
3.488999999999999879e+00 1.365452476609904653e-02
3.490000000000000213e+00 1.347899852095325000e-02
3.491000000000000103e+00 1.332074166955599104e-02
3.491999999999999993e+00 1.318278746074759422e-02
3.492999999999999883e+00 1.306842385232775440e-02
3.494000000000000217e+00 1.298095268393232270e-02
3.495000000000000107e+00 1.292335219097267250e-02
3.495999999999999996e+00 1.289801393299410369e-02
3.496999999999999886e+00 1.290644878206944311e-02
3.498000000000000220e+00 1.294905550662322179e-02
3.499000000000000110e+00 1.302494245588961888e-02
3.500000000000000000e+00 1.313179803482835209e-02
3.500999999999999890e+00 1.326585185687062865e-02
3.502000000000000224e+00 1.342191282739323144e-02
3.503000000000000114e+00 1.359350643528461043e-02
3.504000000000000004e+00 1.377313035854924039e-02
3.504999999999999893e+00 1.395261021191457340e-02
3.506000000000000227e+00 1.412355442315902342e-02
3.507000000000000117e+00 1.427790194441425076e-02
3.508000000000000007e+00 1.440849001602541833e-02
3.508999999999999897e+00 1.450962410536822331e-02
3.510000000000000231e+00 1.457754161070255218e-02
3.511000000000000121e+00 1.461076691547123774e-02
3.512000000000000011e+00 1.461027894884901410e-02
3.512999999999999901e+00 1.457945109582878263e-02
3.514000000000000234e+00 1.452378662509029583e-02
3.515000000000000124e+00 1.445049930332927349e-02
3.516000000000000014e+00 1.436794319349039319e-02
3.516999999999999904e+00 1.428499226905063924e-02
3.518000000000000238e+00 1.421040097721799553e-02
3.519000000000000128e+00 1.415228249105362004e-02
3.520000000000000018e+00 1.411767224051277414e-02
3.520999999999999908e+00 1.411224097715755264e-02
3.522000000000000242e+00 1.414016518332283402e-02
3.523000000000000131e+00 1.420411549572730969e-02
3.524000000000000021e+00 1.430537141434557770e-02
3.524999999999999911e+00 1.444399629521716036e-02
3.526000000000000245e+00 1.461902069475152707e-02
3.527000000000000135e+00 1.482867552368654675e-02
3.528000000000000025e+00 1.507055757199252458e-02
3.528999999999999915e+00 1.534178873295531653e-02
3.530000000000000249e+00 1.563913476104204087e-02
3.531000000000000139e+00 1.595908523891692923e-02
3.532000000000000028e+00 1.629791642916984112e-02
3.532999999999999918e+00 1.665170860161122035e-02
3.534000000000000252e+00 1.701638026717787119e-02
3.535000000000000142e+00 1.738769280749824162e-02
3.536000000000000032e+00 1.776126389268718048e-02
3.536999999999999922e+00 1.813257340832034881e-02
3.538000000000000256e+00 1.849699389594828755e-02
3.539000000000000146e+00 1.884984781918798424e-02
3.540000000000000036e+00 1.918650519216286154e-02
3.540999999999999925e+00 1.950251701280684286e-02
3.542000000000000259e+00 1.979379853265891137e-02
3.543000000000000149e+00 2.005682688269925032e-02
3.544000000000000039e+00 2.028885405883370380e-02
3.544999999999999929e+00 2.048810756363604949e-02
3.546000000000000263e+00 2.065393395518342473e-02
3.547000000000000153e+00 2.078686112177437900e-02
3.548000000000000043e+00 2.088857138941751374e-02
3.548999999999999932e+00 2.096174785511124156e-02
3.550000000000000266e+00 2.100982100388998353e-02
3.551000000000000156e+00 2.103662149026811964e-02
3.552000000000000046e+00 2.104598973927934019e-02
3.552999999999999936e+00 2.104136667767966817e-02
3.554000000000000270e+00 2.102540716211128563e-02
3.555000000000000160e+00 2.099967430259695039e-02
3.556000000000000050e+00 2.096446938708180358e-02
3.556999999999999940e+00 2.091878606777028068e-02
3.558000000000000274e+00 2.086042862343872456e-02
3.559000000000000163e+00 2.078625907036642587e-02
3.560000000000000053e+00 2.069258610115732103e-02
3.560999999999999943e+00 2.057559751798013203e-02
3.562000000000000277e+00 2.043184119103110680e-02
3.563000000000000167e+00 2.025868435686878008e-02
3.564000000000000057e+00 2.005469900008952783e-02
3.564999999999999947e+00 1.981993677313971178e-02
3.566000000000000281e+00 1.955609579827018857e-02
3.567000000000000171e+00 1.926652766972451400e-02
3.568000000000000060e+00 1.895609864251204119e-02
3.568999999999999950e+00 1.863092741418317239e-02
3.570000000000000284e+00 1.829801173523274566e-02
3.571000000000000174e+00 1.796475501458919682e-02
3.572000000000000064e+00 1.763849971734549396e-02
3.572999999999999954e+00 1.732601383963976865e-02
3.574000000000000288e+00 1.703304749563672865e-02
3.575000000000000178e+00 1.676398091200764773e-02
3.576000000000000068e+00 1.652157188458154222e-02
3.576999999999999957e+00 1.630684544962064664e-02
3.578000000000000291e+00 1.611913640218308116e-02
3.579000000000000181e+00 1.595627040630308649e-02
3.580000000000000071e+00 1.581486559870847255e-02
3.580999999999999961e+00 1.569072848448849200e-02
3.582000000000000295e+00 1.557930571739569656e-02
3.583000000000000185e+00 1.547612216811260731e-02
3.584000000000000075e+00 1.537719782903816321e-02
3.584999999999999964e+00 1.527934414358983473e-02
3.585999999999999854e+00 1.518038631125981884e-02
3.587000000000000188e+00 1.507924168309693856e-02
3.588000000000000078e+00 1.497587964134037761e-02
3.588999999999999968e+00 1.487118936704493778e-02
3.589999999999999858e+00 1.476674690113603285e-02
3.591000000000000192e+00 1.466457048925823813e-02
3.592000000000000082e+00 1.456681331256114154e-02
3.592999999999999972e+00 1.447552477932204963e-02
3.593999999999999861e+00 1.439240306548832116e-02
3.595000000000000195e+00 1.431863600125464486e-02
3.596000000000000085e+00 1.425478770971081409e-02
3.596999999999999975e+00 1.420074473269334649e-02
3.597999999999999865e+00 1.415574248393012061e-02
3.599000000000000199e+00 1.411844510408029850e-02
3.600000000000000089e+00 1.408706035409061988e-02
3.600999999999999979e+00 1.405948211691503483e-02
3.601999999999999869e+00 1.403346491056025117e-02
3.603000000000000203e+00 1.400677698830595473e-02
3.604000000000000092e+00 1.397735137539857578e-02
3.604999999999999982e+00 1.394340280285490466e-02
3.605999999999999872e+00 1.390353646984318972e-02
3.607000000000000206e+00 1.385682188396203905e-02
3.608000000000000096e+00 1.380284539928753641e-02
3.608999999999999986e+00 1.374176966910743355e-02
3.609999999999999876e+00 1.367438352644234634e-02
3.611000000000000210e+00 1.360212415569069834e-02
3.612000000000000099e+00 1.352709750678640632e-02
3.612999999999999989e+00 1.345209687022278812e-02
3.613999999999999879e+00 1.338054059719692712e-02
3.615000000000000213e+00 1.331641664961414652e-02
3.616000000000000103e+00 1.326413535769798216e-02
3.616999999999999993e+00 1.322835197743221433e-02
3.617999999999999883e+00 1.321372034084886647e-02
3.619000000000000217e+00 1.322464992209278559e-02
3.620000000000000107e+00 1.326499691765393660e-02
3.620999999999999996e+00 1.333779099053108985e-02
3.621999999999999886e+00 1.344498717950845523e-02
3.623000000000000220e+00 1.358725778406015550e-02
3.624000000000000110e+00 1.376387258151359240e-02
3.625000000000000000e+00 1.397263477286052671e-02
3.625999999999999890e+00 1.420994326563708096e-02
3.627000000000000224e+00 1.447092406771532426e-02
3.628000000000000114e+00 1.474968830335155433e-02
3.629000000000000004e+00 1.503965397388359534e-02
3.629999999999999893e+00 1.533394455279448419e-02
3.631000000000000227e+00 1.562583689248329272e-02
3.632000000000000117e+00 1.590919787723830275e-02
3.633000000000000007e+00 1.617888889773009403e-02
3.633999999999999897e+00 1.643110241149852574e-02
3.635000000000000231e+00 1.666356168580079844e-02
3.636000000000000121e+00 1.687559828823122568e-02
3.637000000000000011e+00 1.706807788244764715e-02
3.637999999999999901e+00 1.724317645251890671e-02
3.639000000000000234e+00 1.740402799157273611e-02
3.640000000000000124e+00 1.755432549399698824e-02
3.641000000000000014e+00 1.769785609434730914e-02
3.641999999999999904e+00 1.783803557833430961e-02
3.643000000000000238e+00 1.797753306414138358e-02
3.644000000000000128e+00 1.811792942250584765e-02
3.645000000000000018e+00 1.825951693990567407e-02
3.645999999999999908e+00 1.840120444007362771e-02
3.647000000000000242e+00 1.854055554624802621e-02
3.648000000000000131e+00 1.867392956227980141e-02
3.649000000000000021e+00 1.879675644411985327e-02
3.649999999999999911e+00 1.890384345143604483e-02
3.651000000000000245e+00 1.898977065898667382e-02
3.652000000000000135e+00 1.904927001966292416e-02
3.653000000000000025e+00 1.907760697408759920e-02
3.653999999999999915e+00 1.907089129099929017e-02
3.655000000000000249e+00 1.902631316653018503e-02
3.656000000000000139e+00 1.894228075135508463e-02
3.657000000000000028e+00 1.881844143764339200e-02
3.657999999999999918e+00 1.865563302631382744e-02
3.659000000000000252e+00 1.845574760881176987e-02
3.660000000000000142e+00 1.822155068405296660e-02
3.661000000000000032e+00 1.795647746521717922e-02
3.661999999999999922e+00 1.766444657429240561e-02
3.663000000000000256e+00 1.734970042203468066e-02
3.664000000000000146e+00 1.701668142421264643e-02
3.665000000000000036e+00 1.666994940364566191e-02
3.665999999999999925e+00 1.631413037812533620e-02
3.667000000000000259e+00 1.595387495450514143e-02
3.668000000000000149e+00 1.559381486234404438e-02
3.669000000000000039e+00 1.523848183693508884e-02
3.669999999999999929e+00 1.489221389398918613e-02
3.671000000000000263e+00 1.455901052847518792e-02
3.672000000000000153e+00 1.424235923071476284e-02
3.673000000000000043e+00 1.394506386105710816e-02
3.673999999999999932e+00 1.366906787444619777e-02
3.675000000000000266e+00 1.341532004591681516e-02
3.676000000000000156e+00 1.318366394775516079e-02
3.677000000000000046e+00 1.297280374501694547e-02
3.677999999999999936e+00 1.278031998205398333e-02
3.679000000000000270e+00 1.260277624348636952e-02
3.680000000000000160e+00 1.243587409059269608e-02
3.681000000000000050e+00 1.227467538958215525e-02
3.681999999999999940e+00 1.211388662593277862e-02
3.683000000000000274e+00 1.194813891242462421e-02
3.684000000000000163e+00 1.177231502478304562e-02
3.685000000000000053e+00 1.158187447437526371e-02
3.685999999999999943e+00 1.137314241482145424e-02
3.687000000000000277e+00 1.114356300908269509e-02
3.688000000000000167e+00 1.089191577336212982e-02
3.689000000000000057e+00 1.061843174173407976e-02
3.689999999999999947e+00 1.032482865049848958e-02
3.691000000000000281e+00 1.001426768712725644e-02
3.692000000000000171e+00 9.691162857242540535e-03
3.693000000000000060e+00 9.360932317361875254e-03
3.693999999999999950e+00 9.029640400082966992e-03
3.695000000000000284e+00 8.703584813148968619e-03
3.696000000000000174e+00 8.388868139641292299e-03
3.697000000000000064e+00 8.090966426426279487e-03
3.697999999999999954e+00 7.814360477811107750e-03
3.699000000000000288e+00 7.562234350908600064e-03
3.700000000000000178e+00 7.336310164580537099e-03
3.701000000000000068e+00 7.136782095481420882e-03
3.701999999999999957e+00 6.962410201973167831e-03
3.703000000000000291e+00 6.810710728643172909e-03
3.704000000000000181e+00 6.678295534293161688e-03
3.705000000000000071e+00 6.561263451741426722e-03
3.705999999999999961e+00 6.455629325128786795e-03
3.707000000000000295e+00 6.357771367012973740e-03
3.708000000000000185e+00 6.264822742007397985e-03
3.709000000000000075e+00 6.174957339787604318e-03
3.709999999999999964e+00 6.087609497135665002e-03
3.711000000000000298e+00 6.003500958830947087e-03
3.712000000000000188e+00 5.924581899880784416e-03
3.713000000000000078e+00 5.853810161924237997e-03
3.713999999999999968e+00 5.794857139606713822e-03
3.714999999999999858e+00 5.751730582790292624e-03
3.716000000000000192e+00 5.728388431533704660e-03
3.717000000000000082e+00 5.728380747266418813e-03
3.717999999999999972e+00 5.754553101201153285e-03
3.718999999999999861e+00 5.808837135067825702e-03
3.720000000000000195e+00 5.892157341344272589e-03
3.721000000000000085e+00 6.004415536782016331e-03
3.721999999999999975e+00 6.144576939747136562e-03
3.722999999999999865e+00 6.310822737323947343e-03
3.724000000000000199e+00 6.500743881838366885e-03
3.725000000000000089e+00 6.711553080419414494e-03
3.725999999999999979e+00 6.940307869471482385e-03
3.726999999999999869e+00 7.184086342999110135e-03
3.728000000000000203e+00 7.440146987239162728e-03
3.729000000000000092e+00 7.706036877446950477e-03
3.729999999999999982e+00 7.979654194989745791e-03
3.730999999999999872e+00 8.259261974280413671e-03
3.732000000000000206e+00 8.543461797244914641e-03
3.733000000000000096e+00 8.831143528897991007e-03
3.733999999999999986e+00 9.121409549363180408e-03
3.734999999999999876e+00 9.413514616639428317e-03
3.736000000000000210e+00 9.706816369254066615e-03
3.737000000000000099e+00 1.000073892315004633e-02
3.737999999999999989e+00 1.029478157764426513e-02
3.738999999999999879e+00 1.058853716329526823e-02
3.740000000000000213e+00 1.088172497349845433e-02
3.741000000000000103e+00 1.117419954511151073e-02
3.741999999999999993e+00 1.146595380823251312e-02
3.742999999999999883e+00 1.175707977985048294e-02
3.744000000000000217e+00 1.204770742939447609e-02
3.745000000000000107e+00 1.233789870186745644e-02
3.745999999999999996e+00 1.262753033873430242e-02
3.746999999999999886e+00 1.291616534858570052e-02
3.748000000000000220e+00 1.320292778543205592e-02
3.749000000000000110e+00 1.348641208635185940e-02
3.750000000000000000e+00 1.376460225933282509e-02
3.750999999999999890e+00 1.403481389839031368e-02
3.752000000000000224e+00 1.429369881249837118e-02
3.753000000000000114e+00 1.453723832837207353e-02
3.754000000000000004e+00 1.476084517498112668e-02
3.754999999999999893e+00 1.495946978027362130e-02
3.756000000000000227e+00 1.512778748281974270e-02
3.757000000000000117e+00 1.526047173668633461e-02
3.758000000000000007e+00 1.535248798123487954e-02
3.758999999999999897e+00 1.539946890145054911e-02
3.760000000000000231e+00 1.539806906302374455e-02
3.761000000000000121e+00 1.534629174885227335e-02
3.762000000000000011e+00 1.524375071318832299e-02
3.762999999999999901e+00 1.509180744593359089e-02
3.764000000000000234e+00 1.489360479771368109e-02
3.765000000000000124e+00 1.465390993327993566e-02
3.766000000000000014e+00 1.437886103293508668e-02
3.766999999999999904e+00 1.407556537205231426e-02
3.768000000000000238e+00 1.375165236053732185e-02
3.769000000000000128e+00 1.341477336007448548e-02
3.770000000000000018e+00 1.307209318477860205e-02
3.770999999999999908e+00 1.272985308167291253e-02
3.772000000000000242e+00 1.239300756048119199e-02
3.773000000000000131e+00 1.206495764193452058e-02
3.774000000000000021e+00 1.174743336448796222e-02
3.774999999999999911e+00 1.144049613409144767e-02
3.776000000000000245e+00 1.114267481973117181e-02
3.777000000000000135e+00 1.085120806697763979e-02
3.778000000000000025e+00 1.056240589168854806e-02
3.778999999999999915e+00 1.027204252332813289e-02
3.780000000000000249e+00 9.975801861475685345e-03
3.781000000000000139e+00 9.669710455056362147e-03
3.782000000000000028e+00 9.350533543205271844e-03
3.782999999999999918e+00 9.016102169952248252e-03
3.784000000000000252e+00 8.665560702765414541e-03
3.785000000000000142e+00 8.299499926635567001e-03
3.786000000000000032e+00 7.919991776192790087e-03
3.786999999999999922e+00 7.530530962878730430e-03
3.788000000000000256e+00 7.135860574902700912e-03
3.789000000000000146e+00 6.741769443248253960e-03
3.790000000000000036e+00 6.354778571631749910e-03
3.790999999999999925e+00 5.981810368923395904e-03
3.792000000000000259e+00 5.629849054446007736e-03
3.793000000000000149e+00 5.305572349938519720e-03
3.794000000000000039e+00 5.015055763429016218e-03
3.794999999999999929e+00 4.763496053749498652e-03
3.796000000000000263e+00 4.555020272767865488e-03
3.797000000000000153e+00 4.392583958745004645e-03
3.798000000000000043e+00 4.277939281993900153e-03
3.798999999999999932e+00 4.211697876546944760e-03
3.800000000000000266e+00 4.193436838206026328e-03
3.801000000000000156e+00 4.221860108589374494e-03
3.802000000000000046e+00 4.294958356623904648e-03
3.802999999999999936e+00 4.410169764659238080e-03
3.804000000000000270e+00 4.564513414945851194e-03
3.805000000000000160e+00 4.754667985801541708e-03
3.806000000000000050e+00 4.977026974963392851e-03
3.806999999999999940e+00 5.227735609089343913e-03
3.808000000000000274e+00 5.502675214838122393e-03
3.809000000000000163e+00 5.797454641676010566e-03
3.810000000000000053e+00 6.107404152853968503e-03
3.810999999999999943e+00 6.427602890071179229e-03
3.812000000000000277e+00 6.752914605446309892e-03
3.813000000000000167e+00 7.078067986825688392e-03
3.814000000000000057e+00 7.397800159789210891e-03
3.814999999999999947e+00 7.707027884514383587e-03
3.816000000000000281e+00 8.001057899844586652e-03
3.817000000000000171e+00 8.275846024769436399e-03
3.818000000000000060e+00 8.528227021791696255e-03
3.818999999999999950e+00 8.756124378854023352e-03
3.820000000000000284e+00 8.958686969272738887e-03
3.821000000000000174e+00 9.136323012539023652e-03
3.822000000000000064e+00 9.290632404743925932e-03
3.822999999999999954e+00 9.424224653358317244e-03
3.824000000000000288e+00 9.540455675613030567e-03
3.825000000000000178e+00 9.643113495341189972e-03
3.826000000000000068e+00 9.736076291896222229e-03
3.826999999999999957e+00 9.823014857943764347e-03
3.828000000000000291e+00 9.907146392007204830e-03
3.829000000000000181e+00 9.991080845689110160e-03
3.830000000000000071e+00 1.007672387535355277e-02
3.830999999999999961e+00 1.016527106902406254e-02
3.832000000000000295e+00 1.025725314558100128e-02
3.833000000000000185e+00 1.035261189732819900e-02
3.834000000000000075e+00 1.045080599467090518e-02
3.834999999999999964e+00 1.055092750672746368e-02
3.836000000000000298e+00 1.065180212691828332e-02
3.837000000000000188e+00 1.075211849594135023e-02
3.838000000000000078e+00 1.085054967418016061e-02
3.838999999999999968e+00 1.094589232670402888e-02
3.839999999999999858e+00 1.103719182809092050e-02
3.841000000000000192e+00 1.112386787927798805e-02
3.842000000000000082e+00 1.120583683661860799e-02
3.842999999999999972e+00 1.128360117896203690e-02
3.843999999999999861e+00 1.135830026372222981e-02
3.845000000000000195e+00 1.143175074047959525e-02
3.846000000000000085e+00 1.150642772397436793e-02
3.846999999999999975e+00 1.158541004706300365e-02
3.847999999999999865e+00 1.167227938171332136e-02
3.849000000000000199e+00 1.177095497935256793e-02
3.850000000000000089e+00 1.188548724910237428e-02
3.850999999999999979e+00 1.201980293982761808e-02
3.851999999999999869e+00 1.217741138401583906e-02
3.853000000000000203e+00 1.236110681869974012e-02
3.854000000000000092e+00 1.257267690211068788e-02
3.854999999999999982e+00 1.281266631762945085e-02
3.855999999999999872e+00 1.308022166298075314e-02
3.857000000000000206e+00 1.337301685373902017e-02
3.858000000000000096e+00 1.368729982131357270e-02
3.858999999999999986e+00 1.401805459389408523e-02
3.859999999999999876e+00 1.435927221990130655e-02
3.861000000000000210e+00 1.470429145093075408e-02
3.862000000000000099e+00 1.504618894311390495e-02
3.862999999999999989e+00 1.537820834511443094e-02
3.863999999999999879e+00 1.569413871846462791e-02
3.865000000000000213e+00 1.598867541837232717e-02
3.866000000000000103e+00 1.625766808303468272e-02
3.866999999999999993e+00 1.649825800156895506e-02
3.867999999999999883e+00 1.670893332170878334e-02
3.869000000000000217e+00 1.688942827805130914e-02
3.870000000000000107e+00 1.704053329202684722e-02
3.870999999999999996e+00 1.716381386813571261e-02
3.871999999999999886e+00 1.726131756774689635e-02
3.873000000000000220e+00 1.733522861919618158e-02
3.874000000000000110e+00 1.738759027925072462e-02
3.875000000000000000e+00 1.742007024773230967e-02
3.875999999999999890e+00 1.743381112679139380e-02
3.877000000000000224e+00 1.742937327100295072e-02
3.878000000000000114e+00 1.740677168985563586e-02
3.879000000000000004e+00 1.736554808118847409e-02
3.879999999999999893e+00 1.730490893385017853e-02
3.881000000000000227e+00 1.722385824426303155e-02
3.882000000000000117e+00 1.712131314119544681e-02
3.883000000000000007e+00 1.699619057756868862e-02
3.883999999999999897e+00 1.684744664540233083e-02
3.885000000000000231e+00 1.667408598912462070e-02
3.886000000000000121e+00 1.647518256583540772e-02
3.887000000000000011e+00 1.624987123546182619e-02
3.887999999999999901e+00 1.599737472593117799e-02
3.889000000000000234e+00 1.571707985574816516e-02
3.890000000000000124e+00 1.540863019965772393e-02
3.891000000000000014e+00 1.507207533340060648e-02
3.891999999999999904e+00 1.470799691932166142e-02
3.893000000000000238e+00 1.431764564779929375e-02
3.894000000000000128e+00 1.390300987912599165e-02
3.895000000000000018e+00 1.346683501022969895e-02
3.895999999999999908e+00 1.301253844852677012e-02
3.897000000000000242e+00 1.254405723038626297e-02
3.898000000000000131e+00 1.206561260453996656e-02
3.899000000000000021e+00 1.158144967274166159e-02
3.899999999999999911e+00 1.109554268908558190e-02
3.901000000000000245e+00 1.061131717471956379e-02
3.902000000000000135e+00 1.013144000629329425e-02
3.903000000000000025e+00 9.657656376408363386e-03
3.903999999999999915e+00 9.190732592853119096e-03
3.905000000000000249e+00 8.730490908301750258e-03
3.906000000000000139e+00 8.275951736974093004e-03
3.907000000000000028e+00 7.825565644025062051e-03
3.907999999999999918e+00 7.377525288462148494e-03
3.909000000000000252e+00 6.930132588013023127e-03
3.910000000000000142e+00 6.482186540833950565e-03
3.911000000000000032e+00 6.033352624990612721e-03
3.911999999999999922e+00 5.584484028716018081e-03
3.913000000000000256e+00 5.137832652294957794e-03
3.914000000000000146e+00 4.697154019287088679e-03
3.915000000000000036e+00 4.267631289663696703e-03
3.915999999999999925e+00 3.855647966475701793e-03
3.917000000000000259e+00 3.468398239281706569e-03
3.918000000000000149e+00 3.113395394317776052e-03
3.919000000000000039e+00 2.797874095781934575e-03
3.919999999999999929e+00 2.528210297653815577e-03
3.921000000000000263e+00 2.309382401091744901e-03
3.922000000000000153e+00 2.144552803072956315e-03
3.923000000000000043e+00 2.034787515027607074e-03
3.923999999999999932e+00 1.978950624704669658e-03
3.925000000000000266e+00 1.973794428849923090e-03
3.926000000000000156e+00 2.014185776593660406e-03
3.927000000000000046e+00 2.093450912500716653e-03
3.927999999999999936e+00 2.203801107117913088e-03
3.929000000000000270e+00 2.336794567799422608e-03
3.930000000000000160e+00 2.483809809348833629e-03
3.931000000000000050e+00 2.636506241576480440e-03
3.931999999999999940e+00 2.787199427567982508e-03
3.933000000000000274e+00 2.929241466639215079e-03
3.934000000000000163e+00 3.057307286667169163e-03
3.935000000000000053e+00 3.167614744839254530e-03
3.935999999999999943e+00 3.258072672104663035e-03
3.937000000000000277e+00 3.328353891048720092e-03
3.938000000000000167e+00 3.379859768454531593e-03
3.939000000000000057e+00 3.415578943309635542e-03
3.939999999999999947e+00 3.439881985484917297e-03
3.941000000000000281e+00 3.458220720054293231e-03
3.942000000000000171e+00 3.476746776632828103e-03
3.943000000000000060e+00 3.501892092264304642e-03
3.943999999999999950e+00 3.539939289361691051e-03
3.945000000000000284e+00 3.596586355959077025e-03
3.946000000000000174e+00 3.676544048060782256e-03
3.947000000000000064e+00 3.783228034510382858e-03
3.947999999999999954e+00 3.918514237661296570e-03
3.949000000000000288e+00 4.082619149327548595e-03
3.950000000000000178e+00 4.274112598895369111e-03
3.951000000000000068e+00 4.490048218161847918e-03
3.951999999999999957e+00 4.726204768165053610e-03
3.953000000000000291e+00 4.977423398862586973e-03
3.954000000000000181e+00 5.237999640895447083e-03
3.955000000000000071e+00 5.502088535374561121e-03
3.955999999999999961e+00 5.764093813860955706e-03
3.957000000000000295e+00 6.018999654597035134e-03
3.958000000000000185e+00 6.262642500751469492e-03
3.959000000000000075e+00 6.491889700866597217e-03
3.959999999999999964e+00 6.704746728341916436e-03
3.961000000000000298e+00 6.900383214075581431e-03
3.962000000000000188e+00 7.079093120270925008e-03
3.963000000000000078e+00 7.242192190319980856e-03
3.963999999999999968e+00 7.391875854598414612e-03
3.965000000000000302e+00 7.531011543613236672e-03
3.966000000000000192e+00 7.662893752134905187e-03
3.967000000000000082e+00 7.790939924741877021e-03
3.967999999999999972e+00 7.918368794031965460e-03
3.968999999999999861e+00 8.047853429643704939e-03
3.970000000000000195e+00 8.181204116106569751e-03
3.971000000000000085e+00 8.319092730314153056e-03
3.971999999999999975e+00 8.460891981119308958e-03
3.972999999999999865e+00 8.604637691453196832e-03
3.974000000000000199e+00 8.747113910225440964e-03
3.975000000000000089e+00 8.884110660878524399e-03
3.975999999999999979e+00 9.010781900672537245e-03
3.976999999999999869e+00 9.122102033091317869e-03
3.978000000000000203e+00 9.213349755975736022e-03
3.979000000000000092e+00 9.280573519975696475e-03
3.979999999999999982e+00 9.320988148115943658e-03
3.980999999999999872e+00 9.333245429230186546e-03
3.982000000000000206e+00 9.317564198147401666e-03
3.983000000000000096e+00 9.275707940625439740e-03
3.983999999999999986e+00 9.210793991792021879e-03
3.984999999999999876e+00 9.126997471277365631e-03
3.986000000000000210e+00 9.029139932809560759e-03
3.987000000000000099e+00 8.922228670081664564e-03
3.987999999999999989e+00 8.811022348069907917e-03
3.988999999999999879e+00 8.699623083970773121e-03
3.990000000000000213e+00 8.591176657396146915e-03
3.991000000000000103e+00 8.487635610495692512e-03
3.991999999999999993e+00 8.389707811997609496e-03
3.992999999999999883e+00 8.296888815186621857e-03
3.994000000000000217e+00 8.207608859882659785e-03
3.995000000000000107e+00 8.119445206314464952e-03
3.995999999999999996e+00 8.029388641784143341e-03
3.996999999999999886e+00 7.934128577767577198e-03
3.998000000000000220e+00 7.830338015183634787e-03
3.999000000000000110e+00 7.714931063214501734e-03
4.000000000000000000e+00 7.585266767420204004e-03
4.001000000000000334e+00 7.439338296796657764e-03
4.001999999999999780e+00 7.275886330534134423e-03
4.003000000000000114e+00 7.094471449817725366e-03
4.004000000000000448e+00 6.895480749866736252e-03
4.004999999999999893e+00 6.680107666464573865e-03
4.006000000000000227e+00 6.450273144435456074e-03
4.006999999999999673e+00 6.208499549026963785e-03
4.008000000000000007e+00 5.957788756972031384e-03
4.009000000000000341e+00 5.701476964250230470e-03
4.009999999999999787e+00 5.443098025250323047e-03
4.011000000000000121e+00 5.186272756785336238e-03
4.012000000000000455e+00 4.934625184688062362e-03
4.012999999999999901e+00 4.691712072129177423e-03
4.014000000000000234e+00 4.460981066622940819e-03
4.014999999999999680e+00 4.245758861219235333e-03
4.016000000000000014e+00 4.049215251870666790e-03
4.017000000000000348e+00 3.874330999483060166e-03
4.017999999999999794e+00 3.723849835138785813e-03
4.019000000000000128e+00 3.600179728942953968e-03
4.020000000000000462e+00 3.505283072570304463e-03
4.020999999999999908e+00 3.440541218956061267e-03
4.022000000000000242e+00 3.406610269845639777e-03
4.022999999999999687e+00 3.403308818519236618e-03
4.024000000000000021e+00 3.429525161924321715e-03
4.025000000000000355e+00 3.483173838528250740e-03
4.025999999999999801e+00 3.561232894240847716e-03
4.027000000000000135e+00 3.659845662970185372e-03
4.028000000000000469e+00 3.774509881391609981e-03
4.028999999999999915e+00 3.900298191254978394e-03
4.030000000000000249e+00 4.032138015710552865e-03
4.030999999999999694e+00 4.165095483151295616e-03
4.032000000000000028e+00 4.294653260750816610e-03
4.033000000000000362e+00 4.416933424111713254e-03
4.033999999999999808e+00 4.528894768103284424e-03
4.035000000000000142e+00 4.628455601670832149e-03
4.036000000000000476e+00 4.714559189873464284e-03
4.036999999999999922e+00 4.787169466680204870e-03
4.038000000000000256e+00 4.847251390818914894e-03
4.038999999999999702e+00 4.896666524266260652e-03
4.040000000000000036e+00 4.938083544368725673e-03
4.041000000000000369e+00 4.974806086474172460e-03
4.041999999999999815e+00 5.010586282799794899e-03
4.043000000000000149e+00 5.049403856024708634e-03
4.044000000000000483e+00 5.095192590048422572e-03
4.044999999999999929e+00 5.151558284519618461e-03
4.046000000000000263e+00 5.221477686062220465e-03
4.046999999999999709e+00 5.307026399998271762e-03
4.048000000000000043e+00 5.409145790494904529e-03
4.049000000000000377e+00 5.527505609700110109e-03
4.049999999999999822e+00 5.660467900587333630e-03
4.051000000000000156e+00 5.805172333894397310e-03
4.052000000000000490e+00 5.957746838238284215e-03
4.052999999999999936e+00 6.113636327968773217e-03
4.054000000000000270e+00 6.268009785241367322e-03
4.054999999999999716e+00 6.416199427984947863e-03
4.056000000000000050e+00 6.554119365274659222e-03
4.057000000000000384e+00 6.678641508018326109e-03
4.057999999999999829e+00 6.787840095954619964e-03
4.059000000000000163e+00 6.881145642171906766e-03
4.060000000000000497e+00 6.959337586092487378e-03
4.060999999999999943e+00 7.024451578954754929e-03
4.062000000000000277e+00 7.079588278198802043e-03
4.062999999999999723e+00 7.128675829766045920e-03
4.064000000000000057e+00 7.176207120680904925e-03
4.065000000000000391e+00 7.227005166637089431e-03
4.065999999999999837e+00 7.286013788950054630e-03
4.067000000000000171e+00 7.358079930003633140e-03
4.068000000000000504e+00 7.447773497799048056e-03
4.068999999999999950e+00 7.559160287527311520e-03
4.070000000000000284e+00 7.695559426540724002e-03
4.070999999999999730e+00 7.859277949679228936e-03
4.072000000000000064e+00 8.051318808582185599e-03
4.073000000000000398e+00 8.271117284572354969e-03
4.073999999999999844e+00 8.516335426501939546e-03
4.075000000000000178e+00 8.782781659622438189e-03
4.076000000000000512e+00 9.064496998603474229e-03
4.076999999999999957e+00 9.353980929497050095e-03
4.078000000000000291e+00 9.642628704260001321e-03
4.078999999999999737e+00 9.921306784284695743e-03
4.080000000000000071e+00 1.018099417843219834e-02
4.081000000000000405e+00 1.041347098447303193e-02
4.081999999999999851e+00 1.061193708096947255e-02
4.083000000000000185e+00 1.077150188983638790e-02
4.084000000000000519e+00 1.088951506614262155e-02
4.084999999999999964e+00 1.096567761503665708e-02
4.086000000000000298e+00 1.100195152059394409e-02
4.086999999999999744e+00 1.100227634487781908e-02
4.088000000000000078e+00 1.097213125959000356e-02
4.089000000000000412e+00 1.091799713777407213e-02
4.089999999999999858e+00 1.084678983190123097e-02
4.091000000000000192e+00 1.076527964887675527e-02
4.092000000000000526e+00 1.067957551673656344e-02
4.092999999999999972e+00 1.059469618010725964e-02
4.094000000000000306e+00 1.051425868236428515e-02
4.094999999999999751e+00 1.044030093203921969e-02
4.096000000000000085e+00 1.037323993902157689e-02
4.097000000000000419e+00 1.031196373378223848e-02
4.097999999999999865e+00 1.025404143600169501e-02
4.099000000000000199e+00 1.019602332202113049e-02
4.099999999999999645e+00 1.013380192366146980e-02
4.100999999999999979e+00 1.006299608134214596e-02
4.102000000000000313e+00 9.979344088824476655e-03
4.102999999999999758e+00 9.879029306855954817e-03
4.104000000000000092e+00 9.758958872150261601e-03
4.105000000000000426e+00 9.616937890250577131e-03
4.105999999999999872e+00 9.451754294640965851e-03
4.107000000000000206e+00 9.263153509040684269e-03
4.107999999999999652e+00 9.051717796422243181e-03
4.108999999999999986e+00 8.818698774453839415e-03
4.110000000000000320e+00 8.565798569186785713e-03
4.110999999999999766e+00 8.294943741996742628e-03
4.112000000000000099e+00 8.008096224671135133e-03
4.113000000000000433e+00 7.707103358826553410e-03
4.113999999999999879e+00 7.393600325852431147e-03
4.115000000000000213e+00 7.068997448566398042e-03
4.115999999999999659e+00 6.734523994297828171e-03
4.116999999999999993e+00 6.391315902894013738e-03
4.118000000000000327e+00 6.040530227484434619e-03
4.118999999999999773e+00 5.683477292267455176e-03
4.120000000000000107e+00 5.321704247157489805e-03
4.121000000000000441e+00 4.957076065787634385e-03
4.121999999999999886e+00 4.591832399309392528e-03
4.123000000000000220e+00 4.228573880716695113e-03
4.123999999999999666e+00 3.870234675322351166e-03
4.125000000000000000e+00 3.520034608211963876e-03
4.126000000000000334e+00 3.181393679468585804e-03
4.126999999999999780e+00 2.857854769332431911e-03
4.128000000000000114e+00 2.552967882774019419e-03
4.129000000000000448e+00 2.270185143849752073e-03
4.129999999999999893e+00 2.012752898340170512e-03
4.131000000000000227e+00 1.783607996853845551e-03
4.131999999999999673e+00 1.585280136724848132e-03
4.133000000000000007e+00 1.419828751532621006e-03
4.134000000000000341e+00 1.288799913374986516e-03
4.134999999999999787e+00 1.193183470574128713e-03
4.136000000000000121e+00 1.133402215916046478e-03
4.137000000000000455e+00 1.109311656538257765e-03
4.137999999999999901e+00 1.120210725565153487e-03
4.139000000000000234e+00 1.164814394876766829e-03
4.139999999999999680e+00 1.241243355830780586e-03
4.141000000000000014e+00 1.347007599840817750e-03
4.142000000000000348e+00 1.478970888163388996e-03
4.142999999999999794e+00 1.633330568674062162e-03
4.144000000000000128e+00 1.805626587028551265e-03
4.145000000000000462e+00 1.990802600532382786e-03
4.145999999999999908e+00 2.183291795746416207e-03
4.147000000000000242e+00 2.377214608013232967e-03
4.147999999999999687e+00 2.566603387652224323e-03
4.149000000000000021e+00 2.745714086311031900e-03
4.150000000000000355e+00 2.909371793498418887e-03
4.150999999999999801e+00 3.053325294103167130e-03
4.152000000000000135e+00 3.174571119243452949e-03
4.153000000000000469e+00 3.271619106837515747e-03
4.153999999999999915e+00 3.344617257527270592e-03
4.155000000000000249e+00 3.395399401659061813e-03
4.155999999999999694e+00 3.427353777258267901e-03
4.157000000000000028e+00 3.445204210148983173e-03
4.158000000000000362e+00 3.454690478919963861e-03
4.158999999999999808e+00 3.462201642510961790e-03
4.160000000000000142e+00 3.474391268411020257e-03
4.161000000000000476e+00 3.497835225232261147e-03
4.161999999999999922e+00 3.538708636406996764e-03
4.163000000000000256e+00 3.602556062573301389e-03
4.163999999999999702e+00 3.694118370185061999e-03
4.165000000000000036e+00 3.817210459514053245e-03
4.166000000000000369e+00 3.974642236124266426e-03
4.166999999999999815e+00 4.168158064151157409e-03
4.168000000000000149e+00 4.398392553307374844e-03
4.169000000000000483e+00 4.664843994519683734e-03
4.169999999999999929e+00 4.965831310508953163e-03
4.171000000000000263e+00 5.298488980663608981e-03
4.171999999999999709e+00 5.658812990428717382e-03
4.173000000000000043e+00 6.041781914525009081e-03
4.174000000000000377e+00 6.441555244520828782e-03
4.174999999999999822e+00 6.851735313682156062e-03
4.176000000000000156e+00 7.265706540412237777e-03
4.177000000000000490e+00 7.676999507933826399e-03
4.177999999999999936e+00 8.079632017124924528e-03
4.179000000000000270e+00 8.468421404068778718e-03
4.179999999999999716e+00 8.839203722723811690e-03
4.181000000000000050e+00 9.188941099892045106e-03
4.182000000000000384e+00 9.515723485579340862e-03
4.182999999999999829e+00 9.818666107316305347e-03
4.184000000000000163e+00 1.009771918845627295e-02
4.185000000000000497e+00 1.035342868028297711e-02
4.185999999999999943e+00 1.058665205772343389e-02
4.187000000000000277e+00 1.079831601981231549e-02
4.187999999999999723e+00 1.098917834790894346e-02
4.189000000000000057e+00 1.115966411034377721e-02
4.190000000000000391e+00 1.130974572216388550e-02
4.190999999999999837e+00 1.143892570422306784e-02
4.192000000000000171e+00 1.154626629796129227e-02
4.193000000000000504e+00 1.163046528002240586e-02
4.193999999999999950e+00 1.169000266243536146e-02
4.195000000000000284e+00 1.172331020849536401e-02
4.195999999999999730e+00 1.172894896012575787e-02
4.197000000000000064e+00 1.170579521402476987e-02
4.198000000000000398e+00 1.165319460513689412e-02
4.198999999999999844e+00 1.157109273358367628e-02
4.200000000000000178e+00 1.146012479685775895e-02
4.201000000000000512e+00 1.132166169447692931e-02
4.201999999999999957e+00 1.115777712293405423e-02
4.203000000000000291e+00 1.097118431493533317e-02
4.203999999999999737e+00 1.076512261874269620e-02
4.205000000000000071e+00 1.054320042025822489e-02
4.206000000000000405e+00 1.030922315004310572e-02
4.206999999999999851e+00 1.006702105564256412e-02
4.208000000000000185e+00 9.820297214492099830e-03
4.209000000000000519e+00 9.572506498487138443e-03
4.209999999999999964e+00 9.326758063990959330e-03
4.211000000000000298e+00 9.085783143264514888e-03
4.211999999999999744e+00 8.851937567896159612e-03
4.213000000000000078e+00 8.627204062203564644e-03
4.214000000000000412e+00 8.413216091417570833e-03
4.214999999999999858e+00 8.211276334475501107e-03
4.216000000000000192e+00 8.022330658373275428e-03
4.217000000000000526e+00 7.846922876501946642e-03
4.217999999999999972e+00 7.685136783080674487e-03
4.219000000000000306e+00 7.536540609852053832e-03
4.219999999999999751e+00 7.400139768552953072e-03
4.221000000000000085e+00 7.274382336559600745e-03
4.222000000000000419e+00 7.157215263774793432e-03
4.222999999999999865e+00 7.046201358050768922e-03
4.224000000000000199e+00 6.938677121999444267e-03
4.224999999999999645e+00 6.831919303159947332e-03
4.225999999999999979e+00 6.723334993140747673e-03
4.227000000000000313e+00 6.610600516501778309e-03
4.227999999999999758e+00 6.491750208901403245e-03
4.229000000000000092e+00 6.365220334757419260e-03
4.230000000000000426e+00 6.229826080526186353e-03
4.230999999999999872e+00 6.084695063112191896e-03
4.232000000000000206e+00 5.929182753393468994e-03
4.232999999999999652e+00 5.762815971480044104e-03
4.233999999999999986e+00 5.585243240748881052e-03
4.235000000000000320e+00 5.396243399003016611e-03
4.235999999999999766e+00 5.195785079957371960e-03
4.237000000000000099e+00 4.984132875998486048e-03
4.238000000000000433e+00 4.761979169713373081e-03
4.238999999999999879e+00 4.530573715809469403e-03
4.240000000000000213e+00 4.291837805279839074e-03
4.240999999999999659e+00 4.048431742904893757e-03
4.241999999999999993e+00 3.803758531167780732e-03
4.243000000000000327e+00 3.561906508749497491e-03
4.243999999999999773e+00 3.327482681224339187e-03
4.245000000000000107e+00 3.105397548737777631e-03
4.246000000000000441e+00 2.900589540860588813e-03
4.246999999999999886e+00 2.717695209523044754e-03
4.248000000000000220e+00 2.560717054392854051e-03
4.248999999999999666e+00 2.432737002062145080e-03
4.250000000000000000e+00 2.335654239217324277e-03
4.251000000000000334e+00 2.270018263059503816e-03
4.251999999999999780e+00 2.234950244234801091e-03
4.253000000000000114e+00 2.228179282776893751e-03
4.254000000000000448e+00 2.246165936874457408e-03
4.254999999999999893e+00 2.284338016247506719e-03
4.256000000000000227e+00 2.337387689633610433e-03
4.256999999999999673e+00 2.399641724024667577e-03
4.258000000000000007e+00 2.465447044396420519e-03
4.259000000000000341e+00 2.529591781935186176e-03
4.259999999999999787e+00 2.587664792244565894e-03
4.261000000000000121e+00 2.636398286630735940e-03
4.262000000000000455e+00 2.673873841571216582e-03
4.262999999999999901e+00 2.699666756992018420e-03
4.264000000000000234e+00 2.714812959742114382e-03
4.264999999999999680e+00 2.721701645629870728e-03
4.266000000000000014e+00 2.723800504721836119e-03
4.267000000000000348e+00 2.725361501161962987e-03
4.267999999999999794e+00 2.731051900902588172e-03
4.269000000000000128e+00 2.745611801921564541e-03
4.270000000000000462e+00 2.773542466618776972e-03
4.270999999999999908e+00 2.818889133444283605e-03
4.272000000000000242e+00 2.885051655339612026e-03
4.272999999999999687e+00 2.974723159323600617e-03
4.274000000000000021e+00 3.089862051559725317e-03
4.275000000000000355e+00 3.231709853411305310e-03
4.275999999999999801e+00 3.400806781858478709e-03
4.277000000000000135e+00 3.597015969765052831e-03
4.278000000000000469e+00 3.819509246844332746e-03
4.278999999999999915e+00 4.066768125426072425e-03
4.280000000000000249e+00 4.336533495814230005e-03
4.280999999999999694e+00 4.625819876315112253e-03
4.282000000000000028e+00 4.930941498688411195e-03
4.283000000000000362e+00 5.247626390089688876e-03
4.283999999999999808e+00 5.571177625718866551e-03
4.285000000000000142e+00 5.896722382624673339e-03
4.286000000000000476e+00 6.219516868883176799e-03
4.286999999999999922e+00 6.535282171119117037e-03
4.288000000000000256e+00 6.840542026248994101e-03
4.288999999999999702e+00 7.132938337013393013e-03
4.290000000000000036e+00 7.411463200485775629e-03
4.291000000000000369e+00 7.676606509820599680e-03
4.291999999999999815e+00 7.930382800954557596e-03
4.293000000000000149e+00 8.176230739766037967e-03
4.294000000000000483e+00 8.418771729139410548e-03
4.294999999999999929e+00 8.663462997786992165e-03
4.296000000000000263e+00 8.916139900688678163e-03
4.296999999999999709e+00 9.182514959310902544e-03
4.298000000000000043e+00 9.467641913946712312e-03
4.299000000000000377e+00 9.775438853934391090e-03
4.299999999999999822e+00 1.010827399179925479e-02
4.301000000000000156e+00 1.046670125054040626e-02
4.302000000000000490e+00 1.084934329380581042e-02
4.302999999999999936e+00 1.125295099578163538e-02
4.304000000000000270e+00 1.167262395335746071e-02
4.304999999999999716e+00 1.210216616446336407e-02
4.306000000000000050e+00 1.253453440270384245e-02
4.307000000000000384e+00 1.296231240100083684e-02
4.307999999999999829e+00 1.337820504354086948e-02
4.309000000000000163e+00 1.377545954578539809e-02
4.310000000000000497e+00 1.414824646515237469e-02
4.310999999999999943e+00 1.449194844488130643e-02
4.312000000000000277e+00 1.480334045992290348e-02
4.312999999999999723e+00 1.508071129355473793e-02
4.314000000000000057e+00 1.532389806329340423e-02
4.315000000000000391e+00 1.553421303570534998e-02
4.315999999999999837e+00 1.571432292238641310e-02
4.317000000000000171e+00 1.586803689941465936e-02
4.318000000000000504e+00 1.600002452550564058e-02
4.318999999999999950e+00 1.611545918504506125e-02
4.320000000000000284e+00 1.621963054845377422e-02
4.320999999999999730e+00 1.631750985257356124e-02
4.322000000000000064e+00 1.641334328716545499e-02
4.323000000000000398e+00 1.651027333935305499e-02
4.323999999999999844e+00 1.661004086989316744e-02
4.325000000000000178e+00 1.671279044445137321e-02
4.326000000000000512e+00 1.681702043027857169e-02
4.326999999999999957e+00 1.691966788794985882e-02
4.328000000000000291e+00 1.701633660783027913e-02
4.328999999999999737e+00 1.710164524155996513e-02
4.330000000000000071e+00 1.716967523502020004e-02
4.331000000000000405e+00 1.721446781855469690e-02
4.331999999999999851e+00 1.723053244522920746e-02
4.333000000000000185e+00 1.721332306688002148e-02
4.334000000000000519e+00 1.715963022217718500e-02
4.334999999999999964e+00 1.706785667235615270e-02
4.336000000000000298e+00 1.693816567718101768e-02
4.336999999999999744e+00 1.677248378092196721e-02
4.338000000000000078e+00 1.657438326472646800e-02
4.339000000000000412e+00 1.634883183015935215e-02
4.339999999999999858e+00 1.610183474624942226e-02
4.341000000000000192e+00 1.584003503486476269e-02
4.342000000000000526e+00 1.557026021582083933e-02
4.342999999999999972e+00 1.529906543946968345e-02
4.344000000000000306e+00 1.503231905502147060e-02
4.344999999999999751e+00 1.477484799704033812e-02
4.346000000000000085e+00 1.453016666429337092e-02
4.347000000000000419e+00 1.430030919644430590e-02
4.347999999999999865e+00 1.408576655431532411e-02
4.349000000000000199e+00 1.388553215697236644e-02
4.350000000000000533e+00 1.369722540366511906e-02
4.350999999999999979e+00 1.351732466196902196e-02
4.352000000000000313e+00 1.334144737185766726e-02
4.352999999999999758e+00 1.316465371810963091e-02
4.354000000000000092e+00 1.298177718234447275e-02
4.355000000000000426e+00 1.278770893589442105e-02
4.355999999999999872e+00 1.257766947872563171e-02
4.357000000000000206e+00 1.234740224588358991e-02
4.357999999999999652e+00 1.209329889614945905e-02
4.358999999999999986e+00 1.181246367026489441e-02
4.360000000000000320e+00 1.150272298486612089e-02
4.360999999999999766e+00 1.116259492355899975e-02
4.362000000000000099e+00 1.079125342240580022e-02
4.363000000000000433e+00 1.038850815469317089e-02
4.363999999999999879e+00 9.954820274989641810e-03
4.365000000000000213e+00 9.491347545722245843e-03
4.365999999999999659e+00 9.000032556073556816e-03
4.366999999999999993e+00 8.483693871892281080e-03
4.368000000000000327e+00 7.946108665818680042e-03
4.368999999999999773e+00 7.392055558260125434e-03
4.370000000000000107e+00 6.827302508769233710e-03
4.371000000000000441e+00 6.258500551745380461e-03
4.371999999999999886e+00 5.693015141969029469e-03
4.373000000000000220e+00 5.138657291311604647e-03
4.373999999999999666e+00 4.603386435794329552e-03
4.375000000000000000e+00 4.094976456682180091e-03
4.376000000000000334e+00 3.620672529179837229e-03
4.376999999999999780e+00 3.186891996480894183e-03
4.378000000000000114e+00 2.798961774844635052e-03
4.379000000000000448e+00 2.460923148506107862e-03
4.379999999999999893e+00 2.175414805504177762e-03
4.381000000000000227e+00 1.943632103790044960e-03
4.381999999999999673e+00 1.765355727428475231e-03
4.383000000000000007e+00 1.639029872997534902e-03
4.384000000000000341e+00 1.561905871193153793e-03
4.384999999999999787e+00 1.530206234414111487e-03
4.386000000000000121e+00 1.539317020778121960e-03
4.387000000000000455e+00 1.584000668639782118e-03
4.387999999999999901e+00 1.658596032385469985e-03
4.389000000000000234e+00 1.757230399020985557e-03
4.389999999999999680e+00 1.874017590435579292e-03
4.391000000000000014e+00 2.003225032969313014e-03
4.392000000000000348e+00 2.139469194374347093e-03
4.392999999999999794e+00 2.277860728196154892e-03
4.394000000000000128e+00 2.414143326171735993e-03
4.395000000000000462e+00 2.544816928854707651e-03
4.395999999999999908e+00 2.667247749711442861e-03
4.397000000000000242e+00 2.779718131373572643e-03
4.397999999999999687e+00 2.881451769993448493e-03
4.399000000000000021e+00 2.972586189684941951e-03
4.400000000000000355e+00 3.054060975252533179e-03
4.400999999999999801e+00 3.127485996189744571e-03
4.402000000000000135e+00 3.194948756344426297e-03
4.403000000000000469e+00 3.258760885475868278e-03
4.403999999999999915e+00 3.321220089957321701e-03
4.405000000000000249e+00 3.384367738698927652e-03
4.405999999999999694e+00 3.449779545769882019e-03
4.407000000000000028e+00 3.518432892868854963e-03
4.408000000000000362e+00 3.590639540943764245e-03
4.408999999999999808e+00 3.666086478396564374e-03
4.410000000000000142e+00 3.743954447161613151e-03
4.411000000000000476e+00 3.823102387913502632e-03
4.411999999999999922e+00 3.902303035592156154e-03
4.413000000000000256e+00 3.980468907224914143e-03
4.413999999999999702e+00 4.056821144707388818e-03
4.415000000000000036e+00 4.131033761096349240e-03
4.416000000000000369e+00 4.203248907132248365e-03
4.416999999999999815e+00 4.274038112461374384e-03
4.418000000000000149e+00 4.344280989617932583e-03
4.419000000000000483e+00 4.415003336909516587e-03
4.419999999999999929e+00 4.487230141784589316e-03
4.421000000000000263e+00 4.561868436006831506e-03
4.421999999999999709e+00 4.639654853089991877e-03
4.423000000000000043e+00 4.721170028953904606e-03
4.424000000000000377e+00 4.806951137285894737e-03
4.424999999999999822e+00 4.897684591629088841e-03
4.426000000000000156e+00 4.994367003514616973e-03
4.427000000000000490e+00 5.098518712850943005e-03
4.427999999999999936e+00 5.212300977822702588e-03
4.429000000000000270e+00 5.338564578344613155e-03
4.429999999999999716e+00 5.480771640799721178e-03
4.431000000000000050e+00 5.642786024998049099e-03
4.432000000000000384e+00 5.828572015813128331e-03
4.432999999999999829e+00 6.041794837862423176e-03
4.434000000000000163e+00 6.285394801371782872e-03
4.435000000000000497e+00 6.561184507663552108e-03
4.435999999999999943e+00 6.869487394279896568e-03
4.437000000000000277e+00 7.208881181669654463e-03
4.437999999999999723e+00 7.576076399133499853e-03
4.439000000000000057e+00 7.965912387681763768e-03
4.440000000000000391e+00 8.371512875337834558e-03
4.440999999999999837e+00 8.784568213819027999e-03
4.442000000000000171e+00 9.195716599955692377e-03
4.443000000000000504e+00 9.595026784002053805e-03
4.443999999999999950e+00 9.972515223391494044e-03
4.445000000000000284e+00 1.031868818263600128e-02
4.445999999999999730e+00 1.062507411476880381e-02
4.447000000000000064e+00 1.088468185226089402e-02
4.448000000000000398e+00 1.109237713461463416e-02
4.448999999999999844e+00 1.124518637524164061e-02
4.450000000000000178e+00 1.134243602436628071e-02
4.451000000000000512e+00 1.138576935429226784e-02
4.451999999999999957e+00 1.137904193405031746e-02
4.453000000000000291e+00 1.132804978894699083e-02
4.453999999999999737e+00 1.124017990021038138e-02
4.455000000000000071e+00 1.112393068886610888e-02
4.456000000000000405e+00 1.098839376455326353e-02
4.456999999999999851e+00 1.084270112929697216e-02
4.458000000000000185e+00 1.069547456223696527e-02
4.459000000000000519e+00 1.055435408322003346e-02
4.459999999999999964e+00 1.042562105381321207e-02
4.461000000000000298e+00 1.031394384754345805e-02
4.461999999999999744e+00 1.022227811601002408e-02
4.463000000000000078e+00 1.015191210857631712e-02
4.464000000000000412e+00 1.010263888173006108e-02
4.464999999999999858e+00 1.007302575620854304e-02
4.466000000000000192e+00 1.006075416897325540e-02
4.467000000000000526e+00 1.006296294427662559e-02
4.467999999999999972e+00 1.007656474472781206e-02
4.469000000000000306e+00 1.009851464496084109e-02
4.469999999999999751e+00 1.012601118404401687e-02
4.471000000000000085e+00 1.015663558815753029e-02
4.472000000000000419e+00 1.018844826405907941e-02
4.472999999999999865e+00 1.022002347405565059e-02
4.474000000000000199e+00 1.025047833154381187e-02
4.475000000000000533e+00 1.027945801142269612e-02
4.475999999999999979e+00 1.030710661537422544e-02
4.477000000000000313e+00 1.033399256371239291e-02
4.477999999999999758e+00 1.036100106028335979e-02
4.479000000000000092e+00 1.038917066417378160e-02
4.480000000000000426e+00 1.041950987985472074e-02
4.480999999999999872e+00 1.045274344669427577e-02
4.482000000000000206e+00 1.048913125427010200e-02
4.482999999999999652e+00 1.052824272228750774e-02
4.483999999999999986e+00 1.056884292913798894e-02
4.485000000000000320e+00 1.060883542930650056e-02
4.485999999999999766e+00 1.064530064607448548e-02
4.487000000000000099e+00 1.067464520517774282e-02
4.488000000000000433e+00 1.069282346197652708e-02
4.488999999999999879e+00 1.069564828714364250e-02
4.490000000000000213e+00 1.067911085596684462e-02
4.490999999999999659e+00 1.063971462172146748e-02
4.491999999999999993e+00 1.057475679662537096e-02
4.493000000000000327e+00 1.048251880882706058e-02
4.493999999999999773e+00 1.036235932038749238e-02
4.495000000000000107e+00 1.021467675514003796e-02
4.496000000000000441e+00 1.004076532620902171e-02
4.496999999999999886e+00 9.842558667421258400e-03
4.498000000000000220e+00 9.622326757030577604e-03
4.498999999999999666e+00 9.382384409543155154e-03
4.500000000000000000e+00 9.124815067748041214e-03
4.501000000000000334e+00 8.851311923570399573e-03
4.501999999999999780e+00 8.563126140023434585e-03
4.503000000000000114e+00 8.261144746720867210e-03
4.504000000000000448e+00 7.946105948073147948e-03
4.504999999999999893e+00 7.618882699332427469e-03
4.506000000000000227e+00 7.280808181323131581e-03
4.506999999999999673e+00 6.933966837491041535e-03
4.508000000000000007e+00 6.581397186814844091e-03
4.509000000000000341e+00 6.227138497523638724e-03
4.509999999999999787e+00 5.876140340168736244e-03
4.511000000000000121e+00 5.533987495663833522e-03
4.512000000000000455e+00 5.206494447827583055e-03
4.512999999999999901e+00 4.899222010774520117e-03
4.514000000000000234e+00 4.616953205420906876e-03
4.514999999999999680e+00 4.363228615880068544e-03
4.516000000000000014e+00 4.140001757143428607e-03
4.517000000000000348e+00 3.947442772508534363e-03
4.517999999999999794e+00 3.783966215727197543e-03
4.519000000000000128e+00 3.646432891148620840e-03
4.520000000000000462e+00 3.530522393578993529e-03
4.520999999999999908e+00 3.431264836208818610e-03
4.522000000000000242e+00 3.343583455385592314e-03
4.522999999999999687e+00 3.262855233555452591e-03
4.524000000000000021e+00 3.185388116560767483e-03
4.525000000000000355e+00 3.108753978683773036e-03
4.525999999999999801e+00 3.031964751745601806e-03
4.527000000000000135e+00 2.955478881194469054e-03
4.528000000000000469e+00 2.881083116602603869e-03
4.528999999999999915e+00 2.811630748618909777e-03
4.530000000000000249e+00 2.750719821524649951e-03
4.530999999999999694e+00 2.702357657241831555e-03
4.532000000000000028e+00 2.670621965957829975e-03
4.533000000000000362e+00 2.659322696547678465e-03
4.533999999999999808e+00 2.671768924612182537e-03
4.535000000000000142e+00 2.710545430947681588e-03
4.536000000000000476e+00 2.777369573024898817e-03
4.536999999999999922e+00 2.873005105075909001e-03
4.538000000000000256e+00 2.997224707791463615e-03
4.538999999999999702e+00 3.148794447802346318e-03
4.540000000000000036e+00 3.325494934510157211e-03
4.541000000000000369e+00 3.524174124318857869e-03
4.541999999999999815e+00 3.740799699629734302e-03
4.543000000000000149e+00 3.970544466911226159e-03
4.544000000000000483e+00 4.207922041442459064e-03
4.544999999999999929e+00 4.446962689380376185e-03
4.546000000000000263e+00 4.681484357780250384e-03
4.546999999999999709e+00 4.905395788685991409e-03
4.548000000000000043e+00 5.113087795336189803e-03
4.549000000000000377e+00 5.299824449864309721e-03
4.549999999999999822e+00 5.462115466270052108e-03
4.551000000000000156e+00 5.598022495376796248e-03
4.552000000000000490e+00 5.707317540643732853e-03
4.552999999999999936e+00 5.791478655992784476e-03
4.554000000000000270e+00 5.853518455426634168e-03
4.554999999999999716e+00 5.897623849588567307e-03
4.556000000000000050e+00 5.928690099761977673e-03
4.557000000000000384e+00 5.951772645987301984e-03
4.557999999999999829e+00 5.971561303731801225e-03
4.559000000000000163e+00 5.991883112502713674e-03
4.560000000000000497e+00 6.015331645787352910e-03
4.560999999999999943e+00 6.043012289161132054e-03
4.562000000000000277e+00 6.074427716694185200e-03
4.562999999999999723e+00 6.107469558983476612e-03
4.564000000000000057e+00 6.138535218946836874e-03
4.565000000000000391e+00 6.162742919793164943e-03
4.565999999999999837e+00 6.174202178101242250e-03
4.567000000000000171e+00 6.166354623818077682e-03
4.568000000000000504e+00 6.132366127489015210e-03
4.568999999999999950e+00 6.065563258049994945e-03
4.570000000000000284e+00 5.959887103716063166e-03
4.570999999999999730e+00 5.810357827744032540e-03
4.572000000000000064e+00 5.613493993814734281e-03
4.573000000000000398e+00 5.367657323568879660e-03
4.573999999999999844e+00 5.073296218643173587e-03
4.575000000000000178e+00 4.733057576748392684e-03
4.576000000000000512e+00 4.351763881639018547e-03
4.576999999999999957e+00 3.936231982097178859e-03
4.578000000000000291e+00 3.494963211038691533e-03
4.578999999999999737e+00 3.037761571216004985e-03
4.580000000000000071e+00 2.575281039779295754e-03
4.581000000000000405e+00 2.118516067141946492e-03
4.581999999999999851e+00 1.678333574694393371e-03
4.583000000000000185e+00 1.265008831856203253e-03
4.584000000000000519e+00 8.878265292937588668e-04
4.584999999999999964e+00 5.547169543401091283e-04
4.586000000000000298e+00 2.719934928487988232e-04
4.586999999999999744e+00 4.416325379163580929e-05
4.588000000000000078e+00 -1.261783448079666135e-04
4.589000000000000412e+00 -2.383561302985236858e-04
4.589999999999999858e+00 -2.935213464124123567e-04
4.591000000000000192e+00 -2.944772223269734204e-04
4.592000000000000526e+00 -2.454136405506811172e-04
4.592999999999999972e+00 -1.515886656681064649e-04
4.594000000000000306e+00 -1.897550949062146232e-05
4.594999999999999751e+00 1.461178868035102607e-04
4.596000000000000085e+00 3.373820318772469931e-04
4.597000000000000419e+00 5.488265813155528573e-04
4.597999999999999865e+00 7.750440837186848859e-04
4.599000000000000199e+00 1.011402898811158534e-03
4.600000000000000533e+00 1.254174961168660115e-03
4.600999999999999979e+00 1.500587186992343542e-03
4.602000000000000313e+00 1.748786639131675539e-03
4.602999999999999758e+00 1.997757303035436333e-03
4.604000000000000092e+00 2.247168150052399668e-03
4.605000000000000426e+00 2.497171197548901135e-03
4.605999999999999872e+00 2.748179543718599557e-03
4.607000000000000206e+00 3.000625013120988924e-03
4.608000000000000540e+00 3.254709917307265464e-03
4.608999999999999986e+00 3.510200110479298665e-03
4.610000000000000320e+00 3.766228772670166067e-03
4.610999999999999766e+00 4.021170964728084003e-03
4.612000000000000099e+00 4.272563111179253359e-03
4.613000000000000433e+00 4.517122073961148121e-03
4.613999999999999879e+00 4.750841850820940182e-03
4.615000000000000213e+00 4.969186687288773205e-03
4.615999999999999659e+00 5.167358396590173396e-03
4.616999999999999993e+00 5.340632382180977508e-03
4.618000000000000327e+00 5.484720113613302146e-03
4.618999999999999773e+00 5.596121828269509310e-03
4.620000000000000107e+00 5.672424580959062670e-03
4.621000000000000441e+00 5.712521430958726956e-03
4.621999999999999886e+00 5.716727884976133614e-03
4.623000000000000220e+00 5.686761700179117189e-03
4.623999999999999666e+00 5.625647369103438031e-03
4.625000000000000000e+00 5.537525957102322482e-03
4.626000000000000334e+00 5.427376166377245563e-03
4.626999999999999780e+00 5.300734312703292601e-03
4.628000000000000114e+00 5.163374521470061665e-03
4.629000000000000448e+00 5.020989742235004369e-03
4.629999999999999893e+00 4.878900665914320464e-03
4.631000000000000227e+00 4.741803776018274977e-03
4.631999999999999673e+00 4.613544633898451763e-03
4.633000000000000007e+00 4.496970613242992285e-03
4.634000000000000341e+00 4.393866651911086489e-03
4.634999999999999787e+00 4.304938528182251749e-03
4.636000000000000121e+00 4.229882869297705780e-03
4.637000000000000455e+00 4.167511997344159128e-03
4.637999999999999901e+00 4.115930098091524769e-03
4.639000000000000234e+00 4.072738905702316323e-03
4.639999999999999680e+00 4.035258391091691918e-03
4.641000000000000014e+00 4.000751644457343700e-03
4.642000000000000348e+00 3.966640856996457749e-03
4.642999999999999794e+00 3.930691565776611371e-03
4.644000000000000128e+00 3.891157675390756465e-03
4.645000000000000462e+00 3.846892466826849072e-03
4.645999999999999908e+00 3.797389120343036724e-03
4.647000000000000242e+00 3.742779840577516344e-03
4.647999999999999687e+00 3.683763957906641649e-03
4.649000000000000021e+00 3.621509643531463547e-03
4.650000000000000355e+00 3.557514319997986344e-03
4.650999999999999801e+00 3.493442478090017476e-03
4.652000000000000135e+00 3.430944830885003603e-03
4.653000000000000469e+00 3.371496255092268357e-03
4.653999999999999915e+00 3.316210744108284529e-03
4.655000000000000249e+00 3.265679148345079774e-03
4.655999999999999694e+00 3.219828537204402590e-03
4.657000000000000028e+00 3.177808985812319211e-03
4.658000000000000362e+00 3.137926375023663249e-03
4.658999999999999808e+00 3.097673809650758336e-03
4.660000000000000142e+00 3.053813887823200214e-03
4.661000000000000476e+00 3.002593080174265246e-03
4.661999999999999922e+00 2.939997506137351831e-03
4.663000000000000256e+00 2.862094703785727536e-03
4.663999999999999702e+00 2.765414416985623874e-03
4.665000000000000036e+00 2.647318182445486737e-03
4.666000000000000369e+00 2.506309584441690757e-03
4.666999999999999815e+00 2.342304961601174469e-03
4.668000000000000149e+00 2.156765962764947784e-03
4.669000000000000483e+00 1.952731097059485317e-03
4.669999999999999929e+00 1.734734586241183565e-03
4.671000000000000263e+00 1.508610339689899328e-03
4.671999999999999709e+00 1.281184095958005529e-03
4.673000000000000043e+00 1.059894062406352248e-03
4.674000000000000377e+00 8.523450630526513286e-04
4.674999999999999822e+00 6.658626760478282081e-04
4.676000000000000156e+00 5.070053543154928949e-04
4.677000000000000490e+00 3.811526933900972916e-04
4.677999999999999936e+00 2.921313451964833757e-04
4.679000000000000270e+00 2.419762126155791432e-04
4.679999999999999716e+00 2.308029409069269468e-04
4.681000000000000050e+00 2.568308294235030704e-04
4.682000000000000384e+00 3.165679688513377732e-04
4.682999999999999829e+00 4.051126095872289545e-04
4.684000000000000163e+00 5.165396449738027685e-04
4.685000000000000497e+00 6.443926111269152740e-04
4.685999999999999943e+00 7.821440298053565585e-04
4.687000000000000277e+00 9.236574019533223346e-04
4.687999999999999723e+00 1.063592715498918283e-03
4.689000000000000057e+00 1.197686844775624343e-03
4.690000000000000391e+00 1.322962457274354676e-03
4.690999999999999837e+00 1.437788905773614272e-03
4.692000000000000171e+00 1.541845283141894717e-03
4.693000000000000504e+00 1.635973492453742049e-03
4.693999999999999950e+00 1.721945269880160220e-03
4.695000000000000284e+00 1.802188822772048549e-03
4.695999999999999730e+00 1.879453791105167816e-03
4.697000000000000064e+00 1.956489840402728803e-03
4.698000000000000398e+00 2.035716378633904092e-03
4.698999999999999844e+00 2.118975718469758886e-03
4.700000000000000178e+00 2.207336902187097879e-03
4.701000000000000512e+00 2.300978801985492737e-03
4.701999999999999957e+00 2.399173368322406099e-03
4.703000000000000291e+00 2.500345910027190928e-03
4.703999999999999737e+00 2.602213839379508530e-03
4.705000000000000071e+00 2.701976960625779474e-03
4.706000000000000405e+00 2.796553628668561019e-03
4.706999999999999851e+00 2.882814254550747270e-03
4.708000000000000185e+00 2.957790657681028633e-03
4.709000000000000519e+00 3.018887032508609132e-03
4.709999999999999964e+00 3.064027191456725457e-03
4.711000000000000298e+00 3.091755579315019851e-03
4.711999999999999744e+00 3.101293155843240848e-03
4.713000000000000078e+00 3.092523225379918521e-03
4.714000000000000412e+00 3.065989409699187204e-03
4.714999999999999858e+00 3.022797671109766528e-03
4.716000000000000192e+00 2.964532739571260761e-03
4.717000000000000526e+00 2.893149276951193991e-03
4.717999999999999972e+00 2.810844148703741004e-03
4.719000000000000306e+00 2.719940264559400980e-03
4.719999999999999751e+00 2.622756619111485561e-03
4.721000000000000085e+00 2.521499284395020517e-03
4.722000000000000419e+00 2.418131852331984084e-03
4.722999999999999865e+00 2.314290317863287004e-03
4.724000000000000199e+00 2.211193261441882218e-03
4.725000000000000533e+00 2.109594064977118530e-03
4.725999999999999979e+00 2.009768204043466903e-03
4.727000000000000313e+00 1.911534023610195285e-03
4.727999999999999758e+00 1.814347679105386734e-03
4.729000000000000092e+00 1.717429177192544842e-03
4.730000000000000426e+00 1.619935592569044045e-03
4.730999999999999872e+00 1.521132190852596874e-03
4.732000000000000206e+00 1.420550968759889173e-03
4.733000000000000540e+00 1.318124959282448994e-03
4.733999999999999986e+00 1.214224502111081088e-03
4.735000000000000320e+00 1.109640392491975614e-03
4.735999999999999766e+00 1.005488283387566363e-03
4.737000000000000099e+00 9.030420516428876165e-04
4.738000000000000433e+00 8.035664169997097433e-04
4.738999999999999879e+00 7.081239122542166758e-04
4.740000000000000213e+00 6.174457209538665881e-04
4.740999999999999659e+00 5.318458064724765561e-04
4.741999999999999993e+00 4.512284930318206347e-04
4.743000000000000327e+00 3.751370609135929596e-04
4.743999999999999773e+00 3.028696948413116480e-04
4.745000000000000107e+00 2.336017871863084352e-04
4.746000000000000441e+00 1.665219865650310990e-04
4.746999999999999886e+00 1.009226701292807005e-04
4.748000000000000220e+00 3.627406379174413640e-05
4.748999999999999666e+00 -2.774798014791753087e-05
4.750000000000000000e+00 -9.128915923064737092e-05
4.751000000000000334e+00 -1.543190063111869628e-04
4.751999999999999780e+00 -2.166985114987977218e-04
4.753000000000000114e+00 -2.782220297075279486e-04
4.754000000000000448e+00 -3.386332441529353587e-04
4.754999999999999893e+00 -3.976674779002037710e-04
4.756000000000000227e+00 -4.550237444849959331e-04
4.756999999999999673e+00 -5.103655301778536966e-04
4.758000000000000007e+00 -5.633206739768574717e-04
4.759000000000000341e+00 -6.134666528884660667e-04
4.759999999999999787e+00 -6.603335191955238487e-04
4.761000000000000121e+00 -7.034027328814819544e-04
4.762000000000000455e+00 -7.421516541468045711e-04
4.762999999999999901e+00 -7.760601183746908749e-04
4.764000000000000234e+00 -8.046552046221448979e-04
4.764999999999999680e+00 -8.275615394796917001e-04
4.766000000000000014e+00 -8.445593484435618076e-04
4.767000000000000348e+00 -8.556512741506469783e-04
4.767999999999999794e+00 -8.611230517256322292e-04
4.769000000000000128e+00 -8.616116075855474949e-04
4.770000000000000462e+00 -8.581444696356554805e-04
4.770999999999999908e+00 -8.521603793069477484e-04
4.772000000000000242e+00 -8.454603530896198519e-04
4.772999999999999687e+00 -8.401119017500243086e-04
4.774000000000000021e+00 -8.383207249023971524e-04
4.775000000000000355e+00 -8.422295167326069015e-04
4.775999999999999801e+00 -8.537338045816356569e-04
4.777000000000000135e+00 -8.742908942558308503e-04
4.778000000000000469e+00 -9.047998565414444019e-04
4.778999999999999915e+00 -9.455236472916198065e-04
4.780000000000000249e+00 -9.961435007105289268e-04
4.780999999999999694e+00 -1.055848451405513085e-03
4.782000000000000028e+00 -1.123530297297980042e-03
4.783000000000000362e+00 -1.197995101616179539e-03
4.783999999999999808e+00 -1.278149852377474718e-03
4.785000000000000142e+00 -1.363171277344178266e-03
4.786000000000000476e+00 -1.452571791124660948e-03
4.786999999999999922e+00 -1.546183949258864241e-03
4.788000000000000256e+00 -1.644078114229239555e-03
4.788999999999999702e+00 -1.746383521374657646e-03
4.790000000000000036e+00 -1.853089942048030984e-03
4.791000000000000369e+00 -1.963856370917483728e-03
4.791999999999999815e+00 -2.077849454500419173e-03
4.793000000000000149e+00 -2.193664358994097154e-03
4.794000000000000483e+00 -2.309297280827334129e-03
4.794999999999999929e+00 -2.422215019505602994e-03
4.796000000000000263e+00 -2.529473785138467660e-03
4.796999999999999709e+00 -2.627867179496087141e-03
4.798000000000000043e+00 -2.714063191220717711e-03
4.799000000000000377e+00 -2.784753186544413651e-03
4.799999999999999822e+00 -2.836757570074709741e-03
4.801000000000000156e+00 -2.867116566462500453e-03
4.802000000000000490e+00 -2.873164604936533258e-03
4.802999999999999936e+00 -2.852614819693990913e-03
4.804000000000000270e+00 -2.803640572093946473e-03
4.804999999999999716e+00 -2.724981787489844619e-03
4.806000000000000050e+00 -2.616046348329313220e-03
4.807000000000000384e+00 -2.477020126757411775e-03
4.807999999999999829e+00 -2.308957409967406747e-03
4.809000000000000163e+00 -2.113856283686969210e-03
4.810000000000000497e+00 -1.894664891946006751e-03
4.810999999999999943e+00 -1.655269565230665235e-03
4.812000000000000277e+00 -1.400405787275990025e-03
4.812999999999999723e+00 -1.135525278486276216e-03
4.814000000000000057e+00 -8.666343099795241695e-04
4.815000000000000391e+00 -6.000836086977141479e-04
4.815999999999999837e+00 -3.423271041419206906e-04
4.817000000000000171e+00 -9.968850224188856573e-05
4.818000000000000504e+00 1.218773393631109758e-04
4.818999999999999950e+00 3.170213011593538696e-04
4.820000000000000284e+00 4.811775287671115351e-04
4.820999999999999730e+00 6.107082478102028675e-04
4.822000000000000064e+00 7.030247307949075630e-04
4.823000000000000398e+00 7.566562480546346406e-04
4.823999999999999844e+00 7.712709601847805418e-04
4.825000000000000178e+00 7.476853727521499959e-04
4.826000000000000512e+00 6.878360551265847670e-04
4.826999999999999957e+00 5.947423946443557066e-04
4.828000000000000291e+00 4.724573547027464157e-04
4.828999999999999737e+00 3.259793404284689472e-04
4.830000000000000071e+00 1.611458314336252794e-04
4.831000000000000405e+00 -1.554457002073805145e-05
4.831999999999999851e+00 -1.971428618114719081e-04
4.833000000000000185e+00 -3.765190062451980076e-04
4.834000000000000519e+00 -5.466919746319807809e-04
4.834999999999999964e+00 -7.011753492591045554e-04
4.836000000000000298e+00 -8.343451560154797322e-04
4.836999999999999744e+00 -9.417583633381611035e-04
4.838000000000000078e+00 -1.020432945152155045e-03
4.839000000000000412e+00 -1.069014873317341045e-03
4.839999999999999858e+00 -1.087837405176116535e-03
4.841000000000000192e+00 -1.078864704135576360e-03
4.842000000000000526e+00 -1.045498126583665598e-03
4.842999999999999972e+00 -9.922884118592691528e-04
4.844000000000000306e+00 -9.245598849876451603e-04
4.844999999999999751e+00 -8.479923694685231536e-04
4.846000000000000085e+00 -7.682171694872990536e-04
4.847000000000000419e+00 -6.904382919407580591e-04
4.847999999999999865e+00 -6.191161698961597081e-04
4.849000000000000199e+00 -5.577798678087560625e-04
4.850000000000000533e+00 -5.088842393587924727e-04
4.850999999999999979e+00 -4.738051133405040772e-04
4.852000000000000313e+00 -4.529072931284339664e-04
4.852999999999999758e+00 -4.456687636189450704e-04
4.854000000000000092e+00 -4.508478136840491637e-04
4.855000000000000426e+00 -4.666653546235007628e-04
4.855999999999999872e+00 -4.910108804643202162e-04
4.857000000000000206e+00 -5.215971112560723348e-04
4.858000000000000540e+00 -5.561292355102997803e-04
4.858999999999999986e+00 -5.924362214436954162e-04
4.860000000000000320e+00 -6.285579764214865991e-04
4.860999999999999766e+00 -6.628201027119161749e-04
4.862000000000000099e+00 -6.938686938687089545e-04
4.863000000000000433e+00 -7.206762180339639943e-04
4.863999999999999879e+00 -7.425317405439755842e-04
4.865000000000000213e+00 -7.590226023609642067e-04
4.865999999999999659e+00 -7.700198269732645403e-04
4.866999999999999993e+00 -7.756564389854336177e-04
4.868000000000000327e+00 -7.763440949824365134e-04
4.868999999999999773e+00 -7.727967462413506874e-04
4.870000000000000107e+00 -7.660569246404809202e-04
4.871000000000000441e+00 -7.575393946938331711e-04
4.871999999999999886e+00 -7.490358206974079280e-04
4.873000000000000220e+00 -7.426973225763400504e-04
4.873999999999999666e+00 -7.409680065980694735e-04
4.875000000000000000e+00 -7.464813753790317972e-04
4.876000000000000334e+00 -7.618920598300249567e-04
4.876999999999999780e+00 -7.896912342781125605e-04
4.878000000000000114e+00 -8.320081932233954749e-04
4.879000000000000448e+00 -8.904474262762434103e-04
4.879999999999999893e+00 -9.659537416730997524e-04
4.881000000000000227e+00 -1.058746102857440179e-03
4.881999999999999673e+00 -1.168310935448328052e-03
4.883000000000000007e+00 -1.293456404607794220e-03
4.884000000000000341e+00 -1.432407973086400428e-03
4.884999999999999787e+00 -1.582937277888616604e-03
4.886000000000000121e+00 -1.742477653816847105e-03
4.887000000000000455e+00 -1.908238714785024173e-03
4.887999999999999901e+00 -2.077302142557151902e-03
4.889000000000000234e+00 -2.246660460047648130e-03
4.889999999999999680e+00 -2.413274006915696723e-03
4.891000000000000014e+00 -2.574064317320314162e-03
4.892000000000000348e+00 -2.725950085435759583e-03
4.892999999999999794e+00 -2.865874366028855688e-03
4.894000000000000128e+00 -2.990880433314929525e-03
4.895000000000000462e+00 -3.098204272171901138e-03
4.895999999999999908e+00 -3.185433671003447351e-03
4.897000000000000242e+00 -3.250673409779998493e-03
4.897999999999999687e+00 -3.292747759048039215e-03
4.899000000000000021e+00 -3.311388733153330759e-03
4.900000000000000355e+00 -3.307384824626361571e-03
4.900999999999999801e+00 -3.282647574361022367e-03
4.902000000000000135e+00 -3.240202492019248013e-03
4.903000000000000469e+00 -3.184046261062634022e-03
4.903999999999999915e+00 -3.118918463673024492e-03
4.905000000000000249e+00 -3.049958477120132214e-03
4.905999999999999694e+00 -2.982368975559861191e-03
4.907000000000000028e+00 -2.921025454005317552e-03
4.908000000000000362e+00 -2.870167680708750509e-03
4.908999999999999808e+00 -2.833152799227173831e-03
4.910000000000000142e+00 -2.812324271335410464e-03
4.911000000000000476e+00 -2.808980014607300596e-03
4.911999999999999922e+00 -2.823426831866767718e-03
4.913000000000000256e+00 -2.855126591132240745e-03
4.913999999999999702e+00 -2.902878986925806499e-03
4.915000000000000036e+00 -2.965029218068363816e-03
4.916000000000000369e+00 -3.039705781042557203e-03
4.916999999999999815e+00 -3.125001743767216733e-03
4.918000000000000149e+00 -3.219171306133834700e-03
4.919000000000000483e+00 -3.320769138175768461e-03
4.919999999999999929e+00 -3.428743237922744595e-03
4.921000000000000263e+00 -3.542470442114124211e-03
4.921999999999999709e+00 -3.661693686880253783e-03
4.923000000000000043e+00 -3.786398512533563181e-03
4.924000000000000377e+00 -3.916624305929058622e-03
4.924999999999999822e+00 -4.052229348951536143e-03
4.926000000000000156e+00 -4.192633683964978701e-03
4.927000000000000490e+00 -4.336598922809012033e-03
4.927999999999999936e+00 -4.482076620244682640e-03
4.929000000000000270e+00 -4.626133637974399158e-03
4.929999999999999716e+00 -4.765000177132669781e-03
4.931000000000000050e+00 -4.894209429547180870e-03
4.932000000000000384e+00 -5.008847388879436764e-03
4.932999999999999829e+00 -5.103849692171691203e-03
4.934000000000000163e+00 -5.174310438440835394e-03
4.935000000000000497e+00 -5.215782794941194872e-03
4.935999999999999943e+00 -5.224553649783204509e-03
4.937000000000000277e+00 -5.197824467974437174e-03
4.937999999999999723e+00 -5.133859871997154337e-03
4.939000000000000057e+00 -5.032040006512857738e-03
4.940000000000000391e+00 -4.892863162723132611e-03
4.940999999999999837e+00 -4.717888271940568964e-03
4.942000000000000171e+00 -4.509634017714411747e-03
4.943000000000000504e+00 -4.271435641850227123e-03
4.943999999999999950e+00 -4.007298685972419776e-03
4.945000000000000284e+00 -3.721714695520823759e-03
4.945999999999999730e+00 -3.419477584684528417e-03
4.947000000000000064e+00 -3.105494751529960535e-03
4.948000000000000398e+00 -2.784596494951923056e-03
4.948999999999999844e+00 -2.461348730134786753e-03
4.950000000000000178e+00 -2.139905919092999296e-03
4.951000000000000512e+00 -1.823844698374343844e-03
4.951999999999999957e+00 -1.516065080071108632e-03
4.953000000000000291e+00 -1.218711365707949527e-03
4.953999999999999737e+00 -9.331698246363154736e-04
4.955000000000000071e+00 -6.601035977276298620e-04
4.956000000000000405e+00 -3.995754103559613917e-04
4.956999999999999851e+00 -1.511915979480370957e-04
4.958000000000000185e+00 8.568979706461560264e-05
4.959000000000000519e+00 3.117337062292708833e-04
4.959999999999999964e+00 5.274296972316945206e-04
4.961000000000000298e+00 7.328944121170680040e-04
4.961999999999999744e+00 9.277402517263111598e-04
4.963000000000000078e+00 1.111010469925669724e-03
4.964000000000000412e+00 1.281155646906894340e-03
4.964999999999999858e+00 1.436113705276608312e-03
4.966000000000000192e+00 1.573455418408979635e-03
4.967000000000000526e+00 1.690566107391676398e-03
4.967999999999999972e+00 1.784885052345596117e-03
4.969000000000000306e+00 1.854161316000031701e-03
4.969999999999999751e+00 1.896696758971307475e-03
4.971000000000000085e+00 1.911558718718600310e-03
4.972000000000000419e+00 1.898725932500476554e-03
4.972999999999999865e+00 1.859154598019263031e-03
4.974000000000000199e+00 1.794765901570855764e-03
4.975000000000000533e+00 1.708325628069878562e-03
4.975999999999999979e+00 1.603244473760503247e-03
4.977000000000000313e+00 1.483311284120802584e-03
4.977999999999999758e+00 1.352387426049297871e-03
4.979000000000000092e+00 1.214115187263269113e-03
4.980000000000000426e+00 1.071634139542674852e-03
4.980999999999999872e+00 9.273770533821272316e-04
4.982000000000000206e+00 7.829575001712368171e-04
4.983000000000000540e+00 6.391587696858501248e-04
4.983999999999999986e+00 4.960136124456269915e-04
4.985000000000000320e+00 3.529637738317327705e-04
4.985999999999999766e+00 2.090616435743248777e-04
4.987000000000000099e+00 6.320843600769125020e-05
4.988000000000000433e+00 -8.563966861557491803e-05
4.988999999999999879e+00 -2.382991022350044552e-04
4.990000000000000213e+00 -3.952043371765743868e-04
4.991000000000000547e+00 -5.563529378456966937e-04
4.991999999999999993e+00 -7.212792522347574037e-04
4.993000000000000327e+00 -8.890900461928591490e-04
4.993999999999999773e+00 -1.058521888701278784e-03
4.995000000000000107e+00 -1.228042789390922356e-03
4.996000000000000441e+00 -1.395947208373438976e-03
4.996999999999999886e+00 -1.560448939373232499e-03
4.998000000000000220e+00 -1.719799061705457738e-03
4.998999999999999666e+00 -1.872355233211108654e-03
5.000000000000000000e+00 -2.016677605471152955e-03
5.001000000000000334e+00 -2.151596085259453121e-03
5.001999999999999780e+00 -2.276276348179844585e-03
5.003000000000000114e+00 -2.390262777788444530e-03
5.004000000000000448e+00 -2.493514480730223918e-03
5.004999999999999893e+00 -2.586416588048803464e-03
5.006000000000000227e+00 -2.669763708680679588e-03
5.006999999999999673e+00 -2.744716325076290882e-03
5.008000000000000007e+00 -2.812738262175896835e-03
5.009000000000000341e+00 -2.875517900973076704e-03
5.009999999999999787e+00 -2.934841577810951962e-03
5.011000000000000121e+00 -2.992496074613448971e-03
5.012000000000000455e+00 -3.050127643537792633e-03
5.012999999999999901e+00 -3.109137207161161588e-03
5.014000000000000234e+00 -3.170580085296130501e-03
5.014999999999999680e+00 -3.235101923407096656e-03
5.016000000000000014e+00 -3.302934272193355954e-03
5.017000000000000348e+00 -3.373884600124536608e-03
5.017999999999999794e+00 -3.447413402500087813e-03
5.019000000000000128e+00 -3.522728990380313927e-03
5.020000000000000462e+00 -3.598899654706560255e-03
5.020999999999999908e+00 -3.674986717016023256e-03
5.022000000000000242e+00 -3.750186469048376933e-03
5.022999999999999687e+00 -3.823948811960673801e-03
5.024000000000000021e+00 -3.896087593415230484e-03
5.025000000000000355e+00 -3.966866302897787029e-03
5.025999999999999801e+00 -4.037033098714349830e-03
5.027000000000000135e+00 -4.107812646969847235e-03
5.028000000000000469e+00 -4.180847449916764123e-03
5.028999999999999915e+00 -4.258074968741957025e-03
5.030000000000000249e+00 -4.341565325993517258e-03
5.030999999999999694e+00 -4.433307090986137941e-03
5.032000000000000028e+00 -4.534978029830749255e-03
5.033000000000000362e+00 -4.647705790525515947e-03
5.033999999999999808e+00 -4.771858965720350391e-03
5.035000000000000142e+00 -4.906888125818832658e-03
5.036000000000000476e+00 -5.051265631141015414e-03
5.036999999999999922e+00 -5.202465956235143019e-03
5.038000000000000256e+00 -5.357062067652391610e-03
5.038999999999999702e+00 -5.510890290491806016e-03
5.040000000000000036e+00 -5.659273816287618483e-03
5.041000000000000369e+00 -5.797267567912108878e-03
5.041999999999999815e+00 -5.919922287026537291e-03
5.043000000000000149e+00 -6.022511330080991543e-03
5.044000000000000483e+00 -6.100704890004976164e-03
5.044999999999999929e+00 -6.150711835544863011e-03
5.046000000000000263e+00 -6.169368449543917443e-03
5.046999999999999709e+00 -6.154162402315434786e-03
5.048000000000000043e+00 -6.103251352468874909e-03
5.049000000000000377e+00 -6.015439729456345183e-03
5.049999999999999822e+00 -5.890169492789004702e-03
5.051000000000000156e+00 -5.727510435676273597e-03
5.052000000000000490e+00 -5.528151824225962900e-03
5.052999999999999936e+00 -5.293418463769447579e-03
5.054000000000000270e+00 -5.025283643940147912e-03
5.054999999999999716e+00 -4.726387310571890550e-03
5.056000000000000050e+00 -4.400023089727263248e-03
5.057000000000000384e+00 -4.050066658094600251e-03
5.057999999999999829e+00 -3.680881025166576719e-03
5.059000000000000163e+00 -3.297161049718959260e-03
5.060000000000000497e+00 -2.903718810837065470e-03
5.060999999999999943e+00 -2.505277595465971001e-03
5.062000000000000277e+00 -2.106228743273652615e-03
5.062999999999999723e+00 -1.710446947710979586e-03
5.064000000000000057e+00 -1.321141538294302864e-03
5.065000000000000391e+00 -9.408056978615589750e-04
5.065999999999999837e+00 -5.712179527402522000e-04
5.067000000000000171e+00 -2.135462644952647250e-04
5.068000000000000504e+00 1.315082506080655651e-04
5.068999999999999950e+00 4.634841625029256220e-04
5.070000000000000284e+00 7.819637361394668690e-04
5.070999999999999730e+00 1.086352936884169267e-03
5.072000000000000064e+00 1.375685825732911923e-03
5.073000000000000398e+00 1.648510331986066408e-03
5.073999999999999844e+00 1.902810732914851644e-03
5.075000000000000178e+00 2.136034741865707517e-03
5.076000000000000512e+00 2.345175617935770385e-03
5.076999999999999957e+00 2.526939661639247044e-03
5.078000000000000291e+00 2.677977968831736413e-03
5.078999999999999737e+00 2.795151779475226611e-03
5.080000000000000071e+00 2.875818067723487012e-03
5.081000000000000405e+00 2.918101405862156151e-03
5.081999999999999851e+00 2.921146330656995607e-03
5.083000000000000185e+00 2.885281642803676130e-03
5.084000000000000519e+00 2.812108103411513089e-03
5.084999999999999964e+00 2.704538217284144057e-03
5.086000000000000298e+00 2.566722335057936705e-03
5.086999999999999744e+00 2.403891882725527236e-03
5.088000000000000078e+00 2.222163342974336087e-03
5.089000000000000412e+00 2.028246609356730481e-03
5.089999999999999858e+00 1.829168732660229517e-03
5.091000000000000192e+00 1.631913629743244557e-03
5.092000000000000526e+00 1.443102355012542077e-03
5.092999999999999972e+00 1.268682748332015855e-03
5.094000000000000306e+00 1.113625363192848440e-03
5.094999999999999751e+00 9.817050275449025910e-04
5.096000000000000085e+00 8.753247110823836460e-04
5.097000000000000419e+00 7.954462755535646667e-04
5.097999999999999865e+00 7.416199876536706554e-04
5.099000000000000199e+00 7.120955438081014600e-04
5.100000000000000533e+00 7.040186560212490906e-04
5.100999999999999979e+00 7.137101232339418183e-04
5.102000000000000313e+00 7.369585284679871584e-04
5.102999999999999758e+00 7.693151047214938625e-04
5.104000000000000092e+00 8.063969007861795024e-04
5.105000000000000426e+00 8.441164526119482531e-04
5.105999999999999872e+00 8.788797264769717321e-04
5.107000000000000206e+00 9.077104259350200505e-04
5.108000000000000540e+00 9.283125776488456793e-04
5.108999999999999986e+00 9.390883496154273525e-04
5.110000000000000320e+00 9.390886167369921289e-04
5.110999999999999766e+00 9.279360164876553985e-04
5.112000000000000099e+00 9.057075520165550325e-04
5.113000000000000433e+00 8.728122157766356453e-04
5.113999999999999879e+00 8.298273502294614213e-04
5.115000000000000213e+00 7.773737475467640051e-04
5.116000000000000547e+00 7.159739055704557103e-04
5.116999999999999993e+00 6.459458139795517129e-04
5.118000000000000327e+00 5.673008211046117865e-04
5.118999999999999773e+00 4.797035318287498737e-04
5.120000000000000107e+00 3.824290203431980400e-04
5.121000000000000441e+00 2.744000102124784343e-04
5.121999999999999886e+00 1.542144895017020958e-04
5.123000000000000220e+00 2.023921826141972111e-05
5.123999999999999666e+00 -1.292763486011344501e-04
5.125000000000000000e+00 -2.960661518843315490e-04
5.126000000000000334e+00 -4.816895049688449393e-04
5.126999999999999780e+00 -6.873739016387880657e-04
5.128000000000000114e+00 -9.138425487068245479e-04
5.129000000000000448e+00 -1.161157985739528966e-03
5.129999999999999893e+00 -1.428576477093236206e-03
5.131000000000000227e+00 -1.714430286951226529e-03
5.131999999999999673e+00 -2.016036959287042726e-03
5.133000000000000007e+00 -2.329673492539993587e-03
5.134000000000000341e+00 -2.650616744846704450e-03
5.134999999999999787e+00 -2.973252091988712233e-03
5.136000000000000121e+00 -3.291257296039783089e-03
5.137000000000000455e+00 -3.597873497117879543e-03
5.137999999999999901e+00 -3.886217761622708013e-03
5.139000000000000234e+00 -4.149640295164122757e-03
5.139999999999999680e+00 -4.382076592638026701e-03
5.141000000000000014e+00 -4.578367564047698159e-03
5.142000000000000348e+00 -4.734552613822314536e-03
5.142999999999999794e+00 -4.848073220441650663e-03
5.144000000000000128e+00 -4.917912059741178996e-03
5.145000000000000462e+00 -4.944643913863186815e-03
5.145999999999999908e+00 -4.930428064509552802e-03
5.147000000000000242e+00 -4.878913894429311345e-03
5.147999999999999687e+00 -4.795093621866883780e-03
5.149000000000000021e+00 -4.685094444101664188e-03
5.150000000000000355e+00 -4.555917203952246190e-03
5.150999999999999801e+00 -4.415107945501769472e-03
5.152000000000000135e+00 -4.270374667273204965e-03
5.153000000000000469e+00 -4.129180878588002354e-03
5.153999999999999915e+00 -3.998307603296334320e-03
5.155000000000000249e+00 -3.883446834348052053e-03
5.155999999999999694e+00 -3.788849333666664126e-03
5.157000000000000028e+00 -3.717058856193707159e-03
5.158000000000000362e+00 -3.668788145073015317e-03
5.158999999999999808e+00 -3.642917887456419840e-03
5.160000000000000142e+00 -3.636672961010977475e-03
5.161000000000000476e+00 -3.645896718094823654e-03
5.161999999999999922e+00 -3.665464931398702310e-03
5.163000000000000256e+00 -3.689734615465573107e-03
5.163999999999999702e+00 -3.713039830306155871e-03
5.165000000000000036e+00 -3.730156099092528550e-03
5.166000000000000369e+00 -3.736695055935140147e-03
5.166999999999999815e+00 -3.729412099770675754e-03
5.168000000000000149e+00 -3.706417464678641964e-03
5.169000000000000483e+00 -3.667242618937189506e-03
5.169999999999999929e+00 -3.612803128494920801e-03
5.171000000000000263e+00 -3.545254585747580067e-03
5.171999999999999709e+00 -3.467742539747085788e-03
5.173000000000000043e+00 -3.384111315658223929e-03
5.174000000000000377e+00 -3.298506827368544864e-03
5.174999999999999822e+00 -3.215012471693884204e-03
5.176000000000000156e+00 -3.137237768547607684e-03
5.177000000000000490e+00 -3.067944070244933534e-03
5.177999999999999936e+00 -3.008717557315397119e-03
5.179000000000000270e+00 -2.959693095072738096e-03
5.179999999999999716e+00 -2.919411238963927867e-03
5.181000000000000050e+00 -2.884786707149323334e-03
5.182000000000000384e+00 -2.851208838970116944e-03
5.182999999999999829e+00 -2.812776150960178724e-03
5.184000000000000163e+00 -2.762657726108462379e-03
5.185000000000000497e+00 -2.693542986858417192e-03
5.185999999999999943e+00 -2.598141191817070032e-03
5.187000000000000277e+00 -2.469722595616960416e-03
5.187999999999999723e+00 -2.302649133055667541e-03
5.189000000000000057e+00 -2.092806913442146147e-03
5.190000000000000391e+00 -1.837986980943741386e-03
5.190999999999999837e+00 -1.538132691428720916e-03
5.192000000000000171e+00 -1.195456742892539708e-03
5.193000000000000504e+00 -8.144055117106904556e-04
5.193999999999999950e+00 -4.014990216412231416e-04
5.195000000000000284e+00 3.496231518806853795e-05
5.195999999999999730e+00 4.852873243043860163e-04
5.197000000000000064e+00 9.388692544957104747e-04
5.198000000000000398e+00 1.384721843455374553e-03
5.198999999999999844e+00 1.812038094768046465e-03
5.200000000000000178e+00 2.210748131726028749e-03
5.201000000000000512e+00 2.572034436887359575e-03
5.201999999999999957e+00 2.888802386965701012e-03
5.203000000000000291e+00 3.156027585233962904e-03
5.203999999999999737e+00 3.371009983900436716e-03
5.205000000000000071e+00 3.533467435710688220e-03
5.206000000000000405e+00 3.645470433599505740e-03
5.206999999999999851e+00 3.711214424069887718e-03
5.208000000000000185e+00 3.736636176140685581e-03
5.209000000000000519e+00 3.728922393632215330e-03
5.209999999999999964e+00 3.695917781713712377e-03
5.211000000000000298e+00 3.645534529628394714e-03
5.211999999999999744e+00 3.585168913584542340e-03
5.213000000000000078e+00 3.521226285129805313e-03
5.214000000000000412e+00 3.458760299019655350e-03
5.214999999999999858e+00 3.401249908583649142e-03
5.216000000000000192e+00 3.350525910013305193e-03
5.217000000000000526e+00 3.306843896646169487e-03
5.217999999999999972e+00 3.269029440567006173e-03
5.219000000000000306e+00 3.234731105090615701e-03
5.219999999999999751e+00 3.200683060682304407e-03
5.221000000000000085e+00 3.163018159262712039e-03
5.222000000000000419e+00 3.117535395309564868e-03
5.222999999999999865e+00 3.060001801569979790e-03
5.224000000000000199e+00 2.986424946442349515e-03
5.225000000000000533e+00 2.893319566401514331e-03
5.225999999999999979e+00 2.777943963821880545e-03
5.227000000000000313e+00 2.638539870942911616e-03
5.227999999999999758e+00 2.474518545899523272e-03
5.229000000000000092e+00 2.286617218096002966e-03
5.230000000000000426e+00 2.076956156027552017e-03
5.230999999999999872e+00 1.849030115048938463e-03
5.232000000000000206e+00 1.607591269023829917e-03
5.233000000000000540e+00 1.358410241675381963e-03
5.233999999999999986e+00 1.107994115628385071e-03
5.235000000000000320e+00 8.631935465516944739e-04
5.235999999999999766e+00 6.307946622880047710e-04
5.237000000000000099e+00 4.171302798270175001e-04
5.238000000000000433e+00 2.277354716451138205e-04
5.238999999999999879e+00 6.705689622984195727e-05
5.240000000000000213e+00 -6.172950750819922096e-05
5.241000000000000547e+00 -1.568041192837514130e-04
5.241999999999999993e+00 -2.177212343304708918e-04
5.243000000000000327e+00 -2.453357701182722755e-04
5.243999999999999773e+00 -2.416720874515283725e-04
5.245000000000000107e+00 -2.097561695482978077e-04
5.246000000000000441e+00 -1.533854901005379215e-04
5.246999999999999886e+00 -7.687924275996387154e-05
5.248000000000000220e+00 1.519062222947488472e-05
5.248999999999999666e+00 1.182943183921664893e-04
5.250000000000000000e+00 2.282207805546318416e-04
5.251000000000000334e+00 3.413590996352654336e-04
5.251999999999999780e+00 4.548732519111857659e-04
5.253000000000000114e+00 5.668685788537304593e-04
5.254000000000000448e+00 6.764491263856955029e-04
5.254999999999999893e+00 7.836751450585075851e-04
5.256000000000000227e+00 8.894472463253439353e-04
5.256999999999999673e+00 9.953073536408338102e-04
5.258000000000000007e+00 1.103198534324314724e-03
5.259000000000000341e+00 1.215175887439472581e-03
5.259999999999999787e+00 1.333148082880646719e-03
5.261000000000000121e+00 1.458651152136744870e-03
5.262000000000000455e+00 1.592663476525480555e-03
5.262999999999999901e+00 1.735494887520424743e-03
5.264000000000000234e+00 1.886729774149159241e-03
5.264999999999999680e+00 2.045240834742597345e-03
5.266000000000000014e+00 2.209220753747484153e-03
5.267000000000000348e+00 2.376228481106399705e-03
5.267999999999999794e+00 2.543275169712234940e-03
5.269000000000000128e+00 2.706906938396045573e-03
5.270000000000000462e+00 2.863284214930335910e-03
5.270999999999999908e+00 3.008290343730637105e-03
5.272000000000000242e+00 3.137664311920233210e-03
5.272999999999999687e+00 3.247134397507168285e-03
5.274000000000000021e+00 3.332603114387567948e-03
5.275000000000000355e+00 3.390319789689387377e-03
5.275999999999999801e+00 3.417057041660551131e-03
5.277000000000000135e+00 3.410253574012898220e-03
5.278000000000000469e+00 3.368134815434992158e-03
5.278999999999999915e+00 3.289782789531995981e-03
5.280000000000000249e+00 3.175148237034333600e-03
5.280999999999999694e+00 3.025021847335467116e-03
5.282000000000000028e+00 2.840984298382576850e-03
5.283000000000000362e+00 2.625313213013073105e-03
5.283999999999999808e+00 2.380902209791548128e-03
5.285000000000000142e+00 2.111175761499104082e-03
5.286000000000000476e+00 1.820010463221123946e-03
5.286999999999999922e+00 1.511671485852425154e-03
5.288000000000000256e+00 1.190754214097200069e-03
5.288999999999999702e+00 8.621284835834544047e-04
5.290000000000000036e+00 5.308702502674078356e-04
5.291000000000000369e+00 2.021599181931420296e-04
5.291999999999999815e+00 -1.188256546548610570e-04
5.293000000000000149e+00 -4.270579895919907640e-04
5.294000000000000483e+00 -7.178449919644745714e-04
5.294999999999999929e+00 -9.870114193425358340e-04
5.296000000000000263e+00 -1.231100984698001036e-03
5.296999999999999709e+00 -1.447520050479661567e-03
5.298000000000000043e+00 -1.634649261128872820e-03
5.299000000000000377e+00 -1.791872488515412060e-03
5.299999999999999822e+00 -1.919524766895260763e-03
5.301000000000000156e+00 -2.018750330628863408e-03
5.302000000000000490e+00 -2.091301813524422577e-03
5.302999999999999936e+00 -2.139304934584516839e-03
5.304000000000000270e+00 -2.165037133077558386e-03
5.304999999999999716e+00 -2.170749585559324148e-03
5.306000000000000050e+00 -2.158542917267300149e-03
5.307000000000000384e+00 -2.130359902660904428e-03
5.307999999999999829e+00 -2.088026265414577674e-03
5.309000000000000163e+00 -2.033340948842702993e-03
5.310000000000000497e+00 -1.968204170614924406e-03
5.310999999999999943e+00 -1.894716796928296639e-03
5.312000000000000277e+00 -1.815239889378897960e-03
5.312999999999999723e+00 -1.732364029778183951e-03
5.314000000000000057e+00 -1.648813850233341038e-03
5.315000000000000391e+00 -1.567306863167853464e-03
5.315999999999999837e+00 -1.490358379656631658e-03
5.317000000000000171e+00 -1.420105842862107214e-03
5.318000000000000504e+00 -1.358178999426570398e-03
5.318999999999999950e+00 -1.305644822498529473e-03
5.320000000000000284e+00 -1.263057978417533346e-03
5.320999999999999730e+00 -1.230569580238211795e-03
5.322000000000000064e+00 -1.208119018042447214e-03
5.323000000000000398e+00 -1.195683208802172286e-03
5.323999999999999844e+00 -1.193472616531664806e-03
5.325000000000000178e+00 -1.202105030429604770e-03
5.326000000000000512e+00 -1.222694058459406668e-03
5.326999999999999957e+00 -1.256852875195008405e-03
5.328000000000000291e+00 -1.306608466928047127e-03
5.328999999999999737e+00 -1.374268494162245733e-03
5.330000000000000071e+00 -1.462240323188368279e-03
5.331000000000000405e+00 -1.572858420079276381e-03
5.331999999999999851e+00 -1.708235739557675088e-03
5.333000000000000185e+00 -1.870140460707111086e-03
5.334000000000000519e+00 -2.059919917761954874e-03
5.334999999999999964e+00 -2.278436536863613030e-03
5.336000000000000298e+00 -2.526028558031284850e-03
5.336999999999999744e+00 -2.802459485740935955e-03
5.338000000000000078e+00 -3.106846596664150292e-03
5.339000000000000412e+00 -3.437564633376596120e-03
5.339999999999999858e+00 -3.792166398170577265e-03
5.341000000000000192e+00 -4.167332463832319929e-03
5.342000000000000526e+00 -4.558841890812131634e-03
5.342999999999999972e+00 -4.961635092442092006e-03
5.344000000000000306e+00 -5.369978705244722941e-03
5.344999999999999751e+00 -5.777694445394563998e-03
5.346000000000000085e+00 -6.178475194055583347e-03
5.347000000000000419e+00 -6.566229656756220404e-03
5.347999999999999865e+00 -6.935451706506501335e-03
5.349000000000000199e+00 -7.281556407508724474e-03
5.350000000000000533e+00 -7.601155607307605311e-03
5.350999999999999979e+00 -7.892215888297925835e-03
5.352000000000000313e+00 -8.154122420947089445e-03
5.352999999999999758e+00 -8.387612993621626836e-03
5.354000000000000092e+00 -8.594615938852320433e-03
5.355000000000000426e+00 -8.777987496525231637e-03
5.355999999999999872e+00 -8.941195126288128264e-03
5.357000000000000206e+00 -9.087970557155301832e-03
5.358000000000000540e+00 -9.221965822675853158e-03
5.358999999999999986e+00 -9.346437075061497790e-03
5.360000000000000320e+00 -9.463958579319451531e-03
5.360999999999999766e+00 -9.576218701657831719e-03
5.362000000000000099e+00 -9.683885286147709409e-03
5.363000000000000433e+00 -9.786555418209608170e-03
5.363999999999999879e+00 -9.882793752971822873e-03
5.365000000000000213e+00 -9.970251274787015477e-03
5.366000000000000547e+00 -1.004587067387881227e-02
5.366999999999999993e+00 -1.010615286282820317e-02
5.368000000000000327e+00 -1.014746152821735872e-02
5.368999999999999773e+00 -1.016634736722445836e-02
5.370000000000000107e+00 -1.015984583747026049e-02
5.371000000000000441e+00 -1.012573996917679950e-02
5.371999999999999886e+00 -1.006277029590531627e-02
5.373000000000000220e+00 -9.970747151171200848e-03
5.374000000000000554e+00 -9.850558658258522921e-03
5.375000000000000000e+00 -9.704101256567954081e-03
5.376000000000000334e+00 -9.534111943748556361e-03
5.376999999999999780e+00 -9.343937856511603038e-03
5.378000000000000114e+00 -9.137255274314132550e-03
5.379000000000000448e+00 -8.917766699075166392e-03
5.379999999999999893e+00 -8.688907813097312624e-03
5.381000000000000227e+00 -8.453587026624780759e-03
5.381999999999999673e+00 -8.214004956051700057e-03
5.383000000000000007e+00 -7.971514487490680492e-03
5.384000000000000341e+00 -7.726621414380821680e-03
5.384999999999999787e+00 -7.479055157017036604e-03
5.386000000000000121e+00 -7.227956259980518675e-03
5.387000000000000455e+00 -6.972113354065041443e-03
5.387999999999999901e+00 -6.710268815342122946e-03
5.389000000000000234e+00 -6.441422153259876611e-03
5.389999999999999680e+00 -6.165104966563821412e-03
5.391000000000000014e+00 -5.881602401215223035e-03
5.392000000000000348e+00 -5.592074204918655658e-03
5.392999999999999794e+00 -5.298567405479142137e-03
5.394000000000000128e+00 -5.003951365204416593e-03
5.395000000000000462e+00 -4.711734778410013938e-03
5.395999999999999908e+00 -4.425830225495466438e-03
5.397000000000000242e+00 -4.150269732397893034e-03
5.397999999999999687e+00 -3.888878464911072006e-03
5.399000000000000021e+00 -3.644981103773194727e-03
5.400000000000000355e+00 -3.421120624104033361e-03
5.400999999999999801e+00 -3.218849631072189486e-03
5.402000000000000135e+00 -3.038560498446566185e-03
5.403000000000000469e+00 -2.879430181927594180e-03
5.403999999999999915e+00 -2.739457401294077658e-03
5.405000000000000249e+00 -2.615580609427680357e-03
5.405999999999999694e+00 -2.503903100344311884e-03
5.407000000000000028e+00 -2.399959826004738686e-03
5.408000000000000362e+00 -2.299030072999141971e-03
5.408999999999999808e+00 -2.196457389981580199e-03
5.410000000000000142e+00 -2.087951129425828344e-03
5.411000000000000476e+00 -1.969800519587608031e-03
5.411999999999999922e+00 -1.839074318708640212e-03
5.413000000000000256e+00 -1.693695359824274162e-03
5.413999999999999702e+00 -1.532479244059788224e-03
5.415000000000000036e+00 -1.355102260655214382e-03
5.416000000000000369e+00 -1.162043167539502861e-03
5.416999999999999815e+00 -9.544973452578790415e-04
5.418000000000000149e+00 -7.343140832548757753e-04
5.419000000000000483e+00 -5.039417683027902495e-04
5.419999999999999929e+00 -2.663500326030832609e-04
5.421000000000000263e+00 -2.496020817050361964e-05
5.421999999999999709e+00 2.164828877526806038e-04
5.423000000000000043e+00 4.540775174437828047e-04
5.424000000000000377e+00 6.839822647996035478e-04
5.424999999999999822e+00 9.026919729820240051e-04
5.426000000000000156e+00 1.107285598626161398e-03
5.427000000000000490e+00 1.295683730259583003e-03
5.427999999999999936e+00 1.466800286723995983e-03
5.429000000000000270e+00 1.620609503933012575e-03
5.429999999999999716e+00 1.758064764591806689e-03
5.431000000000000050e+00 1.880899910003804411e-03
5.432000000000000384e+00 1.991344324076333404e-03
5.432999999999999829e+00 2.091767334906343128e-03
5.434000000000000163e+00 2.184316285178165319e-03
5.435000000000000497e+00 2.270613398117358843e-03
5.435999999999999943e+00 2.351548863567394856e-03
5.437000000000000277e+00 2.427179282583069152e-03
5.437999999999999723e+00 2.496798690525304631e-03
5.439000000000000057e+00 2.559074839123548148e-03
5.440000000000000391e+00 2.612299555231077913e-03
5.440999999999999837e+00 2.654671057438318799e-03
5.442000000000000171e+00 2.684600702205361226e-03
5.443000000000000504e+00 2.700962037214032531e-03
5.443999999999999950e+00 2.703301578814651992e-03
5.445000000000000284e+00 2.691973362764327974e-03
5.445999999999999730e+00 2.668192442516554436e-03
5.447000000000000064e+00 2.634004992439645775e-03
5.448000000000000398e+00 2.592162022159055258e-03
5.448999999999999844e+00 2.545959929738955511e-03
5.450000000000000178e+00 2.499003207737657880e-03
5.451000000000000512e+00 2.454938071008290652e-03
5.451999999999999957e+00 2.417153855570533701e-03
5.453000000000000291e+00 2.388487410584289993e-03
5.453999999999999737e+00 2.370985511331199103e-03
5.455000000000000071e+00 2.365679914832552033e-03
5.456000000000000405e+00 2.372477445511945483e-03
5.456999999999999851e+00 2.390136721826767799e-03
5.458000000000000185e+00 2.416349730750254506e-03
5.459000000000000519e+00 2.447932632531360075e-03
5.459999999999999964e+00 2.481114164759776978e-03
5.461000000000000298e+00 2.511845789164823730e-03
5.461999999999999744e+00 2.536120435228720032e-03
5.463000000000000078e+00 2.550289754606466577e-03
5.464000000000000412e+00 2.551286009366243723e-03
5.464999999999999858e+00 2.536834685175219477e-03
5.466000000000000192e+00 2.505538262692901582e-03
5.467000000000000526e+00 2.456946146662466243e-03
5.467999999999999972e+00 2.391537813093598530e-03
5.469000000000000306e+00 2.310678091125019894e-03
5.469999999999999751e+00 2.216515722683910176e-03
5.471000000000000085e+00 2.111847584506670091e-03
5.472000000000000419e+00 1.999942776659167747e-03
5.472999999999999865e+00 1.884309927640229849e-03
5.474000000000000199e+00 1.768410288806829354e-03
5.475000000000000533e+00 1.655352509008394587e-03
5.475999999999999979e+00 1.547558548692095541e-03
5.477000000000000313e+00 1.446454988917326946e-03
5.477999999999999758e+00 1.352225330309414454e-03
5.479000000000000092e+00 1.263638621790028841e-03
5.480000000000000426e+00 1.177968457886244920e-03
5.480999999999999872e+00 1.091083341286367510e-03
5.482000000000000206e+00 9.976457443022584103e-04
5.483000000000000540e+00 8.914540191435830607e-04
5.483999999999999986e+00 7.658755313994320075e-04
5.485000000000000320e+00 6.143435266985914755e-04
5.485999999999999766e+00 4.309088555110113456e-04
5.487000000000000099e+00 2.107199456721817296e-04
5.488000000000000433e+00 -4.954358615874565608e-05
5.488999999999999879e+00 -3.513609143072388033e-04
5.490000000000000213e+00 -6.941874502310555351e-04
5.491000000000000547e+00 -1.075462794184841491e-03
5.491999999999999993e+00 -1.490778962329587006e-03
5.493000000000000327e+00 -1.934207936410204873e-03
5.493999999999999773e+00 -2.398752091571647489e-03
5.495000000000000107e+00 -2.876902749867003752e-03
5.496000000000000441e+00 -3.361210961927971197e-03
5.496999999999999886e+00 -3.844864870333498334e-03
5.498000000000000220e+00 -4.322165076037916623e-03
5.499000000000000554e+00 -4.788900337437422203e-03
5.500000000000000000e+00 -5.242586315572401144e-03
5.501000000000000334e+00 -5.682503648032603480e-03
5.501999999999999780e+00 -6.109597917976563285e-03
5.503000000000000114e+00 -6.526231775788432152e-03
5.504000000000000448e+00 -6.935803024079714718e-03
5.504999999999999893e+00 -7.342293461296713238e-03
5.506000000000000227e+00 -7.749778894452536912e-03
5.506999999999999673e+00 -8.161950205466103614e-03
5.508000000000000007e+00 -8.581676992003631904e-03
5.509000000000000341e+00 -9.010658701933594097e-03
5.509999999999999787e+00 -9.449183978197914918e-03
5.511000000000000121e+00 -9.895993623526954525e-03
5.512000000000000455e+00 -1.034827481208743308e-02
5.512999999999999901e+00 -1.080176700279073844e-02
5.514000000000000234e+00 -1.125096458705195611e-02
5.514999999999999680e+00 -1.168939192584218280e-02
5.516000000000000014e+00 -1.210989902989626985e-02
5.517000000000000348e+00 -1.250503464576783672e-02
5.517999999999999794e+00 -1.286736259953814333e-02
5.519000000000000128e+00 -1.318980700132345654e-02
5.520000000000000462e+00 -1.346594180745239178e-02
5.520999999999999908e+00 -1.369023829046437171e-02
5.522000000000000242e+00 -1.385827709881207181e-02
5.522999999999999687e+00 -1.396687515291745139e-02
5.524000000000000021e+00 -1.401417853050453480e-02
5.525000000000000355e+00 -1.399969046872964230e-02
5.525999999999999801e+00 -1.392423197556670253e-02
5.527000000000000135e+00 -1.378987022792944536e-02
5.528000000000000469e+00 -1.359979442585748655e-02
5.528999999999999915e+00 -1.335817048008971705e-02
5.530000000000000249e+00 -1.306998503572793721e-02
5.530999999999999694e+00 -1.274085962164257790e-02
5.532000000000000028e+00 -1.237687418790296354e-02
5.533000000000000362e+00 -1.198437385899002103e-02
5.533999999999999808e+00 -1.156975013265062850e-02
5.535000000000000142e+00 -1.113923571453173320e-02
5.536000000000000476e+00 -1.069865283391712579e-02
5.536999999999999922e+00 -1.025318546551703437e-02
5.538000000000000256e+00 -9.807149655382855005e-03
5.538999999999999702e+00 -9.363787482100070086e-03
5.540000000000000036e+00 -8.925140825753607662e-03
5.541000000000000369e+00 -8.491993655381533529e-03
5.541999999999999815e+00 -8.063924319297938875e-03
5.543000000000000149e+00 -7.639450939544084780e-03
5.544000000000000483e+00 -7.216257414458260473e-03
5.544999999999999929e+00 -6.791506783331469239e-03
5.546000000000000263e+00 -6.362147511250309737e-03
5.546999999999999709e+00 -5.925256113367430300e-03
5.548000000000000043e+00 -5.478309541667769449e-03
5.549000000000000377e+00 -5.019435696145315914e-03
5.549999999999999822e+00 -4.547573696545048269e-03
5.551000000000000156e+00 -4.062585039287141750e-03
5.552000000000000490e+00 -3.565294693118570453e-03
5.552999999999999936e+00 -3.057483681801461805e-03
5.554000000000000270e+00 -2.541822213508659108e-03
5.554999999999999716e+00 -2.021765942648005680e-03
5.556000000000000050e+00 -1.501397438204261957e-03
5.557000000000000384e+00 -9.852294476091617674e-04
5.557999999999999829e+00 -4.779900626075869979e-04
5.559000000000000163e+00 1.561109449690831140e-05
5.560000000000000497e+00 4.911366553662982123e-04
5.560999999999999943e+00 9.445912392063345866e-04
5.562000000000000277e+00 1.372613390176729859e-03
5.562999999999999723e+00 1.772560128883742068e-03
5.564000000000000057e+00 2.142555545089126160e-03
5.565000000000000391e+00 2.481478207952848587e-03
5.565999999999999837e+00 2.788902940836453237e-03
5.567000000000000171e+00 3.065005076602146054e-03
5.568000000000000504e+00 3.310454842040964300e-03
5.568999999999999950e+00 3.526294719761238153e-03
5.570000000000000284e+00 3.713812196692584892e-03
5.570999999999999730e+00 3.874429185155404878e-03
5.572000000000000064e+00 4.009602144539214062e-03
5.573000000000000398e+00 4.120766554789107548e-03
5.573999999999999844e+00 4.209301291215042026e-03
5.575000000000000178e+00 4.276572391137524465e-03
5.576000000000000512e+00 4.323992564970337467e-03
5.576999999999999957e+00 4.353122302646983931e-03
5.578000000000000291e+00 4.365793807237979343e-03
5.578999999999999737e+00 4.364201755235381890e-03
5.580000000000000071e+00 4.350985675188396434e-03
5.581000000000000405e+00 4.329226786450448422e-03
5.581999999999999851e+00 4.302374266005958015e-03
5.583000000000000185e+00 4.274105623449347968e-03
5.584000000000000519e+00 4.248101539886394926e-03
5.584999999999999964e+00 4.227814583991433214e-03
5.586000000000000298e+00 4.216182654961852724e-03
5.586999999999999744e+00 4.215425573132182413e-03
5.588000000000000078e+00 4.226871483394728859e-03
5.589000000000000412e+00 4.250887709097686887e-03
5.589999999999999858e+00 4.286892591987699792e-03
5.591000000000000192e+00 4.333513471604255422e-03
5.592000000000000526e+00 4.388765937832604311e-03
5.592999999999999972e+00 4.450300030936650726e-03
5.594000000000000306e+00 4.515684922019187406e-03
5.594999999999999751e+00 4.582612984776123291e-03
5.596000000000000085e+00 4.649081773066258798e-03
5.597000000000000419e+00 4.713488584165144261e-03
5.597999999999999865e+00 4.774637082206279089e-03
5.599000000000000199e+00 4.831673057466157571e-03
5.600000000000000533e+00 4.883968912350073778e-03
5.600999999999999979e+00 4.930995691582841858e-03
5.602000000000000313e+00 4.972190098154317603e-03
5.602999999999999758e+00 5.006900673010847465e-03
5.604000000000000092e+00 5.034353725674152805e-03
5.605000000000000426e+00 5.053705857329946968e-03
5.605999999999999872e+00 5.064157780224195701e-03
5.607000000000000206e+00 5.065084219586844447e-03
5.608000000000000540e+00 5.056184454501620393e-03
5.608999999999999986e+00 5.037610641495815327e-03
5.610000000000000320e+00 5.010051009721705820e-03
5.610999999999999766e+00 4.974749975836220521e-03
5.612000000000000099e+00 4.933453901908446335e-03
5.613000000000000433e+00 4.888328172651663743e-03
5.613999999999999879e+00 4.841817047728737625e-03
5.615000000000000213e+00 4.796480881118900599e-03
5.616000000000000547e+00 4.754834390897448408e-03
5.616999999999999993e+00 4.719196744105586330e-03
5.618000000000000327e+00 4.691536784223303974e-03
5.618999999999999773e+00 4.673389267476195721e-03
5.620000000000000107e+00 4.665753649348165430e-03
5.621000000000000441e+00 4.669056169261773422e-03
5.621999999999999886e+00 4.683132289499292167e-03
5.623000000000000220e+00 4.707222215982553512e-03
5.624000000000000554e+00 4.740003842754883685e-03
5.625000000000000000e+00 4.779623240323524307e-03
5.626000000000000334e+00 4.823739589920730819e-03
5.626999999999999780e+00 4.869562646819085294e-03
5.628000000000000114e+00 4.913918398671927694e-03
5.629000000000000448e+00 4.953312893810140997e-03
5.629999999999999893e+00 4.984034738832393736e-03
5.631000000000000227e+00 5.002284310700768136e-03
5.631999999999999673e+00 5.004348247317402278e-03
5.633000000000000007e+00 4.986817625026833400e-03
5.634000000000000341e+00 4.946821159906243312e-03
5.634999999999999787e+00 4.882279763528366186e-03
5.636000000000000121e+00 4.792113070470014127e-03
5.637000000000000455e+00 4.676375349328318852e-03
5.637999999999999901e+00 4.536319883360995057e-03
5.639000000000000234e+00 4.374326387264400665e-03
5.639999999999999680e+00 4.193725127219763080e-03
5.641000000000000014e+00 3.998536164039863741e-03
5.642000000000000348e+00 3.793159538054708367e-03
5.642999999999999794e+00 3.582036977630680217e-03
5.644000000000000128e+00 3.369370967040223510e-03
5.645000000000000462e+00 3.158914537639675914e-03
5.645999999999999908e+00 2.953858413705519239e-03
5.647000000000000242e+00 2.756818631536141380e-03
5.647999999999999687e+00 2.569890006883953932e-03
5.649000000000000021e+00 2.394747651496110553e-03
5.650000000000000355e+00 2.232792119825147137e-03
5.650999999999999801e+00 2.085268014394026700e-03
5.652000000000000135e+00 1.953328160193668495e-03
5.653000000000000469e+00 1.838066362331173056e-03
5.653999999999999915e+00 1.740457901126892665e-03
5.655000000000000249e+00 1.661254184681612914e-03
5.655999999999999694e+00 1.600845183780666512e-03
5.657000000000000028e+00 1.559117403892315481e-03
5.658000000000000362e+00 1.535330768496611948e-03
5.658999999999999808e+00 1.528070262801731194e-03
5.660000000000000142e+00 1.535269813465995215e-03
5.661000000000000476e+00 1.554334295131490958e-03
5.661999999999999922e+00 1.582350971163634049e-03
5.663000000000000256e+00 1.616342452523348433e-03
5.663999999999999702e+00 1.653551719279119188e-03
5.665000000000000036e+00 1.691669926842994959e-03
5.666000000000000369e+00 1.728996688455188696e-03
5.666999999999999815e+00 1.764474983759497725e-03
5.668000000000000149e+00 1.797637441636002224e-03
5.669000000000000483e+00 1.828424786805977077e-03
5.669999999999999929e+00 1.856969869384376319e-03
5.671000000000000263e+00 1.883353833479398066e-03
5.671999999999999709e+00 1.907448365067218599e-03
5.673000000000000043e+00 1.928794249868672362e-03
5.674000000000000377e+00 1.946630958137095246e-03
5.674999999999999822e+00 1.959995985247429181e-03
5.676000000000000156e+00 1.967898181930342362e-03
5.677000000000000490e+00 1.969553431406470198e-03
5.677999999999999936e+00 1.964572327169249091e-03
5.679000000000000270e+00 1.953109576359226369e-03
5.679999999999999716e+00 1.935929029087670502e-03
5.681000000000000050e+00 1.914401413860848406e-03
5.682000000000000384e+00 1.890377360708070777e-03
5.682999999999999829e+00 1.866014470048418849e-03
5.684000000000000163e+00 1.843552054217524605e-03
5.685000000000000497e+00 1.825087379725356170e-03
5.685999999999999943e+00 1.812350804177368909e-03
5.687000000000000277e+00 1.806504959162371932e-03
5.687999999999999723e+00 1.808005342246195909e-03
5.689000000000000057e+00 1.816533093279375276e-03
5.690000000000000391e+00 1.830959910345160424e-03
5.690999999999999837e+00 1.849399451698411582e-03
5.692000000000000171e+00 1.869298439574064788e-03
5.693000000000000504e+00 1.887590361375492218e-03
5.693999999999999950e+00 1.900871702772757464e-03
5.695000000000000284e+00 1.905596577088668805e-03
5.695999999999999730e+00 1.898290216049997731e-03
5.697000000000000064e+00 1.875723924344127212e-03
5.698000000000000398e+00 1.835091037932124304e-03
5.698999999999999844e+00 1.774149071262638624e-03
5.700000000000000178e+00 1.691332951666665212e-03
5.701000000000000512e+00 1.585823643168442643e-03
5.701999999999999957e+00 1.457602830476900906e-03
5.703000000000000291e+00 1.307452046334611241e-03
5.703999999999999737e+00 1.136924943976278099e-03
5.705000000000000071e+00 9.482739535091759325e-04
5.706000000000000405e+00 7.443360444578773312e-04
5.706999999999999851e+00 5.284002708714297201e-04
5.708000000000000185e+00 3.040468291612672433e-04
5.709000000000000519e+00 7.495220026262692625e-05
5.709999999999999964e+00 -1.552655288975540607e-04
5.711000000000000298e+00 -3.832011563951896109e-04
5.711999999999999744e+00 -6.057736465899507322e-04
5.713000000000000078e+00 -8.202862319999272307e-04
5.714000000000000412e+00 -1.024422738359874203e-03
5.714999999999999858e+00 -1.216188697888731388e-03
5.716000000000000192e+00 -1.393816231626825554e-03
5.717000000000000526e+00 -1.555620252906658469e-03
5.717999999999999972e+00 -1.699858097233725900e-03
5.719000000000000306e+00 -1.824602810118401653e-03
5.719999999999999751e+00 -1.927632445185719755e-03
5.721000000000000085e+00 -2.006416329097344443e-03
5.722000000000000419e+00 -2.058168880065957586e-03
5.722999999999999865e+00 -2.079980800788224730e-03
5.724000000000000199e+00 -2.069040901906260468e-03
5.725000000000000533e+00 -2.022924919099449922e-03
5.725999999999999979e+00 -1.939924729734016692e-03
5.727000000000000313e+00 -1.819345389558024717e-03
5.727999999999999758e+00 -1.661766833708726906e-03
5.729000000000000092e+00 -1.469215400307850514e-03
5.730000000000000426e+00 -1.245203904005632353e-03
5.730999999999999872e+00 -9.946290025061557856e-04
5.732000000000000206e+00 -7.235443774120744759e-04
5.733000000000000540e+00 -4.388152327863724866e-04
5.733999999999999986e+00 -1.476956480287922090e-04
5.735000000000000320e+00 1.426232048766126162e-04
5.735999999999999766e+00 4.254472199604529764e-04
5.737000000000000099e+00 6.949690316768520389e-04
5.738000000000000433e+00 9.465437103257361585e-04
5.738999999999999879e+00 1.176862813609284202e-03
5.740000000000000213e+00 1.384003963072673012e-03
5.741000000000000547e+00 1.567348641833145317e-03
5.741999999999999993e+00 1.727435880299336935e-03
5.743000000000000327e+00 1.865707862623764606e-03
5.743999999999999773e+00 1.984217129605819925e-03
5.745000000000000107e+00 2.085320607509263263e-03
5.746000000000000441e+00 2.171372913575495174e-03
5.746999999999999886e+00 2.244452956690143851e-03
5.748000000000000220e+00 2.306147459626848445e-03
5.749000000000000554e+00 2.357411487556664541e-03
5.750000000000000000e+00 2.398514765219824599e-03
5.751000000000000334e+00 2.429075364211356978e-03
5.751999999999999780e+00 2.448188934867775654e-03
5.753000000000000114e+00 2.454635605315651052e-03
5.754000000000000448e+00 2.447124720677346967e-03
5.754999999999999893e+00 2.424567279948511723e-03
5.756000000000000227e+00 2.386329949736132154e-03
5.757000000000000561e+00 2.332460446142802131e-03
5.758000000000000007e+00 2.263818766361311123e-03
5.759000000000000341e+00 2.182128975769524835e-03
5.759999999999999787e+00 2.089948543275274486e-03
5.761000000000000121e+00 1.990526441179482110e-03
5.762000000000000455e+00 1.887591216048118293e-03
5.762999999999999901e+00 1.785099583422127077e-03
5.764000000000000234e+00 1.686942967765112491e-03
5.764999999999999680e+00 1.596684149289805902e-03
5.766000000000000014e+00 1.517324912145730492e-03
5.767000000000000348e+00 1.451128642809772955e-03
5.767999999999999794e+00 1.399535178913640775e-03
5.769000000000000128e+00 1.363128138323784627e-03
5.770000000000000462e+00 1.341656411957216051e-03
5.770999999999999908e+00 1.334129580470561679e-03
5.772000000000000242e+00 1.338902995194528019e-03
5.772999999999999687e+00 1.353808374735027478e-03
5.774000000000000021e+00 1.376257579299492145e-03
5.775000000000000355e+00 1.403355560039902484e-03
5.775999999999999801e+00 1.432007245782746267e-03
5.777000000000000135e+00 1.459013435612143469e-03
5.778000000000000469e+00 1.481198072012184603e-03
5.778999999999999915e+00 1.495512388838099145e-03
5.780000000000000249e+00 1.499157207406202116e-03
5.780999999999999694e+00 1.489703605212087684e-03
5.782000000000000028e+00 1.465204617362855181e-03
5.783000000000000362e+00 1.424281450127873024e-03
5.783999999999999808e+00 1.366197000947565144e-03
5.785000000000000142e+00 1.290904902833940691e-03
5.786000000000000476e+00 1.199076742096538608e-03
5.786999999999999922e+00 1.092103534701577370e-03
5.788000000000000256e+00 9.720746959422290473e-04
5.788999999999999702e+00 8.417355369877133325e-04
5.790000000000000036e+00 7.044195688557456769e-04
5.791000000000000369e+00 5.639111781488934799e-04
5.791999999999999815e+00 4.242564005153302365e-04
5.793000000000000149e+00 2.895397039720436433e-04
5.794000000000000483e+00 1.636162306423227049e-04
5.794999999999999929e+00 4.983063907951813538e-05
5.796000000000000263e+00 -4.925648034435382849e-05
5.796999999999999709e+00 -1.320855065565129020e-04
5.798000000000000043e+00 -1.982402421813075325e-04
5.799000000000000377e+00 -2.484927394041557469e-04
5.799999999999999822e+00 -2.847170606380133059e-04
5.801000000000000156e+00 -3.097072967486139031e-04
5.802000000000000490e+00 -3.269077189751501194e-04
5.802999999999999936e+00 -3.400628600571609312e-04
5.804000000000000270e+00 -3.528805781286975529e-04
5.804999999999999716e+00 -3.686958524674821764e-04
5.806000000000000050e+00 -3.902140435417523448e-04
5.807000000000000384e+00 -4.193216006494030509e-04
5.807999999999999829e+00 -4.570110899053653306e-04
5.809000000000000163e+00 -5.033809409327932643e-04
5.810000000000000497e+00 -5.577542001424216651e-04
5.810999999999999943e+00 -6.187983608748972870e-04
5.812000000000000277e+00 -6.847211355391431744e-04
5.812999999999999723e+00 -7.534588036705230701e-04
5.814000000000000057e+00 -8.228693178236930889e-04
5.815000000000000391e+00 -8.909021673894641086e-04
5.815999999999999837e+00 -9.557474036792103483e-04
5.817000000000000171e+00 -1.015978481177101916e-03
5.818000000000000504e+00 -1.070688338496899759e-03
5.818999999999999950e+00 -1.119593313627255133e-03
5.820000000000000284e+00 -1.163118429286349184e-03
5.820999999999999730e+00 -1.202461039174338624e-03
5.822000000000000064e+00 -1.239583208613846080e-03
5.823000000000000398e+00 -1.277144240934249787e-03
5.823999999999999844e+00 -1.318359109142963181e-03
5.825000000000000178e+00 -1.366776500980914841e-03
5.826000000000000512e+00 -1.425963438717007311e-03
5.826999999999999957e+00 -1.499158328035805118e-03
5.828000000000000291e+00 -1.588866369174780999e-03
5.828999999999999737e+00 -1.696492176315066245e-03
5.830000000000000071e+00 -1.822023722886249430e-03
5.831000000000000405e+00 -1.963804162029000877e-03
5.831999999999999851e+00 -2.118473104486821596e-03
5.833000000000000185e+00 -2.281037552183181639e-03
5.834000000000000519e+00 -2.445114383336595507e-03
5.834999999999999964e+00 -2.603320150656673881e-03
5.836000000000000298e+00 -2.747771870179004788e-03
5.836999999999999744e+00 -2.870642257794704492e-03
5.838000000000000078e+00 -2.964725520116568390e-03
5.839000000000000412e+00 -3.023960588580021976e-03
5.839999999999999858e+00 -3.043840416182655960e-03
5.841000000000000192e+00 -3.021723568280618340e-03
5.842000000000000526e+00 -2.956988299753350851e-03
5.842999999999999972e+00 -2.851043057797587616e-03
5.844000000000000306e+00 -2.707187416306225392e-03
5.844999999999999751e+00 -2.530371726074458379e-03
5.846000000000000085e+00 -2.326848560593455621e-03
5.847000000000000419e+00 -2.103780580916613397e-03
5.847999999999999865e+00 -1.868818174760727329e-03
5.849000000000000199e+00 -1.629668526862280281e-03
5.850000000000000533e+00 -1.393733450717575539e-03
5.850999999999999979e+00 -1.167779449776685380e-03
5.852000000000000313e+00 -9.576943073640334586e-04
5.852999999999999758e+00 -7.683130604613175535e-04
5.854000000000000092e+00 -6.033335517593524594e-04
5.855000000000000426e+00 -4.652743505456496953e-04
5.855999999999999872e+00 -3.555279832482778407e-04
5.857000000000000206e+00 -2.744265777211360446e-04
5.858000000000000540e+00 -2.213500046342256611e-04
5.858999999999999986e+00 -1.948690632473347450e-04
5.860000000000000320e+00 -1.929107778776077806e-04
5.860999999999999766e+00 -2.129205061827482649e-04
5.862000000000000099e+00 -2.520517584024252683e-04
5.863000000000000433e+00 -3.073379605402902395e-04
5.863999999999999879e+00 -3.758541596948029645e-04
5.865000000000000213e+00 -4.548373255082400817e-04
5.866000000000000547e+00 -5.417737318586336509e-04
5.866999999999999993e+00 -6.343952530453049249e-04
5.868000000000000327e+00 -7.306518990860356782e-04
5.868999999999999773e+00 -8.285748529870795142e-04
5.870000000000000107e+00 -9.261626418976334763e-04
5.871000000000000441e+00 -1.021211924378759251e-03
5.871999999999999886e+00 -1.111173634717967876e-03
5.873000000000000220e+00 -1.193065072040823491e-03
5.874000000000000554e+00 -1.263465723171482190e-03
5.875000000000000000e+00 -1.318547693553251497e-03
5.876000000000000334e+00 -1.354221225439021471e-03
5.876999999999999780e+00 -1.366315965635585923e-03
5.878000000000000114e+00 -1.350811760058612991e-03
5.879000000000000448e+00 -1.304051668712071042e-03
5.879999999999999893e+00 -1.222964054981438235e-03
5.881000000000000227e+00 -1.105267831286007533e-03
5.882000000000000561e+00 -9.495930775418222336e-04
5.883000000000000007e+00 -7.555877155130799388e-04
5.884000000000000341e+00 -5.239583600311362383e-04
5.884999999999999787e+00 -2.564609146170293780e-04
5.886000000000000121e+00 4.415403371992448762e-05
5.887000000000000455e+00 3.742417313400959425e-04
5.887999999999999901e+00 7.293731608819947494e-04
5.889000000000000234e+00 1.104472372364946609e-03
5.889999999999999680e+00 1.493945280171173149e-03
5.891000000000000014e+00 1.891820040654867930e-03
5.892000000000000348e+00 2.291873498605468372e-03
5.892999999999999794e+00 2.687744797336309548e-03
5.894000000000000128e+00 3.073061696858071876e-03
5.895000000000000462e+00 3.441560302179914963e-03
5.895999999999999908e+00 3.787215598134157681e-03
5.897000000000000242e+00 4.104406246177142586e-03
5.897999999999999687e+00 4.388064228644527470e-03
5.899000000000000021e+00 4.633855791633605115e-03
5.900000000000000355e+00 4.838361815825068316e-03
5.900999999999999801e+00 4.999241735515120785e-03
5.902000000000000135e+00 5.115375253251315014e-03
5.903000000000000469e+00 5.186953784023142638e-03
5.903999999999999915e+00 5.215520179734286013e-03
5.905000000000000249e+00 5.203935210219693894e-03
5.905999999999999694e+00 5.156273099903070471e-03
5.907000000000000028e+00 5.077633846882619387e-03
5.908000000000000362e+00 4.973893929249741455e-03
5.908999999999999808e+00 4.851428179005458537e-03
5.910000000000000142e+00 4.716775598813754966e-03
5.911000000000000476e+00 4.576325686807400026e-03
5.911999999999999922e+00 4.436011973661606322e-03
5.913000000000000256e+00 4.301054633650407653e-03
5.913999999999999702e+00 4.175744504275382199e-03
5.915000000000000036e+00 4.063297822667325324e-03
5.916000000000000369e+00 3.965753726859690305e-03
5.916999999999999815e+00 3.883931946217338178e-03
5.918000000000000149e+00 3.817451582154296474e-03
5.919000000000000483e+00 3.764772370072245848e-03
5.919999999999999929e+00 3.723311097025627965e-03
5.921000000000000263e+00 3.689605608579631015e-03
5.921999999999999709e+00 3.659519960237502759e-03
5.923000000000000043e+00 3.628507394893624310e-03
5.924000000000000377e+00 3.591921140212456318e-03
5.924999999999999822e+00 3.545366212364658293e-03
5.926000000000000156e+00 3.485030689191290047e-03
5.927000000000000490e+00 3.408013872366390164e-03
5.927999999999999936e+00 3.312586117945711534e-03
5.929000000000000270e+00 3.198377418964746220e-03
5.929999999999999716e+00 3.066422537992990940e-03
5.931000000000000050e+00 2.919101243560539259e-03
5.932000000000000384e+00 2.759941235301983323e-03
5.932999999999999829e+00 2.593311518859444612e-03
5.934000000000000163e+00 2.424012565063117519e-03
5.935000000000000497e+00 2.256838175023880098e-03
5.935999999999999943e+00 2.096129057181180758e-03
5.937000000000000277e+00 1.945378961256980692e-03
5.937999999999999723e+00 1.806921833045164712e-03
5.939000000000000057e+00 1.681772363863507248e-03
5.940000000000000391e+00 1.569597249656863158e-03
5.940999999999999837e+00 1.468824047419066154e-03
5.942000000000000171e+00 1.376930152755175647e-03
5.943000000000000504e+00 1.290797314759782686e-03
5.943999999999999950e+00 1.207169688755953870e-03
5.945000000000000284e+00 1.123091966083756936e-03
5.945999999999999730e+00 1.036309488307212822e-03
5.947000000000000064e+00 9.455747644543129179e-04
5.948000000000000398e+00 8.508416601601239077e-04
5.948999999999999844e+00 7.532929016466858316e-04
5.950000000000000178e+00 6.552229451994892161e-04
5.951000000000000512e+00 5.597840189743483706e-04
5.951999999999999957e+00 4.706425414739631718e-04
5.953000000000000291e+00 3.915597689946144423e-04
5.953999999999999737e+00 3.259721115562945861e-04
5.955000000000000071e+00 2.765953051705800263e-04
5.956000000000000405e+00 2.451079522110423793e-04
5.956999999999999851e+00 2.319466496599848437e-04
5.958000000000000185e+00 2.362298614346068789e-04
5.959000000000000519e+00 2.558350045602361873e-04
5.959999999999999964e+00 2.875950078380438805e-04
5.961000000000000298e+00 3.276069556507749114e-04
5.961999999999999744e+00 3.716257639235012733e-04
5.963000000000000078e+00 4.154548161162995371e-04
5.964000000000000412e+00 4.553156102129990272e-04
5.964999999999999858e+00 4.881497984333500392e-04
5.966000000000000192e+00 5.117929125194851676e-04
5.967000000000000526e+00 5.250296976340411296e-04
5.967999999999999972e+00 5.275105606888127845e-04
5.969000000000000306e+00 5.195620948680789927e-04
5.969999999999999751e+00 5.019126620892985086e-04
5.971000000000000085e+00 4.754025004987621583e-04
5.972000000000000419e+00 4.406775475435683698e-04
5.972999999999999865e+00 3.979516735094801869e-04
5.974000000000000199e+00 3.468404677900537155e-04
5.975000000000000533e+00 2.863220929397544581e-04
5.975999999999999979e+00 2.147968095585202992e-04
5.977000000000000313e+00 1.302401143720436554e-04
5.977999999999999758e+00 3.044246335828365501e-05
5.979000000000000092e+00 -8.673495542517555272e-05
5.980000000000000426e+00 -2.230915051384899789e-04
5.980999999999999872e+00 -3.798524635944249689e-04
5.982000000000000206e+00 -5.575025716121683817e-04
5.983000000000000540e+00 -7.557049586674584058e-04
5.983999999999999986e+00 -9.732712836909750620e-04
5.985000000000000320e+00 -1.208214101939058096e-03
5.985999999999999766e+00 -1.457855707065409566e-03
5.987000000000000099e+00 -1.718958316680477879e-03
5.988000000000000433e+00 -1.987888382526955145e-03
5.988999999999999879e+00 -2.260759897720807186e-03
5.990000000000000213e+00 -2.533585032965938229e-03
5.991000000000000547e+00 -2.802376098255695766e-03
5.991999999999999993e+00 -3.063228907728744038e-03
5.993000000000000327e+00 -3.312371352540194238e-03
5.993999999999999773e+00 -3.546190734246478134e-03
5.995000000000000107e+00 -3.761261598217522512e-03
5.996000000000000441e+00 -3.954356739423887587e-03
5.996999999999999886e+00 -4.122494602242925653e-03
5.998000000000000220e+00 -4.263013182214124390e-03
5.999000000000000554e+00 -4.373631222413143678e-03
6.000000000000000000e+00 -4.452576462915592767e-03
6.001000000000000334e+00 -4.498699230010894112e-03
6.001999999999999780e+00 -4.511584639374223611e-03
6.003000000000000114e+00 -4.491643562092954671e-03
6.004000000000000448e+00 -4.440151829829751609e-03
6.004999999999999893e+00 -4.359244085237834118e-03
6.006000000000000227e+00 -4.251832984564220611e-03
6.007000000000000561e+00 -4.121482392327863002e-03
6.008000000000000007e+00 -3.972244874786282250e-03
6.009000000000000341e+00 -3.808445221003763179e-03
6.009999999999999787e+00 -3.634509463008306351e-03
6.011000000000000121e+00 -3.454762502453260532e-03
6.012000000000000455e+00 -3.273265862096999719e-03
6.012999999999999901e+00 -3.093694549104987739e-03
6.014000000000000234e+00 -2.919212625157590647e-03
6.015000000000000568e+00 -2.752389511001814264e-03
6.016000000000000014e+00 -2.595115894362820183e-03
6.017000000000000348e+00 -2.448571018659772159e-03
6.017999999999999794e+00 -2.313200553401650525e-03
6.019000000000000128e+00 -2.188751371824012616e-03
6.020000000000000462e+00 -2.074330311850636991e-03
6.020999999999999908e+00 -1.968535562438991204e-03
6.022000000000000242e+00 -1.869607640008946357e-03
6.022999999999999687e+00 -1.775605402024150927e-03
6.024000000000000021e+00 -1.684612114672980792e-03
6.025000000000000355e+00 -1.594917934851593222e-03
6.025999999999999801e+00 -1.505181778059945432e-03
6.027000000000000135e+00 -1.414568697225821077e-03
6.028000000000000469e+00 -1.322840146322249496e-03
6.028999999999999915e+00 -1.230392875628612010e-03
6.030000000000000249e+00 -1.138274776274941780e-03
6.030999999999999694e+00 -1.048098972032243670e-03
6.032000000000000028e+00 -9.619073718124228822e-04
6.033000000000000362e+00 -8.819990453665214761e-04
6.033999999999999808e+00 -8.106836126088576072e-04
6.035000000000000142e+00 -7.500151070620148875e-04
6.036000000000000476e+00 -7.015364680977218253e-04
6.036999999999999922e+00 -6.660274084033474071e-04
6.038000000000000256e+00 -6.433424004695489961e-04
6.038999999999999702e+00 -6.323079649025162069e-04
6.040000000000000036e+00 -6.307223258742994517e-04
6.041000000000000369e+00 -6.354670043518489790e-04
6.041999999999999815e+00 -6.426719344844228268e-04
6.043000000000000149e+00 -6.480076510762379852e-04
6.044000000000000483e+00 -6.469897441045588350e-04
6.044999999999999929e+00 -6.353183856503368107e-04
6.046000000000000263e+00 -6.092090051356275878e-04
6.046999999999999709e+00 -5.656963348610369834e-04
6.048000000000000043e+00 -5.028501030368362230e-04
6.049000000000000377e+00 -4.199557945604632278e-04
6.049999999999999822e+00 -3.176080618134067548e-04
6.051000000000000156e+00 -1.976845471806499654e-04
6.052000000000000490e+00 -6.331123882983076708e-05
6.052999999999999936e+00 8.133032711140521904e-05
6.054000000000000270e+00 2.312058031588064223e-04
6.054999999999999716e+00 3.807392328304947944e-04
6.056000000000000050e+00 5.241588542602528596e-04
6.057000000000000384e+00 6.558880285784120766e-04
6.057999999999999829e+00 7.709694515675222367e-04
6.059000000000000163e+00 8.654511382640737386e-04
6.060000000000000497e+00 9.367739348046501486e-04
6.060999999999999943e+00 9.840499816822642024e-04
6.062000000000000277e+00 1.008257737709854825e-03
6.062999999999999723e+00 1.012291620594386442e-03
6.064000000000000057e+00 1.000853130871710720e-03
6.065000000000000391e+00 9.801979475052881308e-04
6.065999999999999837e+00 9.577094923302779473e-04
6.067000000000000171e+00 9.413586587080269210e-04
6.068000000000000504e+00 9.390605719226284218e-04
6.068999999999999950e+00 9.579614325961695103e-04
6.070000000000000284e+00 1.003780035405578766e-03
6.070999999999999730e+00 1.080240348401232883e-03
6.072000000000000064e+00 1.188632343890132313e-03
6.073000000000000398e+00 1.327583279867575964e-03
6.073999999999999844e+00 1.493066816701023791e-03
6.075000000000000178e+00 1.678665872613423118e-03
6.076000000000000512e+00 1.876024980513009335e-03
6.076999999999999957e+00 2.075498023789943813e-03
6.078000000000000291e+00 2.266870563572620251e-03
6.078999999999999737e+00 2.440131315240778691e-03
6.080000000000000071e+00 2.586197272473851356e-03
6.081000000000000405e+00 2.697546944468048359e-03
6.081999999999999851e+00 2.768714432684337388e-03
6.083000000000000185e+00 2.796616544084322333e-03
6.084000000000000519e+00 2.780713075912461408e-03
6.084999999999999964e+00 2.722976438654764637e-03
6.086000000000000298e+00 2.627718105321441913e-03
6.086999999999999744e+00 2.501247419152433961e-03
6.088000000000000078e+00 2.351401923431464900e-03
6.089000000000000412e+00 2.186996119997592671e-03
6.089999999999999858e+00 2.017203793628271572e-03
6.091000000000000192e+00 1.850895483268906200e-03
6.092000000000000526e+00 1.696011905989649711e-03
6.092999999999999972e+00 1.558984063866846728e-03
6.094000000000000306e+00 1.444317553765734740e-03
6.094999999999999751e+00 1.354285273213958179e-03
6.096000000000000085e+00 1.288827920452987469e-03
6.097000000000000419e+00 1.245664720505043491e-03
6.097999999999999865e+00 1.220566958463179886e-03
6.099000000000000199e+00 1.207815958809317419e-03
6.100000000000000533e+00 1.200741379603339175e-03
6.100999999999999979e+00 1.192321948476162069e-03
6.102000000000000313e+00 1.175780331532875339e-03
6.102999999999999758e+00 1.145094770357919746e-03
6.104000000000000092e+00 1.095419540955250249e-03
6.105000000000000426e+00 1.023360193846215623e-03
6.105999999999999872e+00 9.271032965554988842e-04
6.107000000000000206e+00 8.064280408304822087e-04
6.108000000000000540e+00 6.625889987085638528e-04
6.108999999999999986e+00 4.981146523497983342e-04
6.110000000000000320e+00 3.165464921498914929e-04
6.110999999999999766e+00 1.221403112145230847e-04
6.112000000000000099e+00 -8.044928604784701829e-05
6.113000000000000433e+00 -2.864691040755436183e-04
6.113999999999999879e+00 -4.913373712260145571e-04
6.115000000000000213e+00 -6.909234441535721822e-04
6.116000000000000547e+00 -8.817697657244286547e-04
6.116999999999999993e+00 -1.061264770564904116e-03
6.118000000000000327e+00 -1.227774715183110052e-03
6.118999999999999773e+00 -1.380719656288538792e-03
6.120000000000000107e+00 -1.520574941785770478e-03
6.121000000000000441e+00 -1.648790766283499565e-03
6.121999999999999886e+00 -1.767655785705128267e-03
6.123000000000000220e+00 -1.880085726327201598e-03
6.124000000000000554e+00 -1.989340569241270038e-03
6.125000000000000000e+00 -2.098724661638465099e-03
6.126000000000000334e+00 -2.211267748624949625e-03
6.126999999999999780e+00 -2.329440556069565724e-03
6.128000000000000114e+00 -2.454915695462866337e-03
6.129000000000000448e+00 -2.588396915637550776e-03
6.129999999999999893e+00 -2.729551491471633989e-03
6.131000000000000227e+00 -2.876987140202860727e-03
6.132000000000000561e+00 -3.028364415919183178e-03
6.133000000000000007e+00 -3.180518494883603949e-03
6.134000000000000341e+00 -3.329670595246280070e-03
6.134999999999999787e+00 -3.471634585231649084e-03
6.136000000000000121e+00 -3.602080102733281643e-03
6.137000000000000455e+00 -3.716783406643134943e-03
6.137999999999999901e+00 -3.811864176924501836e-03
6.139000000000000234e+00 -3.884010111862386348e-03
6.140000000000000568e+00 -3.930681855140583450e-03
6.141000000000000014e+00 -3.950244628632896930e-03
6.142000000000000348e+00 -3.942064007660658898e-03
6.142999999999999794e+00 -3.906518965793095988e-03
6.144000000000000128e+00 -3.844972967536761099e-03
6.145000000000000462e+00 -3.759657421625954652e-03
6.145999999999999908e+00 -3.653523763313398266e-03
6.147000000000000242e+00 -3.530052300560774289e-03
6.147999999999999687e+00 -3.393052221928319172e-03
6.149000000000000021e+00 -3.246462597634843829e-03
6.150000000000000355e+00 -3.094167472795826025e-03
6.150999999999999801e+00 -2.939857931507293756e-03
6.152000000000000135e+00 -2.786889698557113056e-03
6.153000000000000469e+00 -2.638205461797338454e-03
6.153999999999999915e+00 -2.496254619469026690e-03
6.155000000000000249e+00 -2.362962750275844192e-03
6.155999999999999694e+00 -2.239719628523049837e-03
6.157000000000000028e+00 -2.127373377310900517e-03
6.158000000000000362e+00 -2.026299194643435553e-03
6.158999999999999808e+00 -1.936455518241826310e-03
6.160000000000000142e+00 -1.857524891546227406e-03
6.161000000000000476e+00 -1.789055862459171687e-03
6.161999999999999922e+00 -1.730616413704003488e-03
6.163000000000000256e+00 -1.681943682512987079e-03
6.163999999999999702e+00 -1.643070618928898097e-03
6.165000000000000036e+00 -1.614399479007908728e-03
6.166000000000000369e+00 -1.596657171421862840e-03
6.166999999999999815e+00 -1.590828269156111755e-03
6.168000000000000149e+00 -1.597995114940713906e-03
6.169000000000000483e+00 -1.619112985378475022e-03
6.169999999999999929e+00 -1.654803003022337418e-03
6.171000000000000263e+00 -1.705140824705914408e-03
6.171999999999999709e+00 -1.769522422876402667e-03
6.173000000000000043e+00 -1.846581261242089293e-03
6.174000000000000377e+00 -1.934187223967918185e-03
6.174999999999999822e+00 -2.029538254706113841e-03
6.176000000000000156e+00 -2.129290451647780202e-03
6.177000000000000490e+00 -2.229728313712947378e-03
6.177999999999999936e+00 -2.326976336036641353e-03
6.179000000000000270e+00 -2.417176232429058685e-03
6.179999999999999716e+00 -2.496658029202915817e-03
6.181000000000000050e+00 -2.562085917686475391e-03
6.182000000000000384e+00 -2.610547586282975247e-03
6.182999999999999829e+00 -2.639629866900214915e-03
6.184000000000000163e+00 -2.647450211892675691e-03
6.185000000000000497e+00 -2.632694411339266561e-03
6.185999999999999943e+00 -2.594628063067633012e-03
6.187000000000000277e+00 -2.533114456150588160e-03
6.187999999999999723e+00 -2.448638617641521638e-03
6.189000000000000057e+00 -2.342344133329660356e-03
6.190000000000000391e+00 -2.216031491856195346e-03
6.190999999999999837e+00 -2.072177930058797472e-03
6.192000000000000171e+00 -1.913897196985042768e-03
6.193000000000000504e+00 -1.744850091326211831e-03
6.193999999999999950e+00 -1.569133956214995755e-03
6.195000000000000284e+00 -1.391106331712198534e-03
6.195999999999999730e+00 -1.215175485980710731e-03
6.197000000000000064e+00 -1.045561672565355161e-03
6.198000000000000398e+00 -8.860546947123305742e-04
6.198999999999999844e+00 -7.397780698871641615e-04
6.200000000000000178e+00 -6.090012635035322187e-04
6.201000000000000512e+00 -4.949914593940311349e-04
6.201999999999999957e+00 -3.979461179444795287e-04
6.203000000000000291e+00 -3.170056083409460634e-04
6.203999999999999737e+00 -2.503603494110914047e-04
6.205000000000000071e+00 -1.954247331493135073e-04
6.206000000000000405e+00 -1.490743213018322702e-04
6.206999999999999851e+00 -1.079394751437923644e-04
6.208000000000000185e+00 -6.868777003747605914e-05
6.209000000000000519e+00 -2.831815557229402924e-05
6.209999999999999964e+00 1.558906072904107825e-05
6.211000000000000298e+00 6.467992806663387336e-05
6.211999999999999744e+00 1.196961713294174506e-04
6.213000000000000078e+00 1.804362615153428198e-04
6.214000000000000412e+00 2.457809041871209226e-04
6.214999999999999858e+00 3.138149051034041593e-04
6.216000000000000192e+00 3.820057599489154140e-04
6.217000000000000526e+00 4.474300899648246156e-04
6.217999999999999972e+00 5.070690837028567861e-04
6.219000000000000306e+00 5.580972311396939934e-04
6.219999999999999751e+00 5.981588457923791690e-04
6.221000000000000085e+00 6.256475169378965771e-04
6.222000000000000419e+00 6.399070456386241708e-04
6.222999999999999865e+00 6.413609154314603433e-04
6.224000000000000199e+00 6.315435065231443179e-04
6.225000000000000533e+00 6.130405321984490731e-04
6.225999999999999979e+00 5.893174638010271072e-04
6.227000000000000313e+00 5.644748991869446599e-04
6.227999999999999758e+00 5.429324418836733003e-04
6.229000000000000092e+00 5.291106073138705877e-04
6.230000000000000426e+00 5.271116743481093917e-04
6.230999999999999872e+00 5.404525226164010781e-04
6.232000000000000206e+00 5.718675741165428180e-04
6.233000000000000540e+00 6.231829197667328396e-04
6.233999999999999986e+00 6.952758149854209192e-04
6.235000000000000320e+00 7.881040191117806007e-04
6.235999999999999766e+00 9.007896382911365638e-04
6.237000000000000099e+00 1.031748706753045711e-03
6.238000000000000433e+00 1.178848886572586747e-03
6.238999999999999879e+00 1.339558106611834620e-03
6.240000000000000213e+00 1.511108404503706511e-03
6.241000000000000547e+00 1.690633794577348775e-03
6.241999999999999993e+00 1.875285900198616577e-03
6.243000000000000327e+00 2.062326836128594489e-03
6.243999999999999773e+00 2.249178433420683139e-03
6.245000000000000107e+00 2.433464463356126671e-03
6.246000000000000441e+00 2.613017409760970411e-03
6.246999999999999886e+00 2.785876752312735176e-03
6.248000000000000220e+00 2.950283429264699032e-03
6.249000000000000554e+00 3.104678948967649291e-03
6.250000000000000000e+00 3.247724662016403079e-03
6.251000000000000334e+00 3.378303700328718663e-03
6.251999999999999780e+00 3.495558179979599972e-03
6.253000000000000114e+00 3.598897764103852447e-03
6.254000000000000448e+00 3.688019164888588306e-03
6.254999999999999893e+00 3.762896385327983879e-03
6.256000000000000227e+00 3.823749794885811237e-03
6.257000000000000561e+00 3.870996918403887908e-03
6.258000000000000007e+00 3.905188442315508848e-03
6.259000000000000341e+00 3.926918605837127589e-03
6.259999999999999787e+00 3.936747855413037268e-03
6.261000000000000121e+00 3.935116176794137277e-03
6.262000000000000455e+00 3.922260297067639914e-03
6.262999999999999901e+00 3.898153456133433663e-03
6.264000000000000234e+00 3.862487331291045763e-03
6.265000000000000568e+00 3.814683841601206830e-03
6.266000000000000014e+00 3.753957427899633301e-03
6.267000000000000348e+00 3.679435490248126380e-03
6.267999999999999794e+00 3.590300878751322838e-03
6.269000000000000128e+00 3.485966739766551033e-03
6.270000000000000462e+00 3.366238429674858756e-03
6.270999999999999908e+00 3.231461773898362637e-03
6.272000000000000242e+00 3.082607278758323945e-03
6.272999999999999687e+00 2.921281764319613641e-03
6.274000000000000021e+00 2.749642961669769049e-03
6.275000000000000355e+00 2.570230644479869382e-03
6.275999999999999801e+00 2.385722952146721552e-03
6.277000000000000135e+00 2.198632733478981822e-03
6.278000000000000469e+00 2.011007565919444538e-03
6.278999999999999915e+00 1.824138867478945769e-03
6.280000000000000249e+00 1.638388606984066912e-03
6.280999999999999694e+00 1.453065702345597609e-03
6.282000000000000028e+00 1.266486267499084776e-03
6.283000000000000362e+00 1.076122901303178028e-03
6.283999999999999808e+00 8.788763300777970239e-04
6.285000000000000142e+00 6.714225707630895384e-04
6.286000000000000476e+00 4.505725890917650555e-04
6.286999999999999922e+00 2.136437028777640084e-04
6.288000000000000256e+00 -4.125007375803098689e-05
6.288999999999999702e+00 -3.149610692576722921e-04
6.290000000000000036e+00 -6.071933516050554130e-04
6.291000000000000369e+00 -9.164891832945590419e-04
6.291999999999999815e+00 -1.240303292313598132e-03
6.293000000000000149e+00 -1.575122464015226613e-03
6.294000000000000483e+00 -1.916669474951851037e-03
6.294999999999999929e+00 -2.260116505104766121e-03
6.296000000000000263e+00 -2.600311525556249677e-03
6.296999999999999709e+00 -2.932012164239795708e-03
6.298000000000000043e+00 -3.250101586653223427e-03
6.299000000000000377e+00 -3.549788892329242083e-03
6.299999999999999822e+00 -3.826791629474207528e-03
6.301000000000000156e+00 -4.077513097842965124e-03
6.302000000000000490e+00 -4.299172342137913896e-03
6.302999999999999936e+00 -4.489929454040776473e-03
6.304000000000000270e+00 -4.648975516676175437e-03
6.304999999999999716e+00 -4.776574555443500666e-03
6.306000000000000050e+00 -4.874054855074190333e-03
6.307000000000000384e+00 -4.943749604246712448e-03
6.307999999999999829e+00 -4.988847505194524481e-03
6.309000000000000163e+00 -5.013190676221997502e-03
6.310000000000000497e+00 -5.020983613864445951e-03
6.310999999999999943e+00 -5.016483179466032713e-03
6.312000000000000277e+00 -5.003644557295029369e-03
6.312999999999999723e+00 -4.985800912824495980e-03
6.314000000000000057e+00 -4.965427066095375389e-03
6.315000000000000391e+00 -4.943974033708069607e-03
6.315999999999999837e+00 -4.921841369217277995e-03
6.317000000000000171e+00 -4.898452344218594788e-03
6.318000000000000504e+00 -4.872452285604942680e-03
6.318999999999999950e+00 -4.841970314042097143e-03
6.320000000000000284e+00 -4.804911018685749380e-03
6.320999999999999730e+00 -4.759224835052951533e-03
6.322000000000000064e+00 -4.703132629003565872e-03
6.323000000000000398e+00 -4.635278943960618493e-03
6.323999999999999844e+00 -4.554819243390769226e-03
6.325000000000000178e+00 -4.461416345251279988e-03
6.326000000000000512e+00 -4.355206203238313686e-03
6.326999999999999957e+00 -4.236750093403736199e-03
6.328000000000000291e+00 -4.106951279831092504e-03
6.328999999999999737e+00 -3.966984776190310598e-03
6.330000000000000071e+00 -3.818238648313209381e-03
6.331000000000000405e+00 -3.662238609153699222e-03
6.331999999999999851e+00 -3.500550759815202785e-03
6.333000000000000185e+00 -3.334667919155262679e-03
6.334000000000000519e+00 -3.165875607087567135e-03
6.334999999999999964e+00 -2.995099804087303450e-03
6.336000000000000298e+00 -2.822781553243158652e-03
6.336999999999999744e+00 -2.648780139297802778e-03
6.338000000000000078e+00 -2.472380116851345157e-03
6.339000000000000412e+00 -2.292363575594620097e-03
6.339999999999999858e+00 -2.107191894123120173e-03
6.341000000000000192e+00 -1.915275838453828205e-03
6.342000000000000526e+00 -1.715274242964076948e-03
6.342999999999999972e+00 -1.506442702816593966e-03
6.344000000000000306e+00 -1.288895751396544566e-03
6.344999999999999751e+00 -1.063796576978806628e-03
6.346000000000000085e+00 -8.334656908951663034e-04
6.347000000000000419e+00 -6.013310059645958754e-04
6.347999999999999865e+00 -3.717671435950500283e-04
6.349000000000000199e+00 -1.498544774575453348e-04
6.350000000000000533e+00 5.895861753461850707e-05
6.350999999999999979e+00 2.492092017986162478e-04
6.352000000000000313e+00 4.157582557783957638e-04
6.352999999999999758e+00 5.541174724509432973e-04
6.354000000000000092e+00 6.606880536921799210e-04
6.355000000000000426e+00 7.329234119268533210e-04
6.355999999999999872e+00 7.693939751858517185e-04
6.357000000000000206e+00 7.697580381532829943e-04
6.358000000000000540e+00 7.346803845896937839e-04
6.358999999999999986e+00 6.656692310952541788e-04
6.360000000000000320e+00 5.648755153107745761e-04
6.360999999999999766e+00 4.348847003709775953e-04
6.362000000000000099e+00 2.784997215491442500e-04
6.363000000000000433e+00 9.853202962629113715e-05
6.363999999999999879e+00 -1.023453054175518822e-04
6.365000000000000213e+00 -3.217272335152340096e-04
6.366000000000000547e+00 -5.575326072106954762e-04
6.366999999999999993e+00 -8.079831467409185350e-04
6.368000000000000327e+00 -1.071530327441568443e-03
6.368999999999999773e+00 -1.346738096997306122e-03
6.370000000000000107e+00 -1.632118302420718352e-03
6.371000000000000441e+00 -1.925961006564703331e-03
6.371999999999999886e+00 -2.226204355789828445e-03
6.373000000000000220e+00 -2.530343182929622840e-03
6.374000000000000554e+00 -2.835346860149824504e-03
6.375000000000000000e+00 -3.137698653182115129e-03
6.376000000000000334e+00 -3.433429903916657231e-03
6.376999999999999780e+00 -3.718216262684628706e-03
6.378000000000000114e+00 -3.987487128224662288e-03
6.379000000000000448e+00 -4.236543936931006470e-03
6.379999999999999893e+00 -4.460689512188103882e-03
6.381000000000000227e+00 -4.655363424558483024e-03
6.382000000000000561e+00 -4.816270724250856436e-03
6.383000000000000007e+00 -4.939522207786929166e-03
6.384000000000000341e+00 -5.021782671121857548e-03
6.384999999999999787e+00 -5.060398857039108758e-03
6.386000000000000121e+00 -5.053525059519647575e-03
6.387000000000000455e+00 -5.000216833604213471e-03
6.387999999999999901e+00 -4.900485159895750717e-03
6.389000000000000234e+00 -4.755296053754664784e-03
6.390000000000000568e+00 -4.566536744350800994e-03
6.391000000000000014e+00 -4.336931537384741339e-03
6.392000000000000348e+00 -4.069923520363897401e-03
6.392999999999999794e+00 -3.769551125896840153e-03
6.394000000000000128e+00 -3.440315771139313642e-03
6.395000000000000462e+00 -3.087044877993944635e-03
6.395999999999999908e+00 -2.714813236112280283e-03
6.397000000000000242e+00 -2.328827673834881450e-03
6.398000000000000576e+00 -1.934355284987808541e-03
6.399000000000000021e+00 -1.536647870611133459e-03
6.400000000000000355e+00 -1.140849638598593913e-03
6.400999999999999801e+00 -7.519026157223228845e-04
6.402000000000000135e+00 -3.744613126867884947e-04
6.403000000000000469e+00 -1.280367948879382323e-05
6.403999999999999915e+00 3.292233050667989322e-04
6.405000000000000249e+00 6.482337189433265423e-04
6.405999999999999694e+00 9.412721309517202211e-04
6.407000000000000028e+00 1.205749173862913316e-03
6.408000000000000362e+00 1.439365696603916002e-03
6.408999999999999808e+00 1.640022509888539471e-03
6.410000000000000142e+00 1.805772915438792672e-03
6.411000000000000476e+00 1.934826808226233069e-03
6.411999999999999922e+00 2.025644335507785672e-03
6.413000000000000256e+00 2.077094544621562074e-03
6.413999999999999702e+00 2.088651980790807907e-03
6.415000000000000036e+00 2.060593455153840285e-03
6.416000000000000369e+00 1.994173585823353495e-03
6.416999999999999815e+00 1.891694040786574176e-03
6.418000000000000149e+00 1.756459156774909823e-03
6.419000000000000483e+00 1.592604562919121541e-03
6.419999999999999929e+00 1.404836408931246523e-03
6.421000000000000263e+00 1.198078741330352347e-03
6.421999999999999709e+00 9.771225365639815870e-04
6.423000000000000043e+00 7.462830306460087717e-04
6.424000000000000377e+00 5.091464795359736811e-04
6.424999999999999822e+00 2.684172877461857808e-04
6.426000000000000156e+00 2.586924081771869787e-05
6.427000000000000490e+00 -2.175829200612368515e-04
6.427999999999999936e+00 -4.617253940922929939e-04
6.429000000000000270e+00 -7.068666354218666042e-04
6.429999999999999716e+00 -9.536141304667698554e-04
6.431000000000000050e+00 -1.202685213967126781e-03
6.432000000000000384e+00 -1.454745562247292037e-03
6.432999999999999829e+00 -1.710315721791408339e-03
6.434000000000000163e+00 -1.969709382350639474e-03
6.435000000000000497e+00 -2.233027972334905142e-03
6.435999999999999943e+00 -2.500178288457504880e-03
6.437000000000000277e+00 -2.770914282191239749e-03
6.437999999999999723e+00 -3.044863171359831790e-03
6.439000000000000057e+00 -3.321560342838157480e-03
6.440000000000000391e+00 -3.600470380234826843e-03
6.440999999999999837e+00 -3.880973059028260813e-03
6.442000000000000171e+00 -4.162345573475513191e-03
6.443000000000000504e+00 -4.443729281428572715e-03
6.443999999999999950e+00 -4.724110214760696320e-03
6.445000000000000284e+00 -5.002303067957554125e-03
6.445999999999999730e+00 -5.276954933074002978e-03
6.447000000000000064e+00 -5.546570268909340774e-03
6.448000000000000398e+00 -5.809592150751783160e-03
6.448999999999999844e+00 -6.064462143417359216e-03
6.450000000000000178e+00 -6.309692865097751673e-03
6.451000000000000512e+00 -6.543914966446982839e-03
6.451999999999999957e+00 -6.765921340976940521e-03
6.453000000000000291e+00 -6.974678238798409646e-03
6.453999999999999737e+00 -7.169327499417616281e-03
6.455000000000000071e+00 -7.349206232355506851e-03
6.456000000000000405e+00 -7.513845818510214367e-03
6.456999999999999851e+00 -7.663033971842604306e-03
6.458000000000000185e+00 -7.796879790391064713e-03
6.459000000000000519e+00 -7.915902055978803892e-03
6.459999999999999964e+00 -8.021101776345971116e-03
6.461000000000000298e+00 -8.113988291529660585e-03
6.461999999999999744e+00 -8.196543479980795271e-03
6.463000000000000078e+00 -8.271068183827548145e-03
6.464000000000000412e+00 -8.339938910059638624e-03
6.464999999999999858e+00 -8.405290845371116148e-03
6.466000000000000192e+00 -8.468629994899064262e-03
6.467000000000000526e+00 -8.530456850892605136e-03
6.467999999999999972e+00 -8.589947120430362418e-03
6.469000000000000306e+00 -8.644790330992585189e-03
6.469999999999999751e+00 -8.691190240762348973e-03
6.471000000000000085e+00 -8.724071922457166117e-03
6.472000000000000419e+00 -8.737496884026956651e-03
6.472999999999999865e+00 -8.725263663633369207e-03
6.474000000000000199e+00 -8.681568843498920635e-03
6.475000000000000533e+00 -8.601723745103869584e-03
6.475999999999999979e+00 -8.482788508396088903e-03
6.477000000000000313e+00 -8.324040237812546997e-03
6.477999999999999758e+00 -8.127219357187862384e-03
6.479000000000000092e+00 -7.896531874828449302e-03
6.480000000000000426e+00 -7.638385936225708210e-03
6.480999999999999872e+00 -7.360914015988095915e-03
6.482000000000000206e+00 -7.073280870979343701e-03
6.483000000000000540e+00 -6.784932973660932724e-03
6.483999999999999986e+00 -6.504777084726928379e-03
6.485000000000000320e+00 -6.240437013004506914e-03
6.485999999999999766e+00 -5.997638877272224930e-03
6.487000000000000099e+00 -5.779771532956870864e-03
6.488000000000000433e+00 -5.587660825761009420e-03
6.488999999999999879e+00 -5.419626488586510964e-03
6.490000000000000213e+00 -5.271733577939457377e-03
6.491000000000000547e+00 -5.138278991124569164e-03
6.491999999999999993e+00 -5.012425530375171773e-03
6.493000000000000327e+00 -4.886906206661011109e-03
6.493999999999999773e+00 -4.754791277153859290e-03
6.495000000000000107e+00 -4.610161287578474695e-03
6.496000000000000441e+00 -4.448679555911217755e-03
6.496999999999999886e+00 -4.267988110868796252e-03
6.498000000000000220e+00 -4.067894288737913637e-03
6.499000000000000554e+00 -3.850366518176335205e-03
6.500000000000000000e+00 -3.619286766246403771e-03
6.501000000000000334e+00 -3.380065981555259620e-03
6.501999999999999780e+00 -3.139087032059144442e-03
6.503000000000000114e+00 -2.903062001598089806e-03
6.504000000000000448e+00 -2.678352236154851913e-03
6.504999999999999893e+00 -2.470279362613767276e-03
6.506000000000000227e+00 -2.282544979668856087e-03
6.507000000000000561e+00 -2.116741003839581973e-03
6.508000000000000007e+00 -1.972057769803299380e-03
6.509000000000000341e+00 -1.845187766066683265e-03
6.509999999999999787e+00 -1.730482627424604443e-03
6.511000000000000121e+00 -1.620309958941534151e-03
6.512000000000000455e+00 -1.505640249363130552e-03
6.512999999999999901e+00 -1.376770483788418431e-03
6.514000000000000234e+00 -1.224143916839082972e-03
6.515000000000000568e+00 -1.039170921321920082e-03
6.516000000000000014e+00 -8.149621471887601165e-04
6.517000000000000348e+00 -5.469128579227193953e-04
6.517999999999999794e+00 -2.330574180469266400e-04
6.519000000000000128e+00 1.258023062502895586e-04
6.520000000000000462e+00 5.262395739035355489e-04
6.520999999999999908e+00 9.625741026030171232e-04
6.522000000000000242e+00 1.427405777473375690e-03
6.523000000000000576e+00 1.912286947402219630e-03
6.524000000000000021e+00 2.408427478231569673e-03
6.525000000000000355e+00 2.907358735028323874e-03
6.525999999999999801e+00 3.401520593049994854e-03
6.527000000000000135e+00 3.884699301759749705e-03
6.528000000000000469e+00 4.352297800964586086e-03
6.528999999999999915e+00 4.801432150019613494e-03
6.530000000000000249e+00 5.230897436403876555e-03
6.530999999999999694e+00 5.640985751871961662e-03
6.532000000000000028e+00 6.033223982217495590e-03
6.533000000000000362e+00 6.410034418066703002e-03
6.533999999999999808e+00 6.774375777950651829e-03
6.535000000000000142e+00 7.129353198017948992e-03
6.536000000000000476e+00 7.477844171142009402e-03
6.536999999999999922e+00 7.822122081810198302e-03
6.538000000000000256e+00 8.163567527124226259e-03
6.538999999999999702e+00 8.502390773381295064e-03
6.540000000000000036e+00 8.837460735849473475e-03
6.541000000000000369e+00 9.166194394809734289e-03
6.541999999999999815e+00 9.484580256763680897e-03
6.543000000000000149e+00 9.787261424977555108e-03
6.544000000000000483e+00 1.006771423510790728e-02
6.544999999999999929e+00 1.031850093038149535e-02
6.546000000000000263e+00 1.053161211332634753e-02
6.546999999999999709e+00 1.069882209591140401e-02
6.548000000000000043e+00 1.081209660140408993e-02
6.549000000000000377e+00 1.086403719939296221e-02
6.549999999999999822e+00 1.084832686258721188e-02
6.551000000000000156e+00 1.076014795891429635e-02
6.552000000000000490e+00 1.059657341360484631e-02
6.552999999999999936e+00 1.035685978377326108e-02
6.554000000000000270e+00 1.004262383421551490e-02
6.554999999999999716e+00 9.657887567543715565e-03
6.556000000000000050e+00 9.208942918228190874e-03
6.557000000000000384e+00 8.704060857130272583e-03
6.557999999999999829e+00 8.153072930228759396e-03
6.559000000000000163e+00 7.566816911329597370e-03
6.560000000000000497e+00 6.956528637636624941e-03
6.560999999999999943e+00 6.333275395035550467e-03
6.562000000000000277e+00 5.707396910893487371e-03
6.562999999999999723e+00 5.088064492235186420e-03
6.564000000000000057e+00 4.482945763576880009e-03
6.565000000000000391e+00 3.897998147620349713e-03
6.565999999999999837e+00 3.337385744557023245e-03
6.567000000000000171e+00 2.803499524379022938e-03
6.568000000000000504e+00 2.297059050375960081e-03
6.568999999999999950e+00 1.817284027200834640e-03
6.570000000000000284e+00 1.362125489886467384e-03
6.570999999999999730e+00 9.285185543123526675e-04
6.572000000000000064e+00 5.127020002566363716e-04
6.573000000000000398e+00 1.105464771542032153e-04
6.573999999999999844e+00 -2.820902797933060144e-04
6.575000000000000178e+00 -6.690114237913695732e-04
6.576000000000000512e+00 -1.053331508128509120e-03
6.576999999999999957e+00 -1.437217999244945433e-03
6.578000000000000291e+00 -1.821689727865961981e-03
6.578999999999999737e+00 -2.206504088143681347e-03
6.580000000000000071e+00 -2.590182500008602999e-03
6.581000000000000405e+00 -2.970119003162095817e-03
6.581999999999999851e+00 -3.342789506049098549e-03
6.583000000000000185e+00 -3.704049807791648299e-03
6.584000000000000519e+00 -4.049465000547319490e-03
6.584999999999999964e+00 -4.374650974073185719e-03
6.586000000000000298e+00 -4.675612668381834251e-03
6.586999999999999744e+00 -4.949013867364516518e-03
6.588000000000000078e+00 -5.192418685610726906e-03
6.589000000000000412e+00 -5.404401035798633672e-03
6.589999999999999858e+00 -5.584616086052564959e-03
6.591000000000000192e+00 -5.733747534353469434e-03
6.592000000000000526e+00 -5.853406619774273803e-03
6.592999999999999972e+00 -5.945980503763150134e-03
6.594000000000000306e+00 -6.014431598539711488e-03
6.594999999999999751e+00 -6.062094864532100065e-03
6.596000000000000085e+00 -6.092467304243386408e-03
6.597000000000000419e+00 -6.109052566491526663e-03
6.597999999999999865e+00 -6.115197328643849281e-03
6.599000000000000199e+00 -6.113974555034029472e-03
6.600000000000000533e+00 -6.108105444356146455e-03
6.600999999999999979e+00 -6.099895991801472690e-03
6.602000000000000313e+00 -6.091193931683577464e-03
6.602999999999999758e+00 -6.083354681339222907e-03
6.604000000000000092e+00 -6.077217219330498417e-03
6.605000000000000426e+00 -6.073097972065981918e-03
6.605999999999999872e+00 -6.070759866042852240e-03
6.607000000000000206e+00 -6.069384294501489752e-03
6.608000000000000540e+00 -6.067592631318686688e-03
6.608999999999999986e+00 -6.063433558035905696e-03
6.610000000000000320e+00 -6.054397889781843248e-03
6.610999999999999766e+00 -6.037447962246115726e-03
6.612000000000000099e+00 -6.009099360667016602e-03
6.613000000000000433e+00 -5.965533367763691322e-03
6.613999999999999879e+00 -5.902743182235402342e-03
6.615000000000000213e+00 -5.816735448270342682e-03
6.616000000000000547e+00 -5.703759610068666677e-03
6.616999999999999993e+00 -5.560548471981569506e-03
6.618000000000000327e+00 -5.384562005150981927e-03
6.618999999999999773e+00 -5.174181385517890100e-03
6.620000000000000107e+00 -4.928882138721680725e-03
6.621000000000000441e+00 -4.649313647804286312e-03
6.621999999999999886e+00 -4.337307515768297310e-03
6.623000000000000220e+00 -3.995816493781232173e-03
6.624000000000000554e+00 -3.628772031822578154e-03
6.625000000000000000e+00 -3.240866066479160083e-03
6.626000000000000334e+00 -2.837304962111369434e-03
6.626999999999999780e+00 -2.423501001604792034e-03
6.628000000000000114e+00 -2.004759792057147355e-03
6.629000000000000448e+00 -1.585992809563923538e-03
6.629999999999999893e+00 -1.171421632003849826e-03
6.631000000000000227e+00 -7.643630241592990187e-04
6.632000000000000561e+00 -3.670914878105363760e-04
6.633000000000000007e+00 1.923687406915274657e-05
6.634000000000000341e+00 3.945225011138956198e-04
6.634999999999999787e+00 7.595847300934132403e-04
6.636000000000000121e+00 1.115921922975660063e-03
6.637000000000000455e+00 1.465392294069301719e-03
6.637999999999999901e+00 1.809872754582974360e-03
6.639000000000000234e+00 2.150891808201893692e-03
6.640000000000000568e+00 2.489328465742590181e-03
6.641000000000000014e+00 2.825184893954474363e-03
6.642000000000000348e+00 3.157443175530269368e-03
6.642999999999999794e+00 3.484069452675223055e-03
6.644000000000000128e+00 3.802094046645341889e-03
6.645000000000000462e+00 4.107793742385239429e-03
6.645999999999999908e+00 4.396945698768984709e-03
6.647000000000000242e+00 4.665081628286963863e-03
6.648000000000000576e+00 4.907768630241324259e-03
6.649000000000000021e+00 5.120851517614127824e-03
6.650000000000000355e+00 5.300680657275025527e-03
6.650999999999999801e+00 5.444271183262554097e-03
6.652000000000000135e+00 5.549441125543587254e-03
6.653000000000000469e+00 5.614864751033172077e-03
6.653999999999999915e+00 5.640115647971402461e-03
6.655000000000000249e+00 5.625635346150180058e-03
6.656000000000000583e+00 5.572658308747230338e-03
6.657000000000000028e+00 5.483088240691766542e-03
6.658000000000000362e+00 5.359345002137761924e-03
6.658999999999999808e+00 5.204195664254820421e-03
6.660000000000000142e+00 5.020570067431622159e-03
6.661000000000000476e+00 4.811393555398574100e-03
6.661999999999999922e+00 4.579459818633445888e-03
6.663000000000000256e+00 4.327353500015037116e-03
6.663999999999999702e+00 4.057431812675535605e-03
6.665000000000000036e+00 3.771876646920471580e-03
6.666000000000000369e+00 3.472796064421870832e-03
6.666999999999999815e+00 3.162337750105719165e-03
6.668000000000000149e+00 2.842838635029449907e-03
6.669000000000000483e+00 2.516916698571195800e-03
6.669999999999999929e+00 2.187513483455093104e-03
6.671000000000000263e+00 1.857863849197632531e-03
6.671999999999999709e+00 1.531378986032556509e-03
6.673000000000000043e+00 1.211463014101258869e-03
6.674000000000000377e+00 9.012667319032077046e-04
6.674999999999999822e+00 6.034442220556549691e-04
6.676000000000000156e+00 3.199151802146575846e-04
6.677000000000000490e+00 5.170536210746360945e-05
6.677999999999999936e+00 -2.011471156533266411e-04
6.679000000000000270e+00 -4.395709053350512516e-04
6.679999999999999716e+00 -6.653475354101822791e-04
6.681000000000000050e+00 -8.809252930363452565e-04
6.682000000000000384e+00 -1.089162723231946409e-03
6.682999999999999829e+00 -1.293053430369142621e-03
6.684000000000000163e+00 -1.495466683797843851e-03
6.685000000000000497e+00 -1.698920467615615314e-03
6.685999999999999943e+00 -1.905428252523268164e-03
6.687000000000000277e+00 -2.116399662462324291e-03
6.687999999999999723e+00 -2.332608645217025545e-03
6.689000000000000057e+00 -2.554218764535741600e-03
6.690000000000000391e+00 -2.780864571197085369e-03
6.690999999999999837e+00 -3.011715955448978060e-03
6.692000000000000171e+00 -3.245565224421437332e-03
6.693000000000000504e+00 -3.480872257393396833e-03
6.693999999999999950e+00 -3.715795518644625980e-03
6.695000000000000284e+00 -3.948208712510524465e-03
6.695999999999999730e+00 -4.175671992211985040e-03
6.697000000000000064e+00 -4.395412937844270576e-03
6.698000000000000398e+00 -4.604313661296666367e-03
6.698999999999999844e+00 -4.798958689747013714e-03
6.700000000000000178e+00 -4.975716864693632488e-03
6.701000000000000512e+00 -5.130893321815924689e-03
6.701999999999999957e+00 -5.260950915256687628e-03
6.703000000000000291e+00 -5.362746936836762512e-03
6.703999999999999737e+00 -5.433809511301226566e-03
6.705000000000000071e+00 -5.472574364516390177e-03
6.706000000000000405e+00 -5.478570100693492921e-03
6.706999999999999851e+00 -5.452512436695226491e-03
6.708000000000000185e+00 -5.396306789435500496e-03
6.709000000000000519e+00 -5.312942780006577742e-03
6.709999999999999964e+00 -5.206303568396036634e-03
6.711000000000000298e+00 -5.080912193745047711e-03
6.711999999999999744e+00 -4.941664088030208249e-03
6.713000000000000078e+00 -4.793536401871640283e-03
6.714000000000000412e+00 -4.641316134928347506e-03
6.714999999999999858e+00 -4.489389180309134690e-03
6.716000000000000192e+00 -4.341536263992721786e-03
6.717000000000000526e+00 -4.200778626664742298e-03
6.717999999999999972e+00 -4.069245967990198394e-03
6.719000000000000306e+00 -3.948046412739316877e-03
6.719999999999999751e+00 -3.837193784520827235e-03
6.721000000000000085e+00 -3.735557852424340776e-03
6.722000000000000419e+00 -3.640883112412887732e-03
6.722999999999999865e+00 -3.549876795206859982e-03
6.724000000000000199e+00 -3.458394170015297031e-03
6.725000000000000533e+00 -3.361705789879337707e-03
6.725999999999999979e+00 -3.254806389365801165e-03
6.727000000000000313e+00 -3.132794455014361636e-03
6.727999999999999758e+00 -2.991222310316755777e-03
6.729000000000000092e+00 -2.826444550526089998e-03
6.730000000000000426e+00 -2.635878538142034759e-03
6.730999999999999872e+00 -2.418197246063578769e-03
6.732000000000000206e+00 -2.173415857739895325e-03
6.733000000000000540e+00 -1.902862655452766238e-03
6.733999999999999986e+00 -1.609042909562808949e-03
6.735000000000000320e+00 -1.295401391842340971e-03
6.735999999999999766e+00 -9.660220507687999458e-04
6.737000000000000099e+00 -6.252379273136391292e-04
6.738000000000000433e+00 -2.772543276224604097e-04
6.738999999999999879e+00 7.421260392330459460e-05
6.740000000000000213e+00 4.262204993531842857e-04
6.741000000000000547e+00 7.767962779330618269e-04
6.741999999999999993e+00 1.124978805032708683e-03
6.743000000000000327e+00 1.470751197796928535e-03
6.743999999999999773e+00 1.814816957892585693e-03
6.745000000000000107e+00 2.158292464782599149e-03
6.746000000000000441e+00 2.502310812490706436e-03
6.746999999999999886e+00 2.847644179405601356e-03
6.748000000000000220e+00 3.194347390344280495e-03
6.749000000000000554e+00 3.541474894834806264e-03
6.750000000000000000e+00 3.886915878472224552e-03
6.751000000000000334e+00 4.227364746106023266e-03
6.751999999999999780e+00 4.558394411008978055e-03
6.753000000000000114e+00 4.874677861995220865e-03
6.754000000000000448e+00 5.170284882809811182e-03
6.754999999999999893e+00 5.439040176122443906e-03
6.756000000000000227e+00 5.674950606362151248e-03
6.757000000000000561e+00 5.872588241155168517e-03
6.758000000000000007e+00 6.027449712853428891e-03
6.759000000000000341e+00 6.136259654462914229e-03
6.759999999999999787e+00 6.197159376107601488e-03
6.761000000000000121e+00 6.209795470424708461e-03
6.762000000000000455e+00 6.175302368305242776e-03
6.762999999999999901e+00 6.096153766883037964e-03
6.764000000000000234e+00 5.975958164109109079e-03
6.765000000000000568e+00 5.819150037445444679e-03
6.766000000000000014e+00 5.630666715776257158e-03
6.767000000000000348e+00 5.415590112903609712e-03
6.767999999999999794e+00 5.178818025778178166e-03
6.769000000000000128e+00 4.924782880892516861e-03
6.770000000000000462e+00 4.657222260171218695e-03
6.770999999999999908e+00 4.379040141751234724e-03
6.772000000000000242e+00 4.092253381203022830e-03
6.773000000000000576e+00 3.798022706070801509e-03
6.774000000000000021e+00 3.496783489975885222e-03
6.775000000000000355e+00 3.188431090517419766e-03
6.775999999999999801e+00 2.872561004829901708e-03
6.777000000000000135e+00 2.548715279924717962e-03
6.778000000000000469e+00 2.216615237567546269e-03
6.778999999999999915e+00 1.876352708256377342e-03
6.780000000000000249e+00 1.528498935156180887e-03
6.781000000000000583e+00 1.174130714002669714e-03
6.782000000000000028e+00 8.147808927826914998e-04
6.783000000000000362e+00 4.523246855414997489e-04
6.783999999999999808e+00 8.881595866181996729e-05
6.785000000000000142e+00 -2.736879840046947806e-04
6.786000000000000476e+00 -6.332568630833737685e-04
6.786999999999999922e+00 -9.881790626236925269e-04
6.788000000000000256e+00 -1.336992699641142502e-03
6.788999999999999702e+00 -1.678431822125671770e-03
6.790000000000000036e+00 -2.011330247345421464e-03
6.791000000000000369e+00 -2.334479993130697019e-03
6.791999999999999815e+00 -2.646481780035303717e-03
6.793000000000000149e+00 -2.945639816636441526e-03
6.794000000000000483e+00 -3.229895113793894434e-03
6.794999999999999929e+00 -3.496831094989380669e-03
6.796000000000000263e+00 -3.743763358409779498e-03
6.796999999999999709e+00 -3.967946824408663704e-03
6.798000000000000043e+00 -4.166790769396041746e-03
6.799000000000000377e+00 -4.338133432437965738e-03
6.799999999999999822e+00 -4.480511646710941265e-03
6.801000000000000156e+00 -4.593354035846394443e-03
6.802000000000000490e+00 -4.677086789491463094e-03
6.802999999999999936e+00 -4.733174670212974243e-03
6.804000000000000270e+00 -4.764027676111309839e-03
6.804999999999999716e+00 -4.772836588338221810e-03
6.806000000000000050e+00 -4.763333718920024010e-03
6.807000000000000384e+00 -4.739541585203341408e-03
6.807999999999999829e+00 -4.705550810728721320e-03
6.809000000000000163e+00 -4.665303696579202290e-03
6.810000000000000497e+00 -4.622447036707472146e-03
6.810999999999999943e+00 -4.580270345748799384e-03
6.812000000000000277e+00 -4.541671124365832465e-03
6.812999999999999723e+00 -4.509169474599760905e-03
6.814000000000000057e+00 -4.484954577080554547e-03
6.815000000000000391e+00 -4.470907318742462638e-03
6.815999999999999837e+00 -4.468628189492520296e-03
6.817000000000000171e+00 -4.479433403207827916e-03
6.818000000000000504e+00 -4.504318570405495617e-03
6.818999999999999950e+00 -4.543931874401529666e-03
6.820000000000000284e+00 -4.598505635380986667e-03
6.820999999999999730e+00 -4.667816860819605680e-03
6.822000000000000064e+00 -4.751130717920271085e-03
6.823000000000000398e+00 -4.847200260863332097e-03
6.823999999999999844e+00 -4.954264059541033452e-03
6.825000000000000178e+00 -5.070075271689102048e-03
6.826000000000000512e+00 -5.191946753720840316e-03
6.826999999999999957e+00 -5.316804762837185408e-03
6.828000000000000291e+00 -5.441277973661432302e-03
6.828999999999999737e+00 -5.561755713692898007e-03
6.830000000000000071e+00 -5.674493849594036687e-03
6.831000000000000405e+00 -5.775713631130921857e-03
6.831999999999999851e+00 -5.861701656044672124e-03
6.833000000000000185e+00 -5.928940668840985799e-03
6.834000000000000519e+00 -5.974239779322055785e-03
6.834999999999999964e+00 -5.994870313026509460e-03
6.836000000000000298e+00 -5.988705158544510403e-03
6.836999999999999744e+00 -5.954315820330478848e-03
6.838000000000000078e+00 -5.891090738936908058e-03
6.839000000000000412e+00 -5.799270784322995038e-03
6.839999999999999858e+00 -5.679954807840496833e-03
6.841000000000000192e+00 -5.535048309067706201e-03
6.842000000000000526e+00 -5.367159594070537373e-03
6.842999999999999972e+00 -5.179449394708143806e-03
6.844000000000000306e+00 -4.975419092524657229e-03
6.844999999999999751e+00 -4.758700310137465445e-03
6.846000000000000085e+00 -4.532793897600984230e-03
6.847000000000000419e+00 -4.300852736557483381e-03
6.847999999999999865e+00 -4.065459176967980634e-03
6.849000000000000199e+00 -3.828483315074618452e-03
6.850000000000000533e+00 -3.590975859691895953e-03
6.850999999999999979e+00 -3.353168015023123925e-03
6.852000000000000313e+00 -3.114533163054512659e-03
6.852999999999999758e+00 -2.873942984216314774e-03
6.854000000000000092e+00 -2.629878757593745973e-03
6.855000000000000426e+00 -2.380690037530767099e-03
6.855999999999999872e+00 -2.124854594893418620e-03
6.857000000000000206e+00 -1.861257732460085915e-03
6.858000000000000540e+00 -1.589408356883907896e-03
6.858999999999999986e+00 -1.309611254930052133e-03
6.860000000000000320e+00 -1.023086149594217530e-03
6.860999999999999766e+00 -7.319968536568070838e-04
6.862000000000000099e+00 -4.394281051674017594e-04
6.863000000000000433e+00 -1.492945079886793982e-04
6.863999999999999879e+00 1.338243713023709819e-04
6.865000000000000213e+00 4.048670970695233159e-04
6.866000000000000547e+00 6.585214208311015397e-04
6.866999999999999993e+00 8.894837575113365841e-04
6.868000000000000327e+00 1.092738127137887890e-03
6.868999999999999773e+00 1.263823519244221694e-03
6.870000000000000107e+00 1.399080750717250979e-03
6.871000000000000441e+00 1.495866176381623058e-03
6.871999999999999886e+00 1.552673152152427016e-03
6.873000000000000220e+00 1.569203557764601350e-03
6.874000000000000554e+00 1.546354609036424375e-03
6.875000000000000000e+00 1.486129728081987591e-03
6.876000000000000334e+00 1.391503504065373957e-03
6.876999999999999780e+00 1.266246953066354087e-03
6.878000000000000114e+00 1.114757362745581694e-03
6.879000000000000448e+00 9.418785301567699896e-04
6.879999999999999893e+00 7.527509372307840309e-04
6.881000000000000227e+00 5.526539859427696561e-04
6.882000000000000561e+00 3.468727050526305045e-04
6.883000000000000007e+00 1.405218189011979424e-04
6.884000000000000341e+00 -6.162298167227912426e-05
6.884999999999999787e+00 -2.553233945859172257e-04
6.886000000000000121e+00 -4.370710133112628215e-04
6.887000000000000455e+00 -6.042573967058376388e-04
6.887999999999999901e+00 -7.552921627480812519e-04
6.889000000000000234e+00 -8.896570615689372010e-04
6.890000000000000568e+00 -1.007860710937936088e-03
6.891000000000000014e+00 -1.111287295671420372e-03
6.892000000000000348e+00 -1.201980642197985390e-03
6.892999999999999794e+00 -1.282337431231607427e-03
6.894000000000000128e+00 -1.354812800631750077e-03
6.895000000000000462e+00 -1.421608353947530559e-03
6.895999999999999908e+00 -1.484450993747071833e-03
6.897000000000000242e+00 -1.544441478135963027e-03
6.898000000000000576e+00 -1.602012388508374657e-03
6.899000000000000021e+00 -1.656998917271868292e-03
6.900000000000000355e+00 -1.708786523652723295e-03
6.900999999999999801e+00 -1.756533771052927462e-03
6.902000000000000135e+00 -1.799392880791408911e-03
6.903000000000000469e+00 -1.836755747604593928e-03
6.903999999999999915e+00 -1.868448811182615204e-03
6.905000000000000249e+00 -1.894895215961790724e-03
6.906000000000000583e+00 -1.917187800804084821e-03
6.907000000000000028e+00 -1.937111252629205790e-03
6.908000000000000362e+00 -1.957083530872066879e-03
6.908999999999999808e+00 -1.980030371056988765e-03
6.910000000000000142e+00 -2.009234928640219776e-03
6.911000000000000476e+00 -2.048115982455222302e-03
6.911999999999999922e+00 -2.100008098730086602e-03
6.913000000000000256e+00 -2.167932485852769493e-03
6.913999999999999702e+00 -2.254386461665115575e-03
6.915000000000000036e+00 -2.361125752545703647e-03
6.916000000000000369e+00 -2.488994655797922926e-03
6.916999999999999815e+00 -2.637791323856758692e-03
6.918000000000000149e+00 -2.806181301807442359e-03
6.919000000000000483e+00 -2.991639531286654358e-03
6.919999999999999929e+00 -3.190516766814698122e-03
6.921000000000000263e+00 -3.398157964277049442e-03
6.921999999999999709e+00 -3.609101885299827780e-03
6.923000000000000043e+00 -3.817364400482615994e-03
6.924000000000000377e+00 -4.016779493138303465e-03
6.924999999999999822e+00 -4.201386071314533802e-03
6.926000000000000156e+00 -4.365816601442116390e-03
6.927000000000000490e+00 -4.505643680685655558e-03
6.927999999999999936e+00 -4.617634859266036597e-03
6.929000000000000270e+00 -4.699926958103763965e-03
6.929999999999999716e+00 -4.752027117240692662e-03
6.931000000000000050e+00 -4.774707085181319893e-03
6.932000000000000384e+00 -4.769760168942252174e-03
6.932999999999999829e+00 -4.739664656713993285e-03
6.934000000000000163e+00 -4.687224591581428193e-03
6.935000000000000497e+00 -4.615240159199811808e-03
6.935999999999999943e+00 -4.526208072449749639e-03
6.937000000000000277e+00 -4.422192313631201008e-03
6.937999999999999723e+00 -4.304797406529497529e-03
6.939000000000000057e+00 -4.175264343824680244e-03
6.940000000000000391e+00 -4.034706249220549462e-03
6.940999999999999837e+00 -3.884370622186984930e-03
6.942000000000000171e+00 -3.725916178302524778e-03
6.943000000000000504e+00 -3.561649650449120845e-03
6.943999999999999950e+00 -3.394670121936334967e-03
6.945000000000000284e+00 -3.228875147151985450e-03
6.945999999999999730e+00 -3.068850561216301433e-03
6.947000000000000064e+00 -2.919635072652068675e-03
6.948000000000000398e+00 -2.786400965108970680e-03
6.948999999999999844e+00 -2.674071801991874473e-03
6.950000000000000178e+00 -2.586960134427432421e-03
6.951000000000000512e+00 -2.528429231363970523e-03
6.951999999999999957e+00 -2.500614651741609427e-03
6.953000000000000291e+00 -2.504241147342987136e-03
6.953999999999999737e+00 -2.538527131314778987e-03
6.955000000000000071e+00 -2.601200647286180945e-03
6.956000000000000405e+00 -2.688582449185929028e-03
6.956999999999999851e+00 -2.795789538710238657e-03
6.958000000000000185e+00 -2.916996193106719676e-03
6.959000000000000519e+00 -3.045768503919200117e-03
6.959999999999999964e+00 -3.175466122993538583e-03
6.961000000000000298e+00 -3.299661082129872088e-03
6.961999999999999744e+00 -3.412594106461688988e-03
6.963000000000000078e+00 -3.509579097025329695e-03
6.964000000000000412e+00 -3.587380470043443660e-03
6.964999999999999858e+00 -3.644482344485543059e-03
6.966000000000000192e+00 -3.681231827886998625e-03
6.967000000000000526e+00 -3.699799863040946577e-03
6.967999999999999972e+00 -3.704017261436130110e-03
6.969000000000000306e+00 -3.698996262225244525e-03
6.969999999999999751e+00 -3.690657915782930790e-03
6.971000000000000085e+00 -3.685130269118459725e-03
6.972000000000000419e+00 -3.688144751650372123e-03
6.972999999999999865e+00 -3.704430977475227371e-03
6.974000000000000199e+00 -3.737222466838979913e-03
6.975000000000000533e+00 -3.787915215725780327e-03
6.975999999999999979e+00 -3.855870719795598082e-03
6.977000000000000313e+00 -3.938442829055259671e-03
6.977999999999999758e+00 -4.031186966599343072e-03
6.979000000000000092e+00 -4.128225497060930733e-03
6.980000000000000426e+00 -4.222763263707025871e-03
6.980999999999999872e+00 -4.307663911809631041e-03
6.982000000000000206e+00 -4.376061920317511969e-03
6.983000000000000540e+00 -4.421947190560224575e-03
6.983999999999999986e+00 -4.440659861017602281e-03
6.985000000000000320e+00 -4.429252650565609038e-03
6.985999999999999766e+00 -4.386704652473304503e-03
6.987000000000000099e+00 -4.313939772327709740e-03
6.988000000000000433e+00 -4.213657769571023219e-03
6.988999999999999879e+00 -4.089991863953622471e-03
6.990000000000000213e+00 -3.948026282706071539e-03
6.991000000000000547e+00 -3.793230674331828957e-03
6.991999999999999993e+00 -3.630832774039920337e-03
6.993000000000000327e+00 -3.465253631474963202e-03
6.993999999999999773e+00 -3.299644899018816004e-03
6.995000000000000107e+00 -3.135557983039888828e-03
6.996000000000000441e+00 -2.972821364774769909e-03
6.996999999999999886e+00 -2.809614429884117227e-03
6.998000000000000220e+00 -2.642750645541492357e-03
6.999000000000000554e+00 -2.468100461741660513e-03
7.000000000000000000e+00 -2.281142365765392692e-03
7.001000000000000334e+00 -2.077565978497036836e-03
7.001999999999999780e+00 -1.853838019026812691e-03
7.003000000000000114e+00 -1.607718322216142390e-03
7.004000000000000448e+00 -1.338625882693093069e-03
7.004999999999999893e+00 -1.047851088715084141e-03
7.006000000000000227e+00 -7.386095916235805182e-04
7.007000000000000561e+00 -4.158781619405749414e-04
7.008000000000000007e+00 -8.610669864497628155e-05
7.009000000000000341e+00 2.432161332434991440e-04
7.009999999999999787e+00 5.640521192178612770e-04
7.011000000000000121e+00 8.683667270945764688e-04
7.012000000000000455e+00 1.148655985977531119e-03
7.012999999999999901e+00 1.398432203446525485e-03
7.014000000000000234e+00 1.612607120006451667e-03
7.015000000000000568e+00 1.787764203474005286e-03
7.016000000000000014e+00 1.922309427104210156e-03
7.017000000000000348e+00 2.016492877188831492e-03
7.017999999999999794e+00 2.072286985470033274e-03
7.019000000000000128e+00 2.093179920130775092e-03
7.020000000000000462e+00 2.083859109239000629e-03
7.020999999999999908e+00 2.049851428679888565e-03
7.022000000000000242e+00 1.997105297097562585e-03
7.023000000000000576e+00 1.931574327405700562e-03
7.024000000000000021e+00 1.858796299621497117e-03
7.025000000000000355e+00 1.783510750308741222e-03
7.025999999999999801e+00 1.709327826355911935e-03
7.027000000000000135e+00 1.638480887218255995e-03
7.028000000000000469e+00 1.571666175684700070e-03
7.028999999999999915e+00 1.508007295450623829e-03
7.030000000000000249e+00 1.445139708213069151e-03
7.031000000000000583e+00 1.379410186783270025e-03
7.032000000000000028e+00 1.306190004080176560e-03
7.033000000000000362e+00 1.220281864450614966e-03
7.033999999999999808e+00 1.116354192070427012e-03
7.035000000000000142e+00 9.894391896951881035e-04
7.036000000000000476e+00 8.353638080067917826e-04
7.036999999999999922e+00 6.511611307233628344e-04
7.038000000000000256e+00 4.353631079534656914e-04
7.039000000000000590e+00 1.882050728070445642e-04
7.040000000000000036e+00 -8.833041892715981080e-05
7.041000000000000369e+00 -3.905932463079807987e-04
7.041999999999999815e+00 -7.134803739086271026e-04
7.043000000000000149e+00 -1.050745412944242884e-03
7.044000000000000483e+00 -1.395403703657353443e-03
7.044999999999999929e+00 -1.740155795858459170e-03
7.046000000000000263e+00 -2.077841077910102391e-03
7.046999999999999709e+00 -2.401856337092560419e-03
7.048000000000000043e+00 -2.706519169552351438e-03
7.049000000000000377e+00 -2.987333430872932821e-03
7.049999999999999822e+00 -3.241194314713513689e-03
7.051000000000000156e+00 -3.466466200223817205e-03
7.052000000000000490e+00 -3.662975968626837331e-03
7.052999999999999936e+00 -3.831884423347956762e-03
7.054000000000000270e+00 -3.975512571924337372e-03
7.054999999999999716e+00 -4.097070861546054515e-03
7.056000000000000050e+00 -4.200372312989437279e-03
7.057000000000000384e+00 -4.289526897330375906e-03
7.057999999999999829e+00 -4.368608671726347675e-03
7.059000000000000163e+00 -4.441382413692794226e-03
7.060000000000000497e+00 -4.511070079582138459e-03
7.060999999999999943e+00 -4.580161927791941492e-03
7.062000000000000277e+00 -4.650294127100121355e-03
7.062999999999999723e+00 -4.722207881106081293e-03
7.064000000000000057e+00 -4.795777301481530044e-03
7.065000000000000391e+00 -4.870081128658377417e-03
7.065999999999999837e+00 -4.943541998628227935e-03
7.067000000000000171e+00 -5.014082582391612801e-03
7.068000000000000504e+00 -5.079302109903883686e-03
7.068999999999999950e+00 -5.136642902484368778e-03
7.070000000000000284e+00 -5.183565481348488199e-03
7.070999999999999730e+00 -5.217687505959332089e-03
7.072000000000000064e+00 -5.236909820607031640e-03
7.073000000000000398e+00 -5.239538340179315454e-03
7.073999999999999844e+00 -5.224366961201239515e-03
7.075000000000000178e+00 -5.190759223323318690e-03
7.076000000000000512e+00 -5.138704881336918391e-03
7.076999999999999957e+00 -5.068835273135558275e-03
7.078000000000000291e+00 -4.982396969255005297e-03
7.078999999999999737e+00 -4.881156888015212789e-03
7.080000000000000071e+00 -4.767262496506686868e-03
7.081000000000000405e+00 -4.643020621731890236e-03
7.081999999999999851e+00 -4.510661089487122584e-03
7.083000000000000185e+00 -4.372101381418460816e-03
7.084000000000000519e+00 -4.228734987594702684e-03
7.084999999999999964e+00 -4.081293836767612392e-03
7.086000000000000298e+00 -3.929804265366085292e-03
7.086999999999999744e+00 -3.773629809942299126e-03
7.088000000000000078e+00 -3.611640543292735182e-03
7.089000000000000412e+00 -3.442420211758001614e-03
7.089999999999999858e+00 -3.264535166016610014e-03
7.091000000000000192e+00 -3.076803520258731845e-03
7.092000000000000526e+00 -2.878564612119105092e-03
7.092999999999999972e+00 -2.669875900503590471e-03
7.094000000000000306e+00 -2.451654785976441642e-03
7.094999999999999751e+00 -2.225701851545092754e-03
7.096000000000000085e+00 -1.994680833565236778e-03
7.097000000000000419e+00 -1.761999498444845281e-03
7.097999999999999865e+00 -1.531628459691952628e-03
7.099000000000000199e+00 -1.307909452507681827e-03
7.100000000000000533e+00 -1.095319927240112363e-03
7.100999999999999979e+00 -8.982776268060439773e-04
7.102000000000000313e+00 -7.209570357286258302e-04
7.102999999999999758e+00 -5.671256642554717287e-04
7.104000000000000092e+00 -4.400247905548937519e-04
7.105000000000000426e+00 -3.422646068151607296e-04
7.105999999999999872e+00 -2.757291044466713662e-04
7.107000000000000206e+00 -2.414992193132452171e-04
7.108000000000000540e+00 -2.397929412475017716e-04
7.108999999999999986e+00 -2.699079589535739948e-04
7.110000000000000320e+00 -3.302316566627114605e-04
7.110999999999999766e+00 -4.182665175826145543e-04
7.112000000000000099e+00 -5.307349344043767268e-04
7.113000000000000433e+00 -6.637268927680914496e-04
7.113999999999999879e+00 -8.129103363737762936e-04
7.115000000000000213e+00 -9.737479280401701697e-04
7.116000000000000547e+00 -1.141722685216771307e-03
7.116999999999999993e+00 -1.312539238409113785e-03
7.118000000000000327e+00 -1.482276578140878090e-03
7.118999999999999773e+00 -1.647485859288225175e-03
7.120000000000000107e+00 -1.805210739052903095e-03
7.121000000000000441e+00 -1.952989576990570800e-03
7.121999999999999886e+00 -2.088825004218014710e-03
7.123000000000000220e+00 -2.211133559575133734e-03
7.124000000000000554e+00 -2.318711439697178182e-03
7.125000000000000000e+00 -2.410735943391040855e-03
7.126000000000000334e+00 -2.486760137920739685e-03
7.126999999999999780e+00 -2.546754174925100912e-03
7.128000000000000114e+00 -2.591127903549770520e-03
7.129000000000000448e+00 -2.620755253116690588e-03
7.129999999999999893e+00 -2.636954319563185756e-03
7.131000000000000227e+00 -2.641438440372660505e-03
7.132000000000000561e+00 -2.636234562055350065e-03
7.133000000000000007e+00 -2.623549946022578176e-03
7.134000000000000341e+00 -2.605646616707343703e-03
7.134999999999999787e+00 -2.584686618119876132e-03
7.136000000000000121e+00 -2.562631336024708169e-03
7.137000000000000455e+00 -2.541133032919081630e-03
7.137999999999999901e+00 -2.521476319627467648e-03
7.139000000000000234e+00 -2.504558018198951071e-03
7.140000000000000568e+00 -2.490893592800073018e-03
7.141000000000000014e+00 -2.480646847951711864e-03
7.142000000000000348e+00 -2.473673960817696256e-03
7.142999999999999794e+00 -2.469613310097083271e-03
7.144000000000000128e+00 -2.467957927011773557e-03
7.145000000000000462e+00 -2.468134659733551943e-03
7.145999999999999908e+00 -2.469618685735741441e-03
7.147000000000000242e+00 -2.472031393996466063e-03
7.148000000000000576e+00 -2.475244235539867700e-03
7.149000000000000021e+00 -2.479455206794164025e-03
7.150000000000000355e+00 -2.485266746608651503e-03
7.150999999999999801e+00 -2.493718329488887799e-03
7.152000000000000135e+00 -2.506270752408800741e-03
7.153000000000000469e+00 -2.524744195428419314e-03
7.153999999999999915e+00 -2.551195793339288819e-03
7.155000000000000249e+00 -2.587728772224223445e-03
7.156000000000000583e+00 -2.636282122981178401e-03
7.157000000000000028e+00 -2.698362493346485782e-03
7.158000000000000362e+00 -2.774778551576478815e-03
7.158999999999999808e+00 -2.865406161388446039e-03
7.160000000000000142e+00 -2.969034719485516473e-03
7.161000000000000476e+00 -3.083283248644228501e-03
7.161999999999999922e+00 -3.204659232638702900e-03
7.163000000000000256e+00 -3.328747867786462002e-03
7.164000000000000590e+00 -3.450492592946944465e-03
7.165000000000000036e+00 -3.564583309622401577e-03
7.166000000000000369e+00 -3.665916085178413768e-03
7.166999999999999815e+00 -3.750008046237907587e-03
7.168000000000000149e+00 -3.813385873175261561e-03
7.169000000000000483e+00 -3.853885466877891852e-03
7.169999999999999929e+00 -3.870799562367970188e-03
7.171000000000000263e+00 -3.864908640653937251e-03
7.171999999999999709e+00 -3.838374118497291706e-03
7.173000000000000043e+00 -3.794500966490416041e-03
7.174000000000000377e+00 -3.737437994625091194e-03
7.174999999999999822e+00 -3.671829624096460860e-03
7.176000000000000156e+00 -3.602447261873960391e-03
7.177000000000000490e+00 -3.533877411703487646e-03
7.177999999999999936e+00 -3.470249162034856789e-03
7.179000000000000270e+00 -3.415040847974368070e-03
7.179999999999999716e+00 -3.370970044303789413e-03
7.181000000000000050e+00 -3.339937851086732194e-03
7.182000000000000384e+00 -3.323062761486662679e-03
7.182999999999999829e+00 -3.320752754858139703e-03
7.184000000000000163e+00 -3.332811712981059802e-03
7.185000000000000497e+00 -3.358555215116722226e-03
7.185999999999999943e+00 -3.396917038680501242e-03
7.187000000000000277e+00 -3.446542768986502435e-03
7.187999999999999723e+00 -3.505864845471663195e-03
7.189000000000000057e+00 -3.573160844484000228e-03
7.190000000000000391e+00 -3.646625177406563091e-03
7.190999999999999837e+00 -3.724448176525999108e-03
7.192000000000000171e+00 -3.804908087311104168e-03
7.193000000000000504e+00 -3.886526545502059279e-03
7.193999999999999950e+00 -3.968216354241793989e-03
7.195000000000000284e+00 -4.049454443405494687e-03
7.195999999999999730e+00 -4.130441078465046413e-03
7.197000000000000064e+00 -4.212218015504598685e-03
7.198000000000000398e+00 -4.296730599442637362e-03
7.198999999999999844e+00 -4.386801600483805977e-03
7.200000000000000178e+00 -4.485996913119193880e-03
7.201000000000000512e+00 -4.598428426765111855e-03
7.201999999999999957e+00 -4.728451481168181522e-03
7.203000000000000291e+00 -4.880303921540591998e-03
7.203999999999999737e+00 -5.057711562835576213e-03
7.205000000000000071e+00 -5.263506607659520185e-03
7.206000000000000405e+00 -5.499248355406105571e-03
7.206999999999999851e+00 -5.764964923887022467e-03
7.208000000000000185e+00 -6.058956800419650589e-03
7.209000000000000519e+00 -6.377747864904394215e-03
7.209999999999999964e+00 -6.716133246718542296e-03
7.211000000000000298e+00 -7.067400296072478758e-03
7.211999999999999744e+00 -7.423630688627201775e-03
7.213000000000000078e+00 -7.776081671470325314e-03
7.214000000000000412e+00 -8.115649774706246156e-03
7.214999999999999858e+00 -8.433360860322022812e-03
7.216000000000000192e+00 -8.720860144333493491e-03
7.217000000000000526e+00 -8.970859637474497966e-03
7.217999999999999972e+00 -9.177547681675841951e-03
7.219000000000000306e+00 -9.336889387136716040e-03
7.219999999999999751e+00 -9.446824545965367900e-03
7.221000000000000085e+00 -9.507287885729175450e-03
7.222000000000000419e+00 -9.520108598117799428e-03
7.222999999999999865e+00 -9.488717832576067795e-03
7.224000000000000199e+00 -9.417759263409998180e-03
7.225000000000000533e+00 -9.312571734260650935e-03
7.225999999999999979e+00 -9.178643930187782921e-03
7.227000000000000313e+00 -9.021076829447019149e-03
7.227999999999999758e+00 -8.844111490845563833e-03
7.229000000000000092e+00 -8.650770462354774593e-03
7.230000000000000426e+00 -8.442645691289581492e-03
7.230999999999999872e+00 -8.219863294328768819e-03
7.232000000000000206e+00 -7.981200709505347629e-03
7.233000000000000540e+00 -7.724368531801138402e-03
7.233999999999999986e+00 -7.446412723545512043e-03
7.235000000000000320e+00 -7.144194766475060916e-03
7.235999999999999766e+00 -6.814905464693253936e-03
7.237000000000000099e+00 -6.456574791490149109e-03
7.238000000000000433e+00 -6.068523719769822015e-03
7.238999999999999879e+00 -5.651720965438577007e-03
7.240000000000000213e+00 -5.209007647316086023e-03
7.241000000000000547e+00 -4.745190193671241195e-03
7.241999999999999993e+00 -4.266994116369616716e-03
7.243000000000000327e+00 -3.782811501600207623e-03
7.243999999999999773e+00 -3.302355453497037539e-03
7.245000000000000107e+00 -2.836175103757487652e-03
7.246000000000000441e+00 -2.395066397417267880e-03
7.246999999999999886e+00 -1.989448773543369547e-03
7.248000000000000220e+00 -1.628724349342425878e-03
7.249000000000000554e+00 -1.320683072207185990e-03
7.250000000000000000e+00 -1.070978702427573129e-03
7.251000000000000334e+00 -8.827333708939092468e-04
7.251999999999999780e+00 -7.562894537155135603e-04
7.253000000000000114e+00 -6.891526621287223523e-04
7.254000000000000448e+00 -6.760879593885991837e-04
7.254999999999999893e+00 -7.093779536388785528e-04
7.256000000000000227e+00 -7.792489125902654721e-04
7.257000000000000561e+00 -8.743948146837144959e-04
7.258000000000000007e+00 -9.825780927654786858e-04
7.259000000000000341e+00 -1.091272218836183885e-03
7.259999999999999787e+00 -1.188300805748441265e-03
7.261000000000000121e+00 -1.262441065987871197e-03
7.262000000000000455e+00 -1.303969692189129023e-03
7.262999999999999901e+00 -1.305115496785993340e-03
7.264000000000000234e+00 -1.260423814494938824e-03
7.265000000000000568e+00 -1.166994524125971114e-03
7.266000000000000014e+00 -1.024587746883347250e-03
7.267000000000000348e+00 -8.355976082269928485e-04
7.267999999999999794e+00 -6.048690771102324367e-04
7.269000000000000128e+00 -3.393711832281693860e-04
7.270000000000000462e+00 -4.772810435355401764e-05
7.270999999999999908e+00 2.603257648064180650e-04
7.272000000000000242e+00 5.745772791306961481e-04
7.273000000000000576e+00 8.849702765303532007e-04
7.274000000000000021e+00 1.182181718915959346e-03
7.275000000000000355e+00 1.458131962767651290e-03
7.275999999999999801e+00 1.706373806112947405e-03
7.277000000000000135e+00 1.922319260444146308e-03
7.278000000000000469e+00 2.103333201824326548e-03
7.278999999999999915e+00 2.248676692718338220e-03
7.280000000000000249e+00 2.359329607072069551e-03
7.281000000000000583e+00 2.437729537164166037e-03
7.282000000000000028e+00 2.487435068705353552e-03
7.283000000000000362e+00 2.512759153347394504e-03
7.283999999999999808e+00 2.518401167929914305e-03
7.285000000000000142e+00 2.509101863431897287e-03
7.286000000000000476e+00 2.489335395447950065e-03
7.286999999999999922e+00 2.463074971566968797e-03
7.288000000000000256e+00 2.433610658780790449e-03
7.289000000000000590e+00 2.403454956403517761e-03
7.290000000000000036e+00 2.374278076179598719e-03
7.291000000000000369e+00 2.346930149166111430e-03
7.291999999999999815e+00 2.321485392234336892e-03
7.293000000000000149e+00 2.297324254224596997e-03
7.294000000000000483e+00 2.273241945486493849e-03
7.294999999999999929e+00 2.247579332810409423e-03
7.296000000000000263e+00 2.218352617100567085e-03
7.296999999999999709e+00 2.183416199698195136e-03
7.298000000000000043e+00 2.140626261278151098e-03
7.299000000000000377e+00 2.088051986596953062e-03
7.299999999999999822e+00 2.024163953560581021e-03
7.301000000000000156e+00 1.948042639365633226e-03
7.302000000000000490e+00 1.859563041103627938e-03
7.302999999999999936e+00 1.759552404511735254e-03
7.304000000000000270e+00 1.649857790950942562e-03
7.304999999999999716e+00 1.533333194511364485e-03
7.306000000000000050e+00 1.413728903449369950e-03
7.307000000000000384e+00 1.295467494437552115e-03
7.307999999999999829e+00 1.183326202841039707e-03
7.309000000000000163e+00 1.082049731617387624e-03
7.310000000000000497e+00 9.959381012480507736e-04
7.310999999999999943e+00 9.284363914484328444e-04
7.312000000000000277e+00 8.817775282592095259e-04
7.312999999999999723e+00 8.567290270297329199e-04
7.314000000000000057e+00 8.524338580687731417e-04
7.315000000000000391e+00 8.663945006824856371e-04
7.315999999999999837e+00 8.945906096427530671e-04
7.317000000000000171e+00 9.316964149019760352e-04
7.318000000000000504e+00 9.713702865159513098e-04
7.318999999999999950e+00 1.006610925776701190e-03
7.320000000000000284e+00 1.030114700895864727e-03
7.320999999999999730e+00 1.034620602607831674e-03
7.322000000000000064e+00 1.013245968418082996e-03
7.323000000000000398e+00 9.597809413737192407e-04
7.323999999999999844e+00 8.689561129526584497e-04
7.325000000000000178e+00 7.366753159893247704e-04
7.326000000000000512e+00 5.602104514264814872e-04
7.326999999999999957e+00 3.383521635546158030e-04
7.328000000000000291e+00 7.151487231880213264e-05
7.328999999999999737e+00 -2.382286227589545361e-04
7.330000000000000071e+00 -5.871941844521287850e-04
7.331000000000000405e+00 -9.702190341283088238e-04
7.331999999999999851e+00 -1.380915771856343300e-03
7.333000000000000185e+00 -1.811979125878944007e-03
7.334000000000000519e+00 -2.255560334215033456e-03
7.334999999999999964e+00 -2.703673638844977974e-03
7.336000000000000298e+00 -3.148571119362934215e-03
7.336999999999999744e+00 -3.583058888015379188e-03
7.338000000000000078e+00 -4.000713857869244751e-03
7.339000000000000412e+00 -4.396016940755499529e-03
7.339999999999999858e+00 -4.764343915219872855e-03
7.341000000000000192e+00 -5.101898991545404487e-03
7.342000000000000526e+00 -5.405600853196587154e-03
7.342999999999999972e+00 -5.672939598506063393e-03
7.344000000000000306e+00 -5.901880659602384838e-03
7.344999999999999751e+00 -6.090795257815314646e-03
7.346000000000000085e+00 -6.238497635250200499e-03
7.347000000000000419e+00 -6.344295667723355570e-03
7.347999999999999865e+00 -6.408118837486316381e-03
7.349000000000000199e+00 -6.430657252165137075e-03
7.350000000000000533e+00 -6.413491257456697785e-03
7.350999999999999979e+00 -6.359188673697177899e-03
7.352000000000000313e+00 -6.271332232642147855e-03
7.352999999999999758e+00 -6.154471952072563048e-03
7.354000000000000092e+00 -6.013973509361635050e-03
7.355000000000000426e+00 -5.855775098294675914e-03
7.355999999999999872e+00 -5.686086645371824476e-03
7.357000000000000206e+00 -5.511020449581623820e-03
7.358000000000000540e+00 -5.336243904299731514e-03
7.358999999999999986e+00 -5.166621122479926956e-03
7.360000000000000320e+00 -5.005961914246345040e-03
7.360999999999999766e+00 -4.856822565631332793e-03
7.362000000000000099e+00 -4.720467393681456250e-03
7.363000000000000433e+00 -4.596893342813923415e-03
7.363999999999999879e+00 -4.485008317999063243e-03
7.365000000000000213e+00 -4.382856735637177988e-03
7.366000000000000547e+00 -4.287897704861193433e-03
7.366999999999999993e+00 -4.197315091296229331e-03
7.368000000000000327e+00 -4.108295721234689682e-03
7.368999999999999773e+00 -4.018267976355514512e-03
7.370000000000000107e+00 -3.925081327577774337e-03
7.371000000000000441e+00 -3.827108043137833655e-03
7.371999999999999886e+00 -3.723257658377295172e-03
7.373000000000000220e+00 -3.612946683670735602e-03
7.374000000000000554e+00 -3.496018288574238332e-03
7.375000000000000000e+00 -3.372608561119551894e-03
7.376000000000000334e+00 -3.243039504125608957e-03
7.376999999999999780e+00 -3.107711813325283838e-03
7.378000000000000114e+00 -2.967021413917116969e-03
7.379000000000000448e+00 -2.821316235284255982e-03
7.379999999999999893e+00 -2.670865389545350101e-03
7.381000000000000227e+00 -2.515875552978570368e-03
7.382000000000000561e+00 -2.356510555909514630e-03
7.383000000000000007e+00 -2.192935500101376133e-03
7.384000000000000341e+00 -2.025379094385866639e-03
7.384999999999999787e+00 -1.854236520323620987e-03
7.386000000000000121e+00 -1.680154978739751030e-03
7.387000000000000455e+00 -1.504175351956846002e-03
7.387999999999999901e+00 -1.327832210282893673e-03
7.389000000000000234e+00 -1.153277667634264574e-03
7.390000000000000568e+00 -9.833233000061771586e-04
7.391000000000000014e+00 -8.214400238223979345e-04
7.392000000000000348e+00 -6.716979851942303037e-04
7.392999999999999794e+00 -5.386107771267726772e-04
7.394000000000000128e+00 -4.269403691285434885e-04
7.395000000000000462e+00 -3.414369609686636678e-04
7.395999999999999908e+00 -2.865818515172799722e-04
7.397000000000000242e+00 -2.663390807525335517e-04
7.398000000000000576e+00 -2.839363749496499824e-04
7.399000000000000021e+00 -3.416857854077394343e-04
7.400000000000000355e+00 -4.408469931418851915e-04
7.400999999999999801e+00 -5.815529892214930680e-04
7.402000000000000135e+00 -7.627561586829986664e-04
7.403000000000000469e+00 -9.822255415732983417e-04
7.403999999999999915e+00 -1.236595465022890259e-03
7.405000000000000249e+00 -1.521459171918937816e-03
7.406000000000000583e+00 -1.831531370402063579e-03
7.407000000000000028e+00 -2.160861031805009613e-03
7.408000000000000362e+00 -2.503130701982442339e-03
7.408999999999999808e+00 -2.851979940364848202e-03
7.410000000000000142e+00 -3.201364531550988067e-03
7.411000000000000476e+00 -3.545917476086140989e-03
7.411999999999999922e+00 -3.881256932558542570e-03
7.413000000000000256e+00 -4.204226542765545326e-03
7.414000000000000590e+00 -4.513052121471664360e-03
7.415000000000000036e+00 -4.807370840978953189e-03
7.416000000000000369e+00 -5.088157393450894531e-03
7.416999999999999815e+00 -5.357525581797377770e-03
7.418000000000000149e+00 -5.618424824039220875e-03
7.419000000000000483e+00 -5.874252215389059832e-03
7.419999999999999929e+00 -6.128411295234626952e-03
7.421000000000000263e+00 -6.383845625516959381e-03
7.422000000000000597e+00 -6.642637887196120236e-03
7.423000000000000043e+00 -6.905664608374224855e-03
7.424000000000000377e+00 -7.172393688728707743e-03
7.424999999999999822e+00 -7.440832510667285890e-03
7.426000000000000156e+00 -7.707662037043769634e-03
7.427000000000000490e+00 -7.968502715201396941e-03
7.427999999999999936e+00 -8.218334126686054758e-03
7.429000000000000270e+00 -8.451955335361119662e-03
7.429999999999999716e+00 -8.664446834399930353e-03
7.431000000000000050e+00 -8.851606863221995330e-03
7.432000000000000384e+00 -9.010255703106848785e-03
7.432999999999999829e+00 -9.138417260129417380e-03
7.434000000000000163e+00 -9.235383679241595048e-03
7.435000000000000497e+00 -9.301644408553461432e-03
7.435999999999999943e+00 -9.338727790549191873e-03
7.437000000000000277e+00 -9.349000667540231096e-03
7.437999999999999723e+00 -9.335443367745388521e-03
7.439000000000000057e+00 -9.301441538204021850e-03
7.440000000000000391e+00 -9.250619562808714419e-03
7.440999999999999837e+00 -9.186707050769718844e-03
7.442000000000000171e+00 -9.113417769552326769e-03
7.443000000000000504e+00 -9.034350516756608010e-03
7.443999999999999950e+00 -8.952897620634562431e-03
7.445000000000000284e+00 -8.872113216594045698e-03
7.445999999999999730e+00 -8.794595310793334314e-03
7.447000000000000064e+00 -8.722351710005649475e-03
7.448000000000000398e+00 -8.656640022734234802e-03
7.448999999999999844e+00 -8.597872436766147014e-03
7.450000000000000178e+00 -8.545529493485245348e-03
7.451000000000000512e+00 -8.498141751462691407e-03
7.451999999999999957e+00 -8.453342320902602208e-03
7.453000000000000291e+00 -8.407987207728732232e-03
7.453999999999999737e+00 -8.358356257742770648e-03
7.455000000000000071e+00 -8.300395430656472631e-03
7.456000000000000405e+00 -8.229998972793518136e-03
7.456999999999999851e+00 -8.143302557607583203e-03
7.458000000000000185e+00 -8.036927458568234733e-03
7.459000000000000519e+00 -7.908199924248135795e-03
7.459999999999999964e+00 -7.755316735156126892e-03
7.461000000000000298e+00 -7.577403055867690598e-03
7.461999999999999744e+00 -7.374544555181344711e-03
7.463000000000000078e+00 -7.147749244053170151e-03
7.464000000000000412e+00 -6.898846430378439629e-03
7.464999999999999858e+00 -6.630358635592989089e-03
7.466000000000000192e+00 -6.345333814085555788e-03
7.467000000000000526e+00 -6.047188579707723013e-03
7.467999999999999972e+00 -5.739526911097326926e-03
7.469000000000000306e+00 -5.425931452779893596e-03
7.469999999999999751e+00 -5.109784809958844813e-03
7.471000000000000085e+00 -4.794099644769051968e-03
7.472000000000000419e+00 -4.481374679028456501e-03
7.472999999999999865e+00 -4.173497410657265108e-03
7.474000000000000199e+00 -3.871721357442747986e-03
7.475000000000000533e+00 -3.576691492230740874e-03
7.475999999999999979e+00 -3.288568780537408538e-03
7.477000000000000313e+00 -3.007194243743687486e-03
7.477999999999999758e+00 -2.732290260063529371e-03
7.479000000000000092e+00 -2.463675704725452279e-03
7.480000000000000426e+00 -2.201444056161230931e-03
7.480999999999999872e+00 -1.946085488150422604e-03
7.482000000000000206e+00 -1.698527543702550019e-03
7.483000000000000540e+00 -1.460074492312453832e-03
7.483999999999999986e+00 -1.232273432155726878e-03
7.485000000000000320e+00 -1.016708338303469721e-03
7.485999999999999766e+00 -8.147558060004434855e-04
7.487000000000000099e+00 -6.273810881233680753e-04
7.488000000000000433e+00 -4.549482847293152615e-04
7.488999999999999879e+00 -2.971269209552374058e-04
7.490000000000000213e+00 -1.528768532830800217e-04
7.491000000000000547e+00 -2.051370414768022220e-05
7.491999999999999993e+00 1.021385876585789747e-04
7.493000000000000327e+00 2.175572006216101222e-04
7.493999999999999773e+00 3.283084240651858274e-04
7.495000000000000107e+00 4.368555800830685931e-04
7.496000000000000441e+00 5.453989652154233193e-04
7.496999999999999886e+00 6.557538364936228714e-04
7.498000000000000220e+00 7.692975662832353140e-04
7.499000000000000554e+00 8.869382514092507153e-04
7.500000000000000000e+00 1.009092357353424908e-03
7.501000000000000334e+00 1.135685932207489146e-03
7.501999999999999780e+00 1.266139546482916755e-03
7.503000000000000114e+00 1.399334837694166545e-03
7.504000000000000448e+00 1.533542648362742119e-03
7.504999999999999893e+00 1.666396936058092693e-03
7.506000000000000227e+00 1.794862405604768021e-03
7.507000000000000561e+00 1.915247633161727605e-03
7.508000000000000007e+00 2.023309226432376800e-03
7.509000000000000341e+00 2.114414722522704650e-03
7.509999999999999787e+00 2.183792335312097037e-03
7.511000000000000121e+00 2.226846080526221315e-03
7.512000000000000455e+00 2.239505689105323293e-03
7.512999999999999901e+00 2.218594266889813149e-03
7.514000000000000234e+00 2.162155900788341294e-03
7.515000000000000568e+00 2.069693892547367665e-03
7.516000000000000014e+00 1.942308100574517259e-03
7.517000000000000348e+00 1.782703704123377074e-03
7.517999999999999794e+00 1.595050879925930930e-03
7.519000000000000128e+00 1.384716425398877611e-03
7.520000000000000462e+00 1.157879144631952361e-03
7.520999999999999908e+00 9.210897140055207674e-04
7.522000000000000242e+00 6.808185618526850632e-04
7.523000000000000576e+00 4.430046452656544284e-04
7.524000000000000021e+00 2.126884846303508990e-04
7.525000000000000355e+00 -6.269966801586727292e-06
7.525999999999999801e+00 -2.113483305403179998e-04
7.527000000000000135e+00 -4.014074477656935018e-04
7.528000000000000469e+00 -5.766090817787930013e-04
7.528999999999999915e+00 -7.382535269708889302e-04
7.530000000000000249e+00 -8.885315099346205924e-04
7.531000000000000583e+00 -1.030211058980488956e-03
7.532000000000000028e+00 -1.166324393105148526e-03
7.533000000000000362e+00 -1.299836084960827613e-03
7.533999999999999808e+00 -1.433375896797048701e-03
7.535000000000000142e+00 -1.568990644427804447e-03
7.536000000000000476e+00 -1.708006833658366709e-03
7.536999999999999922e+00 -1.850953465790659098e-03
7.538000000000000256e+00 -1.997607067363529020e-03
7.539000000000000590e+00 -2.147113582627000437e-03
7.540000000000000036e+00 -2.298168398616910052e-03
7.541000000000000369e+00 -2.449286444958615697e-03
7.541999999999999815e+00 -2.599048175801083830e-03
7.543000000000000149e+00 -2.746344590131961048e-03
7.544000000000000483e+00 -2.890594298028448944e-03
7.544999999999999929e+00 -3.031852227815963821e-03
7.546000000000000263e+00 -3.170868733223107527e-03
7.547000000000000597e+00 -3.309011986020612972e-03
7.548000000000000043e+00 -3.448133623064718236e-03
7.549000000000000377e+00 -3.590343950520929507e-03
7.549999999999999822e+00 -3.737744549699412167e-03
7.551000000000000156e+00 -3.892129899902432334e-03
7.552000000000000490e+00 -4.054725331213763356e-03
7.552999999999999936e+00 -4.225968720316389954e-03
7.554000000000000270e+00 -4.405371860392394423e-03
7.554999999999999716e+00 -4.591474193740226022e-03
7.556000000000000050e+00 -4.781904791554772265e-03
7.557000000000000384e+00 -4.973584665252555811e-03
7.557999999999999829e+00 -5.162994049828132682e-03
7.559000000000000163e+00 -5.346519838464956417e-03
7.560000000000000497e+00 -5.520858467535571037e-03
7.560999999999999943e+00 -5.683424885839860954e-03
7.562000000000000277e+00 -5.832709566360299962e-03
7.562999999999999723e+00 -5.968554192052441705e-03
7.564000000000000057e+00 -6.092309743376927468e-03
7.565000000000000391e+00 -6.206859712184745539e-03
7.565999999999999837e+00 -6.316455628189060131e-03
7.567000000000000171e+00 -6.426445425997654066e-03
7.568000000000000504e+00 -6.542865040204845668e-03
7.568999999999999950e+00 -6.671914316917040497e-03
7.570000000000000284e+00 -6.819441018735250201e-03
7.570999999999999730e+00 -6.990392155131652970e-03
7.572000000000000064e+00 -7.188340444236458911e-03
7.573000000000000398e+00 -7.415092312692941716e-03
7.573999999999999844e+00 -7.670442087692797006e-03
7.575000000000000178e+00 -7.952068314360039372e-03
7.576000000000000512e+00 -8.255576335750752434e-03
7.576999999999999957e+00 -8.574680336975559758e-03
7.578000000000000291e+00 -8.901509470093063592e-03
7.578999999999999737e+00 -9.226981531526809097e-03
7.580000000000000071e+00 -9.541239473515598229e-03
7.581000000000000405e+00 -9.834096513623916472e-03
7.581999999999999851e+00 -1.009546894441243868e-02
7.583000000000000185e+00 -1.031580323540109284e-02
7.584000000000000519e+00 -1.048645123042062782e-02
7.584999999999999964e+00 -1.060000387264558620e-02
7.586000000000000298e+00 -1.065057072747456132e-02
7.586999999999999744e+00 -1.063398254096752267e-02
7.588000000000000078e+00 -1.054791928704370066e-02
7.589000000000000412e+00 -1.039196746202659428e-02
7.589999999999999858e+00 -1.016755169911446634e-02
7.591000000000000192e+00 -9.877784567585092337e-03
7.592000000000000526e+00 -9.527240471780521955e-03
7.592999999999999972e+00 -9.121635945917199936e-03
7.594000000000000306e+00 -8.667504520630902459e-03
7.594999999999999751e+00 -8.171822766429092527e-03
7.596000000000000085e+00 -7.641674557628941496e-03
7.597000000000000419e+00 -7.083951895577755842e-03
7.597999999999999865e+00 -6.505105911100846419e-03
7.599000000000000199e+00 -5.910982921909120613e-03
7.600000000000000533e+00 -5.306693338675750118e-03
7.600999999999999979e+00 -4.696575038024805235e-03
7.602000000000000313e+00 -4.084187169777018372e-03
7.602999999999999758e+00 -3.472339582885861173e-03
7.604000000000000092e+00 -2.863170309723778693e-03
7.605000000000000426e+00 -2.258217840265958239e-03
7.605999999999999872e+00 -1.658519513987358977e-03
7.607000000000000206e+00 -1.064711461065844661e-03
7.608000000000000540e+00 -4.771239978363532369e-04
7.608999999999999986e+00 1.041204662674724530e-04
7.610000000000000320e+00 6.790145536309334434e-04
7.610999999999999766e+00 1.247589025448892245e-03
7.612000000000000099e+00 1.809821808845654386e-03
7.613000000000000433e+00 2.365550263784876005e-03
7.613999999999999879e+00 2.914386152728312349e-03
7.615000000000000213e+00 3.455635289934991250e-03
7.616000000000000547e+00 3.988233705487898018e-03
7.616999999999999993e+00 4.510696706170153406e-03
7.618000000000000327e+00 5.021094096678278482e-03
7.618999999999999773e+00 5.517089457549713589e-03
7.620000000000000107e+00 5.995999350043329512e-03
7.621000000000000441e+00 6.454920703883355523e-03
7.621999999999999886e+00 6.890872125615144297e-03
7.623000000000000220e+00 7.300964695489746588e-03
7.624000000000000554e+00 7.682561148518516139e-03
7.625000000000000000e+00 8.033430102744317652e-03
7.626000000000000334e+00 8.351864240361158570e-03
7.626999999999999780e+00 8.636770093166929244e-03
7.628000000000000114e+00 8.887718802078489744e-03
7.629000000000000448e+00 9.104967787609672195e-03
7.629999999999999893e+00 9.289458854794745840e-03
7.631000000000000227e+00 9.442785621157193804e-03
7.632000000000000561e+00 9.567186512152348402e-03
7.633000000000000007e+00 9.665515398410807341e-03
7.634000000000000341e+00 9.741198431853592341e-03
7.634999999999999787e+00 9.798227043326982258e-03
7.636000000000000121e+00 9.841068037174207847e-03
7.637000000000000455e+00 9.874569882372539326e-03
7.637999999999999901e+00 9.903797316462422881e-03
7.639000000000000234e+00 9.933821417751471233e-03
7.640000000000000568e+00 9.969446926828265040e-03
7.641000000000000014e+00 1.001491462865762919e-02
7.642000000000000348e+00 1.007360140468607779e-02
7.642999999999999794e+00 1.014774814326460661e-02
7.644000000000000128e+00 1.023825960228004830e-02
7.645000000000000462e+00 1.034459853100915504e-02
7.645999999999999908e+00 1.046476752952915125e-02
7.647000000000000242e+00 1.059544489907574515e-02
7.648000000000000576e+00 1.073217002591294808e-02
7.649000000000000021e+00 1.086963237753561448e-02
7.650000000000000355e+00 1.100197038536989899e-02
7.650999999999999801e+00 1.112308673830023770e-02
7.652000000000000135e+00 1.122695183028524571e-02
7.653000000000000469e+00 1.130787712126751429e-02
7.653999999999999915e+00 1.136074837469750083e-02
7.655000000000000249e+00 1.138124151221595048e-02
7.656000000000000583e+00 1.136599856592253321e-02
7.657000000000000028e+00 1.131280979683844078e-02
7.658000000000000362e+00 1.122074556173722690e-02
7.658999999999999808e+00 1.109029168204632952e-02
7.660000000000000142e+00 1.092341753149225596e-02
7.661000000000000476e+00 1.072358200076819687e-02
7.661999999999999922e+00 1.049566401242251097e-02
7.663000000000000256e+00 1.024575432098963346e-02
7.664000000000000590e+00 9.980871788376925041e-03
7.665000000000000036e+00 9.708555046849202258e-03
7.666000000000000369e+00 9.436372612931833923e-03
7.666999999999999815e+00 9.171374155048400700e-03
7.668000000000000149e+00 8.919560467320493055e-03
7.669000000000000483e+00 8.685376543713390143e-03
7.669999999999999929e+00 8.471339580446114390e-03
7.671000000000000263e+00 8.277804098363910484e-03
7.672000000000000597e+00 8.102919941457085995e-03
7.673000000000000043e+00 7.942743849093100023e-03
7.674000000000000377e+00 7.791585500955179426e-03
7.674999999999999822e+00 7.642460858584517944e-03
7.676000000000000156e+00 7.487687575655785008e-03
7.677000000000000490e+00 7.319504818323258229e-03
7.677999999999999936e+00 7.130700288123112407e-03
7.679000000000000270e+00 6.915164933979515809e-03
7.679999999999999716e+00 6.668334594147601498e-03
7.681000000000000050e+00 6.387498876407572516e-03
7.682000000000000384e+00 6.071954158471483398e-03
7.682999999999999829e+00 5.722999227233092900e-03
7.684000000000000163e+00 5.343813646027074059e-03
7.685000000000000497e+00 4.939202542771751331e-03
7.685999999999999943e+00 4.515277109939210345e-03
7.687000000000000277e+00 4.079106690798507684e-03
7.687999999999999723e+00 3.638309425936395690e-03
7.689000000000000057e+00 3.200671328473723466e-03
7.690000000000000391e+00 2.773757260234271591e-03
7.690999999999999837e+00 2.364558178375168913e-03
7.692000000000000171e+00 1.979159434226691796e-03
7.693000000000000504e+00 1.622455008965514606e-03
7.693999999999999950e+00 1.297921200947045519e-03
7.695000000000000284e+00 1.007446561418611202e-03
7.695999999999999730e+00 7.512694736219458543e-04
7.697000000000000064e+00 5.280012413232936528e-04
7.698000000000000398e+00 3.347459875497131284e-04
7.698999999999999844e+00 1.673406871321355945e-04
7.700000000000000178e+00 2.066724449744823802e-05
7.701000000000000512e+00 -1.109703703966027964e-04
7.701999999999999957e+00 -2.334393130334994299e-04
7.703000000000000291e+00 -3.523870891676690836e-04
7.703999999999999737e+00 -4.728750487835322691e-04
7.705000000000000071e+00 -5.990747729928003066e-04
7.706000000000000405e+00 -7.340480025395242037e-04
7.706999999999999851e+00 -8.796168434822271547e-04
7.708000000000000185e+00 -1.036325923755889540e-03
7.709000000000000519e+00 -1.203452457368469741e-03
7.709999999999999964e+00 -1.379093102287016386e-03
7.711000000000000298e+00 -1.560294415343472119e-03
7.711999999999999744e+00 -1.743186116691130367e-03
7.713000000000000078e+00 -1.923165386767434386e-03
7.714000000000000412e+00 -2.095075874180542686e-03
7.714999999999999858e+00 -2.253409223037293550e-03
7.716000000000000192e+00 -2.392514949043450696e-03
7.717000000000000526e+00 -2.506825520466835714e-03
7.717999999999999972e+00 -2.591084130983992324e-03
7.719000000000000306e+00 -2.640588667094059816e-03
7.719999999999999751e+00 -2.651423766501751801e-03
7.721000000000000085e+00 -2.620695245359630325e-03
7.722000000000000419e+00 -2.546744387039951395e-03
7.722999999999999865e+00 -2.429318206382676763e-03
7.724000000000000199e+00 -2.269709976339906454e-03
7.725000000000000533e+00 -2.070809260949769016e-03
7.725999999999999979e+00 -1.837087419713954398e-03
7.727000000000000313e+00 -1.574459736500205499e-03
7.727999999999999758e+00 -1.290048531258500535e-03
7.729000000000000092e+00 -9.918244617273402636e-04
7.730000000000000426e+00 -6.881613749820044996e-04
7.730999999999999872e+00 -3.873306606225937585e-04
7.732000000000000206e+00 -9.697846604485340347e-05
7.733000000000000540e+00 1.763965973889353807e-04
7.733999999999999986e+00 4.278515213714733723e-04
7.735000000000000320e+00 6.543314092076049420e-04
7.735999999999999766e+00 8.548249438736197931e-04
7.737000000000000099e+00 1.030394409929287144e-03
7.738000000000000433e+00 1.184012214013409770e-03
7.738999999999999879e+00 1.320266097191134542e-03
7.740000000000000213e+00 1.444915080809330106e-03
7.741000000000000547e+00 1.564356512968958796e-03
7.741999999999999993e+00 1.685036922922604225e-03
7.743000000000000327e+00 1.812884518205125795e-03
7.743999999999999773e+00 1.952776470310649184e-03
7.745000000000000107e+00 2.108097313799258028e-03
7.746000000000000441e+00 2.280454005420912752e-03
7.746999999999999886e+00 2.469510615276589074e-03
7.748000000000000220e+00 2.673038286795620649e-03
7.749000000000000554e+00 2.887079740832384882e-03
7.750000000000000000e+00 3.106277972913331232e-03
7.751000000000000334e+00 3.324326158890145242e-03
7.751999999999999780e+00 3.534502653796651930e-03
7.753000000000000114e+00 3.730224793298560822e-03
7.754000000000000448e+00 3.905650567022758701e-03
7.754999999999999893e+00 4.056204651568307007e-03
7.756000000000000227e+00 4.179009877998764860e-03
7.757000000000000561e+00 4.273199686402660499e-03
7.758000000000000007e+00 4.340021469795111997e-03
7.759000000000000341e+00 4.382778125129443633e-03
7.759999999999999787e+00 4.406546604986297071e-03
7.761000000000000121e+00 4.417778799761996888e-03
7.762000000000000455e+00 4.423736673607027090e-03
7.762999999999999901e+00 4.431882099274794817e-03
7.764000000000000234e+00 4.449238568974384425e-03
7.765000000000000568e+00 4.481819465996799041e-03
7.766000000000000014e+00 4.534148328868269420e-03
7.767000000000000348e+00 4.608936706801984237e-03
7.767999999999999794e+00 4.706916471781072767e-03
7.769000000000000128e+00 4.826873441407197873e-03
7.770000000000000462e+00 4.965800042587665414e-03
7.770999999999999908e+00 5.119209971219574815e-03
7.772000000000000242e+00 5.281514623441550295e-03
7.773000000000000576e+00 5.446452551986902431e-03
7.774000000000000021e+00 5.607494134448556648e-03
7.775000000000000355e+00 5.758222121277527424e-03
7.775999999999999801e+00 5.892610969427091935e-03
7.777000000000000135e+00 6.005262092372975515e-03
7.778000000000000469e+00 6.091539229437510639e-03
7.778999999999999915e+00 6.147638974257051310e-03
7.780000000000000249e+00 6.170614734417682531e-03
7.781000000000000583e+00 6.158360244632880669e-03
7.782000000000000028e+00 6.109553782641982678e-03
7.783000000000000362e+00 6.023579523848565480e-03
7.783999999999999808e+00 5.900449781053022057e-03
7.785000000000000142e+00 5.740709776576690196e-03
7.786000000000000476e+00 5.545355148007076289e-03
7.786999999999999922e+00 5.315751853300349286e-03
7.788000000000000256e+00 5.053575498141505730e-03
7.789000000000000590e+00 4.760814499981275497e-03
7.790000000000000036e+00 4.439772174258506746e-03
7.791000000000000369e+00 4.093089207959970700e-03
7.791999999999999815e+00 3.723797488417419834e-03
7.793000000000000149e+00 3.335329165305113940e-03
7.794000000000000483e+00 2.931521544209480298e-03
7.794999999999999929e+00 2.516563344493373371e-03
7.796000000000000263e+00 2.094899109796858998e-03
7.797000000000000597e+00 1.671068102752131402e-03
7.798000000000000043e+00 1.249509747047821816e-03
7.799000000000000377e+00 8.343572251221644887e-04
7.799999999999999822e+00 4.292249096030410771e-04
7.801000000000000156e+00 3.702357728499923722e-05
7.802000000000000490e+00 -3.401665522740949274e-04
7.802999999999999936e+00 -7.011645620896841480e-04
7.804000000000000270e+00 -1.045675099978476269e-03
7.805000000000000604e+00 -1.374203490227478243e-03
7.806000000000000050e+00 -1.687913418824486030e-03
7.807000000000000384e+00 -1.988415809485684967e-03
7.807999999999999829e+00 -2.277529143828805995e-03
7.809000000000000163e+00 -2.557039874782928053e-03
7.810000000000000497e+00 -2.828469482012508154e-03
7.810999999999999943e+00 -3.092881686726656025e-03
7.812000000000000277e+00 -3.350733652532143607e-03
7.812999999999999723e+00 -3.601796952240244980e-03
7.814000000000000057e+00 -3.845139621802285031e-03
7.815000000000000391e+00 -4.079182763101625066e-03
7.815999999999999837e+00 -4.301830456500383912e-03
7.817000000000000171e+00 -4.510647173729301351e-03
7.818000000000000504e+00 -4.703072385489295848e-03
7.818999999999999950e+00 -4.876652838800467869e-03
7.820000000000000284e+00 -5.029275010136104347e-03
7.820999999999999730e+00 -5.159358241692290487e-03
7.822000000000000064e+00 -5.265981801171116736e-03
7.823000000000000398e+00 -5.348960979843711203e-03
7.823999999999999844e+00 -5.408849547630937421e-03
7.825000000000000178e+00 -5.446882299667610283e-03
7.826000000000000512e+00 -5.464885631810001074e-03
7.826999999999999957e+00 -5.465121732096409404e-03
7.828000000000000291e+00 -5.450158460173935501e-03
7.828999999999999737e+00 -5.422724722918412059e-03
7.830000000000000071e+00 -5.385562058186131248e-03
7.831000000000000405e+00 -5.341290623263531337e-03
7.831999999999999851e+00 -5.292276065470364645e-03
7.833000000000000185e+00 -5.240491467629778549e-03
7.834000000000000519e+00 -5.187392036976353274e-03
7.834999999999999964e+00 -5.133815204824067335e-03
7.836000000000000298e+00 -5.079906368368837521e-03
7.836999999999999744e+00 -5.025097806181180911e-03
7.838000000000000078e+00 -4.968166824431392500e-03
7.839000000000000412e+00 -4.907333753206575069e-03
7.839999999999999858e+00 -4.840414554931613163e-03
7.841000000000000192e+00 -4.765008067613563450e-03
7.842000000000000526e+00 -4.678694018272339106e-03
7.842999999999999972e+00 -4.579182574165221661e-03
7.844000000000000306e+00 -4.464430021498299803e-03
7.844999999999999751e+00 -4.332697256487658306e-03
7.846000000000000085e+00 -4.182557033956773966e-03
7.847000000000000419e+00 -4.012843681227152258e-03
7.847999999999999865e+00 -3.822604996423597992e-03
7.849000000000000199e+00 -3.611044109296769004e-03
7.850000000000000533e+00 -3.377478691170478220e-03
7.850999999999999979e+00 -3.121358060935164325e-03
7.852000000000000313e+00 -2.842289655201263483e-03
7.852999999999999758e+00 -2.540109192898613779e-03
7.854000000000000092e+00 -2.214940834919636344e-03
7.855000000000000426e+00 -1.867286502383674928e-03
7.855999999999999872e+00 -1.498068268604064090e-03
7.857000000000000206e+00 -1.108650993981133382e-03
7.858000000000000540e+00 -7.008189588158158850e-04
7.858999999999999986e+00 -2.767177606870678064e-04
7.860000000000000320e+00 1.612446642851117842e-04
7.860999999999999766e+00 6.105315797525698307e-04
7.862000000000000099e+00 1.068609660614970158e-03
7.863000000000000433e+00 1.533078027557100700e-03
7.863999999999999879e+00 2.001795380246069664e-03
7.865000000000000213e+00 2.472949373124883315e-03
7.866000000000000547e+00 2.945082529745175585e-03
7.866999999999999993e+00 3.417073797393706258e-03
7.868000000000000327e+00 3.888058869698682220e-03
7.868999999999999773e+00 4.357314196029029967e-03
7.870000000000000107e+00 4.824110960376821848e-03
7.871000000000000441e+00 5.287572127943360699e-03
7.871999999999999886e+00 5.746538387914641201e-03
7.873000000000000220e+00 6.199460159014769621e-03
7.874000000000000554e+00 6.644355163514648228e-03
7.875000000000000000e+00 7.078818436996936643e-03
7.876000000000000334e+00 7.500095105583362391e-03
7.876999999999999780e+00 7.905222922708895344e-03
7.878000000000000114e+00 8.291231125106395330e-03
7.879000000000000448e+00 8.655380856279584409e-03
7.879999999999999893e+00 8.995419891157216755e-03
7.881000000000000227e+00 9.309820045345093900e-03
7.882000000000000561e+00 9.597990093656333377e-03
7.883000000000000007e+00 9.860396329508535479e-03
7.884000000000000341e+00 1.009860958049506666e-02
7.884999999999999787e+00 1.031520800079491207e-02
7.886000000000000121e+00 1.051358396665718307e-02
7.887000000000000455e+00 1.069762771621851280e-02
7.887999999999999901e+00 1.087134862165732747e-02
7.889000000000000234e+00 1.103845203058406721e-02
7.890000000000000568e+00 1.120195355093979092e-02
7.891000000000000014e+00 1.136381591938740582e-02
7.892000000000000348e+00 1.152473072699848437e-02
7.892999999999999794e+00 1.168402137983208869e-02
7.894000000000000128e+00 1.183970663674167693e-02
7.895000000000000462e+00 1.198868658701342065e-02
7.895999999999999908e+00 1.212706167988942055e-02
7.897000000000000242e+00 1.225052981487820269e-02
7.898000000000000576e+00 1.235481260489123753e-02
7.899000000000000021e+00 1.243604290871954884e-02
7.900000000000000355e+00 1.249107898993329947e-02
7.900999999999999801e+00 1.251771186531354732e-02
7.902000000000000135e+00 1.251474226799278479e-02
7.903000000000000469e+00 1.248192689826033847e-02
7.903999999999999915e+00 1.241982308022131568e-02
7.905000000000000249e+00 1.232956995695027626e-02
7.906000000000000583e+00 1.221263464264772669e-02
7.907000000000000028e+00 1.207058477713637487e-02
7.908000000000000362e+00 1.190489985464418532e-02
7.908999999999999808e+00 1.171686568664047010e-02
7.910000000000000142e+00 1.150751253582931247e-02
7.911000000000000476e+00 1.127761959328086282e-02
7.911999999999999922e+00 1.102779923539426443e-02
7.913000000000000256e+00 1.075854825119315281e-02
7.914000000000000590e+00 1.047033818918756930e-02
7.915000000000000036e+00 1.016369511984135943e-02
7.916000000000000369e+00 9.839267262916425241e-03
7.916999999999999815e+00 9.497863008611176494e-03
7.918000000000000149e+00 9.140491920756253080e-03
7.919000000000000483e+00 8.768385390715413216e-03
7.919999999999999929e+00 8.383000821523553872e-03
7.921000000000000263e+00 7.986045576725419801e-03
7.922000000000000597e+00 7.579484956377424351e-03
7.923000000000000043e+00 7.165534731933634674e-03
7.924000000000000377e+00 6.746633146939083440e-03
7.924999999999999822e+00 6.325400352935159516e-03
7.926000000000000156e+00 5.904569275657372066e-03
7.927000000000000490e+00 5.486881579568036668e-03
7.927999999999999936e+00 5.074941281656239478e-03
7.929000000000000270e+00 4.671095977142272586e-03
7.930000000000000604e+00 4.277284027036841636e-03
7.931000000000000050e+00 3.894931736231892205e-03
7.932000000000000384e+00 3.524901746983058297e-03
7.932999999999999829e+00 3.167472343347811723e-03
7.934000000000000163e+00 2.822422517734330446e-03
7.935000000000000497e+00 2.489141302432378456e-03
7.935999999999999943e+00 2.166816536215532274e-03
7.937000000000000277e+00 1.854608814061541478e-03
7.937999999999999723e+00 1.551823179536441621e-03
7.939000000000000057e+00 1.258068466137594226e-03
7.940000000000000391e+00 9.733532619269015442e-04
7.940999999999999837e+00 6.981363975901745678e-04
7.942000000000000171e+00 4.333459316936983394e-04
7.943000000000000504e+00 1.803298867815906104e-04
7.943999999999999950e+00 -5.920670846127212567e-05
7.945000000000000284e+00 -2.833062727432492513e-04
7.945999999999999730e+00 -4.898699006839069958e-04
7.947000000000000064e+00 -6.768173526436266699e-04
7.948000000000000398e+00 -8.422299493399769670e-04
7.948999999999999844e+00 -9.845495217170353863e-04
7.950000000000000178e+00 -1.102753004394019590e-03
7.951000000000000512e+00 -1.196541440013890959e-03
7.951999999999999957e+00 -1.266500872001439853e-03
7.953000000000000291e+00 -1.314205658792878253e-03
7.953999999999999737e+00 -1.342256005439620981e-03
7.955000000000000071e+00 -1.354237475850390230e-03
7.956000000000000405e+00 -1.354573271963331604e-03
7.956999999999999851e+00 -1.348293437563086216e-03
7.958000000000000185e+00 -1.340727794559934665e-03
[truncated: 103,242 more chars]
