# Supplementary material for: Quadrupolar 23Na+ NMR relaxation as a probe of subpicosecond collective dynamics in aqueous electrolyte solutions
Source: Nat Commun. 2023 Jan 5;14:84. doi: 10.1038/s41467-022-35695-3 (PMC9816157; doi:10.1038/s41467-022-35695-3)
Supplement: Supplementary file 3 — Source data [file 41467_2022_35695_MOESM3_ESM.zip › Source Data/Figure5/fig5b_viscosity_sim_T50degC.dat]

# c (mol/kg); 	 visc (mPa*s); 	 visc err (mPa*s)
5.555555555555555247e-02 5.449206810775777399e-01 1.556087338237076463e-02
5.000000000000000000e-01 5.739781933574896744e-01 2.022041648583918980e-02
1.000000000000000000e+00 6.510745599154297292e-01 2.593153945064718274e-02
1.500000000000000000e+00 6.604282069797184906e-01 6.593184217619978658e-03
2.000000000000000000e+00 7.365975841142432534e-01 1.110945668592509816e-02
2.500000000000000000e+00 7.898466552869756185e-01 1.535515673625791055e-02
3.000000000000000000e+00 8.697962897235665958e-01 1.819500838177365645e-02
3.500000000000000000e+00 9.185367983274455028e-01 1.397618940300869930e-02
4.000000000000000000e+00 1.008083377425303295e+00 2.012639883220662326e-02
