# Supplementary material for: Quadrupolar 23Na+ NMR relaxation as a probe of subpicosecond collective dynamics in aqueous electrolyte solutions
Source: Nat Commun. 2023 Jan 5;14:84. doi: 10.1038/s41467-022-35695-3 (PMC9816157; doi:10.1038/s41467-022-35695-3)
Supplement: Supplementary file 3 — Source data [file 41467_2022_35695_MOESM3_ESM.zip › Source Data/Figure5/fig5e_eta_kT_vs_tauc_exp_T30degC.dat]

# eta/kT (10^17 Pa*s/J); 	 tauc exp (ps)
1.935340024313275231e+00 3.958609187913949001e-01
1.966034576289609426e+00 4.004931581301863774e-01
2.068867023420443818e+00 4.167187522213490758e-01
2.191040059803241569e+00 4.320539625734058919e-01
2.337553407396022465e+00 4.516117366350629880e-01
2.514880483380442566e+00 4.744140131761725998e-01
2.731298074216998995e+00 5.036571835150450704e-01
2.997510329470836510e+00 5.382267453085832765e-01
3.327474518740773934e+00 5.864803906104342213e-01
3.739584317323910057e+00 6.476583440574693595e-01
