# Supplementary material for: Quadrupolar 23Na+ NMR relaxation as a probe of subpicosecond collective dynamics in aqueous electrolyte solutions
Source: Nat Commun. 2023 Jan 5;14:84. doi: 10.1038/s41467-022-35695-3 (PMC9816157; doi:10.1038/s41467-022-35695-3)
Supplement: Supplementary file 3 — Source data [file 41467_2022_35695_MOESM3_ESM.zip › Source Data/Figure5/fig5c_stress_acf_c4.00m.dat]

# t (ps); 	 stress acf * V/kT (GPa)
0.000000000000000000e+00 1.186323492885716036e+01
1.000000000000000021e-03 1.182873894696231076e+01
2.000000000000000042e-03 1.172671292117736286e+01
3.000000000000000062e-03 1.156134440900114768e+01
4.000000000000000083e-03 1.133920708303363334e+01
5.000000000000000104e-03 1.106870902416484981e+01
6.000000000000000125e-03 1.075942252224486495e+01
7.000000000000000146e-03 1.042137435386938726e+01
8.000000000000000167e-03 1.006437173606561508e+01
9.000000000000001055e-03 9.697425166804375607e+00
1.000000000000000021e-02 9.328309113405129693e+00
1.099999999999999936e-02 8.963279817035559205e+00
1.200000000000000025e-02 8.606949801899448360e+00
1.300000000000000114e-02 8.262303612458211433e+00
1.400000000000000029e-02 7.930829441906633193e+00
1.499999999999999944e-02 7.612736582416441244e+00
1.600000000000000033e-02 7.307227886681171292e+00
1.700000000000000122e-02 7.012798326427221340e+00
1.800000000000000211e-02 6.727534418948235562e+00
1.899999999999999953e-02 6.449393720951372977e+00
2.000000000000000042e-02 6.176448258706240146e+00
2.100000000000000130e-02 5.907080432459741459e+00
2.199999999999999872e-02 5.640124431839082852e+00
2.299999999999999961e-02 5.374950380359399205e+00
2.400000000000000050e-02 5.111492386642856545e+00
2.500000000000000139e-02 4.850224908999329898e+00
2.600000000000000228e-02 4.592094894850665909e+00
2.699999999999999969e-02 4.338419172563535042e+00
2.800000000000000058e-02 4.090758121035404926e+00
2.900000000000000147e-02 3.850777309168125662e+00
2.999999999999999889e-02 3.620108701213304414e+00
3.099999999999999978e-02 3.400222259407018388e+00
3.200000000000000067e-02 3.192317216177051442e+00
3.300000000000000155e-02 2.997240183476235664e+00
3.400000000000000244e-02 2.815434788497209517e+00
3.500000000000000333e-02 2.646924613371581803e+00
3.600000000000000422e-02 2.491328428415595653e+00
3.699999999999999817e-02 2.347904028978044177e+00
3.799999999999999906e-02 2.215614850391217860e+00
3.899999999999999994e-02 2.093212018612957248e+00
4.000000000000000083e-02 1.979323868169603928e+00
4.100000000000000172e-02 1.872545046435999394e+00
4.200000000000000261e-02 1.771518267529813340e+00
4.300000000000000350e-02 1.675003256513037275e+00
4.399999999999999745e-02 1.581929248085333084e+00
4.499999999999999833e-02 1.491429374850497869e+00
4.599999999999999922e-02 1.402857106576161028e+00
4.700000000000000011e-02 1.315786371596390669e+00
4.800000000000000100e-02 1.229998173177889509e+00
4.900000000000000189e-02 1.145457040355230216e+00
5.000000000000000278e-02 1.062280937152966676e+00
5.100000000000000366e-02 9.807080038051939619e-01
5.200000000000000455e-02 9.010630710801068588e-01
5.299999999999999850e-02 8.237262377665512947e-01
5.399999999999999939e-02 7.491051037856619743e-01
5.500000000000000028e-02 6.776115221969887248e-01
5.600000000000000117e-02 6.096431857468110893e-01
5.700000000000000205e-02 5.455698372888911907e-01
5.800000000000000294e-02 4.857235421369890394e-01
5.900000000000000383e-02 4.303922851365843405e-01
5.999999999999999778e-02 3.798161052097472901e-01
6.099999999999999867e-02 3.341850229835768848e-01
6.199999999999999956e-02 2.936381360348163660e-01
6.300000000000000044e-02 2.582635135363250956e-01
6.400000000000000133e-02 2.280986175764999346e-01
6.500000000000000222e-02 2.031312679570891344e-01
6.600000000000000311e-02 1.833012425746085583e-01
6.700000000000000400e-02 1.685027076141377145e-01
6.800000000000000488e-02 1.585876996076660550e-01
6.900000000000000577e-02 1.533707919698061306e-01
7.000000000000000666e-02 1.526349994743414207e-01
7.100000000000000755e-02 1.561387962952732744e-01
7.200000000000000844e-02 1.636239996933152585e-01
7.299999999999999545e-02 1.748240914314205807e-01
7.399999999999999634e-02 1.894724980481619081e-01
7.499999999999999722e-02 2.073102809544288827e-01
7.599999999999999811e-02 2.280927405693345678e-01
7.699999999999999900e-02 2.515945162679310565e-01
7.799999999999999989e-02 2.776129023685968145e-01
7.900000000000000078e-02 3.059693210040100309e-01
8.000000000000000167e-02 3.365089700562707287e-01
8.100000000000000255e-02 3.690989270687045076e-01
8.200000000000000344e-02 4.036250457944957626e-01
8.300000000000000433e-02 4.399880701526405202e-01
8.400000000000000522e-02 4.780994275728334131e-01
8.500000000000000611e-02 5.178771489230252767e-01
8.600000000000000699e-02 5.592422606129890950e-01
8.700000000000000788e-02 6.021159003257562370e-01
8.799999999999999489e-02 6.464173175639926772e-01
8.899999999999999578e-02 6.920627664065313045e-01
8.999999999999999667e-02 7.389652161253001950e-01
9.099999999999999756e-02 7.870347082707529474e-01
9.199999999999999845e-02 8.361790878017426598e-01
9.299999999999999933e-02 8.863049131989665375e-01
9.400000000000000022e-02 9.373182453741302211e-01
9.500000000000000111e-02 9.891251064572006424e-01
9.600000000000000200e-02 1.041631488604473521e+00
9.700000000000000289e-02 1.094742820504875924e+00
9.800000000000000377e-02 1.148362891529628227e+00
9.900000000000000466e-02 1.202392346308088555e+00
1.000000000000000056e-01 1.256726920674906101e+00
1.010000000000000064e-01 1.311255646986879464e+00
1.020000000000000073e-01 1.365859215961845674e+00
1.030000000000000082e-01 1.420408782516217272e+00
1.040000000000000091e-01 1.474765384969990212e+00
1.049999999999999961e-01 1.528780097222643297e+00
1.059999999999999970e-01 1.582294964045013241e+00
1.069999999999999979e-01 1.635144713516825998e+00
1.079999999999999988e-01 1.687159128510355544e+00
1.089999999999999997e-01 1.738165922833338595e+00
1.100000000000000006e-01 1.787993923572358312e+00
1.110000000000000014e-01 1.836476340310529309e+00
1.120000000000000023e-01 1.883453912222164517e+00
1.130000000000000032e-01 1.928777731808495544e+00
1.140000000000000041e-01 1.972311628753251167e+00
1.150000000000000050e-01 2.013933983847359332e+00
1.160000000000000059e-01 2.053538931872124440e+00
1.170000000000000068e-01 2.091036972796057825e+00
1.180000000000000077e-01 2.126355010094567177e+00
1.190000000000000085e-01 2.159435911103552819e+00
1.199999999999999956e-01 2.190237681447267271e+00
1.209999999999999964e-01 2.218732363115113237e+00
1.219999999999999973e-01 2.244904762676165344e+00
1.229999999999999982e-01 2.268751148522293981e+00
1.239999999999999991e-01 2.290277947466264230e+00
1.250000000000000000e-01 2.309500535522109210e+00
1.260000000000000009e-01 2.326442143543960839e+00
1.270000000000000018e-01 2.341132893331596243e+00
1.280000000000000027e-01 2.353608935384282841e+00
1.290000000000000036e-01 2.363911645572357667e+00
1.300000000000000044e-01 2.372086869233875017e+00
1.310000000000000053e-01 2.378184147490117084e+00
1.320000000000000062e-01 2.382255917294942460e+00
1.330000000000000071e-01 2.384356672045905068e+00
1.340000000000000080e-01 2.384542097085088130e+00
1.350000000000000089e-01 2.382868217227195995e+00
1.360000000000000098e-01 2.379390626757261540e+00
1.370000000000000107e-01 2.374163831729113383e+00
1.380000000000000115e-01 2.367240769345638984e+00
1.390000000000000124e-01 2.358672566740778187e+00
1.400000000000000133e-01 2.348508545853830842e+00
1.410000000000000142e-01 2.336796492780988110e+00
1.420000000000000151e-01 2.323583190265098075e+00
1.430000000000000160e-01 2.308915146225140269e+00
1.440000000000000169e-01 2.292839488380750801e+00
1.449999999999999900e-01 2.275404940664116360e+00
1.459999999999999909e-01 2.256662802981296068e+00
1.469999999999999918e-01 2.236667886667054184e+00
1.479999999999999927e-01 2.215479292530676325e+00
1.489999999999999936e-01 2.193160969030703011e+00
1.499999999999999944e-01 2.169782032187100196e+00
1.509999999999999953e-01 2.145416785361245804e+00
1.519999999999999962e-01 2.120144458310803337e+00
1.529999999999999971e-01 2.094048662868871702e+00
1.539999999999999980e-01 2.067216602165976802e+00
1.549999999999999989e-01 2.039738099860276321e+00
1.559999999999999998e-01 2.011704531131972118e+00
1.570000000000000007e-01 1.983207696063478354e+00
1.580000000000000016e-01 1.954338767965935419e+00
1.590000000000000024e-01 1.925187356519089121e+00
1.600000000000000033e-01 1.895840717705203904e+00
1.610000000000000042e-01 1.866383198096428497e+00
1.620000000000000051e-01 1.836895841883846803e+00
1.630000000000000060e-01 1.807456190289524756e+00
1.640000000000000069e-01 1.778138228499218432e+00
1.650000000000000078e-01 1.749012381041031627e+00
1.660000000000000087e-01 1.720145549820388364e+00
1.670000000000000095e-01 1.691601133093556086e+00
1.680000000000000104e-01 1.663438961325006460e+00
1.690000000000000113e-01 1.635715172938746020e+00
1.700000000000000122e-01 1.608482010780405869e+00
1.710000000000000131e-01 1.581787556627998637e+00
1.720000000000000140e-01 1.555675459137264571e+00
1.730000000000000149e-01 1.530184683143336333e+00
1.740000000000000158e-01 1.505349325129994531e+00
1.750000000000000167e-01 1.481198537232892409e+00
1.759999999999999898e-01 1.457756587995303610e+00
1.769999999999999907e-01 1.435043049817116501e+00
1.779999999999999916e-01 1.413073098147264117e+00
1.789999999999999925e-01 1.391857929948563832e+00
1.799999999999999933e-01 1.371405272986239599e+00
1.809999999999999942e-01 1.351719906216403810e+00
1.819999999999999951e-01 1.332804217150752368e+00
1.829999999999999960e-01 1.314658752480834192e+00
1.839999999999999969e-01 1.297282727578761508e+00
1.849999999999999978e-01 1.280674479916501074e+00
1.859999999999999987e-01 1.264831862654257844e+00
1.869999999999999996e-01 1.249752583995799693e+00
1.880000000000000004e-01 1.235434442459642623e+00
1.890000000000000013e-01 1.221875496206829226e+00
1.900000000000000022e-01 1.209074111261537521e+00
1.910000000000000031e-01 1.197028956864024440e+00
1.920000000000000040e-01 1.185738862071077149e+00
1.930000000000000049e-01 1.175202640290953005e+00
1.940000000000000058e-01 1.165418816185586071e+00
1.950000000000000067e-01 1.156385326104943712e+00
1.960000000000000075e-01 1.148099222840560207e+00
1.970000000000000084e-01 1.140556377638387797e+00
1.980000000000000093e-01 1.133751234567734967e+00
1.990000000000000102e-01 1.127676618040393208e+00
2.000000000000000111e-01 1.122323600468519311e+00
2.010000000000000120e-01 1.117681419094776141e+00
2.020000000000000129e-01 1.113737424384143804e+00
2.030000000000000138e-01 1.110477073997907294e+00
2.040000000000000147e-01 1.107883925370858558e+00
2.050000000000000155e-01 1.105939620293092007e+00
2.060000000000000164e-01 1.104623904842908289e+00
2.070000000000000173e-01 1.103914604285830547e+00
2.080000000000000182e-01 1.103787645128043504e+00
2.089999999999999913e-01 1.104217073905208846e+00
2.099999999999999922e-01 1.105175112089715972e+00
2.109999999999999931e-01 1.106632236334653019e+00
2.119999999999999940e-01 1.108557292448394183e+00
2.129999999999999949e-01 1.110917644766920009e+00
2.139999999999999958e-01 1.113679347337645176e+00
2.149999999999999967e-01 1.116807328718889769e+00
2.159999999999999976e-01 1.120265612052439907e+00
2.169999999999999984e-01 1.124017547972341102e+00
2.179999999999999993e-01 1.128026099758527190e+00
2.190000000000000002e-01 1.132254139615563648e+00
2.200000000000000011e-01 1.136664819342924293e+00
2.210000000000000020e-01 1.141221933739105854e+00
2.220000000000000029e-01 1.145890341644340227e+00
2.230000000000000038e-01 1.150636346814065902e+00
2.240000000000000047e-01 1.155428066153328492e+00
2.250000000000000056e-01 1.160235706987244431e+00
2.260000000000000064e-01 1.165031756193968260e+00
2.270000000000000073e-01 1.169791085502386974e+00
2.280000000000000082e-01 1.174490952121185261e+00
2.290000000000000091e-01 1.179110910184252292e+00
2.300000000000000100e-01 1.183632686159087344e+00
2.310000000000000109e-01 1.188040006637351764e+00
2.320000000000000118e-01 1.192318438861311281e+00
2.330000000000000127e-01 1.196455232168147642e+00
2.340000000000000135e-01 1.200439153542092852e+00
2.350000000000000144e-01 1.204260341393398548e+00
2.360000000000000153e-01 1.207910123698050509e+00
2.370000000000000162e-01 1.211380814500400582e+00
2.380000000000000171e-01 1.214665455328795662e+00
2.390000000000000180e-01 1.217757536610007518e+00
2.399999999999999911e-01 1.220650688486285329e+00
2.409999999999999920e-01 1.223338408736409866e+00
2.419999999999999929e-01 1.225813817964982011e+00
2.429999999999999938e-01 1.228069515223544350e+00
2.439999999999999947e-01 1.230097491188522962e+00
2.449999999999999956e-01 1.231889219857600137e+00
2.459999999999999964e-01 1.233435796211063806e+00
2.469999999999999973e-01 1.234728210373674973e+00
2.479999999999999982e-01 1.235757679037619239e+00
2.489999999999999991e-01 1.236516011196786113e+00
2.500000000000000000e-01 1.236995993850447562e+00
2.510000000000000009e-01 1.237191753681262885e+00
2.520000000000000018e-01 1.237099070275786916e+00
2.530000000000000027e-01 1.236715625700914201e+00
2.540000000000000036e-01 1.236041137655538247e+00
2.550000000000000044e-01 1.235077396853558884e+00
2.560000000000000053e-01 1.233828160466786894e+00
2.570000000000000062e-01 1.232298965473866748e+00
2.580000000000000071e-01 1.230496813556603231e+00
2.590000000000000080e-01 1.228429815947665205e+00
2.600000000000000089e-01 1.226106803492992725e+00
2.610000000000000098e-01 1.223536974319406223e+00
2.620000000000000107e-01 1.220729581876279779e+00
2.630000000000000115e-01 1.217693704615451233e+00
2.640000000000000124e-01 1.214438147312841609e+00
2.650000000000000133e-01 1.210971415399060280e+00
2.660000000000000142e-01 1.207301799129058884e+00
2.670000000000000151e-01 1.203437534556722976e+00
2.680000000000000160e-01 1.199387013761796794e+00
2.690000000000000169e-01 1.195159005358433335e+00
2.700000000000000178e-01 1.190762892162620545e+00
2.710000000000000187e-01 1.186208834796660838e+00
2.720000000000000195e-01 1.181507928159059251e+00
2.730000000000000204e-01 1.176672284881054242e+00
2.740000000000000213e-01 1.171715052214683528e+00
2.750000000000000222e-01 1.166650390823332106e+00
2.760000000000000231e-01 1.161493382193089285e+00
2.770000000000000240e-01 1.156259913036953524e+00
2.780000000000000249e-01 1.150966480911663092e+00
2.790000000000000258e-01 1.145629994123575468e+00
2.800000000000000266e-01 1.140267520793690981e+00
2.810000000000000275e-01 1.134896041418000046e+00
2.820000000000000284e-01 1.129532140808366503e+00
2.830000000000000293e-01 1.124191739322075501e+00
2.840000000000000302e-01 1.118889763944620697e+00
2.850000000000000311e-01 1.113639867820663820e+00
2.860000000000000320e-01 1.108454166748508385e+00
2.870000000000000329e-01 1.103342997679381821e+00
2.880000000000000338e-01 1.098314748239417327e+00
2.889999999999999791e-01 1.093375775383949700e+00
2.899999999999999800e-01 1.088530424867611757e+00
2.909999999999999809e-01 1.083781151757348127e+00
2.919999999999999818e-01 1.079128773099635952e+00
2.929999999999999827e-01 1.074572817358338206e+00
2.939999999999999836e-01 1.070111944505101054e+00
2.949999999999999845e-01 1.065744426309210180e+00
2.959999999999999853e-01 1.061468609317321787e+00
2.969999999999999862e-01 1.057283378918097982e+00
2.979999999999999871e-01 1.053188501409290767e+00
2.989999999999999880e-01 1.049184914661983381e+00
2.999999999999999889e-01 1.045274905203591231e+00
3.009999999999999898e-01 1.041462155854840921e+00
3.019999999999999907e-01 1.037751708782893134e+00
3.029999999999999916e-01 1.034149839127642689e+00
3.039999999999999925e-01 1.030663832929111567e+00
3.049999999999999933e-01 1.027301697268576008e+00
3.059999999999999942e-01 1.024071816817475611e+00
3.069999999999999951e-01 1.020982587324736901e+00
3.079999999999999960e-01 1.018041986976714997e+00
3.089999999999999969e-01 1.015257172293544174e+00
3.099999999999999978e-01 1.012634085179811461e+00
3.109999999999999987e-01 1.010177077933615886e+00
3.119999999999999996e-01 1.007888629541164871e+00
3.130000000000000004e-01 1.005769126124789858e+00
3.140000000000000013e-01 1.003816780471821657e+00
3.150000000000000022e-01 1.002027653163970466e+00
3.160000000000000031e-01 1.000395832196250279e+00
3.170000000000000040e-01 9.989137238544536501e-01
3.180000000000000049e-01 9.975724682304255575e-01
3.190000000000000058e-01 9.963624247788930299e-01
3.200000000000000067e-01 9.952736939476197753e-01
3.210000000000000075e-01 9.942966399632744423e-01
3.220000000000000084e-01 9.934223688926595575e-01
3.230000000000000093e-01 9.926430855722603308e-01
3.240000000000000102e-01 9.919523621222749998e-01
3.250000000000000111e-01 9.913452587996298693e-01
3.260000000000000120e-01 9.908183363891204243e-01
3.270000000000000129e-01 9.903695488478616582e-01
3.280000000000000138e-01 9.899980818849716258e-01
3.290000000000000147e-01 9.897041164120776724e-01
3.300000000000000155e-01 9.894886026888446429e-01
3.310000000000000164e-01 9.893529948513816175e-01
3.320000000000000173e-01 9.892990233948933954e-01
3.330000000000000182e-01 9.893284514956766085e-01
3.340000000000000191e-01 9.894428238832577716e-01
3.350000000000000200e-01 9.896432332994852255e-01
3.360000000000000209e-01 9.899300395657949503e-01
3.370000000000000218e-01 9.903025815219796968e-01
3.380000000000000226e-01 9.907589142742482258e-01
3.390000000000000235e-01 9.912955412715760417e-01
3.400000000000000244e-01 9.919072173951510862e-01
3.410000000000000253e-01 9.925868439199792004e-01
3.420000000000000262e-01 9.933254824070718580e-01
3.430000000000000271e-01 9.941125074809369355e-01
3.440000000000000280e-01 9.949359046576586874e-01
3.450000000000000289e-01 9.957826939094818197e-01
3.460000000000000298e-01 9.966394350242619993e-01
3.470000000000000306e-01 9.974927814810300442e-01
3.480000000000000315e-01 9.983299896285139363e-01
3.490000000000000324e-01 9.991394103462063470e-01
3.500000000000000333e-01 9.999108295479928188e-01
3.510000000000000342e-01 1.000635675798568602e+00
3.519999999999999796e-01 1.001307116772267580e+00
3.529999999999999805e-01 1.001920020060000027e+00
3.539999999999999813e-01 1.002470816873617832e+00
3.549999999999999822e-01 1.002957298828337729e+00
3.559999999999999831e-01 1.003378391508026102e+00
3.569999999999999840e-01 1.003733907613903131e+00
3.579999999999999849e-01 1.004024320363300138e+00
3.589999999999999858e-01 1.004250531675644709e+00
3.599999999999999867e-01 1.004413653659356864e+00
3.609999999999999876e-01 1.004514812829748749e+00
3.619999999999999885e-01 1.004554939615228903e+00
3.629999999999999893e-01 1.004534565868093754e+00
3.639999999999999902e-01 1.004453645325311228e+00
3.649999999999999911e-01 1.004311401466677189e+00
3.659999999999999920e-01 1.004106216145071118e+00
3.669999999999999929e-01 1.003835588592062678e+00
3.679999999999999938e-01 1.003496151493070254e+00
3.689999999999999947e-01 1.003083787198944865e+00
3.699999999999999956e-01 1.002593807708749507e+00
3.709999999999999964e-01 1.002021223510720649e+00
3.719999999999999973e-01 1.001361064234336906e+00
3.729999999999999982e-01 1.000608750960293003e+00
3.739999999999999991e-01 9.997605021939335312e-01
3.750000000000000000e-01 9.988137087680405424e-01
3.760000000000000009e-01 9.977672815846231336e-01
3.770000000000000018e-01 9.966219194717254037e-01
3.780000000000000027e-01 9.953802602830140733e-01
3.790000000000000036e-01 9.940469285123318954e-01
3.800000000000000044e-01 9.926283953677520477e-01
3.810000000000000053e-01 9.911327250589012650e-01
3.820000000000000062e-01 9.895691600517426689e-01
3.830000000000000071e-01 9.879476149430409526e-01
3.840000000000000080e-01 9.862781204498816123e-01
3.850000000000000089e-01 9.845702535096773067e-01
3.860000000000000098e-01 9.828326055304913433e-01
3.870000000000000107e-01 9.810723687366676993e-01
3.880000000000000115e-01 9.792950248224265852e-01
3.890000000000000124e-01 9.775042174469297240e-01
3.900000000000000133e-01 9.757017633260132161e-01
3.910000000000000142e-01 9.738878246183455545e-01
3.920000000000000151e-01 9.720612006904529867e-01
3.930000000000000160e-01 9.702197123184473915e-01
3.940000000000000169e-01 9.683606505819215560e-01
3.950000000000000178e-01 9.664812438678523909e-01
3.960000000000000187e-01 9.645791117207874743e-01
3.970000000000000195e-01 9.626526993708234281e-01
3.980000000000000204e-01 9.607016291884681314e-01
3.990000000000000213e-01 9.587269628985314318e-01
4.000000000000000222e-01 9.567313779584580846e-01
4.010000000000000231e-01 9.547191903500934496e-01
4.020000000000000240e-01 9.526962698047819478e-01
4.030000000000000249e-01 9.506698181001137504e-01
4.040000000000000258e-01 9.486480434787916138e-01
4.050000000000000266e-01 9.466397515029898457e-01
4.060000000000000275e-01 9.446538571305949095e-01
4.070000000000000284e-01 9.426989065368160947e-01
4.080000000000000293e-01 9.407825877132000025e-01
4.090000000000000302e-01 9.389113051864480530e-01
4.100000000000000311e-01 9.370898325658514327e-01
4.110000000000000320e-01 9.353210678512997589e-01
4.120000000000000329e-01 9.336059043229468779e-01
4.130000000000000338e-01 9.319432208962199482e-01
4.140000000000000346e-01 9.303300087305192978e-01
4.150000000000000355e-01 9.287616129496972794e-01
4.160000000000000364e-01 9.272320469622885586e-01
4.169999999999999818e-01 9.257344143532479919e-01
4.179999999999999827e-01 9.242613622259975292e-01
4.189999999999999836e-01 9.228055593570424486e-01
4.199999999999999845e-01 9.213601815762636482e-01
4.209999999999999853e-01 9.199193538525992642e-01
4.219999999999999862e-01 9.184785273192485056e-01
4.229999999999999871e-01 9.170347725911218717e-01
4.239999999999999880e-01 9.155869670344716216e-01
4.249999999999999889e-01 9.141358859934183290e-01
4.259999999999999898e-01 9.126841566114585191e-01
4.269999999999999907e-01 9.112360954657801049e-01
4.279999999999999916e-01 9.097974323928724738e-01
4.289999999999999925e-01 9.083749119583730547e-01
4.299999999999999933e-01 9.069758275276054160e-01
4.309999999999999942e-01 9.056074865139531749e-01
4.319999999999999951e-01 9.042766692835797482e-01
4.329999999999999960e-01 9.029891278838674262e-01
4.339999999999999969e-01 9.017491308162769448e-01
4.349999999999999978e-01 9.005591709875060413e-01
4.359999999999999987e-01 8.994197912563073327e-01
4.369999999999999996e-01 8.983295660390295811e-01
4.380000000000000004e-01 8.972852528591503951e-01
4.390000000000000013e-01 8.962820622674252391e-01
4.400000000000000022e-01 8.953140354435926707e-01
4.410000000000000031e-01 8.943744800212976021e-01
4.420000000000000040e-01 8.934564217620332149e-01
4.430000000000000049e-01 8.925530519410319608e-01
4.440000000000000058e-01 8.916581138124575201e-01
4.450000000000000067e-01 8.907662453187038532e-01
4.460000000000000075e-01 8.898732532629782810e-01
4.470000000000000084e-01 8.889763007243451920e-01
4.480000000000000093e-01 8.880740283469865659e-01
4.490000000000000102e-01 8.871665772910413139e-01
4.500000000000000111e-01 8.862555387053999700e-01
4.510000000000000120e-01 8.853438152850813259e-01
4.520000000000000129e-01 8.844353960779545165e-01
4.530000000000000138e-01 8.835350543765201348e-01
4.540000000000000147e-01 8.826479807085606533e-01
4.550000000000000155e-01 8.817793884556660577e-01
4.560000000000000164e-01 8.809341003903081724e-01
4.570000000000000173e-01 8.801161537801526213e-01
4.580000000000000182e-01 8.793284778916314881e-01
4.590000000000000191e-01 8.785726379943245012e-01
4.600000000000000200e-01 8.778486817630483108e-01
4.610000000000000209e-01 8.771550995628963898e-01
4.620000000000000218e-01 8.764888969256091622e-01
4.630000000000000226e-01 8.758457660961742608e-01
4.640000000000000235e-01 8.752203303576397975e-01
4.650000000000000244e-01 8.746064553641357264e-01
4.660000000000000253e-01 8.739975863035219783e-01
4.670000000000000262e-01 8.733870699541332883e-01
4.680000000000000271e-01 8.727684680999058253e-01
4.690000000000000280e-01 8.721358057145544018e-01
4.700000000000000289e-01 8.714837377531559071e-01
4.710000000000000298e-01 8.708076694498320114e-01
4.720000000000000306e-01 8.701037986910188371e-01
4.730000000000000315e-01 8.693690929317519078e-01
4.740000000000000324e-01 8.686012306223656054e-01
4.750000000000000333e-01 8.677985522333561130e-01
4.760000000000000342e-01 8.669599745068014007e-01
4.770000000000000351e-01 8.660849541915152106e-01
4.780000000000000360e-01 8.651734556867550774e-01
4.790000000000000369e-01 8.642259363111117754e-01
4.799999999999999822e-01 8.632433268082699840e-01
4.809999999999999831e-01 8.622270015309305702e-01
4.819999999999999840e-01 8.611787080787127735e-01
4.829999999999999849e-01 8.601004785783178397e-01
4.839999999999999858e-01 8.589944764842659675e-01
4.849999999999999867e-01 8.578628093152171896e-01
4.859999999999999876e-01 8.567073350738958482e-01
4.869999999999999885e-01 8.555294648425822990e-01
4.879999999999999893e-01 8.543300072617480145e-01
4.889999999999999902e-01 8.531090715046298900e-01
4.899999999999999911e-01 8.518660500051191686e-01
4.909999999999999920e-01 8.505996966934997738e-01
4.919999999999999929e-01 8.493082877459283697e-01
4.929999999999999938e-01 8.479898510635127673e-01
4.939999999999999947e-01 8.466424343297948019e-01
4.949999999999999956e-01 8.452643805303109437e-01
4.959999999999999964e-01 8.438545912558413908e-01
4.969999999999999973e-01 8.424127218085757374e-01
4.979999999999999982e-01 8.409392867745051348e-01
4.989999999999999991e-01 8.394356854888049835e-01
5.000000000000000000e-01 8.379041357935074208e-01
5.010000000000000009e-01 8.363475487152610688e-01
5.020000000000000018e-01 8.347693508063999124e-01
5.030000000000000027e-01 8.331732961593903974e-01
5.040000000000000036e-01 8.315632910325412297e-01
5.050000000000000044e-01 8.299432564855624417e-01
5.060000000000000053e-01 8.283170304342938328e-01
5.070000000000000062e-01 8.266883026782425592e-01
5.080000000000000071e-01 8.250605756447904060e-01
5.090000000000000080e-01 8.234371467260421795e-01
5.100000000000000089e-01 8.218210558567955459e-01
5.110000000000000098e-01 8.202150623718669209e-01
5.120000000000000107e-01 8.186215723826189006e-01
5.130000000000000115e-01 8.170425809065180456e-01
5.140000000000000124e-01 8.154796195441116335e-01
5.150000000000000133e-01 8.139337046274791598e-01
5.160000000000000142e-01 8.124053573686976781e-01
5.170000000000000151e-01 8.108946162459839124e-01
5.180000000000000160e-01 8.094011049771298039e-01
5.190000000000000169e-01 8.079241425154173317e-01
5.200000000000000178e-01 8.064628471620700623e-01
5.210000000000000187e-01 8.050162631607242769e-01
5.220000000000000195e-01 8.035834789050418925e-01
5.230000000000000204e-01 8.021637275280367740e-01
5.240000000000000213e-01 8.007564959854900355e-01
5.250000000000000222e-01 7.993616048815569419e-01
5.260000000000000231e-01 7.979793041172709156e-01
5.270000000000000240e-01 7.966103429687022563e-01
5.280000000000000249e-01 7.952560406639893609e-01
5.290000000000000258e-01 7.939183423886986279e-01
5.300000000000000266e-01 7.925998216262389873e-01
5.310000000000000275e-01 7.913036378569968665e-01
5.320000000000000284e-01 7.900334417254252228e-01
5.330000000000000293e-01 7.887931694929835036e-01
5.340000000000000302e-01 7.875868102446996755e-01
5.350000000000000311e-01 7.864180739751922555e-01
5.360000000000000320e-01 7.852900643539200143e-01
5.370000000000000329e-01 7.842049156002810495e-01
5.380000000000000338e-01 7.831635099810976275e-01
5.390000000000000346e-01 7.821652807379091410e-01
5.400000000000000355e-01 7.812081208429600965e-01
5.410000000000000364e-01 7.802884205531622763e-01
5.420000000000000373e-01 7.794012554168506801e-01
5.430000000000000382e-01 7.785406730765224159e-01
5.440000000000000391e-01 7.777000519226144881e-01
5.450000000000000400e-01 7.768725195941558193e-01
5.460000000000000409e-01 7.760513181849431064e-01
5.470000000000000417e-01 7.752301603839490962e-01
5.480000000000000426e-01 7.744034733154954164e-01
5.490000000000000435e-01 7.735665703904273105e-01
5.500000000000000444e-01 7.727157247069953439e-01
5.510000000000000453e-01 7.718481705637801893e-01
5.520000000000000462e-01 7.709620495646674065e-01
5.530000000000000471e-01 7.700562963591952581e-01
5.540000000000000480e-01 7.691305454527828100e-01
5.550000000000000488e-01 7.681849961845369501e-01
5.560000000000000497e-01 7.672203140815049283e-01
5.570000000000000506e-01 7.662375327685156945e-01
5.580000000000000515e-01 7.652379572035089561e-01
5.590000000000000524e-01 7.642230991961993514e-01
5.600000000000000533e-01 7.631946284429880212e-01
5.610000000000000542e-01 7.621543169174076482e-01
5.620000000000000551e-01 7.611040267344620913e-01
5.630000000000000560e-01 7.600457071514783447e-01
5.640000000000000568e-01 7.589813997176955152e-01
5.650000000000000577e-01 7.579132741219891667e-01
5.660000000000000586e-01 7.568436566707703594e-01
5.670000000000000595e-01 7.557750928419449954e-01
5.680000000000000604e-01 7.547103936778840616e-01
5.690000000000000613e-01 7.536526725863504916e-01
5.700000000000000622e-01 7.526053862054917776e-01
5.710000000000000631e-01 7.515723520580355199e-01
5.720000000000000639e-01 7.505576995514582350e-01
5.730000000000000648e-01 7.495658011282815281e-01
5.740000000000000657e-01 7.486011396407248331e-01
5.750000000000000666e-01 7.476681218867324841e-01
5.760000000000000675e-01 7.467708580607161917e-01
5.769999999999999574e-01 7.459129146531295884e-01
5.779999999999999583e-01 7.450970725559804553e-01
5.789999999999999591e-01 7.443250917713449821e-01
5.799999999999999600e-01 7.435975438429067719e-01
5.809999999999999609e-01 7.429136844130515005e-01
5.819999999999999618e-01 7.422714244048262966e-01
5.829999999999999627e-01 7.416673884165010389e-01
5.839999999999999636e-01 7.410970635174867205e-01
5.849999999999999645e-01 7.405550345543236990e-01
5.859999999999999654e-01 7.400352660497359070e-01
5.869999999999999662e-01 7.395314471470177953e-01
5.879999999999999671e-01 7.390373565145308410e-01
5.889999999999999680e-01 7.385471769512232942e-01
5.899999999999999689e-01 7.380558028807329141e-01
5.909999999999999698e-01 7.375590728466525636e-01
5.919999999999999707e-01 7.370539150961090691e-01
5.929999999999999716e-01 7.365384039325177934e-01
5.939999999999999725e-01 7.360117393416174547e-01
5.949999999999999734e-01 7.354741159667861350e-01
5.959999999999999742e-01 7.349265208052372378e-01
5.969999999999999751e-01 7.343704542589183371e-01
5.979999999999999760e-01 7.338076112089148006e-01
5.989999999999999769e-01 7.332395126618768133e-01
5.999999999999999778e-01 7.326671801750923585e-01
6.009999999999999787e-01 7.320908108914647716e-01
6.019999999999999796e-01 7.315095489680151220e-01
6.029999999999999805e-01 7.309213751589656027e-01
6.039999999999999813e-01 7.303231186412204590e-01
6.049999999999999822e-01 7.297106134564208535e-01
6.059999999999999831e-01 7.290789838435249859e-01
6.069999999999999840e-01 7.284230325863301214e-01
6.079999999999999849e-01 7.277376734167955163e-01
6.089999999999999858e-01 7.270183855236032056e-01
6.099999999999999867e-01 7.262616314577006182e-01
6.109999999999999876e-01 7.254651934041937977e-01
6.119999999999999885e-01 7.246284158152767052e-01
6.129999999999999893e-01 7.237523549699778069e-01
6.139999999999999902e-01 7.228397625427673834e-01
6.149999999999999911e-01 7.218950331545770371e-01
6.159999999999999920e-01 7.209240194161007365e-01
6.169999999999999929e-01 7.199337723028883529e-01
6.179999999999999938e-01 7.189322127490777037e-01
6.189999999999999947e-01 7.179277587360963775e-01
6.199999999999999956e-01 7.169289087294916651e-01
6.209999999999999964e-01 7.159437897364306913e-01
6.219999999999999973e-01 7.149797136846757217e-01
6.229999999999999982e-01 7.140427600198402391e-01
6.239999999999999991e-01 7.131374124639126011e-01
6.250000000000000000e-01 7.122662618475937846e-01
6.260000000000000009e-01 7.114298552808175913e-01
6.270000000000000018e-01 7.106266578725135563e-01
6.280000000000000027e-01 7.098531569475121650e-01
6.290000000000000036e-01 7.091041255287577894e-01
6.300000000000000044e-01 7.083729943220602454e-01
6.310000000000000053e-01 7.076523498636113629e-01
6.320000000000000062e-01 7.069344694737562662e-01
6.330000000000000071e-01 7.062118982251714971e-01
6.340000000000000080e-01 7.054779846026644208e-01
6.350000000000000089e-01 7.047273303976379077e-01
6.360000000000000098e-01 7.039561405840114583e-01
6.370000000000000107e-01 7.031624146354685800e-01
6.380000000000000115e-01 7.023459803754636965e-01
6.390000000000000124e-01 7.015083468994320892e-01
6.400000000000000133e-01 7.006524133983705882e-01
6.410000000000000142e-01 6.997820659506173158e-01
6.420000000000000151e-01 6.989016936652404643e-01
6.430000000000000160e-01 6.980156794704145407e-01
6.440000000000000169e-01 6.971279350390752194e-01
6.450000000000000178e-01 6.962415109499012766e-01
6.460000000000000187e-01 6.953583384725244843e-01
6.470000000000000195e-01 6.944791035070283503e-01
6.480000000000000204e-01 6.936032784008940855e-01
6.490000000000000213e-01 6.927292921356142941e-01
6.500000000000000222e-01 6.918547828829697544e-01
6.510000000000000231e-01 6.909769143335522390e-01
6.520000000000000240e-01 6.900927228086934928e-01
6.530000000000000249e-01 6.891994257955027514e-01
6.540000000000000258e-01 6.882946938995825326e-01
6.550000000000000266e-01 6.873768389228568365e-01
6.560000000000000275e-01 6.864449250511148737e-01
6.570000000000000284e-01 6.854987911058552097e-01
6.580000000000000293e-01 6.845390162149055380e-01
6.590000000000000302e-01 6.835668266794948655e-01
6.600000000000000311e-01 6.825839718322193050e-01
6.610000000000000320e-01 6.815925706566552389e-01
6.620000000000000329e-01 6.805949618914540755e-01
6.630000000000000338e-01 6.795935390919859431e-01
6.640000000000000346e-01 6.785906222166893098e-01
6.650000000000000355e-01 6.775883201140077139e-01
6.660000000000000364e-01 6.765884353894857650e-01
6.670000000000000373e-01 6.755923949000905981e-01
6.680000000000000382e-01 6.746011883473248538e-01
6.690000000000000391e-01 6.736153668741350353e-01
6.700000000000000400e-01 6.726350785579955360e-01
6.710000000000000409e-01 6.716601170348454053e-01
6.720000000000000417e-01 6.706899986110603784e-01
6.730000000000000426e-01 6.697240375998659845e-01
6.740000000000000435e-01 6.687614212380543766e-01
6.750000000000000444e-01 6.678012571619464932e-01
6.760000000000000453e-01 6.668426078354251496e-01
6.770000000000000462e-01 6.658844894720920005e-01
6.780000000000000471e-01 6.649258438527984039e-01
6.790000000000000480e-01 6.639655369733963308e-01
6.800000000000000488e-01 6.630023279852320650e-01
6.810000000000000497e-01 6.620348886454100468e-01
6.820000000000000506e-01 6.610618400578897047e-01
6.830000000000000515e-01 6.600818146240200468e-01
6.840000000000000524e-01 6.590935440848506577e-01
6.850000000000000533e-01 6.580959693825236823e-01
6.860000000000000542e-01 6.570883184817549738e-01
6.870000000000000551e-01 6.560701936859951733e-01
6.880000000000000560e-01 6.550416165808700120e-01
6.890000000000000568e-01 6.540030369257905374e-01
6.900000000000000577e-01 6.529552966057223795e-01
6.910000000000000586e-01 6.518995707686430219e-01
6.920000000000000595e-01 6.508372437675700173e-01
6.930000000000000604e-01 6.497697976207257309e-01
6.940000000000000613e-01 6.486986728582999628e-01
6.950000000000000622e-01 6.476251439285809486e-01
6.960000000000000631e-01 6.465502081390708256e-01
6.970000000000000639e-01 6.454745303886590957e-01
6.980000000000000648e-01 6.443984061811641739e-01
6.990000000000000657e-01 6.433218094545410937e-01
7.000000000000000666e-01 6.422444653588107455e-01
7.010000000000000675e-01 6.411659794769634102e-01
7.020000000000000684e-01 6.400860035446406249e-01
7.030000000000000693e-01 6.390043898389825561e-01
7.039999999999999591e-01 6.379213377913647287e-01
7.049999999999999600e-01 6.368374960190429368e-01
7.059999999999999609e-01 6.357540111248126680e-01
7.069999999999999618e-01 6.346725155987582578e-01
7.079999999999999627e-01 6.335950585782119671e-01
7.089999999999999636e-01 6.325240065717936400e-01
7.099999999999999645e-01 6.314619331537206781e-01
7.109999999999999654e-01 6.304114948604503388e-01
7.119999999999999662e-01 6.293753659973246872e-01
7.129999999999999671e-01 6.283561752868824790e-01
7.139999999999999680e-01 6.273564902057495729e-01
7.149999999999999689e-01 6.263788232868886530e-01
7.159999999999999698e-01 6.254256479238621269e-01
7.169999999999999707e-01 6.244994083996255885e-01
7.179999999999999716e-01 6.236025047746479588e-01
7.189999999999999725e-01 6.227372632952674625e-01
7.199999999999999734e-01 6.219058784484340352e-01
7.209999999999999742e-01 6.211103121871470734e-01
7.219999999999999751e-01 6.203522120008808649e-01
7.229999999999999760e-01 6.196328059385237674e-01
7.239999999999999769e-01 6.189528277116360666e-01
7.249999999999999778e-01 6.183124524430552160e-01
7.259999999999999787e-01 6.177112815803667001e-01
7.269999999999999796e-01 6.171483549943427294e-01
7.279999999999999805e-01 6.166222065232064287e-01
7.289999999999999813e-01 6.161309448418927914e-01
7.299999999999999822e-01 6.156723598260546160e-01
7.309999999999999831e-01 6.152440297653946066e-01
7.319999999999999840e-01 6.148434577131969281e-01
7.329999999999999849e-01 6.144681638444934313e-01
7.339999999999999858e-01 6.141157804753857308e-01
7.349999999999999867e-01 6.137841190650838996e-01
7.359999999999999876e-01 6.134712140881628528e-01
7.369999999999999885e-01 6.131753549356171451e-01
7.379999999999999893e-01 6.128950837155102693e-01
7.389999999999999902e-01 6.126291673541439664e-01
7.399999999999999911e-01 6.123765573816515317e-01
7.409999999999999920e-01 6.121363157641483976e-01
7.419999999999999929e-01 6.119075082666384224e-01
7.429999999999999938e-01 6.116890892258338708e-01
7.439999999999999947e-01 6.114797511540087660e-01
7.449999999999999956e-01 6.112777990022691954e-01
7.459999999999999964e-01 6.110810505057385766e-01
7.469999999999999973e-01 6.108867723996909138e-01
7.479999999999999982e-01 6.106916949590829313e-01
7.489999999999999991e-01 6.104921049651299558e-01
7.500000000000000000e-01 6.102840211254527691e-01
7.510000000000000009e-01 6.100634415267377486e-01
7.520000000000000018e-01 6.098266433060282043e-01
7.530000000000000027e-01 6.095704847846714625e-01
7.540000000000000036e-01 6.092926749550879872e-01
7.550000000000000044e-01 6.089920157211963225e-01
7.560000000000000053e-01 6.086685046158464285e-01
7.570000000000000062e-01 6.083233766262957642e-01
7.580000000000000071e-01 6.079590033837520835e-01
7.590000000000000080e-01 6.075786953631057141e-01
7.600000000000000089e-01 6.071864239024309384e-01
7.610000000000000098e-01 6.067864826321101024e-01
7.620000000000000107e-01 6.063831325692043972e-01
7.630000000000000115e-01 6.059802894023093023e-01
7.640000000000000124e-01 6.055812427325559799e-01
7.650000000000000133e-01 6.051884661374817842e-01
7.660000000000000142e-01 6.048035346863396278e-01
7.670000000000000151e-01 6.044271359874903160e-01
7.680000000000000160e-01 6.040591976104543459e-01
7.690000000000000169e-01 6.036990649572709922e-01
7.700000000000000178e-01 6.033456944605453121e-01
7.710000000000000187e-01 6.029978845318502145e-01
7.720000000000000195e-01 6.026544305318862760e-01
7.730000000000000204e-01 6.023142372712938508e-01
7.740000000000000213e-01 6.019763438620059359e-01
7.750000000000000222e-01 6.016398645953555668e-01
7.760000000000000231e-01 6.013038740280951533e-01
7.770000000000000240e-01 6.009672501005410838e-01
7.780000000000000249e-01 6.006285226905477836e-01
7.790000000000000258e-01 6.002857402166532630e-01
7.800000000000000266e-01 5.999363957392432889e-01
7.810000000000000275e-01 5.995774334721655219e-01
7.820000000000000284e-01 5.992053443129584656e-01
7.830000000000000293e-01 5.988163455392719881e-01
7.840000000000000302e-01 5.984066358459717572e-01
7.850000000000000311e-01 5.979726757877774634e-01
7.860000000000000320e-01 5.975114783109571892e-01
7.870000000000000329e-01 5.970208683561130103e-01
7.880000000000000338e-01 5.964996383388827539e-01
7.890000000000000346e-01 5.959476158346956876e-01
7.900000000000000355e-01 5.953656045147023290e-01
7.910000000000000364e-01 5.947551916155838780e-01
7.920000000000000373e-01 5.941184775545990115e-01
7.930000000000000382e-01 5.934577554205360261e-01
7.940000000000000391e-01 5.927751650265911110e-01
7.950000000000000400e-01 5.920724271140398454e-01
7.960000000000000409e-01 5.913506167026115756e-01
7.970000000000000417e-01 5.906100771017249729e-01
7.980000000000000426e-01 5.898504007195208843e-01
7.990000000000000435e-01 5.890705502790105630e-01
8.000000000000000444e-01 5.882690449054617243e-01
8.010000000000000453e-01 5.874441969000059327e-01
8.020000000000000462e-01 5.865943676604468138e-01
8.030000000000000471e-01 5.857182173570119055e-01
8.040000000000000480e-01 5.848149366288420969e-01
8.050000000000000488e-01 5.838844182831089968e-01
8.060000000000000497e-01 5.829273996443486983e-01
8.070000000000000506e-01 5.819455556773227567e-01
8.080000000000000515e-01 5.809415151087002904e-01
8.090000000000000524e-01 5.799188263538267440e-01
8.100000000000000533e-01 5.788818522153772461e-01
8.110000000000000542e-01 5.778356041791529174e-01
8.120000000000000551e-01 5.767855124225867991e-01
8.130000000000000560e-01 5.757371265643824731e-01
8.140000000000000568e-01 5.746958126888480622e-01
8.150000000000000577e-01 5.736664077864377376e-01
8.160000000000000586e-01 5.726529133963744744e-01
8.170000000000000595e-01 5.716582185849630182e-01
8.180000000000000604e-01 5.706839148851086119e-01
8.190000000000000613e-01 5.697301756801628203e-01
8.200000000000000622e-01 5.687957564484777961e-01
8.210000000000000631e-01 5.678780940717562675e-01
8.220000000000000639e-01 5.669735173218996005e-01
8.230000000000000648e-01 5.660775344438613299e-01
8.240000000000000657e-01 5.651851919239285760e-01
8.250000000000000666e-01 5.642914550303960164e-01
8.260000000000000675e-01 5.633916006259738207e-01
8.270000000000000684e-01 5.624815672319489757e-01
8.280000000000000693e-01 5.615582386830768602e-01
8.290000000000000702e-01 5.606196334749693477e-01
8.300000000000000711e-01 5.596649935998120329e-01
8.310000000000000719e-01 5.586947449814989586e-01
8.320000000000000728e-01 5.577103678221553285e-01
8.329999999999999627e-01 5.567141743778474261e-01
8.339999999999999636e-01 5.557090197655907282e-01
8.349999999999999645e-01 5.546979918821647315e-01
8.359999999999999654e-01 5.536841150708494697e-01
8.369999999999999662e-01 5.526700886140984981e-01
8.379999999999999671e-01 5.516581182806999939e-01
8.389999999999999680e-01 5.506498171085254523e-01
8.399999999999999689e-01 5.496462213495022509e-01
8.409999999999999698e-01 5.486478688479495824e-01
8.419999999999999707e-01 5.476549329784827780e-01
8.429999999999999716e-01 5.466673885921208287e-01
8.439999999999999725e-01 5.456851733352072742e-01
8.449999999999999734e-01 5.447083132286337781e-01
8.459999999999999742e-01 5.437369955735726901e-01
8.469999999999999751e-01 5.427716201879874136e-01
8.479999999999999760e-01 5.418127853270682248e-01
8.489999999999999769e-01 5.408612895740440019e-01
8.499999999999999778e-01 5.399180892664205977e-01
8.509999999999999787e-01 5.389842784824978583e-01
8.519999999999999796e-01 5.380610741190396951e-01
8.529999999999999805e-01 5.371498158974332693e-01
8.539999999999999813e-01 5.362519737228786942e-01
8.549999999999999822e-01 5.353691589601576872e-01
8.559999999999999831e-01 5.345031350166127293e-01
8.569999999999999840e-01 5.336558151962779162e-01
8.579999999999999849e-01 5.328292702361075994e-01
8.589999999999999858e-01 5.320257024176530125e-01
8.599999999999999867e-01 5.312474262405689762e-01
8.609999999999999876e-01 5.304968295699279413e-01
8.619999999999999885e-01 5.297763193657480940e-01
8.629999999999999893e-01 5.290882568014305676e-01
8.639999999999999902e-01 5.284348788473226533e-01
8.649999999999999911e-01 5.278181925765559335e-01
8.659999999999999920e-01 5.272398557965132238e-01
8.669999999999999929e-01 5.267010559475860942e-01
8.679999999999999938e-01 5.262023671909648037e-01
8.689999999999999947e-01 5.257436595801291412e-01
8.699999999999999956e-01 5.253240400492742435e-01
8.709999999999999964e-01 5.249418653591766404e-01
8.719999999999999973e-01 5.245948279283103588e-01
8.729999999999999982e-01 5.242801265816827705e-01
8.739999999999999991e-01 5.239946890782256617e-01
8.750000000000000000e-01 5.237354481393480254e-01
8.760000000000000009e-01 5.234996013585689889e-01
8.770000000000000018e-01 5.232848010239782299e-01
8.780000000000000027e-01 5.230893135476132327e-01
8.790000000000000036e-01 5.229120248209472299e-01
8.800000000000000044e-01 5.227523812002528025e-01
8.810000000000000053e-01 5.226102488404207325e-01
8.820000000000000062e-01 5.224857061778195311e-01
8.830000000000000071e-01 5.223788303209759842e-01
8.840000000000000080e-01 5.222894947208226446e-01
8.850000000000000089e-01 5.222172220582262936e-01
8.860000000000000098e-01 5.221610722365509494e-01
8.870000000000000107e-01 5.221196092641670061e-01
8.880000000000000115e-01 5.220909061082622538e-01
8.890000000000000124e-01 5.220726060448084294e-01
8.900000000000000133e-01 5.220619862342115169e-01
8.910000000000000142e-01 5.220560003986272068e-01
8.920000000000000151e-01 5.220513687417598359e-01
8.930000000000000160e-01 5.220445899083123731e-01
8.940000000000000169e-01 5.220319581622232530e-01
8.950000000000000178e-01 5.220095354884435324e-01
8.960000000000000187e-01 5.219731533478334518e-01
8.970000000000000195e-01 5.219183843003644130e-01
8.980000000000000204e-01 5.218405574925014667e-01
8.990000000000000213e-01 5.217348158100852951e-01
9.000000000000000222e-01 5.215962400834288637e-01
9.010000000000000231e-01 5.214200212440079918e-01
9.020000000000000240e-01 5.212016836139730103e-01
9.030000000000000249e-01 5.209373654318494307e-01
9.040000000000000258e-01 5.206240840586875418e-01
9.050000000000000266e-01 5.202600213557302400e-01
9.060000000000000275e-01 5.198447298685677787e-01
9.070000000000000284e-01 5.193792548158796540e-01
9.080000000000000293e-01 5.188661542473063104e-01
9.090000000000000302e-01 5.183093999469543522e-01
9.100000000000000311e-01 5.177141413239618739e-01
9.110000000000000320e-01 5.170863945231247705e-01
9.120000000000000329e-01 5.164326591367494057e-01
9.130000000000000338e-01 5.157594988407631087e-01
9.140000000000000346e-01 5.150731813623354860e-01
9.150000000000000355e-01 5.143793306229096363e-01
9.160000000000000364e-01 5.136827240765005076e-01
9.170000000000000373e-01 5.129871143922608567e-01
9.180000000000000382e-01 5.122951822198802407e-01
9.190000000000000391e-01 5.116085360424567074e-01
9.200000000000000400e-01 5.109277613020342113e-01
9.210000000000000409e-01 5.102525043665501192e-01
9.220000000000000417e-01 5.095815719601786142e-01
9.230000000000000426e-01 5.089130489933806345e-01
9.240000000000000435e-01 5.082444484799216733e-01
9.250000000000000444e-01 5.075728594189311549e-01
9.260000000000000453e-01 5.068951415895384116e-01
9.270000000000000462e-01 5.062081054606523134e-01
9.280000000000000471e-01 5.055087376372158214e-01
9.290000000000000480e-01 5.047944010334932674e-01
9.300000000000000488e-01 5.040630389599309868e-01
9.310000000000000497e-01 5.033133345611350284e-01
9.320000000000000506e-01 5.025448580069400428e-01
9.330000000000000515e-01 5.017581320973978354e-01
9.340000000000000524e-01 5.009546721089378485e-01
9.350000000000000533e-01 5.001369486308822054e-01
9.360000000000000542e-01 4.993082637762072951e-01
9.370000000000000551e-01 4.984725750050980619e-01
9.380000000000000560e-01 4.976342372682164839e-01
9.390000000000000568e-01 4.967976932275530721e-01
9.400000000000000577e-01 4.959671194451423237e-01
9.410000000000000586e-01 4.951460723404290110e-01
9.420000000000000595e-01 4.943371589085817641e-01
9.430000000000000604e-01 4.935417981183102820e-01
9.440000000000000613e-01 4.927600432016722709e-01
9.450000000000000622e-01 4.919905623837171893e-01
9.460000000000000631e-01 4.912307368920244000e-01
9.470000000000000639e-01 4.904768732526981756e-01
9.480000000000000648e-01 4.897245290598372103e-01
9.490000000000000657e-01 4.889688635304675901e-01
9.500000000000000666e-01 4.882050330555143813e-01
9.510000000000000675e-01 4.874285494708334165e-01
9.520000000000000684e-01 4.866355900130562295e-01
9.530000000000000693e-01 4.858232379928626443e-01
9.540000000000000702e-01 4.849896510519024484e-01
9.550000000000000711e-01 4.841341481965451554e-01
9.560000000000000719e-01 4.832572457780980879e-01
9.570000000000000728e-01 4.823606470485926612e-01
9.580000000000000737e-01 4.814471864949615432e-01
9.590000000000000746e-01 4.805207220202644680e-01
9.599999999999999645e-01 4.795860028210467974e-01
9.609999999999999654e-01 4.786484854452175419e-01
9.619999999999999662e-01 4.777141203834103789e-01
9.629999999999999671e-01 4.767891128440962523e-01
9.639999999999999680e-01 4.758796555854150623e-01
9.649999999999999689e-01 4.749916606093331772e-01
9.659999999999999698e-01 4.741305309088740261e-01
9.669999999999999707e-01 4.733009274515964648e-01
9.679999999999999716e-01 4.725066142961152349e-01
9.689999999999999725e-01 4.717503103691984556e-01
9.699999999999999734e-01 4.710336239955493776e-01
9.709999999999999742e-01 4.703569842889060437e-01
9.719999999999999751e-01 4.697196760513115410e-01
9.729999999999999760e-01 4.691198867294696373e-01
9.739999999999999769e-01 4.685548271767482342e-01
9.749999999999999778e-01 4.680209199558023059e-01
9.759999999999999787e-01 4.675140583581408604e-01
9.769999999999999796e-01 4.670299225201569593e-01
9.779999999999999805e-01 4.665643306383066014e-01
9.789999999999999813e-01 4.661136214751932516e-01
9.799999999999999822e-01 4.656749995266008524e-01
9.809999999999999831e-01 4.652468101378698373e-01
9.819999999999999840e-01 4.648287272196250375e-01
9.829999999999999849e-01 4.644217846323397403e-01
9.839999999999999858e-01 4.640282785512153119e-01
9.849999999999999867e-01 4.636515147933428227e-01
9.859999999999999876e-01 4.632954496816368284e-01
9.869999999999999885e-01 4.629642489315455300e-01
9.879999999999999893e-01 4.626618144774676256e-01
9.889999999999999902e-01 4.623913403553867596e-01
9.899999999999999911e-01 4.621549345884113369e-01
9.909999999999999920e-01 4.619533544468119035e-01
9.919999999999999929e-01 4.617858822565500954e-01
9.929999999999999938e-01 4.616503351290191515e-01
9.939999999999999947e-01 4.615432337444284050e-01
9.949999999999999956e-01 4.614600843698600796e-01
9.959999999999999964e-01 4.613957477333580082e-01
9.969999999999999973e-01 4.613448685358529922e-01
9.979999999999999982e-01 4.613023264385597844e-01
9.989999999999999991e-01 4.612636542448482757e-01
1.000000000000000000e+00 4.612254079336014501e-01
1.001000000000000112e+00 4.611854073748754557e-01
1.002000000000000002e+00 4.611428681084960846e-01
1.003000000000000114e+00 4.610983903815215612e-01
1.004000000000000004e+00 4.610537907328201013e-01
1.005000000000000115e+00 4.610117933725663697e-01
1.006000000000000005e+00 4.609756282499606894e-01
1.007000000000000117e+00 4.609485553385111456e-01
1.008000000000000007e+00 4.609334026902663917e-01
1.009000000000000119e+00 4.609321176700156286e-01
1.010000000000000009e+00 4.609454367940320485e-01
1.011000000000000121e+00 4.609726820411514936e-01
1.012000000000000011e+00 4.610117004612437341e-01
1.013000000000000123e+00 4.610589549736014980e-01
1.014000000000000012e+00 4.611097473397526292e-01
1.015000000000000124e+00 4.611585376216927878e-01
1.016000000000000014e+00 4.611993021218475652e-01
1.017000000000000126e+00 4.612259320189373568e-01
1.018000000000000016e+00 4.612325779279115023e-01
1.019000000000000128e+00 4.612139845573016150e-01
1.020000000000000018e+00 4.611657413512057491e-01
1.021000000000000130e+00 4.610845105769090790e-01
1.022000000000000020e+00 4.609681992326121192e-01
1.023000000000000131e+00 4.608160573850714203e-01
1.024000000000000021e+00 4.606287439648945048e-01
1.024999999999999911e+00 4.604083243187753749e-01
1.026000000000000023e+00 4.601581704270888418e-01
1.026999999999999913e+00 4.598827806370651139e-01
1.028000000000000025e+00 4.595875163175054401e-01
1.028999999999999915e+00 4.592782366979374364e-01
1.030000000000000027e+00 4.589608801063603805e-01
1.030999999999999917e+00 4.586410172076521019e-01
1.032000000000000028e+00 4.583234316370856654e-01
1.032999999999999918e+00 4.580117672969212239e-01
1.034000000000000030e+00 4.577082886362845993e-01
1.034999999999999920e+00 4.574137642206165255e-01
1.036000000000000032e+00 4.571275029762094100e-01
1.036999999999999922e+00 4.568475091712896341e-01
1.038000000000000034e+00 4.565707318529465542e-01
1.038999999999999924e+00 4.562933694983263289e-01
1.040000000000000036e+00 4.560111978168315261e-01
1.040999999999999925e+00 4.557198824269337867e-01
1.042000000000000037e+00 4.554152690993303887e-01
1.042999999999999927e+00 4.550936194081555142e-01
1.044000000000000039e+00 4.547518097581044749e-01
1.044999999999999929e+00 4.543874692287771522e-01
1.046000000000000041e+00 4.539990735669990896e-01
1.046999999999999931e+00 4.535859973340267137e-01
1.048000000000000043e+00 4.531485156440512307e-01
1.048999999999999932e+00 4.526878082668141512e-01
1.050000000000000044e+00 4.522059040789499496e-01
1.050999999999999934e+00 4.517056148431679574e-01
1.052000000000000046e+00 4.511904363494595449e-01
1.052999999999999936e+00 4.506644294571513498e-01
1.054000000000000048e+00 4.501320476744748444e-01
1.054999999999999938e+00 4.495979640581158066e-01
1.056000000000000050e+00 4.490668300120617684e-01
1.056999999999999940e+00 4.485430563647733737e-01
1.058000000000000052e+00 4.480305667518987844e-01
1.058999999999999941e+00 4.475325843351454225e-01
1.060000000000000053e+00 4.470514472047686927e-01
1.060999999999999943e+00 4.465884866575632328e-01
1.062000000000000055e+00 4.461439483291981811e-01
1.062999999999999945e+00 4.457169914841390690e-01
1.064000000000000057e+00 4.453057521635451765e-01
1.064999999999999947e+00 4.449074498298643543e-01
1.066000000000000059e+00 4.445185257718448080e-01
1.066999999999999948e+00 4.441347813097939468e-01
1.068000000000000060e+00 4.437515475843881729e-01
1.068999999999999950e+00 4.433638051185720963e-01
1.070000000000000062e+00 4.429663435155865026e-01
1.070999999999999952e+00 4.425538871643510674e-01
1.072000000000000064e+00 4.421212470126648642e-01
1.072999999999999954e+00 4.416634778605036393e-01
1.074000000000000066e+00 4.411760387276754680e-01
1.074999999999999956e+00 4.406549566500236881e-01
1.076000000000000068e+00 4.400969946040714786e-01
1.076999999999999957e+00 4.394997720502646921e-01
1.078000000000000069e+00 4.388618507326656482e-01
1.078999999999999959e+00 4.381827923510867029e-01
1.080000000000000071e+00 4.374631548019801697e-01
1.080999999999999961e+00 4.367044679440473809e-01
1.082000000000000073e+00 4.359091644756548645e-01
1.082999999999999963e+00 4.350805160168218499e-01
1.084000000000000075e+00 4.342225446241848030e-01
1.084999999999999964e+00 4.333399334749404863e-01
1.086000000000000076e+00 4.324379352961124634e-01
1.086999999999999966e+00 4.315222438158409224e-01
1.088000000000000078e+00 4.305988490999813623e-01
1.088999999999999968e+00 4.296738569181156042e-01
1.090000000000000080e+00 4.287532723238749455e-01
1.090999999999999970e+00 4.278427363552260720e-01
1.092000000000000082e+00 4.269472681809082237e-01
1.092999999999999972e+00 4.260709776174470553e-01
1.094000000000000083e+00 4.252168071889371181e-01
1.094999999999999973e+00 4.243863042218394277e-01
1.096000000000000085e+00 4.235794667932075153e-01
1.096999999999999975e+00 4.227946658888067089e-01
1.098000000000000087e+00 4.220286741728146440e-01
1.098999999999999977e+00 4.212767969127250711e-01
1.100000000000000089e+00 4.205331455258832785e-01
1.100999999999999979e+00 4.197909920994750688e-01
1.102000000000000091e+00 4.190432460627938616e-01
1.102999999999999980e+00 4.182829809999293325e-01
1.104000000000000092e+00 4.175040076728250282e-01
1.104999999999999982e+00 4.167014109104058006e-01
1.106000000000000094e+00 4.158720346420434200e-01
1.106999999999999984e+00 4.150148343826379760e-01
1.108000000000000096e+00 4.141310829049144604e-01
1.108999999999999986e+00 4.132243779258303329e-01
1.110000000000000098e+00 4.123004647115695032e-01
1.110999999999999988e+00 4.113668769400632419e-01
1.112000000000000099e+00 4.104324636515685465e-01
1.112999999999999989e+00 4.095067974835902014e-01
1.114000000000000101e+00 4.085995641075251816e-01
1.114999999999999991e+00 4.077199814556323187e-01
1.116000000000000103e+00 4.068762988429233118e-01
1.116999999999999993e+00 4.060754071278850352e-01
1.118000000000000105e+00 4.053225882397017976e-01
1.118999999999999995e+00 4.046214058521316881e-01
1.120000000000000107e+00 4.039737175692108551e-01
1.120999999999999996e+00 4.033798012680842038e-01
1.122000000000000108e+00 4.028385331731380026e-01
1.122999999999999998e+00 4.023476141025746911e-01
1.124000000000000110e+00 4.019037831766901769e-01
1.125000000000000000e+00 4.015030344215947400e-01
1.126000000000000112e+00 4.011408082975672085e-01
1.127000000000000002e+00 4.008121685311025750e-01
1.128000000000000114e+00 4.005119739392769551e-01
1.129000000000000004e+00 4.002350617443923286e-01
1.130000000000000115e+00 3.999764306959859295e-01
1.131000000000000005e+00 3.997314682463152802e-01
1.132000000000000117e+00 3.994961595164258084e-01
1.133000000000000007e+00 3.992672943759990045e-01
1.134000000000000119e+00 3.990426376342840475e-01
1.135000000000000009e+00 3.988210361658000025e-01
1.136000000000000121e+00 3.986024606746408350e-01
1.137000000000000011e+00 3.983879300494264086e-01
1.138000000000000123e+00 3.981793629421158665e-01
1.139000000000000012e+00 3.979793380260652214e-01
1.140000000000000124e+00 3.977907788528765032e-01
1.141000000000000014e+00 3.976166286382248338e-01
1.142000000000000126e+00 3.974594866893327860e-01
1.143000000000000016e+00 3.973212807608869634e-01
1.144000000000000128e+00 3.972029813716398405e-01
1.145000000000000018e+00 3.971043907237498671e-01
1.146000000000000130e+00 3.970240303220830547e-01
1.147000000000000020e+00 3.969591118813730057e-01
1.148000000000000131e+00 3.969056303198576496e-01
1.149000000000000021e+00 3.968585373376998793e-01
1.150000000000000133e+00 3.968120265176374173e-01
1.151000000000000023e+00 3.967598509973493393e-01
1.152000000000000135e+00 3.966957225219399641e-01
1.153000000000000025e+00 3.966136944686398103e-01
1.153999999999999915e+00 3.965085601339310983e-01
1.155000000000000027e+00 3.963761920750361045e-01
1.155999999999999917e+00 3.962138395607365249e-01
1.157000000000000028e+00 3.960203163165901263e-01
1.157999999999999918e+00 3.957960923745532100e-01
1.159000000000000030e+00 3.955432787394091432e-01
1.159999999999999920e+00 3.952654710751739575e-01
1.161000000000000032e+00 3.949674871609086813e-01
1.161999999999999922e+00 3.946550108444680793e-01
1.163000000000000034e+00 3.943341329489472580e-01
1.163999999999999924e+00 3.940108853263876165e-01
1.165000000000000036e+00 3.936907570017974534e-01
1.165999999999999925e+00 3.933782591032263243e-01
1.167000000000000037e+00 3.930765653104422719e-01
1.167999999999999927e+00 3.927872693043633068e-01
1.169000000000000039e+00 3.925102863759509231e-01
1.169999999999999929e+00 3.922438993536206953e-01
1.171000000000000041e+00 3.919849335834001414e-01
1.171999999999999931e+00 3.917290547354609909e-01
1.173000000000000043e+00 3.914711419602603382e-01
1.173999999999999932e+00 3.912057048082819288e-01
1.175000000000000044e+00 3.909272860094359370e-01
1.175999999999999934e+00 3.906308360484839759e-01
1.177000000000000046e+00 3.903120452053583378e-01
1.177999999999999936e+00 3.899675864722481622e-01
1.179000000000000048e+00 3.895952947570363589e-01
1.179999999999999938e+00 3.891942464389114287e-01
1.181000000000000050e+00 3.887647904200874360e-01
1.181999999999999940e+00 3.883084761788580530e-01
1.183000000000000052e+00 3.878279358495004270e-01
1.183999999999999941e+00 3.873267140654906293e-01
1.185000000000000053e+00 3.868090552823180150e-01
1.185999999999999943e+00 3.862796706361583121e-01
1.187000000000000055e+00 3.857434997358860640e-01
1.187999999999999945e+00 3.852055035048319032e-01
1.189000000000000057e+00 3.846704587539918618e-01
1.189999999999999947e+00 3.841427882978665220e-01
1.191000000000000059e+00 3.836264306642412358e-01
1.191999999999999948e+00 3.831247485005664366e-01
1.193000000000000060e+00 3.826404430374412691e-01
1.193999999999999950e+00 3.821755278170085868e-01
1.195000000000000062e+00 3.817313125788358574e-01
1.195999999999999952e+00 3.813084218728506891e-01
1.197000000000000064e+00 3.809068471840424408e-01
1.197999999999999954e+00 3.805260322869082334e-01
1.199000000000000066e+00 3.801649849618857213e-01
1.199999999999999956e+00 3.798224339407736960e-01
1.201000000000000068e+00 3.794969853461236386e-01
1.201999999999999957e+00 3.791872674464205617e-01
1.203000000000000069e+00 3.788920881947818731e-01
1.203999999999999959e+00 3.786105006763914593e-01
1.205000000000000071e+00 3.783418345166060237e-01
1.205999999999999961e+00 3.780856193913781360e-01
1.207000000000000073e+00 3.778414602228917230e-01
1.207999999999999963e+00 3.776088497136062538e-01
1.209000000000000075e+00 3.773869676880967639e-01
1.209999999999999964e+00 3.771744958192477237e-01
1.211000000000000076e+00 3.769695142955987732e-01
1.211999999999999966e+00 3.767694754279974356e-01
1.213000000000000078e+00 3.765712919220180477e-01
1.213999999999999968e+00 3.763715008625029279e-01
1.215000000000000080e+00 3.761665235078471281e-01
1.215999999999999970e+00 3.759529225225184956e-01
1.217000000000000082e+00 3.757276726981989556e-01
1.217999999999999972e+00 3.754883818823640529e-01
1.219000000000000083e+00 3.752334033240249944e-01
1.219999999999999973e+00 3.749618987812858850e-01
1.221000000000000085e+00 3.746737745242398332e-01
1.221999999999999975e+00 3.743695559373401149e-01
1.223000000000000087e+00 3.740502053452964271e-01
1.223999999999999977e+00 3.737169164502564533e-01
1.225000000000000089e+00 3.733708862952359597e-01
1.225999999999999979e+00 3.730131204543217782e-01
1.227000000000000091e+00 3.726443070872011987e-01
1.227999999999999980e+00 3.722646889616436638e-01
1.229000000000000092e+00 3.718740564523132508e-01
1.229999999999999982e+00 3.714717618339512528e-01
1.231000000000000094e+00 3.710567891468575241e-01
1.231999999999999984e+00 3.706278820655347639e-01
1.233000000000000096e+00 3.701836946321807043e-01
1.233999999999999986e+00 3.697229319996491737e-01
1.235000000000000098e+00 3.692445254770827523e-01
1.235999999999999988e+00 3.687477702333107343e-01
1.237000000000000099e+00 3.682324659471506445e-01
1.237999999999999989e+00 3.676990303448390840e-01
1.239000000000000101e+00 3.671485705757687734e-01
1.239999999999999991e+00 3.665829208460051891e-01
1.241000000000000103e+00 3.660046497151017708e-01
1.241999999999999993e+00 3.654169970190533911e-01
1.243000000000000105e+00 3.648237776181474379e-01
1.243999999999999995e+00 3.642292495405627939e-01
1.245000000000000107e+00 3.636379502682102194e-01
1.245999999999999996e+00 3.630545103354006486e-01
1.247000000000000108e+00 3.624834895269717361e-01
1.247999999999999998e+00 3.619292140359270382e-01
1.249000000000000110e+00 3.613956384326636462e-01
1.250000000000000000e+00 3.608862680329645856e-01
1.251000000000000112e+00 3.604040702737107416e-01
1.252000000000000002e+00 3.599514095986769968e-01
1.253000000000000114e+00 3.595299884738051288e-01
1.254000000000000004e+00 3.591407495971900565e-01
1.255000000000000115e+00 3.587837752258035695e-01
1.256000000000000005e+00 3.584581598604708041e-01
1.257000000000000117e+00 3.581618707582097660e-01
1.258000000000000007e+00 3.578916680238655168e-01
1.259000000000000119e+00 3.576430569305556473e-01
1.260000000000000009e+00 3.574103498694699566e-01
1.261000000000000121e+00 3.571868677072455034e-01
1.262000000000000011e+00 3.569652579411446980e-01
1.263000000000000123e+00 3.567379465751914225e-01
1.264000000000000012e+00 3.564976922570602946e-01
1.265000000000000124e+00 3.562381698937691077e-01
1.266000000000000014e+00 3.559545523086695695e-01
1.267000000000000126e+00 3.556439863921121436e-01
1.268000000000000016e+00 3.553059401764613878e-01
1.269000000000000128e+00 3.549423349388479698e-01
1.270000000000000018e+00 3.545574694982761010e-01
1.271000000000000130e+00 3.541577058348833740e-01
1.272000000000000020e+00 3.537509797639529774e-01
1.273000000000000131e+00 3.533461604602094464e-01
1.274000000000000021e+00 3.529523393164022416e-01
1.275000000000000133e+00 3.525781106065957737e-01
1.276000000000000023e+00 3.522309257308900987e-01
1.277000000000000135e+00 3.519165835416527832e-01
1.278000000000000025e+00 3.516389125509943869e-01
1.279000000000000137e+00 3.513996263517374929e-01
1.280000000000000027e+00 3.511983825023451966e-01
1.280999999999999917e+00 3.510330363923123698e-01
1.282000000000000028e+00 3.508999870153686751e-01
1.282999999999999918e+00 3.507946046654304428e-01
1.284000000000000030e+00 3.507116897454877202e-01
1.284999999999999920e+00 3.506458904495215467e-01
1.286000000000000032e+00 3.505920443552092425e-01
1.286999999999999922e+00 3.505454490057059447e-01
1.288000000000000034e+00 3.505019825028519720e-01
1.288999999999999924e+00 3.504581786549988420e-01
1.290000000000000036e+00 3.504112035643605627e-01
1.290999999999999925e+00 3.503587435371897096e-01
1.292000000000000037e+00 3.502988865500654136e-01
1.292999999999999927e+00 3.502299838546553135e-01
1.294000000000000039e+00 3.501504963095527501e-01
1.294999999999999929e+00 3.500588677423520645e-01
1.296000000000000041e+00 3.499534221876131057e-01
1.296999999999999931e+00 3.498323077246237589e-01
1.298000000000000043e+00 3.496934840918490273e-01
1.298999999999999932e+00 3.495347872872457962e-01
1.300000000000000044e+00 3.493540190125945522e-01
1.300999999999999934e+00 3.491491109576028151e-01
1.302000000000000046e+00 3.489183139182542859e-01
1.302999999999999936e+00 3.486604144567507779e-01
1.304000000000000048e+00 3.483749240695536153e-01
1.304999999999999938e+00 3.480622595212228276e-01
1.306000000000000050e+00 3.477238433996091005e-01
1.306999999999999940e+00 3.473621545336812444e-01
1.308000000000000052e+00 3.469806555924220826e-01
1.308999999999999941e+00 3.465836597121744744e-01
1.310000000000000053e+00 3.461761043960449591e-01
1.310999999999999943e+00 3.457632789519028416e-01
1.312000000000000055e+00 3.453505040332288667e-01
1.312999999999999945e+00 3.449428244218892825e-01
1.314000000000000057e+00 3.445446972717366996e-01
1.314999999999999947e+00 3.441597551161378887e-01
1.316000000000000059e+00 3.437906618162318573e-01
1.316999999999999948e+00 3.434390128519956287e-01
1.318000000000000060e+00 3.431053583034417986e-01
1.318999999999999950e+00 3.427892996229484623e-01
1.320000000000000062e+00 3.424896414745731699e-01
1.320999999999999952e+00 3.422046047963726023e-01
1.322000000000000064e+00 3.419320421090124573e-01
1.322999999999999954e+00 3.416696712947272507e-01
1.324000000000000066e+00 3.414152864184136216e-01
1.324999999999999956e+00 3.411669226857741988e-01
1.326000000000000068e+00 3.409230047354700477e-01
1.326999999999999957e+00 3.406824041524918467e-01
1.328000000000000069e+00 3.404444509951082276e-01
1.328999999999999959e+00 3.402088880287213457e-01
1.330000000000000071e+00 3.399757738933800733e-01
1.330999999999999961e+00 3.397453551713428554e-01
1.332000000000000073e+00 3.395178641558059263e-01
1.332999999999999963e+00 3.392933744293912812e-01
1.334000000000000075e+00 3.390716039868190146e-01
1.334999999999999964e+00 3.388518039541176807e-01
1.336000000000000076e+00 3.386326550061407592e-01
1.336999999999999966e+00 3.384122489699478709e-01
1.338000000000000078e+00 3.381881509294359933e-01
1.338999999999999968e+00 3.379575029105525430e-01
1.340000000000000080e+00 3.377172048424874617e-01
1.340999999999999970e+00 3.374641433715718231e-01
1.342000000000000082e+00 3.371954162325142557e-01
1.342999999999999972e+00 3.369085717945162761e-01
1.344000000000000083e+00 3.366018023867154985e-01
1.344999999999999973e+00 3.362741029120651648e-01
1.346000000000000085e+00 3.359253385904327760e-01
1.346999999999999975e+00 3.355562929416101570e-01
1.348000000000000087e+00 3.351686127297029971e-01
1.348999999999999977e+00 3.347647287593512599e-01
1.350000000000000089e+00 3.343477409824731628e-01
1.350999999999999979e+00 3.339212686800310803e-01
1.352000000000000091e+00 3.334893076538035794e-01
1.352999999999999980e+00 3.330560834429958095e-01
1.354000000000000092e+00 3.326259061479664991e-01
1.354999999999999982e+00 3.322030145973597359e-01
1.356000000000000094e+00 3.317914497200167290e-01
1.356999999999999984e+00 3.313948910267371373e-01
1.358000000000000096e+00 3.310165224913638182e-01
1.358999999999999986e+00 3.306588821323345195e-01
1.360000000000000098e+00 3.303237269286859457e-01
1.360999999999999988e+00 3.300119312992330634e-01
1.362000000000000099e+00 3.297234256110383455e-01
1.362999999999999989e+00 3.294571954904609301e-01
1.364000000000000101e+00 3.292113297512941905e-01
1.364999999999999991e+00 3.289831360636705782e-01
1.366000000000000103e+00 3.287693156726603227e-01
1.366999999999999993e+00 3.285661734474661921e-01
1.368000000000000105e+00 3.283698520796446974e-01
1.368999999999999995e+00 3.281766099397186998e-01
1.370000000000000107e+00 3.279830616616218331e-01
1.370999999999999996e+00 3.277864371956664691e-01
1.372000000000000108e+00 3.275847761485528586e-01
1.372999999999999998e+00 3.273770681028845830e-01
1.374000000000000110e+00 3.271633017537926014e-01
1.375000000000000000e+00 3.269444186925279938e-01
1.376000000000000112e+00 3.267221556462581167e-01
1.377000000000000002e+00 3.264987806681955429e-01
1.378000000000000114e+00 3.262767494036049043e-01
1.379000000000000004e+00 3.260583260685923079e-01
1.380000000000000115e+00 3.258452075324101971e-01
1.381000000000000005e+00 3.256382151809715242e-01
1.382000000000000117e+00 3.254370938767775501e-01
1.383000000000000007e+00 3.252404411766199321e-01
1.384000000000000119e+00 3.250457802708576205e-01
1.385000000000000009e+00 3.248497698680828938e-01
1.386000000000000121e+00 3.246485079281475894e-01
1.387000000000000011e+00 3.244378993981568149e-01
1.388000000000000123e+00 3.242140005311792139e-01
1.389000000000000012e+00 3.239733508335768120e-01
1.390000000000000124e+00 3.237132040104680475e-01
1.391000000000000014e+00 3.234316563640630138e-01
1.392000000000000126e+00 3.231276965095372100e-01
1.393000000000000016e+00 3.228011006971742702e-01
1.394000000000000128e+00 3.224523075923040882e-01
1.395000000000000018e+00 3.220822020570396349e-01
1.396000000000000130e+00 3.216918764246576856e-01
1.397000000000000020e+00 3.212824266230857040e-01
1.398000000000000131e+00 3.208547541209893494e-01
1.399000000000000021e+00 3.204094390155221572e-01
1.400000000000000133e+00 3.199466943052823864e-01
1.401000000000000023e+00 3.194663849653806564e-01
1.402000000000000135e+00 3.189681326358443370e-01
1.403000000000000025e+00 3.184515002938168027e-01
1.404000000000000137e+00 3.179162081526002992e-01
1.405000000000000027e+00 3.173623521012637339e-01
1.406000000000000139e+00 3.167906266694491824e-01
1.407000000000000028e+00 3.162024524755725485e-01
1.407999999999999918e+00 3.156000501740309772e-01
1.409000000000000030e+00 3.149863928702718585e-01
1.409999999999999920e+00 3.143650688413701100e-01
1.411000000000000032e+00 3.137400503112547367e-01
1.411999999999999922e+00 3.131153955826341262e-01
1.413000000000000034e+00 3.124949838946919911e-01
1.413999999999999924e+00 3.118822091667735608e-01
1.415000000000000036e+00 3.112797613193742929e-01
1.415999999999999925e+00 3.106894711221935834e-01
1.417000000000000037e+00 3.101122483680333053e-01
1.417999999999999927e+00 3.095481151826501298e-01
1.419000000000000039e+00 3.089963014142940723e-01
1.419999999999999929e+00 3.084554294968194776e-01
1.421000000000000041e+00 3.079237351920594556e-01
1.421999999999999931e+00 3.073993192619536852e-01
1.423000000000000043e+00 3.068804071440535131e-01
1.423999999999999932e+00 3.063655867268052502e-01
1.425000000000000044e+00 3.058539901918276849e-01
1.425999999999999934e+00 3.053454120805488281e-01
1.427000000000000046e+00 3.048403662677873771e-01
1.427999999999999936e+00 3.043400425425456524e-01
1.429000000000000048e+00 3.038461950197686168e-01
1.429999999999999938e+00 3.033609941417539924e-01
1.431000000000000050e+00 3.028868225948061488e-01
1.431999999999999940e+00 3.024260581359984323e-01
1.433000000000000052e+00 3.019808779842330093e-01
1.433999999999999941e+00 3.015530637249060897e-01
1.435000000000000053e+00 3.011438623942100934e-01
1.435999999999999943e+00 3.007538378523540445e-01
1.437000000000000055e+00 3.003827904009325200e-01
1.437999999999999945e+00 3.000296902040199831e-01
1.439000000000000057e+00 2.996926675567281873e-01
1.439999999999999947e+00 2.993690365933799891e-01
1.441000000000000059e+00 2.990554009943321989e-01
1.441999999999999948e+00 2.987478027835154260e-01
1.443000000000000060e+00 2.984419232129214561e-01
1.443999999999999950e+00 2.981333423234314717e-01
1.445000000000000062e+00 2.978178267929857403e-01
1.445999999999999952e+00 2.974916219077009538e-01
1.447000000000000064e+00 2.971517108923752426e-01
1.447999999999999954e+00 2.967960280342224477e-01
1.449000000000000066e+00 2.964235862635539176e-01
1.449999999999999956e+00 2.960345337257421772e-01
1.451000000000000068e+00 2.956300909228954388e-01
1.451999999999999957e+00 2.952124171289075560e-01
1.453000000000000069e+00 2.947843998593825954e-01
1.453999999999999959e+00 2.943493770648347718e-01
1.455000000000000071e+00 2.939108705532816890e-01
1.455999999999999961e+00 2.934722735929283788e-01
1.457000000000000073e+00 2.930366051797972937e-01
1.457999999999999963e+00 2.926062889541690137e-01
1.459000000000000075e+00 2.921830283389067473e-01
1.459999999999999964e+00 2.917677409708547276e-01
1.461000000000000076e+00 2.913605894263318619e-01
1.461999999999999966e+00 2.909610968719005264e-01
1.463000000000000078e+00 2.905683239981731170e-01
1.463999999999999968e+00 2.901810911462365805e-01
1.465000000000000080e+00 2.897982276658531142e-01
1.465999999999999970e+00 2.894187849744641050e-01
1.467000000000000082e+00 2.890422361273988772e-01
1.467999999999999972e+00 2.886686001820576997e-01
1.469000000000000083e+00 2.882984892214509043e-01
1.469999999999999973e+00 2.879330798322514151e-01
1.471000000000000085e+00 2.875740291060129294e-01
1.471999999999999975e+00 2.872233301136788985e-01
1.473000000000000087e+00 2.868831592938193564e-01
1.473999999999999977e+00 2.865557247526781537e-01
1.475000000000000089e+00 2.862431631118836362e-01
1.475999999999999979e+00 2.859474760684026506e-01
1.477000000000000091e+00 2.856705318530546323e-01
1.477999999999999980e+00 2.854141105519936161e-01
1.479000000000000092e+00 2.851799553574264623e-01
1.479999999999999982e+00 2.849698368624305478e-01
1.481000000000000094e+00 2.847855719459072565e-01
1.481999999999999984e+00 2.846290048211909673e-01
1.483000000000000096e+00 2.845018939947729919e-01
1.483999999999999986e+00 2.844057404801109690e-01
1.485000000000000098e+00 2.843415840459916355e-01
1.485999999999999988e+00 2.843097526163292921e-01
1.487000000000000099e+00 2.843096546891004661e-01
1.487999999999999989e+00 2.843396094634315641e-01
1.489000000000000101e+00 2.843967802046879489e-01
1.489999999999999991e+00 2.844772198996713408e-01
1.491000000000000103e+00 2.845760427363258627e-01
1.491999999999999993e+00 2.846876921982860464e-01
1.493000000000000105e+00 2.848063114905421966e-01
1.493999999999999995e+00 2.849261401417987338e-01
1.495000000000000107e+00 2.850419107753165981e-01
1.495999999999999996e+00 2.851491896955308247e-01
1.497000000000000108e+00 2.852446120646013328e-01
1.497999999999999998e+00 2.853260106052766254e-01
1.499000000000000110e+00 2.853924248971125843e-01
1.500000000000000000e+00 2.854439814746108639e-01
1.501000000000000112e+00 2.854816973031518712e-01
1.502000000000000002e+00 2.855071990267586957e-01
1.503000000000000114e+00 2.855224540263862076e-01
1.504000000000000004e+00 2.855294655150658611e-01
1.505000000000000115e+00 2.855300369278823136e-01
1.506000000000000005e+00 2.855255489546006942e-01
1.507000000000000117e+00 2.855168121831098138e-01
1.508000000000000007e+00 2.855039465883567606e-01
1.509000000000000119e+00 2.854863286528471766e-01
1.510000000000000009e+00 2.854625677385397853e-01
1.511000000000000121e+00 2.854305545869239569e-01
1.512000000000000011e+00 2.853875316364318238e-01
1.513000000000000123e+00 2.853302267482747956e-01
1.514000000000000012e+00 2.852550184424053059e-01
1.515000000000000124e+00 2.851581471142276558e-01
1.516000000000000014e+00 2.850359381618325361e-01
1.517000000000000126e+00 2.848850328904456441e-01
1.518000000000000016e+00 2.847026372101589264e-01
1.519000000000000128e+00 2.844867425990103560e-01
1.520000000000000018e+00 2.842363164198275505e-01
1.521000000000000130e+00 2.839514323701991527e-01
1.522000000000000020e+00 2.836333448558142623e-01
1.523000000000000131e+00 2.832844729873070788e-01
1.524000000000000021e+00 2.829082914460593345e-01
1.525000000000000133e+00 2.825091651157002892e-01
1.526000000000000023e+00 2.820920727946638062e-01
1.527000000000000135e+00 2.816623275808115001e-01
1.528000000000000025e+00 2.812252484314410328e-01
1.529000000000000137e+00 2.807858583517496842e-01
1.530000000000000027e+00 2.803486136074803126e-01
1.531000000000000139e+00 2.799172150583241203e-01
1.532000000000000028e+00 2.794944701218763927e-01
1.533000000000000140e+00 2.790822530244643218e-01
1.534000000000000030e+00 2.786815117569735323e-01
1.535000000000000142e+00 2.782923591476103020e-01
1.536000000000000032e+00 2.779141523162455552e-01
1.536999999999999922e+00 2.775456586177971197e-01
1.538000000000000034e+00 2.771851688592911755e-01
1.538999999999999924e+00 2.768306369923420607e-01
1.540000000000000036e+00 2.764798118826868323e-01
1.540999999999999925e+00 2.761303364491876633e-01
1.542000000000000037e+00 2.757798494978257464e-01
1.542999999999999927e+00 2.754260878756059627e-01
1.544000000000000039e+00 2.750669691432698905e-01
1.544999999999999929e+00 2.747006570426561711e-01
1.546000000000000041e+00 2.743256300384026014e-01
1.546999999999999931e+00 2.739407125679393928e-01
1.548000000000000043e+00 2.735450882279182871e-01
1.548999999999999932e+00 2.731382777708494802e-01
1.550000000000000044e+00 2.727200917129404267e-01
1.550999999999999934e+00 2.722905851320330806e-01
1.552000000000000046e+00 2.718499730917460222e-01
1.552999999999999936e+00 2.713985803585171608e-01
1.554000000000000048e+00 2.709367786315479143e-01
1.554999999999999938e+00 2.704649752011701880e-01
1.556000000000000050e+00 2.699836025163886988e-01
1.556999999999999940e+00 2.694931576512665794e-01
1.558000000000000052e+00 2.689942629994755419e-01
1.558999999999999941e+00 2.684877123430106094e-01
1.560000000000000053e+00 2.679745654821980017e-01
1.560999999999999943e+00 2.674562226228563988e-01
1.562000000000000055e+00 2.669344804173399699e-01
1.562999999999999945e+00 2.664115562401444537e-01
1.564000000000000057e+00 2.658900678145237340e-01
1.564999999999999947e+00 2.653729630206128065e-01
1.566000000000000059e+00 2.648633799385121668e-01
1.566999999999999948e+00 2.643644740289156636e-01
1.568000000000000060e+00 2.638791982246343482e-01
1.568999999999999950e+00 2.634100818105257757e-01
1.570000000000000062e+00 2.629590220724234984e-01
1.570999999999999952e+00 2.625271273490181745e-01
1.572000000000000064e+00 2.621146354500518139e-01
1.572999999999999954e+00 2.617208937426599991e-01
1.574000000000000066e+00 2.613444521942993037e-01
1.574999999999999956e+00 2.609832135971269507e-01
1.576000000000000068e+00 2.606346400767320381e-01
1.576999999999999957e+00 2.602959916569370646e-01
1.578000000000000069e+00 2.599645585751606536e-01
1.578999999999999959e+00 2.596378809466542981e-01
1.580000000000000071e+00 2.593139363947235543e-01
1.580999999999999961e+00 2.589912953296152898e-01
1.582000000000000073e+00 2.586692190727240548e-01
1.582999999999999963e+00 2.583477109367268709e-01
1.584000000000000075e+00 2.580275252407437936e-01
1.584999999999999964e+00 2.577101425878574048e-01
1.586000000000000076e+00 2.573976729476677439e-01
1.586999999999999966e+00 2.570927294065364910e-01
1.588000000000000078e+00 2.567982489434529891e-01
1.588999999999999968e+00 2.565172853665537711e-01
1.590000000000000080e+00 2.562527792775219360e-01
1.590999999999999970e+00 2.560073255802903791e-01
1.592000000000000082e+00 2.557829349728497070e-01
1.592999999999999972e+00 2.555808432652019180e-01
1.594000000000000083e+00 2.554013619670248425e-01
1.594999999999999973e+00 2.552437830620907233e-01
1.596000000000000085e+00 2.551063722856475868e-01
1.596999999999999975e+00 2.549864560205409303e-01
1.598000000000000087e+00 2.548805845693770111e-01
1.598999999999999977e+00 2.547847505023991266e-01
1.600000000000000089e+00 2.546946641595188576e-01
1.600999999999999979e+00 2.546060514219984361e-01
1.602000000000000091e+00 2.545149320477056998e-01
1.602999999999999980e+00 2.544178454311769033e-01
1.604000000000000092e+00 2.543120235163834342e-01
1.604999999999999982e+00 2.541954764815052004e-01
1.606000000000000094e+00 2.540669899580905167e-01
1.606999999999999984e+00 2.539260506659659633e-01
1.608000000000000096e+00 2.537727031504896091e-01
1.608999999999999986e+00 2.536073680046347367e-01
1.610000000000000098e+00 2.534306457891722930e-01
1.610999999999999988e+00 2.532431431770099106e-01
1.612000000000000099e+00 2.530453497198549284e-01
1.612999999999999989e+00 2.528375612679847340e-01
1.614000000000000101e+00 2.526198820622058139e-01
1.614999999999999991e+00 2.523922867879269116e-01
1.616000000000000103e+00 2.521547244423755219e-01
1.616999999999999993e+00 2.519072455358846718e-01
1.618000000000000105e+00 2.516501302058505862e-01
1.618999999999999995e+00 2.513839889960459706e-01
1.620000000000000107e+00 2.511098109722539329e-01
1.620999999999999996e+00 2.508289599131611203e-01
1.622000000000000108e+00 2.505431529585969153e-01
1.622999999999999998e+00 2.502543829100770112e-01
1.624000000000000110e+00 2.499647995273460155e-01
1.625000000000000000e+00 2.496765960164072096e-01
1.626000000000000112e+00 2.493918686765235204e-01
1.627000000000000002e+00 2.491124471239171689e-01
1.628000000000000114e+00 2.488397510989668882e-01
1.629000000000000004e+00 2.485746420054774641e-01
1.630000000000000115e+00 2.483172947909425277e-01
1.631000000000000005e+00 2.480671039644670173e-01
1.632000000000000117e+00 2.478226384746850253e-01
1.633000000000000007e+00 2.475816834738684968e-01
1.634000000000000119e+00 2.473413508145089479e-01
1.635000000000000009e+00 2.470982894949572406e-01
1.636000000000000121e+00 2.468489604842318830e-01
1.637000000000000011e+00 2.465899700372164161e-01
1.638000000000000123e+00 2.463184137817218677e-01
1.639000000000000012e+00 2.460322323450586102e-01
1.640000000000000124e+00 2.457305089425152467e-01
1.641000000000000014e+00 2.454136658148411421e-01
1.642000000000000126e+00 2.450835914851641761e-01
1.643000000000000016e+00 2.447436312151146376e-01
1.644000000000000128e+00 2.443984508322565308e-01
1.645000000000000018e+00 2.440537912579871238e-01
1.646000000000000130e+00 2.437161324454542033e-01
1.647000000000000020e+00 2.433922871135742183e-01
1.648000000000000131e+00 2.430889396502748101e-01
1.649000000000000021e+00 2.428121886142997066e-01
1.650000000000000133e+00 2.425671148501876151e-01
1.651000000000000023e+00 2.423574175075131620e-01
1.652000000000000135e+00 2.421851621448571912e-01
1.653000000000000025e+00 2.420506326013739107e-01
1.654000000000000137e+00 2.419523392531063577e-01
1.655000000000000027e+00 2.418871699059108038e-01
1.656000000000000139e+00 2.418506403477732880e-01
1.657000000000000028e+00 2.418372772895799050e-01
1.658000000000000140e+00 2.418410244561972622e-01
1.659000000000000030e+00 2.418556638342805876e-01
1.660000000000000142e+00 2.418751936998327356e-01
1.661000000000000032e+00 2.418941258759002011e-01
1.662000000000000144e+00 2.419076985692043547e-01
1.663000000000000034e+00 2.419119722295489383e-01
1.664000000000000146e+00 2.419038667896252492e-01
1.665000000000000036e+00 2.418811109927820335e-01
1.665999999999999925e+00 2.418422030722063576e-01
1.667000000000000037e+00 2.417863060682556298e-01
1.667999999999999927e+00 2.417131973598648786e-01
1.669000000000000039e+00 2.416231946548138831e-01
1.669999999999999929e+00 2.415170922617729532e-01
1.671000000000000041e+00 2.413961088480732209e-01
1.671999999999999931e+00 2.412618126902602300e-01
1.673000000000000043e+00 2.411160398356355095e-01
1.673999999999999932e+00 2.409607870016851616e-01
1.675000000000000044e+00 2.407980970189430303e-01
1.675999999999999934e+00 2.406299393389356445e-01
1.677000000000000046e+00 2.404581047230012758e-01
1.677999999999999936e+00 2.402841290185130652e-01
1.679000000000000048e+00 2.401092620153934265e-01
1.679999999999999938e+00 2.399344637751980314e-01
1.681000000000000050e+00 2.397604344663296083e-01
1.681999999999999940e+00 2.395877052861088430e-01
1.683000000000000052e+00 2.394167048263360908e-01
1.683999999999999941e+00 2.392478469164539268e-01
1.685000000000000053e+00 2.390816173672602463e-01
1.685999999999999943e+00 2.389186371076184590e-01
1.687000000000000055e+00 2.387597172526159939e-01
1.687999999999999945e+00 2.386059001025095383e-01
1.689000000000000057e+00 2.384584883572106739e-01
1.689999999999999947e+00 2.383190487593743190e-01
1.691000000000000059e+00 2.381894083338704227e-01
1.691999999999999948e+00 2.380716346541763839e-01
1.693000000000000060e+00 2.379679469816130266e-01
1.693999999999999950e+00 2.378806298732559499e-01
1.695000000000000062e+00 2.378118616445415445e-01
1.695999999999999952e+00 2.377635434560793348e-01
1.697000000000000064e+00 2.377371018818167092e-01
1.697999999999999954e+00 2.377332823531140282e-01
1.699000000000000066e+00 2.377520002611267225e-01
1.699999999999999956e+00 2.377922494619527927e-01
1.701000000000000068e+00 2.378520674113743516e-01
1.701999999999999957e+00 2.379285779666995282e-01
1.703000000000000069e+00 2.380181099860163019e-01
1.703999999999999959e+00 2.381163631464213171e-01
1.705000000000000071e+00 2.382186111187278299e-01
1.705999999999999961e+00 2.383199180653123861e-01
1.707000000000000073e+00 2.384153557720687933e-01
1.707999999999999963e+00 2.385002035922972607e-01
1.709000000000000075e+00 2.385701142319016643e-01
1.709999999999999964e+00 2.386212302954296705e-01
1.711000000000000076e+00 2.386502967682544996e-01
1.711999999999999966e+00 2.386547065082222085e-01
1.713000000000000078e+00 2.386325372189005978e-01
1.713999999999999968e+00 2.385825483098865385e-01
1.715000000000000080e+00 2.385041743039855999e-01
1.715999999999999970e+00 2.383975001558023554e-01
1.717000000000000082e+00 2.382632463547700863e-01
1.717999999999999972e+00 2.381027563605813135e-01
1.719000000000000083e+00 2.379179839583265843e-01
1.719999999999999973e+00 2.377114877481470712e-01
1.721000000000000085e+00 2.374864338859679069e-01
1.721999999999999975e+00 2.372465697971456733e-01
1.723000000000000087e+00 2.369961681074367055e-01
1.723999999999999977e+00 2.367399485577698359e-01
1.725000000000000089e+00 2.364829517640096856e-01
1.725999999999999979e+00 2.362303600458948716e-01
1.727000000000000091e+00 2.359872663688433181e-01
1.727999999999999980e+00 2.357584424622551356e-01
1.729000000000000092e+00 2.355480700583779952e-01
1.729999999999999982e+00 2.353594751720225753e-01
1.731000000000000094e+00 2.351949218320819046e-01
1.731999999999999984e+00 2.350554475924886977e-01
1.733000000000000096e+00 2.349407536736319579e-01
1.733999999999999986e+00 2.348491718674075857e-01
1.735000000000000098e+00 2.347777053341144615e-01
1.735999999999999988e+00 2.347221333358599227e-01
1.737000000000000099e+00 2.346771645702944442e-01
1.737999999999999989e+00 2.346366422655485062e-01
1.739000000000000101e+00 2.345937987639309663e-01
1.739999999999999991e+00 2.345415262365271869e-01
1.741000000000000103e+00 2.344727063732864047e-01
1.741999999999999993e+00 2.343805508628883649e-01
1.743000000000000105e+00 2.342589439968932596e-01
1.743999999999999995e+00 2.341028148960825062e-01
1.745000000000000107e+00 2.339084669371262193e-01
1.745999999999999996e+00 2.336738662981355241e-01
1.747000000000000108e+00 2.333988321281830758e-01
1.747999999999999998e+00 2.330851308415374523e-01
1.749000000000000110e+00 2.327364222864868881e-01
1.750000000000000000e+00 2.323580685881006525e-01
1.751000000000000112e+00 2.319567980377549576e-01
1.752000000000000002e+00 2.315402482091102887e-01
1.753000000000000114e+00 2.311164127505365984e-01
1.754000000000000004e+00 2.306930868372600862e-01
1.755000000000000115e+00 2.302773143698182978e-01
1.756000000000000005e+00 2.298749251361039414e-01
1.757000000000000117e+00 2.294901902367633695e-01
1.758000000000000007e+00 2.291256424192206764e-01
1.759000000000000119e+00 2.287820482953427936e-01
1.760000000000000009e+00 2.284585557954707247e-01
1.761000000000000121e+00 2.281529638269939875e-01
1.762000000000000011e+00 2.278620681976397666e-01
1.763000000000000123e+00 2.275820585207716518e-01
1.764000000000000012e+00 2.273089206848859511e-01
1.765000000000000124e+00 2.270387853980927184e-01
1.766000000000000014e+00 2.267681906679437365e-01
1.767000000000000126e+00 2.264942840324788986e-01
1.768000000000000016e+00 2.262149499506518335e-01
1.769000000000000128e+00 2.259288540359854491e-01
1.770000000000000018e+00 2.256354584805360664e-01
1.771000000000000130e+00 2.253349853325331276e-01
1.772000000000000020e+00 2.250283673722198174e-01
1.773000000000000131e+00 2.247172009315937247e-01
1.774000000000000021e+00 2.244036649371293213e-01
1.775000000000000133e+00 2.240904297634246645e-01
1.776000000000000023e+00 2.237805123333473922e-01
1.777000000000000135e+00 2.234771242165130845e-01
1.778000000000000025e+00 2.231834654078445335e-01
1.779000000000000137e+00 2.229024936654606104e-01
1.780000000000000027e+00 2.226366945014016385e-01
1.781000000000000139e+00 2.223878412756662148e-01
1.782000000000000028e+00 2.221568234918156470e-01
1.783000000000000140e+00 2.219435175931381843e-01
1.784000000000000030e+00 2.217467502808078417e-01
1.785000000000000142e+00 2.215643603532319594e-01
1.786000000000000032e+00 2.213933506126551376e-01
1.787000000000000144e+00 2.212301364229284084e-01
1.788000000000000034e+00 2.210708173230186424e-01
1.789000000000000146e+00 2.209115051819715847e-01
1.790000000000000036e+00 2.207486156971049662e-01
1.791000000000000147e+00 2.205791149534216677e-01
1.792000000000000037e+00 2.204007226816394327e-01
1.792999999999999927e+00 2.202119994494365629e-01
1.794000000000000039e+00 2.200123487717897119e-01
1.794999999999999929e+00 2.198019536783647754e-01
1.796000000000000041e+00 2.195816379604974833e-01
1.796999999999999931e+00 2.193526648833660775e-01
1.798000000000000043e+00 2.191165437398380766e-01
1.798999999999999932e+00 2.188748437846784189e-01
1.800000000000000044e+00 2.186290194047424418e-01
1.800999999999999934e+00 2.183803097825058326e-01
1.802000000000000046e+00 2.181296614101872200e-01
1.802999999999999936e+00 2.178777375528755944e-01
1.804000000000000048e+00 2.176249389457015349e-01
1.804999999999999938e+00 2.173714591637182780e-01
1.806000000000000050e+00 2.171173415744140911e-01
1.806999999999999940e+00 2.168625269380700105e-01
1.808000000000000052e+00 2.166068661226895620e-01
1.808999999999999941e+00 2.163501121609646416e-01
1.810000000000000053e+00 2.160918686714007886e-01
1.810999999999999943e+00 2.158315360552970630e-01
1.812000000000000055e+00 2.155682434081583332e-01
1.812999999999999945e+00 2.153008146220550534e-01
1.814000000000000057e+00 2.150277605247706281e-01
1.814999999999999947e+00 2.147473381954229654e-01
1.816000000000000059e+00 2.144576858760737503e-01
1.816999999999999948e+00 2.141570180561205294e-01
1.818000000000000060e+00 2.138438539823857565e-01
1.818999999999999950e+00 2.135172873765593116e-01
1.820000000000000062e+00 2.131772127183748089e-01
1.820999999999999952e+00 2.128244990102816092e-01
1.822000000000000064e+00 2.124610812875523114e-01
1.822999999999999954e+00 2.120899292963925598e-01
1.824000000000000066e+00 2.117149133811973005e-01
1.824999999999999956e+00 2.113405383246925451e-01
1.826000000000000068e+00 2.109716304268861031e-01
1.826999999999999957e+00 2.106129821885194819e-01
1.828000000000000069e+00 2.102689852431201822e-01
1.828999999999999959e+00 2.099433081829135683e-01
1.830000000000000071e+00 2.096386421991519311e-01
1.830999999999999961e+00 2.093565358655226361e-01
1.832000000000000073e+00 2.090973333304118054e-01
1.832999999999999963e+00 2.088602017808573463e-01
1.834000000000000075e+00 2.086432448693459063e-01
1.834999999999999964e+00 2.084437049240223383e-01
1.836000000000000076e+00 2.082582190758666962e-01
1.836999999999999966e+00 2.080831226963629210e-01
1.838000000000000078e+00 2.079147766359830951e-01
1.838999999999999968e+00 2.077498999746669184e-01
1.840000000000000080e+00 2.075858720746685537e-01
1.840999999999999970e+00 2.074209701116343507e-01
1.842000000000000082e+00 2.072545070061065364e-01
1.842999999999999972e+00 2.070868816799146805e-01
1.844000000000000083e+00 2.069194725123763567e-01
1.844999999999999973e+00 2.067544263145263961e-01
1.846000000000000085e+00 2.065943520298178515e-01
1.846999999999999975e+00 2.064419581847344587e-01
1.848000000000000087e+00 2.062996770785430201e-01
1.848999999999999977e+00 2.061693352545651281e-01
1.850000000000000089e+00 2.060519026700515233e-01
1.850999999999999979e+00 2.059473385595766426e-01
1.852000000000000091e+00 2.058545689013588087e-01
1.852999999999999980e+00 2.057715730558327960e-01
1.854000000000000092e+00 2.056955623617587325e-01
1.854999999999999982e+00 2.056232346801054045e-01
1.856000000000000094e+00 2.055510727037612728e-01
1.856999999999999984e+00 2.054756466411768179e-01
1.858000000000000096e+00 2.053938968444033453e-01
1.858999999999999986e+00 2.053033740999600787e-01
1.860000000000000098e+00 2.052024164669503659e-01
1.860999999999999988e+00 2.050902407290419727e-01
1.862000000000000099e+00 2.049669499486651003e-01
1.862999999999999989e+00 2.048334848466958624e-01
1.864000000000000101e+00 2.046914778583851235e-01
1.864999999999999991e+00 2.045430523414470403e-01
1.866000000000000103e+00 2.043906061123973994e-01
1.866999999999999993e+00 2.042365698928796380e-01
1.868000000000000105e+00 2.040831872759310828e-01
1.868999999999999995e+00 2.039323288493265218e-01
1.870000000000000107e+00 2.037853775823123270e-01
1.870999999999999996e+00 2.036431842895076172e-01
1.872000000000000108e+00 2.035060833651861356e-01
1.872999999999999998e+00 2.033739428896091661e-01
1.874000000000000110e+00 2.032462843050889256e-01
1.875000000000000000e+00 2.031224019414460125e-01
1.876000000000000112e+00 2.030014734934180165e-01
1.877000000000000002e+00 2.028826710439213810e-01
1.878000000000000114e+00 2.027652533903825938e-01
1.879000000000000004e+00 2.026486261827777080e-01
1.880000000000000115e+00 2.025323940186424809e-01
1.881000000000000005e+00 2.024164023609623386e-01
1.882000000000000117e+00 2.023007437578773771e-01
1.883000000000000007e+00 2.021857513828255737e-01
1.884000000000000119e+00 2.020719704823873697e-01
1.885000000000000009e+00 2.019601093907651690e-01
1.886000000000000121e+00 2.018509306739020293e-01
1.887000000000000011e+00 2.017451471667297547e-01
1.888000000000000123e+00 2.016432793742396756e-01
1.889000000000000012e+00 2.015455438621442108e-01
1.890000000000000124e+00 2.014517486848949324e-01
1.891000000000000014e+00 2.013612468677549450e-01
1.892000000000000126e+00 2.012729745694695205e-01
1.893000000000000016e+00 2.011855408236985221e-01
1.894000000000000128e+00 2.010973912702264665e-01
1.895000000000000018e+00 2.010070198549951948e-01
1.896000000000000130e+00 2.009132055646527526e-01
1.897000000000000020e+00 2.008152174493388620e-01
1.898000000000000131e+00 2.007129832130351288e-01
1.899000000000000021e+00 2.006071835671675851e-01
1.900000000000000133e+00 2.004992600589093343e-01
1.901000000000000023e+00 2.003913167193629441e-01
1.902000000000000135e+00 2.002859383990836517e-01
1.903000000000000025e+00 2.001859517935254684e-01
1.904000000000000137e+00 2.000941523730635774e-01
1.905000000000000027e+00 2.000130228395665122e-01
1.906000000000000139e+00 1.999445032526732668e-01
1.907000000000000028e+00 1.998898370719462692e-01
1.908000000000000140e+00 1.998494618561879599e-01
1.909000000000000030e+00 1.998230261955167841e-01
1.910000000000000142e+00 1.998094724378688680e-01
1.911000000000000032e+00 1.998071866698424848e-01
1.912000000000000144e+00 1.998141830262291641e-01
1.913000000000000034e+00 1.998283022523367480e-01
1.914000000000000146e+00 1.998473752549970450e-01
1.915000000000000036e+00 1.998693577572166202e-01
1.916000000000000147e+00 1.998924065662852356e-01
1.917000000000000037e+00 1.999149017110256887e-01
1.918000000000000149e+00 1.999354312008016221e-01
1.919000000000000039e+00 1.999527462668931332e-01
1.919999999999999929e+00 1.999657095293385090e-01
1.921000000000000041e+00 1.999732715711843023e-01
1.921999999999999931e+00 1.999744746014538999e-01
1.923000000000000043e+00 1.999685080013297034e-01
1.923999999999999932e+00 1.999547910202101320e-01
1.925000000000000044e+00 1.999330592070131252e-01
1.925999999999999934e+00 1.999034546027202985e-01
1.927000000000000046e+00 1.998665733680969891e-01
1.927999999999999936e+00 1.998234729515706298e-01
1.929000000000000048e+00 1.997756365554840541e-01
1.929999999999999938e+00 1.997248584769359681e-01
1.931000000000000050e+00 1.996731108165047397e-01
1.931999999999999940e+00 1.996223920048720291e-01
1.933000000000000052e+00 1.995745693611319926e-01
1.933999999999999941e+00 1.995312416962369551e-01
1.935000000000000053e+00 1.994936374564953707e-01
1.935999999999999943e+00 1.994625517107441737e-01
1.937000000000000055e+00 1.994383326896484177e-01
1.937999999999999945e+00 1.994209097544585307e-01
1.939000000000000057e+00 1.994098523369195186e-01
1.939999999999999947e+00 1.994044479234785838e-01
1.941000000000000059e+00 1.994037777068035644e-01
1.941999999999999948e+00 1.994067910910915786e-01
1.943000000000000060e+00 1.994123583659934695e-01
1.943999999999999950e+00 1.994192924969945269e-01
1.945000000000000062e+00 1.994263407787383868e-01
1.945999999999999952e+00 1.994321556457637201e-01
1.947000000000000064e+00 1.994352648018754004e-01
1.947999999999999954e+00 1.994340769886432663e-01
1.949000000000000066e+00 1.994269008961415679e-01
1.949999999999999956e+00 1.994120295288892286e-01
1.951000000000000068e+00 1.993878693653352296e-01
1.951999999999999957e+00 1.993531169033572747e-01
1.953000000000000069e+00 1.993069637520077375e-01
1.953999999999999959e+00 1.992493037982162041e-01
1.955000000000000071e+00 1.991809097885663127e-01
1.955999999999999961e+00 1.991035375025076715e-01
1.957000000000000073e+00 1.990199452986383122e-01
1.957999999999999963e+00 1.989338109662934506e-01
1.959000000000000075e+00 1.988495279064010357e-01
1.959999999999999964e+00 1.987719098405332230e-01
1.961000000000000076e+00 1.987058263820299653e-01
1.961999999999999966e+00 1.986558081444188828e-01
1.963000000000000078e+00 1.986256691976860667e-01
1.963999999999999968e+00 1.986181761943383584e-01
1.965000000000000080e+00 1.986348203970592086e-01
1.965999999999999970e+00 1.986756823850164555e-01
1.967000000000000082e+00 1.987394117331421906e-01
1.967999999999999972e+00 1.988233285218298507e-01
1.969000000000000083e+00 1.989236052644409170e-01
1.969999999999999973e+00 1.990355146579910472e-01
1.971000000000000085e+00 1.991537530577706105e-01
1.971999999999999975e+00 1.992727605397797974e-01
1.973000000000000087e+00 1.993870573362273857e-01
1.973999999999999977e+00 1.994915310396733754e-01
1.975000000000000089e+00 1.995816939053752237e-01
1.975999999999999979e+00 1.996538847426341245e-01
1.977000000000000091e+00 1.997054153388524989e-01
1.977999999999999980e+00 1.997346191959105677e-01
1.979000000000000092e+00 1.997408872824328607e-01
1.979999999999999982e+00 1.997246145647995630e-01
1.981000000000000094e+00 1.996871015974371333e-01
1.981999999999999984e+00 1.996303951686465294e-01
1.983000000000000096e+00 1.995571080879981474e-01
1.983999999999999986e+00 1.994702080680685330e-01
1.985000000000000098e+00 1.993727881632025856e-01
1.985999999999999988e+00 1.992678290400443919e-01
1.987000000000000099e+00 1.991579821385600912e-01
1.987999999999999989e+00 1.990453983079808198e-01
1.989000000000000101e+00 1.989315598819019204e-01
1.989999999999999991e+00 1.988171965622898552e-01
1.991000000000000103e+00 1.987022345210966434e-01
1.991999999999999993e+00 1.985858090652769803e-01
1.993000000000000105e+00 1.984663375746707481e-01
1.993999999999999995e+00 1.983416538048715372e-01
1.995000000000000107e+00 1.982091692916056191e-01
1.995999999999999996e+00 1.980661057918053358e-01
1.997000000000000108e+00 1.979097426840665808e-01
1.997999999999999998e+00 1.977376636083727213e-01
1.999000000000000110e+00 1.975480208187994913e-01
2.000000000000000000e+00 1.973397346395175944e-01
2.000999999999999890e+00 1.971126684887848646e-01
2.002000000000000224e+00 1.968677071722170491e-01
2.003000000000000114e+00 1.966067824490745908e-01
2.004000000000000004e+00 1.963328082112188455e-01
2.004999999999999893e+00 1.960495189684003381e-01
2.006000000000000227e+00 1.957612641347923343e-01
2.007000000000000117e+00 1.954727557652405356e-01
2.008000000000000007e+00 1.951887666687594780e-01
2.008999999999999897e+00 1.949138353193489714e-01
2.010000000000000231e+00 1.946519732650544843e-01
2.011000000000000121e+00 1.944064165542980782e-01
2.012000000000000011e+00 1.941794086887120296e-01
2.012999999999999901e+00 1.939720481987149137e-01
2.014000000000000234e+00 1.937842122150138235e-01
2.015000000000000124e+00 1.936145482078734104e-01
2.016000000000000014e+00 1.934605254093554605e-01
2.016999999999999904e+00 1.933185803767179800e-01
2.018000000000000238e+00 1.931842793348749754e-01
2.019000000000000128e+00 1.930525592488116227e-01
2.020000000000000018e+00 1.929179801967842167e-01
2.020999999999999908e+00 1.927749999525284474e-01
2.022000000000000242e+00 1.926182552921261448e-01
2.023000000000000131e+00 1.924428270635188676e-01
2.024000000000000021e+00 1.922444891375997833e-01
2.024999999999999911e+00 1.920199280564506006e-01
2.026000000000000245e+00 1.917668943305343432e-01
2.027000000000000135e+00 1.914843224738877192e-01
2.028000000000000025e+00 1.911723777778940592e-01
2.028999999999999915e+00 1.908324251238800728e-01
2.030000000000000249e+00 1.904669157411622848e-01
2.031000000000000139e+00 1.900792161847171813e-01
2.032000000000000028e+00 1.896733422068211383e-01
2.032999999999999918e+00 1.892536551624128816e-01
2.034000000000000252e+00 1.888244993050236797e-01
2.035000000000000142e+00 1.883898501188882024e-01
2.036000000000000032e+00 1.879529759657430632e-01
2.036999999999999922e+00 1.875161571176457709e-01
2.038000000000000256e+00 1.870805031244401617e-01
2.039000000000000146e+00 1.866458854811925694e-01
2.040000000000000036e+00 1.862110098497480326e-01
2.040999999999999925e+00 1.857735969144657662e-01
2.042000000000000259e+00 1.853306791129428199e-01
2.043000000000000149e+00 1.848789831398396921e-01
2.044000000000000039e+00 1.844153537675447818e-01
2.044999999999999929e+00 1.839371616782153607e-01
2.046000000000000263e+00 1.834426661655715329e-01
2.047000000000000153e+00 1.829313390281431528e-01
2.048000000000000043e+00 1.824040519780396052e-01
2.048999999999999932e+00 1.818631707713938284e-01
2.049999999999999822e+00 1.813125095807189280e-01
2.051000000000000156e+00 1.807572014268659932e-01
2.052000000000000046e+00 1.802034414808015572e-01
2.052999999999999936e+00 1.796581488585475561e-01
2.053999999999999826e+00 1.791285634846145891e-01
2.055000000000000160e+00 1.786218056166089252e-01
2.056000000000000050e+00 1.781444203263590487e-01
2.056999999999999940e+00 1.777019637920222439e-01
2.057999999999999829e+00 1.772986208143188525e-01
2.059000000000000163e+00 1.769369251093461659e-01
2.060000000000000053e+00 1.766175678604449684e-01
2.060999999999999943e+00 1.763393417038411071e-01
2.061999999999999833e+00 1.760991830835071659e-01
2.063000000000000167e+00 1.758923398338041177e-01
2.064000000000000057e+00 1.757126089647855216e-01
2.064999999999999947e+00 1.755526700588317668e-01
2.065999999999999837e+00 1.754044609363972218e-01
2.067000000000000171e+00 1.752595920819207120e-01
2.068000000000000060e+00 1.751097906445188424e-01
2.068999999999999950e+00 1.749473572202254190e-01
2.069999999999999840e+00 1.747656031946524524e-01
2.071000000000000174e+00 1.745592527644207470e-01
2.072000000000000064e+00 1.743247832284384180e-01
2.072999999999999954e+00 1.740606732868743012e-01
2.073999999999999844e+00 1.737675281723641274e-01
2.075000000000000178e+00 1.734480568980959203e-01
2.076000000000000068e+00 1.731068717317438277e-01
2.076999999999999957e+00 1.727501669153045927e-01
2.077999999999999847e+00 1.723852494802935731e-01
2.079000000000000181e+00 1.720200035824932805e-01
2.080000000000000071e+00 1.716622892691372915e-01
2.080999999999999961e+00 1.713193924210057728e-01
2.081999999999999851e+00 1.709974919115963277e-01
2.083000000000000185e+00 1.707012532020151796e-01
2.084000000000000075e+00 1.704335119254020703e-01
2.084999999999999964e+00 1.701951235602846280e-01
2.085999999999999854e+00 1.699849360617868010e-01
2.087000000000000188e+00 1.697999232694163418e-01
2.088000000000000078e+00 1.696354424677943562e-01
2.088999999999999968e+00 1.694856006119380698e-01
2.089999999999999858e+00 1.693437478276411945e-01
2.091000000000000192e+00 1.692029832341448992e-01
2.092000000000000082e+00 1.690567276759176729e-01
2.092999999999999972e+00 1.688992419274963352e-01
2.093999999999999861e+00 1.687261116685231932e-01
2.095000000000000195e+00 1.685345866381322000e-01
2.096000000000000085e+00 1.683238009465511387e-01
2.096999999999999975e+00 1.680947986435585295e-01
2.097999999999999865e+00 1.678504272047652290e-01
2.099000000000000199e+00 1.675950144599406555e-01
2.100000000000000089e+00 1.673339697467778331e-01
2.100999999999999979e+00 1.670732493848181288e-01
2.101999999999999869e+00 1.668188255741032966e-01
2.103000000000000203e+00 1.665761532395561018e-01
2.104000000000000092e+00 1.663496945567701779e-01
2.104999999999999982e+00 1.661425462881166992e-01
2.105999999999999872e+00 1.659562083486798012e-01
2.107000000000000206e+00 1.657904832260859995e-01
2.108000000000000096e+00 1.656435320583480586e-01
2.108999999999999986e+00 1.655120286565804066e-01
2.109999999999999876e+00 1.653914534085416110e-01
2.111000000000000210e+00 1.652764441251863003e-01
2.112000000000000099e+00 1.651612149169381927e-01
2.112999999999999989e+00 1.650399834051506365e-01
2.113999999999999879e+00 1.649073993835618035e-01
2.115000000000000213e+00 1.647589297594941604e-01
2.116000000000000103e+00 1.645911934333079141e-01
2.116999999999999993e+00 1.644022056270958709e-01
2.117999999999999883e+00 1.641915228026597506e-01
2.119000000000000217e+00 1.639602663346464984e-01
2.120000000000000107e+00 1.637110508893118987e-01
2.120999999999999996e+00 1.634478071515605424e-01
2.121999999999999886e+00 1.631755260580026179e-01
2.123000000000000220e+00 1.628999241880312032e-01
2.124000000000000110e+00 1.626271191669309835e-01
2.125000000000000000e+00 1.623632714848786684e-01
2.125999999999999890e+00 1.621142632385885740e-01
2.127000000000000224e+00 1.618854304623690843e-01
2.128000000000000114e+00 1.616813405845175244e-01
2.129000000000000004e+00 1.615056340861028283e-01
2.129999999999999893e+00 1.613609297948292165e-01
2.131000000000000227e+00 1.612488005775465916e-01
2.132000000000000117e+00 1.611698045541995472e-01
2.133000000000000007e+00 1.611235580702362891e-01
2.133999999999999897e+00 1.611088590859709457e-01
2.135000000000000231e+00 1.611238275948694287e-01
2.136000000000000121e+00 1.611660582524060970e-01
2.137000000000000011e+00 1.612327756514311816e-01
2.137999999999999901e+00 1.613209656425083627e-01
2.139000000000000234e+00 1.614275154811798951e-01
2.140000000000000124e+00 1.615492879773056945e-01
2.141000000000000014e+00 1.616832153131939898e-01
2.141999999999999904e+00 1.618263423874898577e-01
2.143000000000000238e+00 1.619758568806553833e-01
2.144000000000000128e+00 1.621291037494985987e-01
2.145000000000000018e+00 1.622835916327533545e-01
2.145999999999999908e+00 1.624370091161824736e-01
2.147000000000000242e+00 1.625872238053722163e-01
2.148000000000000131e+00 1.627323031023606426e-01
2.149000000000000021e+00 1.628705464524149993e-01
2.149999999999999911e+00 1.630005266446206968e-01
2.151000000000000245e+00 1.631211310270790082e-01
2.152000000000000135e+00 1.632316196216004045e-01
2.153000000000000025e+00 1.633316699957109708e-01
2.153999999999999915e+00 1.634213988168890241e-01
2.155000000000000249e+00 1.635013912670907621e-01
2.156000000000000139e+00 1.635726883284576716e-01
2.157000000000000028e+00 1.636367581327537735e-01
2.157999999999999918e+00 1.636954563871958201e-01
2.159000000000000252e+00 1.637509497047599516e-01
2.160000000000000142e+00 1.638056021907276505e-01
2.161000000000000032e+00 1.638618539874581170e-01
2.161999999999999922e+00 1.639220807153217163e-01
2.163000000000000256e+00 1.639884149540258018e-01
2.164000000000000146e+00 1.640626261909327033e-01
2.165000000000000036e+00 1.641459756246139712e-01
2.165999999999999925e+00 1.642391302789150687e-01
2.167000000000000259e+00 1.643421286535226566e-01
2.168000000000000149e+00 1.644543656575150892e-01
2.169000000000000039e+00 1.645746493054518755e-01
2.169999999999999929e+00 1.647012916230725099e-01
2.171000000000000263e+00 1.648322375670116524e-01
2.172000000000000153e+00 1.649652045373495857e-01
2.173000000000000043e+00 1.650978539585736260e-01
2.173999999999999932e+00 1.652279661371914288e-01
2.175000000000000266e+00 1.653536133108157169e-01
2.176000000000000156e+00 1.654733083816802286e-01
2.177000000000000046e+00 1.655861188772430048e-01
2.177999999999999936e+00 1.656917223040493270e-01
2.178999999999999826e+00 1.657903972843361995e-01
2.180000000000000160e+00 1.658829466782728856e-01
2.181000000000000050e+00 1.659705244964561621e-01
2.181999999999999940e+00 1.660544013876178726e-01
2.182999999999999829e+00 1.661356969068649436e-01
2.184000000000000163e+00 1.662150738468039513e-01
2.185000000000000053e+00 1.662924555465266352e-01
2.185999999999999943e+00 1.663667878127714772e-01
2.186999999999999833e+00 1.664358788945340673e-01
2.188000000000000167e+00 1.664963496862006953e-01
2.189000000000000057e+00 1.665437151778287606e-01
2.189999999999999947e+00 1.665725750428250218e-01
2.190999999999999837e+00 1.665769208984468341e-01
2.192000000000000171e+00 1.665505145959121358e-01
2.193000000000000060e+00 1.664873183693588721e-01
2.193999999999999950e+00 1.663819050469074745e-01
2.194999999999999840e+00 1.662298504937749777e-01
2.196000000000000174e+00 1.660280431691335268e-01
2.197000000000000064e+00 1.657748906041553172e-01
2.197999999999999954e+00 1.654704419277178151e-01
2.198999999999999844e+00 1.651164021943429261e-01
2.200000000000000178e+00 1.647160586366257229e-01
2.201000000000000068e+00 1.642741348825982883e-01
2.201999999999999957e+00 1.637965946028659414e-01
2.202999999999999847e+00 1.632903999547777874e-01
2.204000000000000181e+00 1.627632611264516471e-01
2.205000000000000071e+00 1.622233398063711307e-01
2.205999999999999961e+00 1.616789515818695955e-01
2.206999999999999851e+00 1.611382721790562134e-01
2.208000000000000185e+00 1.606090241261165785e-01
2.209000000000000075e+00 1.600982068151478033e-01
2.209999999999999964e+00 1.596118501931515776e-01
2.210999999999999854e+00 1.591548386611074672e-01
2.212000000000000188e+00 1.587307889464696919e-01
2.213000000000000078e+00 1.583420163343438880e-01
2.213999999999999968e+00 1.579895838384832163e-01
2.214999999999999858e+00 1.576734336533204828e-01
2.216000000000000192e+00 1.573925635826924352e-01
2.217000000000000082e+00 1.571452740633565159e-01
2.217999999999999972e+00 1.569294073326673034e-01
2.218999999999999861e+00 1.567425956552890298e-01
2.220000000000000195e+00 1.565824977919766658e-01
2.221000000000000085e+00 1.564469865583315022e-01
2.221999999999999975e+00 1.563343014885209548e-01
2.222999999999999865e+00 1.562431362723942507e-01
2.224000000000000199e+00 1.561726647887751729e-01
2.225000000000000089e+00 1.561225171515065180e-01
2.225999999999999979e+00 1.560926574334418060e-01
2.226999999999999869e+00 1.560832217353942675e-01
2.228000000000000203e+00 1.560942982570811821e-01
2.229000000000000092e+00 1.561256754947436820e-01
2.229999999999999982e+00 1.561765975643819027e-01
2.230999999999999872e+00 1.562455505356463159e-01
2.232000000000000206e+00 1.563301351030606523e-01
2.233000000000000096e+00 1.564270315264208455e-01
2.233999999999999986e+00 1.565320900094492318e-01
2.234999999999999876e+00 1.566405366845167180e-01
2.236000000000000210e+00 1.567472741548209814e-01
2.237000000000000099e+00 1.568472520530007908e-01
2.237999999999999989e+00 1.569358496158570759e-01
2.238999999999999879e+00 1.570092307336194426e-01
2.240000000000000213e+00 1.570646386915952042e-01
2.241000000000000103e+00 1.571005904132443676e-01
2.241999999999999993e+00 1.571169556890332220e-01
2.242999999999999883e+00 1.571149344168990825e-01
2.244000000000000217e+00 1.570969175728616218e-01
2.245000000000000107e+00 1.570662796651377258e-01
2.245999999999999996e+00 1.570271086111455217e-01
2.246999999999999886e+00 1.569839131723549941e-01
2.248000000000000220e+00 1.569412779089668086e-01
2.249000000000000110e+00 1.569035595064162958e-01
2.250000000000000000e+00 1.568745684735564916e-01
2.250999999999999890e+00 1.568573083918286259e-01
2.252000000000000224e+00 1.568537525006909183e-01
2.253000000000000114e+00 1.568647185224128493e-01
2.254000000000000004e+00 1.568898037758206521e-01
2.254999999999999893e+00 1.569274486377865707e-01
2.256000000000000227e+00 1.569750874827081644e-01
2.257000000000000117e+00 1.570293930368457935e-01
2.258000000000000007e+00 1.570866024770446734e-01
2.258999999999999897e+00 1.571428811145126891e-01
2.260000000000000231e+00 1.571947064376674474e-01
2.261000000000000121e+00 1.572391904493001813e-01
2.262000000000000011e+00 1.572743579546226622e-01
2.262999999999999901e+00 1.572992886559361481e-01
2.264000000000000234e+00 1.573141513377538936e-01
2.265000000000000124e+00 1.573201105272626910e-01
2.266000000000000014e+00 1.573191072042980920e-01
2.266999999999999904e+00 1.573135549643338571e-01
2.268000000000000238e+00 1.573059875016870890e-01
2.269000000000000128e+00 1.572987212528554335e-01
2.270000000000000018e+00 1.572935460263335250e-01
2.270999999999999908e+00 1.572915137432809585e-01
2.272000000000000242e+00 1.572928264974023937e-01
2.273000000000000131e+00 1.572968471852850547e-01
2.274000000000000021e+00 1.573021966239474545e-01
2.274999999999999911e+00 1.573069710333595272e-01
2.276000000000000245e+00 1.573089817853705052e-01
2.277000000000000135e+00 1.573060301794227400e-01
2.278000000000000025e+00 1.572961388606196054e-01
2.278999999999999915e+00 1.572777418242744252e-01
2.280000000000000249e+00 1.572497731117118991e-01
2.281000000000000139e+00 1.572116797699052160e-01
2.282000000000000028e+00 1.571633414041328780e-01
2.282999999999999918e+00 1.571048977072601605e-01
2.284000000000000252e+00 1.570365838216162824e-01
2.285000000000000142e+00 1.569585140171008975e-01
2.286000000000000032e+00 1.568705420392899064e-01
2.286999999999999922e+00 1.567721392190976060e-01
2.288000000000000256e+00 1.566623821566955344e-01
2.289000000000000146e+00 1.565399983134936057e-01
2.290000000000000036e+00 1.564034844619816012e-01
2.290999999999999925e+00 1.562512925187741486e-01
2.292000000000000259e+00 1.560820475596265688e-01
2.293000000000000149e+00 1.558947544002450281e-01
2.294000000000000039e+00 1.556889692890613408e-01
2.294999999999999929e+00 1.554649414949502151e-01
2.296000000000000263e+00 1.552236505551443935e-01
2.297000000000000153e+00 1.549667885197150430e-01
2.298000000000000043e+00 1.546966611462970709e-01
2.298999999999999932e+00 1.544160166408016233e-01
2.300000000000000266e+00 1.541278800206404009e-01
2.301000000000000156e+00 1.538353199749646905e-01
2.302000000000000046e+00 1.535412634006864674e-01
2.302999999999999936e+00 1.532483119103988378e-01
2.304000000000000270e+00 1.529586065971714481e-01
2.305000000000000160e+00 1.526737084257309418e-01
2.306000000000000050e+00 1.523945076488150696e-01
2.306999999999999940e+00 1.521211861600595960e-01
2.307999999999999829e+00 1.518531906887645166e-01
2.309000000000000163e+00 1.515892305127037043e-01
2.310000000000000053e+00 1.513273224279639839e-01
2.310999999999999943e+00 1.510648370485877801e-01
2.311999999999999833e+00 1.507986020197255028e-01
2.313000000000000167e+00 1.505250174672184138e-01
2.314000000000000057e+00 1.502402030764320717e-01
2.314999999999999947e+00 1.499401553945037269e-01
2.315999999999999837e+00 1.496209264058514787e-01
2.317000000000000171e+00 1.492788067122126083e-01
2.318000000000000060e+00 1.489104823464886262e-01
2.318999999999999950e+00 1.485131868180180059e-01
2.319999999999999840e+00 1.480848139731343327e-01
2.321000000000000174e+00 1.476240205057220423e-01
2.322000000000000064e+00 1.471303147053932281e-01
2.322999999999999954e+00 1.466041273738502848e-01
2.323999999999999844e+00 1.460468556738321877e-01
2.325000000000000178e+00 1.454609307073005398e-01
2.326000000000000068e+00 1.448498486061417234e-01
2.326999999999999957e+00 1.442181470028973123e-01
2.327999999999999847e+00 1.435713711348951815e-01
2.329000000000000181e+00 1.429159546626493360e-01
2.330000000000000071e+00 1.422590253195275822e-01
2.330999999999999961e+00 1.416081358576543603e-01
2.331999999999999851e+00 1.409709345347674170e-01
2.333000000000000185e+00 1.403547866670049604e-01
2.334000000000000075e+00 1.397663985291509592e-01
2.334999999999999964e+00 1.392114719582125681e-01
2.335999999999999854e+00 1.386944128974103019e-01
2.337000000000000188e+00 1.382181690259625673e-01
2.338000000000000078e+00 1.377841339759558748e-01
2.338999999999999968e+00 1.373922082694666591e-01
2.339999999999999858e+00 1.370409322219453274e-01
2.341000000000000192e+00 1.367276928608439079e-01
2.342000000000000082e+00 1.364490065766096050e-01
2.342999999999999972e+00 1.362008145155826633e-01
2.343999999999999861e+00 1.359787820802492442e-01
2.345000000000000195e+00 1.357785904941274380e-01
2.346000000000000085e+00 1.355962031870762974e-01
2.346999999999999975e+00 1.354280918612754125e-01
2.347999999999999865e+00 1.352714093895766856e-01
2.349000000000000199e+00 1.351241003339029301e-01
2.350000000000000089e+00 1.349849515729110716e-01
2.350999999999999979e+00 1.348535597272679243e-01
2.351999999999999869e+00 1.347302123042430910e-01
2.353000000000000203e+00 1.346157190797723502e-01
2.354000000000000092e+00 1.345111848047349790e-01
2.354999999999999982e+00 1.344177956701264609e-01
2.355999999999999872e+00 1.343365904554068013e-01
2.357000000000000206e+00 1.342682982465161212e-01
2.358000000000000096e+00 1.342132427228480418e-01
2.358999999999999986e+00 1.341713082719543093e-01
2.359999999999999876e+00 1.341420153547434879e-01
2.361000000000000210e+00 1.341245998691264207e-01
2.362000000000000099e+00 1.341181667895262608e-01
2.362999999999999989e+00 1.341218107474391741e-01
2.363999999999999879e+00 1.341347395048734237e-01
2.365000000000000213e+00 1.341563317428882962e-01
2.366000000000000103e+00 1.341861949930594489e-01
2.366999999999999993e+00 1.342241490839928830e-01
2.367999999999999883e+00 1.342701922360469147e-01
2.369000000000000217e+00 1.343244497244355795e-01
2.370000000000000107e+00 1.343871408438827575e-01
2.370999999999999996e+00 1.344585279539146083e-01
2.371999999999999886e+00 1.345388875786435179e-01
2.373000000000000220e+00 1.346285146851263492e-01
2.374000000000000110e+00 1.347277129283727948e-01
2.375000000000000000e+00 1.348367962903975203e-01
2.375999999999999890e+00 1.349561024038043178e-01
2.377000000000000224e+00 1.350859597756090269e-01
2.378000000000000114e+00 1.352266741707187081e-01
2.379000000000000004e+00 1.353784786747598834e-01
2.379999999999999893e+00 1.355414906189545132e-01
2.381000000000000227e+00 1.357156427328773951e-01
2.382000000000000117e+00 1.359006352754731917e-01
2.383000000000000007e+00 1.360959080097975116e-01
2.383999999999999897e+00 1.363005893441542604e-01
2.385000000000000231e+00 1.365135067178258055e-01
2.386000000000000121e+00 1.367331965792965565e-01
2.387000000000000011e+00 1.369579079460483961e-01
2.387999999999999901e+00 1.371856370652692614e-01
2.389000000000000234e+00 1.374141402983992122e-01
2.390000000000000124e+00 1.376409381719146396e-01
2.391000000000000014e+00 1.378633235508190114e-01
2.391999999999999904e+00 1.380783540223633754e-01
2.393000000000000238e+00 1.382828580227966619e-01
2.394000000000000128e+00 1.384734620220018364e-01
2.395000000000000018e+00 1.386466643395721787e-01
2.395999999999999908e+00 1.387989266716792847e-01
2.397000000000000242e+00 1.389268452588097169e-01
2.398000000000000131e+00 1.390273389594030851e-01
2.399000000000000021e+00 1.390978994824473292e-01
2.399999999999999911e+00 1.391368395300537353e-01
2.401000000000000245e+00 1.391435380200380378e-01
2.402000000000000135e+00 1.391186543854427415e-01
2.403000000000000025e+00 1.390642406931930641e-01
2.403999999999999915e+00 1.389837509017410322e-01
2.405000000000000249e+00 1.388819069972108133e-01
2.406000000000000139e+00 1.387644177808927959e-01
2.407000000000000028e+00 1.386375576278007782e-01
2.407999999999999918e+00 1.385076731075954304e-01
2.409000000000000252e+00 1.383806201356906906e-01
2.410000000000000142e+00 1.382612377809415982e-01
2.411000000000000032e+00 1.381529065621980579e-01
2.411999999999999922e+00 1.380572617856603568e-01
2.413000000000000256e+00 1.379740711518731566e-01
2.414000000000000146e+00 1.379013307591076543e-01
2.415000000000000036e+00 1.378355204868918771e-01
2.415999999999999925e+00 1.377719998986345618e-01
2.417000000000000259e+00 1.377054962846332997e-01
2.418000000000000149e+00 1.376306253532080526e-01
2.419000000000000039e+00 1.375423407491735139e-01
2.419999999999999929e+00 1.374363501607447913e-01
2.421000000000000263e+00 1.373093888696130249e-01
2.422000000000000153e+00 1.371593748751544217e-01
2.423000000000000043e+00 1.369854461731636053e-01
2.423999999999999932e+00 1.367878689902687905e-01
2.425000000000000266e+00 1.365678720802308288e-01
2.426000000000000156e+00 1.363274446844491006e-01
2.427000000000000046e+00 1.360690658367417760e-01
2.427999999999999936e+00 1.357954873013865194e-01
2.429000000000000270e+00 1.355095453063112632e-01
2.430000000000000160e+00 1.352140036297724279e-01
2.431000000000000050e+00 1.349114678478249840e-01
2.431999999999999940e+00 1.346043443565205500e-01
2.432999999999999829e+00 1.342948547698833983e-01
2.434000000000000163e+00 1.339850610976995871e-01
2.435000000000000053e+00 1.336769359211977815e-01
2.435999999999999943e+00 1.333724059942345830e-01
2.436999999999999833e+00 1.330734212668345795e-01
2.438000000000000167e+00 1.327819952869629117e-01
2.439000000000000057e+00 1.325002339091409520e-01
2.439999999999999947e+00 1.322303447453381797e-01
2.440999999999999837e+00 1.319745931857754795e-01
2.442000000000000171e+00 1.317352424856602089e-01
2.443000000000000060e+00 1.315144259926927239e-01
2.443999999999999950e+00 1.313139963975273328e-01
2.444999999999999840e+00 1.311353261234598500e-01
2.446000000000000174e+00 1.309791073590869659e-01
2.447000000000000064e+00 1.308451435182949596e-01
2.447999999999999954e+00 1.307322030812690383e-01
2.448999999999999844e+00 1.306379106094167075e-01
2.450000000000000178e+00 1.305587663082083960e-01
2.451000000000000068e+00 1.304902483545098413e-01
2.451999999999999957e+00 1.304270208186723568e-01
2.452999999999999847e+00 1.303632438905712176e-01
2.454000000000000181e+00 1.302929192158068794e-01
2.455000000000000071e+00 1.302102879809858282e-01
2.455999999999999961e+00 1.301101876800970225e-01
2.456999999999999851e+00 1.299883843979817988e-01
2.458000000000000185e+00 1.298418010964089153e-01
2.459000000000000075e+00 1.296686695501633457e-01
2.459999999999999964e+00 1.294685950862924373e-01
2.460999999999999854e+00 1.292425213963412922e-01
2.462000000000000188e+00 1.289926312998932734e-01
2.463000000000000078e+00 1.287221779018725698e-01
2.463999999999999968e+00 1.284352965378307565e-01
2.464999999999999858e+00 1.281367965167368173e-01
2.466000000000000192e+00 1.278319514367039222e-01
2.467000000000000082e+00 1.275263038764327950e-01
2.467999999999999972e+00 1.272254494359658095e-01
2.468999999999999861e+00 1.269348259735179341e-01
2.470000000000000195e+00 1.266594932779752103e-01
2.471000000000000085e+00 1.264038938360073361e-01
2.471999999999999975e+00 1.261716369732537868e-01
2.472999999999999865e+00 1.259652869413782350e-01
2.474000000000000199e+00 1.257862193547691632e-01
2.475000000000000089e+00 1.256345326104179039e-01
2.475999999999999979e+00 1.255090386047028050e-01
2.476999999999999869e+00 1.254073514620842045e-01
2.478000000000000203e+00 1.253260752320481952e-01
2.479000000000000092e+00 1.252610518878584656e-01
2.479999999999999982e+00 1.252076461982814248e-01
2.480999999999999872e+00 1.251610899948995270e-01
2.482000000000000206e+00 1.251168134005944121e-01
2.483000000000000096e+00 1.250707466325157169e-01
2.483999999999999986e+00 1.250195887121758331e-01
2.484999999999999876e+00 1.249610012766074058e-01
2.486000000000000210e+00 1.248937222004672665e-01
2.487000000000000099e+00 1.248176188805053127e-01
2.487999999999999989e+00 1.247336632639959586e-01
2.488999999999999879e+00 1.246438177944187570e-01
2.490000000000000213e+00 1.245508943271828317e-01
2.491000000000000103e+00 1.244583512880597376e-01
2.491999999999999993e+00 1.243700682469818936e-01
2.492999999999999883e+00 1.242901257178391783e-01
2.494000000000000217e+00 1.242225697788369027e-01
2.495000000000000107e+00 1.241712117603670923e-01
2.495999999999999996e+00 1.241394560256993823e-01
2.496999999999999886e+00 1.241301419107540827e-01
2.498000000000000220e+00 1.241454404263060002e-01
2.499000000000000110e+00 1.241867716033809022e-01
2.500000000000000000e+00 1.242547513020781091e-01
2.500999999999999890e+00 1.243491840206979865e-01
2.502000000000000224e+00 1.244690773259500283e-01
2.503000000000000114e+00 1.246127103644460721e-01
2.504000000000000004e+00 1.247777039951513539e-01
2.504999999999999893e+00 1.249611514777584781e-01
2.506000000000000227e+00 1.251597275802782683e-01
2.507000000000000117e+00 1.253698629722721503e-01
2.508000000000000007e+00 1.255879138637022163e-01
2.508999999999999897e+00 1.258103374173994704e-01
2.510000000000000231e+00 1.260338735089270579e-01
2.511000000000000121e+00 1.262557093585323087e-01
2.512000000000000011e+00 1.264736152658230417e-01
2.512999999999999901e+00 1.266860524065578641e-01
2.514000000000000234e+00 1.268922145071100238e-01
2.515000000000000124e+00 1.270920048243643630e-01
2.516000000000000014e+00 1.272859635616226393e-01
2.516999999999999904e+00 1.274751465041364384e-01
2.518000000000000238e+00 1.276609622883691786e-01
2.519000000000000128e+00 1.278450077858298006e-01
2.520000000000000018e+00 1.280289190244761066e-01
2.520999999999999908e+00 1.282142338214143917e-01
2.522000000000000242e+00 1.284023130734753826e-01
2.523000000000000131e+00 1.285942785799233656e-01
2.524000000000000021e+00 1.287910099109902673e-01
2.524999999999999911e+00 1.289931395735628983e-01
2.526000000000000245e+00 1.292010615039182186e-01
2.527000000000000135e+00 1.294149366230738230e-01
2.528000000000000025e+00 1.296346766090831493e-01
2.528999999999999915e+00 1.298599246156750264e-01
2.530000000000000249e+00 1.300900176867004210e-01
2.531000000000000139e+00 1.303239365748388168e-01
2.532000000000000028e+00 1.305602778008678744e-01
2.532999999999999918e+00 1.307972460338932275e-01
2.534000000000000252e+00 1.310326666199846113e-01
2.535000000000000142e+00 1.312640242620695674e-01
2.536000000000000032e+00 1.314885420227787649e-01
2.536999999999999922e+00 1.317033048401634598e-01
2.538000000000000256e+00 1.319053556875793842e-01
2.539000000000000146e+00 1.320918383423574927e-01
2.540000000000000036e+00 1.322601154118347444e-01
2.540999999999999925e+00 1.324078703570656101e-01
2.542000000000000259e+00 1.325331937716895392e-01
2.543000000000000149e+00 1.326346477414132863e-01
2.544000000000000039e+00 1.327113162721469397e-01
2.544999999999999929e+00 1.327628140018451697e-01
2.546000000000000263e+00 1.327893121935933840e-01
2.547000000000000153e+00 1.327915130946948352e-01
2.548000000000000043e+00 1.327706209215960276e-01
2.548999999999999932e+00 1.327282812834816306e-01
2.550000000000000266e+00 1.326664923441960575e-01
2.551000000000000156e+00 1.325874835459728840e-01
2.552000000000000046e+00 1.324935883882825127e-01
2.552999999999999936e+00 1.323870933568792319e-01
2.554000000000000270e+00 1.322700913144401191e-01
2.555000000000000160e+00 1.321443496589159161e-01
2.556000000000000050e+00 1.320112004011117224e-01
2.556999999999999940e+00 1.318714635220834541e-01
2.558000000000000274e+00 1.317253976663237958e-01
2.559000000000000163e+00 1.315727004856956095e-01
2.560000000000000053e+00 1.314125653546312500e-01
2.560999999999999943e+00 1.312437556280059980e-01
2.561999999999999833e+00 1.310647296768850945e-01
2.563000000000000167e+00 1.308738156605896152e-01
2.564000000000000057e+00 1.306694233061926336e-01
2.564999999999999947e+00 1.304502740716897424e-01
2.565999999999999837e+00 1.302156555804471760e-01
2.567000000000000171e+00 1.299656529055263632e-01
2.568000000000000060e+00 1.297013464577805864e-01
2.568999999999999950e+00 1.294249311213879483e-01
2.569999999999999840e+00 1.291397505527194511e-01
2.571000000000000174e+00 1.288502138729746282e-01
2.572000000000000064e+00 1.285616146164169360e-01
2.572999999999999954e+00 1.282798427290076648e-01
2.573999999999999844e+00 1.280110115576450214e-01
2.575000000000000178e+00 1.277610495609312891e-01
2.576000000000000068e+00 1.275352732051530102e-01
2.576999999999999957e+00 1.273379910568534501e-01
2.577999999999999847e+00 1.271721547239033911e-01
2.579000000000000181e+00 1.270391303331978583e-01
2.580000000000000071e+00 1.269385204272012735e-01
2.580999999999999961e+00 1.268681164925503646e-01
2.581999999999999851e+00 1.268239585164632199e-01
2.583000000000000185e+00 1.268004999220695983e-01
2.584000000000000075e+00 1.267908741935253325e-01
2.584999999999999964e+00 1.267872433133553911e-01
2.585999999999999854e+00 1.267811963581058632e-01
2.587000000000000188e+00 1.267642070170744151e-01
2.588000000000000078e+00 1.267281098059687416e-01
2.588999999999999968e+00 1.266655458643212717e-01
2.589999999999999858e+00 1.265703642924373984e-01
2.591000000000000192e+00 1.264379498367292631e-01
2.592000000000000082e+00 1.262654375277095786e-01
2.592999999999999972e+00 1.260518046664851344e-01
2.593999999999999861e+00 1.257978053159372611e-01
2.595000000000000195e+00 1.255057743681394222e-01
2.596000000000000085e+00 1.251793098422579742e-01
2.596999999999999975e+00 1.248228655946235222e-01
2.597999999999999865e+00 1.244412938527960366e-01
2.599000000000000199e+00 1.240394002145617514e-01
2.600000000000000089e+00 1.236215315178540719e-01
2.600999999999999979e+00 1.231912766128839820e-01
2.601999999999999869e+00 1.227512846345448494e-01
2.603000000000000203e+00 1.223031903431044676e-01
2.604000000000000092e+00 1.218476874434650387e-01
2.604999999999999982e+00 1.213846864580413187e-01
2.605999999999999872e+00 1.209135879974446437e-01
2.607000000000000206e+00 1.204335664921491328e-01
2.608000000000000096e+00 1.199438958594634813e-01
2.608999999999999986e+00 1.194442497392572966e-01
2.609999999999999876e+00 1.189349768636251692e-01
2.611000000000000210e+00 1.184173308947018832e-01
2.612000000000000099e+00 1.178936193707226521e-01
2.612999999999999989e+00 1.173672672461714972e-01
2.613999999999999879e+00 1.168428100038943762e-01
2.615000000000000213e+00 1.163257967688786920e-01
2.616000000000000103e+00 1.158225939593562070e-01
2.616999999999999993e+00 1.153401022869543491e-01
2.617999999999999883e+00 1.148853865166857835e-01
2.619000000000000217e+00 1.144652606954114360e-01
2.620000000000000107e+00 1.140858097474781313e-01
2.620999999999999996e+00 1.137519390230238986e-01
2.621999999999999886e+00 1.134669518612104466e-01
2.623000000000000220e+00 1.132322382139696604e-01
2.624000000000000110e+00 1.130470876278309306e-01
2.625000000000000000e+00 1.129086612866870842e-01
2.625999999999999890e+00 1.128121689658942578e-01
2.627000000000000224e+00 1.127511831979406409e-01
2.628000000000000114e+00 1.127181120555570681e-01
2.629000000000000004e+00 1.127047787774358573e-01
2.629999999999999893e+00 1.127030490740326546e-01
2.631000000000000227e+00 1.127054688889497641e-01
2.632000000000000117e+00 1.127058508733033843e-01
2.633000000000000007e+00 1.126997683131022859e-01
2.633999999999999897e+00 1.126849057394336828e-01
2.635000000000000231e+00 1.126612689435290554e-01
2.636000000000000121e+00 1.126311953115804732e-01
2.637000000000000011e+00 1.125991708063956293e-01
2.637999999999999901e+00 1.125714632423141237e-01
2.639000000000000234e+00 1.125555889933003845e-01
2.640000000000000124e+00 1.125596682842298080e-01
2.641000000000000014e+00 1.125917076730992006e-01
2.641999999999999904e+00 1.126588809430567190e-01
2.643000000000000238e+00 1.127669056651767476e-01
2.644000000000000128e+00 1.129195449347520086e-01
2.645000000000000018e+00 1.131183175965570636e-01
2.645999999999999908e+00 1.133623972060045226e-01
2.647000000000000242e+00 1.136487587728728377e-01
2.648000000000000131e+00 1.139725080256292628e-01
2.649000000000000021e+00 1.143273654660859062e-01
2.649999999999999911e+00 1.147062159354237387e-01
2.651000000000000245e+00 1.151016982456918580e-01
2.652000000000000135e+00 1.155067577795436257e-01
2.653000000000000025e+00 1.159151251159979690e-01
2.653999999999999915e+00 1.163216809903775406e-01
2.655000000000000249e+00 1.167226928116294332e-01
2.656000000000000139e+00 1.171159236523855035e-01
2.657000000000000028e+00 1.175006192195806182e-01
2.657999999999999918e+00 1.178773732960048115e-01
2.659000000000000252e+00 1.182478852228342758e-01
2.660000000000000142e+00 1.186146279473044574e-01
2.661000000000000032e+00 1.189804425289835710e-01
2.661999999999999922e+00 1.193481079473253104e-01
2.663000000000000256e+00 1.197198892883405141e-01
2.664000000000000146e+00 1.200971102614913910e-01
2.665000000000000036e+00 1.204798092991435088e-01
2.665999999999999925e+00 1.208664838341838993e-01
2.667000000000000259e+00 1.212539726544679120e-01
2.668000000000000149e+00 1.216375005663013625e-01
2.669000000000000039e+00 1.220108891294833658e-01
2.669999999999999929e+00 1.223668905861555745e-01
2.671000000000000263e+00 1.226976609800121548e-01
2.672000000000000153e+00 1.229953137072139907e-01
2.673000000000000043e+00 1.232524930700968913e-01
2.673999999999999932e+00 1.234629200709736196e-01
2.675000000000000266e+00 1.236218756509398220e-01
2.676000000000000156e+00 1.237265718226702588e-01
2.677000000000000046e+00 1.237763785907060737e-01
2.677999999999999936e+00 1.237728801480549173e-01
2.679000000000000270e+00 1.237197892338821603e-01
2.680000000000000160e+00 1.236226912166522307e-01
2.681000000000000050e+00 1.234886483593622408e-01
2.681999999999999940e+00 1.233257139570427263e-01
2.683000000000000274e+00 1.231423739331385381e-01
2.684000000000000163e+00 1.229469898267707278e-01
2.685000000000000053e+00 1.227472532155314544e-01
2.685999999999999943e+00 1.225497198258163056e-01
2.687000000000000277e+00 1.223594604305533046e-01
2.688000000000000167e+00 1.221798188268913010e-01
2.689000000000000057e+00 1.220123453610735959e-01
2.689999999999999947e+00 1.218568539498828124e-01
2.690999999999999837e+00 1.217115978521205594e-01
2.692000000000000171e+00 1.215735577391334338e-01
2.693000000000000060e+00 1.214387763217702060e-01
2.693999999999999950e+00 1.213027617837693362e-01
2.694999999999999840e+00 1.211608613878265850e-01
2.696000000000000174e+00 1.210086379534951462e-01
2.697000000000000064e+00 1.208421851076085796e-01
2.697999999999999954e+00 1.206584106758494535e-01
2.698999999999999844e+00 1.204552356268205060e-01
2.700000000000000178e+00 1.202317235576236543e-01
2.701000000000000068e+00 1.199881236518109684e-01
2.701999999999999957e+00 1.197258373267928028e-01
2.702999999999999847e+00 1.194472884547595620e-01
2.704000000000000181e+00 1.191557228514733280e-01
2.705000000000000071e+00 1.188549368057797706e-01
2.705999999999999961e+00 1.185489572165948358e-01
2.706999999999999851e+00 1.182417308096834485e-01
2.708000000000000185e+00 1.179367962576347573e-01
2.709000000000000075e+00 1.176370340961570282e-01
2.709999999999999964e+00 1.173444770802048731e-01
2.710999999999999854e+00 1.170602207513694315e-01
2.712000000000000188e+00 1.167844373387778301e-01
2.713000000000000078e+00 1.165164767484896113e-01
2.713999999999999968e+00 1.162550648231958084e-01
2.714999999999999858e+00 1.159985457030041217e-01
2.716000000000000192e+00 1.157451569839967054e-01
2.717000000000000082e+00 1.154932911198580242e-01
2.717999999999999972e+00 1.152417201111528289e-01
2.718999999999999861e+00 1.149897364366491981e-01
2.720000000000000195e+00 1.147372389697202955e-01
2.721000000000000085e+00 1.144846924995924081e-01
2.721999999999999975e+00 1.142330295643061849e-01
2.722999999999999865e+00 1.139834824286375115e-01
2.724000000000000199e+00 1.137373566978563399e-01
2.725000000000000089e+00 1.134958214042282865e-01
2.725999999999999979e+00 1.132596948962099753e-01
2.726999999999999869e+00 1.130293047761343345e-01
2.728000000000000203e+00 1.128044318646574673e-01
2.729000000000000092e+00 1.125843306771711350e-01
2.729999999999999982e+00 1.123678556681005497e-01
2.730999999999999872e+00 1.121536436059839270e-01
2.732000000000000206e+00 1.119403801900864803e-01
2.733000000000000096e+00 1.117270531222930297e-01
2.733999999999999986e+00 1.115132249506985973e-01
2.734999999999999876e+00 1.112992175190812283e-01
2.736000000000000210e+00 1.110862481405796576e-01
2.737000000000000099e+00 1.108764485990691717e-01
2.737999999999999989e+00 1.106727804555546202e-01
2.738999999999999879e+00 1.104788352533806750e-01
2.740000000000000213e+00 1.102985718701141177e-01
2.741000000000000103e+00 1.101359642712947257e-01
2.741999999999999993e+00 1.099946406055143794e-01
2.742999999999999883e+00 1.098775126276703151e-01
2.744000000000000217e+00 1.097864687052145793e-01
2.745000000000000107e+00 1.097221314239494178e-01
2.745999999999999996e+00 1.096837233680075796e-01
2.746999999999999886e+00 1.096690710936279178e-01
2.748000000000000220e+00 1.096747102010931646e-01
2.749000000000000110e+00 1.096961159201697428e-01
2.750000000000000000e+00 1.097280254781697606e-01
2.750999999999999890e+00 1.097648354039612029e-01
2.752000000000000224e+00 1.098010333406147787e-01
2.753000000000000114e+00 1.098316348277090515e-01
2.754000000000000004e+00 1.098525684686011000e-01
2.754999999999999893e+00 1.098610157522608571e-01
2.756000000000000227e+00 1.098556460570729171e-01
2.757000000000000117e+00 1.098367513644071813e-01
2.758000000000000007e+00 1.098062317232316315e-01
2.758999999999999897e+00 1.097674687223932910e-01
2.760000000000000231e+00 1.097250665152558480e-01
2.761000000000000121e+00 1.096844732466602662e-01
2.762000000000000011e+00 1.096515224620846773e-01
2.762999999999999901e+00 1.096319556616779656e-01
2.764000000000000234e+00 1.096309235748417626e-01
2.765000000000000124e+00 1.096525636985330454e-01
2.766000000000000014e+00 1.096996809924484229e-01
2.766999999999999904e+00 1.097735267738411541e-01
2.768000000000000238e+00 1.098737699926157080e-01
2.769000000000000128e+00 1.099986065211749076e-01
2.770000000000000018e+00 1.101449746173719380e-01
2.770999999999999908e+00 1.103089043418609971e-01
2.772000000000000242e+00 1.104858683746424430e-01
2.773000000000000131e+00 1.106711403427432100e-01
2.774000000000000021e+00 1.108601046585115102e-01
2.774999999999999911e+00 1.110484796580553379e-01
2.776000000000000245e+00 1.112324707212501151e-01
2.777000000000000135e+00 1.114088230842375793e-01
2.778000000000000025e+00 1.115747830845083000e-01
2.778999999999999915e+00 1.117280372101500940e-01
2.780000000000000249e+00 1.118666367085368318e-01
2.781000000000000139e+00 1.119889278504889729e-01
2.782000000000000028e+00 1.120935071841897557e-01
2.782999999999999918e+00 1.121792198381166700e-01
2.784000000000000252e+00 1.122451956157044517e-01
2.785000000000000142e+00 1.122909203782541387e-01
2.786000000000000032e+00 1.123163214130675491e-01
2.786999999999999922e+00 1.123218637446915941e-01
2.788000000000000256e+00 1.123086074535789985e-01
2.789000000000000146e+00 1.122782676834338106e-01
2.790000000000000036e+00 1.122332017960595285e-01
2.790999999999999925e+00 1.121763624066147713e-01
2.792000000000000259e+00 1.121111971117636913e-01
2.793000000000000149e+00 1.120414864023776824e-01
2.794000000000000039e+00 1.119711447928081471e-01
2.794999999999999929e+00 1.119039924047435797e-01
2.796000000000000263e+00 1.118435144585955276e-01
2.797000000000000153e+00 1.117926181356315024e-01
2.798000000000000043e+00 1.117534631735373207e-01
2.798999999999999932e+00 1.117273358420402679e-01
2.800000000000000266e+00 1.117145998050048661e-01
2.801000000000000156e+00 1.117147299773775665e-01
2.802000000000000046e+00 1.117264335853993124e-01
2.802999999999999936e+00 1.117478157989360010e-01
2.804000000000000270e+00 1.117765910702646914e-01
2.805000000000000160e+00 1.118102937899848326e-01
2.806000000000000050e+00 1.118464899107987492e-01
2.806999999999999940e+00 1.118829291766674228e-01
2.808000000000000274e+00 1.119176848844201100e-01
2.809000000000000163e+00 1.119492407058045591e-01
2.810000000000000053e+00 1.119765208493814362e-01
2.810999999999999943e+00 1.119989025627588231e-01
2.812000000000000277e+00 1.120162119019989244e-01
2.813000000000000167e+00 1.120286656524127622e-01
2.814000000000000057e+00 1.120368260099830343e-01
2.814999999999999947e+00 1.120415174515276835e-01
2.815999999999999837e+00 1.120437403646901420e-01
2.817000000000000171e+00 1.120445408255601877e-01
2.818000000000000060e+00 1.120448887034835306e-01
2.818999999999999950e+00 1.120455430766929411e-01
2.819999999999999840e+00 1.120469366701734720e-01
2.821000000000000174e+00 1.120490566317521586e-01
2.822000000000000064e+00 1.120513920265633762e-01
2.822999999999999954e+00 1.120529063078139070e-01
2.823999999999999844e+00 1.120520874746898377e-01
2.825000000000000178e+00 1.120470207432238546e-01
2.826000000000000068e+00 1.120355382125956395e-01
2.826999999999999957e+00 1.120153732777302291e-01
2.827999999999999847e+00 1.119843549431636942e-01
2.829000000000000181e+00 1.119406165841849710e-01
2.830000000000000071e+00 1.118827862869054418e-01
2.830999999999999961e+00 1.118101434830111457e-01
2.831999999999999851e+00 1.117227652081923123e-01
2.833000000000000185e+00 1.116215860812299898e-01
2.834000000000000075e+00 1.115084296423198146e-01
2.834999999999999964e+00 1.113859346750080970e-01
2.835999999999999854e+00 1.112574014092639063e-01
2.837000000000000188e+00 1.111265507712517336e-01
2.838000000000000078e+00 1.109972187527462351e-01
2.838999999999999968e+00 1.108729679673676055e-01
2.839999999999999858e+00 1.107567452617476828e-01
2.841000000000000192e+00 1.106504976792117290e-01
2.842000000000000082e+00 1.105549108083035970e-01
2.842999999999999972e+00 1.104692357443043810e-01
2.843999999999999861e+00 1.103912469714359440e-01
2.845000000000000195e+00 1.103173554740830842e-01
2.846000000000000085e+00 1.102428595766368896e-01
2.846999999999999975e+00 1.101622819197531911e-01
2.847999999999999865e+00 1.100698336882126316e-01
2.849000000000000199e+00 1.099598638602818090e-01
2.850000000000000089e+00 1.098273319581474922e-01
2.850999999999999979e+00 1.096682140394722033e-01
2.851999999999999869e+00 1.094798094045579262e-01
2.853000000000000203e+00 1.092609632699939326e-01
2.854000000000000092e+00 1.090121424323503563e-01
2.854999999999999982e+00 1.087353907668050790e-01
2.855999999999999872e+00 1.084341930001506971e-01
2.857000000000000206e+00 1.081132302999155276e-01
2.858000000000000096e+00 1.077780850985651934e-01
2.858999999999999986e+00 1.074349298301651573e-01
2.859999999999999876e+00 1.070901921002884311e-01
2.861000000000000210e+00 1.067502566666687774e-01
2.862000000000000099e+00 1.064212119285303376e-01
2.862999999999999989e+00 1.061085934942765097e-01
2.863999999999999879e+00 1.058172213272791928e-01
2.865000000000000213e+00 1.055510494244087383e-01
2.866000000000000103e+00 1.053130769099596548e-01
2.866999999999999993e+00 1.051052951601135488e-01
2.867999999999999883e+00 1.049286809577915924e-01
2.869000000000000217e+00 1.047832286900330645e-01
2.870000000000000107e+00 1.046680517104680436e-01
2.870999999999999996e+00 1.045814911891778110e-01
2.871999999999999886e+00 1.045212629827892703e-01
2.873000000000000220e+00 1.044846401807723452e-01
2.874000000000000110e+00 1.044686019333590093e-01
2.875000000000000000e+00 1.044699908747428047e-01
2.875999999999999890e+00 1.044856605751078027e-01
2.877000000000000224e+00 1.045125526531996141e-01
2.878000000000000114e+00 1.045477923907667250e-01
2.879000000000000004e+00 1.045887627220063731e-01
2.879999999999999893e+00 1.046331715264888496e-01
2.881000000000000227e+00 1.046791122824373838e-01
2.882000000000000117e+00 1.047251521176949807e-01
2.883000000000000007e+00 1.047704183249836551e-01
2.883999999999999897e+00 1.048146630632501297e-01
2.885000000000000231e+00 1.048582964241483451e-01
2.886000000000000121e+00 1.049023652402775175e-01
2.887000000000000011e+00 1.049484624757264506e-01
2.887999999999999901e+00 1.049985310209944761e-01
2.889000000000000234e+00 1.050546206871321442e-01
2.890000000000000124e+00 1.051185689254718891e-01
2.891000000000000014e+00 1.051917123578818974e-01
2.891999999999999904e+00 1.052745785954023044e-01
2.893000000000000238e+00 1.053666969743274340e-01
2.894000000000000128e+00 1.054664954936031379e-01
2.895000000000000018e+00 1.055713312111735969e-01
2.895999999999999908e+00 1.056776591471687149e-01
2.897000000000000242e+00 1.057812925875644822e-01
2.898000000000000131e+00 1.058777581529640049e-01
2.899000000000000021e+00 1.059626787240938867e-01
2.899999999999999911e+00 1.060321602547341646e-01
2.901000000000000245e+00 1.060831422076473629e-01
2.902000000000000135e+00 1.061136755752040972e-01
2.903000000000000025e+00 1.061231177019825722e-01
2.903999999999999915e+00 1.061122127087203160e-01
2.905000000000000249e+00 1.060831022498826270e-01
2.906000000000000139e+00 1.060392175769173939e-01
2.907000000000000028e+00 1.059851070180508892e-01
2.907999999999999918e+00 1.059261692061395088e-01
2.909000000000000252e+00 1.058683621206528008e-01
2.910000000000000142e+00 1.058178543943543992e-01
2.911000000000000032e+00 1.057806453323469065e-01
2.911999999999999922e+00 1.057622322576960566e-01
2.913000000000000256e+00 1.057673014891496177e-01
2.914000000000000146e+00 1.057994839951263699e-01
2.915000000000000036e+00 1.058611975324465770e-01
2.915999999999999925e+00 1.059535818905231463e-01
2.917000000000000259e+00 1.060765194658222776e-01
2.918000000000000149e+00 1.062287189175438185e-01
2.919000000000000039e+00 1.064078726950397902e-01
2.919999999999999929e+00 1.066108274899131292e-01
2.921000000000000263e+00 1.068337733458566696e-01
2.922000000000000153e+00 1.070724126217622862e-01
2.923000000000000043e+00 1.073221213044344979e-01
2.923999999999999932e+00 1.075780873969282014e-01
2.925000000000000266e+00 1.078354212120344185e-01
2.926000000000000156e+00 1.080892702255300819e-01
2.927000000000000046e+00 1.083349503493282739e-01
2.927999999999999936e+00 1.085680514552557901e-01
2.929000000000000270e+00 1.087845979832509913e-01
2.930000000000000160e+00 1.089812091025722796e-01
2.931000000000000050e+00 1.091552540396737020e-01
2.931999999999999940e+00 1.093050058982778239e-01
2.933000000000000274e+00 1.094297569353629013e-01
2.934000000000000163e+00 1.095298851837254173e-01
2.935000000000000053e+00 1.096068532655533750e-01
2.935999999999999943e+00 1.096631154352332577e-01
2.937000000000000277e+00 1.097019503126488438e-01
2.938000000000000167e+00 1.097272233268351271e-01
2.939000000000000057e+00 1.097430631534192652e-01
2.939999999999999947e+00 1.097535407159003357e-01
2.941000000000000281e+00 1.097623365219893288e-01
2.942000000000000171e+00 1.097724503767049525e-01
2.943000000000000060e+00 1.097860014472274992e-01
2.943999999999999950e+00 1.098041014110313213e-01
2.944999999999999840e+00 1.098268827298228140e-01
2.946000000000000174e+00 1.098535986263766695e-01
2.947000000000000064e+00 1.098828518071523208e-01
2.947999999999999954e+00 1.099129035849859548e-01
2.948999999999999844e+00 1.099420108896828341e-01
2.950000000000000178e+00 1.099687571424637217e-01
2.951000000000000068e+00 1.099923381094793096e-01
2.951999999999999957e+00 1.100127857864874603e-01
2.952999999999999847e+00 1.100310780034466918e-01
2.954000000000000181e+00 1.100491341648423410e-01
2.955000000000000071e+00 1.100697019319681058e-01
2.955999999999999961e+00 1.100961159605496897e-01
2.956999999999999851e+00 1.101319995351804637e-01
2.958000000000000185e+00 1.101808922106692207e-01
2.959000000000000075e+00 1.102458848960722743e-01
2.959999999999999964e+00 1.103292823137756590e-01
2.960999999999999854e+00 1.104323177537369638e-01
2.962000000000000188e+00 1.105549754238420307e-01
2.963000000000000078e+00 1.106959127747250415e-01
2.963999999999999968e+00 1.108524841441242553e-01
2.964999999999999858e+00 1.110208774143292276e-01
2.966000000000000192e+00 1.111963212982181454e-01
2.967000000000000082e+00 1.113733691005629467e-01
2.967999999999999972e+00 1.115462051649503267e-01
2.968999999999999861e+00 1.117089693917829030e-01
2.970000000000000195e+00 1.118560718330647574e-01
2.971000000000000085e+00 1.119824611444319579e-01
2.971999999999999975e+00 1.120838333238146356e-01
2.972999999999999865e+00 1.121567884947056309e-01
2.974000000000000199e+00 1.121988727592782009e-01
2.975000000000000089e+00 1.122085791651803166e-01
2.975999999999999979e+00 1.121852470014385317e-01
2.976999999999999869e+00 1.121289151841647624e-01
2.978000000000000203e+00 1.120401395666666688e-01
2.979000000000000092e+00 1.119197947124588310e-01
2.979999999999999982e+00 1.117688797537669254e-01
2.980999999999999872e+00 1.115883467825619785e-01
2.982000000000000206e+00 1.113789847324004045e-01
2.983000000000000096e+00 1.111413562824008217e-01
2.983999999999999986e+00 1.108758038716118055e-01
2.984999999999999876e+00 1.105825028006537786e-01
2.986000000000000210e+00 1.102616032072919056e-01
2.987000000000000099e+00 1.099133886451488379e-01
2.987999999999999989e+00 1.095384723272023464e-01
2.988999999999999879e+00 1.091379783864424857e-01
2.990000000000000213e+00 1.087136974593298222e-01
2.991000000000000103e+00 1.082681848801511915e-01
2.991999999999999993e+00 1.078048018850529532e-01
2.992999999999999883e+00 1.073276593797469342e-01
2.994000000000000217e+00 1.068415149541752374e-01
2.995000000000000107e+00 1.063515798732493495e-01
2.995999999999999996e+00 1.058632968498792043e-01
2.996999999999999886e+00 1.053820964006755290e-01
2.998000000000000220e+00 1.049131578763012607e-01
2.999000000000000110e+00 1.044611794274202393e-01
3.000000000000000000e+00 1.040302166303271048e-01
3.000999999999999890e+00 1.036235440654336981e-01
3.002000000000000224e+00 1.032435986305655640e-01
3.003000000000000114e+00 1.028919828866196456e-01
3.004000000000000004e+00 1.025694932623073263e-01
3.004999999999999893e+00 1.022762241303060565e-01
3.006000000000000227e+00 1.020116763716636815e-01
3.007000000000000117e+00 1.017749100085576230e-01
3.008000000000000007e+00 1.015646849480874581e-01
3.008999999999999897e+00 1.013796179541589515e-01
3.010000000000000231e+00 1.012182897939630510e-01
3.011000000000000121e+00 1.010793303127830861e-01
3.012000000000000011e+00 1.009614615346021982e-01
3.012999999999999901e+00 1.008634561526838558e-01
3.014000000000000234e+00 1.007840557923922187e-01
3.015000000000000124e+00 1.007218546881480242e-01
3.016000000000000014e+00 1.006751745766531619e-01
3.016999999999999904e+00 1.006419464864671820e-01
3.018000000000000238e+00 1.006196509585871313e-01
3.019000000000000128e+00 1.006053267226893200e-01
3.020000000000000018e+00 1.005956699984492941e-01
3.020999999999999908e+00 1.005871874540342076e-01
3.022000000000000242e+00 1.005764147976971612e-01
3.023000000000000131e+00 1.005601331540255661e-01
3.024000000000000021e+00 1.005355631048677062e-01
3.024999999999999911e+00 1.005004981174674600e-01
3.026000000000000245e+00 1.004533538029865891e-01
3.027000000000000135e+00 1.003931152906304414e-01
3.028000000000000025e+00 1.003192378291042075e-01
3.028999999999999915e+00 1.002314735513192695e-01
3.030000000000000249e+00 1.001296815410200880e-01
3.031000000000000139e+00 1.000136940856626022e-01
3.032000000000000028e+00 9.988321666506147500e-02
3.032999999999999918e+00 9.973779701022626731e-02
3.034000000000000252e+00 9.957684834751737157e-02
3.035000000000000142e+00 9.939974543564310261e-02
3.036000000000000032e+00 9.920593701386015706e-02
3.036999999999999922e+00 9.899504973318458412e-02
3.038000000000000256e+00 9.876699152458359721e-02
3.039000000000000146e+00 9.852200402275265723e-02
3.040000000000000036e+00 9.826071266138940163e-02
3.040999999999999925e+00 9.798413438127256958e-02
3.042000000000000259e+00 9.769369973148203656e-02
3.043000000000000149e+00 9.739124938289524247e-02
3.044000000000000039e+00 9.707904846476851646e-02
3.044999999999999929e+00 9.675978810662323737e-02
3.046000000000000263e+00 9.643658153931240762e-02
3.047000000000000153e+00 9.611292384372358000e-02
3.048000000000000043e+00 9.579258423194106364e-02
3.048999999999999932e+00 9.547945221234006852e-02
3.050000000000000266e+00 9.517731185505466651e-02
3.051000000000000156e+00 9.488957910715847821e-02
3.052000000000000046e+00 9.461900432693204355e-02
3.052999999999999936e+00 9.436740788283173864e-02
3.054000000000000270e+00 9.413546200290714983e-02
3.055000000000000160e+00 9.392256474234259023e-02
3.056000000000000050e+00 9.372682121747950845e-02
3.056999999999999940e+00 9.354515942082079760e-02
3.058000000000000274e+00 9.337356694422996317e-02
3.059000000000000163e+00 9.320740410463006220e-02
3.060000000000000053e+00 9.304180450886452569e-02
3.060999999999999943e+00 9.287205968235159870e-02
3.062000000000000277e+00 9.269402391940825825e-02
3.063000000000000167e+00 9.250446534123897557e-02
3.064000000000000057e+00 9.230133143000125717e-02
3.064999999999999947e+00 9.208392652943912793e-02
3.066000000000000281e+00 9.185297472052109113e-02
3.067000000000000171e+00 9.161059488459991074e-02
3.068000000000000060e+00 9.136014970171643657e-02
3.068999999999999950e+00 9.110603280831715278e-02
3.070000000000000284e+00 9.085339229815452000e-02
3.071000000000000174e+00 9.060778958784990178e-02
3.072000000000000064e+00 9.037488136333667044e-02
3.072999999999999954e+00 9.016010085397038742e-02
3.073999999999999844e+00 8.996837113175470968e-02
3.075000000000000178e+00 8.980387609068495036e-02
3.076000000000000068e+00 8.966989008300964292e-02
3.076999999999999957e+00 8.956869407082446166e-02
3.077999999999999847e+00 8.950153113260332638e-02
3.079000000000000181e+00 8.946866427109291531e-02
3.080000000000000071e+00 8.946947476400970989e-02
3.080999999999999961e+00 8.950260624052593095e-02
3.081999999999999851e+00 8.956613217882747335e-02
3.083000000000000185e+00 8.965773992641393186e-02
3.084000000000000075e+00 8.977489599510821150e-02
3.084999999999999964e+00 8.991497046717177033e-02
3.085999999999999854e+00 9.007534332056230109e-02
3.087000000000000188e+00 9.025344031357962482e-02
3.088000000000000078e+00 9.044673463949917669e-02
3.088999999999999968e+00 9.065275012837530066e-02
3.089999999999999858e+00 9.086904227162515002e-02
3.091000000000000192e+00 9.109317954231013759e-02
3.092000000000000082e+00 9.132275974998128876e-02
3.092999999999999972e+00 9.155543261079088224e-02
3.093999999999999861e+00 9.178895731333987229e-02
3.095000000000000195e+00 9.202125281878369145e-02
3.096000000000000085e+00 9.225046991192967227e-02
3.096999999999999975e+00 9.247503467312409575e-02
3.097999999999999865e+00 9.269369691234120856e-02
3.099000000000000199e+00 9.290553216337971154e-02
3.100000000000000089e+00 9.310994092002562728e-02
3.100999999999999979e+00 9.330658683689173338e-02
3.101999999999999869e+00 9.349535202108986975e-02
3.103000000000000203e+00 9.367623516081168000e-02
3.104000000000000092e+00 9.384925624748675921e-02
3.104999999999999982e+00 9.401434662489802085e-02
3.105999999999999872e+00 9.417124560602073424e-02
3.107000000000000206e+00 9.431940422611831409e-02
3.108000000000000096e+00 9.445790571060372343e-02
3.108999999999999986e+00 9.458543729266344346e-02
3.109999999999999876e+00 9.470028747240491485e-02
3.111000000000000210e+00 9.480037656086273690e-02
3.112000000000000099e+00 9.488335335815445415e-02
3.112999999999999989e+00 9.494672466083953211e-02
3.113999999999999879e+00 9.498803576251886593e-02
3.115000000000000213e+00 9.500505465323538790e-02
3.116000000000000103e+00 9.499599569855847470e-02
3.116999999999999993e+00 9.495971597487984361e-02
3.117999999999999883e+00 9.489592229652707434e-02
3.119000000000000217e+00 9.480530261900940725e-02
3.120000000000000107e+00 9.468964058630904845e-02
3.120999999999999996e+00 9.455183542452169632e-02
3.121999999999999886e+00 9.439584970040448830e-02
3.123000000000000220e+00 9.422655689779205201e-02
3.124000000000000110e+00 9.404949500725720557e-02
3.125000000000000000e+00 9.387056370874206912e-02
3.125999999999999890e+00 9.369563759713175899e-02
3.127000000000000224e+00 9.353016696517321704e-02
3.128000000000000114e+00 9.337878769639725018e-02
3.129000000000000004e+00 9.324500474221492086e-02
3.129999999999999893e+00 9.313094200053745331e-02
3.131000000000000227e+00 9.303724196120768952e-02
3.132000000000000117e+00 9.296308791378701808e-02
3.133000000000000007e+00 9.290636857642584068e-02
3.133999999999999897e+00 9.286396049406180075e-02
3.135000000000000231e+00 9.283209014762933142e-02
3.136000000000000121e+00 9.280674130723114146e-02
3.137000000000000011e+00 9.278405646259851869e-02
3.137999999999999901e+00 9.276070761073966497e-02
3.139000000000000234e+00 9.273415985656013882e-02
3.140000000000000124e+00 9.270286369699823337e-02
3.141000000000000014e+00 9.266629325770121828e-02
3.141999999999999904e+00 9.262488959565745583e-02
3.143000000000000238e+00 9.257987743953850768e-02
3.144000000000000128e+00 9.253298672533451230e-02
3.145000000000000018e+00 9.248613668462950244e-02
3.145999999999999908e+00 9.244107494210787590e-02
3.147000000000000242e+00 9.239903661598049267e-02
3.148000000000000131e+00 9.236047187706596107e-02
3.149000000000000021e+00 9.232485478704841042e-02
3.149999999999999911e+00 9.229061821356990269e-02
3.151000000000000245e+00 9.225521504148676000e-02
3.152000000000000135e+00 9.221529504735119509e-02
3.153000000000000025e+00 9.216699539227837801e-02
3.153999999999999915e+00 9.210631682537821774e-02
3.155000000000000249e+00 9.202950141717566868e-02
3.156000000000000139e+00 9.193341058788986886e-02
3.157000000000000028e+00 9.181584573760086243e-02
3.157999999999999918e+00 9.167575051120283036e-02
3.159000000000000252e+00 9.151331369978807362e-02
3.160000000000000142e+00 9.132992963417649324e-02
3.161000000000000032e+00 9.112804265328917908e-02
3.161999999999999922e+00 9.091090317786167108e-02
3.163000000000000256e+00 9.068225395807399947e-02
3.164000000000000146e+00 9.044597966298496827e-02
3.165000000000000036e+00 9.020577588402621527e-02
3.165999999999999925e+00 8.996485695956316087e-02
3.167000000000000259e+00 8.972571926675476650e-02
3.168000000000000149e+00 8.948999278786820555e-02
3.169000000000000039e+00 8.925835819256991432e-02
3.169999999999999929e+00 8.903055824620911829e-02
3.171000000000000263e+00 8.880547742052420646e-02
3.172000000000000153e+00 8.858128213470017887e-02
3.173000000000000043e+00 8.835563685423869495e-02
3.173999999999999932e+00 8.812594005460694380e-02
3.175000000000000266e+00 8.788960281094627958e-02
3.176000000000000156e+00 8.764433510632194113e-02
3.177000000000000046e+00 8.738840440955561450e-02
3.177999999999999936e+00 8.712085363299096330e-02
3.179000000000000270e+00 8.684163524208460272e-02
3.180000000000000160e+00 8.655166306129172260e-02
3.181000000000000050e+00 8.625278037869982262e-02
3.181999999999999940e+00 8.594762698370948806e-02
3.183000000000000274e+00 8.563946828040755466e-02
3.184000000000000163e+00 8.533199743294733741e-02
3.185000000000000053e+00 8.502913145514216786e-02
3.185999999999999943e+00 8.473482925298309043e-02
3.187000000000000277e+00 8.445297704160131813e-02
3.188000000000000167e+00 8.418729071956602972e-02
3.189000000000000057e+00 8.394129256238411219e-02
3.189999999999999947e+00 8.371830693107698562e-02
3.191000000000000281e+00 8.352146785692285413e-02
3.192000000000000171e+00 8.335376007374392660e-02
3.193000000000000060e+00 8.321801168461551157e-02
3.193999999999999950e+00 8.311688721126517243e-02
3.195000000000000284e+00 8.305281700639002840e-02
3.196000000000000174e+00 8.302790676090968103e-02
3.197000000000000064e+00 8.304379272267325973e-02
3.197999999999999954e+00 8.310148329101225972e-02
3.199000000000000288e+00 8.320121031882019014e-02
3.200000000000000178e+00 8.334229757993835697e-02
3.201000000000000068e+00 8.352306722817884332e-02
3.201999999999999957e+00 8.374084052202775130e-02
3.202999999999999847e+00 8.399197478628875335e-02
3.204000000000000181e+00 8.427203552904209694e-02
3.205000000000000071e+00 8.457600853835324506e-02
3.205999999999999961e+00 8.489856335856074687e-02
3.206999999999999851e+00 8.523436228413014404e-02
3.208000000000000185e+00 8.557835996847946991e-02
3.209000000000000075e+00 8.592607267347596167e-02
3.209999999999999964e+00 8.627378866060068929e-02
3.210999999999999854e+00 8.661869434936629586e-02
3.212000000000000188e+00 8.695891441819732226e-02
3.213000000000000078e+00 8.729344678336720120e-02
3.213999999999999968e+00 8.762203830882513145e-02
3.214999999999999858e+00 8.794498284038271274e-02
3.216000000000000192e+00 8.826286204136399305e-02
3.217000000000000082e+00 8.857631067555146731e-02
3.217999999999999972e+00 8.888576917122698040e-02
3.218999999999999861e+00 8.919127190012868245e-02
3.220000000000000195e+00 8.949228969225481167e-02
3.221000000000000085e+00 8.978764140115859382e-02
3.221999999999999975e+00 9.007544771698834662e-02
3.222999999999999865e+00 9.035317227132085016e-02
3.224000000000000199e+00 9.061768297362560176e-02
3.225000000000000089e+00 9.086537838357576502e-02
3.225999999999999979e+00 9.109231546680687797e-02
3.226999999999999869e+00 9.129437974366640118e-02
3.228000000000000203e+00 9.146744361803268997e-02
3.229000000000000092e+00 9.160751197724364969e-02
3.229999999999999982e+00 9.171087049226182841e-02
3.230999999999999872e+00 9.177421841368976763e-02
3.232000000000000206e+00 9.179476121262485078e-02
3.233000000000000096e+00 9.177031697280411959e-02
3.233999999999999986e+00 9.169941505667600357e-02
3.234999999999999876e+00 9.158138077556583767e-02
3.236000000000000210e+00 9.141642088715165593e-02
3.237000000000000099e+00 9.120571815131386928e-02
3.237999999999999989e+00 9.095150910473813466e-02
3.238999999999999879e+00 9.065710264000428897e-02
3.240000000000000213e+00 9.032687234851702329e-02
3.241000000000000103e+00 8.996617037799568839e-02
3.241999999999999993e+00 8.958117186294908829e-02
3.242999999999999883e+00 8.917861090611364783e-02
3.244000000000000217e+00 8.876547590713182445e-02
3.245000000000000107e+00 8.834865306029147936e-02
3.245999999999999996e+00 8.793455414296531825e-02
3.246999999999999886e+00 8.752881580904151027e-02
3.248000000000000220e+00 8.713601024880218704e-02
3.249000000000000110e+00 8.675950765686768484e-02
3.250000000000000000e+00 8.640138989476452147e-02
3.250999999999999890e+00 8.606252008570593193e-02
3.252000000000000224e+00 8.574268080530982050e-02
3.253000000000000114e+00 8.544079788623866467e-02
3.254000000000000004e+00 8.515521356053062929e-02
3.254999999999999893e+00 8.488398881552439157e-02
3.256000000000000227e+00 8.462519022077721886e-02
3.257000000000000117e+00 8.437716549129316290e-02
3.258000000000000007e+00 8.413875256263345093e-02
3.258999999999999897e+00 8.390942720176050584e-02
3.260000000000000231e+00 8.368937211677855703e-02
3.261000000000000121e+00 8.347946584593682329e-02
3.262000000000000011e+00 8.328119063243762110e-02
3.262999999999999901e+00 8.309648717397907780e-02
3.264000000000000234e+00 8.292754419630907203e-02
3.265000000000000124e+00 8.277657913046973515e-02
3.266000000000000014e+00 8.264560410037308236e-02
3.266999999999999904e+00 8.253619904796560824e-02
3.268000000000000238e+00 8.244932253012340895e-02
3.269000000000000128e+00 8.238515495196127580e-02
3.270000000000000018e+00 8.234299203537091827e-02
3.270999999999999908e+00 8.232121683071635942e-02
3.272000000000000242e+00 8.231728726769944882e-02
3.273000000000000131e+00 8.232783860161796419e-02
3.274000000000000021e+00 8.234879590782100134e-02
3.274999999999999911e+00 8.237556374691881733e-02
3.276000000000000245e+00 8.240323561024870402e-02
3.277000000000000135e+00 8.242685685756960534e-02
3.278000000000000025e+00 8.244168788035276252e-02
3.278999999999999915e+00 8.244347678772058485e-02
3.280000000000000249e+00 8.242870437566282571e-02
3.281000000000000139e+00 8.239479338338098757e-02
3.282000000000000028e+00 8.234025301900135818e-02
3.282999999999999918e+00 8.226477419065061913e-02
3.284000000000000252e+00 8.216923116396883386e-02
3.285000000000000142e+00 8.205560973558395643e-02
3.286000000000000032e+00 8.192687885516926338e-02
3.286999999999999922e+00 8.178678815739348629e-02
3.288000000000000256e+00 8.163964149256217051e-02
3.289000000000000146e+00 8.149004668815196251e-02
3.290000000000000036e+00 8.134263629146837316e-02
3.290999999999999925e+00 8.120184734106553059e-02
3.292000000000000259e+00 8.107168050401396264e-02
3.293000000000000149e+00 8.095551762432406928e-02
3.294000000000000039e+00 8.085598318786210714e-02
3.294999999999999929e+00 8.077484164036755065e-02
3.296000000000000263e+00 8.071292642065183709e-02
3.297000000000000153e+00 8.067013976313106016e-02
3.298000000000000043e+00 8.064548153324425928e-02
3.298999999999999932e+00 8.063713923234508418e-02
3.300000000000000266e+00 8.064263109871339097e-02
3.301000000000000156e+00 8.065900986615626156e-02
3.302000000000000046e+00 8.068309598625503232e-02
3.302999999999999936e+00 8.071174787480875357e-02
3.304000000000000270e+00 8.074212493716656502e-02
3.305000000000000160e+00 8.077193594840331725e-02
3.306000000000000050e+00 8.079964081878546200e-02
3.306999999999999940e+00 8.082453191454050390e-02
3.308000000000000274e+00 8.084677019775922402e-02
3.309000000000000163e+00 8.086730409981454648e-02
3.310000000000000053e+00 8.088767659386089659e-02
3.310999999999999943e+00 8.090978550570904204e-02
3.312000000000000277e+00 8.093556460862769142e-02
3.313000000000000167e+00 8.096670688055807030e-02
3.314000000000000057e+00 8.100438268205824299e-02
3.314999999999999947e+00 8.104905108042885498e-02
3.316000000000000281e+00 8.110034592623935334e-02
3.317000000000000171e+00 8.115709473463585122e-02
3.318000000000000060e+00 8.121741067827900618e-02
3.318999999999999950e+00 8.127890265656859126e-02
3.320000000000000284e+00 8.133893230333429092e-02
3.321000000000000174e+00 8.139490715757782824e-02
3.322000000000000064e+00 8.144457446483151231e-02
3.322999999999999954e+00 8.148625331653853998e-02
3.324000000000000288e+00 8.151901164631884800e-02
3.325000000000000178e+00 8.154271735714897773e-02
3.326000000000000068e+00 8.155797289083406565e-02
3.326999999999999957e+00 8.156593677004346510e-02
3.328000000000000291e+00 8.156802178283636962e-02
3.329000000000000181e+00 8.156557897982293082e-02
3.330000000000000071e+00 8.155953210564979849e-02
3.330999999999999961e+00 8.155008469296509688e-02
3.331999999999999851e+00 8.153651157307346964e-02
3.333000000000000185e+00 8.151709259516812245e-02
3.334000000000000075e+00 8.148915776478340978e-02
3.334999999999999964e+00 8.144930295399299691e-02
3.335999999999999854e+00 8.139367994999666123e-02
3.337000000000000188e+00 8.131834848231378476e-02
3.338000000000000078e+00 8.121967222849520163e-02
3.338999999999999968e+00 8.109466241312414392e-02
3.339999999999999858e+00 8.094126939986018288e-02
3.341000000000000192e+00 8.075860308172680413e-02
3.342000000000000082e+00 8.054702769649006722e-02
3.342999999999999972e+00 8.030815593035833810e-02
3.343999999999999861e+00 8.004475905990812712e-02
3.345000000000000195e+00 7.976054638448865086e-02
3.346000000000000085e+00 7.945991808287838909e-02
3.346999999999999975e+00 7.914763162124499596e-02
3.347999999999999865e+00 7.882847231959952405e-02
3.349000000000000199e+00 7.850692409418630335e-02
3.350000000000000089e+00 7.818687264540136184e-02
3.350999999999999979e+00 7.787135515965670773e-02
3.351999999999999869e+00 7.756241989157128258e-02
3.353000000000000203e+00 7.726107677305024679e-02
3.354000000000000092e+00 7.696734639619391694e-02
3.354999999999999982e+00 7.668041800617672599e-02
3.355999999999999872e+00 7.639888592311915028e-02
3.357000000000000206e+00 7.612104898482036086e-02
3.358000000000000096e+00 7.584521696036293503e-02
3.358999999999999986e+00 7.557002822754273208e-02
3.359999999999999876e+00 7.529472373296128285e-02
3.361000000000000210e+00 7.501934369419688275e-02
3.362000000000000099e+00 7.474485118375939763e-02
3.362999999999999989e+00 7.447314951108377490e-02
3.363999999999999879e+00 7.420700783501403552e-02
3.365000000000000213e+00 7.394987459747345837e-02
3.366000000000000103e+00 7.370562390496718241e-02
3.366999999999999993e+00 7.347824675978310849e-02
3.367999999999999883e+00 7.327149976921172592e-02
3.369000000000000217e+00 7.308858303092183317e-02
3.370000000000000107e+00 7.293184266830869678e-02
3.370999999999999996e+00 7.280255706153031248e-02
3.371999999999999886e+00 7.270081464238621616e-02
3.373000000000000220e+00 7.262549231036616315e-02
3.374000000000000110e+00 7.257433450238161277e-02
3.375000000000000000e+00 7.254411249211430157e-02
3.375999999999999890e+00 7.253085258782240863e-02
3.377000000000000224e+00 7.253011186607895289e-02
3.378000000000000114e+00 7.253725419720682965e-02
3.379000000000000004e+00 7.254772768205579314e-02
3.379999999999999893e+00 7.255730504615019727e-02
3.381000000000000227e+00 7.256229902353132644e-02
3.382000000000000117e+00 7.255971595632121351e-02
3.383000000000000007e+00 7.254736419559636162e-02
3.383999999999999897e+00 7.252391582424613792e-02
3.385000000000000231e+00 7.248889889180047674e-02
3.386000000000000121e+00 7.244265747819611523e-02
3.387000000000000011e+00 7.238626554318296213e-02
3.387999999999999901e+00 7.232136734322404392e-02
3.389000000000000234e+00 7.225002036066566213e-02
3.390000000000000124e+00 7.217450608808895218e-02
3.391000000000000014e+00 7.209711764236889642e-02
3.391999999999999904e+00 7.201997939721281605e-02
3.393000000000000238e+00 7.194488239035504162e-02
3.394000000000000128e+00 7.187314465583792555e-02
3.395000000000000018e+00 7.180554638102985832e-02
3.395999999999999908e+00 7.174230327387104422e-02
3.397000000000000242e+00 7.168309069105734121e-02
3.398000000000000131e+00 7.162713228562742063e-02
3.399000000000000021e+00 7.157330834789081553e-02
3.399999999999999911e+00 7.152031849042203571e-02
3.401000000000000245e+00 7.146681678339845967e-02
3.402000000000000135e+00 7.141155817810090900e-02
3.403000000000000025e+00 7.135350780961077777e-02
3.403999999999999915e+00 7.129192747536754193e-02
3.405000000000000249e+00 7.122638884965658279e-02
3.406000000000000139e+00 7.115677058954943124e-02
3.407000000000000028e+00 7.108320053212317802e-02
3.407999999999999918e+00 7.100596762630007053e-02
3.409000000000000252e+00 7.092544060624031421e-02
3.410000000000000142e+00 7.084197872869471557e-02
3.411000000000000032e+00 7.075586170346630233e-02
3.411999999999999922e+00 7.066725337950588437e-02
3.413000000000000256e+00 7.057618968227166723e-02
3.414000000000000146e+00 7.048258259209787269e-02
3.415000000000000036e+00 7.038625308627516342e-02
3.415999999999999925e+00 7.028693809239636159e-02
3.417000000000000259e+00 7.018432761737782022e-02
3.418000000000000149e+00 7.007806349760710429e-02
3.419000000000000039e+00 6.996773355617172396e-02
3.419999999999999929e+00 6.985288204440182058e-02
3.421000000000000263e+00 6.973300768245700720e-02
3.422000000000000153e+00 6.960758968544496217e-02
3.423000000000000043e+00 6.947613680408350201e-02
3.423999999999999932e+00 6.933827049915988749e-02
3.425000000000000266e+00 6.919380783863678108e-02
3.426000000000000156e+00 6.904286174206826499e-02
3.427000000000000046e+00 6.888592890845952887e-02
3.427999999999999936e+00 6.872393876206377150e-02
3.429000000000000270e+00 6.855828523219757720e-02
3.430000000000000160e+00 6.839079032213810083e-02
3.431000000000000050e+00 6.822365867324836630e-02
3.431999999999999940e+00 6.805938179495810147e-02
3.433000000000000274e+00 6.790062867422477777e-02
3.434000000000000163e+00 6.775013104674758313e-02
3.435000000000000053e+00 6.761057747734541823e-02
3.435999999999999943e+00 6.748452862053229417e-02
3.437000000000000277e+00 6.737433877395392068e-02
3.438000000000000167e+00 6.728210848641499875e-02
3.439000000000000057e+00 6.720966401867814466e-02
3.439999999999999947e+00 6.715854148353410380e-02
3.441000000000000281e+00 6.712995394785750691e-02
3.442000000000000171e+00 6.712477737507741016e-02
3.443000000000000060e+00 6.714351365662406257e-02
3.443999999999999950e+00 6.718623503617679460e-02
3.445000000000000284e+00 6.725252660382555203e-02
3.446000000000000174e+00 6.734143313617382831e-02
3.447000000000000064e+00 6.745142663639085157e-02
3.447999999999999954e+00 6.758040593874832525e-02
3.449000000000000288e+00 6.772573210639105945e-02
3.450000000000000178e+00 6.788431693326077432e-02
3.451000000000000068e+00 6.805273745059453594e-02
3.451999999999999957e+00 6.822737889532884403e-02
3.453000000000000291e+00 6.840460338121304162e-02
3.454000000000000181e+00 6.858088441706283733e-02
3.455000000000000071e+00 6.875295671104546258e-02
3.455999999999999961e+00 6.891792307441618748e-02
3.456999999999999851e+00 6.907332956973379068e-02
3.458000000000000185e+00 6.921721262739835567e-02
3.459000000000000075e+00 6.934812492221745228e-02
3.459999999999999964e+00 6.946518118595190749e-02
3.460999999999999854e+00 6.956807043222634768e-02
3.462000000000000188e+00 6.965710083217606374e-02
3.463000000000000078e+00 6.973324537610686713e-02
3.463999999999999968e+00 6.979819867696265834e-02
3.464999999999999858e+00 6.985442398112917672e-02
3.466000000000000192e+00 6.990519670101671967e-02
3.467000000000000082e+00 6.995461499870994637e-02
3.467999999999999972e+00 7.000753347481128430e-02
3.468999999999999861e+00 7.006946864831575805e-02
3.470000000000000195e+00 7.014638869428742318e-02
3.471000000000000085e+00 7.024444603996091163e-02
3.471999999999999975e+00 7.036962872330923546e-02
3.472999999999999865e+00 7.052736656451182029e-02
3.474000000000000199e+00 7.072213460140840124e-02
3.475000000000000089e+00 7.095709166050205574e-02
3.475999999999999979e+00 7.123378209225696145e-02
3.476999999999999869e+00 7.155197180599073836e-02
3.478000000000000203e+00 7.190960283350857074e-02
3.479000000000000092e+00 7.230291881433183188e-02
3.479999999999999982e+00 7.272671913420765410e-02
3.480999999999999872e+00 7.317475691177133257e-02
3.482000000000000206e+00 7.364020495826331669e-02
3.483000000000000096e+00 7.411617460400225788e-02
3.483999999999999986e+00 7.459622819122169179e-02
3.484999999999999876e+00 7.507482242804866535e-02
3.486000000000000210e+00 7.554766316437527829e-02
3.487000000000000099e+00 7.601193810892786784e-02
3.487999999999999989e+00 7.646638665016346204e-02
3.488999999999999879e+00 7.691120005285298489e-02
3.490000000000000213e+00 7.734779078653540585e-02
3.491000000000000103e+00 7.777841298999407793e-02
3.491999999999999993e+00 7.820567599754263410e-02
3.492999999999999883e+00 7.863200812346901603e-02
3.494000000000000217e+00 7.905912028343008158e-02
3.495000000000000107e+00 7.948753648440101682e-02
3.495999999999999996e+00 7.991622721290361775e-02
3.496999999999999886e+00 8.034241975243193445e-02
3.498000000000000220e+00 8.076160815296122564e-02
3.499000000000000110e+00 8.116776311184703552e-02
3.500000000000000000e+00 8.155372035895135097e-02
3.500999999999999890e+00 8.191172285594341962e-02
3.502000000000000224e+00 8.223403342115516435e-02
3.503000000000000114e+00 8.251358077883577669e-02
3.504000000000000004e+00 8.274453868184275529e-02
3.504999999999999893e+00 8.292278445437736845e-02
3.506000000000000227e+00 8.304621228922449971e-02
3.507000000000000117e+00 8.311483837662866914e-02
3.508000000000000007e+00 8.313072279893676808e-02
3.508999999999999897e+00 8.309768909033292406e-02
3.510000000000000231e+00 8.302096138533864023e-02
3.511000000000000121e+00 8.290666559568038441e-02
3.512000000000000011e+00 8.276132874201039269e-02
3.512999999999999901e+00 8.259140070472550943e-02
3.514000000000000234e+00 8.240285969232111207e-02
3.515000000000000124e+00 8.220091486100414291e-02
3.516000000000000014e+00 8.198986078450450077e-02
3.516999999999999904e+00 8.177303793996855419e-02
3.518000000000000238e+00 8.155291510822601508e-02
3.519000000000000128e+00 8.133124656014022180e-02
3.520000000000000018e+00 8.110927856271447911e-02
3.520999999999999908e+00 8.088794520917701181e-02
3.522000000000000242e+00 8.066803789206573871e-02
3.523000000000000131e+00 8.045030058714366938e-02
3.524000000000000021e+00 8.023544073785202069e-02
3.524999999999999911e+00 8.002409158105119880e-02
3.526000000000000245e+00 7.981668764039660802e-02
3.527000000000000135e+00 7.961331485669451147e-02
3.528000000000000025e+00 7.941357486597540316e-02
3.528999999999999915e+00 7.921648573693915174e-02
3.530000000000000249e+00 7.902046678517081479e-02
3.531000000000000139e+00 7.882340294722045559e-02
3.532000000000000028e+00 7.862281676142487963e-02
3.532999999999999918e+00 7.841612197899147652e-02
3.534000000000000252e+00 7.820092663870900629e-02
3.535000000000000142e+00 7.797531858067922872e-02
3.536000000000000032e+00 7.773812116197373334e-02
3.536999999999999922e+00 7.748906983727732456e-02
3.538000000000000256e+00 7.722884857193870745e-02
3.539000000000000146e+00 7.695901654526662861e-02
3.540000000000000036e+00 7.668181567006357446e-02
3.540999999999999925e+00 7.639987113316215606e-02
3.542000000000000259e+00 7.611583341119659840e-02
3.543000000000000149e+00 7.583202251355639079e-02
3.544000000000000039e+00 7.555010895101574309e-02
3.544999999999999929e+00 7.527085555101110936e-02
3.546000000000000263e+00 7.499397826273583589e-02
3.547000000000000153e+00 7.471811227264758826e-02
3.548000000000000043e+00 7.444090581418136288e-02
3.548999999999999932e+00 7.415918676858210268e-02
3.550000000000000266e+00 7.386921208672377059e-02
3.551000000000000156e+00 7.356694024093919648e-02
3.552000000000000046e+00 7.324831116636905393e-02
3.552999999999999936e+00 7.290949270679636385e-02
3.554000000000000270e+00 7.254709397025396744e-02
3.555000000000000160e+00 7.215831348522641631e-02
3.556000000000000050e+00 7.174104082919204040e-02
3.556999999999999940e+00 7.129391188290266912e-02
3.558000000000000274e+00 7.081633496287828566e-02
3.559000000000000163e+00 7.030849866879171350e-02
3.560000000000000053e+00 6.977136668167285838e-02
3.560999999999999943e+00 6.920667723134167615e-02
3.562000000000000277e+00 6.861692871671219718e-02
3.563000000000000167e+00 6.800537064463860193e-02
3.564000000000000057e+00 6.737594279864862756e-02
3.564999999999999947e+00 6.673320187117356972e-02
3.566000000000000281e+00 6.608217033806559892e-02
3.567000000000000171e+00 6.542814070220251410e-02
3.568000000000000060e+00 6.477642094508040405e-02
3.568999999999999950e+00 6.413205663752838404e-02
3.570000000000000284e+00 6.349951849858086195e-02
3.571000000000000174e+00 6.288242132946197938e-02
3.572000000000000064e+00 6.228326310223364359e-02
3.572999999999999954e+00 6.170326572578047758e-02
3.574000000000000288e+00 6.114230207829217389e-02
3.575000000000000178e+00 6.059893728564746951e-02
3.576000000000000068e+00 6.007060704466706674e-02
3.576999999999999957e+00 5.955387673598370318e-02
3.578000000000000291e+00 5.904480831105761440e-02
3.579000000000000181e+00 5.853936238565256300e-02
3.580000000000000071e+00 5.803383051852341323e-02
3.580999999999999961e+00 5.752523743987466437e-02
3.582000000000000295e+00 5.701170342690063675e-02
3.583000000000000185e+00 5.649269809070318893e-02
3.584000000000000075e+00 5.596921054183190414e-02
3.584999999999999964e+00 5.544381361317647638e-02
3.585999999999999854e+00 5.492056121203654773e-02
3.587000000000000188e+00 5.440479616053953832e-02
3.588000000000000078e+00 5.390284168758725791e-02
3.588999999999999968e+00 5.342159218417030786e-02
3.589999999999999858e+00 5.296806335477489969e-02
3.591000000000000192e+00 5.254890674466453776e-02
3.592000000000000082e+00 5.216996077714237956e-02
3.592999999999999972e+00 5.183586084955642270e-02
3.593999999999999861e+00 5.154975271681842830e-02
3.595000000000000195e+00 5.131311849193621877e-02
3.596000000000000085e+00 5.112574821394257757e-02
3.596999999999999975e+00 5.098584435800357362e-02
3.597999999999999865e+00 5.089022868670618760e-02
3.599000000000000199e+00 5.083464258546284420e-02
3.600000000000000089e+00 5.081409804766512384e-02
3.600999999999999979e+00 5.082323711316898140e-02
3.601999999999999869e+00 5.085666318503541394e-02
3.603000000000000203e+00 5.090924687234983648e-02
3.604000000000000092e+00 5.097633935720637111e-02
3.604999999999999982e+00 5.105391966163217582e-02
3.605999999999999872e+00 5.113864717451484243e-02
3.607000000000000206e+00 5.122786274514088550e-02
3.608000000000000096e+00 5.131948839287270303e-02
3.608999999999999986e+00 5.141193103509128504e-02
3.609999999999999876e+00 5.150394257953121169e-02
3.611000000000000210e+00 5.159447769685989588e-02
3.612000000000000099e+00 5.168259976116632709e-02
3.612999999999999989e+00 5.176742337880625711e-02
3.613999999999999879e+00 5.184808253366064712e-02
3.615000000000000213e+00 5.192378041327824073e-02
3.616000000000000103e+00 5.199387643342805176e-02
3.616999999999999993e+00 5.205803977217406120e-02
3.617999999999999883e+00 5.211639800841718489e-02
3.619000000000000217e+00 5.216971977637609170e-02
3.620000000000000107e+00 5.221956369912526125e-02
3.620999999999999996e+00 5.226839830356648509e-02
3.621999999999999886e+00 5.231965364698842880e-02
3.623000000000000220e+00 5.237769933502454262e-02
3.624000000000000110e+00 5.244771530053503328e-02
3.625000000000000000e+00 5.253548916573431982e-02
3.625999999999999890e+00 5.264711967755297817e-02
3.627000000000000224e+00 5.278865363941809274e-02
3.628000000000000114e+00 5.296567455014915271e-02
3.629000000000000004e+00 5.318289563905788386e-02
3.629999999999999893e+00 5.344376684106531827e-02
3.631000000000000227e+00 5.375013182747209045e-02
3.632000000000000117e+00 5.410202078422374911e-02
3.633000000000000007e+00 5.449754155341206274e-02
3.633999999999999897e+00 5.493291491757121975e-02
3.635000000000000231e+00 5.540265989661505991e-02
3.636000000000000121e+00 5.589992369581794213e-02
3.637000000000000011e+00 5.641692941952462792e-02
3.637999999999999901e+00 5.694548609711184289e-02
3.639000000000000234e+00 5.747756235685556186e-02
3.640000000000000124e+00 5.800581423781840662e-02
3.641000000000000014e+00 5.852405346424040949e-02
3.641999999999999904e+00 5.902761035492874037e-02
3.643000000000000238e+00 5.951351716005191111e-02
3.644000000000000128e+00 5.998053226826094431e-02
3.645000000000000018e+00 6.042898121135459322e-02
3.645999999999999908e+00 6.086044037691325237e-02
3.647000000000000242e+00 6.127732726935973540e-02
3.648000000000000131e+00 6.168240662872923746e-02
3.649000000000000021e+00 6.207833188291506099e-02
3.649999999999999911e+00 6.246722036395523092e-02
3.651000000000000245e+00 6.285035905653808819e-02
3.652000000000000135e+00 6.322801985173855110e-02
3.653000000000000025e+00 6.359944208440714009e-02
3.653999999999999915e+00 6.396292165165981536e-02
3.655000000000000249e+00 6.431600743552744193e-02
3.656000000000000139e+00 6.465575666166291369e-02
3.657000000000000028e+00 6.497903897997150957e-02
3.657999999999999918e+00 6.528280634253515180e-02
3.659000000000000252e+00 6.556432688052703239e-02
3.660000000000000142e+00 6.582135760937810054e-02
3.661000000000000032e+00 6.605224002286518015e-02
3.661999999999999922e+00 6.625590772878543755e-02
3.663000000000000256e+00 6.643182298561671473e-02
3.664000000000000146e+00 6.657987103172673116e-02
3.665000000000000036e+00 6.670019352271526480e-02
3.665999999999999925e+00 6.679302888138395622e-02
3.667000000000000259e+00 6.685851399775351311e-02
3.668000000000000149e+00 6.689653254081877332e-02
3.669000000000000039e+00 6.690658175231942173e-02
3.669999999999999929e+00 6.688769764214873292e-02
3.671000000000000263e+00 6.683842699291285550e-02
3.672000000000000153e+00 6.675690444388811262e-02
3.673000000000000043e+00 6.664098696257041154e-02
3.673999999999999932e+00 6.648847327025210474e-02
3.675000000000000266e+00 6.629738450556327267e-02
3.676000000000000156e+00 6.606627412727564264e-02
3.677000000000000046e+00 6.579454427085772161e-02
3.677999999999999936e+00 6.548272335698232527e-02
3.679000000000000270e+00 6.513265487685968025e-02
3.680000000000000160e+00 6.474760744953936276e-02
3.681000000000000050e+00 6.433225544203738377e-02
3.681999999999999940e+00 6.389252815538605523e-02
3.683000000000000274e+00 6.343538209620161461e-02
3.684000000000000163e+00 6.296847068513246326e-02
3.685000000000000053e+00 6.249975503233418106e-02
3.685999999999999943e+00 6.203707497727702080e-02
3.687000000000000277e+00 6.158774878181305645e-02
3.688000000000000167e+00 6.115817404345413877e-02
3.689000000000000057e+00 6.075349734708305333e-02
3.689999999999999947e+00 6.037735415184367765e-02
3.691000000000000281e+00 6.003170950172068837e-02
3.692000000000000171e+00 5.971681673915706090e-02
3.693000000000000060e+00 5.943131102336331878e-02
3.693999999999999950e+00 5.917238807827714109e-02
3.695000000000000284e+00 5.893611579968953407e-02
3.696000000000000174e+00 5.871781171454435594e-02
3.697000000000000064e+00 5.851247045612138764e-02
3.697999999999999954e+00 5.831518891781561909e-02
3.699000000000000288e+00 5.812157614613179535e-02
3.700000000000000178e+00 5.792810933735666190e-02
3.701000000000000068e+00 5.773239599441783859e-02
3.701999999999999957e+00 5.753334656267312941e-02
3.703000000000000291e+00 5.733123657757187297e-02
3.704000000000000181e+00 5.712768035153775736e-02
3.705000000000000071e+00 5.692548507289903886e-02
3.705999999999999961e+00 5.672843112424041934e-02
3.707000000000000295e+00 5.654096907436414327e-02
3.708000000000000185e+00 5.636788443216166067e-02
3.709000000000000075e+00 5.621389569042846424e-02
3.709999999999999964e+00 5.608328762700437453e-02
3.711000000000000298e+00 5.597951200027244389e-02
3.712000000000000188e+00 5.590485283233218722e-02
3.713000000000000078e+00 5.586012509767349782e-02
3.713999999999999968e+00 5.584444694652593993e-02
3.714999999999999858e+00 5.585511953999676427e-02
3.716000000000000192e+00 5.588760343632472732e-02
3.717000000000000082e+00 5.593558655386019624e-02
3.717999999999999972e+00 5.599123023636949636e-02
3.718999999999999861e+00 5.604549917487119254e-02
3.720000000000000195e+00 5.608862328691057580e-02
3.721000000000000085e+00 5.611063430968497162e-02
3.721999999999999975e+00 5.610196734700922949e-02
3.722999999999999865e+00 5.605407048189951086e-02
3.724000000000000199e+00 5.595998737602429079e-02
3.725000000000000089e+00 5.581484798766800370e-02
3.725999999999999979e+00 5.561625894721702185e-02
3.726999999999999869e+00 5.536452746876110304e-02
3.728000000000000203e+00 5.506269060939487231e-02
3.729000000000000092e+00 5.471637286902817504e-02
3.729999999999999982e+00 5.433344430582537354e-02
3.730999999999999872e+00 5.392352033163518715e-02
3.732000000000000206e+00 5.349732359973403961e-02
3.733000000000000096e+00 5.306599090643600303e-02
3.733999999999999986e+00 5.264033791588289268e-02
3.734999999999999876e+00 5.223020129335818884e-02
3.736000000000000210e+00 5.184388992824025266e-02
3.737000000000000099e+00 5.148779528321937443e-02
3.737999999999999989e+00 5.116618584495249283e-02
3.738999999999999879e+00 5.088121763961099553e-02
3.740000000000000213e+00 5.063311969659646528e-02
3.741000000000000103e+00 5.042054222994444418e-02
3.741999999999999993e+00 5.024097945888546246e-02
3.742999999999999883e+00 5.009125547299118908e-02
3.744000000000000217e+00 4.996798167975683574e-02
3.745000000000000107e+00 4.986795415483531030e-02
3.745999999999999996e+00 4.978846559424830731e-02
3.746999999999999886e+00 4.972752503750763053e-02
3.748000000000000220e+00 4.968394584551850263e-02
3.749000000000000110e+00 4.965737857567359415e-02
3.750000000000000000e+00 4.964826146922178551e-02
3.750999999999999890e+00 4.965772330827836895e-02
3.752000000000000224e+00 4.968747695197285597e-02
3.753000000000000114e+00 4.973968111865371272e-02
3.754000000000000004e+00 4.981678865893073016e-02
3.754999999999999893e+00 4.992140893013373437e-02
3.756000000000000227e+00 5.005614027894331880e-02
3.757000000000000117e+00 5.022339193075555513e-02
3.758000000000000007e+00 5.042522098031020084e-02
3.758999999999999897e+00 5.066310867315698685e-02
3.760000000000000231e+00 5.093777084664689869e-02
3.761000000000000121e+00 5.124896329623229718e-02
3.762000000000000011e+00 5.159531572996352983e-02
3.762999999999999901e+00 5.197418788161871361e-02
3.764000000000000234e+00 5.238162174023511947e-02
3.765000000000000124e+00 5.281236461232750173e-02
3.766000000000000014e+00 5.326001741064021605e-02
3.766999999999999904e+00 5.371726919875825790e-02
3.768000000000000238e+00 5.417625682327052022e-02
3.769000000000000128e+00 5.462899442297167868e-02
3.770000000000000018e+00 5.506783333711907924e-02
3.770999999999999908e+00 5.548593724400178312e-02
3.772000000000000242e+00 5.587770187014862167e-02
3.773000000000000131e+00 5.623909069658147158e-02
3.774000000000000021e+00 5.656785888525718564e-02
3.774999999999999911e+00 5.686363416256233483e-02
3.776000000000000245e+00 5.712785144212808447e-02
3.777000000000000135e+00 5.736357188073524377e-02
3.778000000000000025e+00 5.757517543627897055e-02
3.778999999999999915e+00 5.776798566685896474e-02
3.780000000000000249e+00 5.794780558432476025e-02
3.781000000000000139e+00 5.812047015706563874e-02
3.782000000000000028e+00 5.829140998582590244e-02
3.782999999999999918e+00 5.846525497479133915e-02
3.784000000000000252e+00 5.864552130244764239e-02
3.785000000000000142e+00 5.883437116248196874e-02
3.786000000000000032e+00 5.903247154202580921e-02
3.786999999999999922e+00 5.923894365489016517e-02
3.788000000000000256e+00 5.945140018265798743e-02
3.789000000000000146e+00 5.966607010566664371e-02
3.790000000000000036e+00 5.987799152673854014e-02
3.790999999999999925e+00 6.008126058851962631e-02
3.792000000000000259e+00 6.026937009042243609e-02
3.793000000000000149e+00 6.043555002513941593e-02
3.794000000000000039e+00 6.057317263949170416e-02
3.794999999999999929e+00 6.067612961326941667e-02
3.796000000000000263e+00 6.073920149240356198e-02
3.797000000000000153e+00 6.075837788351651225e-02
3.798000000000000043e+00 6.073108832568426679e-02
3.798999999999999932e+00 6.065634138746794912e-02
3.800000000000000266e+00 6.053473946616577672e-02
3.801000000000000156e+00 6.036839787579313665e-02
3.802000000000000046e+00 6.016074362168564310e-02
3.802999999999999936e+00 5.991624667637700241e-02
3.804000000000000270e+00 5.964009899366077422e-02
3.805000000000000160e+00 5.933783670061625048e-02
3.806000000000000050e+00 5.901498144636198318e-02
3.806999999999999940e+00 5.867668646626918866e-02
3.808000000000000274e+00 5.832744497888633223e-02
3.809000000000000163e+00 5.797084044043619711e-02
3.810000000000000053e+00 5.760939768116638687e-02
3.810999999999999943e+00 5.724451927342384672e-02
3.812000000000000277e+00 5.687653234723463042e-02
3.813000000000000167e+00 5.650482204765822081e-02
3.814000000000000057e+00 5.612807403788652033e-02
3.814999999999999947e+00 5.574457263514644850e-02
3.816000000000000281e+00 5.535256141330138074e-02
3.817000000000000171e+00 5.495058851494827312e-02
3.818000000000000060e+00 5.453783371786280476e-02
3.818999999999999950e+00 5.411438011904388251e-02
3.820000000000000284e+00 5.368139696149258622e-02
3.821000000000000174e+00 5.324119347410943837e-02
3.822000000000000064e+00 5.279719286650778887e-02
3.822999999999999954e+00 5.235376690468773742e-02
3.824000000000000288e+00 5.191600485844436591e-02
3.825000000000000178e+00 5.148939147353490814e-02
3.826000000000000068e+00 5.107950075835067383e-02
3.826999999999999957e+00 5.069166514275152968e-02
3.828000000000000291e+00 5.033067296616324654e-02
3.829000000000000181e+00 5.000051906577156202e-02
3.830000000000000071e+00 4.970424401367420225e-02
3.830999999999999961e+00 4.944381228798966355e-02
3.832000000000000295e+00 4.922004965208620630e-02
3.833000000000000185e+00 4.903265501425153883e-02
3.834000000000000075e+00 4.888025689827891346e-02
3.834999999999999964e+00 4.876050336107113498e-02
3.836000000000000298e+00 4.867019085563199787e-02
3.837000000000000188e+00 4.860542899609025108e-02
3.838000000000000078e+00 4.856183352117170171e-02
3.838999999999999968e+00 4.853473417009076391e-02
3.839999999999999858e+00 4.851940315030349449e-02
3.841000000000000192e+00 4.851125839360796721e-02
3.842000000000000082e+00 4.850607306790484519e-02
3.842999999999999972e+00 4.850014677441770450e-02
3.843999999999999861e+00 4.849043783829277976e-02
3.845000000000000195e+00 4.847464110369734819e-02
3.846000000000000085e+00 4.845123546015563110e-02
3.846999999999999975e+00 4.841945127590176895e-02
3.847999999999999865e+00 4.837920638002733698e-02
3.849000000000000199e+00 4.833099284507676174e-02
3.850000000000000089e+00 4.827572461382022978e-02
3.850999999999999979e+00 4.821456171314160433e-02
3.851999999999999869e+00 4.814873326072993676e-02
3.853000000000000203e+00 4.807937074432862279e-02
3.854000000000000092e+00 4.800733802863640931e-02
3.854999999999999982e+00 4.793312329293909768e-02
3.855999999999999872e+00 4.785675112088388916e-02
3.857000000000000206e+00 4.777773989359038881e-02
3.858000000000000096e+00 4.769510544512055306e-02
3.858999999999999986e+00 4.760739242686108652e-02
3.859999999999999876e+00 4.751275088271240954e-02
3.861000000000000210e+00 4.740906220053385522e-02
3.862000000000000099e+00 4.729410333916579667e-02
3.862999999999999989e+00 4.716575760778044663e-02
3.863999999999999879e+00 4.702223885719664098e-02
3.865000000000000213e+00 4.686234867758295314e-02
3.866000000000000103e+00 4.668572807078277820e-02
3.866999999999999993e+00 4.649308970892664095e-02
3.867999999999999883e+00 4.628638221996565771e-02
3.869000000000000217e+00 4.606887230957872059e-02
3.870000000000000107e+00 4.584513890480851339e-02
3.870999999999999996e+00 4.562093822005755528e-02
3.871999999999999886e+00 4.540296787216191454e-02
3.873000000000000220e+00 4.519848982635939205e-02
3.874000000000000110e+00 4.501489031894247150e-02
3.875000000000000000e+00 4.485917738078929601e-02
3.875999999999999890e+00 4.473748945269401950e-02
3.877000000000000224e+00 4.465463757589530069e-02
3.878000000000000114e+00 4.461376427663241856e-02
3.879000000000000004e+00 4.461612882526707485e-02
3.879999999999999893e+00 4.466105693592700016e-02
3.881000000000000227e+00 4.474606413467523830e-02
3.882000000000000117e+00 4.486714325046754076e-02
3.883000000000000007e+00 4.501918797269639783e-02
3.883999999999999897e+00 4.519648734812304475e-02
3.885000000000000231e+00 4.539329145547771338e-02
3.886000000000000121e+00 4.560434970685518785e-02
3.887000000000000011e+00 4.582537889621238897e-02
3.887999999999999901e+00 4.605342831477268056e-02
3.889000000000000234e+00 4.628710137454890988e-02
3.890000000000000124e+00 4.652661707598573781e-02
3.891000000000000014e+00 4.677374353107347643e-02
3.891999999999999904e+00 4.703157719686344024e-02
3.893000000000000238e+00 4.730421493983613668e-02
3.894000000000000128e+00 4.759636568296646969e-02
3.895000000000000018e+00 4.791292724663054337e-02
3.895999999999999908e+00 4.825854598702363635e-02
3.897000000000000242e+00 4.863721442458270733e-02
3.898000000000000131e+00 4.905192595630861185e-02
3.899000000000000021e+00 4.950438981514130449e-02
3.899999999999999911e+00 4.999482056840520022e-02
3.901000000000000245e+00 5.052182304115070133e-02
3.902000000000000135e+00 5.108237249462802693e-02
3.903000000000000025e+00 5.167190278195270270e-02
3.903999999999999915e+00 5.228449226595092980e-02
3.905000000000000249e+00 5.291314633775327791e-02
3.906000000000000139e+00 5.355017936353008434e-02
3.907000000000000028e+00 5.418764481497103519e-02
3.907999999999999918e+00 5.481780085736872449e-02
3.909000000000000252e+00 5.543352681262604664e-02
3.910000000000000142e+00 5.602868830923091181e-02
3.911000000000000032e+00 5.659839131787886002e-02
3.911999999999999922e+00 5.713908921827474258e-02
3.913000000000000256e+00 5.764856711169809994e-02
3.914000000000000146e+00 5.812578063736324741e-02
3.915000000000000036e+00 5.857059305027823015e-02
3.915999999999999925e+00 5.898348175603387172e-02
3.917000000000000259e+00 5.936521809339988243e-02
3.918000000000000149e+00 5.971656252727728514e-02
3.919000000000000039e+00 6.003805196198781780e-02
3.919999999999999929e+00 6.032982713283907561e-02
3.921000000000000263e+00 6.059157725585785637e-02
3.922000000000000153e+00 6.082250188988071182e-02
3.923000000000000043e+00 6.102137844493997487e-02
3.923999999999999932e+00 6.118663208609971538e-02
3.925000000000000266e+00 6.131642978366173141e-02
3.926000000000000156e+00 6.140877791188083246e-02
3.927000000000000046e+00 6.146165758615070029e-02
3.927999999999999936e+00 6.147313831156150238e-02
3.929000000000000270e+00 6.144153977567255037e-02
3.930000000000000160e+00 6.136560040561256368e-02
3.931000000000000050e+00 6.124466835612840665e-02
3.931999999999999940e+00 6.107888878900628177e-02
3.933000000000000274e+00 6.086937173709609100e-02
3.934000000000000163e+00 6.061831695865294023e-02
3.935000000000000053e+00 6.032907564936601519e-02
3.935999999999999943e+00 6.000608093671696425e-02
3.937000000000000277e+00 5.965469921222247424e-02
3.938000000000000167e+00 5.928095558225322803e-02
3.939000000000000057e+00 5.889118715761192113e-02
3.939999999999999947e+00 5.849160753353820075e-02
3.941000000000000281e+00 5.808787760387819354e-02
3.942000000000000171e+00 5.768467771548433515e-02
3.943000000000000060e+00 5.728536863055862238e-02
3.943999999999999950e+00 5.689174415000673724e-02
3.945000000000000284e+00 5.650393199766973185e-02
3.946000000000000174e+00 5.612043847122063361e-02
3.947000000000000064e+00 5.573834839607355596e-02
3.947999999999999954e+00 5.535364252925656370e-02
3.949000000000000288e+00 5.496162901489064223e-02
3.950000000000000178e+00 5.455743161826587251e-02
3.951000000000000068e+00 5.413650062430639537e-02
3.951999999999999957e+00 5.369507814861239348e-02
3.953000000000000291e+00 5.323059986912289515e-02
3.954000000000000181e+00 5.274196436212728878e-02
3.955000000000000071e+00 5.222966627994107824e-02
3.955999999999999961e+00 5.169577274922891597e-02
3.957000000000000295e+00 5.114375057366238320e-02
3.958000000000000185e+00 5.057818448133677425e-02
3.959000000000000075e+00 5.000439581552880430e-02
3.959999999999999964e+00 4.942803952462397621e-02
3.961000000000000298e+00 4.885468963463077824e-02
3.962000000000000188e+00 4.828947252396968703e-02
3.963000000000000078e+00 4.773676328092273102e-02
3.963999999999999968e+00 4.719998051826375385e-02
3.965000000000000302e+00 4.668147578217076571e-02
3.966000000000000192e+00 4.618249185953178515e-02
3.967000000000000082e+00 4.570324424931048596e-02
3.967999999999999972e+00 4.524300668831075789e-02
3.968999999999999861e+00 4.480030006602583187e-02
3.970000000000000195e+00 4.437307207516603957e-02
3.971000000000000085e+00 4.395889613167408561e-02
3.971999999999999975e+00 4.355517710233051260e-02
3.972999999999999865e+00 4.315937540645185116e-02
3.974000000000000199e+00 4.276920795744625081e-02
3.975000000000000089e+00 4.238285290582450432e-02
3.975999999999999979e+00 4.199913455385255456e-02
3.976999999999999869e+00 4.161766866253398256e-02
3.978000000000000203e+00 4.123896741846998920e-02
3.979000000000000092e+00 4.086446448400379156e-02
3.979999999999999982e+00 4.049648164222678648e-02
3.980999999999999872e+00 4.013807982770024874e-02
3.982000000000000206e+00 3.979286712213685878e-02
3.983000000000000096e+00 3.946471485525920864e-02
3.983999999999999986e+00 3.915746392455496383e-02
3.984999999999999876e+00 3.887462014336356270e-02
3.986000000000000210e+00 3.861908759969016197e-02
3.987000000000000099e+00 3.839296266138892549e-02
3.987999999999999989e+00 3.819740316702592564e-02
3.988999999999999879e+00 3.803260040006414822e-02
3.990000000000000213e+00 3.789782469926124275e-02
3.991000000000000103e+00 3.779154153755017592e-02
3.991999999999999993e+00 3.771159678387347308e-02
3.992999999999999883e+00 3.765540913024564146e-02
3.994000000000000217e+00 3.762019927767085159e-02
3.995000000000000107e+00 3.760319488491836726e-02
3.995999999999999996e+00 3.760179998955857916e-02
3.996999999999999886e+00 3.761371700447833921e-02
3.998000000000000220e+00 3.763703553585392297e-02
3.999000000000000110e+00 3.767024679535653509e-02
4.000000000000000000e+00 3.771222602734438517e-02
4.001000000000000334e+00 3.776215857580655227e-02
4.001999999999999780e+00 3.781945950544358948e-02
4.003000000000000114e+00 3.788365769994829491e-02
4.004000000000000448e+00 3.795430753894017684e-02
4.004999999999999893e+00 3.803089104157188205e-02
4.006000000000000227e+00 3.811276845688151699e-02
4.006999999999999673e+00 3.819913485072651271e-02
4.008000000000000007e+00 3.828903904108697104e-02
4.009000000000000341e+00 3.838142815951749165e-02
4.009999999999999787e+00 3.847523352899571286e-02
4.011000000000000121e+00 3.856950773485453426e-02
4.012000000000000455e+00 3.866358057437942197e-02
4.012999999999999901e+00 3.875721867196303683e-02
4.014000000000000234e+00 3.885079034628569766e-02
4.014999999999999680e+00 3.894536087125360924e-02
4.016000000000000014e+00 3.904275224929498744e-02
4.017000000000000348e+00 3.914547282333900868e-02
4.017999999999999794e+00 3.925657688536012685e-02
4.019000000000000128e+00 3.937941814599017765e-02
4.020000000000000462e+00 3.951734709677190427e-02
4.020999999999999908e+00 3.967333688104880685e-02
4.022000000000000242e+00 3.984963244642973634e-02
4.022999999999999687e+00 4.004744979496024926e-02
4.024000000000000021e+00 4.026673694016138366e-02
4.025000000000000355e+00 4.050610235567982803e-02
4.025999999999999801e+00 4.076285303869745663e-02
4.027000000000000135e+00 4.103319798642934141e-02
4.028000000000000469e+00 4.131259850552381624e-02
4.028999999999999915e+00 4.159618815305554662e-02
4.030000000000000249e+00 4.187926588816257012e-02
4.030999999999999694e+00 4.215777668625018959e-02
4.032000000000000028e+00 4.242872673495329261e-02
4.033000000000000362e+00 4.269048900996424978e-02
4.033999999999999808e+00 4.294294650933017099e-02
4.035000000000000142e+00 4.318750997637349487e-02
4.036000000000000476e+00 4.342694122948623919e-02
4.036999999999999922e+00 4.366506852060098726e-02
4.038000000000000256e+00 4.390639692425823970e-02
4.038999999999999702e+00 4.415568615685366155e-02
4.040000000000000036e+00 4.441751430829290331e-02
4.041000000000000369e+00 4.469588242733990580e-02
4.041999999999999815e+00 4.499389992581113995e-02
4.043000000000000149e+00 4.531352477303716986e-02
4.044000000000000483e+00 4.565544940030078630e-02
4.044999999999999929e+00 4.601904179846626197e-02
4.046000000000000263e+00 4.640243007710861262e-02
4.046999999999999709e+00 4.680267273741390427e-02
4.048000000000000043e+00 4.721599681959089828e-02
4.049000000000000377e+00 4.763811471818850396e-02
4.049999999999999822e+00 4.806458761707811667e-02
4.051000000000000156e+00 4.849117743411403281e-02
4.052000000000000490e+00 4.891416499801469475e-02
4.052999999999999936e+00 4.933058907646469676e-02
4.054000000000000270e+00 4.973836003868119249e-02
4.054999999999999716e+00 5.013624347093294242e-02
4.056000000000000050e+00 5.052371394883942157e-02
4.057000000000000384e+00 5.090068412400082509e-02
4.057999999999999829e+00 5.126717736826912064e-02
4.059000000000000163e+00 5.162300763923993729e-02
4.060000000000000497e+00 5.196748303475914182e-02
4.060999999999999943e+00 5.229926104551213539e-02
4.062000000000000277e+00 5.261632949754798533e-02
4.062999999999999723e+00 5.291611668970998966e-02
4.064000000000000057e+00 5.319574847652710353e-02
4.065000000000000391e+00 5.345238637056960729e-02
4.065999999999999837e+00 5.368358033456482881e-02
4.067000000000000171e+00 5.388762508053245026e-02
4.068000000000000504e+00 5.406381143772211878e-02
4.068999999999999950e+00 5.421259706280547042e-02
4.070000000000000284e+00 5.433564396825207865e-02
4.070999999999999730e+00 5.443572132011759157e-02
4.072000000000000064e+00 5.451649625568335406e-02
4.073000000000000398e+00 5.458220503588524786e-02
4.073999999999999844e+00 5.463728983321323313e-02
4.075000000000000178e+00 5.468597515661649533e-02
4.076000000000000512e+00 5.473187679167187264e-02
4.076999999999999957e+00 5.477763144767820724e-02
4.078000000000000291e+00 5.482462203022091252e-02
4.078999999999999737e+00 5.487281565765657343e-02
4.080000000000000071e+00 5.492072342374514082e-02
4.081000000000000405e+00 5.496551324052946497e-02
4.081999999999999851e+00 5.500322069090994581e-02
4.083000000000000185e+00 5.502906803628658527e-02
4.084000000000000519e+00 5.503784238354157005e-02
4.084999999999999964e+00 5.502428015442795139e-02
4.086000000000000298e+00 5.498342251024670307e-02
4.086999999999999744e+00 5.491092353636597284e-02
4.088000000000000078e+00 5.480326657368750354e-02
4.089000000000000412e+00 5.465789889794590156e-02
4.089999999999999858e+00 5.447328365660179805e-02
4.091000000000000192e+00 5.424887706648031521e-02
4.092000000000000526e+00 5.398505416878124352e-02
4.092999999999999972e+00 5.368302838310212710e-02
4.094000000000000306e+00 5.334475685685713398e-02
4.094999999999999751e+00 5.297286464991489419e-02
4.096000000000000085e+00 5.257058710857067524e-02
4.097000000000000419e+00 5.214170545512478855e-02
4.097999999999999865e+00 5.169051770613380947e-02
4.099000000000000199e+00 5.122178965673431644e-02
4.099999999999999645e+00 5.074068114830265763e-02
4.100999999999999979e+00 5.025268398292812716e-02
4.102000000000000313e+00 4.976350100126854248e-02
4.102999999999999758e+00 4.927893423731097983e-02
4.104000000000000092e+00 4.880475011223960047e-02
4.105000000000000426e+00 4.834653571515348802e-02
4.105999999999999872e+00 4.790955557012468308e-02
4.107000000000000206e+00 4.749860270130124018e-02
4.107999999999999652e+00 4.711785583365969698e-02
4.108999999999999986e+00 4.677071437746530697e-02
4.110000000000000320e+00 4.645965131094946521e-02
4.110999999999999766e+00 4.618606248892580257e-02
4.112000000000000099e+00 4.595015237103323991e-02
4.113000000000000433e+00 4.575084841450373363e-02
4.113999999999999879e+00 4.558579139067519409e-02
4.115000000000000213e+00 4.545140749124661206e-02
4.115999999999999659e+00 4.534305631920992896e-02
4.116999999999999993e+00 4.525530778622916667e-02
4.118000000000000327e+00 4.518227555296037284e-02
4.118999999999999773e+00 4.511803730675972846e-02
4.120000000000000107e+00 4.505707891983824764e-02
4.121000000000000441e+00 4.499472515658216321e-02
4.121999999999999886e+00 4.492753133912904401e-02
4.123000000000000220e+00 4.485356175342472551e-02
4.123999999999999666e+00 4.477253496272420863e-02
4.125000000000000000e+00 4.468582109456807616e-02
4.126000000000000334e+00 4.459627136841844836e-02
4.126999999999999780e+00 4.450789357911648370e-02
4.128000000000000114e+00 4.442541138254944844e-02
4.129000000000000448e+00 4.435372889442544542e-02
4.129999999999999893e+00 4.429737829773698621e-02
4.131000000000000227e+00 4.426000919281956186e-02
4.131999999999999673e+00 4.424391668338166494e-02
4.133000000000000007e+00 4.424970462248415531e-02
4.134000000000000341e+00 4.427608750873539278e-02
4.134999999999999787e+00 4.431982652383535670e-02
4.136000000000000121e+00 4.437586703619493533e-02
4.137000000000000455e+00 4.443760397583960270e-02
4.137999999999999901e+00 4.449728760488818463e-02
4.139000000000000234e+00 4.454655213281410314e-02
4.139999999999999680e+00 4.457700077744752853e-02
4.141000000000000014e+00 4.458080185282556340e-02
4.142000000000000348e+00 4.455126771377863198e-02
4.142999999999999794e+00 4.448336463036418886e-02
4.144000000000000128e+00 4.437405102094898329e-02
4.145000000000000462e+00 4.422249706675311642e-02
4.145999999999999908e+00 4.403009093432418142e-02
4.147000000000000242e+00 4.380027556068201433e-02
4.147999999999999687e+00 4.353822037185813010e-02
4.149000000000000021e+00 4.325035736484417193e-02
4.150000000000000355e+00 4.294383769712977611e-02
4.150999999999999801e+00 4.262597547517386898e-02
4.152000000000000135e+00 4.230369815067953898e-02
4.153000000000000469e+00 4.198311269199288265e-02
4.153999999999999915e+00 4.166918269931076807e-02
4.155000000000000249e+00 4.136556876859120990e-02
4.155999999999999694e+00 4.107463083986438723e-02
4.157000000000000028e+00 4.079758342056708648e-02
4.158000000000000362e+00 4.053479891952509184e-02
4.158999999999999808e+00 4.028616076277156954e-02
4.160000000000000142e+00 4.005148733571393949e-02
4.161000000000000476e+00 3.983089104593038471e-02
4.161999999999999922e+00 3.962509923895495001e-02
4.163000000000000256e+00 3.943563464028419785e-02
4.163999999999999702e+00 3.926488559028810249e-02
4.165000000000000036e+00 3.911602872731761299e-02
4.166000000000000369e+00 3.899282892898207203e-02
4.166999999999999815e+00 3.889931684890032826e-02
4.168000000000000149e+00 3.883943248935915749e-02
4.169000000000000483e+00 3.881663197320890657e-02
4.169999999999999929e+00 3.883353062230950059e-02
4.171000000000000263e+00 3.889161554444448693e-02
4.171999999999999709e+00 3.899107076322070459e-02
4.173000000000000043e+00 3.913071353120668727e-02
4.174000000000000377e+00 3.930805587104885257e-02
4.174999999999999822e+00 3.951946405767306492e-02
4.176000000000000156e+00 3.976039691701514778e-02
4.177000000000000490e+00 4.002568240933936095e-02
4.177999999999999936e+00 4.030979408722419610e-02
4.179000000000000270e+00 4.060709887161585707e-02
4.179999999999999716e+00 4.091205638284818591e-02
4.181000000000000050e+00 4.121935890314366857e-02
4.182000000000000384e+00 4.152400063783043965e-02
4.182999999999999829e+00 4.182130204282589331e-02
4.184000000000000163e+00 4.210690879246305196e-02
4.185000000000000497e+00 4.237676275199641490e-02
4.185999999999999943e+00 4.262709033912685797e-02
4.187000000000000277e+00 4.285441805491295442e-02
4.187999999999999723e+00 4.305561659066405727e-02
4.189000000000000057e+00 4.322798725465791525e-02
4.190000000000000391e+00 4.336938385531322049e-02
4.190999999999999837e+00 4.347835908910818725e-02
4.192000000000000171e+00 4.355433271080297319e-02
4.193000000000000504e+00 4.359771952781114901e-02
4.193999999999999950e+00 4.361006220178886839e-02
4.195000000000000284e+00 4.359408201241941200e-02
4.195999999999999730e+00 4.355364359520415285e-02
4.197000000000000064e+00 4.349364778903259954e-02
4.198000000000000398e+00 4.341982143974818659e-02
4.198999999999999844e+00 4.333840838465158329e-02
4.200000000000000178e+00 4.325580394939023549e-02
4.201000000000000512e+00 4.317814918904954585e-02
4.201999999999999957e+00 4.311093121729681066e-02
4.203000000000000291e+00 4.305862302175231943e-02
4.203999999999999737e+00 4.302439894575462581e-02
4.205000000000000071e+00 4.300994195037475404e-02
4.206000000000000405e+00 4.301538124867981122e-02
4.206999999999999851e+00 4.303935250439182292e-02
4.208000000000000185e+00 4.307917316986802081e-02
4.209000000000000519e+00 4.313112333698788242e-02
4.209999999999999964e+00 4.319080154027292451e-02
4.211000000000000298e+00 4.325349854349680445e-02
4.211999999999999744e+00 4.331461980516296967e-02
4.213000000000000078e+00 4.337004323832531483e-02
4.214000000000000412e+00 4.341644676461851871e-02
4.214999999999999858e+00 4.345154525432797649e-02
4.216000000000000192e+00 4.347423577453503329e-02
4.217000000000000526e+00 4.348464340188151755e-02
4.217999999999999972e+00 4.348405379142687016e-02
4.219000000000000306e+00 4.347472721120877043e-02
4.219999999999999751e+00 4.345963107005386405e-02
4.221000000000000085e+00 4.344209629425926228e-02
4.222000000000000419e+00 4.342541063636781717e-02
4.222999999999999865e+00 4.341241126436674869e-02
4.224000000000000199e+00 4.340512298187325368e-02
4.224999999999999645e+00 4.340447216817245463e-02
4.225999999999999979e+00 4.341014303392072560e-02
4.227000000000000313e+00 4.342058137926383538e-02
4.227999999999999758e+00 4.343316777193417799e-02
4.229000000000000092e+00 4.344455943458240543e-02
4.230000000000000426e+00 4.345115810585115090e-02
4.230999999999999872e+00 4.344965341915285606e-02
4.232000000000000206e+00 4.343758745558971152e-02
4.232999999999999652e+00 4.341384593938631131e-02
4.233999999999999986e+00 4.337903106602658543e-02
4.235000000000000320e+00 4.333564499587626295e-02
4.235999999999999766e+00 4.328805998200249000e-02
4.237000000000000099e+00 4.324227340435399247e-02
4.238000000000000433e+00 4.320547128651101854e-02
4.238999999999999879e+00 4.318542215510203647e-02
4.240000000000000213e+00 4.318979911524242765e-02
4.240999999999999659e+00 4.322548098535184541e-02
4.241999999999999993e+00 4.329791774827283779e-02
4.243000000000000327e+00 4.341059077151981915e-02
4.243999999999999773e+00 4.356466601158583835e-02
4.245000000000000107e+00 4.375880730988710582e-02
4.246000000000000441e+00 4.398920017135878047e-02
4.246999999999999886e+00 4.424976484348425165e-02
4.248000000000000220e+00 4.453251037298895654e-02
4.248999999999999666e+00 4.482800985363896706e-02
4.250000000000000000e+00 4.512595381260910837e-02
4.251000000000000334e+00 4.541575462099485538e-02
4.251999999999999780e+00 4.568712304228315230e-02
4.253000000000000114e+00 4.593060263808008276e-02
4.254000000000000448e+00 4.613802768327951442e-02
4.254999999999999893e+00 4.630285914721241070e-02
4.256000000000000227e+00 4.642040483112489652e-02
4.256999999999999673e+00 4.648789654307450281e-02
4.258000000000000007e+00 4.650444344502285138e-02
4.259000000000000341e+00 4.647083526097411932e-02
4.259999999999999787e+00 4.638927927901615594e-02
4.261000000000000121e+00 4.626307078302771547e-02
4.262000000000000455e+00 4.609621317961253018e-02
4.262999999999999901e+00 4.589305436194917459e-02
4.264000000000000234e+00 4.565797435257520215e-02
4.264999999999999680e+00 4.539511329132957240e-02
4.266000000000000014e+00 4.510821282270607857e-02
4.267000000000000348e+00 4.480051539985982489e-02
4.267999999999999794e+00 4.447476269320661812e-02
4.269000000000000128e+00 4.413326955616236891e-02
4.270000000000000462e+00 4.377803423349758971e-02
4.270999999999999908e+00 4.341087334849384749e-02
4.272000000000000242e+00 4.303356484744171040e-02
4.272999999999999687e+00 4.264797828862383622e-02
4.274000000000000021e+00 4.225615967009942187e-02
4.275000000000000355e+00 4.186037833409731596e-02
4.275999999999999801e+00 4.146312787974833214e-02
4.277000000000000135e+00 4.106710449065107543e-02
4.278000000000000469e+00 4.067516921733517477e-02
4.278999999999999915e+00 4.029029017782559396e-02
4.280000000000000249e+00 3.991550343288523955e-02
4.280999999999999694e+00 3.955387175014023898e-02
4.282000000000000028e+00 3.920846805204572516e-02
4.283000000000000362e+00 3.888234086070025547e-02
4.283999999999999808e+00 3.857849778565417692e-02
4.285000000000000142e+00 3.829984844241237502e-02
4.286000000000000476e+00 3.804917077992651248e-02
4.286999999999999922e+00 3.782903434898179235e-02
4.288000000000000256e+00 3.764172581108025939e-02
4.288999999999999702e+00 3.748915571037624017e-02
4.290000000000000036e+00 3.737278412660315075e-02
4.291000000000000369e+00 3.729354776734664784e-02
4.291999999999999815e+00 3.725180593072618257e-02
4.293000000000000149e+00 3.724732108096555361e-02
4.294000000000000483e+00 3.727923334798925736e-02
4.294999999999999929e+00 3.734607056854517132e-02
4.296000000000000263e+00 3.744574844075169995e-02
4.296999999999999709e+00 3.757560784937079984e-02
4.298000000000000043e+00 3.773243572964395803e-02
4.299000000000000377e+00 3.791249114253286007e-02
4.299999999999999822e+00 3.811155965074235208e-02
4.301000000000000156e+00 3.832500606315734915e-02
4.302000000000000490e+00 3.854784750978492575e-02
4.302999999999999936e+00 3.877486011112061398e-02
4.304000000000000270e+00 3.900070036024470832e-02
4.304999999999999716e+00 3.922007042308017777e-02
4.306000000000000050e+00 3.942790764250920371e-02
4.307000000000000384e+00 3.961959036079701346e-02
4.307999999999999829e+00 3.979110660063762961e-02
4.309000000000000163e+00 3.993924822157773197e-02
4.310000000000000497e+00 4.006170475159485933e-02
4.310999999999999943e+00 4.015712555071068030e-02
4.312000000000000277e+00 4.022512371102258261e-02
4.312999999999999723e+00 4.026619103412959477e-02
4.314000000000000057e+00 4.028159633875304929e-02
4.315000000000000391e+00 4.027324615140691344e-02
4.315999999999999837e+00 4.024352733305822105e-02
4.317000000000000171e+00 4.019516972238593167e-02
4.318000000000000504e+00 4.013110629010404468e-02
4.318999999999999950e+00 4.005435809017114657e-02
4.320000000000000284e+00 3.996791198481330909e-02
4.320999999999999730e+00 3.987459134553121565e-02
4.322000000000000064e+00 3.977690482409024925e-02
4.323000000000000398e+00 3.967690036820734761e-02
4.323999999999999844e+00 3.957597729164701039e-02
4.325000000000000178e+00 3.947474330658121838e-02
4.326000000000000512e+00 3.937292210352638655e-02
4.326999999999999957e+00 3.926930698404831888e-02
4.328000000000000291e+00 3.916186252177456667e-02
4.328999999999999737e+00 3.904787086047856876e-02
4.330000000000000071e+00 3.892423891110752265e-02
4.331000000000000405e+00 3.878784585506719201e-02
4.331999999999999851e+00 3.863592785453932865e-02
4.333000000000000185e+00 3.846648058316100988e-02
4.334000000000000519e+00 3.827856951786791362e-02
4.334999999999999964e+00 3.807256057667672555e-02
4.336000000000000298e+00 3.785019843911825027e-02
4.336999999999999744e+00 3.761452314189819846e-02
4.338000000000000078e+00 3.736963948668443891e-02
4.339000000000000412e+00 3.712037569215760613e-02
4.339999999999999858e+00 3.687183363464487107e-02
4.341000000000000192e+00 3.662895109473577465e-02
4.342000000000000526e+00 3.639603618123816997e-02
4.342999999999999972e+00 3.617640361283015749e-02
4.344000000000000306e+00 3.597211093358431561e-02
4.344999999999999751e+00 3.578380530522561054e-02
4.346000000000000085e+00 3.561071269072663831e-02
4.347000000000000419e+00 3.545071550122286252e-02
4.347999999999999865e+00 3.530056279461633861e-02
4.349000000000000199e+00 3.515614387260485724e-02
4.350000000000000533e+00 3.501282624913763103e-02
4.350999999999999979e+00 3.486583563705683564e-02
4.352000000000000313e+00 3.471064121726512991e-02
4.352999999999999758e+00 3.454334288280705434e-02
4.354000000000000092e+00 3.436098835520862149e-02
4.355000000000000426e+00 3.416185161164635165e-02
4.355999999999999872e+00 3.394560376108417266e-02
4.357000000000000206e+00 3.371338550956369529e-02
4.357999999999999652e+00 3.346778191195746294e-02
4.358999999999999986e+00 3.321267114433598677e-02
4.360000000000000320e+00 3.295299570614501627e-02
4.360999999999999766e+00 3.269446092924897102e-02
4.362000000000000099e+00 3.244317019423183235e-02
4.363000000000000433e+00 3.220525080838937404e-02
4.363999999999999879e+00 3.198648694386820729e-02
4.365000000000000213e+00 3.179198289822273565e-02
4.365999999999999659e+00 3.162584927363436271e-02
4.366999999999999993e+00 3.149099127707941093e-02
4.368000000000000327e+00 3.138894725461367080e-02
4.368999999999999773e+00 3.131984461779752094e-02
4.370000000000000107e+00 3.128243683104934419e-02
4.371000000000000441e+00 3.127425123663232082e-02
4.371999999999999886e+00 3.129183013755144210e-02
4.373000000000000220e+00 3.133103401251711995e-02
4.373999999999999666e+00 3.138739506737089208e-02
4.375000000000000000e+00 3.145645979853831792e-02
4.376000000000000334e+00 3.153410408350706962e-02
4.376999999999999780e+00 3.161677266164261701e-02
4.378000000000000114e+00 3.170160997377179796e-02
4.379000000000000448e+00 3.178651289460043827e-02
4.379999999999999893e+00 3.187006274605654749e-02
4.381000000000000227e+00 3.195140359831250693e-02
4.381999999999999673e+00 3.203008572748625160e-02
4.383000000000000007e+00 3.210587368243248557e-02
4.384000000000000341e+00 3.217864341580358584e-02
4.384999999999999787e+00 3.224827245964613509e-02
4.386000000000000121e+00 3.231464482110302239e-02
4.387000000000000455e+00 3.237767934330292030e-02
4.387999999999999901e+00 3.243740405385668601e-02
4.389000000000000234e+00 3.249403132923366078e-02
4.389999999999999680e+00 3.254801420736845585e-02
4.391000000000000014e+00 3.260004239014081817e-02
4.392000000000000348e+00 3.265097443604318000e-02
4.392999999999999794e+00 3.270171657813912558e-02
4.394000000000000128e+00 3.275304336101195896e-02
4.395000000000000462e+00 3.280540268904427043e-02
4.395999999999999908e+00 3.285873565005011793e-02
4.397000000000000242e+00 3.291236130565879103e-02
4.397999999999999687e+00 3.296492727939570599e-02
4.399000000000000021e+00 3.301446022064864760e-02
4.400000000000000355e+00 3.305851832550017744e-02
4.400999999999999801e+00 3.309441445092402290e-02
4.402000000000000135e+00 3.311948776627830771e-02
4.403000000000000469e+00 3.313138593631571871e-02
4.403999999999999915e+00 3.312830683068881954e-02
4.405000000000000249e+00 3.310917651938492107e-02
4.405999999999999694e+00 3.307374259666134159e-02
4.407000000000000028e+00 3.302257194214137936e-02
4.408000000000000362e+00 3.295694754960561135e-02
4.408999999999999808e+00 3.287872360151636308e-02
4.410000000000000142e+00 3.279011587044610571e-02
4.411000000000000476e+00 3.269347836076970382e-02
4.411999999999999922e+00 3.259111069392688770e-02
4.413000000000000256e+00 3.248509387948243093e-02
4.413999999999999702e+00 3.237715303447673276e-02
4.415000000000000036e+00 3.226860285416248419e-02
4.416000000000000369e+00 3.216031254317949090e-02
4.416999999999999815e+00 3.205273727961115843e-02
4.418000000000000149e+00 3.194599072590316446e-02
4.419000000000000483e+00 3.183993199793473672e-02
4.419999999999999929e+00 3.173430626575105690e-02
4.421000000000000263e+00 3.162885742388443083e-02
4.421999999999999709e+00 3.152344788110113261e-02
4.423000000000000043e+00 3.141814759641241295e-02
4.424000000000000377e+00 3.131328635757596457e-02
4.424999999999999822e+00 3.120945400490661090e-02
4.426000000000000156e+00 3.110748298907671863e-02
4.427000000000000490e+00 3.100838185751658704e-02
4.427999999999999936e+00 3.091325700026092971e-02
4.429000000000000270e+00 3.082325864308402968e-02
4.429999999999999716e+00 3.073951387259837159e-02
4.431000000000000050e+00 3.066311602834288080e-02
4.432000000000000384e+00 3.059515004282215705e-02
4.432999999999999829e+00 3.053668444084976091e-02
4.434000000000000163e+00 3.048884079711763895e-02
4.435000000000000497e+00 3.045281653542669664e-02
4.435999999999999943e+00 3.042990183686433703e-02
4.437000000000000277e+00 3.042145600292818844e-02
4.437999999999999723e+00 3.042885646103125549e-02
4.439000000000000057e+00 3.045342961880698196e-02
4.440000000000000391e+00 3.049636431332174505e-02
4.440999999999999837e+00 3.055862631945615096e-02
4.442000000000000171e+00 3.064092461832433265e-02
4.443000000000000504e+00 3.074369814902684975e-02
4.443999999999999950e+00 3.086714718104780625e-02
4.445000000000000284e+00 3.101128204766506052e-02
4.445999999999999730e+00 3.117601131097439554e-02
4.447000000000000064e+00 3.136119270780302060e-02
4.448000000000000398e+00 3.156667116059205108e-02
4.448999999999999844e+00 3.179227924841434433e-02
4.450000000000000178e+00 3.203776230501712702e-02
4.451000000000000512e+00 3.230265969463765041e-02
4.451999999999999957e+00 3.258614949200967781e-02
4.453000000000000291e+00 3.288689806561758550e-02
4.453999999999999737e+00 3.320293076517734365e-02
4.455000000000000071e+00 3.353153237028386885e-02
4.456000000000000405e+00 3.386924771712696014e-02
4.456999999999999851e+00 3.421195338734973890e-02
4.458000000000000185e+00 3.455502500439951857e-02
4.459000000000000519e+00 3.489356191258409512e-02
4.459999999999999964e+00 3.522267821316336922e-02
4.461000000000000298e+00 3.553779724466464562e-02
4.461999999999999744e+00 3.583494197802729320e-02
4.463000000000000078e+00 3.611096992514913756e-02
4.464000000000000412e+00 3.636372291655542988e-02
4.464999999999999858e+00 3.659210912980970926e-02
4.466000000000000192e+00 3.679607427511657342e-02
4.467000000000000526e+00 3.697649366565404494e-02
4.467999999999999972e+00 3.713496895924404961e-02
4.469000000000000306e+00 3.727360879491480039e-02
4.469999999999999751e+00 3.739475163020627990e-02
4.471000000000000085e+00 3.750070733585671168e-02
4.472000000000000419e+00 3.759352094332810146e-02
4.472999999999999865e+00 3.767479112566533145e-02
4.474000000000000199e+00 3.774553955948520972e-02
4.475000000000000533e+00 3.780618078242296842e-02
4.475999999999999979e+00 3.785651891239467937e-02
4.477000000000000313e+00 3.789584888417351499e-02
4.477999999999999758e+00 3.792307373367761331e-02
4.479000000000000092e+00 3.793686612598566599e-02
4.480000000000000426e+00 3.793584850964915045e-02
4.480999999999999872e+00 3.791874666424258078e-02
4.482000000000000206e+00 3.788453748097993234e-02
4.482999999999999652e+00 3.783254263255414473e-02
4.483999999999999986e+00 3.776250196412848925e-02
4.485000000000000320e+00 3.767459495517987145e-02
4.485999999999999766e+00 3.756944089220250887e-02
4.487000000000000099e+00 3.744805329170237257e-02
4.488000000000000433e+00 3.731180139710741500e-02
4.488999999999999879e+00 3.716235091688825654e-02
4.490000000000000213e+00 3.700156746883064701e-02
4.490999999999999659e+00 3.683145755711619146e-02
4.491999999999999993e+00 3.665405074640596533e-02
4.493000000000000327e+00 3.647129252021679563e-02
4.493999999999999773e+00 3.628494851591022863e-02
4.495000000000000107e+00 3.609650433836112532e-02
4.496000000000000441e+00 3.590708850098252997e-02
4.496999999999999886e+00 3.571743243948972968e-02
4.498000000000000220e+00 3.552787048306937229e-02
4.498999999999999666e+00 3.533839146183635066e-02
4.500000000000000000e+00 3.514872577356110278e-02
4.501000000000000334e+00 3.495846371873458092e-02
4.501999999999999780e+00 3.476720040592094774e-02
4.503000000000000114e+00 3.457466031456295219e-02
4.504000000000000448e+00 3.438083591419776458e-02
4.504999999999999893e+00 3.418606777433652599e-02
4.506000000000000227e+00 3.399111153868557972e-02
4.506999999999999673e+00 3.379714106730693363e-02
4.508000000000000007e+00 3.360572053492426325e-02
4.509000000000000341e+00 3.341871339781550543e-02
4.509999999999999787e+00 3.323815734624986640e-02
4.511000000000000121e+00 3.306609521191398310e-02
4.512000000000000455e+00 3.290441403828854583e-02
4.512999999999999901e+00 3.275466823297153857e-02
4.514000000000000234e+00 3.261793757539702132e-02
4.514999999999999680e+00 3.249471932187569106e-02
4.516000000000000014e+00 3.238489523384670277e-02
4.517000000000000348e+00 3.228774269686979920e-02
4.517999999999999794e+00 3.220202639307744030e-02
4.519000000000000128e+00 3.212611975300527778e-02
4.520000000000000462e+00 3.205818675949791141e-02
4.520999999999999908e+00 3.199633719294724121e-02
4.522000000000000242e+00 3.193877405386041923e-02
4.522999999999999687e+00 3.188394885254344779e-02
4.524000000000000021e+00 3.183059580795770394e-02
4.525000000000000355e+00 3.177777179395600143e-02
4.525999999999999801e+00 3.172484736178281250e-02
4.527000000000000135e+00 3.167143258956713059e-02
4.528000000000000469e+00 3.161733013323778096e-02
4.528999999999999915e+00 3.156246034382891030e-02
4.530000000000000249e+00 3.150677822372385112e-02
4.530999999999999694e+00 3.145023918839259108e-02
4.532000000000000028e+00 3.139274095006920617e-02
4.533000000000000362e+00 3.133410173518846875e-02
4.533999999999999808e+00 3.127402877034585887e-02
4.535000000000000142e+00 3.121210305571008384e-02
4.536000000000000476e+00 3.114775762115963229e-02
4.536999999999999922e+00 3.108027432446465801e-02
4.538000000000000256e+00 3.100882797534040836e-02
4.538999999999999702e+00 3.093251039691493481e-02
4.540000000000000036e+00 3.085041973458915038e-02
4.541000000000000369e+00 3.076179673861476754e-02
4.541999999999999815e+00 3.066615552709155493e-02
4.543000000000000149e+00 3.056345634162108832e-02
4.544000000000000483e+00 3.045427848458619538e-02
4.544999999999999929e+00 3.033995788659772999e-02
4.546000000000000263e+00 3.022269326971397524e-02
4.546999999999999709e+00 3.010558515002370594e-02
4.548000000000000043e+00 2.999261020275679340e-02
4.549000000000000377e+00 2.988850673125938856e-02
4.549999999999999822e+00 2.979857775740377829e-02
4.551000000000000156e+00 2.972842476371559406e-02
4.552000000000000490e+00 2.968363471515431812e-02
4.552999999999999936e+00 2.966942401581540434e-02
4.554000000000000270e+00 2.969029748577347097e-02
4.554999999999999716e+00 2.974971689904724187e-02
4.556000000000000050e+00 2.984983559787434196e-02
4.557000000000000384e+00 2.999131404777524018e-02
4.557999999999999829e+00 3.017324730702991564e-02
4.559000000000000163e+00 3.039318627695242192e-02
4.560000000000000497e+00 3.064728567638752565e-02
4.560999999999999943e+00 3.093054613733214192e-02
4.562000000000000277e+00 3.123715989967430426e-02
4.562999999999999723e+00 3.156088925030196835e-02
4.564000000000000057e+00 3.189546772789621926e-02
4.565000000000000391e+00 3.223500982030372969e-02
4.565999999999999837e+00 3.257432838069331676e-02
4.567000000000000171e+00 3.290919148598064892e-02
4.568000000000000504e+00 3.323647004296374774e-02
4.568999999999999950e+00 3.355419143125191322e-02
4.570000000000000284e+00 3.386148013369402743e-02
4.570999999999999730e+00 3.415843843806205815e-02
4.572000000000000064e+00 3.444594318811043665e-02
4.573000000000000398e+00 3.472541936619188974e-02
4.573999999999999844e+00 3.499859866086774129e-02
4.575000000000000178e+00 3.526728652827332278e-02
4.576000000000000512e+00 3.553315643805437379e-02
4.576999999999999957e+00 3.579758735277025622e-02
4.578000000000000291e+00 3.606153936529438858e-02
4.578999999999999737e+00 3.632549337444195003e-02
4.580000000000000071e+00 3.658941495796137061e-02
4.581000000000000405e+00 3.685277452945489446e-02
4.581999999999999851e+00 3.711459322580243358e-02
4.583000000000000185e+00 3.737351318103963871e-02
4.584000000000000519e+00 3.762785769411262221e-02
4.584999999999999964e+00 3.787574616961625340e-02
4.586000000000000298e+00 3.811517850298489635e-02
4.586999999999999744e+00 3.834410583863546301e-02
4.588000000000000078e+00 3.856052192489998337e-02
4.589000000000000412e+00 3.876251593179287636e-02
4.589999999999999858e+00 3.894833806545937999e-02
4.591000000000000192e+00 3.911641804502411640e-02
4.592000000000000526e+00 3.926538821771737020e-02
4.592999999999999972e+00 3.939408422907759305e-02
4.594000000000000306e+00 3.950155666594461212e-02
4.594999999999999751e+00 3.958707339218955207e-02
4.596000000000000085e+00 3.965014035446930152e-02
4.597000000000000419e+00 3.969052492829504286e-02
4.597999999999999865e+00 3.970832147991711775e-02
4.599000000000000199e+00 3.970400557151736870e-02
4.600000000000000533e+00 3.967849423088508354e-02
4.600999999999999979e+00 3.963320034151919524e-02
4.602000000000000313e+00 3.957006996572547813e-02
4.602999999999999758e+00 3.949157121876627902e-02
4.604000000000000092e+00 3.940066937155754095e-02
4.605000000000000426e+00 3.930072633904489743e-02
4.605999999999999872e+00 3.919538545902059162e-02
4.607000000000000206e+00 3.908842641644335453e-02
4.608000000000000540e+00 3.898358710721119141e-02
4.608999999999999986e+00 3.888437943837521477e-02
4.610000000000000320e+00 3.879390706923540461e-02
4.610999999999999766e+00 3.871469621417847340e-02
4.612000000000000099e+00 3.864852305333730392e-02
4.613000000000000433e+00 3.859630089322627772e-02
4.613999999999999879e+00 3.855796047522659642e-02
4.615000000000000213e+00 3.853240626308490624e-02
4.615999999999999659e+00 3.851752757057465282e-02
4.616999999999999993e+00 3.851027945133737862e-02
4.618000000000000327e+00 3.850683785125950942e-02
4.618999999999999773e+00 3.850280670598042049e-02
4.620000000000000107e+00 3.849348887021786236e-02
4.621000000000000441e+00 3.847417969083880007e-02
4.621999999999999886e+00 3.844043878575544027e-02
4.623000000000000220e+00 3.838835445788922607e-02
4.623999999999999666e+00 3.831473603412290790e-02
4.625000000000000000e+00 3.821725469154359234e-02
4.626000000000000334e+00 3.809450320929772676e-02
4.626999999999999780e+00 3.794599253870558492e-02
4.628000000000000114e+00 3.777209844875032557e-02
4.629000000000000448e+00 3.757394601122018146e-02
4.629999999999999893e+00 3.735327434101364669e-02
4.631000000000000227e+00 3.711227886773038609e-02
4.631999999999999673e+00 3.685343641441506807e-02
4.633000000000000007e+00 3.657933005857848946e-02
4.634000000000000341e+00 3.629246852927935085e-02
4.634999999999999787e+00 3.599513799759885418e-02
4.636000000000000121e+00 3.568926901548108432e-02
4.637000000000000455e+00 3.537636913855149445e-02
4.637999999999999901e+00 3.505749127149294236e-02
4.639000000000000234e+00 3.473329431629040148e-02
4.639999999999999680e+00 3.440414571889645334e-02
4.641000000000000014e+00 3.407029001503792537e-02
4.642000000000000348e+00 3.373206318680858906e-02
4.642999999999999794e+00 3.339009289877611225e-02
4.644000000000000128e+00 3.304547104107290884e-02
4.645000000000000462e+00 3.269987218123789063e-02
4.645999999999999908e+00 3.235557100659326724e-02
4.647000000000000242e+00 3.201538811582149702e-02
4.647999999999999687e+00 3.168250846746802074e-02
4.649000000000000021e+00 3.136022232791595143e-02
4.650000000000000355e+00 3.105163230497413537e-02
4.650999999999999801e+00 3.075933373559081030e-02
4.652000000000000135e+00 3.048512034218547884e-02
4.653000000000000469e+00 3.022975643778706006e-02
4.653999999999999915e+00 2.999286075552666173e-02
4.655000000000000249e+00 2.977290570262727115e-02
4.655999999999999694e+00 2.956730596943483655e-02
4.657000000000000028e+00 2.937263303747201723e-02
4.658000000000000362e+00 2.918489240398377052e-02
4.658999999999999808e+00 2.899984858274825411e-02
4.660000000000000142e+00 2.881335513564374853e-02
4.661000000000000476e+00 2.862167706549945123e-02
4.661999999999999922e+00 2.842177634844202452e-02
4.663000000000000256e+00 2.821156219715452093e-02
4.663999999999999702e+00 2.799007861772425179e-02
4.665000000000000036e+00 2.775765814172863680e-02
4.666000000000000369e+00 2.751597300077294680e-02
4.666999999999999815e+00 2.726807204162095058e-02
4.668000000000000149e+00 2.701830663162394994e-02
4.669000000000000483e+00 2.677219187983799140e-02
4.669999999999999929e+00 2.653617162548053271e-02
4.671000000000000263e+00 2.631728893572131064e-02
4.671999999999999709e+00 2.612280821186707680e-02
4.673000000000000043e+00 2.595974894396685384e-02
4.674000000000000377e+00 2.583442792699194163e-02
4.674999999999999822e+00 2.575200278248030578e-02
4.676000000000000156e+00 2.571609376071154474e-02
4.677000000000000490e+00 2.572849801906763531e-02
4.677999999999999936e+00 2.578903573400129906e-02
4.679000000000000270e+00 2.589557767494268109e-02
4.679999999999999716e+00 2.604421327040514628e-02
4.681000000000000050e+00 2.622956538018760345e-02
4.682000000000000384e+00 2.644521912201673250e-02
4.682999999999999829e+00 2.668420087211297378e-02
4.684000000000000163e+00 2.693948605450266487e-02
4.685000000000000497e+00 2.720446460753117579e-02
4.685999999999999943e+00 2.747332732908778705e-02
4.687000000000000277e+00 2.774135304824109499e-02
4.687999999999999723e+00 2.800510324739098958e-02
4.689000000000000057e+00 2.826243444926233167e-02
4.690000000000000391e+00 2.851245949164691457e-02
4.690999999999999837e+00 2.875539138712136095e-02
4.692000000000000171e+00 2.899232903935896472e-02
4.693000000000000504e+00 2.922502680526520985e-02
4.693999999999999950e+00 2.945562340444116828e-02
4.695000000000000284e+00 2.968641425847360488e-02
4.695999999999999730e+00 2.991964239746433551e-02
4.697000000000000064e+00 3.015731120582222299e-02
4.698000000000000398e+00 3.040106351492301989e-02
4.698999999999999844e+00 3.065209471599433105e-02
4.700000000000000178e+00 3.091110142034835320e-02
4.701000000000000512e+00 3.117827107328201980e-02
4.701999999999999957e+00 3.145330438675262436e-02
4.703000000000000291e+00 3.173546148748319223e-02
4.703999999999999737e+00 3.202361902291810114e-02
4.705000000000000071e+00 3.231637083338927130e-02
4.706000000000000405e+00 3.261212758896568642e-02
4.706999999999999851e+00 3.290924637172546602e-02
4.708000000000000185e+00 3.320618953114203714e-02
4.709000000000000519e+00 3.350165682169619491e-02
4.709999999999999964e+00 3.379474581135129274e-02
4.711000000000000298e+00 3.408506947119295527e-02
4.711999999999999744e+00 3.437283495639671671e-02
4.713000000000000078e+00 3.465884723077704288e-02
4.714000000000000412e+00 3.494443694029005648e-02
4.714999999999999858e+00 3.523132786250587900e-02
4.716000000000000192e+00 3.552141989213145751e-02
4.717000000000000526e+00 3.581654425258005980e-02
4.717999999999999972e+00 3.611817537515001758e-02
4.719000000000000306e+00 3.642718368656662487e-02
4.719999999999999751e+00 3.674362147648031762e-02
4.721000000000000085e+00 3.706657000045505274e-02
4.722000000000000419e+00 3.739408533412201530e-02
4.722999999999999865e+00 3.772323327729863729e-02
4.724000000000000199e+00 3.805021809177470959e-02
4.725000000000000533e+00 3.837059551842911947e-02
4.725999999999999979e+00 3.867955862992141641e-02
4.727000000000000313e+00 3.897226633157637593e-02
4.727999999999999758e+00 3.924419878245781479e-02
4.729000000000000092e+00 3.949145480406972275e-02
4.730000000000000426e+00 3.971102869449018996e-02
4.730999999999999872e+00 3.990096655984631813e-02
4.732000000000000206e+00 4.006041600432890676e-02
4.733000000000000540e+00 4.018955487165948304e-02
4.733999999999999986e+00 4.028939130596211060e-02
4.735000000000000320e+00 4.036149791554636407e-02
4.735999999999999766e+00 4.040767906629387507e-02
4.737000000000000099e+00 4.042966410341058969e-02
4.738000000000000433e+00 4.042882401533821890e-02
4.738999999999999879e+00 4.040598029920485640e-02
4.740000000000000213e+00 4.036134768331937211e-02
4.740999999999999659e+00 4.029458616168898194e-02
4.741999999999999993e+00 4.020495312892476136e-02
4.743000000000000327e+00 4.009154395074020910e-02
4.743999999999999773e+00 3.995358516468124760e-02
4.745000000000000107e+00 3.979069725199872731e-02
4.746000000000000441e+00 3.960314785151113071e-02
4.746999999999999886e+00 3.939199819680536813e-02
4.748000000000000220e+00 3.915916733751687723e-02
4.748999999999999666e+00 3.890739408372098640e-02
4.750000000000000000e+00 3.864009905729508254e-02
4.751000000000000334e+00 3.836116884041206737e-02
4.751999999999999780e+00 3.807470921095702787e-02
4.753000000000000114e+00 3.778479634932716685e-02
4.754000000000000448e+00 3.749525193436671622e-02
4.754999999999999893e+00 3.720947033494333145e-02
4.756000000000000227e+00 3.693031009972160689e-02
4.756999999999999673e+00 3.666004919064744239e-02
4.758000000000000007e+00 3.640039812470229064e-02
4.759000000000000341e+00 3.615255458942483180e-02
4.759999999999999787e+00 3.591727174876437056e-02
4.761000000000000121e+00 3.569493735934452933e-02
4.762000000000000455e+00 3.548563697687941165e-02
4.762999999999999901e+00 3.528920753618073475e-02
4.764000000000000234e+00 3.510529129321279113e-02
4.764999999999999680e+00 3.493337339516464080e-02
4.766000000000000014e+00 3.477282609138551694e-02
4.767000000000000348e+00 3.462296061913743006e-02
4.767999999999999794e+00 3.448306977201265333e-02
4.769000000000000128e+00 3.435247015937528681e-02
4.770000000000000462e+00 3.423050563095412363e-02
4.770999999999999908e+00 3.411653971360177617e-02
4.772000000000000242e+00 3.400991033174707162e-02
4.772999999999999687e+00 3.390985991091158280e-02
4.774000000000000021e+00 3.381544813950622397e-02
4.775000000000000355e+00 3.372548932271031419e-02
4.775999999999999801e+00 3.363847949829794348e-02
4.777000000000000135e+00 3.355260518525577523e-02
4.778000000000000469e+00 3.346576223204981992e-02
4.778999999999999915e+00 3.337562641658180229e-02
4.780000000000000249e+00 3.327975938943629475e-02
4.780999999999999694e+00 3.317573089934302416e-02
4.782000000000000028e+00 3.306124979422920412e-02
4.783000000000000362e+00 3.293430146673378967e-02
4.783999999999999808e+00 3.279325223089683827e-02
4.785000000000000142e+00 3.263695537147070364e-02
4.786000000000000476e+00 3.246482492124567326e-02
4.786999999999999922e+00 3.227688766683286387e-02
4.788000000000000256e+00 3.207381151280665893e-02
4.788999999999999702e+00 3.185688269376531212e-02
4.790000000000000036e+00 3.162796458140857553e-02
4.791000000000000369e+00 3.138941718467219699e-02
4.791999999999999815e+00 3.114393439010305561e-02
4.793000000000000149e+00 3.089439799867811989e-02
4.794000000000000483e+00 3.064366295401205198e-02
4.794999999999999929e+00 3.039435294967496315e-02
4.796000000000000263e+00 3.014864684977393641e-02
4.796999999999999709e+00 2.990811588727320183e-02
4.798000000000000043e+00 2.967359623208758873e-02
4.799000000000000377e+00 2.944513713524870083e-02
4.799999999999999822e+00 2.922203567403453689e-02
4.801000000000000156e+00 2.900294285257199942e-02
4.802000000000000490e+00 2.878606626876315661e-02
4.802999999999999936e+00 2.856942017751094159e-02
4.804000000000000270e+00 2.835111119145944381e-02
4.804999999999999716e+00 2.812963437632986369e-02
4.806000000000000050e+00 2.790415584896641793e-02
4.807000000000000384e+00 2.767470530450168859e-02
4.807999999999999829e+00 2.744233366046735373e-02
4.809000000000000163e+00 2.720916670633788392e-02
4.810000000000000497e+00 2.697836323667741204e-02
4.810999999999999943e+00 2.675399728900187957e-02
4.812000000000000277e+00 2.654088650694422236e-02
4.812999999999999723e+00 2.634437753243713473e-02
4.814000000000000057e+00 2.617010034576588290e-02
4.815000000000000391e+00 2.602371749376598473e-02
4.815999999999999837e+00 2.591066425730959022e-02
4.817000000000000171e+00 2.583589740542128685e-02
4.818000000000000504e+00 2.580363960252441899e-02
4.818999999999999950e+00 2.581713687088958015e-02
4.820000000000000284e+00 2.587842819428553404e-02
4.820999999999999730e+00 2.598814481250806899e-02
4.822000000000000064e+00 2.614537487596226700e-02
4.823000000000000398e+00 2.634758787550577422e-02
4.823999999999999844e+00 2.659067463922375890e-02
4.825000000000000178e+00 2.686907860811852539e-02
4.826000000000000512e+00 2.717603520545656265e-02
4.826999999999999957e+00 2.750393174725166562e-02
4.828000000000000291e+00 2.784470646903513397e-02
4.828999999999999737e+00 2.819029215533027516e-02
4.830000000000000071e+00 2.853305617777961850e-02
4.831000000000000405e+00 2.886616627656178255e-02
4.831999999999999851e+00 2.918388185689602815e-02
4.833000000000000185e+00 2.948171180591491192e-02
4.834000000000000519e+00 2.975646606724191567e-02
4.834999999999999964e+00 3.000618904382235802e-02
4.836000000000000298e+00 3.022999052846513796e-02
4.836999999999999744e+00 3.042782996926069947e-02
4.838000000000000078e+00 3.060028390105206525e-02
4.839000000000000412e+00 3.074831686031944539e-02
4.839999999999999858e+00 3.087310713933913431e-02
4.841000000000000192e+00 3.097591942696199460e-02
4.842000000000000526e+00 3.105804396166596953e-02
4.842999999999999972e+00 3.112077611748364017e-02
4.844000000000000306e+00 3.116542466319866672e-02
4.844999999999999751e+00 3.119334941844175216e-02
4.846000000000000085e+00 3.120597021375964841e-02
4.847000000000000419e+00 3.120479368181579977e-02
4.847999999999999865e+00 3.119140725433470346e-02
4.849000000000000199e+00 3.116747562239930575e-02
4.850000000000000533e+00 3.113471465264656263e-02
4.850999999999999979e+00 3.109490446720448650e-02
4.852000000000000313e+00 3.104987368761318381e-02
4.852999999999999758e+00 3.100151190830222059e-02
4.854000000000000092e+00 3.095179922064863337e-02
4.855000000000000426e+00 3.090281659267967579e-02
4.855999999999999872e+00 3.085676118141602448e-02
4.857000000000000206e+00 3.081593753433637534e-02
4.858000000000000540e+00 3.078270177969361088e-02
4.858999999999999986e+00 3.075940325211735243e-02
4.860000000000000320e+00 3.074826895671194452e-02
4.860999999999999766e+00 3.075129440554607435e-02
4.862000000000000099e+00 3.077014934061981372e-02
4.863000000000000433e+00 3.080607702029045797e-02
4.863999999999999879e+00 3.085986324748169959e-02
4.865000000000000213e+00 3.093181666224251170e-02
4.865999999999999659e+00 3.102180135761292701e-02
4.866999999999999993e+00 3.112927081697669518e-02
4.868000000000000327e+00 3.125333545374495842e-02
4.868999999999999773e+00 3.139279965471906964e-02
4.870000000000000107e+00 3.154619705077633951e-02
4.871000000000000441e+00 3.171184338945127329e-02
4.871999999999999886e+00 3.188782899329999088e-02
4.873000000000000220e+00 3.207205260545214348e-02
4.873999999999999666e+00 3.226224803208958825e-02
4.875000000000000000e+00 3.245603085547599936e-02
4.876000000000000334e+00 3.265098494057096234e-02
4.876999999999999780e+00 3.284475526000758122e-02
4.878000000000000114e+00 3.303517292274680411e-02
4.879000000000000448e+00 3.322039894546916644e-02
4.879999999999999893e+00 3.339903208778439991e-02
4.881000000000000227e+00 3.357019236099308135e-02
4.881999999999999673e+00 3.373353958011638537e-02
4.883000000000000007e+00 3.388920166403095596e-02
4.884000000000000341e+00 3.403762196054199024e-02
4.884999999999999787e+00 3.417933764337689057e-02
4.886000000000000121e+00 3.431467469306567070e-02
4.887000000000000455e+00 3.444347513200034239e-02
4.887999999999999901e+00 3.456482950599144149e-02
4.889000000000000234e+00 3.467693728769716960e-02
4.889999999999999680e+00 3.477706951211673864e-02
4.891000000000000014e+00 3.486170433814473474e-02
4.892000000000000348e+00 3.492678181664700399e-02
4.892999999999999794e+00 3.496808926326110817e-02
4.894000000000000128e+00 3.498169645495360219e-02
4.895000000000000462e+00 3.496439235007259283e-02
4.895999999999999908e+00 3.491404255442059901e-02
4.897000000000000242e+00 3.482984471383870212e-02
4.897999999999999687e+00 3.471241440846472431e-02
4.899000000000000021e+00 3.456373439022893124e-02
4.900000000000000355e+00 3.438694470216407950e-02
4.900999999999999801e+00 3.418602371355396879e-02
4.902000000000000135e+00 3.396541631674380307e-02
4.903000000000000469e+00 3.372964587006201109e-02
4.903999999999999915e+00 3.348300055848622142e-02
4.905000000000000249e+00 3.322926220211622206e-02
4.905999999999999694e+00 3.297159422460495259e-02
4.907000000000000028e+00 3.271248875267199901e-02
4.908000000000000362e+00 3.245383905699549681e-02
4.908999999999999808e+00 3.219707703590057174e-02
4.910000000000000142e+00 3.194332943468648767e-02
4.911000000000000476e+00 3.169361507417413348e-02
4.911999999999999922e+00 3.144900663859374890e-02
4.913000000000000256e+00 3.121076979319986622e-02
4.913999999999999702e+00 3.098047675777415577e-02
4.915000000000000036e+00 3.076004631081577512e-02
4.916000000000000369e+00 3.055177167247596914e-02
4.916999999999999815e+00 3.035828942215163667e-02
4.918000000000000149e+00 3.018253661245190456e-02
4.919000000000000483e+00 3.002767162732440306e-02
4.919999999999999929e+00 2.989698611261062261e-02
4.921000000000000263e+00 2.979381847532417901e-02
4.921999999999999709e+00 2.972145167513052730e-02
4.923000000000000043e+00 2.968299368473202929e-02
4.924000000000000377e+00 2.968123298611086841e-02
4.924999999999999822e+00 2.971849926939846426e-02
4.926000000000000156e+00 2.979646136036575091e-02
4.927000000000000490e+00 2.991597146030915491e-02
4.927999999999999936e+00 3.007687131441253575e-02
4.929000000000000270e+00 3.027787550401234151e-02
4.929999999999999716e+00 3.051650911934101693e-02
4.931000000000000050e+00 3.078911177476700151e-02
4.932000000000000384e+00 3.109095467574736829e-02
4.932999999999999829e+00 3.141643290338771988e-02
4.934000000000000163e+00 3.175934871333731258e-02
4.935000000000000497e+00 3.211322027947079855e-02
4.935999999999999943e+00 3.247164025518499419e-02
4.937000000000000277e+00 3.282860527807897333e-02
4.937999999999999723e+00 3.317881088874875817e-02
4.939000000000000057e+00 3.351788517379836879e-02
4.940000000000000391e+00 3.384256526710197055e-02
4.940999999999999837e+00 3.415075654888093115e-02
4.942000000000000171e+00 3.444152095089560162e-02
4.943000000000000504e+00 3.471498986862589509e-02
4.943999999999999950e+00 3.497217599371697100e-02
4.945000000000000284e+00 3.521474622166982649e-02
4.945999999999999730e+00 3.544476002733951830e-02
4.947000000000000064e+00 3.566440526234601616e-02
4.948000000000000398e+00 3.587572473781289878e-02
4.948999999999999844e+00 3.608041110596951068e-02
4.950000000000000178e+00 3.627965118910863457e-02
4.951000000000000512e+00 3.647404443415472319e-02
4.951999999999999957e+00 3.666359716708692679e-02
4.953000000000000291e+00 3.684779651978033199e-02
4.953999999999999737e+00 3.702574213790377211e-02
4.955000000000000071e+00 3.719632894965577835e-02
4.956000000000000405e+00 3.735845397330018330e-02
4.956999999999999851e+00 3.751122616926026720e-02
4.958000000000000185e+00 3.765413842130336392e-02
4.959000000000000519e+00 3.778720480679457344e-02
4.959999999999999964e+00 3.791099628751233575e-02
4.961000000000000298e+00 3.802664350403921201e-02
4.961999999999999744e+00 3.813573447189016336e-02
4.963000000000000078e+00 3.824015279195353695e-02
4.964000000000000412e+00 3.834186185922087986e-02
4.964999999999999858e+00 3.844267196075065035e-02
4.966000000000000192e+00 3.854397837848638764e-02
4.967000000000000526e+00 3.864651091983102582e-02
4.967999999999999972e+00 3.875012749033696080e-02
4.969000000000000306e+00 3.885362034043408214e-02
4.969999999999999751e+00 3.895460592255005350e-02
4.971000000000000085e+00 3.904945063343728817e-02
4.972000000000000419e+00 3.913329813890568942e-02
4.972999999999999865e+00 3.920017084816743158e-02
4.974000000000000199e+00 3.924317339958706408e-02
4.975000000000000533e+00 3.925478687115813853e-02
4.975999999999999979e+00 3.922724693923773653e-02
4.977000000000000313e+00 3.915300477850374578e-02
4.977999999999999758e+00 3.902522912359634305e-02
4.979000000000000092e+00 3.883830819078659680e-02
4.980000000000000426e+00 3.858832606489531053e-02
4.980999999999999872e+00 3.827346846362093824e-02
4.982000000000000206e+00 3.789429576765893787e-02
4.983000000000000540e+00 3.745386645148086890e-02
4.983999999999999986e+00 3.695768329331216434e-02
4.985000000000000320e+00 3.641345711795537787e-02
4.985999999999999766e+00 3.583071201816217383e-02
4.987000000000000099e+00 3.522024225814954224e-02
4.988000000000000433e+00 3.459349272326755348e-02
4.988999999999999879e+00 3.396187952896192325e-02
4.990000000000000213e+00 3.333611293955364430e-02
4.991000000000000547e+00 3.272557562213029847e-02
4.991999999999999993e+00 3.213781206458675432e-02
4.993000000000000327e+00 3.157815002701418183e-02
4.993999999999999773e+00 3.104949770608601486e-02
4.995000000000000107e+00 3.055233410377122122e-02
4.996000000000000441e+00 3.008489891200966798e-02
4.996999999999999886e+00 2.964354377796884349e-02
4.998000000000000220e+00 2.922326037067549814e-02
4.998999999999999666e+00 2.881829441492299651e-02
5.000000000000000000e+00 2.842280425935303501e-02
5.001000000000000334e+00 2.803149763702442870e-02
5.001999999999999780e+00 2.764019391031533046e-02
5.003000000000000114e+00 2.724624765274587940e-02
5.004000000000000448e+00 2.684880359811606804e-02
5.004999999999999893e+00 2.644883384443218882e-02
5.006000000000000227e+00 2.604899878250557105e-02
5.006999999999999673e+00 2.565332728376969879e-02
5.008000000000000007e+00 2.526673974904253273e-02
5.009000000000000341e+00 2.489451330669895102e-02
5.009999999999999787e+00 2.454169170563605049e-02
5.011000000000000121e+00 2.421254192104606642e-02
5.012000000000000455e+00 2.391008102850285949e-02
5.012999999999999901e+00 2.363574329740770683e-02
5.014000000000000234e+00 2.338919375792376798e-02
5.014999999999999680e+00 2.316829656105950583e-02
5.016000000000000014e+00 2.296925350373233560e-02
5.017000000000000348e+00 2.278686225815131083e-02
5.017999999999999794e+00 2.261491263408323821e-02
5.019000000000000128e+00 2.244661557813680888e-02
5.020000000000000462e+00 2.227508615853270729e-02
5.020999999999999908e+00 2.209381020875090390e-02
5.022000000000000242e+00 2.189709679273053877e-02
5.022999999999999687e+00 2.168042563059317460e-02
5.024000000000000021e+00 2.144074503351468125e-02
5.025000000000000355e+00 2.117664967326069597e-02
5.025999999999999801e+00 2.088845741182400809e-02
5.027000000000000135e+00 2.057817228480175731e-02
5.028000000000000469e+00 2.024933820048036709e-02
5.028999999999999915e+00 1.990681534728823768e-02
5.030000000000000249e+00 1.955644347448600578e-02
5.030999999999999694e+00 1.920468584414653651e-02
5.032000000000000028e+00 1.885820018176631585e-02
5.033000000000000362e+00 1.852341814681417523e-02
5.033999999999999808e+00 1.820614816708193695e-02
5.035000000000000142e+00 1.791123542918657621e-02
5.036000000000000476e+00 1.764230527181542135e-02
5.036999999999999922e+00 1.740161861759174575e-02
5.038000000000000256e+00 1.719004761946113860e-02
5.038999999999999702e+00 1.700717981158733627e-02
5.040000000000000036e+00 1.685153830764133179e-02
5.041000000000000369e+00 1.672087762408266953e-02
5.041999999999999815e+00 1.661252248410802559e-02
5.043000000000000149e+00 1.652372720088698260e-02
5.044000000000000483e+00 1.645196123589760806e-02
5.044999999999999929e+00 1.639512584190075742e-02
5.046000000000000263e+00 1.635167895116857589e-02
5.046999999999999709e+00 1.632062179533472560e-02
5.048000000000000043e+00 1.630142271663192338e-02
5.049000000000000377e+00 1.629387590008962716e-02
5.049999999999999822e+00 1.629792533260853576e-02
5.051000000000000156e+00 1.631350581725929047e-02
5.052000000000000490e+00 1.634043653564620779e-02
5.052999999999999936e+00 1.637840031928651865e-02
5.054000000000000270e+00 1.642696363257193509e-02
5.054999999999999716e+00 1.648566665179603333e-02
5.056000000000000050e+00 1.655416986611429192e-02
5.057000000000000384e+00 1.663241682440097166e-02
5.057999999999999829e+00 1.672080249314053177e-02
5.059000000000000163e+00 1.682030160331570573e-02
5.060000000000000497e+00 1.693254581000212811e-02
5.060999999999999943e+00 1.705983945504198698e-02
5.062000000000000277e+00 1.720508751903260247e-02
5.062999999999999723e+00 1.737160977906171758e-02
5.064000000000000057e+00 1.756288933043388678e-02
5.065000000000000391e+00 1.778224517259188384e-02
5.065999999999999837e+00 1.803246562870497796e-02
5.067000000000000171e+00 1.831544868910195759e-02
5.068000000000000504e+00 1.863188379350373333e-02
5.068999999999999950e+00 1.898106011679547706e-02
5.070000000000000284e+00 1.936078015799013244e-02
5.070999999999999730e+00 1.976743248996373770e-02
5.072000000000000064e+00 2.019622514975616748e-02
5.073000000000000398e+00 2.064151651756323744e-02
5.073999999999999844e+00 2.109725316586628582e-02
5.075000000000000178e+00 2.155743056530915608e-02
5.076000000000000512e+00 2.201653030503802205e-02
5.076999999999999957e+00 2.246989612438420394e-02
5.078000000000000291e+00 2.291397001333977945e-02
5.078999999999999737e+00 2.334643833897049464e-02
5.080000000000000071e+00 2.376621365944217579e-02
5.081000000000000405e+00 2.417330683204723524e-02
5.081999999999999851e+00 2.456861322221558577e-02
5.083000000000000185e+00 2.495361157401739666e-02
5.084000000000000519e+00 2.533006019709207329e-02
5.084999999999999964e+00 2.569967292497108563e-02
5.086000000000000298e+00 2.606382019103384989e-02
5.086999999999999744e+00 2.642329359315825910e-02
5.088000000000000078e+00 2.677813225184456566e-02
5.089000000000000412e+00 2.712754510019970561e-02
5.089999999999999858e+00 2.746991227066643629e-02
5.091000000000000192e+00 2.780287220243792684e-02
5.092000000000000526e+00 2.812350296098324251e-02
5.092999999999999972e+00 2.842854708416855947e-02
5.094000000000000306e+00 2.871465107509575329e-02
5.094999999999999751e+00 2.897861552215048181e-02
5.096000000000000085e+00 2.921762535298854518e-02
5.097000000000000419e+00 2.942939155015408814e-02
5.097999999999999865e+00 2.961228357697348601e-02
5.099000000000000199e+00 2.976534357720076948e-02
5.100000000000000533e+00 2.988828784279492362e-02
5.100999999999999979e+00 2.998142881543056082e-02
5.102000000000000313e+00 3.004557552399392262e-02
5.102999999999999758e+00 3.008194617167289642e-02
5.104000000000000092e+00 3.009204451696875782e-02
5.105000000000000426e+00 3.007759155337355605e-02
5.105999999999999872e+00 3.004046055714561583e-02
5.107000000000000206e+00 2.998263866938442532e-02
5.108000000000000540e+00 2.990621521689641391e-02
5.108999999999999986e+00 2.981339159032819069e-02
5.110000000000000320e+00 2.970649495511659688e-02
5.110999999999999766e+00 2.958801409551784986e-02
5.112000000000000099e+00 2.946062555326179472e-02
5.113000000000000433e+00 2.932722040632011057e-02
5.113999999999999879e+00 2.919093295844331012e-02
5.115000000000000213e+00 2.905514340932615486e-02
5.116000000000000547e+00 2.892343985958076985e-02
5.116999999999999993e+00 2.879955719386443833e-02
5.118000000000000327e+00 2.868726803198893421e-02
5.118999999999999773e+00 2.859020409173062063e-02
5.120000000000000107e+00 2.851165848428481933e-02
5.121000000000000441e+00 2.845432977552895745e-02
5.121999999999999886e+00 2.842009957549733110e-02
5.123000000000000220e+00 2.840980503838142976e-02
5.123999999999999666e+00 2.842307914286702417e-02
5.125000000000000000e+00 2.845825319597129061e-02
5.126000000000000334e+00 2.851238654601799885e-02
5.126999999999999780e+00 2.858140423959491111e-02
5.128000000000000114e+00 2.866034171515628032e-02
5.129000000000000448e+00 2.874368082166403604e-02
5.129999999999999893e+00 2.882576597226008119e-02
5.131000000000000227e+00 2.890122444606484445e-02
5.131999999999999673e+00 2.896537135836464369e-02
5.133000000000000007e+00 2.901451237996277577e-02
5.134000000000000341e+00 2.904612645507871280e-02
5.134999999999999787e+00 2.905894805965317240e-02
5.136000000000000121e+00 2.905287921841938695e-02
5.137000000000000455e+00 2.902878623943541680e-02
5.137999999999999901e+00 2.898820704136649204e-02
5.139000000000000234e+00 2.893303449908090144e-02
5.139999999999999680e+00 2.886518314368666932e-02
5.141000000000000014e+00 2.878631930134894004e-02
5.142000000000000348e+00 2.869764697385106950e-02
5.142999999999999794e+00 2.859983097352690809e-02
5.144000000000000128e+00 2.849297167023043947e-02
5.145000000000000462e+00 2.837672491894207422e-02
5.145999999999999908e+00 2.825044612425235344e-02
5.147000000000000242e+00 2.811341221714901487e-02
5.147999999999999687e+00 2.796504777749053011e-02
5.149000000000000021e+00 2.780515574787673083e-02
5.150000000000000355e+00 2.763410703121346040e-02
5.150999999999999801e+00 2.745301170948918901e-02
5.152000000000000135e+00 2.726382289192478756e-02
5.153000000000000469e+00 2.706939526013464950e-02
5.153999999999999915e+00 2.687349195080064243e-02
5.155000000000000249e+00 2.668072812541916888e-02
5.155999999999999694e+00 2.649647330707851495e-02
5.157000000000000028e+00 2.632668764939979922e-02
5.158000000000000362e+00 2.617771062641117280e-02
5.158999999999999808e+00 2.605601938704685955e-02
5.160000000000000142e+00 2.596791214771006912e-02
5.161000000000000476e+00 2.591918572471462595e-02
5.161999999999999922e+00 2.591477253217922688e-02
5.163000000000000256e+00 2.595840623285410390e-02
5.163999999999999702e+00 2.605231537697923552e-02
5.165000000000000036e+00 2.619697663205007923e-02
5.166000000000000369e+00 2.639097454747406715e-02
5.166999999999999815e+00 2.663094649005455852e-02
5.168000000000000149e+00 2.691168689341439518e-02
5.169000000000000483e+00 2.722636379817187577e-02
5.169999999999999929e+00 2.756685700290024618e-02
5.171000000000000263e+00 2.792421157287708344e-02
5.171999999999999709e+00 2.828916928059297536e-02
5.173000000000000043e+00 2.865270098678461205e-02
5.174000000000000377e+00 2.900656470792137287e-02
5.174999999999999822e+00 2.934376070334566641e-02
5.176000000000000156e+00 2.965891154661633861e-02
5.177000000000000490e+00 2.994848206546422628e-02
5.177999999999999936e+00 3.021086125633427183e-02
5.179000000000000270e+00 3.044625805104473476e-02
5.179999999999999716e+00 3.065645225400030066e-02
5.181000000000000050e+00 3.084443704641640777e-02
5.182000000000000384e+00 3.101395242322725967e-02
5.182999999999999829e+00 3.116901975908651506e-02
5.184000000000000163e+00 3.131344545256535550e-02
5.185000000000000497e+00 3.145038899915349184e-02
5.185999999999999943e+00 3.158204360530667693e-02
5.187000000000000277e+00 3.170939760073678004e-02
5.187999999999999723e+00 3.183214689716522966e-02
5.189000000000000057e+00 3.194873857883635121e-02
5.190000000000000391e+00 3.205650346690518127e-02
5.190999999999999837e+00 3.215191264067757126e-02
5.192000000000000171e+00 3.223087642800554625e-02
5.193000000000000504e+00 3.228909272595895802e-02
5.193999999999999950e+00 3.232240757475406817e-02
5.195000000000000284e+00 3.232717308534131806e-02
5.195999999999999730e+00 3.230053178754939414e-02
5.197000000000000064e+00 3.224068863642313987e-02
5.198000000000000398e+00 3.214710532445651248e-02
5.198999999999999844e+00 3.202059544194735263e-02
5.200000000000000178e+00 3.186335286591605864e-02
5.201000000000000512e+00 3.167885456191181504e-02
5.201999999999999957e+00 3.147168582391365876e-02
5.203000000000000291e+00 3.124728288116088853e-02
5.203999999999999737e+00 3.101158781011126991e-02
5.205000000000000071e+00 3.077067065610840715e-02
5.206000000000000405e+00 3.053036500194775821e-02
5.206999999999999851e+00 3.029590886911181016e-02
5.208000000000000185e+00 3.007165544604976579e-02
5.209000000000000519e+00 2.986088652899174939e-02
5.209999999999999964e+00 2.966571183581683674e-02
5.211000000000000298e+00 2.948708438231618587e-02
5.211999999999999744e+00 2.932489789185433945e-02
5.213000000000000078e+00 2.917815088415375360e-02
5.214000000000000412e+00 2.904514578951280374e-02
5.214999999999999858e+00 2.892368185321465487e-02
5.216000000000000192e+00 2.881123892301263797e-02
5.217000000000000526e+00 2.870514523638725835e-02
5.217999999999999972e+00 2.860268082130545952e-02
5.219000000000000306e+00 2.850116584232847278e-02
5.219999999999999751e+00 2.839801344383617240e-02
5.221000000000000085e+00 2.829078187812362685e-02
5.222000000000000419e+00 2.817723551709156934e-02
5.222999999999999865e+00 2.805541198586274793e-02
5.224000000000000199e+00 2.792371902771677641e-02
5.225000000000000533e+00 2.778106495247401053e-02
5.225999999999999979e+00 2.762697923328064770e-02
5.227000000000000313e+00 2.746173665649641674e-02
5.227999999999999758e+00 2.728641634115141004e-02
5.229000000000000092e+00 2.710291681957193582e-02
5.230000000000000426e+00 2.691387376735000433e-02
5.230999999999999872e+00 2.672249756138436044e-02
5.232000000000000206e+00 2.653232697613693361e-02
5.233000000000000540e+00 2.634692963843703398e-02
5.233999999999999986e+00 2.616960880395583638e-02
5.235000000000000320e+00 2.600314766185329862e-02
5.235999999999999766e+00 2.584961259536567788e-02
5.237000000000000099e+00 2.571028245667021997e-02
5.238000000000000433e+00 2.558567503714985827e-02
5.238999999999999879e+00 2.547567457345078362e-02
5.240000000000000213e+00 2.537973602632200704e-02
5.241000000000000547e+00 2.529710314433334870e-02
5.241999999999999993e+00 2.522704316572321054e-02
5.243000000000000327e+00 2.516901231973889957e-02
5.243999999999999773e+00 2.512278054891593435e-02
5.245000000000000107e+00 2.508845042360570779e-02
5.246000000000000441e+00 2.506643932519091872e-02
5.246999999999999886e+00 2.505737637676543408e-02
5.248000000000000220e+00 2.506200393317409292e-02
5.248999999999999666e+00 2.508103395274240491e-02
5.250000000000000000e+00 2.511503604552521932e-02
5.251000000000000334e+00 2.516436563078649352e-02
5.251999999999999780e+00 2.522909262746999073e-02
5.253000000000000114e+00 2.530895916978893531e-02
5.254000000000000448e+00 2.540336807710706982e-02
5.254999999999999893e+00 2.551135358536549269e-02
5.256000000000000227e+00 2.563158120682650781e-02
5.256999999999999673e+00 2.576231790617746625e-02
5.258000000000000007e+00 2.590143207247588147e-02
5.259000000000000341e+00 2.604641497835578565e-02
5.259999999999999787e+00 2.619439449992142996e-02
5.261000000000000121e+00 2.634222393570552836e-02
5.262000000000000455e+00 2.648658999461091929e-02
5.262999999999999901e+00 2.662415699612532063e-02
5.264000000000000234e+00 2.675175609683573888e-02
5.264999999999999680e+00 2.686657692575512152e-02
5.266000000000000014e+00 2.696637829939764128e-02
5.267000000000000348e+00 2.704965461979148486e-02
5.267999999999999794e+00 2.711576565428406443e-02
5.269000000000000128e+00 2.716499475992362189e-02
5.270000000000000462e+00 2.719854615789169677e-02
5.270999999999999908e+00 2.721844451063262782e-02
5.272000000000000242e+00 2.722738103820705399e-02
5.272999999999999687e+00 2.722848228514399699e-02
5.274000000000000021e+00 2.722505382876548238e-02
5.275000000000000355e+00 2.722029925430591996e-02
5.275999999999999801e+00 2.721707364403846974e-02
5.277000000000000135e+00 2.721765235337022040e-02
5.278000000000000469e+00 2.722357590104886385e-02
5.278999999999999915e+00 2.723558522071257287e-02
5.280000000000000249e+00 2.725362253966908538e-02
5.280999999999999694e+00 2.727694261773618706e-02
5.282000000000000028e+00 2.730429294938416934e-02
5.283000000000000362e+00 2.733417359717425082e-02
5.283999999999999808e+00 2.736509503567498974e-02
5.285000000000000142e+00 2.739584540022482750e-02
5.286000000000000476e+00 2.742570391534467425e-02
5.286999999999999922e+00 2.745458793210652643e-02
5.288000000000000256e+00 2.748308289587763492e-02
5.288999999999999702e+00 2.751238456460135609e-02
5.290000000000000036e+00 2.754416655637552738e-02
5.291000000000000369e+00 2.758038130871283064e-02
5.291999999999999815e+00 2.762302942850825005e-02
5.293000000000000149e+00 2.767396662787917697e-02
5.294000000000000483e+00 2.773473229992741776e-02
5.294999999999999929e+00 2.780646299402177515e-02
5.296000000000000263e+00 2.788984607477326683e-02
5.296999999999999709e+00 2.798514261658753902e-02
5.298000000000000043e+00 2.809224442007119543e-02
5.299000000000000377e+00 2.821072517394748042e-02
5.299999999999999822e+00 2.833989896729917704e-02
5.301000000000000156e+00 2.847884977447557447e-02
5.302000000000000490e+00 2.862641925608104890e-02
5.302999999999999936e+00 2.878119386456401418e-02
5.304000000000000270e+00 2.894148626249846284e-02
5.304999999999999716e+00 2.910533041878536967e-02
5.306000000000000050e+00 2.927052470714000543e-02
5.307000000000000384e+00 2.943472071238015242e-02
5.307999999999999829e+00 2.959554206162949910e-02
5.309000000000000163e+00 2.975073976859239286e-02
5.310000000000000497e+00 2.989835506876931115e-02
5.310999999999999943e+00 3.003685524343276472e-02
5.312000000000000277e+00 3.016523467513004125e-02
5.312999999999999723e+00 3.028304823654370120e-02
5.314000000000000057e+00 3.039039172290838170e-02
5.315000000000000391e+00 3.048779191985274625e-02
5.315999999999999837e+00 3.057606753045817236e-02
5.317000000000000171e+00 3.065613746591666633e-02
5.318000000000000504e+00 3.072883206536481532e-02
5.318999999999999950e+00 3.079469477966618671e-02
5.320000000000000284e+00 3.085385111953393295e-02
5.320999999999999730e+00 3.090588587875717913e-02
5.322000000000000064e+00 3.094980708332351060e-02
5.323000000000000398e+00 3.098408064296057779e-02
5.323999999999999844e+00 3.100669321009389898e-02
5.325000000000000178e+00 3.101528355614050977e-02
5.326000000000000512e+00 3.100730463998647296e-02
5.326999999999999957e+00 3.098019288879054825e-02
5.328000000000000291e+00 3.093155277476029169e-02
5.328999999999999737e+00 3.085934233522273293e-02
5.330000000000000071e+00 3.076200427233951457e-02
5.331000000000000405e+00 3.063860037497789790e-02
5.331999999999999851e+00 3.048888709950651685e-02
5.333000000000000185e+00 3.031337810164698096e-02
5.334000000000000519e+00 3.011335348704931997e-02
5.334999999999999964e+00 2.989086254340871454e-02
5.336000000000000298e+00 2.964869565729838508e-02
5.336999999999999744e+00 2.939032310630515510e-02
5.338000000000000078e+00 2.911981616390200631e-02
5.339000000000000412e+00 2.884173043090356228e-02
5.339999999999999858e+00 2.856095085330389097e-02
5.341000000000000192e+00 2.828248893371758735e-02
5.342000000000000526e+00 2.801123551631396966e-02
5.342999999999999972e+00 2.775171300620444745e-02
5.344000000000000306e+00 2.750781795636438390e-02
5.344999999999999751e+00 2.728261366313529043e-02
5.346000000000000085e+00 2.707818496977341602e-02
5.347000000000000419e+00 2.689559461233124657e-02
5.347999999999999865e+00 2.673492034068467027e-02
5.349000000000000199e+00 2.659537610949369579e-02
5.350000000000000533e+00 2.647550228139131795e-02
5.350999999999999979e+00 2.637337369734069070e-02
5.352000000000000313e+00 2.628679759195699100e-02
5.352999999999999758e+00 2.621349286970446960e-02
5.354000000000000092e+00 2.615117752842046478e-02
5.355000000000000426e+00 2.609764014372122770e-02
5.355999999999999872e+00 2.605072864866954038e-02
5.357000000000000206e+00 2.600830533486567925e-02
5.358000000000000540e+00 2.596818461858500446e-02
5.358999999999999986e+00 2.592807454766390268e-02
5.360000000000000320e+00 2.588555119108411004e-02
5.360999999999999766e+00 2.583808873242865456e-02
5.362000000000000099e+00 2.578312686857512498e-02
5.363000000000000433e+00 2.571820581578235926e-02
5.363999999999999879e+00 2.564115006098209928e-02
5.365000000000000213e+00 2.555028746923991914e-02
5.366000000000000547e+00 2.544464223650260218e-02
5.366999999999999993e+00 2.532411074036549151e-02
5.368000000000000327e+00 2.518955551947427846e-02
5.368999999999999773e+00 2.504282147468924261e-02
5.370000000000000107e+00 2.488663255493193602e-02
5.371000000000000441e+00 2.472441992830902088e-02
5.371999999999999886e+00 2.456005929024428908e-02
5.373000000000000220e+00 2.439757569006497165e-02
5.374000000000000554e+00 2.424082355457909607e-02
5.375000000000000000e+00 2.409321623069721890e-02
5.376000000000000334e+00 2.395748668813036525e-02
5.376999999999999780e+00 2.383551548263340703e-02
5.378000000000000114e+00 2.372826102167125209e-02
5.379000000000000448e+00 2.363575124405834990e-02
5.379999999999999893e+00 2.355717927203081902e-02
5.381000000000000227e+00 2.349104101026313479e-02
5.381999999999999673e+00 2.343535774500152963e-02
5.383000000000000007e+00 2.338791968849211408e-02
5.384000000000000341e+00 2.334652370410628813e-02
5.384999999999999787e+00 2.330921013823005275e-02
5.386000000000000121e+00 2.327441319728792285e-02
5.387000000000000455e+00 2.324107089515053265e-02
5.387999999999999901e+00 2.320862653020625693e-02
5.389000000000000234e+00 2.317695468750082324e-02
5.389999999999999680e+00 2.314622057639529468e-02
5.391000000000000014e+00 2.311667259998591642e-02
5.392000000000000348e+00 2.308846146951902198e-02
5.392999999999999794e+00 2.306143239239132753e-02
5.394000000000000128e+00 2.303501250392711586e-02
5.395000000000000462e+00 2.300811480245255197e-02
5.395999999999999908e+00 2.297917895547830006e-02
5.397000000000000242e+00 2.294628244257719898e-02
5.397999999999999687e+00 2.290730757866938500e-02
5.399000000000000021e+00 2.286016616953820760e-02
5.400000000000000355e+00 2.280303130588105798e-02
5.400999999999999801e+00 2.273456065994962014e-02
5.402000000000000135e+00 2.265407343192557543e-02
5.403000000000000469e+00 2.256163595829487750e-02
5.403999999999999915e+00 2.245810099524451348e-02
5.405000000000000249e+00 2.234503234422287668e-02
5.405999999999999694e+00 2.222456517998566347e-02
5.407000000000000028e+00 2.209923243056479553e-02
5.408000000000000362e+00 2.197173986418360370e-02
5.408999999999999808e+00 2.184475725228343657e-02
5.410000000000000142e+00 2.172075318673325275e-02
5.411000000000000476e+00 2.160185735501096715e-02
5.411999999999999922e+00 2.148980709625570792e-02
5.413000000000000256e+00 2.138596062986287613e-02
5.413999999999999702e+00 2.129134858378594480e-02
5.415000000000000036e+00 2.120679394227932904e-02
5.416000000000000369e+00 2.113302732161946931e-02
5.416999999999999815e+00 2.107081427300819959e-02
5.418000000000000149e+00 2.102106371241069249e-02
5.419000000000000483e+00 2.098488564028692938e-02
5.419999999999999929e+00 2.096362109788554862e-02
5.421000000000000263e+00 2.095880646227002778e-02
5.421999999999999709e+00 2.097212963800977950e-02
5.423000000000000043e+00 2.100532786568041349e-02
5.424000000000000377e+00 2.106010469802682694e-02
5.424999999999999822e+00 2.113801340439787346e-02
5.426000000000000156e+00 2.124034803814051423e-02
5.427000000000000490e+00 2.136803311828258667e-02
5.427999999999999936e+00 2.152152338067588391e-02
5.429000000000000270e+00 2.170072199933664736e-02
5.429999999999999716e+00 2.190489519094201282e-02
5.431000000000000050e+00 2.213264182226378635e-02
5.432000000000000384e+00 2.238190346694032135e-02
5.432999999999999829e+00 2.265001311379118490e-02
5.434000000000000163e+00 2.293383700023164315e-02
5.435000000000000497e+00 2.322994258664831668e-02
5.435999999999999943e+00 2.353482256145811996e-02
5.437000000000000277e+00 2.384512452477632188e-02
5.437999999999999723e+00 2.415787010467668888e-02
5.439000000000000057e+00 2.447064716933720907e-02
5.440000000000000391e+00 2.478172683115906910e-02
5.440999999999999837e+00 2.509010154820322941e-02
5.442000000000000171e+00 2.539546555837774930e-02
5.443000000000000504e+00 2.569814299013576872e-02
5.443999999999999950e+00 2.599894277733782316e-02
5.445000000000000284e+00 2.629901076543410612e-02
5.445999999999999730e+00 2.659965221745489924e-02
5.447000000000000064e+00 2.690217512956303778e-02
5.448000000000000398e+00 2.720773132723831172e-02
5.448999999999999844e+00 2.751719677532293851e-02
5.450000000000000178e+00 2.783106385380168524e-02
5.451000000000000512e+00 2.814936683750266996e-02
5.451999999999999957e+00 2.847162064979936666e-02
5.453000000000000291e+00 2.879680472892475265e-02
5.453999999999999737e+00 2.912334519508512701e-02
5.455000000000000071e+00 2.944912026013412482e-02
5.456000000000000405e+00 2.977147145981549545e-02
5.456999999999999851e+00 3.008725373390276278e-02
5.458000000000000185e+00 3.039285337488946762e-02
5.459000000000000519e+00 3.068425819298655627e-02
5.459999999999999964e+00 3.095714463131276142e-02
5.461000000000000298e+00 3.120698848133996936e-02
5.461999999999999744e+00 3.142920878353351599e-02
5.463000000000000078e+00 3.161935917516371652e-02
5.464000000000000412e+00 3.177333266356137387e-02
5.464999999999999858e+00 3.188757608676066196e-02
5.466000000000000192e+00 3.195930028840184012e-02
5.467000000000000526e+00 3.198668381122564408e-02
5.467999999999999972e+00 3.196900978574916674e-02
5.469000000000000306e+00 3.190674512078652686e-02
5.469999999999999751e+00 3.180156628375334360e-02
5.471000000000000085e+00 3.165629448838065685e-02
5.472000000000000419e+00 3.147478496966006623e-02
5.472999999999999865e+00 3.126173252142273873e-02
5.474000000000000199e+00 3.102244172993815635e-02
5.475000000000000533e+00 3.076256827206193950e-02
5.475999999999999979e+00 3.048783381510057275e-02
5.477000000000000313e+00 3.020376508112320238e-02
5.477999999999999758e+00 2.991545676647847096e-02
5.479000000000000092e+00 2.962737418835528769e-02
5.480000000000000426e+00 2.934320908822344448e-02
5.480999999999999872e+00 2.906581229508357206e-02
5.482000000000000206e+00 2.879717561649735094e-02
5.483000000000000540e+00 2.853846565387923445e-02
5.483999999999999986e+00 2.829009587401433087e-02
5.485000000000000320e+00 2.805181929070360569e-02
5.485999999999999766e+00 2.782281527699830351e-02
5.487000000000000099e+00 2.760178463343131855e-02
5.488000000000000433e+00 2.738702012167036279e-02
5.488999999999999879e+00 2.717647647932350946e-02
5.490000000000000213e+00 2.696784091808845929e-02
5.491000000000000547e+00 2.675861224241209493e-02
5.491999999999999993e+00 2.654620987758047473e-02
5.493000000000000327e+00 2.632810391800573940e-02
5.493999999999999773e+00 2.610197746961264234e-02
5.495000000000000107e+00 2.586591417739733667e-02
5.496000000000000441e+00 2.561858125888673982e-02
5.496999999999999886e+00 2.535939967893928795e-02
5.498000000000000220e+00 2.508867276316206069e-02
5.499000000000000554e+00 2.480763868575566050e-02
5.500000000000000000e+00 2.451843797322963286e-02
5.501000000000000334e+00 2.422396102092094078e-02
5.501999999999999780e+00 2.392761763959684249e-02
5.503000000000000114e+00 2.363298820754664714e-02
5.504000000000000448e+00 2.334345924864842520e-02
5.504999999999999893e+00 2.306182913392980025e-02
5.506000000000000227e+00 2.278995555530680117e-02
5.506999999999999673e+00 2.252849343592793277e-02
5.508000000000000007e+00 2.227675000167730207e-02
5.509000000000000341e+00 2.203269034373122465e-02
5.509999999999999787e+00 2.179309721208068026e-02
5.511000000000000121e+00 2.155390595240145105e-02
5.512000000000000455e+00 2.131064081484302167e-02
5.512999999999999901e+00 2.105892723213003206e-02
5.514000000000000234e+00 2.079504433896392154e-02
5.514999999999999680e+00 2.051639449618656436e-02
5.516000000000000014e+00 2.022189921724958095e-02
5.517000000000000348e+00 1.991221656864843384e-02
5.517999999999999794e+00 1.958976237524136937e-02
5.519000000000000128e+00 1.925854433928944620e-02
5.520000000000000462e+00 1.892379040043540295e-02
5.520999999999999908e+00 1.859145432832299411e-02
5.522000000000000242e+00 1.826760557118482439e-02
5.522999999999999687e+00 1.795783477144152068e-02
5.524000000000000021e+00 1.766667910492092722e-02
5.525000000000000355e+00 1.739716931075531089e-02
5.525999999999999801e+00 1.715054463032833834e-02
5.527000000000000135e+00 1.692613342362216805e-02
5.528000000000000469e+00 1.672144441766870021e-02
5.528999999999999915e+00 1.653241832961099139e-02
5.530000000000000249e+00 1.635384106115519293e-02
5.530999999999999694e+00 1.617983649188671144e-02
5.532000000000000028e+00 1.600444646482890310e-02
5.533000000000000362e+00 1.582218089797655936e-02
5.533999999999999808e+00 1.562850222983819606e-02
5.535000000000000142e+00 1.542023293595658727e-02
5.536000000000000476e+00 1.519580857984164854e-02
5.536999999999999922e+00 1.495538463811187449e-02
5.538000000000000256e+00 1.470080897505921837e-02
5.538999999999999702e+00 1.443545319016717801e-02
5.540000000000000036e+00 1.416393547895513846e-02
5.541000000000000369e+00 1.389176398717337224e-02
5.541999999999999815e+00 1.362493908561727626e-02
5.543000000000000149e+00 1.336954918611246365e-02
5.544000000000000483e+00 1.313134741400710272e-02
5.544999999999999929e+00 1.291542479623785863e-02
5.546000000000000263e+00 1.272589718424159411e-02
5.546999999999999709e+00 1.256570365858537298e-02
5.548000000000000043e+00 1.243647789116758551e-02
5.549000000000000377e+00 1.233853531346375612e-02
5.549999999999999822e+00 1.227093737900388469e-02
5.551000000000000156e+00 1.223166797529365475e-02
5.552000000000000490e+00 1.221788385056862131e-02
5.552999999999999936e+00 1.222622157753947697e-02
5.554000000000000270e+00 1.225314047114501627e-02
5.554999999999999716e+00 1.229526048846680923e-02
5.556000000000000050e+00 1.234966882740617423e-02
5.557000000000000384e+00 1.241415233227271230e-02
5.557999999999999829e+00 1.248735176111904349e-02
5.559000000000000163e+00 1.256879983255938457e-02
5.560000000000000497e+00 1.265888030695673169e-02
5.560999999999999943e+00 1.275866877789756312e-02
5.562000000000000277e+00 1.286972103867179210e-02
5.562999999999999723e+00 1.299378885454759158e-02
5.564000000000000057e+00 1.313254088890404223e-02
5.565000000000000391e+00 1.328728202398768432e-02
5.565999999999999837e+00 1.345868484490459968e-02
5.567000000000000171e+00 1.364659219688650615e-02
5.568000000000000504e+00 1.384988289764093120e-02
5.568999999999999950e+00 1.406641622900646829e-02
5.570000000000000284e+00 1.429307426951964208e-02
5.570999999999999730e+00 1.452588735760541871e-02
5.572000000000000064e+00 1.476022820695166958e-02
5.573000000000000398e+00 1.499104743688598786e-02
5.573999999999999844e+00 1.521313360882926499e-02
5.575000000000000178e+00 1.542138656137951799e-02
5.576000000000000512e+00 1.561103200980126782e-02
5.576999999999999957e+00 1.577782388704801475e-02
5.578000000000000291e+00 1.591815980739666805e-02
5.578999999999999737e+00 1.602918482771526626e-02
5.580000000000000071e+00 1.610883238558887681e-02
5.581000000000000405e+00 1.615587261482447426e-02
5.581999999999999851e+00 1.616993453488106691e-02
5.583000000000000185e+00 1.615155914336085380e-02
5.584000000000000519e+00 1.610225850328391231e-02
5.584999999999999964e+00 1.602457953163312701e-02
5.586000000000000298e+00 1.592213710666766022e-02
5.586999999999999744e+00 1.579963965137366061e-02
5.588000000000000078e+00 1.566283092086257628e-02
5.589000000000000412e+00 1.551836464255198535e-02
5.589999999999999858e+00 1.537362833700060306e-02
5.591000000000000192e+00 1.523648608470728159e-02
5.592000000000000526e+00 1.511499441309447321e-02
5.592999999999999972e+00 1.501707703536561168e-02
5.594000000000000306e+00 1.495021923318101166e-02
5.594999999999999751e+00 1.492117301977390065e-02
5.596000000000000085e+00 1.493571261008867258e-02
5.597000000000000419e+00 1.499842905478158094e-02
5.597999999999999865e+00 1.511259597443055311e-02
5.599000000000000199e+00 1.528007553608907131e-02
5.600000000000000533e+00 1.550131148733599473e-02
5.600999999999999979e+00 1.577536006433714194e-02
5.602000000000000313e+00 1.609998748459557164e-02
5.602999999999999758e+00 1.647180351961032366e-02
5.604000000000000092e+00 1.688642831060116131e-02
5.605000000000000426e+00 1.733868887963638250e-02
5.605999999999999872e+00 1.782281137042377936e-02
5.607000000000000206e+00 1.833261677832858857e-02
5.608000000000000540e+00 1.886173386351895284e-02
5.608999999999999986e+00 1.940376678032875585e-02
5.610000000000000320e+00 1.995248058987657974e-02
5.610999999999999766e+00 2.050197948133537090e-02
5.612000000000000099e+00 2.104685015639451082e-02
5.613000000000000433e+00 2.158230457167758382e-02
5.613999999999999879e+00 2.210427900810205820e-02
5.615000000000000213e+00 2.260949531832627188e-02
5.616000000000000547e+00 2.309544822491743643e-02
5.616999999999999993e+00 2.356036105819629342e-02
5.618000000000000327e+00 2.400305274954930151e-02
5.618999999999999773e+00 2.442279239271044622e-02
5.620000000000000107e+00 2.481908736808965607e-02
5.621000000000000441e+00 2.519147354994398166e-02
5.621999999999999886e+00 2.553933362726048401e-02
5.623000000000000220e+00 2.586172747653596796e-02
5.624000000000000554e+00 2.615728482630063148e-02
5.625000000000000000e+00 2.642416567820034951e-02
5.626000000000000334e+00 2.666010928883533193e-02
5.626999999999999780e+00 2.686256115000435971e-02
5.628000000000000114e+00 2.702887678216541259e-02
5.629000000000000448e+00 2.715657538879497762e-02
5.629999999999999893e+00 2.724364386630588955e-02
5.631000000000000227e+00 2.728883347386662495e-02
5.631999999999999673e+00 2.729192492170293138e-02
5.633000000000000007e+00 2.725390461460770394e-02
5.634000000000000341e+00 2.717706877503150292e-02
5.634999999999999787e+00 2.706498114319243892e-02
5.636000000000000121e+00 2.692234658041673875e-02
5.637000000000000455e+00 2.675472830600578167e-02
5.637999999999999901e+00 2.656823379420102452e-02
5.639000000000000234e+00 2.636911333903888682e-02
5.639999999999999680e+00 2.616336293028826560e-02
5.641000000000000014e+00 2.595635481589628202e-02
5.642000000000000348e+00 2.575251117414782340e-02
5.642999999999999794e+00 2.555505688295707165e-02
5.644000000000000128e+00 2.536585597943537967e-02
5.645000000000000462e+00 2.518532955944570093e-02
5.645999999999999908e+00 2.501248040044974988e-02
5.647000000000000242e+00 2.484499849655514431e-02
5.647999999999999687e+00 2.467944979130113833e-02
5.649000000000000021e+00 2.451153262564351176e-02
5.650000000000000355e+00 2.433639839700659294e-02
5.650999999999999801e+00 2.414901345566210222e-02
5.652000000000000135e+00 2.394455199304752757e-02
5.653000000000000469e+00 2.371879408446153290e-02
5.653999999999999915e+00 2.346847286170800767e-02
5.655000000000000249e+00 2.319158991311094653e-02
5.655999999999999694e+00 2.288764492120618638e-02
5.657000000000000028e+00 2.255776365370789141e-02
5.658000000000000362e+00 2.220468875674732473e-02
5.658999999999999808e+00 2.183265404887618777e-02
5.660000000000000142e+00 2.144713474558728947e-02
5.661000000000000476e+00 2.105447258350345158e-02
5.661999999999999922e+00 2.066143263826907342e-02
5.663000000000000256e+00 2.027470013170726976e-02
5.663999999999999702e+00 1.990041838274778097e-02
5.665000000000000036e+00 1.954375008198060842e-02
5.666000000000000369e+00 1.920854360226764701e-02
5.666999999999999815e+00 1.889712276385005149e-02
5.668000000000000149e+00 1.861019911525145856e-02
5.669000000000000483e+00 1.834692324127474780e-02
5.669999999999999929e+00 1.810503503213666682e-02
5.671000000000000263e+00 1.788111997899867467e-02
5.671999999999999709e+00 1.767092516310944661e-02
5.673000000000000043e+00 1.746972711918662671e-02
5.674000000000000377e+00 1.727270461526231315e-02
5.674999999999999822e+00 1.707532284531368752e-02
5.676000000000000156e+00 1.687369532359520724e-02
5.677000000000000490e+00 1.666487772687720234e-02
5.677999999999999936e+00 1.644712903378385202e-02
5.679000000000000270e+00 1.622007457120231907e-02
5.679999999999999716e+00 1.598478764095536547e-02
5.681000000000000050e+00 1.574375771666278873e-02
5.682000000000000384e+00 1.550076965152902622e-02
5.682999999999999829e+00 1.526068158888010604e-02
5.684000000000000163e+00 1.502911503005963968e-02
5.685000000000000497e+00 1.481208227207536990e-02
5.685999999999999943e+00 1.461558394598625778e-02
5.687000000000000277e+00 1.444519242958131403e-02
5.687999999999999723e+00 1.430565012971505776e-02
5.689000000000000057e+00 1.420050252362238009e-02
5.690000000000000391e+00 1.413182469107557813e-02
5.690999999999999837e+00 1.410003390404581877e-02
5.692000000000000171e+00 1.410381649126732709e-02
5.693000000000000504e+00 1.414014931235756459e-02
5.693999999999999950e+00 1.420444407292619990e-02
5.695000000000000284e+00 1.429078436809124407e-02
5.695999999999999730e+00 1.439223945511734423e-02
5.697000000000000064e+00 1.450124017625656694e-02
5.698000000000000398e+00 1.460993758146754071e-02
5.698999999999999844e+00 1.471063231284996595e-02
5.700000000000000178e+00 1.479613434503216328e-02
5.701000000000000512e+00 1.486010574703825783e-02
5.701999999999999957e+00 1.489736292033268759e-02
5.703000000000000291e+00 1.490410309175647409e-02
5.703999999999999737e+00 1.487805394368172870e-02
5.705000000000000071e+00 1.481853466100655804e-02
5.706000000000000405e+00 1.472642664891609700e-02
5.706999999999999851e+00 1.460404474607022995e-02
5.708000000000000185e+00 1.445491879459862017e-02
5.709000000000000519e+00 1.428350722864000187e-02
5.709999999999999964e+00 1.409486027261109761e-02
5.711000000000000298e+00 1.389426704913902452e-02
5.711999999999999744e+00 1.368692509932323796e-02
5.713000000000000078e+00 1.347762576253067578e-02
5.714000000000000412e+00 1.327053252159418953e-02
5.714999999999999858e+00 1.306898645048860594e-02
5.716000000000000192e+00 1.287542081573205856e-02
5.717000000000000526e+00 1.269130983095267083e-02
5.717999999999999972e+00 1.251718402752536111e-02
5.719000000000000306e+00 1.235270433496879830e-02
5.719999999999999751e+00 1.219675667437497731e-02
5.721000000000000085e+00 1.204760235602035309e-02
5.722000000000000419e+00 1.190303906931143747e-02
5.722999999999999865e+00 1.176062403779336643e-02
5.724000000000000199e+00 1.161787624288007810e-02
5.725000000000000533e+00 1.147251823883936248e-02
5.725999999999999979e+00 1.132269107469737260e-02
5.727000000000000313e+00 1.116712750167800534e-02
5.727999999999999758e+00 1.100529175186035560e-02
5.729000000000000092e+00 1.083741764004096143e-02
5.730000000000000426e+00 1.066452661404264195e-02
5.730999999999999872e+00 1.048833385917844439e-02
5.732000000000000206e+00 1.031111304638096006e-02
5.733000000000000540e+00 1.013552000178398818e-02
5.733999999999999986e+00 9.964416912730670803e-03
5.735000000000000320e+00 9.800679911456952956e-03
5.735999999999999766e+00 9.647035307620210540e-03
5.737000000000000099e+00 9.505937908859500574e-03
5.738000000000000433e+00 9.379436880945630356e-03
5.738999999999999879e+00 9.269099105237488256e-03
5.740000000000000213e+00 9.175933671671637412e-03
5.741000000000000547e+00 9.100363884499864178e-03
5.741999999999999993e+00 9.042196135326339285e-03
5.743000000000000327e+00 9.000641511795307720e-03
5.743999999999999773e+00 8.974352620197349750e-03
5.745000000000000107e+00 8.961508240112650223e-03
5.746000000000000441e+00 8.959933120795971970e-03
5.746999999999999886e+00 8.967235248982756771e-03
5.748000000000000220e+00 8.980980916470622868e-03
5.749000000000000554e+00 8.998881855318550602e-03
5.750000000000000000e+00 9.018943772733264280e-03
5.751000000000000334e+00 9.039631240744779375e-03
5.751999999999999780e+00 9.059972539240925687e-03
5.753000000000000114e+00 9.079640293082209476e-03
5.754000000000000448e+00 9.098967425725235786e-03
5.754999999999999893e+00 9.118923498796144278e-03
5.756000000000000227e+00 9.141050214281862610e-03
5.757000000000000561e+00 9.167367910140047579e-03
5.758000000000000007e+00 9.200260714030294995e-03
5.759000000000000341e+00 9.242343419495112344e-03
5.759999999999999787e+00 9.296352512587088140e-03
5.761000000000000121e+00 9.365033715764841532e-03
5.762000000000000455e+00 9.451025326992030726e-03
5.762999999999999901e+00 9.556745914264582614e-03
5.764000000000000234e+00 9.684274369808554966e-03
5.764999999999999680e+00 9.835210198605452009e-03
5.766000000000000014e+00 1.001052438344663884e-02
5.767000000000000348e+00 1.021040306186188004e-02
5.767999999999999794e+00 1.043410929831336750e-02
5.769000000000000128e+00 1.067988152469337079e-02
5.770000000000000462e+00 1.094490442370961783e-02
5.770999999999999908e+00 1.122536413568164457e-02
5.772000000000000242e+00 1.151659710069532529e-02
5.772999999999999687e+00 1.181333269770815445e-02
5.774000000000000021e+00 1.210998160914103852e-02
5.775000000000000355e+00 1.240100724750223087e-02
5.775999999999999801e+00 1.268128162449516129e-02
5.777000000000000135e+00 1.294641041429521813e-02
5.778000000000000469e+00 1.319302921224254667e-02
5.778999999999999915e+00 1.341899728836415916e-02
5.780000000000000249e+00 1.362353511166901343e-02
5.780999999999999694e+00 1.380724854451103635e-02
5.782000000000000028e+00 1.397208423175191026e-02
5.783000000000000362e+00 1.412119051430591951e-02
5.783999999999999808e+00 1.425872855248928872e-02
5.785000000000000142e+00 1.438958618032873046e-02
5.786000000000000476e+00 1.451908401945261121e-02
5.786999999999999922e+00 1.465262000185199587e-02
5.788000000000000256e+00 1.479531951631899225e-02
5.788999999999999702e+00 1.495167822308329786e-02
5.790000000000000036e+00 1.512525177085507176e-02
5.791000000000000369e+00 1.531837589712326496e-02
5.791999999999999815e+00 1.553194504802919707e-02
5.793000000000000149e+00 1.576525979658222748e-02
5.794000000000000483e+00 1.601596176236242536e-02
5.794999999999999929e+00 1.628006830619412731e-02
5.796000000000000263e+00 1.655209833399761202e-02
5.796999999999999709e+00 1.682530792481074650e-02
5.798000000000000043e+00 1.709201861636062275e-02
5.799000000000000377e+00 1.734403817442107046e-02
5.799999999999999822e+00 1.757314199312933617e-02
5.801000000000000156e+00 1.777158259469378138e-02
5.802000000000000490e+00 1.793258167820161592e-02
5.802999999999999936e+00 1.805074826113318640e-02
5.804000000000000270e+00 1.812242570515149379e-02
5.804999999999999716e+00 1.814588047984256811e-02
5.806000000000000050e+00 1.812135585468636900e-02
5.807000000000000384e+00 1.805099493989677575e-02
5.807999999999999829e+00 1.793862901180017649e-02
5.809000000000000163e+00 1.778947175308305192e-02
5.810000000000000497e+00 1.760975284631694990e-02
5.810999999999999943e+00 1.740632707890742148e-02
5.812000000000000277e+00 1.718627221069166794e-02
5.812999999999999723e+00 1.695652370995056821e-02
5.814000000000000057e+00 1.672357347619516516e-02
5.815000000000000391e+00 1.649320208514024749e-02
5.815999999999999837e+00 1.627030063480927949e-02
5.817000000000000171e+00 1.605877805514749693e-02
5.818000000000000504e+00 1.586149750014670054e-02
5.818999999999999950e+00 1.568032914962701196e-02
5.820000000000000284e+00 1.551621706181992820e-02
5.820999999999999730e+00 1.536931355771849542e-02
5.822000000000000064e+00 1.523910728175932594e-02
5.823000000000000398e+00 1.512457216976151320e-02
5.823999999999999844e+00 1.502430813382763311e-02
5.825000000000000178e+00 1.493665996272027820e-02
5.826000000000000512e+00 1.485981358430944234e-02
5.826999999999999957e+00 1.479186329081730832e-02
5.828000000000000291e+00 1.473086810751923770e-02
5.828999999999999737e+00 1.467488793289704538e-02
5.830000000000000071e+00 1.462206065038691716e-02
5.831000000000000405e+00 1.457065025327733063e-02
5.831999999999999851e+00 1.451916037735259679e-02
5.833000000000000185e+00 1.446644743128124889e-02
5.834000000000000519e+00 1.441185309772709776e-02
5.834999999999999964e+00 1.435532063602656949e-02
5.836000000000000298e+00 1.429748230473336032e-02
5.836999999999999744e+00 1.423967866323938916e-02
5.838000000000000078e+00 1.418391098711046551e-02
5.839000000000000412e+00 1.413271978890685496e-02
5.839999999999999858e+00 1.408899694502799629e-02
5.841000000000000192e+00 1.405574809292657948e-02
5.842000000000000526e+00 1.403585185627106643e-02
5.842999999999999972e+00 1.403181173088298775e-02
5.844000000000000306e+00 1.404554472610368941e-02
5.844999999999999751e+00 1.407821619256985693e-02
5.846000000000000085e+00 1.413013979795530763e-02
5.847000000000000419e+00 1.420072872922843732e-02
5.847999999999999865e+00 1.428852313656461814e-02
5.849000000000000199e+00 1.439127043370274674e-02
5.850000000000000533e+00 1.450606776990187932e-02
5.850999999999999979e+00 1.462953916673782884e-02
5.852000000000000313e+00 1.475802536827075170e-02
5.852999999999999758e+00 1.488779525741287281e-02
5.854000000000000092e+00 1.501523958206162947e-02
5.855000000000000426e+00 1.513702747221554699e-02
5.855999999999999872e+00 1.525024238239913212e-02
5.857000000000000206e+00 1.535246173788993793e-02
5.858000000000000540e+00 1.544182973564462401e-02
5.858999999999999986e+00 1.551709012386882566e-02
5.860000000000000320e+00 1.557761259677459612e-02
5.860999999999999766e+00 1.562341767249919230e-02
5.862000000000000099e+00 1.565517510880434782e-02
5.863000000000000433e+00 1.567419293013390391e-02
5.863999999999999879e+00 1.568240690263288800e-02
5.865000000000000213e+00 1.568230478835228731e-02
5.866000000000000547e+00 1.567683283148387993e-02
5.866999999999999993e+00 1.566924573853121713e-02
5.868000000000000327e+00 1.566292523495713129e-02
5.868999999999999773e+00 1.566114884160776585e-02
5.870000000000000107e+00 1.566686361181255163e-02
5.871000000000000441e+00 1.568243478192662618e-02
5.871999999999999886e+00 1.570943002155211418e-02
5.873000000000000220e+00 1.574846729496835740e-02
5.874000000000000554e+00 1.579914679127977784e-02
5.875000000000000000e+00 1.586007435855402853e-02
5.876000000000000334e+00 1.592897394950390857e-02
5.876999999999999780e+00 1.600293005479379652e-02
5.878000000000000114e+00 1.607867536552744572e-02
5.879000000000000448e+00 1.615293071307140685e-02
5.879999999999999893e+00 1.622274133394860721e-02
5.881000000000000227e+00 1.628579062366418070e-02
5.882000000000000561e+00 1.634062099855186287e-02
5.883000000000000007e+00 1.638676420541118617e-02
5.884000000000000341e+00 1.642475477536421008e-02
5.884999999999999787e+00 1.645603177852821009e-02
5.886000000000000121e+00 1.648275052590724571e-02
5.887000000000000455e+00 1.650751305704378086e-02
5.887999999999999901e+00 1.653305644049810064e-02
5.889000000000000234e+00 1.656194920684693483e-02
5.889999999999999680e+00 1.659631124326859872e-02
5.891000000000000014e+00 1.663760758976191162e-02
5.892000000000000348e+00 1.668652881885280062e-02
5.892999999999999794e+00 1.674294069179147262e-02
5.894000000000000128e+00 1.680594958501331268e-02
5.895000000000000462e+00 1.687402802313609992e-02
5.895999999999999908e+00 1.694519648440105317e-02
5.897000000000000242e+00 1.701723819563903325e-02
5.897999999999999687e+00 1.708791469698055926e-02
5.899000000000000021e+00 1.715519145356182718e-02
5.900000000000000355e+00 1.721741058763540111e-02
5.900999999999999801e+00 1.727345088428573414e-02
5.902000000000000135e+00 1.732283305220425756e-02
5.903000000000000469e+00 1.736579724907601902e-02
5.903999999999999915e+00 1.740330730274541882e-02
5.905000000000000249e+00 1.743700584332740292e-02
5.905999999999999694e+00 1.746912422890718394e-02
5.907000000000000028e+00 1.750233144121375248e-02
5.908000000000000362e+00 1.753952261169307997e-02
5.908999999999999808e+00 1.758361422026793672e-02
5.910000000000000142e+00 1.763728962120023752e-02
5.911000000000000476e+00 1.770277443847333848e-02
5.911999999999999922e+00 1.778163492835229537e-02
5.913000000000000256e+00 1.787461002494135018e-02
5.913999999999999702e+00 1.798148832293218827e-02
5.915000000000000036e+00 1.810105161675267665e-02
5.916000000000000369e+00 1.823105895920456437e-02
5.916999999999999815e+00 1.836829087375405761e-02
5.918000000000000149e+00 1.850864036473045399e-02
5.919000000000000483e+00 1.864726593532042495e-02
5.919999999999999929e+00 1.877880700583474394e-02
5.921000000000000263e+00 1.889764488373922233e-02
5.921999999999999709e+00 1.899820322092615060e-02
5.923000000000000043e+00 1.907527334624352713e-02
5.924000000000000377e+00 1.912435490182909023e-02
5.924999999999999822e+00 1.914195660292984658e-02
5.926000000000000156e+00 1.912584167495072832e-02
5.927000000000000490e+00 1.907516080054073512e-02
5.927999999999999936e+00 1.899050163005562911e-02
5.929000000000000270e+00 1.887379060283464818e-02
5.929999999999999716e+00 1.872811907039037549e-02
5.931000000000000050e+00 1.855747570517612272e-02
5.932000000000000384e+00 1.836642586298786045e-02
5.932999999999999829e+00 1.815979429464599851e-02
5.934000000000000163e+00 1.794238308133892443e-02
5.935000000000000497e+00 1.771874128752547184e-02
5.935999999999999943e+00 1.749301332124518493e-02
5.937000000000000277e+00 1.726884922384889012e-02
5.937999999999999723e+00 1.704938628030170517e-02
5.939000000000000057e+00 1.683726202097104649e-02
5.940000000000000391e+00 1.663465873071822559e-02
5.940999999999999837e+00 1.644334028142151183e-02
5.942000000000000171e+00 1.626470992983829536e-02
5.943000000000000504e+00 1.609985552104869350e-02
5.943999999999999950e+00 1.594958751887626952e-02
5.945000000000000284e+00 1.581449162025051411e-02
5.945999999999999730e+00 1.569497972523793347e-02
5.947000000000000064e+00 1.559137300499425192e-02
5.948000000000000398e+00 1.550397163313455527e-02
5.948999999999999844e+00 1.543313046115180921e-02
5.950000000000000178e+00 1.537933503703965352e-02
5.951000000000000512e+00 1.534324099743832569e-02
5.951999999999999957e+00 1.532569810480229403e-02
5.953000000000000291e+00 1.532772453608008748e-02
5.953999999999999737e+00 1.535045566043699572e-02
5.955000000000000071e+00 1.539505444172665008e-02
5.956000000000000405e+00 1.546259901690597016e-02
5.956999999999999851e+00 1.555396425452352030e-02
5.958000000000000185e+00 1.566970228957667230e-02
5.959000000000000519e+00 1.580993309120102414e-02
5.959999999999999964e+00 1.597428181370777814e-02
5.961000000000000298e+00 1.616182191060397400e-02
5.961999999999999744e+00 1.637109383574485849e-02
5.963000000000000078e+00 1.660012658911650535e-02
5.964000000000000412e+00 1.684652191551830325e-02
5.964999999999999858e+00 1.710758061185863044e-02
5.966000000000000192e+00 1.738044292670228724e-02
5.967000000000000526e+00 1.766227419710440089e-02
5.967999999999999972e+00 1.795044130505571781e-02
5.969000000000000306e+00 1.824267983428125989e-02
5.969999999999999751e+00 1.853722770447875992e-02
5.971000000000000085e+00 1.883290381374116279e-02
5.972000000000000419e+00 1.912910212213363853e-02
5.972999999999999865e+00 1.942572584845144584e-02
5.974000000000000199e+00 1.972303509594543550e-02
5.975000000000000533e+00 2.002146058747501442e-02
5.975999999999999979e+00 2.032139580257706635e-02
5.977000000000000313e+00 2.062299456792617697e-02
5.977999999999999758e+00 2.092602484901586943e-02
5.979000000000000092e+00 2.122975746509559586e-02
5.980000000000000426e+00 2.153291553267711392e-02
5.980999999999999872e+00 2.183366948042812089e-02
5.982000000000000206e+00 2.212964822471643472e-02
5.983000000000000540e+00 2.241799082896209910e-02
5.983999999999999986e+00 2.269537184766125953e-02
5.985000000000000320e+00 2.295806595360971175e-02
5.985999999999999766e+00 2.320202532399185877e-02
5.987000000000000099e+00 2.342300259632392606e-02
5.988000000000000433e+00 2.361671797987904831e-02
5.988999999999999879e+00 2.377908555427986001e-02
5.990000000000000213e+00 2.390649349379373942e-02
5.991000000000000547e+00 2.399611676752038542e-02
5.991999999999999993e+00 2.404622684589129838e-02
5.993000000000000327e+00 2.405645553645981496e-02
5.993999999999999773e+00 2.402799532150891662e-02
5.995000000000000107e+00 2.396367560675540312e-02
5.996000000000000441e+00 2.386791739880438773e-02
5.996999999999999886e+00 2.374655804559246131e-02
5.998000000000000220e+00 2.360653316871707402e-02
5.999000000000000554e+00 2.345547069752652522e-02
6.000000000000000000e+00 2.330121460851631091e-02
6.001000000000000334e+00 2.315132972822703250e-02
6.001999999999999780e+00 2.301264190543286098e-02
6.003000000000000114e+00 2.289083077090544108e-02
6.004000000000000448e+00 2.279013243166210650e-02
6.004999999999999893e+00 2.271312961982059619e-02
6.006000000000000227e+00 2.266070351965581223e-02
6.007000000000000561e+00 2.263207914546125007e-02
6.008000000000000007e+00 2.262497604465090253e-02
6.009000000000000341e+00 2.263585345115184597e-02
6.009999999999999787e+00 2.266021412559522663e-02
6.011000000000000121e+00 2.269294231123065303e-02
6.012000000000000455e+00 2.272866759811525972e-02
6.012999999999999901e+00 2.276211563954396236e-02
6.014000000000000234e+00 2.278844081864907917e-02
6.015000000000000568e+00 2.280350732163119801e-02
6.016000000000000014e+00 2.280412891788092741e-02
6.017000000000000348e+00 2.278820942137672195e-02
6.017999999999999794e+00 2.275481508466484226e-02
6.019000000000000128e+00 2.270419057732818088e-02
6.020000000000000462e+00 2.263765229547530164e-02
6.020999999999999908e+00 2.255744926031597736e-02
6.022000000000000242e+00 2.246653795339009080e-02
6.022999999999999687e+00 2.236833511716642547e-02
6.024000000000000021e+00 2.226644338970400552e-02
6.025000000000000355e+00 2.216437372239882936e-02
6.025999999999999801e+00 2.206529947860077015e-02
6.027000000000000135e+00 2.197185522330211485e-02
6.028000000000000469e+00 2.188598693224439590e-02
6.028999999999999915e+00 2.180886163715736389e-02
6.030000000000000249e+00 2.174084644948673720e-02
6.030999999999999694e+00 2.168153571409828576e-02
6.032000000000000028e+00 2.162982400299161972e-02
6.033000000000000362e+00 2.158402980442049660e-02
6.033999999999999808e+00 2.154202540383600567e-02
6.035000000000000142e+00 2.150139129067311916e-02
6.036000000000000476e+00 2.145958318544696417e-02
6.036999999999999922e+00 2.141410865216938908e-02
6.038000000000000256e+00 2.136267352592026089e-02
6.038999999999999702e+00 2.130333081635604059e-02
6.040000000000000036e+00 2.123459363169545588e-02
6.041000000000000369e+00 2.115547823962663984e-02
6.041999999999999815e+00 2.106551638606501617e-02
6.043000000000000149e+00 2.096466151964213390e-02
6.044000000000000483e+00 2.085317910617849949e-02
6.044999999999999929e+00 2.073146644218032408e-02
6.046000000000000263e+00 2.059986721284396208e-02
6.046999999999999709e+00 2.045848983392800982e-02
6.048000000000000043e+00 2.030707971974140408e-02
6.049000000000000377e+00 2.014493216160052891e-02
6.049999999999999822e+00 1.997088171085612679e-02
6.051000000000000156e+00 1.978338107666668261e-02
6.052000000000000490e+00 1.958063176486747256e-02
6.052999999999999936e+00 1.936077824676826417e-02
6.054000000000000270e+00 1.912213191896984174e-02
6.054999999999999716e+00 1.886342228681574945e-02
6.056000000000000050e+00 1.858405101607119372e-02
6.057000000000000384e+00 1.828431287300279554e-02
6.057999999999999829e+00 1.796558489235774644e-02
6.059000000000000163e+00 1.763045903411615545e-02
6.060000000000000497e+00 1.728278923621450608e-02
6.060999999999999943e+00 1.692765999112663677e-02
6.062000000000000277e+00 1.657123166322816560e-02
6.062999999999999723e+00 1.622051762751163667e-02
6.064000000000000057e+00 1.588305310868218939e-02
6.065000000000000391e+00 1.556651983821669659e-02
6.065999999999999837e+00 1.527832367660736032e-02
6.067000000000000171e+00 1.502521940863859630e-02
6.068000000000000504e+00 1.481295987790851899e-02
6.068999999999999950e+00 1.464606290661165690e-02
6.070000000000000284e+00 1.452767068201708464e-02
6.070999999999999730e+00 1.445953142656188420e-02
6.072000000000000064e+00 1.444208606652734247e-02
6.073000000000000398e+00 1.447461845407312965e-02
6.073999999999999844e+00 1.455547076500421887e-02
6.075000000000000178e+00 1.468225677395403397e-02
6.076000000000000512e+00 1.485210713368924872e-02
6.076999999999999957e+00 1.506185199560526253e-02
6.078000000000000291e+00 1.530817377913443536e-02
6.078999999999999737e+00 1.558770784326137838e-02
6.080000000000000071e+00 1.589709822459482030e-02
6.081000000000000405e+00 1.623297609232989339e-02
6.081999999999999851e+00 1.659191445653571823e-02
6.083000000000000185e+00 1.697031236885489236e-02
6.084000000000000519e+00 1.736427688886870574e-02
6.084999999999999964e+00 1.776948384904853198e-02
6.086000000000000298e+00 1.818105360032052503e-02
6.086999999999999744e+00 1.859346473130640137e-02
6.088000000000000078e+00 1.900052704588375829e-02
6.089000000000000412e+00 1.939542641996777270e-02
6.089999999999999858e+00 1.977085559077843696e-02
6.091000000000000192e+00 2.011920917224230970e-02
6.092000000000000526e+00 2.043286162134708150e-02
6.092999999999999972e+00 2.070447027185950972e-02
6.094000000000000306e+00 2.092731265037458405e-02
6.094999999999999751e+00 2.109560537893950122e-02
6.096000000000000085e+00 2.120477245927045520e-02
6.097000000000000419e+00 2.125167693256228493e-02
6.097999999999999865e+00 2.123473786540961902e-02
6.099000000000000199e+00 2.115397937794802341e-02
6.100000000000000533e+00 2.101096769975856898e-02
6.100999999999999979e+00 2.080866383906347997e-02
6.102000000000000313e+00 2.055122765299350826e-02
6.102999999999999758e+00 2.024377706821452877e-02
6.104000000000000092e+00 1.989213664180173105e-02
6.105000000000000426e+00 1.950264139259262272e-02
6.105999999999999872e+00 1.908194892009156332e-02
6.107000000000000206e+00 1.863696179904664879e-02
6.108000000000000540e+00 1.817477356325906263e-02
6.108999999999999986e+00 1.770267811498643998e-02
6.110000000000000320e+00 1.722817613967417283e-02
6.110999999999999766e+00 1.675897927689705413e-02
6.112000000000000099e+00 1.630292989492315714e-02
6.113000000000000433e+00 1.586788738213018232e-02
6.113999999999999879e+00 1.546151741315228770e-02
6.115000000000000213e+00 1.509102999824315193e-02
6.116000000000000547e+00 1.476288709095287775e-02
6.116999999999999993e+00 1.448250673161958525e-02
6.118000000000000327e+00 1.425403308799274606e-02
6.118999999999999773e+00 1.408015311831203528e-02
6.120000000000000107e+00 1.396202710825758878e-02
6.121000000000000441e+00 1.389932976815901403e-02
6.121999999999999886e+00 1.389038470270880475e-02
6.123000000000000220e+00 1.393238772920404878e-02
6.124000000000000554e+00 1.402166349285859440e-02
6.125000000000000000e+00 1.415395529294800545e-02
6.126000000000000334e+00 1.432470174608303434e-02
6.126999999999999780e+00 1.452928496875819167e-02
6.128000000000000114e+00 1.476322562942694074e-02
6.129000000000000448e+00 1.502233139428669172e-02
6.129999999999999893e+00 1.530278395180501537e-02
6.131000000000000227e+00 1.560118330884688841e-02
6.132000000000000561e+00 1.591455544643851153e-02
6.133000000000000007e+00 1.624031123048118655e-02
6.134000000000000341e+00 1.657620514791269956e-02
6.134999999999999787e+00 1.692023579043266598e-02
6.136000000000000121e+00 1.727056828270434261e-02
6.137000000000000455e+00 1.762542962161253030e-02
6.137999999999999901e+00 1.798299850059557892e-02
6.139000000000000234e+00 1.834129783915976891e-02
6.140000000000000568e+00 1.869810537060225680e-02
6.141000000000000014e+00 1.905087995156793876e-02
6.142000000000000348e+00 1.939672058499500654e-02
6.142999999999999794e+00 1.973236977653977306e-02
6.144000000000000128e+00 2.005425554772753000e-02
6.145000000000000462e+00 2.035858497420140606e-02
6.145999999999999908e+00 2.064147494048248002e-02
6.147000000000000242e+00 2.089910868294660162e-02
6.147999999999999687e+00 2.112789565904684211e-02
6.149000000000000021e+00 2.132463864995507927e-02
6.150000000000000355e+00 2.148671484978113486e-02
6.150999999999999801e+00 2.161218572697794910e-02
6.152000000000000135e+00 2.169990549719976944e-02
6.153000000000000469e+00 2.174959460376576365e-02
6.153999999999999915e+00 2.176188417160533628e-02
6.155000000000000249e+00 2.173832642394087078e-02
6.155999999999999694e+00 2.168138702438247509e-02
6.157000000000000028e+00 2.159438503382376043e-02
6.158000000000000362e+00 2.148142224289537397e-02
6.158999999999999808e+00 2.134725388367928953e-02
6.160000000000000142e+00 2.119710094604847911e-02
6.161000000000000476e+00 2.103643296958200917e-02
6.161999999999999922e+00 2.087066795389504528e-02
6.163000000000000256e+00 2.070490085653385604e-02
6.163999999999999702e+00 2.054357281659271312e-02
6.165000000000000036e+00 2.039022673045007630e-02
6.166000000000000369e+00 2.024732315501443294e-02
6.166999999999999815e+00 2.011616145834523722e-02
6.168000000000000149e+00 1.999693202000271675e-02
6.169000000000000483e+00 1.988889164752373831e-02
6.169999999999999929e+00 1.979065456983857690e-02
6.171000000000000263e+00 1.970053787417296726e-02
6.171999999999999709e+00 1.961694044541362897e-02
6.173000000000000043e+00 1.953867431295802648e-02
6.174000000000000377e+00 1.946520599407698671e-02
6.174999999999999822e+00 1.939679509727828405e-02
6.176000000000000156e+00 1.933447252408360822e-02
6.177000000000000490e+00 1.927990247902068230e-02
6.177999999999999936e+00 1.923513720737781568e-02
6.179000000000000270e+00 1.920232046419923649e-02
6.179999999999999716e+00 1.918336695152485574e-02
6.181000000000000050e+00 1.917968877333805708e-02
6.182000000000000384e+00 1.919201927340167049e-02
6.182999999999999829e+00 1.922030632518203358e-02
6.184000000000000163e+00 1.926372086810840614e-02
6.185000000000000497e+00 1.932075982266559175e-02
6.185999999999999943e+00 1.938938918254441701e-02
6.187000000000000277e+00 1.946724302318889044e-02
6.187999999999999723e+00 1.955180162445357278e-02
6.189000000000000057e+00 1.964055480493603206e-02
6.190000000000000391e+00 1.973111415864220106e-02
6.190999999999999837e+00 1.982128871500887790e-02
6.192000000000000171e+00 1.990912966288719763e-02
6.193000000000000504e+00 1.999294204462814112e-02
6.193999999999999950e+00 2.007127689477354940e-02
6.195000000000000284e+00 2.014291337165011880e-02
6.195999999999999730e+00 2.020683852665947425e-02
6.197000000000000064e+00 2.026221855764722551e-02
6.198000000000000398e+00 2.030835517059178391e-02
6.198999999999999844e+00 2.034464630396729673e-02
6.200000000000000178e+00 2.037053199888474303e-02
6.201000000000000512e+00 2.038543747440024409e-02
6.201999999999999957e+00 2.038873957540648235e-02
6.203000000000000291e+00 2.037976502564928238e-02
6.203999999999999737e+00 2.035779355863697251e-02
6.205000000000000071e+00 2.032213955096063077e-02
6.206000000000000405e+00 2.027223202600421034e-02
6.206999999999999851e+00 2.020775078501265559e-02
6.208000000000000185e+00 2.012876091384618524e-02
6.209000000000000519e+00 2.003583844820008841e-02
6.209999999999999964e+00 1.993017030678987528e-02
6.211000000000000298e+00 1.981359564591633413e-02
6.211999999999999744e+00 1.968859025773544644e-02
6.213000000000000078e+00 1.955816513162873110e-02
6.214000000000000412e+00 1.942573114017975833e-02
6.214999999999999858e+00 1.929487370530725068e-02
6.216000000000000192e+00 1.916910835871902391e-02
6.217000000000000526e+00 1.905161115609930664e-02
6.217999999999999972e+00 1.894499105943374395e-02
6.219000000000000306e+00 1.885107730549271526e-02
6.219999999999999751e+00 1.877078285564943647e-02
6.221000000000000085e+00 1.870403378824557136e-02
6.222000000000000419e+00 1.864979847802535756e-02
6.222999999999999865e+00 1.860619457495478815e-02
6.224000000000000199e+00 1.857065395775086419e-02
6.225000000000000533e+00 1.854016386744000711e-02
6.225999999999999979e+00 1.851153128525743347e-02
6.227000000000000313e+00 1.848166760196399278e-02
6.227999999999999758e+00 1.844785764530149780e-02
6.229000000000000092e+00 1.840799362711697390e-02
6.230000000000000426e+00 1.836076169372661410e-02
6.230999999999999872e+00 1.830578491206608441e-02
6.232000000000000206e+00 1.824366603473639298e-02
6.233000000000000540e+00 1.817599268690301209e-02
6.233999999999999986e+00 1.810525688495870367e-02
6.235000000000000320e+00 1.803471380905536520e-02
6.235999999999999766e+00 1.796819757889651231e-02
6.237000000000000099e+00 1.790987419607695946e-02
6.238000000000000433e+00 1.786397593926578736e-02
6.238999999999999879e+00 1.783453136734962363e-02
6.240000000000000213e+00 1.782509040335087877e-02
6.241000000000000547e+00 1.783849729291019440e-02
6.241999999999999993e+00 1.787668831495556332e-02
6.243000000000000327e+00 1.794057343828835832e-02
6.243999999999999773e+00 1.802997943017450172e-02
6.245000000000000107e+00 1.814365574149287563e-02
6.246000000000000441e+00 1.827935776723005681e-02
6.246999999999999886e+00 1.843397518036036381e-02
6.248000000000000220e+00 1.860370162734380911e-02
6.249000000000000554e+00 1.878426016459393971e-02
6.250000000000000000e+00 1.897113454359002430e-02
6.251000000000000334e+00 1.915984486674084802e-02
6.251999999999999780e+00 1.934620756316919252e-02
6.253000000000000114e+00 1.952661524263936757e-02
6.254000000000000448e+00 1.969831259829249795e-02
6.254999999999999893e+00 1.985962342133459207e-02
6.256000000000000227e+00 2.001015081993975236e-02
6.257000000000000561e+00 2.015088338974817955e-02
6.258000000000000007e+00 2.028421605284965942e-02
6.259000000000000341e+00 2.041384716465920179e-02
6.259999999999999787e+00 2.054453731843412095e-02
6.261000000000000121e+00 2.068179147029449230e-02
6.262000000000000455e+00 2.083143524953928738e-02
6.262999999999999901e+00 2.099912526659796635e-02
6.264000000000000234e+00 2.118987885207606822e-02
6.265000000000000568e+00 2.140762415164328483e-02
6.266000000000000014e+00 2.165483386392997797e-02
6.267000000000000348e+00 2.193227012784956104e-02
6.267999999999999794e+00 2.223885233280261872e-02
6.269000000000000128e+00 2.257167489869004243e-02
6.270000000000000462e+00 2.292616458986426048e-02
6.270999999999999908e+00 2.329637062507637982e-02
6.272000000000000242e+00 2.367537226554255331e-02
6.272999999999999687e+00 2.405575934324741955e-02
6.274000000000000021e+00 2.443016327776877453e-02
6.275000000000000355e+00 2.479177276888966386e-02
6.275999999999999801e+00 2.513480631711171448e-02
6.277000000000000135e+00 2.545488364267183348e-02
6.278000000000000469e+00 2.574925327122344274e-02
6.278999999999999915e+00 2.601688896768487164e-02
6.280000000000000249e+00 2.625840576513353147e-02
6.280999999999999694e+00 2.647583900582859556e-02
6.282000000000000028e+00 2.667229574758003124e-02
6.283000000000000362e+00 2.685153558775621452e-02
6.283999999999999808e+00 2.701752068949997421e-02
6.285000000000000142e+00 2.717398545677044558e-02
6.286000000000000476e+00 2.732406485423551426e-02
6.286999999999999922e+00 2.747002239119675920e-02
6.288000000000000256e+00 2.761308575860131273e-02
6.288999999999999702e+00 2.775340302786451913e-02
6.290000000000000036e+00 2.789011217955403299e-02
6.291000000000000369e+00 2.802150544546923999e-02
6.291999999999999815e+00 2.814526604878642840e-02
6.293000000000000149e+00 2.825874432432079475e-02
6.294000000000000483e+00 2.835926049046818415e-02
6.294999999999999929e+00 2.844438750206584876e-02
6.296000000000000263e+00 2.851221999418656131e-02
6.296999999999999709e+00 2.856153838723738889e-02
6.298000000000000043e+00 2.859193656497287586e-02
6.299000000000000377e+00 2.860384864445035188e-02
6.299999999999999822e+00 2.859849673550738519e-02
6.301000000000000156e+00 2.857777446026019130e-02
6.302000000000000490e+00 2.854408474127530584e-02
6.302999999999999936e+00 2.850012841069536965e-02
6.304000000000000270e+00 2.844872357643584218e-02
6.304999999999999716e+00 2.839259299916653892e-02
6.306000000000000050e+00 2.833416393767602265e-02
6.307000000000000384e+00 2.827538954365036578e-02
6.307999999999999829e+00 2.821758511004814757e-02
6.309000000000000163e+00 2.816125670935784586e-02
6.310000000000000497e+00 2.810596783126839693e-02
6.310999999999999943e+00 2.805026521283849814e-02
6.312000000000000277e+00 2.799168021345210117e-02
6.312999999999999723e+00 2.792680885977235489e-02
6.314000000000000057e+00 2.785151859831247467e-02
6.315000000000000391e+00 2.776126847899516165e-02
6.315999999999999837e+00 2.765149651383109336e-02
6.317000000000000171e+00 2.751807206882408291e-02
6.318000000000000504e+00 2.735770892901380827e-02
6.318999999999999950e+00 2.716832358136154341e-02
6.320000000000000284e+00 2.694927246660518833e-02
6.320999999999999730e+00 2.670143861844120198e-02
6.322000000000000064e+00 2.642717116564398741e-02
6.323000000000000398e+00 2.613008226871231174e-02
6.323999999999999844e+00 2.581473857387205431e-02
6.325000000000000178e+00 2.548627768936021637e-02
6.326000000000000512e+00 2.515001453185126273e-02
6.326999999999999957e+00 2.481106825465544119e-02
6.328000000000000291e+00 2.447403526675030055e-02
6.328999999999999737e+00 2.414273495889751944e-02
6.330000000000000071e+00 2.382005131125939507e-02
6.331000000000000405e+00 2.350783774529855916e-02
6.331999999999999851e+00 2.320693535815068070e-02
6.333000000000000185e+00 2.291724200578630979e-02
6.334000000000000519e+00 2.263786209213052708e-02
6.334999999999999964e+00 2.236726766280377685e-02
6.336000000000000298e+00 2.210351538943093608e-02
6.336999999999999744e+00 2.184444496891860613e-02
6.338000000000000078e+00 2.158787557863344614e-02
6.339000000000000412e+00 2.133177331520762915e-02
6.339999999999999858e+00 2.107437365401536658e-02
6.341000000000000192e+00 2.081424829024195247e-02
6.342000000000000526e+00 2.055031679015150228e-02
6.342999999999999972e+00 2.028181604807162766e-02
6.344000000000000306e+00 2.000821003398851536e-02
6.344999999999999751e+00 1.972907705482905560e-02
6.346000000000000085e+00 1.944399563106081336e-02
6.347000000000000419e+00 1.915243726562541188e-02
6.347999999999999865e+00 1.885369158627723044e-02
6.349000000000000199e+00 1.854684110478170209e-02
6.350000000000000533e+00 1.823079904560067493e-02
6.350999999999999979e+00 1.790439328667548999e-02
6.352000000000000313e+00 1.756652187357888445e-02
6.352999999999999758e+00 1.721630698371795151e-02
6.354000000000000092e+00 1.685327959246460394e-02
6.355000000000000426e+00 1.647754507791360928e-02
6.355999999999999872e+00 1.608992106050264118e-02
6.357000000000000206e+00 1.569200830630651175e-02
6.358000000000000540e+00 1.528620947141333918e-02
6.358999999999999986e+00 1.487564979670042732e-02
6.360000000000000320e+00 1.446403904343357416e-02
6.360999999999999766e+00 1.405547262057817159e-02
6.362000000000000099e+00 1.365419467731641100e-02
6.363000000000000433e+00 1.326434899412416192e-02
6.363999999999999879e+00 1.288973824626094347e-02
6.365000000000000213e+00 1.253363195869318034e-02
6.366000000000000547e+00 1.219863250004134259e-02
6.366999999999999993e+00 1.188661989785651761e-02
6.368000000000000327e+00 1.159876217941971724e-02
6.368999999999999773e+00 1.133562785005365857e-02
6.370000000000000107e+00 1.109732367398063961e-02
6.371000000000000441e+00 1.088369158473919199e-02
6.371999999999999886e+00 1.069448857518485486e-02
6.373000000000000220e+00 1.052956556567801946e-02
6.374000000000000554e+00 1.038900767206533439e-02
6.375000000000000000e+00 1.027321139751124698e-02
6.376000000000000334e+00 1.018291136236917221e-02
6.376999999999999780e+00 1.011916131270949350e-02
6.378000000000000114e+00 1.008326684608699432e-02
6.379000000000000448e+00 1.007666983975335877e-02
6.379999999999999893e+00 1.010086241130123130e-02
6.381000000000000227e+00 1.015725155721871470e-02
6.382000000000000561e+00 1.024705931680741297e-02
6.383000000000000007e+00 1.037122053274254843e-02
6.384000000000000341e+00 1.053030936266224557e-02
6.384999999999999787e+00 1.072447901405121709e-02
6.386000000000000121e+00 1.095343615973683009e-02
6.387000000000000455e+00 1.121642074969745641e-02
6.387999999999999901e+00 1.151224103842310269e-02
6.389000000000000234e+00 1.183929071331804583e-02
6.390000000000000568e+00 1.219561299657603848e-02
6.391000000000000014e+00 1.257895614277375861e-02
6.392000000000000348e+00 1.298684327810299341e-02
6.392999999999999794e+00 1.341660159070061711e-02
6.394000000000000128e+00 1.386540391584037066e-02
6.395000000000000462e+00 1.433028063571076260e-02
6.395999999999999908e+00 1.480814539846494159e-02
6.397000000000000242e+00 1.529578532855789888e-02
6.398000000000000576e+00 1.578988729175353697e-02
6.399000000000000021e+00 1.628706426420794759e-02
6.400000000000000355e+00 1.678391737656474703e-02
6.400999999999999801e+00 1.727709107572128477e-02
6.402000000000000135e+00 1.776335051271387550e-02
6.403000000000000469e+00 1.823967204534232209e-02
6.403999999999999915e+00 1.870329293561287867e-02
6.405000000000000249e+00 1.915177626542493086e-02
6.405999999999999694e+00 1.958301249350905687e-02
6.407000000000000028e+00 1.999522384718653914e-02
6.408000000000000362e+00 2.038692759011662484e-02
6.408999999999999808e+00 2.075688444440943956e-02
6.410000000000000142e+00 2.110405892543646550e-02
6.411000000000000476e+00 2.142756842249524812e-02
6.411999999999999922e+00 2.172664478159392829e-02
6.413000000000000256e+00 2.200060869459282559e-02
6.413999999999999702e+00 2.224886257299712317e-02
6.415000000000000036e+00 2.247089197862751561e-02
6.416000000000000369e+00 2.266627157160943512e-02
6.416999999999999815e+00 2.283466546120310747e-02
6.418000000000000149e+00 2.297584985717992731e-02
6.419000000000000483e+00 2.308972136449128146e-02
6.419999999999999929e+00 2.317634005382192969e-02
6.421000000000000263e+00 2.323596080173575412e-02
6.421999999999999709e+00 2.326909630821674679e-02
6.423000000000000043e+00 2.327659202253012233e-02
6.424000000000000377e+00 2.325968301672469776e-02
6.424999999999999822e+00 2.322006904546318820e-02
6.426000000000000156e+00 2.315995672218248980e-02
6.427000000000000490e+00 2.308208862829142644e-02
6.427999999999999936e+00 2.298970133095183319e-02
6.429000000000000270e+00 2.288645030312152356e-02
6.429999999999999716e+00 2.277626128048051979e-02
6.431000000000000050e+00 2.266313442456610594e-02
6.432000000000000384e+00 2.255087005270606931e-02
6.432999999999999829e+00 2.244277169800102875e-02
6.434000000000000163e+00 2.234134821203245108e-02
6.435000000000000497e+00 2.224802865453017614e-02
6.435999999999999943e+00 2.216292346515696260e-02
6.437000000000000277e+00 2.208469995912231212e-02
6.437999999999999723e+00 2.201055101420112264e-02
6.439000000000000057e+00 2.193630554958930085e-02
6.440000000000000391e+00 2.185665318765118298e-02
6.440999999999999837e+00 2.176548786265764326e-02
6.442000000000000171e+00 2.165630928112451808e-02
6.443000000000000504e+00 2.152267430155311786e-02
6.443999999999999950e+00 2.135862509589731700e-02
6.445000000000000284e+00 2.115906043789395063e-02
6.445999999999999730e+00 2.092002521187764572e-02
6.447000000000000064e+00 2.063891298082087128e-02
6.448000000000000398e+00 2.031456567718577244e-02
6.448999999999999844e+00 1.994727896995251992e-02
6.450000000000000178e+00 1.953874696203913505e-02
6.451000000000000512e+00 1.909195651226676740e-02
6.451999999999999957e+00 1.861100400032741908e-02
6.453000000000000291e+00 1.810090082733275055e-02
6.453999999999999737e+00 1.756730178922762120e-02
6.455000000000000071e+00 1.701622166701885486e-02
6.456000000000000405e+00 1.645371493461069215e-02
6.456999999999999851e+00 1.588556351402196226e-02
6.458000000000000185e+00 1.531698673932766798e-02
6.459000000000000519e+00 1.475241603874138073e-02
6.459999999999999964e+00 1.419534628500187211e-02
6.461000000000000298e+00 1.364831590083415147e-02
6.461999999999999744e+00 1.311293531045073547e-02
6.463000000000000078e+00 1.259004918692950906e-02
6.464000000000000412e+00 1.207989764097575948e-02
6.464999999999999858e+00 1.158232255632216448e-02
6.466000000000000192e+00 1.109694916643579055e-02
6.467000000000000526e+00 1.062329874536160380e-02
6.467999999999999972e+00 1.016086638629749676e-02
6.469000000000000306e+00 9.709134304687585398e-03
6.469999999999999751e+00 9.267530521139591068e-03
6.471000000000000085e+00 8.835375559765233644e-03
6.472000000000000419e+00 8.411856790018278768e-03
6.472999999999999865e+00 7.996002277601948691e-03
6.474000000000000199e+00 7.586714164179541968e-03
6.475000000000000533e+00 7.182824760483009011e-03
6.475999999999999979e+00 6.783217135938502014e-03
6.477000000000000313e+00 6.386931666984792255e-03
6.477999999999999758e+00 5.993281145980052307e-03
6.479000000000000092e+00 5.601966945856245647e-03
6.480000000000000426e+00 5.213136139628466066e-03
6.480999999999999872e+00 4.827428166569823834e-03
6.482000000000000206e+00 4.445979330416823319e-03
6.483000000000000540e+00 4.070398723455041778e-03
6.483999999999999986e+00 3.702723203142413259e-03
6.485000000000000320e+00 3.345342426523793995e-03
6.485999999999999766e+00 3.000925172938401220e-03
6.487000000000000099e+00 2.672304116559756550e-03
6.488000000000000433e+00 2.362375395173098563e-03
6.488999999999999879e+00 2.073985618401562141e-03
6.490000000000000213e+00 1.809811362739867369e-03
6.491000000000000547e+00 1.572265032346171956e-03
6.491999999999999993e+00 1.363426823114377920e-03
6.493000000000000327e+00 1.184991407360741966e-03
6.493999999999999773e+00 1.038277906156938974e-03
6.495000000000000107e+00 9.242659915172427281e-04
6.496000000000000441e+00 8.436665164334976059e-04
6.496999999999999886e+00 7.970329143108344358e-04
6.498000000000000220e+00 7.848810234958094332e-04
6.499000000000000554e+00 8.077847243055785980e-04
6.500000000000000000e+00 8.664728856023340550e-04
6.501000000000000334e+00 9.618654068126728570e-04
6.501999999999999780e+00 1.095070759818636249e-03
6.503000000000000114e+00 1.267318411950817993e-03
6.504000000000000448e+00 1.479827448884677875e-03
6.504999999999999893e+00 1.733651737351243546e-03
6.506000000000000227e+00 2.029452280900644924e-03
6.507000000000000561e+00 2.367274453017149775e-03
6.508000000000000007e+00 2.746355653862781430e-03
6.509000000000000341e+00 3.164964733094122011e-03
6.509999999999999787e+00 3.620323020892386723e-03
6.511000000000000121e+00 4.108620673767648772e-03
6.512000000000000455e+00 4.625156253691890471e-03
6.512999999999999901e+00 5.164583112913142746e-03
6.514000000000000234e+00 5.721247788212790661e-03
6.515000000000000568e+00 6.289570940585101529e-03
6.516000000000000014e+00 6.864442989557563608e-03
6.517000000000000348e+00 7.441580936847704171e-03
6.517999999999999794e+00 8.017777440992645416e-03
6.519000000000000128e+00 8.591039699955496309e-03
6.520000000000000462e+00 9.160583547479238947e-03
6.520999999999999908e+00 9.726698419917195401e-03
6.522000000000000242e+00 1.029047048519347342e-02
6.523000000000000576e+00 1.085347004358584375e-02
6.524000000000000021e+00 1.141738078192533999e-02
6.525000000000000355e+00 1.198367646220124816e-02
6.525999999999999801e+00 1.255335035137427648e-02
6.527000000000000135e+00 1.312672355018731918e-02
6.528000000000000469e+00 1.370337280927051357e-02
6.528999999999999915e+00 1.428213942821262607e-02
6.530000000000000249e+00 1.486121229755200945e-02
6.530999999999999694e+00 1.543824045543088982e-02
6.532000000000000028e+00 1.601051442275843589e-02
6.533000000000000362e+00 1.657511860356424699e-02
6.533999999999999808e+00 1.712908523635324129e-02
6.535000000000000142e+00 1.766952150398731075e-02
6.536000000000000476e+00 1.819374428404634675e-02
6.536999999999999922e+00 1.869936792735804598e-02
6.538000000000000256e+00 1.918439106193347773e-02
6.538999999999999702e+00 1.964725457997153202e-02
6.540000000000000036e+00 2.008689964120745353e-02
6.541000000000000369e+00 2.050278731235235380e-02
6.541999999999999815e+00 2.089493536618102290e-02
6.543000000000000149e+00 2.126393957800659998e-02
6.544000000000000483e+00 2.161097153418208017e-02
6.544999999999999929e+00 2.193778787963738749e-02
6.546000000000000263e+00 2.224671368166910440e-02
6.546999999999999709e+00 2.254062672713354892e-02
6.548000000000000043e+00 2.282288175148689674e-02
6.549000000000000377e+00 2.309720078862461182e-02
6.549999999999999822e+00 2.336751595630800343e-02
6.551000000000000156e+00 2.363776849345743808e-02
6.552000000000000490e+00 2.391166131913642287e-02
6.552999999999999936e+00 2.419241222465257773e-02
6.554000000000000270e+00 2.448250643096878953e-02
6.554999999999999716e+00 2.478352086980280949e-02
6.556000000000000050e+00 2.509599779554499976e-02
6.557000000000000384e+00 2.541941414599100876e-02
6.557999999999999829e+00 2.575222091108804109e-02
6.559000000000000163e+00 2.609197570125181692e-02
6.560000000000000497e+00 2.643552829403450488e-02
6.560999999999999943e+00 2.677923760568113459e-02
6.562000000000000277e+00 2.711920093705412135e-02
6.562999999999999723e+00 2.745144302459024549e-02
6.564000000000000057e+00 2.777208847983111961e-02
6.565000000000000391e+00 2.807749279322057506e-02
6.565999999999999837e+00 2.836429098322131720e-02
6.567000000000000171e+00 2.862944830964745530e-02
6.568000000000000504e+00 2.887023326121548883e-02
6.568999999999999950e+00 2.908421546662226520e-02
6.570000000000000284e+00 2.926923587003938884e-02
6.570999999999999730e+00 2.942339686982880370e-02
6.572000000000000064e+00 2.954505876039955140e-02
6.573000000000000398e+00 2.963285662155842187e-02
6.573999999999999844e+00 2.968571582146999413e-02
6.575000000000000178e+00 2.970286423311536625e-02
6.576000000000000512e+00 2.968383685095029451e-02
6.576999999999999957e+00 2.962844011696993962e-02
6.578000000000000291e+00 2.953670471379126611e-02
6.578999999999999737e+00 2.940878863090564538e-02
6.580000000000000071e+00 2.924486821258721544e-02
6.581000000000000405e+00 2.904501153789156367e-02
6.581999999999999851e+00 2.880907307998025260e-02
6.583000000000000185e+00 2.853660556023167663e-02
6.584000000000000519e+00 2.822685755603506624e-02
6.584999999999999964e+00 2.787880640100628277e-02
6.586000000000000298e+00 2.749130756414409557e-02
6.586999999999999744e+00 2.706326063714422497e-02
6.588000000000000078e+00 2.659385383995848534e-02
6.589000000000000412e+00 2.608280603158835004e-02
6.589999999999999858e+00 2.553058179886390916e-02
6.591000000000000192e+00 2.493855249223864839e-02
6.592000000000000526e+00 2.430908976222397738e-02
6.592999999999999972e+00 2.364556139486260686e-02
6.594000000000000306e+00 2.295224555258772517e-02
6.594999999999999751e+00 2.223418384650237972e-02
6.596000000000000085e+00 2.149696718277973109e-02
6.597000000000000419e+00 2.074652871655513486e-02
6.597999999999999865e+00 1.998891853384943823e-02
6.599000000000000199e+00 1.923011613483521787e-02
6.600000000000000533e+00 1.847585372767918122e-02
6.600999999999999979e+00 1.773149119474056248e-02
6.602000000000000313e+00 1.700191785196785571e-02
6.602999999999999758e+00 1.629146868258398925e-02
6.604000000000000092e+00 1.560387701432754994e-02
6.605000000000000426e+00 1.494222256611871247e-02
6.605999999999999872e+00 1.430891028688559274e-02
6.607000000000000206e+00 1.370567231706255017e-02
6.608000000000000540e+00 1.313359668783973047e-02
6.608999999999999986e+00 1.259318588293962225e-02
6.610000000000000320e+00 1.208443123433474396e-02
6.610999999999999766e+00 1.160692163460983785e-02
6.612000000000000099e+00 1.115995890149064362e-02
6.613000000000000433e+00 1.074270260151397906e-02
6.613999999999999879e+00 1.035427934576079595e-02
6.615000000000000213e+00 9.993912742245607619e-03
6.616000000000000547e+00 9.660978984203630673e-03
6.616999999999999993e+00 9.355067296337964480e-03
6.618000000000000327e+00 9.075957823911059985e-03
6.618999999999999773e+00 8.823556619414118715e-03
6.620000000000000107e+00 8.597774310297408296e-03
6.621000000000000441e+00 8.398397370014229479e-03
6.621999999999999886e+00 8.224922494644400922e-03
6.623000000000000220e+00 8.076423171512669627e-03
6.624000000000000554e+00 7.951468802557259963e-03
6.625000000000000000e+00 7.848111717216412625e-03
6.626000000000000334e+00 7.763930630958336410e-03
6.626999999999999780e+00 7.696164674309685476e-03
6.628000000000000114e+00 7.641880432060235880e-03
6.629000000000000448e+00 7.598177020075697410e-03
6.629999999999999893e+00 7.562399769275937253e-03
6.631000000000000227e+00 7.532309604709320865e-03
6.632000000000000561e+00 7.506238645126917311e-03
6.633000000000000007e+00 7.483191614574213717e-03
6.634000000000000341e+00 7.462901668587279373e-03
6.634999999999999787e+00 7.445860786961492825e-03
6.636000000000000121e+00 7.433297092154705910e-03
6.637000000000000455e+00 7.427123292051171326e-03
6.637999999999999901e+00 7.429862883854293325e-03
6.639000000000000234e+00 7.444530596683407095e-03
6.640000000000000568e+00 7.474479110148044350e-03
6.641000000000000014e+00 7.523192559061438363e-03
6.642000000000000348e+00 7.594063013242507640e-03
6.642999999999999794e+00 7.690112539211457418e-03
6.644000000000000128e+00 7.813722228379019197e-03
6.645000000000000462e+00 7.966372303879382805e-03
6.645999999999999908e+00 8.148452901718606506e-03
6.647000000000000242e+00 8.359180018325616107e-03
6.648000000000000576e+00 8.596620715739100929e-03
6.649000000000000021e+00 8.857846499785142907e-03
6.650000000000000355e+00 9.139223829471885413e-03
6.650999999999999801e+00 9.436770609166020285e-03
6.652000000000000135e+00 9.746585482282885821e-03
6.653000000000000469e+00 1.006524446933010700e-02
6.653999999999999915e+00 1.039016814875673780e-02
6.655000000000000249e+00 1.071986536213239555e-02
6.656000000000000583e+00 1.105408032399121665e-02
6.657000000000000028e+00 1.139376842777191715e-02
6.658000000000000362e+00 1.174097278618357540e-02
6.658999999999999808e+00 1.209857519056450545e-02
6.660000000000000142e+00 1.246992060462981909e-02
6.661000000000000476e+00 1.285840454614455355e-02
6.661999999999999922e+00 1.326704192681826822e-02
6.663000000000000256e+00 1.369805354383193084e-02
6.663999999999999702e+00 1.415250757619907276e-02
6.665000000000000036e+00 1.463009239501518108e-02
6.666000000000000369e+00 1.512900683209262090e-02
6.666999999999999815e+00 1.564600615772279366e-02
6.668000000000000149e+00 1.617659158984267528e-02
6.669000000000000483e+00 1.671530201051768527e-02
6.669999999999999929e+00 1.725610797848080302e-02
6.671000000000000263e+00 1.779280335930489773e-02
6.671999999999999709e+00 1.831940884344310932e-02
6.673000000000000043e+00 1.883050777977828688e-02
6.674000000000000377e+00 1.932150864615646627e-02
6.674999999999999822e+00 1.978879747249502261e-02
6.676000000000000156e+00 2.022978856405877046e-02
6.677000000000000490e+00 2.064288180791282873e-02
6.677999999999999936e+00 2.102736056071456347e-02
6.679000000000000270e+00 2.138321819696413495e-02
6.679999999999999716e+00 2.171097335647619725e-02
6.681000000000000050e+00 2.201146438422661375e-02
6.682000000000000384e+00 2.228565932655924772e-02
6.682999999999999829e+00 2.253450458975416598e-02
6.684000000000000163e+00 2.275880700459563880e-02
6.685000000000000497e+00 2.295917164346928871e-02
6.685999999999999943e+00 2.313597053095339459e-02
6.687000000000000277e+00 2.328935606357706786e-02
6.687999999999999723e+00 2.341930874582779515e-02
6.689000000000000057e+00 2.352569685414540590e-02
6.690000000000000391e+00 2.360834590929637711e-02
6.690999999999999837e+00 2.366711615900325694e-02
6.692000000000000171e+00 2.370196358761770747e-02
6.693000000000000504e+00 2.371303544831397311e-02
6.693999999999999950e+00 2.370074255769143851e-02
6.695000000000000284e+00 2.366586190697312839e-02
6.695999999999999730e+00 2.360963388848516531e-02
6.697000000000000064e+00 2.353387883735727493e-02
6.698000000000000398e+00 2.344106907510046592e-02
6.698999999999999844e+00 2.333437789536977822e-02
6.700000000000000178e+00 2.321765328735052314e-02
6.701000000000000512e+00 2.309532679004264871e-02
6.701999999999999957e+00 2.297223422884805272e-02
6.703000000000000291e+00 2.285339499585605644e-02
6.703999999999999737e+00 2.274369982149589825e-02
6.705000000000000071e+00 2.264762431685491545e-02
6.706000000000000405e+00 2.256892179749887470e-02
6.706999999999999851e+00 2.251037150398967415e-02
6.708000000000000185e+00 2.247356802632112863e-02
6.709000000000000519e+00 2.245880246909279926e-02
6.709999999999999964e+00 2.246501951047683021e-02
6.711000000000000298e+00 2.248984302563653004e-02
6.711999999999999744e+00 2.252969809534009771e-02
6.713000000000000078e+00 2.258000008945817982e-02
6.714000000000000412e+00 2.263538455041606487e-02
6.714999999999999858e+00 2.269000891633156033e-02
6.716000000000000192e+00 2.273786463532290886e-02
6.717000000000000526e+00 2.277311267116016724e-02
6.717999999999999972e+00 2.279039014364881918e-02
6.719000000000000306e+00 2.278510813671534227e-02
6.719999999999999751e+00 2.275366439531877755e-02
6.721000000000000085e+00 2.269360000106276573e-02
6.722000000000000419e+00 2.260365413958086156e-02
6.722999999999999865e+00 2.248371287715288103e-02
6.724000000000000199e+00 2.233468264514632678e-02
6.725000000000000533e+00 2.215829018905283651e-02
6.725999999999999979e+00 2.195685339433930267e-02
6.727000000000000313e+00 2.173301167447308155e-02
6.727999999999999758e+00 2.148951777096509003e-02
6.729000000000000092e+00 2.122904928247505707e-02
6.730000000000000426e+00 2.095406298387005734e-02
6.730999999999999872e+00 2.066671932670174211e-02
6.732000000000000206e+00 2.036884333530991631e-02
6.733000000000000540e+00 2.006190850404388631e-02
6.733999999999999986e+00 1.974706676708645747e-02
6.735000000000000320e+00 1.942516529441850118e-02
6.735999999999999766e+00 1.909677821808208192e-02
6.737000000000000099e+00 1.876224113793128340e-02
6.738000000000000433e+00 1.842167864265905827e-02
6.738999999999999879e+00 1.807504545328528223e-02
6.740000000000000213e+00 1.772217089449616353e-02
6.741000000000000547e+00 1.736282369878400234e-02
6.741999999999999993e+00 1.699676796317963270e-02
6.743000000000000327e+00 1.662385594774891395e-02
6.743999999999999773e+00 1.624409133536325323e-02
6.745000000000000107e+00 1.585771088707200321e-02
6.746000000000000441e+00 1.546525573459189319e-02
6.746999999999999886e+00 1.506761839797101862e-02
6.748000000000000220e+00 1.466609112293417415e-02
6.749000000000000554e+00 1.426237891369588895e-02
6.750000000000000000e+00 1.385862505715161966e-02
6.751000000000000334e+00 1.345739980832223737e-02
6.751999999999999780e+00 1.306170849551343063e-02
6.753000000000000114e+00 1.267498915964365355e-02
6.754000000000000448e+00 1.230108348910487204e-02
6.754999999999999893e+00 1.194421173364782450e-02
6.756000000000000227e+00 1.160891178290375005e-02
6.757000000000000561e+00 1.129995001658297069e-02
6.758000000000000007e+00 1.102218663745330868e-02
6.759000000000000341e+00 1.078039650916280331e-02
6.759999999999999787e+00 1.057902817161240037e-02
6.761000000000000121e+00 1.042194228913862972e-02
6.762000000000000455e+00 1.031211459107325701e-02
6.762999999999999901e+00 1.025135356536775386e-02
6.764000000000000234e+00 1.024007036070260016e-02
6.765000000000000568e+00 1.027711726003343283e-02
6.766000000000000014e+00 1.035974206703232231e-02
6.767000000000000348e+00 1.048368379629471478e-02
6.767999999999999794e+00 1.064341350455907942e-02
6.769000000000000128e+00 1.083249749758317948e-02
6.770000000000000462e+00 1.104406988228058550e-02
6.770999999999999908e+00 1.127135673143052005e-02
6.772000000000000242e+00 1.150817568410317585e-02
6.773000000000000576e+00 1.174939376319384873e-02
6.774000000000000021e+00 1.199125588623550613e-02
6.775000000000000355e+00 1.223157930785121784e-02
6.775999999999999801e+00 1.246977828223736970e-02
6.777000000000000135e+00 1.270675057417964583e-02
6.778000000000000469e+00 1.294461959475096124e-02
6.778999999999999915e+00 1.318637738332524567e-02
6.780000000000000249e+00 1.343544094967770962e-02
6.781000000000000583e+00 1.369518732984898943e-02
6.782000000000000028e+00 1.396850575691511130e-02
6.783000000000000362e+00 1.425737132795352503e-02
6.783999999999999808e+00 1.456252143818917780e-02
6.785000000000000142e+00 1.488324311612459518e-02
6.786000000000000476e+00 1.521730831815916798e-02
6.786999999999999922e+00 1.556107330120214127e-02
6.788000000000000256e+00 1.590972211083848536e-02
6.788999999999999702e+00 1.625766914137644417e-02
6.790000000000000036e+00 1.659905169316998330e-02
6.791000000000000369e+00 1.692826648144086718e-02
6.791999999999999815e+00 1.724050991847349279e-02
6.793000000000000149e+00 1.753220551320442550e-02
6.794000000000000483e+00 1.780131050672738996e-02
6.794999999999999929e+00 1.804743944210291870e-02
6.796000000000000263e+00 1.827178778192163969e-02
6.796999999999999709e+00 1.847688007559891016e-02
6.798000000000000043e+00 1.866617713713418156e-02
6.799000000000000377e+00 1.884359498025943089e-02
6.799999999999999822e+00 1.901300571270720871e-02
6.801000000000000156e+00 1.917776586146716783e-02
6.802000000000000490e+00 1.934035859072717398e-02
6.802999999999999936e+00 1.950211243235203812e-02
6.804000000000000270e+00 1.966309476004838436e-02
6.804999999999999716e+00 1.982213312124537011e-02
6.806000000000000050e+00 1.997693846452241323e-02
6.807000000000000384e+00 2.012436527864520236e-02
6.807999999999999829e+00 2.026072963611645281e-02
6.809000000000000163e+00 2.038217199070848848e-02
6.810000000000000497e+00 2.048503932155524773e-02
6.810999999999999943e+00 2.056621912604325933e-02
6.812000000000000277e+00 2.062345288057504042e-02
6.812999999999999723e+00 2.065552273684577445e-02
6.814000000000000057e+00 2.066236691404926135e-02
6.815000000000000391e+00 2.064505515369497932e-02
6.815999999999999837e+00 2.060569459894888780e-02
6.817000000000000171e+00 2.054724258494334752e-02
6.818000000000000504e+00 2.047326960514100902e-02
6.818999999999999950e+00 2.038771389221538319e-02
6.820000000000000284e+00 2.029464009878773761e-02
6.820999999999999730e+00 2.019800160931860614e-02
6.822000000000000064e+00 2.010142250670336056e-02
6.823000000000000398e+00 2.000803014113582828e-02
6.823999999999999844e+00 1.992026621854558685e-02
6.825000000000000178e+00 1.983973505162391418e-02
6.826000000000000512e+00 1.976704130634778303e-02
6.826999999999999957e+00 1.970166664948775487e-02
6.828000000000000291e+00 1.964188875690569408e-02
6.828999999999999737e+00 1.958475844767312846e-02
6.830000000000000071e+00 1.952616192760144725e-02
6.831000000000000405e+00 1.946096464406731064e-02
6.831999999999999851e+00 1.938326907257329965e-02
6.833000000000000185e+00 1.928674037666772839e-02
6.834000000000000519e+00 1.916501124584709184e-02
6.834999999999999964e+00 1.901212485221074125e-02
6.836000000000000298e+00 1.882299562573853946e-02
6.836999999999999744e+00 1.859382551594453842e-02
6.838000000000000078e+00 1.832246654390604426e-02
6.839000000000000412e+00 1.800868070764571546e-02
6.839999999999999858e+00 1.765428230196781217e-02
6.841000000000000192e+00 1.726309066777868134e-02
6.842000000000000526e+00 1.684075772571155122e-02
6.842999999999999972e+00 1.639444557805192632e-02
6.844000000000000306e+00 1.593237144358242846e-02
6.844999999999999751e+00 1.546326111326144261e-02
6.846000000000000085e+00 1.499578945881471261e-02
6.847000000000000419e+00 1.453802464586159346e-02
6.847999999999999865e+00 1.409694764605305337e-02
6.849000000000000199e+00 1.367808723909496108e-02
6.850000000000000533e+00 1.328528278886901594e-02
6.850999999999999979e+00 1.292061449028260312e-02
6.852000000000000313e+00 1.258449108947110040e-02
6.852999999999999758e+00 1.227585628805805476e-02
6.854000000000000092e+00 1.199253179678497726e-02
6.855000000000000426e+00 1.173161423904601521e-02
6.855999999999999872e+00 1.148991748917349912e-02
6.857000000000000206e+00 1.126438222525057674e-02
6.858000000000000540e+00 1.105244304077055914e-02
6.858999999999999986e+00 1.085228080391114833e-02
6.860000000000000320e+00 1.066299656801270035e-02
6.860999999999999766e+00 1.048464731290839336e-02
6.862000000000000099e+00 1.031820185791749132e-02
6.863000000000000433e+00 1.016540325946230054e-02
6.863999999999999879e+00 1.002858859892054658e-02
6.865000000000000213e+00 9.910479957304150697e-03
6.866000000000000547e+00 9.813999240462131443e-03
6.866999999999999993e+00 9.742078692273590385e-03
6.868000000000000327e+00 9.697511290612689100e-03
6.868999999999999773e+00 9.682816291985248819e-03
6.870000000000000107e+00 9.700145161820527759e-03
6.871000000000000441e+00 9.751197740572342676e-03
6.871999999999999886e+00 9.837133976777314923e-03
6.873000000000000220e+00 9.958484083943185822e-03
6.874000000000000554e+00 1.011507044905057828e-02
6.875000000000000000e+00 1.030594019112827074e-02
6.876000000000000334e+00 1.052929098732812915e-02
6.876999999999999780e+00 1.078246820689749731e-02
6.878000000000000114e+00 1.106199914765382090e-02
6.879000000000000448e+00 1.136368282690125922e-02
6.879999999999999893e+00 1.168271972590978133e-02
6.881000000000000227e+00 1.201391220187326449e-02
6.882000000000000561e+00 1.235185082002745321e-02
6.883000000000000007e+00 1.269112618545581092e-02
6.884000000000000341e+00 1.302649774810204011e-02
6.884999999999999787e+00 1.335301754047418799e-02
6.886000000000000121e+00 1.366612213662909969e-02
6.887000000000000455e+00 1.396165295068700282e-02
6.887999999999999901e+00 1.423586445458162666e-02
6.889000000000000234e+00 1.448540942272600815e-02
6.890000000000000568e+00 1.470731324143709738e-02
6.891000000000000014e+00 1.489898049280815803e-02
6.892000000000000348e+00 1.505820677114825742e-02
6.892999999999999794e+00 1.518323901206188910e-02
6.894000000000000128e+00 1.527284777592632058e-02
6.895000000000000462e+00 1.532641227497667270e-02
6.895999999999999908e+00 1.534400702409698981e-02
6.897000000000000242e+00 1.532645313031397692e-02
6.898000000000000576e+00 1.527533773413440252e-02
6.899000000000000021e+00 1.519299052325304156e-02
6.900000000000000355e+00 1.508239316206394856e-02
6.900999999999999801e+00 1.494705843875553108e-02
6.902000000000000135e+00 1.479086320159038459e-02
6.903000000000000469e+00 1.461787263977903581e-02
6.903999999999999915e+00 1.443221589196087319e-02
6.905000000000000249e+00 1.423793938637830936e-02
6.906000000000000583e+00 1.403894530970730900e-02
6.907000000000000028e+00 1.383895978290836104e-02
6.908000000000000362e+00 1.364149532956416590e-02
6.908999999999999808e+00 1.344984445565159878e-02
6.910000000000000142e+00 1.326704871895293195e-02
6.911000000000000476e+00 1.309580676138660457e-02
6.911999999999999922e+00 1.293835526316229612e-02
6.913000000000000256e+00 1.279631174004427184e-02
6.913999999999999702e+00 1.267049808320870261e-02
6.915000000000000036e+00 1.256078751328616218e-02
6.916000000000000369e+00 1.246600919669783349e-02
6.916999999999999815e+00 1.238391989862956677e-02
6.918000000000000149e+00 1.231131593401628248e-02
6.919000000000000483e+00 1.224423602601295430e-02
6.919999999999999929e+00 1.217826216671640330e-02
6.921000000000000263e+00 1.210890238235506552e-02
6.921999999999999709e+00 1.203197023850938532e-02
6.923000000000000043e+00 1.194395233442903728e-02
6.924000000000000377e+00 1.184230945449909339e-02
6.924999999999999822e+00 1.172565591145662174e-02
6.926000000000000156e+00 1.159382984712432722e-02
6.927000000000000490e+00 1.144784159519076673e-02
6.927999999999999936e+00 1.128970366550599742e-02
6.929000000000000270e+00 1.112220576174922926e-02
6.929999999999999716e+00 1.094863114495789672e-02
6.931000000000000050e+00 1.077247248834445337e-02
6.932000000000000384e+00 1.059719300601220243e-02
6.932999999999999829e+00 1.042600599668910485e-02
6.934000000000000163e+00 1.026172003936910541e-02
6.935000000000000497e+00 1.010664916450078159e-02
6.935999999999999943e+00 9.962543677232538197e-03
6.937000000000000277e+00 9.830594890621395868e-03
6.937999999999999723e+00 9.711426683763322437e-03
6.939000000000000057e+00 9.605151713215036649e-03
6.940000000000000391e+00 9.511422101672247290e-03
6.940999999999999837e+00 9.429511934395567660e-03
6.942000000000000171e+00 9.358397531598597677e-03
6.943000000000000504e+00 9.296854488478226847e-03
6.943999999999999950e+00 9.243558665232945795e-03
6.945000000000000284e+00 9.197175270318096174e-03
6.945999999999999730e+00 9.156412602456979327e-03
6.947000000000000064e+00 9.120070259177086996e-03
6.948000000000000398e+00 9.087050797538768696e-03
6.948999999999999844e+00 9.056344652017879818e-03
6.950000000000000178e+00 9.027020531558368685e-03
6.951000000000000512e+00 8.998199093742585003e-03
6.951999999999999957e+00 8.969035510400458211e-03
6.953000000000000291e+00 8.938748207091642278e-03
6.953999999999999737e+00 8.906647387322025322e-03
6.955000000000000071e+00 8.872206304409239672e-03
6.956000000000000405e+00 8.835116685859597044e-03
6.956999999999999851e+00 8.795375449164226020e-03
6.958000000000000185e+00 8.753344249571397978e-03
6.959000000000000519e+00 8.709793315768727534e-03
6.959999999999999964e+00 8.665896940958255079e-03
6.961000000000000298e+00 8.623230415529165721e-03
6.961999999999999744e+00 8.583719044228587877e-03
6.963000000000000078e+00 8.549571876475899404e-03
6.964000000000000412e+00 8.523198484258632385e-03
6.964999999999999858e+00 8.507136611477370686e-03
6.966000000000000192e+00 8.503987668884863474e-03
6.967000000000000526e+00 8.516368574174698960e-03
6.967999999999999972e+00 8.546851149617121918e-03
6.969000000000000306e+00 8.597941584288792266e-03
6.969999999999999751e+00 8.672046695200556071e-03
6.971000000000000085e+00 8.771469994073879256e-03
6.972000000000000419e+00 8.898349634951844417e-03
6.972999999999999865e+00 9.054631879850215739e-03
6.974000000000000199e+00 9.241985446252629771e-03
6.975000000000000533e+00 9.461722482640853166e-03
6.975999999999999979e+00 9.714707117286600080e-03
6.977000000000000313e+00 1.000124782012506292e-02
6.977999999999999758e+00 1.032102100435072951e-02
6.979000000000000092e+00 1.067300263716096896e-02
6.980000000000000426e+00 1.105543583196292624e-02
6.980999999999999872e+00 1.146584979699883690e-02
6.982000000000000206e+00 1.190109787604396070e-02
6.983000000000000540e+00 1.235745446848884530e-02
6.983999999999999986e+00 1.283071761594239968e-02
6.985000000000000320e+00 1.331637230137817061e-02
6.985999999999999766e+00 1.380972838204143870e-02
6.987000000000000099e+00 1.430611163274847497e-02
6.988000000000000433e+00 1.480102972130871095e-02
6.988999999999999879e+00 1.529032229608036711e-02
6.990000000000000213e+00 1.577029391169133821e-02
6.991000000000000547e+00 1.623782210247588439e-02
6.991999999999999993e+00 1.669042551121582146e-02
6.993000000000000327e+00 1.712627641235305032e-02
6.993999999999999773e+00 1.754417133583908647e-02
6.995000000000000107e+00 1.794348714335177591e-02
6.996000000000000441e+00 1.832410273206861590e-02
6.996999999999999886e+00 1.868631607508872139e-02
6.998000000000000220e+00 1.903074201627700385e-02
6.999000000000000554e+00 1.935822360537985121e-02
7.000000000000000000e+00 1.966975485698576470e-02
7.001000000000000334e+00 1.996641358649856035e-02
7.001999999999999780e+00 2.024926697065177611e-02
7.003000000000000114e+00 2.051932035866337392e-02
7.004000000000000448e+00 2.077744288069399009e-02
7.004999999999999893e+00 2.102430926035033648e-02
7.006000000000000227e+00 2.126034261938820544e-02
7.007000000000000561e+00 2.148568064393905491e-02
7.008000000000000007e+00 2.170016928495045044e-02
7.009000000000000341e+00 2.190339857660196857e-02
7.009999999999999787e+00 2.209477258432558308e-02
7.011000000000000121e+00 2.227362957549450587e-02
7.012000000000000455e+00 2.243937465525940728e-02
7.012999999999999901e+00 2.259161972903473911e-02
7.014000000000000234e+00 2.273030530284493936e-02
7.015000000000000568e+00 2.285577341249583200e-02
7.016000000000000014e+00 2.296876771884422824e-02
7.017000000000000348e+00 2.307039279406920482e-02
7.017999999999999794e+00 2.316196680179734985e-02
7.019000000000000128e+00 2.324486110084519885e-02
7.020000000000000462e+00 2.332029765014709613e-02
7.020999999999999908e+00 2.338916949725304215e-02
7.022000000000000242e+00 2.345189464405274954e-02
7.023000000000000576e+00 2.350831455516340721e-02
7.024000000000000021e+00 2.355767598250478254e-02
7.025000000000000355e+00 2.359864645681099618e-02
7.025999999999999801e+00 2.362940321588673925e-02
7.027000000000000135e+00 2.364773472736840521e-02
7.028000000000000469e+00 2.365119495630271795e-02
7.028999999999999915e+00 2.363726048541695338e-02
7.030000000000000249e+00 2.360348685055969550e-02
7.031000000000000583e+00 2.354769108204530018e-02
7.032000000000000028e+00 2.346812193944465552e-02
7.033000000000000362e+00 2.336358872257696118e-02
7.033999999999999808e+00 2.323357286771527905e-02
7.035000000000000142e+00 2.307829911540566076e-02
7.036000000000000476e+00 2.289871729204920672e-02
7.036999999999999922e+00 2.269645753702708227e-02
7.038000000000000256e+00 2.247370289941897845e-02
7.039000000000000590e+00 2.223301682190594736e-02
7.040000000000000036e+00 2.197713903134996399e-02
7.041000000000000369e+00 2.170879967726470003e-02
7.041999999999999815e+00 2.143049486193612796e-02
7.043000000000000149e+00 2.114434313274132088e-02
7.044000000000000483e+00 2.085192515681946052e-02
7.044999999999999929e+00 2.055422721674077940e-02
7.046000000000000263e+00 2.025160632145753606e-02
7.046999999999999709e+00 1.994382412533055732e-02
7.048000000000000043e+00 1.963011250984260381e-02
7.049000000000000377e+00 1.930929327810968973e-02
7.049999999999999822e+00 1.897990767156136974e-02
7.051000000000000156e+00 1.864036904740611761e-02
7.052000000000000490e+00 1.828910138188095946e-02
7.052999999999999936e+00 1.792469148258811137e-02
7.054000000000000270e+00 1.754600903853957908e-02
7.054999999999999716e+00 1.715231831315393307e-02
7.056000000000000050e+00 1.674334096299461699e-02
7.057000000000000384e+00 1.631932625660793140e-02
7.057999999999999829e+00 1.588107733154271034e-02
7.059000000000000163e+00 1.542996448840810129e-02
7.060000000000000497e+00 1.496792284001590215e-02
7.060999999999999943e+00 1.449743372849532884e-02
7.062000000000000277e+00 1.402149001101776413e-02
7.062999999999999723e+00 1.354353426317583299e-02
7.064000000000000057e+00 1.306738956766929048e-02
7.065000000000000391e+00 1.259718020789277540e-02
7.065999999999999837e+00 1.213721751976133516e-02
7.067000000000000171e+00 1.169189496612372051e-02
7.068000000000000504e+00 1.126557484532428148e-02
7.068999999999999950e+00 1.086247614640473320e-02
7.070000000000000284e+00 1.048658845458607866e-02
7.070999999999999730e+00 1.014157022669836053e-02
7.072000000000000064e+00 9.830652132094396672e-03
7.073000000000000398e+00 9.556552644857520956e-03
7.073999999999999844e+00 9.321403443969672464e-03
7.075000000000000178e+00 9.126647596043788863e-03
7.076000000000000512e+00 8.972993120754077165e-03
7.076999999999999957e+00 8.860368008784078042e-03
7.078000000000000291e+00 8.787920873214590325e-03
7.078999999999999737e+00 8.754048166052883634e-03
7.080000000000000071e+00 8.756463080718427522e-03
7.081000000000000405e+00 8.792296901784174903e-03
7.081999999999999851e+00 8.858201791251678336e-03
7.083000000000000185e+00 8.950457084046551173e-03
7.084000000000000519e+00 9.065068136562012477e-03
7.084999999999999964e+00 9.197860882441675698e-03
7.086000000000000298e+00 9.344559504335863548e-03
7.086999999999999744e+00 9.500880842818915095e-03
7.088000000000000078e+00 9.662621406217597464e-03
7.089000000000000412e+00 9.825800002238385678e-03
7.089999999999999858e+00 9.986820861810463690e-03
7.091000000000000192e+00 1.014266525871898757e-02
7.092000000000000526e+00 1.029109254452764168e-02
7.092999999999999972e+00 1.043083173288291907e-02
7.094000000000000306e+00 1.056170818353930653e-02
7.094999999999999751e+00 1.068468774360907536e-02
7.096000000000000085e+00 1.080184387797084901e-02
7.097000000000000419e+00 1.091617743031042184e-02
7.097999999999999865e+00 1.103134863549018116e-02
7.099000000000000199e+00 1.115133690886505220e-02
7.100000000000000533e+00 1.128005323351639541e-02
7.100999999999999979e+00 1.142093970889622445e-02
7.102000000000000313e+00 1.157662892472460618e-02
7.102999999999999758e+00 1.174865270999673333e-02
7.104000000000000092e+00 1.193727726896418387e-02
7.105000000000000426e+00 1.214142314120468698e-02
7.105999999999999872e+00 1.235869682300569372e-02
7.107000000000000206e+00 1.258552612922065120e-02
7.108000000000000540e+00 1.281738138505828309e-02
7.108999999999999986e+00 1.304905775535383262e-02
7.110000000000000320e+00 1.327503014781996130e-02
7.110999999999999766e+00 1.348983014809477556e-02
7.112000000000000099e+00 1.368842111421606986e-02
7.113000000000000433e+00 1.386657381207493690e-02
7.113999999999999879e+00 1.402118022695773500e-02
7.115000000000000213e+00 1.415049042638290809e-02
7.116000000000000547e+00 1.425422983368422256e-02
7.116999999999999993e+00 1.433361149038766581e-02
7.118000000000000327e+00 1.439118727607635942e-02
7.118999999999999773e+00 1.443058314186823100e-02
7.120000000000000107e+00 1.445614665223978954e-02
7.121000000000000441e+00 1.447254475373924501e-02
7.121999999999999886e+00 1.448436690743783693e-02
7.123000000000000220e+00 1.449575903688515334e-02
7.124000000000000554e+00 1.451014940980827408e-02
7.125000000000000000e+00 1.453006261452496894e-02
7.126000000000000334e+00 1.455704614444616740e-02
7.126999999999999780e+00 1.459168579977701032e-02
7.128000000000000114e+00 1.463371052958539406e-02
7.129000000000000448e+00 1.468214320636709869e-02
7.129999999999999893e+00 1.473548717727144949e-02
7.131000000000000227e+00 1.479193730969789213e-02
7.132000000000000561e+00 1.484958855827593280e-02
7.133000000000000007e+00 1.490662768699660932e-02
7.134000000000000341e+00 1.496146621589733092e-02
7.134999999999999787e+00 1.501287240586720098e-02
7.136000000000000121e+00 1.506001668371441046e-02
7.137000000000000455e+00 1.510247240735429833e-02
7.137999999999999901e+00 1.514017403611836801e-02
7.139000000000000234e+00 1.517330225449040580e-02
7.140000000000000568e+00 1.520217926388883409e-02
7.141000000000000014e+00 1.522715313687555104e-02
7.142000000000000348e+00 1.524849707729962478e-02
7.142999999999999794e+00 1.526638417267487356e-02
7.144000000000000128e+00 1.528089222790159421e-02
7.145000000000000462e+00 1.529206945972321451e-02
7.145999999999999908e+00 1.530003690959118659e-02
7.147000000000000242e+00 1.530507832304150474e-02
7.148000000000000576e+00 1.530771700723968475e-02
7.149000000000000021e+00 1.530871267688533287e-02
7.150000000000000355e+00 1.530899631951422070e-02
7.150999999999999801e+00 1.530950041701254448e-02
7.152000000000000135e+00 1.531095907688901150e-02
7.153000000000000469e+00 1.531367326844735796e-02
7.153999999999999915e+00 1.531728179363248121e-02
7.155000000000000249e+00 1.532062685730711284e-02
7.156000000000000583e+00 1.532170733620565398e-02
7.157000000000000028e+00 1.531774081173917224e-02
7.158000000000000362e+00 1.530534332082229484e-02
7.158999999999999808e+00 1.528079608287465085e-02
7.160000000000000142e+00 1.524034019893117861e-02
7.161000000000000476e+00 1.518046357871369843e-02
7.161999999999999922e+00 1.509814973129057838e-02
7.163000000000000256e+00 1.499106062122530433e-02
7.164000000000000590e+00 1.485762253035657898e-02
7.165000000000000036e+00 1.469706517989224047e-02
7.166000000000000369e+00 1.450937188400933109e-02
7.166999999999999815e+00 1.429524574313304278e-02
7.168000000000000149e+00 1.405604468334827398e-02
7.169000000000000483e+00 1.379374328593961120e-02
7.169999999999999929e+00 1.351091464252949202e-02
7.171000000000000263e+00 1.321071323538069477e-02
7.171999999999999709e+00 1.289685703825497499e-02
7.173000000000000043e+00 1.257358552403434714e-02
7.174000000000000377e+00 1.224559245520864294e-02
7.174999999999999822e+00 1.191790626487164093e-02
7.176000000000000156e+00 1.159571647595939760e-02
7.177000000000000490e+00 1.128416526259385516e-02
7.177999999999999936e+00 1.098813030696295205e-02
7.179000000000000270e+00 1.071197693710909324e-02
7.179999999999999716e+00 1.045934893129204027e-02
7.181000000000000050e+00 1.023297247663499873e-02
7.182000000000000384e+00 1.003454738611597383e-02
7.182999999999999829e+00 9.864695604765522097e-03
7.184000000000000163e+00 9.722974840926327383e-03
7.185000000000000497e+00 9.607977683184363432e-03
7.185999999999999943e+00 9.517483757823633900e-03
7.187000000000000277e+00 9.448637005148665530e-03
7.187999999999999723e+00 9.398137443825322832e-03
7.189000000000000057e+00 9.362435898212537883e-03
7.190000000000000391e+00 9.337892562222295176e-03
7.190999999999999837e+00 9.320929104566506862e-03
7.192000000000000171e+00 9.308135812109858895e-03
7.193000000000000504e+00 9.296374991393357642e-03
7.193999999999999950e+00 9.282885236459332418e-03
7.195000000000000284e+00 9.265417452884784980e-03
7.195999999999999730e+00 9.242365832839202766e-03
7.197000000000000064e+00 9.212942096745911635e-03
7.198000000000000398e+00 9.177345047501421146e-03
7.198999999999999844e+00 9.136905451535264761e-03
7.200000000000000178e+00 9.094170965109785870e-03
7.201000000000000512e+00 9.052932178033422719e-03
7.201999999999999957e+00 9.018109338231803523e-03
7.203000000000000291e+00 8.995547127148822292e-03
7.203999999999999737e+00 8.991686634202002149e-03
7.205000000000000071e+00 9.013153283295220058e-03
7.206000000000000405e+00 9.066303475728506450e-03
7.206999999999999851e+00 9.156731422265791329e-03
7.208000000000000185e+00 9.288846884989890307e-03
7.209000000000000519e+00 9.465511938747402099e-03
7.209999999999999964e+00 9.687800706214102706e-03
7.211000000000000298e+00 9.954876630884448505e-03
7.211999999999999744e+00 1.026403074507587290e-02
7.213000000000000078e+00 1.061084531530236998e-02
7.214000000000000412e+00 1.098946991415377175e-02
7.214999999999999858e+00 1.139300159306858018e-02
7.216000000000000192e+00 1.181390863063830517e-02
7.217000000000000526e+00 1.224448350699861715e-02
7.217999999999999972e+00 1.267729715161935999e-02
7.219000000000000306e+00 1.310560481130757481e-02
7.219999999999999751e+00 1.352370672573987090e-02
7.221000000000000085e+00 1.392723915573883600e-02
7.222000000000000419e+00 1.431335846183758899e-02
7.222999999999999865e+00 1.468085044499951863e-02
7.224000000000000199e+00 1.503012785931945663e-02
7.225000000000000533e+00 1.536312072880886836e-02
7.225999999999999979e+00 1.568305034266927189e-02
7.227000000000000313e+00 1.599410552054867513e-02
7.227999999999999758e+00 1.630103753682969961e-02
7.229000000000000092e+00 1.660866075765087685e-02
7.230000000000000426e+00 1.692136072912298755e-02
7.230999999999999872e+00 1.724260220628701795e-02
7.232000000000000206e+00 1.757451109984492152e-02
7.233000000000000540e+00 1.791757365006524383e-02
7.233999999999999986e+00 1.827046247547146202e-02
7.235000000000000320e+00 1.863004891029342719e-02
7.235999999999999766e+00 1.899157145011796596e-02
7.237000000000000099e+00 1.934896229938655801e-02
7.238000000000000433e+00 1.969530160552066672e-02
7.238999999999999879e+00 2.002337142188777633e-02
7.240000000000000213e+00 2.032623909026754633e-02
7.241000000000000547e+00 2.059784367336054550e-02
7.241999999999999993e+00 2.083351181773743926e-02
7.243000000000000327e+00 2.103036780074628298e-02
7.243999999999999773e+00 2.118758135349676358e-02
7.245000000000000107e+00 2.130641124911561435e-02
7.246000000000000441e+00 2.139007659212834728e-02
7.246999999999999886e+00 2.144343235842722378e-02
7.248000000000000220e+00 2.147250011957891822e-02
7.249000000000000554e+00 2.148390040371164073e-02
7.250000000000000000e+00 2.148425251850907131e-02
7.251000000000000334e+00 2.147961907781983232e-02
7.251999999999999780e+00 2.147504130411067441e-02
7.253000000000000114e+00 2.147419843870895101e-02
7.254000000000000448e+00 2.147925425547824244e-02
7.254999999999999893e+00 2.149082238569160336e-02
7.256000000000000227e+00 2.150810932274481446e-02
7.257000000000000561e+00 2.152912399584661768e-02
7.258000000000000007e+00 2.155097769087689977e-02
7.259000000000000341e+00 2.157018782172746493e-02
7.259999999999999787e+00 2.158297513765318823e-02
7.261000000000000121e+00 2.158551663074603777e-02
7.262000000000000455e+00 2.157414668815953868e-02
7.262999999999999901e+00 2.154548894881569768e-02
7.264000000000000234e+00 2.149656024438528074e-02
7.265000000000000568e+00 2.142479742500132470e-02
7.266000000000000014e+00 2.132810860309581127e-02
7.267000000000000348e+00 2.120487199620290156e-02
7.267999999999999794e+00 2.105397918044788971e-02
7.269000000000000128e+00 2.087486761280497177e-02
7.270000000000000462e+00 2.066756269783918271e-02
7.270999999999999908e+00 2.043275002905044907e-02
7.272000000000000242e+00 2.017182843082202665e-02
7.273000000000000576e+00 1.988694875527487888e-02
7.274000000000000021e+00 1.958103059244933539e-02
7.275000000000000355e+00 1.925772740882792516e-02
7.275999999999999801e+00 1.892134463857902613e-02
7.277000000000000135e+00 1.857672511897729903e-02
7.278000000000000469e+00 1.822906718708456816e-02
7.278999999999999915e+00 1.788372078814341043e-02
7.280000000000000249e+00 1.754594281672364892e-02
7.281000000000000583e+00 1.722064904662118368e-02
7.282000000000000028e+00 1.691214400500353626e-02
7.283000000000000362e+00 1.662389657361384304e-02
7.283999999999999808e+00 1.635831531651332077e-02
7.285000000000000142e+00 1.611662603255242798e-02
7.286000000000000476e+00 1.589879141695956649e-02
7.286999999999999922e+00 1.570351250333663559e-02
7.288000000000000256e+00 1.552834586797310033e-02
7.289000000000000590e+00 1.536987705036810779e-02
7.290000000000000036e+00 1.522397399053653302e-02
7.291000000000000369e+00 1.508609688977330041e-02
7.291999999999999815e+00 1.495163088018435990e-02
7.293000000000000149e+00 1.481621436562851127e-02
7.294000000000000483e+00 1.467600408135527612e-02
7.294999999999999929e+00 1.452790818378816261e-02
7.296000000000000263e+00 1.436970971545242781e-02
7.296999999999999709e+00 1.420010827680122899e-02
7.298000000000000043e+00 1.401868650285750806e-02
7.299000000000000377e+00 1.382580777025821037e-02
7.299999999999999822e+00 1.362245262330638064e-02
7.301000000000000156e+00 1.341006157433363190e-02
7.302000000000000490e+00 1.319036980367431153e-02
7.302999999999999936e+00 1.296526698104885286e-02
7.304000000000000270e+00 1.273670001244748759e-02
7.304999999999999716e+00 1.250659996818013174e-02
7.306000000000000050e+00 1.227684349449220148e-02
7.307000000000000384e+00 1.204923863483930123e-02
7.307999999999999829e+00 1.182549952813787345e-02
7.309000000000000163e+00 1.160721044717083657e-02
7.310000000000000497e+00 1.139578702695590723e-02
7.310999999999999943e+00 1.119241758149039367e-02
7.312000000000000277e+00 1.099801365302632492e-02
7.312999999999999723e+00 1.081315656907486447e-02
7.314000000000000057e+00 1.063805683677893424e-02
7.315000000000000391e+00 1.047252966975322289e-02
7.315999999999999837e+00 1.031599473290920922e-02
7.317000000000000171e+00 1.016750220192222040e-02
7.318000000000000504e+00 1.002576222014678331e-02
7.318999999999999950e+00 9.889256766180160030e-03
7.320000000000000284e+00 9.756323358375710089e-03
7.320999999999999730e+00 9.625309319249800502e-03
7.322000000000000064e+00 9.494763737152783073e-03
7.323000000000000398e+00 9.363623529090998182e-03
7.323999999999999844e+00 9.231417000582839774e-03
7.325000000000000178e+00 9.098435907502241959e-03
7.326000000000000512e+00 8.965871040363998859e-03
7.326999999999999957e+00 8.835858994123379356e-03
7.328000000000000291e+00 8.711456656095861034e-03
7.328999999999999737e+00 8.596516907384549669e-03
7.330000000000000071e+00 8.495489667342034229e-03
7.331000000000000405e+00 8.413145401108566845e-03
7.331999999999999851e+00 8.354246724225678628e-03
7.333000000000000185e+00 8.323232044626467305e-03
7.334000000000000519e+00 8.323905846882220100e-03
7.334999999999999964e+00 8.359170043873711056e-03
7.336000000000000298e+00 8.430835164513050123e-03
7.336999999999999744e+00 8.539497464034442875e-03
7.338000000000000078e+00 8.684507907840508661e-03
7.339000000000000412e+00 8.864009386660934992e-03
7.339999999999999858e+00 9.075058549461606852e-03
7.341000000000000192e+00 9.313800991741897489e-03
7.342000000000000526e+00 9.575700550994752785e-03
7.342999999999999972e+00 9.855772717286499784e-03
7.344000000000000306e+00 1.014881750613746449e-02
7.344999999999999751e+00 1.044966221544423209e-02
7.346000000000000085e+00 1.075333873570156508e-02
7.347000000000000419e+00 1.105523810434962985e-02
7.347999999999999865e+00 1.135121079040982486e-02
7.349000000000000199e+00 1.163763921160596709e-02
7.350000000000000533e+00 1.191146646825536233e-02
7.350999999999999979e+00 1.217021962536583325e-02
7.352000000000000313e+00 1.241203277141631270e-02
7.352999999999999758e+00 1.263566586930938915e-02
7.354000000000000092e+00 1.284050908631747048e-02
7.355000000000000426e+00 1.302663595396330240e-02
7.355999999999999872e+00 1.319480072151909752e-02
7.357000000000000206e+00 1.334642386876134720e-02
7.358000000000000540e+00 1.348353157699654949e-02
7.358999999999999986e+00 1.360863354521598713e-02
7.360000000000000320e+00 1.372455237710748510e-02
7.360999999999999766e+00 1.383419933525455690e-02
7.362000000000000099e+00 1.394031050711250566e-02
7.363000000000000433e+00 1.404517854775919061e-02
7.363999999999999879e+00 1.415041233507989028e-02
7.365000000000000213e+00 1.425676039261179751e-02
7.366000000000000547e+00 1.436400556737171298e-02
7.366999999999999993e+00 1.447096767518050997e-02
7.368000000000000327e+00 1.457560635526693182e-02
7.368999999999999773e+00 1.467520386300690330e-02
7.370000000000000107e+00 1.476659261417128353e-02
7.371000000000000441e+00 1.484641408671491178e-02
7.371999999999999886e+00 1.491137392153015287e-02
7.373000000000000220e+00 1.495845772234003293e-02
7.374000000000000554e+00 1.498510362934675835e-02
7.375000000000000000e+00 1.498931630324448760e-02
7.376000000000000334e+00 1.496974479906904888e-02
7.376999999999999780e+00 1.492572592813874721e-02
7.378000000000000114e+00 1.485730594987906897e-02
7.379000000000000448e+00 1.476524461390619006e-02
7.379999999999999893e+00 1.465103229565782247e-02
7.381000000000000227e+00 1.451691675744215884e-02
7.382000000000000561e+00 1.436590488479340746e-02
7.383000000000000007e+00 1.420179650557431769e-02
7.384000000000000341e+00 1.402915227544312624e-02
7.384999999999999787e+00 1.385323615735840549e-02
7.386000000000000121e+00 1.367991635088242584e-02
7.387000000000000455e+00 1.351550560793543521e-02
7.387999999999999901e+00 1.336653657161779307e-02
7.389000000000000234e+00 1.323949507118074229e-02
7.390000000000000568e+00 1.314051117235403784e-02
7.391000000000000014e+00 1.307506815342705797e-02
7.392000000000000348e+00 1.304772916615810387e-02
7.392999999999999794e+00 1.306193182175530675e-02
7.394000000000000128e+00 1.311985291489587216e-02
7.395000000000000462e+00 1.322237355142965101e-02
7.395999999999999908e+00 1.336914546325161136e-02
7.397000000000000242e+00 1.355875729271007434e-02
7.398000000000000576e+00 1.378894309201100787e-02
7.399000000000000021e+00 1.405686256753718721e-02
7.400000000000000355e+00 1.435935721816561372e-02
7.400999999999999801e+00 1.469320951125271425e-02
7.402000000000000135e+00 1.505533871087144995e-02
7.403000000000000469e+00 1.544294682276768638e-02
7.403999999999999915e+00 1.585357286918790548e-02
7.405000000000000249e+00 1.628510786268737298e-02
7.406000000000000583e+00 1.673571844051749066e-02
7.407000000000000028e+00 1.720376843812554055e-02
7.408000000000000362e+00 1.768769169680197567e-02
7.408999999999999808e+00 1.818589283624355221e-02
7.410000000000000142e+00 1.869664999262945007e-02
7.411000000000000476e+00 1.921808120836241557e-02
7.411999999999999922e+00 1.974811243338201600e-02
7.413000000000000256e+00 2.028448800053563386e-02
7.414000000000000590e+00 2.082479836271835388e-02
7.415000000000000036e+00 2.136646636557403001e-02
7.416000000000000369e+00 2.190674719359774619e-02
7.416999999999999815e+00 2.244267825652516979e-02
7.418000000000000149e+00 2.297104326647789532e-02
7.419000000000000483e+00 2.348832321435152803e-02
7.419999999999999929e+00 2.399066199640490990e-02
7.421000000000000263e+00 2.447391385599437252e-02
7.422000000000000597e+00 2.493371935222212302e-02
7.423000000000000043e+00 2.536568567027877585e-02
7.424000000000000377e+00 2.576561833484329253e-02
7.424999999999999822e+00 2.612980533449195050e-02
7.426000000000000156e+00 2.645532391679254053e-02
7.427000000000000490e+00 2.674032764966603054e-02
7.427999999999999936e+00 2.698426860391680421e-02
7.429000000000000270e+00 2.718804166070614564e-02
7.429999999999999716e+00 2.735399962989750605e-02
7.431000000000000050e+00 2.748584366017969849e-02
7.432000000000000384e+00 2.758840231540662241e-02
7.432999999999999829e+00 2.766729085873143035e-02
7.434000000000000163e+00 2.772853112516792187e-02
7.435000000000000497e+00 2.777811783841053692e-02
7.435999999999999943e+00 2.782162226528593282e-02
7.437000000000000277e+00 2.786382914469618527e-02
7.437999999999999723e+00 2.790847007361451151e-02
7.439000000000000057e+00 2.795802848198353924e-02
7.440000000000000391e+00 2.801364472830941005e-02
7.440999999999999837e+00 2.807511472401269526e-02
7.442000000000000171e+00 2.814097262970273114e-02
7.443000000000000504e+00 2.820865761355489248e-02
7.443999999999999950e+00 2.827474346589522319e-02
7.445000000000000284e+00 2.833522505574633671e-02
7.445999999999999730e+00 2.838584588970172184e-02
7.447000000000000064e+00 2.842242981307275748e-02
7.448000000000000398e+00 2.844121607042550057e-02
7.448999999999999844e+00 2.843912890990489897e-02
7.450000000000000178e+00 2.841395524258825273e-02
7.451000000000000512e+00 2.836444177321339327e-02
7.451999999999999957e+00 2.829022999546077638e-02
7.453000000000000291e+00 2.819169218135058469e-02
7.453999999999999737e+00 2.806968179825915927e-02
7.455000000000000071e+00 2.792521219203087865e-02
7.456000000000000405e+00 2.775912968206728504e-02
7.456999999999999851e+00 2.757182413187046419e-02
7.458000000000000185e+00 2.736304078040097815e-02
7.459000000000000519e+00 2.713176038181464023e-02
7.459999999999999964e+00 2.687622819703309324e-02
7.461000000000000298e+00 2.659408967248528405e-02
7.461999999999999744e+00 2.628261896497346289e-02
7.463000000000000078e+00 2.593904090811697746e-02
7.464000000000000412e+00 2.556084983338525671e-02
7.464999999999999858e+00 2.514617726176114967e-02
7.466000000000000192e+00 2.469409768618630388e-02
7.467000000000000526e+00 2.420488506759958108e-02
7.467999999999999972e+00 2.368018203833584592e-02
7.469000000000000306e+00 2.312306964260606862e-02
7.469999999999999751e+00 2.253801577835354980e-02
7.471000000000000085e+00 2.193073993502653307e-02
7.472000000000000419e+00 2.130795674361999487e-02
7.472999999999999865e+00 2.067707914000404754e-02
7.474000000000000199e+00 2.004585047346456664e-02
7.475000000000000533e+00 1.942200965947931193e-02
7.475999999999999979e+00 1.881292159401606531e-02
7.477000000000000313e+00 1.822530469028517050e-02
7.477999999999999758e+00 1.766499423291161691e-02
7.479000000000000092e+00 1.713678653305104188e-02
7.480000000000000426e+00 1.664434494375722356e-02
7.480999999999999872e+00 1.619017056320721723e-02
7.482000000000000206e+00 1.577559544035418010e-02
7.483000000000000540e+00 1.540083164091920163e-02
7.483999999999999986e+00 1.506502109162051982e-02
7.485000000000000320e+00 1.476632241632431716e-02
7.485999999999999766e+00 1.450200516902347067e-02
7.487000000000000099e+00 1.426858471281198214e-02
7.488000000000000433e+00 1.406198238027145386e-02
7.488999999999999879e+00 1.387769582798317226e-02
7.490000000000000213e+00 1.371103016684982120e-02
7.491000000000000547e+00 1.355731665984855581e-02
7.491999999999999993e+00 1.341215293478871008e-02
7.493000000000000327e+00 1.327161944090692915e-02
7.493999999999999773e+00 1.313248092314948413e-02
7.495000000000000107e+00 1.299232859865659395e-02
7.496000000000000441e+00 1.284966656864456637e-02
7.496999999999999886e+00 1.270394580523092828e-02
7.498000000000000220e+00 1.255551009844563595e-02
7.499000000000000554e+00 1.240548539469178008e-02
7.500000000000000000e+00 1.225560024883000712e-02
7.501000000000000334e+00 1.210796711663434874e-02
7.501999999999999780e+00 1.196482896022643336e-02
7.503000000000000114e+00 1.182830268216653394e-02
7.504000000000000448e+00 1.170013343684298164e-02
7.504999999999999893e+00 1.158150133235638472e-02
7.506000000000000227e+00 1.147286527599475532e-02
7.507000000000000561e+00 1.137389044295449882e-02
7.508000000000000007e+00 1.128344295171096467e-02
7.509000000000000341e+00 1.119966816036066862e-02
7.509999999999999787e+00 1.112014962364990880e-02
7.511000000000000121e+00 1.104212409968844191e-02
7.512000000000000455e+00 1.096276025117861805e-02
7.512999999999999901e+00 1.087946775711612531e-02
7.514000000000000234e+00 1.079018012915414562e-02
7.515000000000000568e+00 1.069361295319323259e-02
7.516000000000000014e+00 1.058946457394539450e-02
7.517000000000000348e+00 1.047849815691480856e-02
7.517999999999999794e+00 1.036252154102068265e-02
7.519000000000000128e+00 1.024426380164248154e-02
7.520000000000000462e+00 1.012714972348909871e-02
7.520999999999999908e+00 1.001501986286982594e-02
7.522000000000000242e+00 9.911835526612044686e-03
7.523000000000000576e+00 9.821389617048408710e-03
7.524000000000000021e+00 9.747059579051055994e-03
7.525000000000000355e+00 9.691646751731628276e-03
7.525999999999999801e+00 9.657287231088242802e-03
7.527000000000000135e+00 9.645437422882150932e-03
7.528000000000000469e+00 9.656925293002667499e-03
7.528999999999999915e+00 9.692048736009383630e-03
7.530000000000000249e+00 9.750697300992618860e-03
7.531000000000000583e+00 9.832462553143858988e-03
7.532000000000000028e+00 9.936736120846655432e-03
7.533000000000000362e+00 1.006277739379359687e-02
7.533999999999999808e+00 1.020973310578634358e-02
7.535000000000000142e+00 1.037660542350791158e-02
7.536000000000000476e+00 1.056220796453674789e-02
7.536999999999999922e+00 1.076505556549584887e-02
7.538000000000000256e+00 1.098327669165669040e-02
7.539000000000000590e+00 1.121450607745425043e-02
7.540000000000000036e+00 1.145581251139600465e-02
7.541000000000000369e+00 1.170364685857605037e-02
7.541999999999999815e+00 1.195386639661958836e-02
7.543000000000000149e+00 1.220183585609570590e-02
7.544000000000000483e+00 1.244259006309450175e-02
7.544999999999999929e+00 1.267108429587696442e-02
7.546000000000000263e+00 1.288247309207934607e-02
7.547000000000000597e+00 1.307243030563919051e-02
7.548000000000000043e+00 1.323743521784753741e-02
7.549000000000000377e+00 1.337502143420071440e-02
7.549999999999999822e+00 1.348396153392102115e-02
7.551000000000000156e+00 1.356432086358259556e-02
7.552000000000000490e+00 1.361744711612429548e-02
7.552999999999999936e+00 1.364587709485919412e-02
7.554000000000000270e+00 1.365314760026038396e-02
7.554999999999999716e+00 1.364356836534659501e-02
7.556000000000000050e+00 1.362195509913928515e-02
7.557000000000000384e+00 1.359333755898657972e-02
7.557999999999999829e+00 1.356268199421990263e-02
7.559000000000000163e+00 1.353462038579882586e-02
7.560000000000000497e+00 1.351320416580144637e-02
7.560999999999999943e+00 1.350170074580269754e-02
7.562000000000000277e+00 1.350244978371568580e-02
7.562999999999999723e+00 1.351678726567189827e-02
7.564000000000000057e+00 1.354503468780514017e-02
7.565000000000000391e+00 1.358656556604301291e-02
7.565999999999999837e+00 1.363993564060681472e-02
7.567000000000000171e+00 1.370306390967513180e-02
7.568000000000000504e+00 1.377345000108820029e-02
7.568999999999999950e+00 1.384842213366472251e-02
7.570000000000000284e+00 1.392535193366699689e-02
7.570999999999999730e+00 1.400188489158052906e-02
7.572000000000000064e+00 1.407607214052109847e-02
7.573000000000000398e+00 1.414648858777935170e-02
7.573999999999999844e+00 1.421226133107215094e-02
7.575000000000000178e+00 1.427304137672479913e-02
7.576000000000000512e+00 1.432892266425616311e-02
7.576999999999999957e+00 1.438032534627078918e-02
7.578000000000000291e+00 1.442788724012488387e-02
7.578999999999999737e+00 1.447237611174381246e-02
7.580000000000000071e+00 1.451462934893781552e-02
7.581000000000000405e+00 1.455555876182977083e-02
7.581999999999999851e+00 1.459618759329368333e-02
7.583000000000000185e+00 1.463772006750128397e-02
7.584000000000000519e+00 1.468161034051601241e-02
7.584999999999999964e+00 1.472962508841875462e-02
7.586000000000000298e+00 1.478385877188263461e-02
7.586999999999999744e+00 1.484668378103020867e-02
7.588000000000000078e+00 1.492064931882655307e-02
7.589000000000000412e+00 1.500835769177929525e-02
7.589999999999999858e+00 1.511226284000914341e-02
7.591000000000000192e+00 1.523447588276740337e-02
7.592000000000000526e+00 1.537659631295217912e-02
7.592999999999999972e+00 1.553953856795609045e-02
7.594000000000000306e+00 1.572340646395864461e-02
7.594999999999999751e+00 1.592742783504567591e-02
7.596000000000000085e+00 1.614993492460307586e-02
7.597000000000000419e+00 1.638841694463909204e-02
7.597999999999999865e+00 1.663961524110079554e-02
7.599000000000000199e+00 1.689970865748397638e-02
7.600000000000000533e+00 1.716452126953516705e-02
7.600999999999999979e+00 1.742977243525372505e-02
7.602000000000000313e+00 1.769137287472393252e-02
7.602999999999999758e+00 1.794570725511986792e-02
7.604000000000000092e+00 1.818988783443596310e-02
7.605000000000000426e+00 1.842197830853766621e-02
7.605999999999999872e+00 1.864114332417716319e-02
7.607000000000000206e+00 1.884771138854801284e-02
7.608000000000000540e+00 1.904312567583729687e-02
7.608999999999999986e+00 1.922979907890057238e-02
7.610000000000000320e+00 1.941089595302779996e-02
7.610999999999999766e+00 1.959001444414033496e-02
7.612000000000000099e+00 1.977083624972574005e-02
7.613000000000000433e+00 1.995676879369358975e-02
7.613999999999999879e+00 2.015060567776466582e-02
7.615000000000000213e+00 2.035424555275282613e-02
7.616000000000000547e+00 2.056849873453591923e-02
7.616999999999999993e+00 2.079299707173942399e-02
7.618000000000000327e+00 2.102621676601714937e-02
7.618999999999999773e+00 2.126558075898488803e-02
7.620000000000000107e+00 2.150765301968949467e-02
7.621000000000000441e+00 2.174841638878941691e-02
7.621999999999999886e+00 2.198355529025036378e-02
7.623000000000000220e+00 2.220874441380294231e-02
7.624000000000000554e+00 2.241990484147262513e-02
7.625000000000000000e+00 2.261341463025417359e-02
7.626000000000000334e+00 2.278623822136923924e-02
7.626999999999999780e+00 2.293600181632606677e-02
7.628000000000000114e+00 2.306100939234721758e-02
7.629000000000000448e+00 2.316019117341568123e-02
7.629999999999999893e+00 2.323301839103771721e-02
7.631000000000000227e+00 2.327941322365214075e-02
7.632000000000000561e+00 2.329963218678252415e-02
7.633000000000000007e+00 2.329415707072782227e-02
7.634000000000000341e+00 2.326357445202790683e-02
7.634999999999999787e+00 2.320849912282916747e-02
7.636000000000000121e+00 2.312949801237706299e-02
7.637000000000000455e+00 2.302706349066834662e-02
7.637999999999999901e+00 2.290161232686853746e-02
7.639000000000000234e+00 2.275354479225882159e-02
7.640000000000000568e+00 2.258334063736935904e-02
7.641000000000000014e+00 2.239166573330024848e-02
7.642000000000000348e+00 2.217950211116233999e-02
7.642999999999999794e+00 2.194825109938784019e-02
7.644000000000000128e+00 2.169978836802678723e-02
7.645000000000000462e+00 2.143648721967301302e-02
7.645999999999999908e+00 2.116116670552183748e-02
7.647000000000000242e+00 2.087698920196677521e-02
7.648000000000000576e+00 2.058734901177869392e-02
7.649000000000000021e+00 2.029571445748467109e-02
7.650000000000000355e+00 2.000549734668258597e-02
7.650999999999999801e+00 1.971994762294463494e-02
7.652000000000000135e+00 1.944205077310126248e-02
7.653000000000000469e+00 1.917447729707135590e-02
7.653999999999999915e+00 1.891950192712078815e-02
7.655000000000000249e+00 1.867897474166384936e-02
7.656000000000000583e+00 1.845425207857578215e-02
7.657000000000000028e+00 1.824611854150163734e-02
7.658000000000000362e+00 1.805471207041860551e-02
7.658999999999999808e+00 1.787942963131377086e-02
7.660000000000000142e+00 1.771885720689544974e-02
7.661000000000000476e+00 1.757075969455754172e-02
7.661999999999999922e+00 1.743211752293010244e-02
7.663000000000000256e+00 1.729923676329758048e-02
7.664000000000000590e+00 1.716797011339075280e-02
7.665000000000000036e+00 1.703399554591285975e-02
7.666000000000000369e+00 1.689315420168910342e-02
7.666999999999999815e+00 1.674181536458651046e-02
7.668000000000000149e+00 1.657722770442164248e-02
7.669000000000000483e+00 1.639780499459696922e-02
7.669999999999999929e+00 1.620334036267653127e-02
7.671000000000000263e+00 1.599507368756277262e-02
7.672000000000000597e+00 1.577565750932384894e-02
7.673000000000000043e+00 1.554899362365975632e-02
7.674000000000000377e+00 1.531994237869399936e-02
7.674999999999999822e+00 1.509396529500491892e-02
7.676000000000000156e+00 1.487669922208904871e-02
7.677000000000000490e+00 1.467351860739620449e-02
7.677999999999999936e+00 1.448913835836126464e-02
7.679000000000000270e+00 1.432726906461681202e-02
7.679999999999999716e+00 1.419036155654561891e-02
7.681000000000000050e+00 1.407949060388971607e-02
7.682000000000000384e+00 1.399437537339444718e-02
7.682999999999999829e+00 1.393351793440462082e-02
7.684000000000000163e+00 1.389446630599556511e-02
7.685000000000000497e+00 1.387414939642761524e-02
7.685999999999999943e+00 1.386925990534405850e-02
7.687000000000000277e+00 1.387660597974317914e-02
7.687999999999999723e+00 1.389344460194129674e-02
7.689000000000000057e+00 1.391771221091837873e-02
7.690000000000000391e+00 1.394818914084004421e-02
7.690999999999999837e+00 1.398452220826367810e-02
7.692000000000000171e+00 1.402719372631348362e-02
7.693000000000000504e+00 1.407738573981294136e-02
7.693999999999999950e+00 1.413681430817176864e-02
7.695000000000000284e+00 1.420751391754397283e-02
7.695999999999999730e+00 1.429163315248837239e-02
7.697000000000000064e+00 1.439126750298401133e-02
7.698000000000000398e+00 1.450829494304688681e-02
7.698999999999999844e+00 1.464428926242406469e-02
7.700000000000000178e+00 1.480045823930833601e-02
7.701000000000000512e+00 1.497763738368051122e-02
7.701999999999999957e+00 1.517631265309923871e-02
7.703000000000000291e+00 1.539665947240798083e-02
7.703999999999999737e+00 1.563860263138204532e-02
7.705000000000000071e+00 1.590183776492606893e-02
7.706000000000000405e+00 1.618585742777285327e-02
7.706999999999999851e+00 1.648993052939935755e-02
7.708000000000000185e+00 1.681305435246594274e-02
7.709000000000000519e+00 1.715388726029590943e-02
7.709999999999999964e+00 1.751067011836640597e-02
7.711000000000000298e+00 1.788114708866615776e-02
7.711999999999999744e+00 1.826252985031050560e-02
7.713000000000000078e+00 1.865149622011409020e-02
7.714000000000000412e+00 1.904425086974294648e-02
7.714999999999999858e+00 1.943665684056270632e-02
7.716000000000000192e+00 1.982438203214723083e-02
7.717000000000000526e+00 2.020312234328178885e-02
7.717999999999999972e+00 2.056881442170357260e-02
7.719000000000000306e+00 2.091785170434091318e-02
7.719999999999999751e+00 2.124726969008822880e-02
7.721000000000000085e+00 2.155487806591222660e-02
7.722000000000000419e+00 2.183933479363367805e-02
7.722999999999999865e+00 2.210013862634751733e-02
7.724000000000000199e+00 2.233757631912492575e-02
7.725000000000000533e+00 2.255259814345742658e-02
7.725999999999999979e+00 2.274666250566725542e-02
7.727000000000000313e+00 2.292156507168506205e-02
7.727999999999999758e+00 2.307925162374447475e-02
7.729000000000000092e+00 2.322163607284856435e-02
7.730000000000000426e+00 2.335045477953764242e-02
7.730999999999999872e+00 2.346711721303325685e-02
7.732000000000000206e+00 2.357257586511767727e-02
7.733000000000000540e+00 2.366721286585864864e-02
7.733999999999999986e+00 2.375076802705626891e-02
7.735000000000000320e+00 2.382227188837032078e-02
7.735999999999999766e+00 2.388003258447040159e-02
7.737000000000000099e+00 2.392166617011449309e-02
7.738000000000000433e+00 2.394421585165684707e-02
7.738999999999999879e+00 2.394434325583159537e-02
7.740000000000000213e+00 2.391859628191977949e-02
7.741000000000000547e+00 2.386373159416593781e-02
7.741999999999999993e+00 2.377706035371935506e-02
7.743000000000000327e+00 2.365678815694518752e-02
7.743999999999999773e+00 2.350227318286051553e-02
7.745000000000000107e+00 2.331420767000007277e-02
7.746000000000000441e+00 2.309464399700979567e-02
7.746999999999999886e+00 2.284689372591717019e-02
7.748000000000000220e+00 2.257530055677492084e-02
7.749000000000000554e+00 2.228490579656977957e-02
7.750000000000000000e+00 2.198105532684201113e-02
7.751000000000000334e+00 2.166897479763130185e-02
7.751999999999999780e+00 2.135340646387403132e-02
7.753000000000000114e+00 2.103829957901667477e-02
7.754000000000000448e+00 2.072664072802047827e-02
7.754999999999999893e+00 2.042039977862034408e-02
7.756000000000000227e+00 2.012056952856761810e-02
7.757000000000000561e+00 1.982732073989037364e-02
7.758000000000000007e+00 1.954023038981187940e-02
7.759000000000000341e+00 1.925851289284715925e-02
7.759999999999999787e+00 1.898125918169971810e-02
7.761000000000000121e+00 1.870762922128040018e-02
7.762000000000000455e+00 1.843700422020856308e-02
7.762999999999999901e+00 1.816907549150025697e-02
7.764000000000000234e+00 1.790386647052888414e-02
7.765000000000000568e+00 1.764169085026658784e-02
7.766000000000000014e+00 1.738306147596787449e-02
7.767000000000000348e+00 1.712859014190597565e-02
7.767999999999999794e+00 1.687885619790429476e-02
7.769000000000000128e+00 1.663430284844077262e-02
7.770000000000000462e+00 1.639514469561957968e-02
7.770999999999999908e+00 1.616133431955333807e-02
7.772000000000000242e+00 1.593256379832203029e-02
7.773000000000000576e+00 1.570830709378134502e-02
7.774000000000000021e+00 1.548790730821610409e-02
7.775000000000000355e+00 1.527064867925732351e-02
7.775999999999999801e+00 1.505584175711758774e-02
7.777000000000000135e+00 1.484287394381886629e-02
7.778000000000000469e+00 1.463123295811603539e-02
7.778999999999999915e+00 1.442050140285930718e-02
7.780000000000000249e+00 1.421033011034055805e-02
7.781000000000000583e+00 1.400039795846756696e-02
7.782000000000000028e+00 1.379038239762247521e-02
7.783000000000000362e+00 1.357994595704442239e-02
7.783999999999999808e+00 1.336874459422301119e-02
7.785000000000000142e+00 1.315644162043444823e-02
7.786000000000000476e+00 1.294273461162897577e-02
7.786999999999999922e+00 1.272736447191185824e-02
7.788000000000000256e+00 1.251012620156550549e-02
7.789000000000000590e+00 1.229083042225487081e-02
7.790000000000000036e+00 1.206926870361836254e-02
7.791000000000000369e+00 1.184517819932807969e-02
7.791999999999999815e+00 1.161821004922034516e-02
7.793000000000000149e+00 1.138792597937099069e-02
7.794000000000000483e+00 1.115384552552931008e-02
7.794999999999999929e+00 1.091552977303431385e-02
7.796000000000000263e+00 1.067271190991785773e-02
7.797000000000000597e+00 1.042545529248396080e-02
7.798000000000000043e+00 1.017430202996015554e-02
7.799000000000000377e+00 9.920369896385432956e-03
7.799999999999999822e+00 9.665418173874727389e-03
7.801000000000000156e+00 9.411815599330271634e-03
7.802000000000000490e+00 9.162398965592798844e-03
7.802999999999999936e+00 8.920243006033903854e-03
7.804000000000000270e+00 8.688382166908543980e-03
7.805000000000000604e+00 8.469461501017553143e-03
7.806000000000000050e+00 8.265423588569794505e-03
7.807000000000000384e+00 8.077235949047432972e-03
7.807999999999999829e+00 7.904739447963309712e-03
7.809000000000000163e+00 7.746624778735245256e-03
7.810000000000000497e+00 7.600586784569674306e-03
7.810999999999999943e+00 7.463589043295755510e-03
7.812000000000000277e+00 7.332262506586052601e-03
7.812999999999999723e+00 7.203355729054852774e-03
7.814000000000000057e+00 7.074184703792986417e-03
7.815000000000000391e+00 6.943027605426965558e-03
7.815999999999999837e+00 6.809393859015864039e-03
7.817000000000000171e+00 6.674170758869715434e-03
7.818000000000000504e+00 6.539624282173734857e-03
7.818999999999999950e+00 6.409238287871458703e-03
7.820000000000000284e+00 6.287470628412008926e-03
7.820999999999999730e+00 6.179390240439827653e-03
7.822000000000000064e+00 6.090304224654102122e-03
7.823000000000000398e+00 6.025360662713342107e-03
7.823999999999999844e+00 5.989171548585615901e-03
7.825000000000000178e+00 5.985493142846292670e-03
7.826000000000000512e+00 6.016989720229129306e-03
7.826999999999999957e+00 6.085069072671245999e-03
7.828000000000000291e+00 6.189822995722770935e-03
7.828999999999999737e+00 6.330091718495596716e-03
7.830000000000000071e+00 6.503612631544400738e-03
7.831000000000000405e+00 6.707280292535236846e-03
7.831999999999999851e+00 6.937481216773028030e-03
7.833000000000000185e+00 7.190462583340803508e-03
7.834000000000000519e+00 7.462730114685639342e-03
7.834999999999999964e+00 7.751376268515249024e-03
7.836000000000000298e+00 8.054351668393982047e-03
7.836999999999999744e+00 8.370610650481367238e-03
7.838000000000000078e+00 8.700139208718987369e-03
7.839000000000000412e+00 9.043827422763158624e-03
7.839999999999999858e+00 9.403228308532898469e-03
7.841000000000000192e+00 9.780217074823786827e-03
7.842000000000000526e+00 1.017662502068182422e-02
7.842999999999999972e+00 1.059385860197274189e-02
7.844000000000000306e+00 1.103259813200907317e-02
7.844999999999999751e+00 1.149255759772135552e-02
7.846000000000000085e+00 1.197237312911110692e-02
7.847000000000000419e+00 1.246961392345811645e-02
7.847999999999999865e+00 1.298090034338545383e-02
7.849000000000000199e+00 1.350206093290269582e-02
7.850000000000000533e+00 1.402839332416539256e-02
7.850999999999999979e+00 1.455492854072715572e-02
7.852000000000000313e+00 1.507667644450914023e-02
7.852999999999999758e+00 1.558886755159040460e-02
7.854000000000000092e+00 1.608715917741612711e-02
7.855000000000000426e+00 1.656778426658139097e-02
7.855999999999999872e+00 1.702769881196600568e-02
7.857000000000000206e+00 1.746465419692510429e-02
7.858000000000000540e+00 1.787725245904178001e-02
7.858999999999999986e+00 1.826496106988592313e-02
7.860000000000000320e+00 1.862806091380447837e-02
7.860999999999999766e+00 1.896757436869736524e-02
7.862000000000000099e+00 1.928512769169385757e-02
7.863000000000000433e+00 1.958275559231141896e-02
7.863999999999999879e+00 1.986267175754723169e-02
7.865000000000000213e+00 2.012704354288605627e-02
7.866000000000000547e+00 2.037775457757332043e-02
7.866999999999999993e+00 2.061619114576374728e-02
7.868000000000000327e+00 2.084312066586536602e-02
7.868999999999999773e+00 2.105863284281174821e-02
7.870000000000000107e+00 2.126217702709625595e-02
7.871000000000000441e+00 2.145268883084515410e-02
7.871999999999999886e+00 2.162875573440740246e-02
7.873000000000000220e+00 2.178882230899539807e-02
7.874000000000000554e+00 2.193136800623315952e-02
7.875000000000000000e+00 2.205505930650843854e-02
7.876000000000000334e+00 2.215884413041181375e-02
7.876999999999999780e+00 2.224196178682295161e-02
7.878000000000000114e+00 2.230392640900368678e-02
7.879000000000000448e+00 2.234447194925242436e-02
7.879999999999999893e+00 2.236349764951517730e-02
7.881000000000000227e+00 2.236102881912890861e-02
7.882000000000000561e+00 2.233721987227479250e-02
7.883000000000000007e+00 2.229237587449969110e-02
7.884000000000000341e+00 2.222698530611826734e-02
7.884999999999999787e+00 2.214177551375104414e-02
7.886000000000000121e+00 2.203771649472960337e-02
7.887000000000000455e+00 2.191601017891368561e-02
7.887999999999999901e+00 2.177803082476236288e-02
7.889000000000000234e+00 2.162522026404556375e-02
7.890000000000000568e+00 2.145898268414826379e-02
7.891000000000000014e+00 2.128053857741622062e-02
7.892000000000000348e+00 2.109083699619028821e-02
7.892999999999999794e+00 2.089047077488228113e-02
7.894000000000000128e+00 2.067968200189505140e-02
7.895000000000000462e+00 2.045840375762183333e-02
7.895999999999999908e+00 2.022639138718402424e-02
7.897000000000000242e+00 1.998340109117879501e-02
7.898000000000000576e+00 1.972940466126289760e-02
7.899000000000000021e+00 1.946481693352276540e-02
7.900000000000000355e+00 1.919069571414553504e-02
7.900999999999999801e+00 1.890887203818581580e-02
7.902000000000000135e+00 1.862197769378852105e-02
7.903000000000000469e+00 1.833334076372617957e-02
7.903999999999999915e+00 1.804675364775367233e-02
7.905000000000000249e+00 1.776614417450473118e-02
7.906000000000000583e+00 1.749514244430797755e-02
7.907000000000000028e+00 1.723664913150027220e-02
7.908000000000000362e+00 1.699244808264867290e-02
7.908999999999999808e+00 1.676288408686200590e-02
7.910000000000000142e+00 1.654671561516380535e-02
7.911000000000000476e+00 1.634110813125695325e-02
7.911999999999999922e+00 1.614178173909862346e-02
7.913000000000000256e+00 1.594331598537988490e-02
7.914000000000000590e+00 1.573957487881668185e-02
7.915000000000000036e+00 1.552416073558569518e-02
7.916000000000000369e+00 1.529090952182835320e-02
7.916999999999999815e+00 1.503433623222988000e-02
7.918000000000000149e+00 1.475003341927793796e-02
7.919000000000000483e+00 1.443497413198524537e-02
7.919999999999999929e+00 1.408770143011867614e-02
7.921000000000000263e+00 1.370840103317075807e-02
7.922000000000000597e+00 1.329888486270627314e-02
7.923000000000000043e+00 1.286248280240658015e-02
7.924000000000000377e+00 1.240386739845738759e-02
7.924999999999999822e+00 1.192881711521619724e-02
7.926000000000000156e+00 1.144397455037975825e-02
7.927000000000000490e+00 1.095659866428557762e-02
7.927999999999999936e+00 1.047428128437474446e-02
7.929000000000000270e+00 1.000469974422642065e-02
7.930000000000000604e+00 9.555356471265680218e-03
7.931000000000000050e+00 9.133316409905122696e-03
7.932000000000000384e+00 8.744977194125144043e-03
7.932999999999999829e+00 8.395843879256483649e-03
7.934000000000000163e+00 8.090344386797435408e-03
7.935000000000000497e+00 7.831713218411053695e-03
7.935999999999999943e+00 7.621944181524670583e-03
7.937000000000000277e+00 7.461848845568263937e-03
7.937999999999999723e+00 7.351181075391621800e-03
7.939000000000000057e+00 7.288875150561089852e-03
7.940000000000000391e+00 7.273318480608075010e-03
7.940999999999999837e+00 7.302641226262054572e-03
7.942000000000000171e+00 7.375012112793999201e-03
7.943000000000000504e+00 7.488861680668815017e-03
7.943999999999999950e+00 7.643024392633865523e-03
7.945000000000000284e+00 7.836759077965573667e-03
7.945999999999999730e+00 8.069661101382708326e-03
7.947000000000000064e+00 8.341466845815400863e-03
7.948000000000000398e+00 8.651749136533456661e-03
7.948999999999999844e+00 8.999599324138938400e-03
7.950000000000000178e+00 9.383270461505343468e-03
7.951000000000000512e+00 9.799870236919147951e-03
7.951999999999999957e+00 1.024512447834637595e-02
7.953000000000000291e+00 1.071326195644844298e-02
7.953999999999999737e+00 1.119701339846574349e-02
7.955000000000000071e+00 1.168775117987133107e-02
7.956000000000000405e+00 1.217578610420444116e-02
7.956999999999999851e+00 1.265076848221704207e-02
7.958000000000000185e+00 1.310221910686667525e-02
7.959000000000000519e+00 1.352009495841224353e-02
7.959999999999999964e+00 1.389539874389903763e-02
7.961000000000000298e+00 1.422073889447789466e-02
7.961999999999999744e+00 1.449081000784191962e-02
7.963000000000000078e+00 1.470274035674542720e-02
7.964000000000000412e+00 1.485627612196710988e-02
7.964999999999999858e+00 1.495376783437057933e-02
7.966000000000000192e+00 1.499998652806147637e-02
7.967000000000000526e+00 1.500175566522158818e-02
7.967999999999999972e+00 1.496744991633862029e-02
7.969000000000000306e+00 1.490641409196571954e-02
7.969999999999999751e+00 1.482831577292825255e-02
7.971000000000000085e+00 1.474252543371691246e-02
7.972000000000000419e+00 1.465755282801218216e-02
7.972999999999999865e+00 1.458056717121613763e-02
7.974000000000000199e+00 1.451707315122129430e-02
7.975000000000000533e+00 1.447075135975165426e-02
7.975999999999999979e+00 1.444346193678725486e-02
7.977000000000000313e+00 1.443539216560345284e-02
7.977999999999999758e+00 1.444536636393815333e-02
7.979000000000000092e+00 1.447121982920920348e-02
7.980000000000000426e+00 1.451022385414300550e-02
7.980999999999999872e+00 1.455951196972205854e-02
7.982000000000000206e+00 1.461644327350792097e-02
7.983000000000000540e+00 1.467886939353238440e-02
7.983999999999999986e+00 1.474529840206359813e-02
7.985000000000000320e+00 1.481493598000694321e-02
7.985999999999999766e+00 1.488759825905886305e-02
7.987000000000000099e+00 1.496356725661044176e-02
7.988000000000000433e+00 1.504339064109671761e-02
7.988999999999999879e+00 1.512765295423216215e-02
7.990000000000000213e+00 1.521678038145577415e-02
7.991000000000000547e+00 1.531091114043669175e-02
7.991999999999999993e+00 1.540982281699780632e-02
7.993000000000000327e+00 1.551291590168580627e-02
7.993999999999999773e+00 1.561931168754160382e-02
7.995000000000000107e+00 1.572794986598979525e-02
7.996000000000000441e+00 1.583773326912255031e-02
7.996999999999999886e+00 1.594765262728161867e-02
7.998000000000000220e+00 1.605689214277403187e-02
[truncated: 100,076 more chars]
