# Supplementary material for: Quadrupolar 23Na+ NMR relaxation as a probe of subpicosecond collective dynamics in aqueous electrolyte solutions
Source: Nat Commun. 2023 Jan 5;14:84. doi: 10.1038/s41467-022-35695-3 (PMC9816157; doi:10.1038/s41467-022-35695-3)
Supplement: Supplementary file 3 — Source data [file 41467_2022_35695_MOESM3_ESM.zip › Source Data/Figure5/fig5a_diff_coeff_exp_T50degC.dat]

# c (mol/kg); 	 D (10^9 m^2/s)
1.728000000000000091e-01 2.447000000000000064e+00
3.492000000000000104e-01 2.165000000000000036e+00
9.005999999999999561e-01 2.161999999999999922e+00
1.487999999999999989e+00 2.000999999999999890e+00
2.114900000000000002e+00 2.072000000000000064e+00
2.785600000000000076e+00 1.850000000000000089e+00
3.504799999999999915e+00 1.758000000000000007e+00
4.277899999999999814e+00 1.764000000000000012e+00
5.111200000000000188e+00 1.566999999999999948e+00
