# Supplementary material for: Quadrupolar 23Na+ NMR relaxation as a probe of subpicosecond collective dynamics in aqueous electrolyte solutions
Source: Nat Commun. 2023 Jan 5;14:84. doi: 10.1038/s41467-022-35695-3 (PMC9816157; doi:10.1038/s41467-022-35695-3)
Supplement: Supplementary file 3 — Source data [file 41467_2022_35695_MOESM3_ESM.zip › Source Data/Figure5/fig5e_eta_kT_vs_tauc_exp_T45degC.dat]

# eta/kT (10^17 Pa*s/J); 	 tauc exp (ps)
1.366339484573546592e+00 3.010261460628166352e-01
1.393747029505849833e+00 3.055099649604779977e-01
1.481729076626798758e+00 3.202139856046606892e-01
1.580400859134256653e+00 3.312742384905472681e-01
1.693008511277365624e+00 3.460840577116651717e-01
1.823871747010493038e+00 3.628041153815636521e-01
1.978638220293385430e+00 3.820945024090565134e-01
2.164774869178671679e+00 4.041790047391632390e-01
2.392219798916101592e+00 4.365793958204716163e-01
2.674319646181026577e+00 4.726398395221059201e-01
