# Supplementary material for: Quadrupolar 23Na+ NMR relaxation as a probe of subpicosecond collective dynamics in aqueous electrolyte solutions
Source: Nat Commun. 2023 Jan 5;14:84. doi: 10.1038/s41467-022-35695-3 (PMC9816157; doi:10.1038/s41467-022-35695-3)
Supplement: Supplementary file 3 — Source data [file 41467_2022_35695_MOESM3_ESM.zip › Source Data/Figure5/fig5b_viscosity_exp_T35degC.dat]

# c (mol/kg); 	 visc (mPa*s)
0.000000000000000000e+00 7.199221250000000794e-01
1.061224489795918463e-01 7.270321877307738268e-01
2.122448979591836926e-01 7.342554787912126679e-01
3.183673469387755528e-01 7.415959177896166432e-01
4.244897959183673852e-01 7.490574243342842387e-01
5.306122448979592177e-01 7.566439180335148285e-01
6.367346938775511056e-01 7.643593184956080089e-01
7.428571428571428825e-01 7.722075453288630431e-01
8.489795918367347705e-01 7.801925181415788613e-01
9.551020408163266584e-01 7.883181565420550596e-01
1.061224489795918435e+00 7.965883801385903462e-01
1.167346938775510212e+00 8.050071085394845394e-01
1.273469387755102211e+00 8.135782613530369023e-01
1.379591836734693988e+00 8.223057581875462541e-01
1.485714285714285765e+00 8.311935186513121909e-01
1.591836734693877764e+00 8.402454623526337540e-01
1.697959183673469541e+00 8.494655088998106507e-01
1.804081632653061318e+00 8.588575779011414779e-01
1.910204081632653317e+00 8.684255889649261650e-01
2.016326530612245094e+00 8.781734616994638642e-01
2.122448979591836871e+00 8.881051157130532836e-01
2.228571428571428648e+00 8.982244706139941304e-01
2.334693877551020424e+00 9.085354460105860008e-01
2.440816326530612645e+00 9.190419615111272700e-01
2.546938775510204422e+00 9.297479367239179782e-01
2.653061224489796199e+00 9.406572912572571665e-01
2.759183673469387976e+00 9.517739447194435431e-01
2.865306122448979753e+00 9.631018167187767043e-01
2.971428571428571530e+00 9.746448268635570233e-01
3.077551020408163751e+00 9.864068947620822092e-01
3.183673469387755528e+00 9.983919400226520802e-01
3.289795918367347305e+00 1.010603882253566566e+00
3.395918367346939082e+00 1.023046641063123596e+00
3.502040816326530859e+00 1.035724136059623213e+00
3.608163265306122636e+00 1.048640286851364678e+00
3.714285714285714413e+00 1.061799013046647477e+00
3.820408163265306634e+00 1.075204234253770208e+00
3.926530612244898411e+00 1.088859870081033021e+00
4.032653061224490187e+00 1.102769840136734292e+00
4.138775510204082408e+00 1.116938064029173061e+00
4.244897959183673741e+00 1.131368461366649925e+00
4.351020408163265962e+00 1.146064951757463701e+00
4.457142857142857295e+00 1.161031454809912766e+00
4.563265306122449516e+00 1.176271890132297049e+00
4.669387755102040849e+00 1.191790177332915812e+00
4.775510204081633070e+00 1.207590236020068097e+00
4.881632653061225291e+00 1.223675985802053612e+00
4.987755102040816624e+00 1.240051346287170952e+00
5.093877551020408845e+00 1.256720237083720493e+00
5.200000000000000178e+00 1.273686577800000164e+00
