# Supplementary material for: Quadrupolar 23Na+ NMR relaxation as a probe of subpicosecond collective dynamics in aqueous electrolyte solutions
Source: Nat Commun. 2023 Jan 5;14:84. doi: 10.1038/s41467-022-35695-3 (PMC9816157; doi:10.1038/s41467-022-35695-3)
Supplement: Supplementary file 3 — Source data [file 41467_2022_35695_MOESM3_ESM.zip › Source Data/Figure5/fig5a_diff_coeff_sim_T45degC.dat]

# c (mol/kg); 	 D (10^9 m^2/s); 	 D err (10^9 m^2/s)
5.555555555555555247e-02 2.133359339566855084e+00 6.675112051580156525e-02
5.000000000000000000e-01 1.886283609763893754e+00 1.083515088216236155e-01
1.000000000000000000e+00 1.835187339998950673e+00 7.416067135412464373e-02
1.500000000000000000e+00 1.716293488803992684e+00 5.187717295613846619e-02
2.000000000000000000e+00 1.561893807174040916e+00 2.841661306769697332e-02
2.500000000000000000e+00 1.529062521561497690e+00 6.803189965851332011e-02
3.000000000000000000e+00 1.404220571785622651e+00 6.728946139768317292e-02
3.500000000000000000e+00 1.330283807855346723e+00 2.046892390770852985e-02
4.000000000000000000e+00 1.201541292063699196e+00 3.604566043737181952e-02
