# Supplementary material for: Quadrupolar 23Na+ NMR relaxation as a probe of subpicosecond collective dynamics in aqueous electrolyte solutions
Source: Nat Commun. 2023 Jan 5;14:84. doi: 10.1038/s41467-022-35695-3 (PMC9816157; doi:10.1038/s41467-022-35695-3)
Supplement: Supplementary file 3 — Source data [file 41467_2022_35695_MOESM3_ESM.zip › Source Data/Figure5/fig5b_viscosity_sim_T40degC.dat]

# c (mol/kg); 	 visc (mPa*s); 	 visc err (mPa*s)
5.555555555555555247e-02 6.503491621675310252e-01 2.110542455348419361e-02
5.000000000000000000e-01 6.931809312809482648e-01 1.486554622358306904e-02
1.000000000000000000e+00 7.445497601616295480e-01 1.687910037029301605e-02
1.500000000000000000e+00 8.119105762748326516e-01 1.725377722925161561e-02
2.000000000000000000e+00 8.858229319240644717e-01 2.311540714837923005e-02
2.500000000000000000e+00 9.815147964407066050e-01 1.708142913879556399e-02
3.000000000000000000e+00 1.028199156450001484e+00 1.815725465478351328e-02
3.500000000000000000e+00 1.121589977007686922e+00 3.460392968298071914e-02
4.000000000000000000e+00 1.222411700477430863e+00 5.030833803942365290e-02
