# Supplementary material for: Quadrupolar 23Na+ NMR relaxation as a probe of subpicosecond collective dynamics in aqueous electrolyte solutions
Source: Nat Commun. 2023 Jan 5;14:84. doi: 10.1038/s41467-022-35695-3 (PMC9816157; doi:10.1038/s41467-022-35695-3)
Supplement: Supplementary file 3 — Source data [file 41467_2022_35695_MOESM3_ESM.zip › Source Data/Figure5/fig5c_stress_acf_c2.00m.dat]

# t (ps); 	 stress acf * V/kT (GPa)
0.000000000000000000e+00 1.127999940841148074e+01
1.000000000000000021e-03 1.124493654757166183e+01
2.000000000000000042e-03 1.114126279221018123e+01
3.000000000000000062e-03 1.097331444472500017e+01
4.000000000000000083e-03 1.074789543482994425e+01
5.000000000000000104e-03 1.047370186174267381e+01
6.000000000000000125e-03 1.016062346641827929e+01
7.000000000000000146e-03 9.819004645607122939e+00
8.000000000000000167e-03 9.458943610408523384e+00
9.000000000000001055e-03 9.089693397450432144e+00
1.000000000000000021e-02 8.719207391201567958e+00
1.099999999999999936e-02 8.353849015964300406e+00
1.200000000000000025e-02 7.998264989939346314e+00
1.300000000000000114e-02 7.655405594483663201e+00
1.400000000000000029e-02 7.326665409448966493e+00
1.499999999999999944e-02 7.012112956697970745e+00
1.600000000000000033e-02 6.710777007959594975e+00
1.700000000000000122e-02 6.420959417062164221e+00
1.800000000000000211e-02 6.140548088478801958e+00
1.899999999999999953e-02 5.867308510102637875e+00
2.000000000000000042e-02 5.599137025918624389e+00
2.100000000000000130e-02 5.334264027672863229e+00
2.199999999999999872e-02 5.071400030853881802e+00
2.299999999999999961e-02 4.809821920023891195e+00
2.400000000000000050e-02 4.549400772780544777e+00
2.500000000000000139e-02 4.290576242302642562e+00
2.600000000000000228e-02 4.034285290465483342e+00
2.699999999999999969e-02 3.781855430897085313e+00
2.800000000000000058e-02 3.534873972788064034e+00
2.900000000000000147e-02 3.295045461140316156e+00
2.999999999999999889e-02 3.064049256756808060e+00
3.099999999999999978e-02 2.843408298039363125e+00
3.200000000000000067e-02 2.634378420138791199e+00
3.300000000000000155e-02 2.437865414727732549e+00
3.400000000000000244e-02 2.254374249971687671e+00
3.500000000000000333e-02 2.083992051531972756e+00
3.600000000000000422e-02 1.926403483855452903e+00
3.699999999999999817e-02 1.780934584171137036e+00
3.799999999999999906e-02 1.646619004500546879e+00
3.899999999999999994e-02 1.522279188517207338e+00
4.000000000000000083e-02 1.406614462574823365e+00
4.100000000000000172e-02 1.298288304209484822e+00
4.200000000000000261e-02 1.196008032648592678e+00
4.300000000000000350e-02 1.098591676420907159e+00
4.399999999999999745e-02 1.005018690751420696e+00
4.499999999999999833e-02 9.144630191852595180e-01
4.599999999999999922e-02 8.263088469979920081e-01
4.700000000000000011e-02 7.401507062001054793e-01
4.800000000000000100e-02 6.557807292248843956e-01
4.900000000000000189e-02 5.731662333538674048e-01
5.000000000000000278e-02 4.924210909561567706e-01
5.100000000000000366e-02 4.137740879513406855e-01
5.200000000000000455e-02 3.375369746704445784e-01
5.299999999999999850e-02 2.640743144762933703e-01
5.399999999999999939e-02 1.937766650568522597e-01
5.500000000000000028e-02 1.270378355742781962e-01
5.600000000000000117e-02 6.423660761041892486e-02
5.700000000000000205e-02 5.722691443820050392e-03
5.800000000000000294e-02 -4.819351258342020883e-02
5.900000000000000383e-02 -9.724792363811649021e-02
5.999999999999999778e-02 -1.412272856264755738e-01
6.099999999999999867e-02 -1.799717447205331222e-01
6.199999999999999956e-02 -2.133760114524383411e-01
6.300000000000000044e-02 -2.413894152729663678e-01
6.400000000000000133e-02 -2.640150640318501551e-01
6.500000000000000222e-02 -2.813080788585400338e-01
6.600000000000000311e-02 -2.933728875696685057e-01
6.700000000000000400e-02 -3.003594025392056777e-01
6.800000000000000488e-02 -3.024580303987292607e-01
6.900000000000000577e-02 -2.998934948717594251e-01
7.000000000000000666e-02 -2.929175358400471496e-01
7.100000000000000755e-02 -2.818007885328666084e-01
7.200000000000000844e-02 -2.668241345250438878e-01
7.299999999999999545e-02 -2.482700467531075428e-01
7.399999999999999634e-02 -2.264144223458944283e-01
7.499999999999999722e-02 -2.015193909742066525e-01
7.599999999999999811e-02 -1.738275531882133573e-01
7.699999999999999900e-02 -1.435579464816835737e-01
7.799999999999999989e-02 -1.109039013243368899e-01
7.900000000000000078e-02 -7.603277061659882707e-02
8.000000000000000167e-02 -3.908734565426378454e-02
8.100000000000000255e-02 -1.886627102579448558e-04
8.200000000000000344e-02 4.056021151578984713e-02
8.300000000000000433e-02 8.306988252480630719e-02
8.400000000000000522e-02 1.272602216787019347e-01
8.500000000000000611e-02 1.730562831054881512e-01
8.600000000000000699e-02 2.203848119048749665e-01
8.700000000000000788e-02 2.691715812730264834e-01
8.799999999999999489e-02 3.193396168444992966e-01
8.899999999999999578e-02 3.708082699226727952e-01
8.999999999999999667e-02 4.234930666128976506e-01
9.099999999999999756e-02 4.773060659561764174e-01
9.199999999999999845e-02 5.321565421930450901e-01
9.299999999999999933e-02 5.879517493889252489e-01
9.400000000000000022e-02 6.445974736295859708e-01
9.500000000000000111e-02 7.019983032458426697e-01
9.600000000000000200e-02 7.600573770478380453e-01
9.700000000000000289e-02 8.186756770068912559e-01
9.800000000000000377e-02 8.777508564372544786e-01
9.900000000000000466e-02 9.371757393395114821e-01
1.000000000000000056e-01 9.968366558527492760e-01
1.010000000000000064e-01 1.056611839433541977e+00
1.020000000000000073e-01 1.116370119778130610e+00
1.030000000000000082e-01 1.175970093066255329e+00
1.040000000000000091e-01 1.235259983108805582e+00
1.049999999999999961e-01 1.294078253929650035e+00
1.059999999999999970e-01 1.352255023526045763e+00
1.069999999999999979e-01 1.409614228009455017e+00
1.079999999999999988e-01 1.465976380180919802e+00
1.089999999999999997e-01 1.521161779886728294e+00
1.100000000000000006e-01 1.574993896810433558e+00
1.110000000000000014e-01 1.627302740987946361e+00
1.120000000000000023e-01 1.677927941777165088e+00
1.130000000000000032e-01 1.726721407349683046e+00
1.140000000000000041e-01 1.773549387795986920e+00
1.150000000000000050e-01 1.818293895423610973e+00
1.160000000000000059e-01 1.860853468174912262e+00
1.170000000000000068e-01 1.901143311317621709e+00
1.180000000000000077e-01 1.939094902222117556e+00
1.190000000000000085e-01 1.974655198463010963e+00
1.199999999999999956e-01 2.007785525180369568e+00
1.209999999999999964e-01 2.038460325420774488e+00
1.219999999999999973e-01 2.066665824949808439e+00
1.229999999999999982e-01 2.092398750515024552e+00
1.239999999999999991e-01 2.115665142756233852e+00
1.250000000000000000e-01 2.136479265714227527e+00
1.260000000000000009e-01 2.154862683582186467e+00
1.270000000000000018e-01 2.170843440138691793e+00
1.280000000000000027e-01 2.184455302776245667e+00
1.290000000000000036e-01 2.195737070645562117e+00
1.300000000000000044e-01 2.204731876761227838e+00
1.310000000000000053e-01 2.211486488612758983e+00
1.320000000000000062e-01 2.216050571355532295e+00
1.330000000000000071e-01 2.218475911838014181e+00
1.340000000000000080e-01 2.218815672054424759e+00
1.350000000000000089e-01 2.217123649034300925e+00
1.360000000000000098e-01 2.213453652159665719e+00
1.370000000000000107e-01 2.207858984714003991e+00
1.380000000000000115e-01 2.200392117577808282e+00
1.390000000000000124e-01 2.191104560284679259e+00
1.400000000000000133e-01 2.180046951301958913e+00
1.410000000000000142e-01 2.167269386732736169e+00
1.420000000000000151e-01 2.152821934369199663e+00
1.430000000000000160e-01 2.136755350817141519e+00
1.440000000000000169e-01 2.119121891792567602e+00
1.449999999999999900e-01 2.099976214853207956e+00
1.459999999999999909e-01 2.079376273016721122e+00
1.469999999999999918e-01 2.057384101704749391e+00
1.479999999999999927e-01 2.034066466376792004e+00
1.489999999999999936e-01 2.009495288556616632e+00
1.499999999999999944e-01 1.983747828524120127e+00
1.509999999999999953e-01 1.956906576638169692e+00
1.519999999999999962e-01 1.929058888710035502e+00
1.529999999999999971e-01 1.900296360130073747e+00
1.539999999999999980e-01 1.870714035187187818e+00
1.549999999999999989e-01 1.840409448969768658e+00
1.559999999999999998e-01 1.809481632139224416e+00
1.570000000000000007e-01 1.778030078898275024e+00
1.580000000000000016e-01 1.746153778302530046e+00
1.590000000000000024e-01 1.713950327920863881e+00
1.600000000000000033e-01 1.681515163958359427e+00
1.610000000000000042e-01 1.648940949345787832e+00
1.620000000000000051e-01 1.616317091914182935e+00
1.630000000000000060e-01 1.583729402385944063e+00
1.640000000000000069e-01 1.551259883491126201e+00
1.650000000000000078e-01 1.518986606227149538e+00
1.660000000000000087e-01 1.486983674281902479e+00
1.670000000000000095e-01 1.455321225016232178e+00
1.680000000000000104e-01 1.424065437522084920e+00
1.690000000000000113e-01 1.393278523652054846e+00
1.700000000000000122e-01 1.363018728035796601e+00
1.710000000000000131e-01 1.333340271725381943e+00
1.720000000000000140e-01 1.304293306908409722e+00
1.730000000000000149e-01 1.275923843724380724e+00
1.740000000000000158e-01 1.248273696170999481e+00
1.750000000000000167e-01 1.221380435983951740e+00
1.759999999999999898e-01 1.195277349529686672e+00
1.769999999999999907e-01 1.169993454684966405e+00
1.779999999999999916e-01 1.145553535794330280e+00
1.789999999999999925e-01 1.121978223920858664e+00
1.799999999999999933e-01 1.099284113553712139e+00
1.809999999999999942e-01 1.077483969541575437e+00
1.819999999999999951e-01 1.056586978214866690e+00
1.829999999999999960e-01 1.036599093465004229e+00
1.839999999999999969e-01 1.017523468838826828e+00
1.849999999999999978e-01 9.993609543964081521e-01
1.859999999999999987e-01 9.821106305995765950e-01
1.869999999999999996e-01 9.657703273903577301e-01
1.880000000000000004e-01 9.503371221541614400e-01
1.890000000000000013e-01 9.358077190920963684e-01
1.900000000000000022e-01 9.221787129492161617e-01
1.910000000000000031e-01 9.094466873565988374e-01
1.920000000000000040e-01 8.976081655824355021e-01
1.930000000000000049e-01 8.866594220931105497e-01
1.940000000000000058e-01 8.765962263015787403e-01
1.950000000000000067e-01 8.674135393487825141e-01
1.960000000000000075e-01 8.591052109122536695e-01
1.970000000000000084e-01 8.516637385783774050e-01
1.980000000000000093e-01 8.450800745496724886e-01
1.990000000000000102e-01 8.393435328380822735e-01
2.000000000000000111e-01 8.344417513041960666e-01
2.010000000000000120e-01 8.303606772543205006e-01
2.020000000000000129e-01 8.270846170463735936e-01
2.030000000000000138e-01 8.245962260788536335e-01
2.040000000000000147e-01 8.228764911251852388e-01
2.050000000000000155e-01 8.219046592424280595e-01
2.060000000000000164e-01 8.216581229582751167e-01
2.070000000000000173e-01 8.221122752771847786e-01
2.080000000000000182e-01 8.232403557996168519e-01
2.089999999999999913e-01 8.250133171930589260e-01
2.099999999999999922e-01 8.273997288257586291e-01
2.109999999999999931e-01 8.303657527076854228e-01
2.119999999999999940e-01 8.338752253198083997e-01
2.129999999999999949e-01 8.378898190998391726e-01
2.139999999999999958e-01 8.423693213809368974e-01
2.149999999999999967e-01 8.472720208559302302e-01
2.159999999999999976e-01 8.525551738996988149e-01
2.169999999999999984e-01 8.581755493392343448e-01
2.179999999999999993e-01 8.640900076544942854e-01
2.190000000000000002e-01 8.702560935328997882e-01
2.200000000000000011e-01 8.766326090471544541e-01
2.210000000000000020e-01 8.831801102461749320e-01
2.220000000000000029e-01 8.898613573167606372e-01
2.230000000000000038e-01 8.966416490282271834e-01
2.240000000000000047e-01 9.034890330458275054e-01
2.250000000000000056e-01 9.103744290391301286e-01
2.260000000000000064e-01 9.172716037646942988e-01
2.270000000000000073e-01 9.241570237540516208e-01
2.280000000000000082e-01 9.310096083028177594e-01
2.290000000000000091e-01 9.378103630618429554e-01
2.300000000000000100e-01 9.445419278308861966e-01
2.310000000000000109e-01 9.511880381273087881e-01
2.320000000000000118e-01 9.577329761407792352e-01
2.330000000000000127e-01 9.641610150592739847e-01
2.340000000000000135e-01 9.704559193002975093e-01
2.350000000000000144e-01 9.766005348747468506e-01
2.360000000000000153e-01 9.825765451382592053e-01
2.370000000000000162e-01 9.883643716541214985e-01
2.380000000000000171e-01 9.939432963343184380e-01
2.390000000000000180e-01 9.992917598300845583e-01
2.399999999999999911e-01 1.004387856307568327e+00
2.409999999999999920e-01 1.009209919800240218e+00
2.419999999999999929e-01 1.013737177963812464e+00
2.429999999999999938e-01 1.017950399829274266e+00
2.439999999999999947e-01 1.021832436370442743e+00
2.449999999999999956e-01 1.025368617339300625e+00
2.459999999999999964e-01 1.028546966822970976e+00
2.469999999999999973e-01 1.031358212787877759e+00
2.479999999999999982e-01 1.033795622113359070e+00
2.489999999999999991e-01 1.035854708881216890e+00
2.500000000000000000e-01 1.037532841068652179e+00
2.510000000000000009e-01 1.038828837849747444e+00
2.520000000000000018e-01 1.039742581248361386e+00
2.530000000000000027e-01 1.040274692931722367e+00
2.540000000000000036e-01 1.040426318947417883e+00
2.550000000000000044e-01 1.040199005053012105e+00
2.560000000000000053e-01 1.039594675589522677e+00
2.570000000000000062e-01 1.038615720866515213e+00
2.580000000000000071e-01 1.037265153905519766e+00
2.590000000000000080e-01 1.035546853603519946e+00
2.600000000000000089e-01 1.033465823833923158e+00
2.610000000000000098e-01 1.031028450555378839e+00
2.620000000000000107e-01 1.028242742913052066e+00
2.630000000000000115e-01 1.025118519403041217e+00
2.640000000000000124e-01 1.021667453016594340e+00
2.650000000000000133e-01 1.017903051499647216e+00
2.660000000000000142e-01 1.013840493118639552e+00
2.670000000000000151e-01 1.009496380607069810e+00
2.680000000000000160e-01 1.004888417960687175e+00
2.690000000000000169e-01 1.000035057796556881e+00
2.700000000000000178e-01 9.949551734946755488e-01
2.710000000000000187e-01 9.896677856279202379e-01
2.720000000000000195e-01 9.841918376639380295e-01
2.730000000000000204e-01 9.785460587055716530e-01
2.740000000000000213e-01 9.727488743361354384e-01
2.750000000000000222e-01 9.668183679721108481e-01
2.760000000000000231e-01 9.607722234838466102e-01
2.770000000000000240e-01 9.546276945076190845e-01
2.780000000000000249e-01 9.484015608789387874e-01
2.790000000000000258e-01 9.421100320534421257e-01
2.800000000000000266e-01 9.357686860610403556e-01
2.810000000000000275e-01 9.293923863413855457e-01
2.820000000000000284e-01 9.229952356019073267e-01
2.830000000000000293e-01 9.165905394339393109e-01
2.840000000000000302e-01 9.101908197547828872e-01
2.850000000000000311e-01 9.038078169748502422e-01
2.860000000000000320e-01 8.974525508570210253e-01
2.870000000000000329e-01 8.911353397413396271e-01
2.880000000000000338e-01 8.848658455484426089e-01
2.889999999999999791e-01 8.786531174602745242e-01
2.899999999999999800e-01 8.725056201942578138e-01
2.909999999999999809e-01 8.664312897253669821e-01
2.919999999999999818e-01 8.604375923812636051e-01
2.929999999999999827e-01 8.545316054674128026e-01
2.939999999999999836e-01 8.487201318291607288e-01
2.949999999999999845e-01 8.430098267508435717e-01
2.959999999999999853e-01 8.374073102317580730e-01
2.969999999999999862e-01 8.319192717209688004e-01
2.979999999999999871e-01 8.265525493734993123e-01
2.989999999999999880e-01 8.213141651990127912e-01
2.999999999999999889e-01 8.162113137023814247e-01
3.009999999999999898e-01 8.112513323210153171e-01
3.019999999999999907e-01 8.064416438024162304e-01
3.029999999999999916e-01 8.017896815585731085e-01
3.039999999999999925e-01 7.973027976698986441e-01
3.049999999999999933e-01 7.929882068930322880e-01
3.059999999999999942e-01 7.888529042794727442e-01
3.069999999999999951e-01 7.849035830890013221e-01
3.079999999999999960e-01 7.811465398544369387e-01
3.089999999999999969e-01 7.775875787290846830e-01
3.099999999999999978e-01 7.742318835871648819e-01
3.109999999999999987e-01 7.710838864557967298e-01
3.119999999999999996e-01 7.681471292085075842e-01
3.130000000000000004e-01 7.654241448308345408e-01
3.140000000000000013e-01 7.629163571145851641e-01
3.150000000000000022e-01 7.606240148895715425e-01
3.160000000000000031e-01 7.585461733308640486e-01
3.170000000000000040e-01 7.566807573378783180e-01
3.180000000000000049e-01 7.550246581842448013e-01
3.190000000000000058e-01 7.535738973025332132e-01
3.200000000000000067e-01 7.523238236599841811e-01
3.210000000000000075e-01 7.512693077922750762e-01
3.220000000000000084e-01 7.504049454471528602e-01
3.230000000000000093e-01 7.497252025993453861e-01
3.240000000000000102e-01 7.492245243800633725e-01
3.250000000000000111e-01 7.488973653785608864e-01
3.260000000000000120e-01 7.487381561577528544e-01
3.270000000000000129e-01 7.487412104257173961e-01
3.280000000000000138e-01 7.489005844490943531e-01
3.290000000000000147e-01 7.492099104864522463e-01
3.300000000000000155e-01 7.496622378291335487e-01
3.310000000000000164e-01 7.502498650806281866e-01
3.320000000000000173e-01 7.509642457550256278e-01
3.330000000000000182e-01 7.517959193452169453e-01
3.340000000000000191e-01 7.527344964593968291e-01
3.350000000000000200e-01 7.537687265627672772e-01
3.360000000000000209e-01 7.548866101345187429e-01
3.370000000000000218e-01 7.560755544491933877e-01
3.380000000000000226e-01 7.573225656143630635e-01
3.390000000000000235e-01 7.586144878920821899e-01
3.400000000000000244e-01 7.599382231209428351e-01
3.410000000000000253e-01 7.612809775535467338e-01
3.420000000000000262e-01 7.626305021663527528e-01
3.430000000000000271e-01 7.639752907100919588e-01
3.440000000000000280e-01 7.653047822146639145e-01
3.450000000000000289e-01 7.666095209675647393e-01
3.460000000000000298e-01 7.678812699713482015e-01
3.470000000000000306e-01 7.691130546443101235e-01
3.480000000000000315e-01 7.702991526008935441e-01
3.490000000000000324e-01 7.714350049204271587e-01
3.500000000000000333e-01 7.725170560318337376e-01
3.510000000000000342e-01 7.735425586565526368e-01
3.519999999999999796e-01 7.745093439629722187e-01
3.529999999999999805e-01 7.754155857402510454e-01
3.539999999999999813e-01 7.762596350268341494e-01
3.549999999999999822e-01 7.770398951120484066e-01
3.559999999999999831e-01 7.777547526587449411e-01
3.569999999999999840e-01 7.784026067365540369e-01
3.579999999999999849e-01 7.789819388433878444e-01
3.589999999999999858e-01 7.794914146639508878e-01
3.599999999999999867e-01 7.799299996596834594e-01
3.609999999999999876e-01 7.802970712410537413e-01
3.619999999999999885e-01 7.805924833118267347e-01
3.629999999999999893e-01 7.808166040392354734e-01
3.639999999999999902e-01 7.809702951673328508e-01
3.649999999999999911e-01 7.810548622128543617e-01
3.659999999999999920e-01 7.810719629605329395e-01
3.669999999999999929e-01 7.810234965991162959e-01
3.679999999999999938e-01 7.809114570858561866e-01
3.689999999999999947e-01 7.807377862028420656e-01
3.699999999999999956e-01 7.805042097087374620e-01
3.709999999999999964e-01 7.802120584572145301e-01
3.719999999999999973e-01 7.798620907105584532e-01
3.729999999999999982e-01 7.794543255065670140e-01
3.739999999999999991e-01 7.789878965917607090e-01
3.750000000000000000e-01 7.784609420317896156e-01
3.760000000000000009e-01 7.778705793416994529e-01
3.770000000000000018e-01 7.772129612585788605e-01
3.780000000000000027e-01 7.764834541150034131e-01
3.790000000000000036e-01 7.756769149562435794e-01
3.800000000000000044e-01 7.747880615885650579e-01
3.810000000000000053e-01 7.738119196985250303e-01
3.820000000000000062e-01 7.727442884093420616e-01
3.830000000000000071e-01 7.715821593568034098e-01
3.840000000000000080e-01 7.703240516820297756e-01
3.850000000000000089e-01 7.689702166259344551e-01
3.860000000000000098e-01 7.675226763807259101e-01
3.870000000000000107e-01 7.659850958212498506e-01
3.880000000000000115e-01 7.643625418128215943e-01
3.890000000000000124e-01 7.626610669615223603e-01
3.900000000000000133e-01 7.608872872880548810e-01
3.910000000000000142e-01 7.590479126162814616e-01
3.920000000000000151e-01 7.571493405182199155e-01
3.930000000000000160e-01 7.551973225360619768e-01
3.940000000000000169e-01 7.531967450679164511e-01
3.950000000000000178e-01 7.511515606861286498e-01
3.960000000000000187e-01 7.490648321124354636e-01
3.970000000000000195e-01 7.469388891151622634e-01
3.980000000000000204e-01 7.447756027262989464e-01
3.990000000000000213e-01 7.425766746085258330e-01
4.000000000000000222e-01 7.403439487702636601e-01
4.010000000000000231e-01 7.380796836630675317e-01
4.020000000000000240e-01 7.357867717426305187e-01
4.030000000000000249e-01 7.334688649832349361e-01
4.040000000000000258e-01 7.311304324320299086e-01
4.050000000000000266e-01 7.287766745049089057e-01
4.060000000000000275e-01 7.264133938519694578e-01
4.070000000000000284e-01 7.240467717385378199e-01
4.080000000000000293e-01 7.216830995326068976e-01
4.090000000000000302e-01 7.193285211470346052e-01
4.100000000000000311e-01 7.169887479888540360e-01
4.110000000000000320e-01 7.146688567648677992e-01
4.120000000000000329e-01 7.123731252181393359e-01
4.130000000000000338e-01 7.101049730096112844e-01
4.140000000000000346e-01 7.078669756907490784e-01
4.150000000000000355e-01 7.056609935800807198e-01
4.160000000000000364e-01 7.034883429680118816e-01
4.169999999999999818e-01 7.013500297362849079e-01
4.179999999999999827e-01 6.992470301341452421e-01
4.189999999999999836e-01 6.971805182921213540e-01
4.199999999999999845e-01 6.951520833214901440e-01
4.209999999999999853e-01 6.931638684841614495e-01
4.219999999999999862e-01 6.912186396998368787e-01
4.229999999999999871e-01 6.893197395287973261e-01
4.239999999999999880e-01 6.874709756152699303e-01
4.249999999999999889e-01 6.856764151568051080e-01
4.259999999999999898e-01 6.839401466776284799e-01
4.269999999999999907e-01 6.822660010158665411e-01
4.279999999999999916e-01 6.806572741865728471e-01
4.289999999999999925e-01 6.791164830114517770e-01
4.299999999999999933e-01 6.776451620028308698e-01
4.309999999999999942e-01 6.762437276637273120e-01
4.319999999999999951e-01 6.749114317484063985e-01
4.329999999999999960e-01 6.736463856483213553e-01
4.339999999999999969e-01 6.724457236108394298e-01
4.349999999999999978e-01 6.713058225508909960e-01
4.359999999999999987e-01 6.702226093326678624e-01
4.369999999999999996e-01 6.691919072413921032e-01
4.380000000000000004e-01 6.682097918095061262e-01
4.390000000000000013e-01 6.672729155850369853e-01
4.400000000000000022e-01 6.663787701674712682e-01
4.410000000000000031e-01 6.655258410122686374e-01
4.420000000000000040e-01 6.647136103577593325e-01
4.430000000000000049e-01 6.639424623966487804e-01
4.440000000000000058e-01 6.632134502930963071e-01
4.450000000000000067e-01 6.625279624693121150e-01
4.460000000000000075e-01 6.618873738711075205e-01
4.470000000000000084e-01 6.612926966408332330e-01
4.480000000000000093e-01 6.607442637010295661e-01
4.490000000000000102e-01 6.602415450377513428e-01
4.500000000000000111e-01 6.597830372545908650e-01
4.510000000000000120e-01 6.593663061676520165e-01
4.520000000000000129e-01 6.589880932279743586e-01
4.530000000000000138e-01 6.586445070087224574e-01
4.540000000000000147e-01 6.583312430699298501e-01
4.550000000000000155e-01 6.580437826471114970e-01
4.560000000000000164e-01 6.577775552014232252e-01
4.570000000000000173e-01 6.575280828197984651e-01
4.580000000000000182e-01 6.572910497857908929e-01
4.590000000000000191e-01 6.570623483779379770e-01
4.600000000000000200e-01 6.568381162405574347e-01
4.610000000000000209e-01 6.566147649903830708e-01
4.620000000000000218e-01 6.563890523812609956e-01
4.630000000000000226e-01 6.561581607292041873e-01
4.640000000000000235e-01 6.559197980356984425e-01
4.650000000000000244e-01 6.556723185666429865e-01
4.660000000000000253e-01 6.554148210837541511e-01
4.670000000000000262e-01 6.551472179801018925e-01
4.680000000000000271e-01 6.548702408075538495e-01
4.690000000000000280e-01 6.545853798303558069e-01
4.700000000000000289e-01 6.542947354728111398e-01
4.710000000000000298e-01 6.540008033201841764e-01
4.720000000000000306e-01 6.537062003458034010e-01
4.730000000000000315e-01 6.534133442113255752e-01
4.740000000000000324e-01 6.531241308826917225e-01
4.750000000000000333e-01 6.528396222638883639e-01
4.760000000000000342e-01 6.525597753454472905e-01
4.770000000000000351e-01 6.522832475368940397e-01
4.780000000000000360e-01 6.520073236084252821e-01
4.790000000000000369e-01 6.517279247072800263e-01
4.799999999999999822e-01 6.514397776817942853e-01
4.809999999999999831e-01 6.511366966125287092e-01
4.819999999999999840e-01 6.508119932470479707e-01
4.829999999999999849e-01 6.504589253728584319e-01
4.839999999999999858e-01 6.500711926878514069e-01
4.849999999999999867e-01 6.496434216152227048e-01
4.859999999999999876e-01 6.491715692904383994e-01
4.869999999999999885e-01 6.486532069521830923e-01
4.879999999999999893e-01 6.480876618918015586e-01
4.889999999999999902e-01 6.474760124873354394e-01
4.899999999999999911e-01 6.468209153711097503e-01
4.909999999999999920e-01 6.461263197561242233e-01
4.919999999999999929e-01 6.453970921285571150e-01
4.929999999999999938e-01 6.446385604180554507e-01
4.939999999999999947e-01 6.438560672440893917e-01
4.949999999999999956e-01 6.430545639408637992e-01
4.959999999999999964e-01 6.422382420042630491e-01
4.969999999999999973e-01 6.414102635079458326e-01
4.979999999999999982e-01 6.405725843373819561e-01
4.989999999999999991e-01 6.397259122017856514e-01
5.000000000000000000e-01 6.388697520667940832e-01
5.010000000000000009e-01 6.380025733573123636e-01
5.020000000000000018e-01 6.371220435671229865e-01
5.030000000000000027e-01 6.362253356005544980e-01
5.040000000000000036e-01 6.353094350454154826e-01
5.050000000000000044e-01 6.343714674081025739e-01
5.060000000000000053e-01 6.334089691275067713e-01
5.070000000000000062e-01 6.324201047988583513e-01
5.080000000000000071e-01 6.314038182452245129e-01
5.090000000000000080e-01 6.303599061971992823e-01
5.100000000000000089e-01 6.292889999414420510e-01
5.110000000000000098e-01 6.281925025973625898e-01
5.120000000000000107e-01 6.270724864319151548e-01
5.130000000000000115e-01 6.259315545415800042e-01
5.140000000000000124e-01 6.247726747056484564e-01
5.150000000000000133e-01 6.235990208899295784e-01
5.160000000000000142e-01 6.224138073317166953e-01
5.170000000000000151e-01 6.212201361116139742e-01
5.180000000000000160e-01 6.200208308306585092e-01
5.190000000000000169e-01 6.188183070434911670e-01
5.200000000000000178e-01 6.176144390511982829e-01
5.210000000000000187e-01 6.164104882905563354e-01
5.220000000000000195e-01 6.152070644020759538e-01
5.230000000000000204e-01 6.140041685104397073e-01
5.240000000000000213e-01 6.128013002797120246e-01
5.250000000000000222e-01 6.115976166303547235e-01
5.260000000000000231e-01 6.103921566027481482e-01
5.270000000000000240e-01 6.091840899810156973e-01
5.280000000000000249e-01 6.079729626648171514e-01
5.290000000000000258e-01 6.067588976266857781e-01
5.300000000000000266e-01 6.055427485857398651e-01
5.310000000000000275e-01 6.043261256192618003e-01
5.320000000000000284e-01 6.031113280246305219e-01
5.330000000000000293e-01 6.019012026050483133e-01
5.340000000000000302e-01 6.006988723150602505e-01
5.350000000000000311e-01 5.995074471802869231e-01
5.360000000000000320e-01 5.983297076711140416e-01
5.370000000000000329e-01 5.971678321577136295e-01
5.380000000000000338e-01 5.960231571756112734e-01
5.390000000000000346e-01 5.948960559873572862e-01
5.400000000000000355e-01 5.937859031631720352e-01
5.410000000000000364e-01 5.926911743662968135e-01
5.420000000000000373e-01 5.916096417097824745e-01
5.430000000000000382e-01 5.905386392940468188e-01
5.440000000000000391e-01 5.894754002111449731e-01
5.450000000000000400e-01 5.884174231004124511e-01
5.460000000000000409e-01 5.873628139317483843e-01
5.470000000000000417e-01 5.863105836171305096e-01
5.480000000000000426e-01 5.852608464883892747e-01
5.490000000000000435e-01 5.842149329611248110e-01
5.500000000000000444e-01 5.831753681601863359e-01
5.510000000000000453e-01 5.821457235954318188e-01
5.520000000000000462e-01 5.811303624940744594e-01
5.530000000000000471e-01 5.801340866142081776e-01
5.540000000000000480e-01 5.791617306758375383e-01
5.550000000000000488e-01 5.782177255931737481e-01
5.560000000000000497e-01 5.773057013067769416e-01
5.570000000000000506e-01 5.764281384901149830e-01
5.580000000000000515e-01 5.755861167266044243e-01
5.590000000000000524e-01 5.747791846489170853e-01
5.600000000000000533e-01 5.740053674635170466e-01
5.610000000000000542e-01 5.732612672070626081e-01
5.620000000000000551e-01 5.725423256023151053e-01
5.630000000000000560e-01 5.718431282017314432e-01
5.640000000000000568e-01 5.711577948889898781e-01
5.650000000000000577e-01 5.704803673080902637e-01
5.660000000000000586e-01 5.698051881514775152e-01
5.670000000000000595e-01 5.691272496746828669e-01
5.680000000000000604e-01 5.684424682671169737e-01
5.690000000000000613e-01 5.677478926962054029e-01
5.700000000000000622e-01 5.670418218092839746e-01
5.710000000000000631e-01 5.663238629680302783e-01
5.720000000000000639e-01 5.655949094809851196e-01
5.730000000000000648e-01 5.648570465921924910e-01
5.740000000000000657e-01 5.641133896244792112e-01
5.750000000000000666e-01 5.633678843678106007e-01
5.760000000000000675e-01 5.626250535339922809e-01
5.769999999999999574e-01 5.618897259654505039e-01
5.779999999999999583e-01 5.611667647859517327e-01
5.789999999999999591e-01 5.604608102741082121e-01
5.799999999999999600e-01 5.597760876821977760e-01
5.809999999999999609e-01 5.591162274374588126e-01
5.819999999999999618e-01 5.584841804786397912e-01
5.829999999999999627e-01 5.578821899196672041e-01
5.839999999999999636e-01 5.573117872112355320e-01
5.849999999999999645e-01 5.567738312795653677e-01
5.859999999999999654e-01 5.562685500912454284e-01
5.869999999999999662e-01 5.557955850630451611e-01
5.879999999999999671e-01 5.553540336324985782e-01
5.889999999999999680e-01 5.549424709955717017e-01
5.899999999999999689e-01 5.545589899491225605e-01
5.909999999999999698e-01 5.542012199267151162e-01
5.919999999999999707e-01 5.538663549701002831e-01
5.929999999999999716e-01 5.535511695012419464e-01
5.939999999999999725e-01 5.532520017389139788e-01
5.949999999999999734e-01 5.529647812378936100e-01
5.959999999999999742e-01 5.526849944677035831e-01
5.969999999999999751e-01 5.524076700349901392e-01
5.979999999999999760e-01 5.521273707687269772e-01
5.989999999999999769e-01 5.518382228600517969e-01
5.999999999999999778e-01 5.515339595691933772e-01
6.009999999999999787e-01 5.512080357515455331e-01
6.019999999999999796e-01 5.508537720241258873e-01
6.029999999999999805e-01 5.504645441232565162e-01
6.039999999999999813e-01 5.500340074833082182e-01
6.049999999999999822e-01 5.495563349699817968e-01
6.059999999999999831e-01 5.490264505605065848e-01
6.069999999999999840e-01 5.484402308357695377e-01
6.079999999999999849e-01 5.477946904359117797e-01
6.089999999999999858e-01 5.470881393333024700e-01
6.099999999999999867e-01 5.463202575282075646e-01
6.109999999999999876e-01 5.454921357252586755e-01
6.119999999999999885e-01 5.446062613035457245e-01
6.129999999999999893e-01 5.436664226474030581e-01
6.139999999999999902e-01 5.426775619881707424e-01
6.149999999999999911e-01 5.416455629353791323e-01
6.159999999999999920e-01 5.405769932674037159e-01
6.169999999999999929e-01 5.394788095461497957e-01
6.179999999999999938e-01 5.383580507696128503e-01
6.189999999999999947e-01 5.372215481930674441e-01
6.199999999999999956e-01 5.360756600212168710e-01
6.209999999999999964e-01 5.349260405945142072e-01
6.219999999999999973e-01 5.337774856369872367e-01
6.229999999999999982e-01 5.326338458158078604e-01
6.239999999999999991e-01 5.314979917653122055e-01
6.250000000000000000e-01 5.303718655075753130e-01
6.260000000000000009e-01 5.292565897221835902e-01
6.270000000000000018e-01 5.281526354787342559e-01
6.280000000000000027e-01 5.270600174312518593e-01
6.290000000000000036e-01 5.259785523310299693e-01
6.300000000000000044e-01 5.249081211816569725e-01
6.310000000000000053e-01 5.238489316459329359e-01
6.320000000000000062e-01 5.228017470735566441e-01
6.330000000000000071e-01 5.217680765299589352e-01
6.340000000000000080e-01 5.207502712776532761e-01
6.350000000000000089e-01 5.197515443698408344e-01
6.360000000000000098e-01 5.187758599431611106e-01
6.370000000000000107e-01 5.178277335402439174e-01
6.380000000000000115e-01 5.169119352956743629e-01
6.390000000000000124e-01 5.160331224950965856e-01
6.400000000000000133e-01 5.151954529808551175e-01
6.410000000000000142e-01 5.144021847931622426e-01
6.420000000000000151e-01 5.136553662211975624e-01
6.430000000000000160e-01 5.129555923672686202e-01
6.440000000000000169e-01 5.123018883680121593e-01
6.450000000000000178e-01 5.116917142479211478e-01
6.460000000000000187e-01 5.111210897267348674e-01
6.470000000000000195e-01 5.105848177046948821e-01
6.480000000000000204e-01 5.100767814825923896e-01
6.490000000000000213e-01 5.095902534049672195e-01
6.500000000000000222e-01 5.091182344311530050e-01
6.510000000000000231e-01 5.086537528445396195e-01
6.520000000000000240e-01 5.081901161817369283e-01
6.530000000000000249e-01 5.077211135713243229e-01
6.540000000000000258e-01 5.072411311385397470e-01
6.550000000000000266e-01 5.067452593210935996e-01
6.560000000000000275e-01 5.062292989326862003e-01
6.570000000000000284e-01 5.056897575575354242e-01
6.580000000000000293e-01 5.051238129917118291e-01
6.590000000000000302e-01 5.045292690189684404e-01
6.600000000000000311e-01 5.039045164966517998e-01
6.610000000000000320e-01 5.032485042438644696e-01
6.620000000000000329e-01 5.025606967703311057e-01
6.630000000000000338e-01 5.018410711661523971e-01
6.640000000000000346e-01 5.010901091741755131e-01
6.650000000000000355e-01 5.003087844080656987e-01
6.660000000000000364e-01 4.994985600911510670e-01
6.670000000000000373e-01 4.986613680190073450e-01
6.680000000000000382e-01 4.977995865792841923e-01
6.690000000000000391e-01 4.969159918083947969e-01
6.700000000000000400e-01 4.960136973422262230e-01
6.710000000000000409e-01 4.950960840245670624e-01
6.720000000000000417e-01 4.941666929016356180e-01
6.730000000000000426e-01 4.932290987125902970e-01
6.740000000000000435e-01 4.922867675808327848e-01
6.750000000000000444e-01 4.913428767858462609e-01
6.760000000000000453e-01 4.904001729550062083e-01
6.770000000000000462e-01 4.894608190376560364e-01
6.780000000000000471e-01 4.885262929925500153e-01
6.790000000000000480e-01 4.875973496681466068e-01
6.800000000000000488e-01 4.866740419836800835e-01
6.810000000000000497e-01 4.857558261012006051e-01
6.820000000000000506e-01 4.848417019924586846e-01
6.830000000000000515e-01 4.839304077328451248e-01
6.840000000000000524e-01 4.830206241721342053e-01
6.850000000000000533e-01 4.821111552785058985e-01
6.860000000000000542e-01 4.812010624589109220e-01
6.870000000000000551e-01 4.802897547496692843e-01
6.880000000000000560e-01 4.793770115379983876e-01
6.890000000000000568e-01 4.784629596348610181e-01
6.900000000000000577e-01 4.775480253236713546e-01
6.910000000000000586e-01 4.766328904512898146e-01
6.920000000000000595e-01 4.757184291010396748e-01
6.930000000000000604e-01 4.748056837845026079e-01
6.940000000000000613e-01 4.738958731654620005e-01
6.950000000000000622e-01 4.729903704351182681e-01
6.960000000000000631e-01 4.720907141475250701e-01
6.970000000000000639e-01 4.711985840675222970e-01
6.980000000000000648e-01 4.703157462662292398e-01
6.990000000000000657e-01 4.694439596162943151e-01
7.000000000000000666e-01 4.685848767928829095e-01
7.010000000000000675e-01 4.677399181808256090e-01
7.020000000000000684e-01 4.669101652450817208e-01
7.030000000000000693e-01 4.660962789621430069e-01
7.039999999999999591e-01 4.652984624478368469e-01
7.049999999999999600e-01 4.645164764345245945e-01
7.059999999999999609e-01 4.637496983162135988e-01
7.069999999999999618e-01 4.629972318638883033e-01
7.079999999999999627e-01 4.622580317786094684e-01
7.089999999999999636e-01 4.615310070916390783e-01
7.099999999999999645e-01 4.608151379631849620e-01
7.109999999999999654e-01 4.601095351696623537e-01
7.119999999999999662e-01 4.594134653162751936e-01
7.129999999999999671e-01 4.587263019720079771e-01
7.139999999999999680e-01 4.580474585670972765e-01
7.149999999999999689e-01 4.573762993032141067e-01
7.159999999999999698e-01 4.567120238976092317e-01
7.169999999999999707e-01 4.560536085211325252e-01
7.179999999999999716e-01 4.553997527585207372e-01
7.189999999999999725e-01 4.547489246469343938e-01
7.199999999999999734e-01 4.540994408191815213e-01
7.209999999999999742e-01 4.534496226771637106e-01
7.219999999999999751e-01 4.527979939447849267e-01
7.229999999999999760e-01 4.521434888928314022e-01
7.239999999999999769e-01 4.514856404297779013e-01
7.249999999999999778e-01 4.508247205989759365e-01
7.259999999999999787e-01 4.501618074169222439e-01
7.269999999999999796e-01 4.494987581858894687e-01
7.279999999999999805e-01 4.488380729057557805e-01
7.289999999999999813e-01 4.481826981034028323e-01
7.299999999999999822e-01 4.475357720855789312e-01
7.309999999999999831e-01 4.469003401591826186e-01
7.319999999999999840e-01 4.462790804944381517e-01
7.329999999999999849e-01 4.456740897294693693e-01
7.339999999999999858e-01 4.450867278650229020e-01
7.349999999999999867e-01 4.445175399607160793e-01
7.359999999999999876e-01 4.439662532100950854e-01
7.369999999999999885e-01 4.434318563531919333e-01
7.379999999999999893e-01 4.429126994693434183e-01
7.389999999999999902e-01 4.424066253053046682e-01
7.399999999999999911e-01 4.419111066211783845e-01
7.409999999999999920e-01 4.414233764758111467e-01
7.419999999999999929e-01 4.409405453245316409e-01
7.429999999999999938e-01 4.404597213733040806e-01
7.439999999999999947e-01 4.399781403147852155e-01
7.449999999999999956e-01 4.394932837795395564e-01
7.459999999999999964e-01 4.390030338832033863e-01
7.469999999999999973e-01 4.385057993738651350e-01
7.479999999999999982e-01 4.380006510435384692e-01
7.489999999999999991e-01 4.374874209604315278e-01
7.500000000000000000e-01 4.369667742033741531e-01
7.510000000000000009e-01 4.364402043695895239e-01
7.520000000000000018e-01 4.359099652071450892e-01
7.530000000000000027e-01 4.353789255513488277e-01
7.540000000000000036e-01 4.348503725325428837e-01
7.550000000000000044e-01 4.343277478030828087e-01
7.560000000000000053e-01 4.338143728962048362e-01
7.570000000000000062e-01 4.333131724556963382e-01
7.580000000000000071e-01 4.328264205846076851e-01
7.590000000000000080e-01 4.323555280439206894e-01
7.600000000000000089e-01 4.319009253969219309e-01
7.610000000000000098e-01 4.314619968200748557e-01
7.620000000000000107e-01 4.310371299808467560e-01
7.630000000000000115e-01 4.306238412126210946e-01
7.640000000000000124e-01 4.302190126820847338e-01
7.650000000000000133e-01 4.298191696996130351e-01
7.660000000000000142e-01 4.294208164746333156e-01
7.670000000000000151e-01 4.290207860034181420e-01
7.680000000000000160e-01 4.286166014098530819e-01
7.690000000000000169e-01 4.282067806648280905e-01
7.700000000000000178e-01 4.277910975616818767e-01
7.710000000000000187e-01 4.273707455005543165e-01
7.720000000000000195e-01 4.269483979035675891e-01
7.730000000000000204e-01 4.265281166855198203e-01
7.740000000000000213e-01 4.261151375359850668e-01
7.750000000000000222e-01 4.257155066185885350e-01
7.760000000000000231e-01 4.253355836581006466e-01
7.770000000000000240e-01 4.249814556358734174e-01
7.780000000000000249e-01 4.246583269102174318e-01
7.790000000000000258e-01 4.243699081375884030e-01
7.800000000000000266e-01 4.241178979598824172e-01
7.810000000000000275e-01 4.239016305669974227e-01
7.820000000000000284e-01 4.237179086634640934e-01
7.830000000000000293e-01 4.235610561115140671e-01
7.840000000000000302e-01 4.234232256482844403e-01
7.850000000000000311e-01 4.232948912357777371e-01
7.860000000000000320e-01 4.231654904472759715e-01
7.870000000000000329e-01 4.230241524009393794e-01
7.880000000000000338e-01 4.228604411063382473e-01
7.890000000000000346e-01 4.226650242255566847e-01
7.900000000000000355e-01 4.224302373503432406e-01
7.910000000000000364e-01 4.221505000244774597e-01
7.920000000000000373e-01 4.218225192342940910e-01
7.930000000000000382e-01 4.214453198867585959e-01
7.940000000000000391e-01 4.210201036078298209e-01
7.950000000000000400e-01 4.205499508765413452e-01
7.960000000000000409e-01 4.200393942574469075e-01
7.970000000000000417e-01 4.194939269733729548e-01
7.980000000000000426e-01 4.189194717922667399e-01
7.990000000000000435e-01 4.183218766006563949e-01
8.000000000000000444e-01 4.177064691033350874e-01
8.010000000000000453e-01 4.170777083845401134e-01
8.020000000000000462e-01 4.164389559318354972e-01
8.030000000000000471e-01 4.157923908257331602e-01
8.040000000000000480e-01 4.151390573265865136e-01
8.050000000000000488e-01 4.144790415097622249e-01
8.060000000000000497e-01 4.138117349363180653e-01
8.070000000000000506e-01 4.131361348898979213e-01
8.080000000000000515e-01 4.124511833578782261e-01
8.090000000000000524e-01 4.117560777577387587e-01
8.100000000000000533e-01 4.110505290901624309e-01
8.110000000000000542e-01 4.103349453083152132e-01
8.120000000000000551e-01 4.096105188766078764e-01
8.130000000000000560e-01 4.088792110941092406e-01
8.140000000000000568e-01 4.081436559163292843e-01
8.150000000000000577e-01 4.074069927661748136e-01
8.160000000000000586e-01 4.066726466173742338e-01
8.170000000000000595e-01 4.059440436937514773e-01
8.180000000000000604e-01 4.052243568473383739e-01
8.190000000000000613e-01 4.045162281260640813e-01
8.200000000000000622e-01 4.038215239907415599e-01
8.210000000000000631e-01 4.031411580503894143e-01
8.220000000000000639e-01 4.024749438182256833e-01
8.230000000000000648e-01 4.018215500448046873e-01
8.240000000000000657e-01 4.011785126990540240e-01
8.250000000000000666e-01 4.005423290514028567e-01
8.260000000000000675e-01 3.999086363554391621e-01
8.270000000000000684e-01 3.992724575727141234e-01
8.280000000000000693e-01 3.986284846390614200e-01
8.290000000000000702e-01 3.979714203783680238e-01
8.300000000000000711e-01 3.972963271231030324e-01
8.310000000000000719e-01 3.965989688203662156e-01
8.320000000000000728e-01 3.958761229928685066e-01
8.329999999999999627e-01 3.951258313990575477e-01
8.339999999999999636e-01 3.943475889301161774e-01
8.349999999999999645e-01 3.935424257693246330e-01
8.359999999999999654e-01 3.927128749072480440e-01
8.369999999999999662e-01 3.918628435258980636e-01
8.379999999999999671e-01 3.909973907862242526e-01
8.389999999999999680e-01 3.901224163914937537e-01
8.399999999999999689e-01 3.892443098581817584e-01
8.409999999999999698e-01 3.883695783731594409e-01
8.419999999999999707e-01 3.875044779314928967e-01
8.429999999999999716e-01 3.866546868368521683e-01
8.439999999999999725e-01 3.858250505072867709e-01
8.449999999999999734e-01 3.850193771266988696e-01
8.459999999999999742e-01 3.842403506817970715e-01
8.469999999999999751e-01 3.834895093765107177e-01
8.479999999999999760e-01 3.827673200204003701e-01
8.489999999999999769e-01 3.820733309389874877e-01
8.499999999999999778e-01 3.814063642105918750e-01
8.509999999999999787e-01 3.807647859092199161e-01
8.519999999999999796e-01 3.801467457687488505e-01
8.529999999999999805e-01 3.795504313528916818e-01
8.539999999999999813e-01 3.789742592044039737e-01
8.549999999999999822e-01 3.784170144378504186e-01
8.559999999999999831e-01 3.778779202440137319e-01
8.569999999999999840e-01 3.773566096575481366e-01
8.579999999999999849e-01 3.768530374798069182e-01
8.589999999999999858e-01 3.763673393870018424e-01
8.599999999999999867e-01 3.758996492082024576e-01
8.609999999999999876e-01 3.754499111978341075e-01
8.619999999999999885e-01 3.750176968635261510e-01
8.629999999999999893e-01 3.746020578336126672e-01
8.639999999999999902e-01 3.742014457145441675e-01
8.649999999999999911e-01 3.738136870653822608e-01
8.659999999999999920e-01 3.734360566640718693e-01
8.669999999999999929e-01 3.730654114367438212e-01
8.679999999999999938e-01 3.726984072756328037e-01
8.689999999999999947e-01 3.723317556548506602e-01
8.699999999999999956e-01 3.719625149554927068e-01
8.709999999999999964e-01 3.715883453442687112e-01
8.719999999999999973e-01 3.712077338952774475e-01
8.729999999999999982e-01 3.708201128421365067e-01
8.739999999999999991e-01 3.704259028793293607e-01
8.750000000000000000e-01 3.700264319310320182e-01
8.760000000000000009e-01 3.696237481805587644e-01
8.770000000000000018e-01 3.692203503474752457e-01
8.780000000000000027e-01 3.688188626253554037e-01
8.790000000000000036e-01 3.684216906438549377e-01
8.800000000000000044e-01 3.680307004504232982e-01
8.810000000000000053e-01 3.676469495863060599e-01
8.820000000000000062e-01 3.672705262306891760e-01
8.830000000000000071e-01 3.669004772834238426e-01
8.840000000000000080e-01 3.665348433538694328e-01
8.850000000000000089e-01 3.661708100035506730e-01
8.860000000000000098e-01 3.658049309904528035e-01
8.870000000000000107e-01 3.654334253017115230e-01
8.880000000000000115e-01 3.650525042724307445e-01
8.890000000000000124e-01 3.646587101702581379e-01
8.900000000000000133e-01 3.642492660201971377e-01
8.910000000000000142e-01 3.638223584270176003e-01
8.920000000000000151e-01 3.633773851001271815e-01
8.930000000000000160e-01 3.629151289772087341e-01
8.940000000000000169e-01 3.624378400053527849e-01
8.950000000000000178e-01 3.619492047867564066e-01
8.960000000000000187e-01 3.614542062298192193e-01
8.970000000000000195e-01 3.609588713451640785e-01
8.980000000000000204e-01 3.604698938005193587e-01
8.990000000000000213e-01 3.599941963597848016e-01
9.000000000000000222e-01 3.595384201135106705e-01
9.010000000000000231e-01 3.591084063411252858e-01
9.020000000000000240e-01 3.587086921957776120e-01
9.030000000000000249e-01 3.583420937046610244e-01
9.040000000000000258e-01 3.580093955376105197e-01
9.050000000000000266e-01 3.577091879774572658e-01
9.060000000000000275e-01 3.574378735906038052e-01
9.070000000000000284e-01 3.571898688120146437e-01
9.080000000000000293e-01 3.569579523902846607e-01
9.090000000000000302e-01 3.567337753386776167e-01
9.100000000000000311e-01 3.565084380358994887e-01
9.110000000000000320e-01 3.562731094602643589e-01
9.120000000000000329e-01 3.560196149336484206e-01
9.130000000000000338e-01 3.557409146309062353e-01
9.140000000000000346e-01 3.554314679484531503e-01
9.150000000000000355e-01 3.550874405551872059e-01
9.160000000000000364e-01 3.547067358804484871e-01
9.170000000000000373e-01 3.542889170870827109e-01
9.180000000000000382e-01 3.538350159556955532e-01
9.190000000000000391e-01 3.533472654812697678e-01
9.200000000000000400e-01 3.528287988392052599e-01
9.210000000000000409e-01 3.522833508853768780e-01
9.220000000000000417e-01 3.517149564349063007e-01
9.230000000000000426e-01 3.511276908143544095e-01
9.240000000000000435e-01 3.505254458622144020e-01
9.250000000000000444e-01 3.499117888870447723e-01
9.260000000000000453e-01 3.492898431572531992e-01
9.270000000000000462e-01 3.486622481722128075e-01
9.280000000000000471e-01 3.480311900199361541e-01
9.290000000000000480e-01 3.473984720223967648e-01
9.300000000000000488e-01 3.467656337615057649e-01
9.310000000000000497e-01 3.461340681005206088e-01
9.320000000000000506e-01 3.455051340783499292e-01
9.330000000000000515e-01 3.448802695993942735e-01
9.340000000000000524e-01 3.442610392119750395e-01
9.350000000000000533e-01 3.436491645343885959e-01
9.360000000000000542e-01 3.430465089613187746e-01
9.370000000000000551e-01 3.424550306502722741e-01
9.380000000000000560e-01 3.418767181853901160e-01
9.390000000000000568e-01 3.413134893438505291e-01
9.400000000000000577e-01 3.407670970366962204e-01
9.410000000000000586e-01 3.402390215053148759e-01
9.420000000000000595e-01 3.397303557936315332e-01
9.430000000000000604e-01 3.392417400302824015e-01
9.440000000000000613e-01 3.387732883597584510e-01
9.450000000000000622e-01 3.383245754561178265e-01
9.460000000000000631e-01 3.378946456218653305e-01
9.470000000000000639e-01 3.374820687411274056e-01
9.480000000000000648e-01 3.370850158065004099e-01
9.490000000000000657e-01 3.367013945441869049e-01
9.500000000000000666e-01 3.363289659469260728e-01
9.510000000000000675e-01 3.359654758732200097e-01
9.520000000000000684e-01 3.356087957386579279e-01
9.530000000000000693e-01 3.352570162891727046e-01
9.540000000000000702e-01 3.349085326759450032e-01
9.550000000000000711e-01 3.345620897286204487e-01
9.560000000000000719e-01 3.342167839472500734e-01
9.570000000000000728e-01 3.338720680637995430e-01
9.580000000000000737e-01 3.335277211413701370e-01
9.590000000000000746e-01 3.331838140001223691e-01
9.599999999999999645e-01 3.328406877053750046e-01
9.609999999999999654e-01 3.324989314202421165e-01
9.619999999999999662e-01 3.321593467371418695e-01
9.629999999999999671e-01 3.318229324084326359e-01
9.639999999999999680e-01 3.314908531835341066e-01
9.649999999999999689e-01 3.311643571226928207e-01
9.659999999999999698e-01 3.308447113636907577e-01
9.669999999999999707e-01 3.305330992585043814e-01
9.679999999999999716e-01 3.302305133781117119e-01
9.689999999999999725e-01 3.299376565535724892e-01
9.699999999999999734e-01 3.296548695144080332e-01
9.709999999999999742e-01 3.293820750962534460e-01
9.719999999999999751e-01 3.291188051894760602e-01
9.729999999999999760e-01 3.288642323482743324e-01
9.739999999999999769e-01 3.286172735755759078e-01
9.749999999999999778e-01 3.283766961382352245e-01
9.759999999999999787e-01 3.281412565939517134e-01
9.769999999999999796e-01 3.279098103452858792e-01
9.779999999999999805e-01 3.276814191727722703e-01
9.789999999999999813e-01 3.274554138819120164e-01
9.799999999999999822e-01 3.272314456445200581e-01
9.809999999999999831e-01 3.270094929277977958e-01
9.819999999999999840e-01 3.267898298829224890e-01
9.829999999999999849e-01 3.265729573323575829e-01
9.839999999999999858e-01 3.263595077861488614e-01
9.849999999999999867e-01 3.261500980601627075e-01
9.859999999999999876e-01 3.259451930505744555e-01
9.869999999999999885e-01 3.257449198301463622e-01
9.879999999999999893e-01 3.255489317195693344e-01
9.889999999999999902e-01 3.253563029222298342e-01
9.899999999999999911e-01 3.251654689810660193e-01
9.909999999999999920e-01 3.249742677595058860e-01
9.919999999999999929e-01 3.247800260636530267e-01
9.929999999999999938e-01 3.245797431605254024e-01
9.939999999999999947e-01 3.243702974988286192e-01
9.949999999999999956e-01 3.241486951242271708e-01
9.959999999999999964e-01 3.239122983964236591e-01
9.969999999999999973e-01 3.236590112916342132e-01
9.979999999999999982e-01 3.233874218118488741e-01
9.989999999999999991e-01 3.230968539711407961e-01
1.000000000000000000e+00 3.227873494836509538e-01
1.001000000000000112e+00 3.224595826050030145e-01
1.002000000000000002e+00 3.221147031537463512e-01
1.003000000000000114e+00 3.217541557703053057e-01
1.004000000000000004e+00 3.213794578698333515e-01
1.005000000000000115e+00 3.209920312052595426e-01
1.006000000000000005e+00 3.205930406399161159e-01
1.007000000000000117e+00 3.201832985000210852e-01
1.008000000000000007e+00 3.197632224312368932e-01
1.009000000000000119e+00 3.193328472775082139e-01
1.010000000000000009e+00 3.188918998441468977e-01
1.011000000000000121e+00 3.184399045785129001e-01
1.012000000000000011e+00 3.179763131351880379e-01
1.013000000000000123e+00 3.175006496110571730e-01
1.014000000000000012e+00 3.170126386056922874e-01
1.015000000000000124e+00 3.165123425810197344e-01
1.016000000000000014e+00 3.160002550342016492e-01
1.017000000000000126e+00 3.154774095281614454e-01
1.018000000000000016e+00 3.149454501926227667e-01
1.019000000000000128e+00 3.144066530267642379e-01
1.020000000000000018e+00 3.138639249489362792e-01
1.021000000000000130e+00 3.133207192592445400e-01
1.022000000000000020e+00 3.127808997198719965e-01
1.023000000000000131e+00 3.122485772602319187e-01
1.024000000000000021e+00 3.117278343744348534e-01
1.024999999999999911e+00 3.112224630025700600e-01
1.026000000000000023e+00 3.107356806726261356e-01
1.026999999999999913e+00 3.102698638055970681e-01
1.028000000000000025e+00 3.098263505201170886e-01
1.028999999999999915e+00 3.094052798166604390e-01
1.030000000000000027e+00 3.090055628318830183e-01
1.030999999999999917e+00 3.086249069496359021e-01
1.032000000000000028e+00 3.082599361514756220e-01
1.032999999999999918e+00 3.079063870429097349e-01
1.034000000000000030e+00 3.075593263672353750e-01
1.034999999999999920e+00 3.072133933140179241e-01
1.036000000000000032e+00 3.068630302948136546e-01
1.036999999999999922e+00 3.065027054348755664e-01
1.038000000000000034e+00 3.061271172114724548e-01
1.038999999999999924e+00 3.057313942719500077e-01
1.040000000000000036e+00 3.053112787745768664e-01
1.040999999999999925e+00 3.048633516938959453e-01
1.042000000000000037e+00 3.043852387035433926e-01
1.042999999999999927e+00 3.038758400487696076e-01
1.044000000000000039e+00 3.033355233497420089e-01
1.044999999999999929e+00 3.027662906022036138e-01
1.046000000000000041e+00 3.021718550338584053e-01
1.046999999999999931e+00 3.015575930611419375e-01
1.048000000000000043e+00 3.009303912494547539e-01
1.048999999999999932e+00 3.002983400550863768e-01
1.050000000000000044e+00 2.996702994018662358e-01
1.050999999999999934e+00 2.990553557843827481e-01
1.052000000000000046e+00 2.984622186839975821e-01
1.052999999999999936e+00 2.978986076939412753e-01
1.054000000000000048e+00 2.973706724668636614e-01
1.054999999999999938e+00 2.968825718354303200e-01
1.056000000000000050e+00 2.964361636756070451e-01
1.056999999999999940e+00 2.960309497532083167e-01
1.058000000000000052e+00 2.956642018096597990e-01
1.058999999999999941e+00 2.953312945392222999e-01
1.060000000000000053e+00 2.950262111136349730e-01
1.060999999999999943e+00 2.947421475789088752e-01
1.062000000000000055e+00 2.944721420783264487e-01
1.062999999999999945e+00 2.942096687261035459e-01
1.064000000000000057e+00 2.939491133613122420e-01
1.064999999999999947e+00 2.936861077447515678e-01
1.066000000000000059e+00 2.934176999204885505e-01
1.066999999999999948e+00 2.931423615220869472e-01
1.068000000000000060e+00 2.928598891769853552e-01
1.068999999999999950e+00 2.925711952970889707e-01
1.070000000000000062e+00 2.922780753920315999e-01
1.070999999999999952e+00 2.919829518287576642e-01
1.072000000000000064e+00 2.916886617829232975e-01
1.072999999999999954e+00 2.913982445201453997e-01
1.074000000000000066e+00 2.911147709019411556e-01
1.074999999999999956e+00 2.908412148792294261e-01
1.076000000000000068e+00 2.905803041997789826e-01
1.076999999999999957e+00 2.903344283638609746e-01
1.078000000000000069e+00 2.901055163674707837e-01
1.078999999999999959e+00 2.898949491453167715e-01
1.080000000000000071e+00 2.897034930542612963e-01
1.080999999999999961e+00 2.895312525116139346e-01
1.082000000000000073e+00 2.893776503574079784e-01
1.082999999999999963e+00 2.892414579109403583e-01
1.084000000000000075e+00 2.891208500016383964e-01
1.084999999999999964e+00 2.890135063354261624e-01
1.086000000000000076e+00 2.889167370398939561e-01
1.086999999999999966e+00 2.888276090129254792e-01
1.088000000000000078e+00 2.887430529370274002e-01
1.088999999999999968e+00 2.886599662799734789e-01
1.090000000000000080e+00 2.885752791936452843e-01
1.090999999999999970e+00 2.884859722658821291e-01
1.092000000000000082e+00 2.883890842704842639e-01
1.092999999999999972e+00 2.882817022488053937e-01
1.094000000000000083e+00 2.881609517249804631e-01
1.094999999999999973e+00 2.880240049792734403e-01
1.096000000000000085e+00 2.878681106905344178e-01
1.096999999999999975e+00 2.876906886990329149e-01
1.098000000000000087e+00 2.874893996814982811e-01
1.098999999999999977e+00 2.872622821719948982e-01
1.100000000000000089e+00 2.870078667368298198e-01
1.100999999999999979e+00 2.867252961916784693e-01
1.102000000000000091e+00 2.864144045446945230e-01
1.102999999999999980e+00 2.860757773466269249e-01
1.104000000000000092e+00 2.857107654070742409e-01
1.104999999999999982e+00 2.853214610470689583e-01
1.106000000000000094e+00 2.849106140703299705e-01
1.106999999999999984e+00 2.844815122547353359e-01
1.108000000000000096e+00 2.840378190545111980e-01
1.108999999999999986e+00 2.835833991931465681e-01
1.110000000000000098e+00 2.831221248865273266e-01
1.110999999999999988e+00 2.826576917153957313e-01
1.112000000000000099e+00 2.821934573273835456e-01
1.112999999999999989e+00 2.817323333940551788e-01
1.114000000000000101e+00 2.812767254626023505e-01
1.114999999999999991e+00 2.808285066617156600e-01
1.116000000000000103e+00 2.803890547869019034e-01
1.116999999999999993e+00 2.799593164856150618e-01
1.118000000000000105e+00 2.795398902488523962e-01
1.118999999999999995e+00 2.791311314189597326e-01
1.120000000000000107e+00 2.787332488006740716e-01
1.120999999999999996e+00 2.783463673593750687e-01
1.122000000000000108e+00 2.779705885171185331e-01
1.122999999999999998e+00 2.776060192720796738e-01
1.124000000000000110e+00 2.772527652043452195e-01
1.125000000000000000e+00 2.769109031774358298e-01
1.126000000000000112e+00 2.765804284473050711e-01
1.127000000000000002e+00 2.762611856426531176e-01
1.128000000000000114e+00 2.759527741328088313e-01
1.129000000000000004e+00 2.756544834765260465e-01
1.130000000000000115e+00 2.753652050494619363e-01
1.131000000000000005e+00 2.750834239734028519e-01
1.132000000000000117e+00 2.748072184314075406e-01
1.133000000000000007e+00 2.745343129958062733e-01
1.134000000000000119e+00 2.742621588728281212e-01
1.135000000000000009e+00 2.739880435513420975e-01
1.136000000000000121e+00 2.737092122578183573e-01
1.137000000000000011e+00 2.734229609853202070e-01
1.138000000000000123e+00 2.731267242784110039e-01
1.139000000000000012e+00 2.728181225902206464e-01
1.140000000000000124e+00 2.724949581807217802e-01
1.141000000000000014e+00 2.721552128640513102e-01
1.142000000000000126e+00 2.717970209820821381e-01
1.143000000000000016e+00 2.714186530325762847e-01
1.144000000000000128e+00 2.710185312613386799e-01
1.145000000000000018e+00 2.705952400654048073e-01
1.146000000000000130e+00 2.701476356922671851e-01
1.147000000000000020e+00 2.696749559147332831e-01
1.148000000000000131e+00 2.691769725522895618e-01
1.149000000000000021e+00 2.686541496030051546e-01
1.150000000000000133e+00 2.681077894798210570e-01
1.151000000000000023e+00 2.675401373990947129e-01
1.152000000000000135e+00 2.669544043649161313e-01
1.153000000000000025e+00 2.663547134120890503e-01
1.153999999999999915e+00 2.657459386583542749e-01
1.155000000000000027e+00 2.651334541101000308e-01
1.155999999999999917e+00 2.645228112767972761e-01
1.157000000000000028e+00 2.639193586380880197e-01
1.157999999999999918e+00 2.633278842891961236e-01
1.159000000000000030e+00 2.627523127767404931e-01
1.159999999999999920e+00 2.621954432586595107e-01
1.161000000000000032e+00 2.616588210521544333e-01
1.161999999999999922e+00 2.611427251516926229e-01
1.163000000000000034e+00 2.606462779554890585e-01
1.163999999999999924e+00 2.601676798292650306e-01
1.165000000000000036e+00 2.597044658272791295e-01
1.165999999999999925e+00 2.592538574413220109e-01
1.167000000000000037e+00 2.588130780011241305e-01
1.167999999999999927e+00 2.583796681268967221e-01
1.169000000000000039e+00 2.579517277140347398e-01
1.169999999999999929e+00 2.575280729348535802e-01
1.171000000000000041e+00 2.571083223986228572e-01
1.171999999999999931e+00 2.566928966245395904e-01
1.173000000000000043e+00 2.562829390536353058e-01
1.173999999999999932e+00 2.558801618950322099e-01
1.175000000000000044e+00 2.554866627012881142e-01
1.175999999999999934e+00 2.551047092925622373e-01
1.177000000000000046e+00 2.547365301042698316e-01
1.177999999999999936e+00 2.543841014974831394e-01
1.179000000000000048e+00 2.540489747126469244e-01
1.179999999999999938e+00 2.537321437068852936e-01
1.181000000000000050e+00 2.534339830850783626e-01
1.181999999999999940e+00 2.531542146406320914e-01
1.183000000000000052e+00 2.528919405065032100e-01
1.183999999999999941e+00 2.526457489920267974e-01
1.185000000000000053e+00 2.524137872830889973e-01
1.185999999999999943e+00 2.521939244621799747e-01
1.187000000000000055e+00 2.519838564712633677e-01
1.187999999999999945e+00 2.517812244371094854e-01
1.189000000000000057e+00 2.515837010476534297e-01
1.189999999999999947e+00 2.513890606129078331e-01
1.191000000000000059e+00 2.511952366497046119e-01
1.191999999999999948e+00 2.510003603504719072e-01
1.193000000000000060e+00 2.508027992679095486e-01
1.193999999999999950e+00 2.506011964497558142e-01
1.195000000000000062e+00 2.503944867565734422e-01
1.195999999999999952e+00 2.501819164169575282e-01
1.197000000000000064e+00 2.499630548521534767e-01
1.197999999999999954e+00 2.497377642327898994e-01
1.199000000000000066e+00 2.495061675986010863e-01
1.199999999999999956e+00 2.492685981946866636e-01
1.201000000000000068e+00 2.490255348706014726e-01
1.201999999999999957e+00 2.487775285525735125e-01
1.203000000000000069e+00 2.485251305195359528e-01
1.203999999999999959e+00 2.482688620516844136e-01
1.205000000000000071e+00 2.480091719399771522e-01
1.205999999999999961e+00 2.477464408516646677e-01
1.207000000000000073e+00 2.474809899417489412e-01
1.207999999999999963e+00 2.472131203696469881e-01
1.209000000000000075e+00 2.469431505926977244e-01
1.209999999999999964e+00 2.466714698605549927e-01
1.211000000000000076e+00 2.463985685761177769e-01
1.211999999999999966e+00 2.461250486570758511e-01
1.213000000000000078e+00 2.458516289929689458e-01
1.213999999999999968e+00 2.455791082833795325e-01
1.215000000000000080e+00 2.453083044014047476e-01
1.215999999999999970e+00 2.450399812535885569e-01
1.217000000000000082e+00 2.447747739608988060e-01
1.217999999999999972e+00 2.445131210703664348e-01
1.219000000000000083e+00 2.442552590148815983e-01
1.219999999999999973e+00 2.440012223552966708e-01
1.221000000000000085e+00 2.437509350879823455e-01
1.221999999999999975e+00 2.435043239856876929e-01
1.223000000000000087e+00 2.432614722443172950e-01
1.223999999999999977e+00 2.430227479255473999e-01
1.225000000000000089e+00 2.427888979719726170e-01
1.225999999999999979e+00 2.425611081193936869e-01
1.227000000000000091e+00 2.423409230841892525e-01
1.227999999999999980e+00 2.421300976509536684e-01
1.229000000000000092e+00 2.419303805636766336e-01
1.229999999999999982e+00 2.417432327774745870e-01
1.231000000000000094e+00 2.415695588842051433e-01
1.231999999999999984e+00 2.414094811615593028e-01
1.233000000000000096e+00 2.412622089929365998e-01
1.233999999999999986e+00 2.411260346084698747e-01
1.235000000000000098e+00 2.409984611235247431e-01
1.235999999999999988e+00 2.408764295296562385e-01
1.237000000000000099e+00 2.407566345594573387e-01
1.237999999999999989e+00 2.406358333167768482e-01
1.239000000000000101e+00 2.405111475527294540e-01
1.239999999999999991e+00 2.403802881305299177e-01
1.241000000000000103e+00 2.402416868789125637e-01
1.241999999999999993e+00 2.400945161750003276e-01
1.243000000000000105e+00 2.399386119750030189e-01
1.243999999999999995e+00 2.397743338981791761e-01
1.245000000000000107e+00 2.396023934838381053e-01
1.245999999999999996e+00 2.394236558632058254e-01
1.247000000000000108e+00 2.392389827315965223e-01
1.247999999999999998e+00 2.390491292440968252e-01
1.249000000000000110e+00 2.388546629369480423e-01
1.250000000000000000e+00 2.386559649401755190e-01
1.251000000000000112e+00 2.384532584888690576e-01
1.252000000000000002e+00 2.382466674435581022e-01
1.253000000000000114e+00 2.380362924228879851e-01
1.254000000000000004e+00 2.378222875030147065e-01
1.255000000000000115e+00 2.376049279458796737e-01
1.256000000000000005e+00 2.373846783509089842e-01
1.257000000000000117e+00 2.371622264702978600e-01
1.258000000000000007e+00 2.369385173824415658e-01
1.259000000000000119e+00 2.367147416614657218e-01
1.260000000000000009e+00 2.364923119074978930e-01
1.261000000000000121e+00 2.362727861454418377e-01
1.262000000000000011e+00 2.360577883373441710e-01
1.263000000000000123e+00 2.358488583004723638e-01
1.264000000000000012e+00 2.356473010025215975e-01
1.265000000000000124e+00 2.354539928954858252e-01
1.266000000000000014e+00 2.352692025667838249e-01
1.267000000000000126e+00 2.350924190075356357e-01
1.268000000000000016e+00 2.349222174331920543e-01
1.269000000000000128e+00 2.347561967185891052e-01
1.270000000000000018e+00 2.345909777964099718e-01
1.271000000000000130e+00 2.344222943259051672e-01
1.272000000000000020e+00 2.342451636463406817e-01
1.273000000000000131e+00 2.340541282798619671e-01
1.274000000000000021e+00 2.338435481741599209e-01
1.275000000000000133e+00 2.336079297356329632e-01
1.276000000000000023e+00 2.333422343157154910e-01
1.277000000000000135e+00 2.330421852834349272e-01
1.278000000000000025e+00 2.327045179565153110e-01
1.279000000000000137e+00 2.323271455787964401e-01
1.280000000000000027e+00 2.319092425127391444e-01
1.280999999999999917e+00 2.314512194260874567e-01
1.282000000000000028e+00 2.309545830719318960e-01
1.282999999999999918e+00 2.304217372665811614e-01
1.284000000000000030e+00 2.298556960192223164e-01
1.284999999999999920e+00 2.292597847231263586e-01
1.286000000000000032e+00 2.286373705343157925e-01
1.286999999999999922e+00 2.279916514754328216e-01
1.288000000000000034e+00 2.273255329991274165e-01
1.288999999999999924e+00 2.266416372964237813e-01
1.290000000000000036e+00 2.259423955771324155e-01
1.290999999999999925e+00 2.252302286109964524e-01
1.292000000000000037e+00 2.245077878293988416e-01
1.292999999999999927e+00 2.237781639080428930e-01
1.294000000000000039e+00 2.230450604408464321e-01
1.294999999999999929e+00 2.223128722425060655e-01
1.296000000000000041e+00 2.215866564403340122e-01
1.296999999999999931e+00 2.208719987548574404e-01
1.298000000000000043e+00 2.201747701549107428e-01
1.298999999999999932e+00 2.195008251905855856e-01
1.300000000000000044e+00 2.188556781715072785e-01
1.300999999999999934e+00 2.182441929082659660e-01
1.302000000000000046e+00 2.176702982333681979e-01
1.302999999999999936e+00 2.171368039903953662e-01
1.304000000000000048e+00 2.166453223543740036e-01
1.304999999999999938e+00 2.161962676780578574e-01
1.306000000000000050e+00 2.157889640955622246e-01
1.306999999999999940e+00 2.154218402800364696e-01
1.308000000000000052e+00 2.150926400320764265e-01
1.308999999999999941e+00 2.147986779889609343e-01
1.310000000000000053e+00 2.145370681718238859e-01
1.310999999999999943e+00 2.143049328183915248e-01
1.312000000000000055e+00 2.140995361080619830e-01
1.312999999999999945e+00 2.139183934166611345e-01
1.314000000000000057e+00 2.137593045550226223e-01
1.314999999999999947e+00 2.136203514031541351e-01
1.316000000000000059e+00 2.134998585648354985e-01
1.316999999999999948e+00 2.133963364239123417e-01
1.318000000000000060e+00 2.133084234404576396e-01
1.318999999999999950e+00 2.132348138160814199e-01
1.320000000000000062e+00 2.131742088969252324e-01
1.320999999999999952e+00 2.131252743205692135e-01
1.322000000000000064e+00 2.130865999395341603e-01
1.322999999999999954e+00 2.130566698734866482e-01
1.324000000000000066e+00 2.130338387698129665e-01
1.324999999999999956e+00 2.130163324261308000e-01
1.326000000000000068e+00 2.130022201803447590e-01
1.326999999999999957e+00 2.129894084696631607e-01
1.328000000000000069e+00 2.129756407167796017e-01
1.328999999999999959e+00 2.129585070365282162e-01
1.330000000000000071e+00 2.129354548514222623e-01
1.330999999999999961e+00 2.129038521640258530e-01
1.332000000000000073e+00 2.128610492253264486e-01
1.332999999999999963e+00 2.128044930092054532e-01
1.334000000000000075e+00 2.127318469561119141e-01
1.334999999999999964e+00 2.126411367065888791e-01
1.336000000000000076e+00 2.125308550211533754e-01
1.336999999999999966e+00 2.124000737525229554e-01
1.338000000000000078e+00 2.122484878113675699e-01
1.338999999999999968e+00 2.120764479564883342e-01
1.340000000000000080e+00 2.118849344337009888e-01
1.340999999999999970e+00 2.116755003952446867e-01
1.342000000000000082e+00 2.114502063788772923e-01
1.342999999999999972e+00 2.112115432250130098e-01
1.344000000000000083e+00 2.109623688639929995e-01
1.344999999999999973e+00 2.107058171382593659e-01
1.346000000000000085e+00 2.104452187047338163e-01
1.346999999999999975e+00 2.101840124662964215e-01
1.348000000000000087e+00 2.099256359169761887e-01
1.348999999999999977e+00 2.096733967003291954e-01
1.350000000000000089e+00 2.094303470660222044e-01
1.350999999999999979e+00 2.091991341968762463e-01
1.352000000000000091e+00 2.089818855520442775e-01
1.352999999999999980e+00 2.087801140976683067e-01
1.354000000000000092e+00 2.085946632457897076e-01
1.354999999999999982e+00 2.084257055534773639e-01
1.356000000000000094e+00 2.082727969214671349e-01
1.356999999999999984e+00 2.081349748037186198e-01
1.358000000000000096e+00 2.080108760319548666e-01
1.358999999999999986e+00 2.078988572552285807e-01
1.360000000000000098e+00 2.077971218431531319e-01
1.360999999999999988e+00 2.077037980236819958e-01
1.362000000000000099e+00 2.076169993013741166e-01
1.362999999999999989e+00 2.075348688433638622e-01
1.364000000000000101e+00 2.074556067089229905e-01
1.364999999999999991e+00 2.073774966329734737e-01
1.366000000000000103e+00 2.072989409860578058e-01
1.366999999999999993e+00 2.072185300855106660e-01
1.368000000000000105e+00 2.071350826627158526e-01
1.368999999999999995e+00 2.070477106400032130e-01
1.370000000000000107e+00 2.069558454078903598e-01
1.370999999999999996e+00 2.068592192426416398e-01
1.372000000000000108e+00 2.067578344723894346e-01
1.372999999999999998e+00 2.066518476025193674e-01
1.374000000000000110e+00 2.065414649618721454e-01
1.375000000000000000e+00 2.064268241414645433e-01
1.376000000000000112e+00 2.063078892812408027e-01
1.377000000000000002e+00 2.061844041603286826e-01
1.378000000000000114e+00 2.060558996491527461e-01
1.379000000000000004e+00 2.059217579245443130e-01
1.380000000000000115e+00 2.057813333451340987e-01
1.381000000000000005e+00 2.056340769990434580e-01
1.382000000000000117e+00 2.054796519761536988e-01
1.383000000000000007e+00 2.053180142905221550e-01
1.384000000000000119e+00 2.051494286316667137e-01
1.385000000000000009e+00 2.049744025692000482e-01
1.386000000000000121e+00 2.047935919375190872e-01
1.387000000000000011e+00 2.046076293840903837e-01
1.388000000000000123e+00 2.044169824891375886e-01
1.389000000000000012e+00 2.042217893620947022e-01
1.390000000000000124e+00 2.040217856029748200e-01
1.391000000000000014e+00 2.038162469764634166e-01
1.392000000000000126e+00 2.036040308345824223e-01
1.393000000000000016e+00 2.033836366158223719e-01
1.394000000000000128e+00 2.031533627494044869e-01
1.395000000000000018e+00 2.029114765461478009e-01
1.396000000000000130e+00 2.026564245002475118e-01
1.397000000000000020e+00 2.023870542919194437e-01
1.398000000000000131e+00 2.021028146605907683e-01
1.399000000000000021e+00 2.018039581154190965e-01
1.400000000000000133e+00 2.014916881603684984e-01
1.401000000000000023e+00 2.011682314658730653e-01
1.402000000000000135e+00 2.008368481642660297e-01
1.403000000000000025e+00 2.005017011860056875e-01
1.404000000000000137e+00 2.001676540307479324e-01
1.405000000000000027e+00 1.998399474426397759e-01
1.406000000000000139e+00 1.995238087479687117e-01
1.407000000000000028e+00 1.992240027173133865e-01
1.407999999999999918e+00 1.989443926098647397e-01
1.409000000000000030e+00 1.986875319061050804e-01
1.409999999999999920e+00 1.984543545793860109e-01
1.411000000000000032e+00 1.982439651024763827e-01
1.411999999999999922e+00 1.980535736747973952e-01
1.413000000000000034e+00 1.978785973753680594e-01
1.413999999999999924e+00 1.977128673210373222e-01
1.415000000000000036e+00 1.975490063823577280e-01
1.415999999999999925e+00 1.973788538877557230e-01
1.417000000000000037e+00 1.971939723124210841e-01
1.417999999999999927e+00 1.969861778716113787e-01
1.419000000000000039e+00 1.967480379089833475e-01
1.419999999999999929e+00 1.964733417369169954e-01
1.421000000000000041e+00 1.961575030418473697e-01
1.421999999999999931e+00 1.957978521044883014e-01
1.423000000000000043e+00 1.953938362478643831e-01
1.423999999999999932e+00 1.949470679302691412e-01
1.425000000000000044e+00 1.944612491247336983e-01
1.425999999999999934e+00 1.939419318366206735e-01
1.427000000000000046e+00 1.933961775371065561e-01
1.427999999999999936e+00 1.928320525952881281e-01
1.429000000000000048e+00 1.922580609026588172e-01
1.429999999999999938e+00 1.916825895281583092e-01
1.431000000000000050e+00 1.911133245856573293e-01
1.431999999999999940e+00 1.905567697110021608e-01
1.433000000000000052e+00 1.900178873586564898e-01
1.433999999999999941e+00 1.894999040737941620e-01
1.435000000000000053e+00 1.890042764874533820e-01
1.435999999999999943e+00 1.885308394151351541e-01
1.437000000000000055e+00 1.880780574913054892e-01
1.437999999999999945e+00 1.876434183280228929e-01
1.439000000000000057e+00 1.872238532992022420e-01
1.439999999999999947e+00 1.868161848352904442e-01
1.441000000000000059e+00 1.864175272260595873e-01
1.441999999999999948e+00 1.860256238135481466e-01
1.443000000000000060e+00 1.856391132323857718e-01
1.443999999999999950e+00 1.852576891616601329e-01
1.445000000000000062e+00 1.848821778817878181e-01
1.445999999999999952e+00 1.845145128077509133e-01
1.447000000000000064e+00 1.841576301838349916e-01
1.447999999999999954e+00 1.838152994149755970e-01
1.449000000000000066e+00 1.834919102570299887e-01
1.449999999999999956e+00 1.831922160910179898e-01
1.451000000000000068e+00 1.829210584751160273e-01
1.451999999999999957e+00 1.826830864477753391e-01
1.453000000000000069e+00 1.824824813377558530e-01
1.453999999999999959e+00 1.823227256439718391e-01
1.455000000000000071e+00 1.822063659610919928e-01
1.455999999999999961e+00 1.821348061726580647e-01
1.457000000000000073e+00 1.821081808681744296e-01
1.457999999999999963e+00 1.821252596152818093e-01
1.459000000000000075e+00 1.821834282292473239e-01
1.459999999999999964e+00 1.822787730191724742e-01
1.461000000000000076e+00 1.824062100860532054e-01
1.461999999999999966e+00 1.825597227372652842e-01
1.463000000000000078e+00 1.827326781001177847e-01
1.463999999999999968e+00 1.829181697207578616e-01
1.465000000000000080e+00 1.831093903619283036e-01
1.465999999999999970e+00 1.832999968062197227e-01
1.467000000000000082e+00 1.834844105457974495e-01
1.467999999999999972e+00 1.836580833646770661e-01
1.469000000000000083e+00 1.838176279309456373e-01
1.469999999999999973e+00 1.839608817528090579e-01
1.471000000000000085e+00 1.840868735363250519e-01
1.471999999999999975e+00 1.841956965368145571e-01
1.473000000000000087e+00 1.842882950386104945e-01
1.473999999999999977e+00 1.843662058264738390e-01
1.475000000000000089e+00 1.844312646085617957e-01
1.475999999999999979e+00 1.844852940346014547e-01
1.477000000000000091e+00 1.845297996764608262e-01
1.477999999999999980e+00 1.845657092787759967e-01
1.479000000000000092e+00 1.845931646475700849e-01
1.479999999999999982e+00 1.846113878419497478e-01
1.481000000000000094e+00 1.846186531302903000e-01
1.481999999999999984e+00 1.846123447401941675e-01
1.483000000000000096e+00 1.845891266929970131e-01
1.483999999999999986e+00 1.845451984444694271e-01
1.485000000000000098e+00 1.844765876236783841e-01
1.485999999999999988e+00 1.843794828611830527e-01
1.487000000000000099e+00 1.842505748077640781e-01
1.487999999999999989e+00 1.840873354314406241e-01
1.489000000000000101e+00 1.838882484400061190e-01
1.489999999999999991e+00 1.836529432849083321e-01
1.491000000000000103e+00 1.833822444671280860e-01
1.491999999999999993e+00 1.830781600724596669e-01
1.493000000000000105e+00 1.827437473638478527e-01
1.493999999999999995e+00 1.823829757043679556e-01
1.495000000000000107e+00 1.820005098809149846e-01
1.495999999999999996e+00 1.816014837767279677e-01
1.497000000000000108e+00 1.811912759403209727e-01
1.497999999999999998e+00 1.807753097244687579e-01
1.499000000000000110e+00 1.803588694445962815e-01
1.500000000000000000e+00 1.799469357320369334e-01
1.501000000000000112e+00 1.795440594329542061e-01
1.502000000000000002e+00 1.791542412580756916e-01
1.503000000000000114e+00 1.787808263447085988e-01
1.504000000000000004e+00 1.784264006448982864e-01
1.505000000000000115e+00 1.780927024607542319e-01
1.506000000000000005e+00 1.777805438775310887e-01
1.507000000000000117e+00 1.774897514235451168e-01
1.508000000000000007e+00 1.772191841995214567e-01
1.509000000000000119e+00 1.769668040365214856e-01
1.510000000000000009e+00 1.767298208694062789e-01
1.511000000000000121e+00 1.765049434717411991e-01
1.512000000000000011e+00 1.762886757234626012e-01
1.513000000000000123e+00 1.760776408728210729e-01
1.514000000000000012e+00 1.758689194647831411e-01
1.515000000000000124e+00 1.756603177861749132e-01
1.516000000000000014e+00 1.754505539506118206e-01
1.517000000000000126e+00 1.752393141934066867e-01
1.518000000000000016e+00 1.750271861906741999e-01
1.519000000000000128e+00 1.748154557997694813e-01
1.520000000000000018e+00 1.746058169106154412e-01
1.521000000000000130e+00 1.744000120145788035e-01
1.522000000000000020e+00 1.741994587532790517e-01
1.523000000000000131e+00 1.740049433035874837e-01
1.524000000000000021e+00 1.738164073859745362e-01
1.525000000000000133e+00 1.736328534931400047e-01
1.526000000000000023e+00 1.734524126029652336e-01
1.527000000000000135e+00 1.732725220417752898e-01
1.528000000000000025e+00 1.730902327587570955e-01
1.529000000000000137e+00 1.729025541229232688e-01
1.530000000000000027e+00 1.727068123520747456e-01
1.531000000000000139e+00 1.725009351929170653e-01
1.532000000000000028e+00 1.722836793796591048e-01
1.533000000000000140e+00 1.720547178194792859e-01
1.534000000000000030e+00 1.718146344172407358e-01
1.535000000000000142e+00 1.715648297817440882e-01
1.536000000000000032e+00 1.713073594477491635e-01
1.536999999999999922e+00 1.710447296740071899e-01
1.538000000000000034e+00 1.707796989542352817e-01
1.538999999999999924e+00 1.705150923050091916e-01
1.540000000000000036e+00 1.702536264566130719e-01
1.540999999999999925e+00 1.699977788526657319e-01
1.542000000000000037e+00 1.697496804104007551e-01
1.542999999999999927e+00 1.695110269214688270e-01
1.544000000000000039e+00 1.692830332774844515e-01
1.544999999999999929e+00 1.690664119202475724e-01
1.546000000000000041e+00 1.688613773642066163e-01
1.546999999999999931e+00 1.686677441727421900e-01
1.548000000000000043e+00 1.684850004500290099e-01
1.548999999999999932e+00 1.683124763411257552e-01
1.550000000000000044e+00 1.681494869090165711e-01
1.550999999999999934e+00 1.679954959022980365e-01
1.552000000000000046e+00 1.678502387162296994e-01
1.552999999999999936e+00 1.677138057497366552e-01
1.554000000000000048e+00 1.675866665834087610e-01
1.554999999999999938e+00 1.674696371242125337e-01
1.556000000000000050e+00 1.673637638053276644e-01
1.556999999999999940e+00 1.672702073694264380e-01
1.558000000000000052e+00 1.671900688352782327e-01
1.558999999999999941e+00 1.671242537243932680e-01
1.560000000000000053e+00 1.670733406890038686e-01
1.560999999999999943e+00 1.670374983895868137e-01
1.562000000000000055e+00 1.670164224872582592e-01
1.562999999999999945e+00 1.670093508351396527e-01
1.564000000000000057e+00 1.670150786715973168e-01
1.564999999999999947e+00 1.670320168174401765e-01
1.566000000000000059e+00 1.670582480762317634e-01
1.566999999999999948e+00 1.670915922571720169e-01
1.568000000000000060e+00 1.671296891326347900e-01
1.568999999999999950e+00 1.671700667479549263e-01
1.570000000000000062e+00 1.672102370199707588e-01
1.570999999999999952e+00 1.672477814044919520e-01
1.572000000000000064e+00 1.672804476002773821e-01
1.572999999999999954e+00 1.673062729202067500e-01
1.574000000000000066e+00 1.673236810466721680e-01
1.574999999999999956e+00 1.673315966345763905e-01
1.576000000000000068e+00 1.673295413460417214e-01
1.576999999999999957e+00 1.673177077268193647e-01
1.578000000000000069e+00 1.672970186509240287e-01
1.578999999999999959e+00 1.672691464650095938e-01
1.580000000000000071e+00 1.672364978643072209e-01
1.580999999999999961e+00 1.672021369065116170e-01
1.582000000000000073e+00 1.671696334913485293e-01
1.582999999999999963e+00 1.671428849521756632e-01
1.584000000000000075e+00 1.671258308245968938e-01
1.584999999999999964e+00 1.671221572769235053e-01
1.586000000000000076e+00 1.671349568886617010e-01
1.586999999999999966e+00 1.671664012051223003e-01
1.588000000000000078e+00 1.672174593476207782e-01
1.588999999999999968e+00 1.672876957039757251e-01
1.590000000000000080e+00 1.673751784294092437e-01
1.590999999999999970e+00 1.674765244431699329e-01
1.592000000000000082e+00 1.675870804322174001e-01
1.592999999999999972e+00 1.677012351357156372e-01
1.594000000000000083e+00 1.678128018954508083e-01
1.594999999999999973e+00 1.679154847949683727e-01
1.596000000000000085e+00 1.680033341898556076e-01
1.596999999999999975e+00 1.680711862245727883e-01
1.598000000000000087e+00 1.681150306467531774e-01
1.598999999999999977e+00 1.681322732095703876e-01
1.600000000000000089e+00 1.681218698024868063e-01
1.600999999999999979e+00 1.680843506708150081e-01
1.602000000000000091e+00 1.680217038250882700e-01
1.602999999999999980e+00 1.679371261550018646e-01
1.604000000000000092e+00 1.678347123154960152e-01
1.604999999999999982e+00 1.677190524182772813e-01
1.606000000000000094e+00 1.675948266559294242e-01
1.606999999999999984e+00 1.674664113621570083e-01
1.608000000000000096e+00 1.673375582889381208e-01
1.608999999999999986e+00 1.672111564380155957e-01
1.610000000000000098e+00 1.670891365519908134e-01
1.610999999999999988e+00 1.669724764652545379e-01
1.612000000000000099e+00 1.668613153224269285e-01
1.612999999999999989e+00 1.667551466071368060e-01
1.614000000000000101e+00 1.666530436853583264e-01
1.614999999999999991e+00 1.665538763646101372e-01
1.616000000000000103e+00 1.664564975188398688e-01
1.616999999999999993e+00 1.663598564806615943e-01
1.618000000000000105e+00 1.662630347039919521e-01
1.618999999999999995e+00 1.661652216350751332e-01
1.620000000000000107e+00 1.660656023632927913e-01
1.620999999999999996e+00 1.659632661738070225e-01
1.622000000000000108e+00 1.658570752902274736e-01
1.622999999999999998e+00 1.657455992699088665e-01
1.624000000000000110e+00 1.656270862525259790e-01
1.625000000000000000e+00 1.654995188147543872e-01
1.626000000000000112e+00 1.653607238414645242e-01
1.627000000000000002e+00 1.652085480668165629e-01
1.628000000000000114e+00 1.650410541683215160e-01
1.629000000000000004e+00 1.648567429341090962e-01
1.630000000000000115e+00 1.646547383935958175e-01
1.631000000000000005e+00 1.644349453354049806e-01
1.632000000000000117e+00 1.641981251098731942e-01
1.633000000000000007e+00 1.639458849708139709e-01
1.634000000000000119e+00 1.636805770870775334e-01
1.635000000000000009e+00 1.634051105237628865e-01
1.636000000000000121e+00 1.631226720428287369e-01
1.637000000000000011e+00 1.628364149573506836e-01
1.638000000000000123e+00 1.625491250153891509e-01
1.639000000000000012e+00 1.622629257120670743e-01
1.640000000000000124e+00 1.619790289902811320e-01
1.641000000000000014e+00 1.616976261617650845e-01
1.642000000000000126e+00 1.614178481980047264e-01
1.643000000000000016e+00 1.611378592355083850e-01
1.644000000000000128e+00 1.608550425963826691e-01
1.645000000000000018e+00 1.605662565254535878e-01
1.646000000000000130e+00 1.602681349675950939e-01
1.647000000000000020e+00 1.599573773715624869e-01
1.648000000000000131e+00 1.596310423039736803e-01
1.649000000000000021e+00 1.592867713163620691e-01
1.650000000000000133e+00 1.589229756248276837e-01
1.651000000000000023e+00 1.585389536687262513e-01
1.652000000000000135e+00 1.581349558707013103e-01
1.653000000000000025e+00 1.577122156893692728e-01
1.654000000000000137e+00 1.572728956323606875e-01
1.655000000000000027e+00 1.568199928908830254e-01
1.656000000000000139e+00 1.563572001478709672e-01
1.657000000000000028e+00 1.558886965723833284e-01
1.658000000000000140e+00 1.554188971813715292e-01
1.659000000000000030e+00 1.549521521108912503e-01
1.660000000000000142e+00 1.544924404869152945e-01
1.661000000000000032e+00 1.540430620649763660e-01
1.662000000000000144e+00 1.536063865519003424e-01
1.663000000000000034e+00 1.531836248133439382e-01
1.664000000000000146e+00 1.527747404483626448e-01
1.665000000000000036e+00 1.523784225935010395e-01
1.665999999999999925e+00 1.519921872828517428e-01
1.667000000000000037e+00 1.516125679132284687e-01
1.667999999999999927e+00 1.512353841513812136e-01
1.669000000000000039e+00 1.508560755420683130e-01
1.669999999999999929e+00 1.504700403806354669e-01
1.671000000000000041e+00 1.500730047857986860e-01
1.671999999999999931e+00 1.496613341776900918e-01
1.673000000000000043e+00 1.492322900581151690e-01
1.673999999999999932e+00 1.487842199481229088e-01
1.675000000000000044e+00 1.483166495645170113e-01
1.675999999999999934e+00 1.478302766350923503e-01
1.677000000000000046e+00 1.473268781309118314e-01
1.677999999999999936e+00 1.468091187815417364e-01
1.679000000000000048e+00 1.462803044583714518e-01
1.679999999999999938e+00 1.457440999254623060e-01
1.681000000000000050e+00 1.452042413262936704e-01
1.681999999999999940e+00 1.446642482574616584e-01
1.683000000000000052e+00 1.441272180749607057e-01
1.683999999999999941e+00 1.435956731915883355e-01
1.685000000000000053e+00 1.430715174710198156e-01
1.685999999999999943e+00 1.425560419119711875e-01
1.687000000000000055e+00 1.420500397479793064e-01
1.687999999999999945e+00 1.415539655884994752e-01
1.689000000000000057e+00 1.410681179994068557e-01
1.689999999999999947e+00 1.405928553438003936e-01
1.691000000000000059e+00 1.401288042081376695e-01
1.691999999999999948e+00 1.396770197246822998e-01
1.693000000000000060e+00 1.392390935700880683e-01
1.693999999999999950e+00 1.388172108722428022e-01
1.695000000000000062e+00 1.384140974380664857e-01
1.695999999999999952e+00 1.380329125878456131e-01
1.697000000000000064e+00 1.376770293696299996e-01
1.697999999999999954e+00 1.373497924146045990e-01
1.699000000000000066e+00 1.370542308135104803e-01
1.699999999999999956e+00 1.367928055934011511e-01
1.701000000000000068e+00 1.365671815394967625e-01
1.701999999999999957e+00 1.363781133690718794e-01
1.703000000000000069e+00 1.362254208499438790e-01
1.703999999999999959e+00 1.361080806046202352e-01
1.705000000000000071e+00 1.360244334815491063e-01
1.705999999999999961e+00 1.359724572147149591e-01
1.707000000000000073e+00 1.359500879202046320e-01
1.707999999999999963e+00 1.359555546957114947e-01
1.709000000000000075e+00 1.359876686432246740e-01
1.709999999999999964e+00 1.360460259678902828e-01
1.711000000000000076e+00 1.361311334269011963e-01
1.711999999999999966e+00 1.362444192907415752e-01
1.713000000000000078e+00 1.363881328591762532e-01
1.713999999999999968e+00 1.365651248392141248e-01
1.715000000000000080e+00 1.367785665029640496e-01
1.715999999999999970e+00 1.370316186045363038e-01
1.717000000000000082e+00 1.373270406947465494e-01
1.717999999999999972e+00 1.376668490105374398e-01
1.719000000000000083e+00 1.380519843589473050e-01
1.719999999999999973e+00 1.384820060399839237e-01
1.721000000000000085e+00 1.389549145709652878e-01
1.721999999999999975e+00 1.394670477079628934e-01
1.723000000000000087e+00 1.400130899985431443e-01
1.723999999999999977e+00 1.405861877983079489e-01
1.725000000000000089e+00 1.411781763427569780e-01
1.725999999999999979e+00 1.417799024126949747e-01
1.727000000000000091e+00 1.423816428930204658e-01
1.727999999999999980e+00 1.429735360016070322e-01
1.729000000000000092e+00 1.435460304944886356e-01
1.729999999999999982e+00 1.440903130626597362e-01
1.731000000000000094e+00 1.445986308455825819e-01
1.731999999999999984e+00 1.450645274453752909e-01
1.733000000000000096e+00 1.454829620730553885e-01
1.733999999999999986e+00 1.458503174367750954e-01
1.735000000000000098e+00 1.461643088509030075e-01
1.735999999999999988e+00 1.464238365416558607e-01
1.737000000000000099e+00 1.466287951408478119e-01
1.737999999999999989e+00 1.467798911424858521e-01
1.739000000000000101e+00 1.468784807512951152e-01
1.739999999999999991e+00 1.469264303765402402e-01
1.741000000000000103e+00 1.469260199350157503e-01
1.741999999999999993e+00 1.468798885529136455e-01
1.743000000000000105e+00 1.467910069119383876e-01
1.743999999999999995e+00 1.466626802635604965e-01
1.745000000000000107e+00 1.464985939980683050e-01
1.745999999999999996e+00 1.463028266587700632e-01
1.747000000000000108e+00 1.460799208103007729e-01
1.747999999999999998e+00 1.458349010208413454e-01
1.749000000000000110e+00 1.455733004451078560e-01
1.750000000000000000e+00 1.453011262547292404e-01
1.751000000000000112e+00 1.450247527489627875e-01
1.752000000000000002e+00 1.447507912184672341e-01
1.753000000000000114e+00 1.444858770582471974e-01
1.754000000000000004e+00 1.442364090691836132e-01
1.755000000000000115e+00 1.440082775606918442e-01
1.756000000000000005e+00 1.438065802135241045e-01
1.757000000000000117e+00 1.436353689206597006e-01
1.758000000000000007e+00 1.434974396824955922e-01
1.759000000000000119e+00 1.433941702358927650e-01
1.760000000000000009e+00 1.433254456643478503e-01
1.761000000000000121e+00 1.432896323169494668e-01
1.762000000000000011e+00 1.432836382475463632e-01
1.763000000000000123e+00 1.433030287690013060e-01
1.764000000000000012e+00 1.433422143793799397e-01
1.765000000000000124e+00 1.433946966301958281e-01
1.766000000000000014e+00 1.434533758346778765e-01
1.767000000000000126e+00 1.435108913789463203e-01
1.768000000000000016e+00 1.435600094910053914e-01
1.769000000000000128e+00 1.435939974688267839e-01
1.770000000000000018e+00 1.436069764932852433e-01
1.771000000000000130e+00 1.435942428127310877e-01
1.772000000000000020e+00 1.435524992285490964e-01
1.773000000000000131e+00 1.434799801136408814e-01
1.774000000000000021e+00 1.433764672704901100e-01
1.775000000000000133e+00 1.432431877948406596e-01
1.776000000000000023e+00 1.430826153365395148e-01
1.777000000000000135e+00 1.428981768007129283e-01
1.778000000000000025e+00 1.426939135738243269e-01
1.779000000000000137e+00 1.424741131116848691e-01
1.780000000000000027e+00 1.422429481682548347e-01
1.781000000000000139e+00 1.420041569810410187e-01
1.782000000000000028e+00 1.417607788140476666e-01
1.783000000000000140e+00 1.415149550894626018e-01
1.784000000000000030e+00 1.412678219469689356e-01
1.785000000000000142e+00 1.410194910320879402e-01
1.786000000000000032e+00 1.407690854062244590e-01
1.787000000000000144e+00 1.405148692145440636e-01
1.788000000000000034e+00 1.402544537210736741e-01
1.789000000000000146e+00 1.399850436268794129e-01
1.790000000000000036e+00 1.397036973768872037e-01
1.791000000000000147e+00 1.394076175220602953e-01
1.792000000000000037e+00 1.390944069411229611e-01
1.792999999999999927e+00 1.387622843921991478e-01
1.794000000000000039e+00 1.384102441634123548e-01
1.794999999999999929e+00 1.380381191102768301e-01
1.796000000000000041e+00 1.376465695045241966e-01
1.796999999999999931e+00 1.372370018783238277e-01
1.798000000000000043e+00 1.368114383391996758e-01
1.798999999999999932e+00 1.363723520163802605e-01
1.800000000000000044e+00 1.359224837682291853e-01
1.800999999999999934e+00 1.354646771379149073e-01
1.802000000000000046e+00 1.350017383295335771e-01
1.802999999999999936e+00 1.345363127411041138e-01
1.804000000000000048e+00 1.340707902963735043e-01
1.804999999999999938e+00 1.336072347557032969e-01
1.806000000000000050e+00 1.331473114444094996e-01
1.806999999999999940e+00 1.326922259006393379e-01
1.808000000000000052e+00 1.322426799624284444e-01
1.808999999999999941e+00 1.317988242710021463e-01
1.810000000000000053e+00 1.313602590621207045e-01
1.810999999999999943e+00 1.309260430536520470e-01
1.812000000000000055e+00 1.304947491047342145e-01
1.812999999999999945e+00 1.300645602106441368e-01
1.814000000000000057e+00 1.296333760395615431e-01
1.814999999999999947e+00 1.291989626097378996e-01
1.816000000000000059e+00 1.287590947633630856e-01
1.816999999999999948e+00 1.283117198275384729e-01
1.818000000000000060e+00 1.278551351915817313e-01
1.818999999999999950e+00 1.273881574212781254e-01
1.820000000000000062e+00 1.269102715428093164e-01
1.820999999999999952e+00 1.264217925238567408e-01
1.822000000000000064e+00 1.259240055966105720e-01
1.822999999999999954e+00 1.254192504259616370e-01
1.824000000000000066e+00 1.249109823889270193e-01
1.824999999999999956e+00 1.244037581350676547e-01
1.826000000000000068e+00 1.239031585199121821e-01
1.826999999999999957e+00 1.234156300532978090e-01
1.828000000000000069e+00 1.229482391290364490e-01
1.828999999999999959e+00 1.225083987471804192e-01
1.830000000000000071e+00 1.221034961521207107e-01
1.830999999999999961e+00 1.217405181975540485e-01
1.832000000000000073e+00 1.214256359481587638e-01
1.832999999999999963e+00 1.211638199342246480e-01
1.834000000000000075e+00 1.209584707670238179e-01
1.834999999999999964e+00 1.208111489047253989e-01
1.836000000000000076e+00 1.207213804254776146e-01
1.836999999999999966e+00 1.206866242250527604e-01
1.838000000000000078e+00 1.207023655408578228e-01
1.838999999999999968e+00 1.207623649651196757e-01
1.840000000000000080e+00 1.208590469349601210e-01
1.840999999999999970e+00 1.209839704042334346e-01
1.842000000000000082e+00 1.211283745930777506e-01
1.842999999999999972e+00 1.212836821809660098e-01
1.844000000000000083e+00 1.214420048818472680e-01
1.844999999999999973e+00 1.215965434423163238e-01
1.846000000000000085e+00 1.217418824265425609e-01
1.846999999999999975e+00 1.218741758454480878e-01
1.848000000000000087e+00 1.219912123768259471e-01
1.848999999999999977e+00 1.220923859151300528e-01
1.850000000000000089e+00 1.221785663592049181e-01
1.850999999999999979e+00 1.222518587685099273e-01
1.852000000000000091e+00 1.223153397102961504e-01
1.852999999999999980e+00 1.223726487464443374e-01
1.854000000000000092e+00 1.224275889925347388e-01
1.854999999999999982e+00 1.224836759840627343e-01
1.856000000000000094e+00 1.225437122045389682e-01
1.856999999999999984e+00 1.226094184879152060e-01
1.858000000000000096e+00 1.226811448862123316e-01
1.858999999999999986e+00 1.227577329345551221e-01
1.860000000000000098e+00 1.228365420212050030e-01
1.860999999999999988e+00 1.229135950616969952e-01
1.862000000000000099e+00 1.229838890564685927e-01
1.862999999999999989e+00 1.230417684073037421e-01
1.864000000000000101e+00 1.230813805766934471e-01
1.864999999999999991e+00 1.230971209404279482e-01
1.866000000000000103e+00 1.230840433460947264e-01
1.866999999999999993e+00 1.230382141247581967e-01
1.868000000000000105e+00 1.229569657229748064e-01
1.868999999999999995e+00 1.228390710335541119e-01
1.870000000000000107e+00 1.226848164176555372e-01
1.870999999999999996e+00 1.224959802515544344e-01
1.872000000000000108e+00 1.222757283736156386e-01
1.872999999999999998e+00 1.220284129565537973e-01
1.874000000000000110e+00 1.217592858120965377e-01
1.875000000000000000e+00 1.214741585026527793e-01
1.876000000000000112e+00 1.211790207549754694e-01
1.877000000000000002e+00 1.208796380762150180e-01
1.878000000000000114e+00 1.205811682838094229e-01
1.879000000000000004e+00 1.202878534675294875e-01
1.880000000000000115e+00 1.200027829624402964e-01
1.881000000000000005e+00 1.197277854884548631e-01
1.882000000000000117e+00 1.194634311444159047e-01
1.883000000000000007e+00 1.192091579518542721e-01
1.884000000000000119e+00 1.189634844486669313e-01
1.885000000000000009e+00 1.187243165670934797e-01
1.886000000000000121e+00 1.184892746238521283e-01
1.887000000000000011e+00 1.182560637304157503e-01
1.888000000000000123e+00 1.180227989638723274e-01
1.889000000000000012e+00 1.177883166822918659e-01
1.890000000000000124e+00 1.175524025475556122e-01
1.891000000000000014e+00 1.173159181553772995e-01
1.892000000000000126e+00 1.170808354696224879e-01
1.893000000000000016e+00 1.168501406275847254e-01
1.894000000000000128e+00 1.166276162139503053e-01
1.895000000000000018e+00 1.164174936323580656e-01
1.896000000000000130e+00 1.162240449661058050e-01
1.897000000000000020e+00 1.160511036070502461e-01
1.898000000000000131e+00 1.159015730949916750e-01
1.899000000000000021e+00 1.157770006533072465e-01
1.900000000000000133e+00 1.156772423682950607e-01
1.901000000000000023e+00 1.156002834350335490e-01
1.902000000000000135e+00 1.155422075765236006e-01
1.903000000000000025e+00 1.154973693653576772e-01
1.904000000000000137e+00 1.154587401042196648e-01
1.905000000000000027e+00 1.154183813538038200e-01
1.906000000000000139e+00 1.153680225590933139e-01
1.907000000000000028e+00 1.152996789293232044e-01
1.908000000000000140e+00 1.152062943229728437e-01
1.909000000000000030e+00 1.150822745268002267e-01
1.910000000000000142e+00 1.149239703933802870e-01
1.911000000000000032e+00 1.147300013786074213e-01
1.912000000000000144e+00 1.145014354045184451e-01
1.913000000000000034e+00 1.142417846588168889e-01
1.914000000000000146e+00 1.139568659516705107e-01
1.915000000000000036e+00 1.136544906093717999e-01
1.916000000000000147e+00 1.133440283985771846e-01
1.917000000000000037e+00 1.130358826684854934e-01
1.918000000000000149e+00 1.127408914266601891e-01
1.919000000000000039e+00 1.124697110477493600e-01
1.919999999999999929e+00 1.122321894829641370e-01
1.921000000000000041e+00 1.120367774424759766e-01
1.921999999999999931e+00 1.118900077113350322e-01
1.923000000000000043e+00 1.117960482039474374e-01
1.923999999999999932e+00 1.117564069973834978e-01
1.925000000000000044e+00 1.117697457833063124e-01
1.925999999999999934e+00 1.118318557567139077e-01
1.927000000000000046e+00 1.119358399458853653e-01
1.927999999999999936e+00 1.120724491638340342e-01
1.929000000000000048e+00 1.122306096185038127e-01
1.929999999999999938e+00 1.123981048756595297e-01
1.931000000000000050e+00 1.125623379397718421e-01
1.931999999999999940e+00 1.127111777227922940e-01
1.933000000000000052e+00 1.128337525264362651e-01
1.933999999999999941e+00 1.129211802612099663e-01
1.935000000000000053e+00 1.129671328774124739e-01
1.935999999999999943e+00 1.129682099579726595e-01
1.937000000000000055e+00 1.129240778012946950e-01
1.937999999999999945e+00 1.128373919558031402e-01
1.939000000000000057e+00 1.127134784676566970e-01
1.939999999999999947e+00 1.125598454829232209e-01
1.941000000000000059e+00 1.123855509144922049e-01
1.941999999999999948e+00 1.122004512515213381e-01
1.943000000000000060e+00 1.120144383455814463e-01
1.943999999999999950e+00 1.118367014272265703e-01
1.945000000000000062e+00 1.116750532581724797e-01
1.945999999999999952e+00 1.115354018376466805e-01
1.947000000000000064e+00 1.114213907876731857e-01
1.947999999999999954e+00 1.113342387152085611e-01
1.949000000000000066e+00 1.112727857402430187e-01
1.949999999999999956e+00 1.112337206536145179e-01
1.951000000000000068e+00 1.112119937312060075e-01
1.951999999999999957e+00 1.112013305067815205e-01
1.953000000000000069e+00 1.111948087759714043e-01
1.953999999999999959e+00 1.111854544497074826e-01
1.955000000000000071e+00 1.111667704542541879e-01
1.955999999999999961e+00 1.111331495762418464e-01
1.957000000000000073e+00 1.110801789322880262e-01
1.957999999999999963e+00 1.110047737043590166e-01
1.959000000000000075e+00 1.109051643404277004e-01
1.959999999999999964e+00 1.107807757725533665e-01
1.961000000000000076e+00 1.106320234810067998e-01
1.961999999999999966e+00 1.104600634778216961e-01
1.963000000000000078e+00 1.102665510970595869e-01
1.963999999999999968e+00 1.100534064930198674e-01
1.965000000000000080e+00 1.098226515411951515e-01
1.965999999999999970e+00 1.095762741640735616e-01
1.967000000000000082e+00 1.093161334480484276e-01
1.967999999999999972e+00 1.090439236250343863e-01
1.969000000000000083e+00 1.087611391925073223e-01
1.969999999999999973e+00 1.084690672687641105e-01
1.971000000000000085e+00 1.081688127848903225e-01
1.971999999999999975e+00 1.078613124028315606e-01
1.973000000000000087e+00 1.075473893209959869e-01
1.973999999999999977e+00 1.072277859489556145e-01
1.975000000000000089e+00 1.069032074773570151e-01
1.975999999999999979e+00 1.065743406925479808e-01
1.977000000000000091e+00 1.062418605016347273e-01
1.977999999999999980e+00 1.059063976104742955e-01
1.979000000000000092e+00 1.055684488915257652e-01
1.979999999999999982e+00 1.052282958955566422e-01
1.981000000000000094e+00 1.048858701209067767e-01
1.981999999999999984e+00 1.045406601010735737e-01
1.983000000000000096e+00 1.041916623098037287e-01
1.983999999999999986e+00 1.038373873362375271e-01
1.985000000000000098e+00 1.034759465180401100e-01
1.985999999999999988e+00 1.031052283445865331e-01
1.987000000000000099e+00 1.027231508436873691e-01
1.987999999999999989e+00 1.023279273774441167e-01
1.989000000000000101e+00 1.019183586317779777e-01
1.989999999999999991e+00 1.014940662672069865e-01
1.991000000000000103e+00 1.010556457217670345e-01
1.991999999999999993e+00 1.006047415653836125e-01
1.993000000000000105e+00 1.001440036075414569e-01
1.993999999999999995e+00 9.967692390956731097e-02
1.995000000000000107e+00 9.920760629594740920e-02
1.995999999999999996e+00 9.874044388975362907e-02
1.997000000000000108e+00 9.827977627526697513e-02
1.997999999999999998e+00 9.782953622781788428e-02
1.999000000000000110e+00 9.739292640144529833e-02
2.000000000000000000e+00 9.697217528251558805e-02
2.000999999999999890e+00 9.656836867396981217e-02
2.002000000000000224e+00 9.618139135207615098e-02
2.003000000000000114e+00 9.581001022106651333e-02
2.004000000000000004e+00 9.545203649299376092e-02
2.004999999999999893e+00 9.510464488770117852e-02
2.006000000000000227e+00 9.476473846636547516e-02
2.007000000000000117e+00 9.442937511450980037e-02
2.008000000000000007e+00 9.409619408462942258e-02
2.008999999999999897e+00 9.376379868749591673e-02
2.010000000000000231e+00 9.343204267167813659e-02
2.011000000000000121e+00 9.310220972022181796e-02
2.012000000000000011e+00 9.277705114895665184e-02
2.012999999999999901e+00 9.246066821690740456e-02
2.014000000000000234e+00 9.215828321195020101e-02
2.015000000000000124e+00 9.187586031443234491e-02
2.016000000000000014e+00 9.161967040629621917e-02
2.016999999999999904e+00 9.139582020384809380e-02
2.018000000000000238e+00 9.120975705635409048e-02
2.019000000000000128e+00 9.106583759374753395e-02
2.020000000000000018e+00 9.096696709444285212e-02
2.020999999999999908e+00 9.091432250636549695e-02
2.022000000000000242e+00 9.090723116732016273e-02
2.023000000000000131e+00 9.094314066924644169e-02
2.024000000000000021e+00 9.101773178558314470e-02
2.024999999999999911e+00 9.112514859039119730e-02
2.026000000000000245e+00 9.125833369017516405e-02
2.027000000000000135e+00 9.140944388399496745e-02
2.028000000000000025e+00 9.157032367849400611e-02
2.028999999999999915e+00 9.173301600978286952e-02
2.030000000000000249e+00 9.189027483713806121e-02
2.031000000000000139e+00 9.203601135418418289e-02
2.032000000000000028e+00 9.216567279043283434e-02
2.032999999999999918e+00 9.227651464127070713e-02
2.034000000000000252e+00 9.236771908054194902e-02
2.035000000000000142e+00 9.244038097127524334e-02
2.036000000000000032e+00 9.249734002324783155e-02
2.036999999999999922e+00 9.254288348317414592e-02
2.038000000000000256e+00 9.258237383009057520e-02
2.039000000000000146e+00 9.262179001040581061e-02
2.040000000000000036e+00 9.266729056950241683e-02
2.040999999999999925e+00 9.272479219600912592e-02
2.042000000000000259e+00 9.279960097706159428e-02
2.043000000000000149e+00 9.289615393878257465e-02
2.044000000000000039e+00 9.301786078395668511e-02
2.044999999999999929e+00 9.316704888659696482e-02
2.046000000000000263e+00 9.334497659834603556e-02
2.047000000000000153e+00 9.355192871018577772e-02
2.048000000000000043e+00 9.378736450322368301e-02
2.048999999999999932e+00 9.405006459515533046e-02
2.049999999999999822e+00 9.433830860671732488e-02
2.051000000000000156e+00 9.464999124352971305e-02
2.052000000000000046e+00 9.498276648634915165e-02
2.052999999999999936e+00 9.533413651606129080e-02
2.053999999999999826e+00 9.570152501306736226e-02
2.055000000000000160e+00 9.608232077221465217e-02
2.056000000000000050e+00 9.647390791606304250e-02
2.056999999999999940e+00 9.687367800886589886e-02
2.057999999999999829e+00 9.727901948818000466e-02
2.059000000000000163e+00 9.768730815362772213e-02
2.060000000000000053e+00 9.809586860081895288e-02
2.060999999999999943e+00 9.850194571005968514e-02
2.061999999999999833e+00 9.890267456836163151e-02
2.063000000000000167e+00 9.929508009744969499e-02
2.064000000000000057e+00 9.967606595379578660e-02
2.064999999999999947e+00 1.000424672330733900e-01
2.065999999999999837e+00 1.003911264324955505e-01
2.067000000000000171e+00 1.007189874133018748e-01
2.068000000000000060e+00 1.010231998577026530e-01
2.068999999999999950e+00 1.013012133178308183e-01
2.069999999999999840e+00 1.015508627802089725e-01
2.071000000000000174e+00 1.017704081334858818e-01
2.072000000000000064e+00 1.019585334439825353e-01
2.072999999999999954e+00 1.021143049057380014e-01
2.073999999999999844e+00 1.022370801880244373e-01
2.075000000000000178e+00 1.023263984623512118e-01
2.076000000000000068e+00 1.023818819686295178e-01
2.076999999999999957e+00 1.024031136903040540e-01
2.077999999999999847e+00 1.023895734457911100e-01
2.079000000000000181e+00 1.023405998593787392e-01
2.080000000000000071e+00 1.022553968756073905e-01
2.080999999999999961e+00 1.021330981410747824e-01
2.081999999999999851e+00 1.019728872209307163e-01
2.083000000000000185e+00 1.017741286468715201e-01
2.084000000000000075e+00 1.015365421194440732e-01
2.084999999999999964e+00 1.012603811183748481e-01
2.085999999999999854e+00 1.009465957592455831e-01
2.087000000000000188e+00 1.005969691064686755e-01
2.088000000000000078e+00 1.002141845036498280e-01
2.088999999999999968e+00 9.980182812796414837e-02
2.089999999999999858e+00 9.936429435196400539e-02
2.091000000000000192e+00 9.890663292538193208e-02
2.092000000000000082e+00 9.843430074614163694e-02
2.092999999999999972e+00 9.795286220767754348e-02
2.093999999999999861e+00 9.746767530075305108e-02
2.095000000000000195e+00 9.698358886025375269e-02
2.096000000000000085e+00 9.650464747748324634e-02
2.096999999999999975e+00 9.603388500297954655e-02
2.097999999999999865e+00 9.557319653537191262e-02
2.099000000000000199e+00 9.512329789041409911e-02
2.100000000000000089e+00 9.468376615050166922e-02
2.100999999999999979e+00 9.425317988986643691e-02
2.101999999999999869e+00 9.382932180187271431e-02
2.103000000000000203e+00 9.340942290847140117e-02
2.104000000000000092e+00 9.299045140910837393e-02
2.104999999999999982e+00 9.256937058078769376e-02
2.105999999999999872e+00 9.214338315029843574e-02
2.107000000000000206e+00 9.171011887310555333e-02
2.108000000000000096e+00 9.126776439354429560e-02
2.108999999999999986e+00 9.081512051658775786e-02
2.109999999999999876e+00 9.035157377262252598e-02
2.111000000000000210e+00 8.987706128511846471e-02
2.112000000000000099e+00 8.939197806113077793e-02
2.112999999999999989e+00 8.889709879935321635e-02
2.113999999999999879e+00 8.839352762171354128e-02
2.115000000000000213e+00 8.788265683193959010e-02
2.116000000000000103e+00 8.736616698568529238e-02
2.116999999999999993e+00 8.684602799821140862e-02
2.117999999999999883e+00 8.632452542103810633e-02
2.119000000000000217e+00 8.580424431468910984e-02
2.120000000000000107e+00 8.528802992032299968e-02
2.120999999999999996e+00 8.477890901455388539e-02
2.121999999999999886e+00 8.427995158024884081e-02
2.123000000000000220e+00 8.379412591266340027e-02
2.124000000000000110e+00 8.332413565930849031e-02
2.125000000000000000e+00 8.287227327737964333e-02
2.125999999999999890e+00 8.244029335297131666e-02
2.127000000000000224e+00 8.202934234098638311e-02
2.128000000000000114e+00 8.163992500540188935e-02
2.129000000000000004e+00 8.127190457420735425e-02
2.129999999999999893e+00 8.092454095810105996e-02
2.131000000000000227e+00 8.059656060910641573e-02
2.132000000000000117e+00 8.028620526556827508e-02
2.133000000000000007e+00 7.999131664787262341e-02
2.133999999999999897e+00 7.970944717328773410e-02
2.135000000000000231e+00 7.943795665676230133e-02
2.136000000000000121e+00 7.917414026183042242e-02
2.137000000000000011e+00 7.891537586944044613e-02
2.137999999999999901e+00 7.865926496451698668e-02
2.139000000000000234e+00 7.840378617625462510e-02
2.140000000000000124e+00 7.814743194424175754e-02
2.141000000000000014e+00 7.788932720083038830e-02
2.141999999999999904e+00 7.762931049769172809e-02
2.143000000000000238e+00 7.736798436886146990e-02
2.144000000000000128e+00 7.710669895497877790e-02
2.145000000000000018e+00 7.684751657930637136e-02
2.145999999999999908e+00 7.659313331696065985e-02
2.147000000000000242e+00 7.634675492980101674e-02
2.148000000000000131e+00 7.611195851555190017e-02
2.149000000000000021e+00 7.589252143537461581e-02
2.149999999999999911e+00 7.569223422873005980e-02
2.151000000000000245e+00 7.551468892635401775e-02
2.152000000000000135e+00 7.536306503527773204e-02
2.153000000000000025e+00 7.523993504178710934e-02
2.153999999999999915e+00 7.514708690229757182e-02
2.155000000000000249e+00 7.508539115402931841e-02
2.156000000000000139e+00 7.505474666583249188e-02
2.157000000000000028e+00 7.505413208596571628e-02
2.157999999999999918e+00 7.508172900393375593e-02
2.159000000000000252e+00 7.513513150050236955e-02
2.160000000000000142e+00 7.521162712048319599e-02
2.161000000000000032e+00 7.530849877911813262e-02
2.161999999999999922e+00 7.542331454743972374e-02
2.163000000000000256e+00 7.555414544268654331e-02
2.164000000000000146e+00 7.569972518673240280e-02
2.165000000000000036e+00 7.585948972272685276e-02
2.165999999999999925e+00 7.603349083055904734e-02
2.167000000000000259e+00 7.622225600753304575e-02
2.168000000000000149e+00 7.642656237462461255e-02
2.169000000000000039e+00 7.664717597165111862e-02
2.169999999999999929e+00 7.688461571097493508e-02
2.171000000000000263e+00 7.713896284983409735e-02
2.172000000000000153e+00 7.740972747601734816e-02
2.173000000000000043e+00 7.769579200018275622e-02
2.173999999999999932e+00 7.799542982425819448e-02
2.175000000000000266e+00 7.830639842032385833e-02
2.176000000000000156e+00 7.862605850622286785e-02
2.177000000000000046e+00 7.895154493606260093e-02
2.177999999999999936e+00 7.927993447550271688e-02
2.178999999999999826e+00 7.960841280489867888e-02
2.180000000000000160e+00 7.993442662760277817e-02
2.181000000000000050e+00 8.025580106755721144e-02
2.181999999999999940e+00 8.057084829671926074e-02
2.182999999999999829e+00 8.087842227451469412e-02
2.184000000000000163e+00 8.117791760645431953e-02
2.185000000000000053e+00 8.146924813744335636e-02
2.185999999999999943e+00 8.175278013130558852e-02
2.186999999999999833e+00 8.202923702538369999e-02
2.188000000000000167e+00 8.229958702991688191e-02
2.189000000000000057e+00 8.256491285983488804e-02
2.189999999999999947e+00 8.282629687849983602e-02
2.190999999999999837e+00 8.308473583098394122e-02
2.192000000000000171e+00 8.334105835194245693e-02
2.193000000000000060e+00 8.359584503100493669e-02
2.193999999999999950e+00 8.384938551157511410e-02
2.194999999999999840e+00 8.410158988154906035e-02
2.196000000000000174e+00 8.435194063874686121e-02
2.197000000000000064e+00 8.459938317421918097e-02
2.197999999999999954e+00 8.484225618276150516e-02
2.198999999999999844e+00 8.507820234999191600e-02
2.200000000000000178e+00 8.530413009627015042e-02
2.201000000000000068e+00 8.551621760515785986e-02
2.201999999999999957e+00 8.570999676994890681e-02
2.202999999999999847e+00 8.588048564835812360e-02
2.204000000000000181e+00 8.602243319018051948e-02
2.205000000000000071e+00 8.613059602463565834e-02
2.205999999999999961e+00 8.620005171061857763e-02
2.206999999999999851e+00 8.622651687590890401e-02
2.208000000000000185e+00 8.620663721554475134e-02
2.209000000000000075e+00 8.613819673184694437e-02
2.209999999999999964e+00 8.602027887405742923e-02
2.210999999999999854e+00 8.585329668521998747e-02
2.212000000000000188e+00 8.563894968134952435e-02
2.213000000000000078e+00 8.538009029683549245e-02
2.213999999999999968e+00 8.508057287188446061e-02
2.214999999999999858e+00 8.474505987718841671e-02
2.216000000000000192e+00 8.437882544330359280e-02
2.217000000000000082e+00 8.398758608718123742e-02
2.217999999999999972e+00 8.357734743865194438e-02
2.218999999999999861e+00 8.315427926286104998e-02
2.220000000000000195e+00 8.272455775827779190e-02
2.221000000000000085e+00 8.229424522619507854e-02
2.221999999999999975e+00 8.186911273212944817e-02
2.222999999999999865e+00 8.145446149353703647e-02
2.224000000000000199e+00 8.105491306358185433e-02
2.225000000000000089e+00 8.067418696726938454e-02
2.225999999999999979e+00 8.031490621237061256e-02
2.226999999999999869e+00 7.997840288384452934e-02
2.228000000000000203e+00 7.966459991665453266e-02
2.229000000000000092e+00 7.937195913705727413e-02
2.229999999999999982e+00 7.909751297085060306e-02
2.230999999999999872e+00 7.883697227388516970e-02
2.232000000000000206e+00 7.858493475284640539e-02
2.233000000000000096e+00 7.833514431707244707e-02
2.233999999999999986e+00 7.808080433932626518e-02
2.234999999999999876e+00 7.781493374973671995e-02
2.236000000000000210e+00 7.753072068464353372e-02
2.237000000000000099e+00 7.722186290659920072e-02
2.237999999999999989e+00 7.688289851980562029e-02
2.238999999999999879e+00 7.650948076637865969e-02
2.240000000000000213e+00 7.609863167141173168e-02
2.241000000000000103e+00 7.564892934347258735e-02
2.241999999999999993e+00 7.516059275050974986e-02
2.242999999999999883e+00 7.463551974126381161e-02
2.244000000000000217e+00 7.407720932718238338e-02
2.245000000000000107e+00 7.349058572948684309e-02
2.245999999999999996e+00 7.288172739341380879e-02
2.246999999999999886e+00 7.225751647062825245e-02
2.248000000000000220e+00 7.162522381286180739e-02
2.249000000000000110e+00 7.099208216992083931e-02
2.250000000000000000e+00 7.036487289524422095e-02
2.250999999999999890e+00 6.974958470131649435e-02
2.252000000000000224e+00 6.915115996813128718e-02
2.253000000000000114e+00 6.857337785151809695e-02
2.254000000000000004e+00 6.801886555938960188e-02
2.254999999999999893e+00 6.748923730517904229e-02
2.256000000000000227e+00 6.698532243391294716e-02
2.257000000000000117e+00 6.650745234982884113e-02
2.258000000000000007e+00 6.605575987510481362e-02
2.258999999999999897e+00 6.563043897585278674e-02
2.260000000000000231e+00 6.523194454531748565e-02
2.261000000000000121e+00 6.486111453725929010e-02
2.262000000000000011e+00 6.451919382677362425e-02
2.262999999999999901e+00 6.420779722379266197e-02
2.264000000000000234e+00 6.392880741473477846e-02
2.265000000000000124e+00 6.368425449698592034e-02
2.266000000000000014e+00 6.347616756222887457e-02
2.266999999999999904e+00 6.330643842936137244e-02
2.268000000000000238e+00 6.317670517763357418e-02
2.269000000000000128e+00 6.308824252895103846e-02
2.270000000000000018e+00 6.304188168572101569e-02
2.270999999999999908e+00 6.303790789717444998e-02
2.272000000000000242e+00 6.307599249208795111e-02
2.273000000000000131e+00 6.315510121922707221e-02
2.274000000000000021e+00 6.327344527336449531e-02
2.274999999999999911e+00 6.342844379972364943e-02
2.276000000000000245e+00 6.361674585261778425e-02
2.277000000000000135e+00 6.383431610357075126e-02
2.278000000000000025e+00 6.407658130081191061e-02
2.278999999999999915e+00 6.433863899894230742e-02
2.280000000000000249e+00 6.461551301714778262e-02
2.281000000000000139e+00 6.490242372946668226e-02
2.282000000000000028e+00 6.519504839500438187e-02
2.282999999999999918e+00 6.548974788665173907e-02
2.284000000000000252e+00 6.578372275768976096e-02
2.285000000000000142e+00 6.607509079001988583e-02
2.286000000000000032e+00 6.636289536107412013e-02
2.286999999999999922e+00 6.664702075909603729e-02
2.288000000000000256e+00 6.692804271321413367e-02
2.289000000000000146e+00 6.720705976462855447e-02
2.290000000000000036e+00 6.748546944089980903e-02
2.290999999999999925e+00 6.776476532873669523e-02
2.292000000000000259e+00 6.804632380898611999e-02
2.293000000000000149e+00 6.833124343475754925e-02
2.294000000000000039e+00 6.862023527245476873e-02
2.294999999999999929e+00 6.891355446571655052e-02
2.296000000000000263e+00 6.921099919266988920e-02
2.297000000000000153e+00 6.951196013772051319e-02
2.298000000000000043e+00 6.981553404209252245e-02
2.298999999999999932e+00 7.012065975085199354e-02
2.300000000000000266e+00 7.042628717751042711e-02
2.301000000000000156e+00 7.073153853936772761e-02
2.302000000000000046e+00 7.103586453598589867e-02
2.302999999999999936e+00 7.133918264758698502e-02
2.304000000000000270e+00 7.164195044049478933e-02
2.305000000000000160e+00 7.194518699498506087e-02
2.306000000000000050e+00 7.225040852107703082e-02
2.306999999999999940e+00 7.255952499032983227e-02
2.307999999999999829e+00 7.287464721412191537e-02
2.309000000000000163e+00 7.319784771504674048e-02
2.310000000000000053e+00 7.353088901969680180e-02
2.310999999999999943e+00 7.387498395505678883e-02
2.311999999999999833e+00 7.423056859667068186e-02
2.313000000000000167e+00 7.459714780440621085e-02
2.314000000000000057e+00 7.497323204130952601e-02
2.314999999999999947e+00 7.535635284569459913e-02
2.315999999999999837e+00 7.574318047841981094e-02
2.317000000000000171e+00 7.612971851762517783e-02
2.318000000000000060e+00 7.651154929462974930e-02
2.318999999999999950e+00 7.688411302868472519e-02
2.319999999999999840e+00 7.724298994289188758e-02
2.321000000000000174e+00 7.758416362613948514e-02
2.322000000000000064e+00 7.790423324329937005e-02
2.322999999999999954e+00 7.820058114369939084e-02
2.323999999999999844e+00 7.847145979415587336e-02
2.325000000000000178e+00 7.871599049498095857e-02
2.326000000000000068e+00 7.893409803673170910e-02
2.326999999999999957e+00 7.912636754494192792e-02
2.327999999999999847e+00 7.929382810462762277e-02
2.329000000000000181e+00 7.943772352454407659e-02
2.330000000000000071e+00 7.955928679065930875e-02
2.330999999999999961e+00 7.965954788477984383e-02
2.331999999999999851e+00 7.973921404601561069e-02
2.333000000000000185e+00 7.979863840113181339e-02
2.334000000000000075e+00 7.983785894051184662e-02
2.334999999999999964e+00 7.985672756967665542e-02
2.335999999999999854e+00 7.985505944303901427e-02
2.337000000000000188e+00 7.983278707836742594e-02
2.338000000000000078e+00 7.979006970421878564e-02
2.338999999999999968e+00 7.972732045071959095e-02
2.339999999999999858e+00 7.964513809197039385e-02
2.341000000000000192e+00 7.954415951970109089e-02
2.342000000000000082e+00 7.942486157103197109e-02
2.342999999999999972e+00 7.928734537908832536e-02
2.343999999999999861e+00 7.913117934989849500e-02
2.345000000000000195e+00 7.895530864032121454e-02
2.346000000000000085e+00 7.875810461048052269e-02
2.346999999999999975e+00 7.853753357928200396e-02
2.347999999999999865e+00 7.829141542472166371e-02
2.349000000000000199e+00 7.801776498329278386e-02
2.350000000000000089e+00 7.771516546169161821e-02
2.350999999999999979e+00 7.738308811126839992e-02
2.351999999999999869e+00 7.702218000261032427e-02
2.353000000000000203e+00 7.663441976040566428e-02
2.354000000000000092e+00 7.622319088922815955e-02
2.354999999999999982e+00 7.579323002791454877e-02
2.355999999999999872e+00 7.535044118442414673e-02
2.357000000000000206e+00 7.490162641456003800e-02
2.358000000000000096e+00 7.445410746898159515e-02
2.358999999999999986e+00 7.401529830818510958e-02
2.359999999999999876e+00 7.359222469118091581e-02
2.361000000000000210e+00 7.319104411727918313e-02
2.362000000000000099e+00 7.281659161663807389e-02
2.362999999999999989e+00 7.247196834694920320e-02
2.363999999999999879e+00 7.215824183050308094e-02
2.365000000000000213e+00 7.187426123572701608e-02
2.366000000000000103e+00 7.161660660778060294e-02
2.366999999999999993e+00 7.137970912631458331e-02
2.367999999999999883e+00 7.115610241218667253e-02
2.369000000000000217e+00 7.093684578863269918e-02
2.370000000000000107e+00 7.071204922241708379e-02
2.370999999999999996e+00 7.047152972974002338e-02
2.371999999999999886e+00 7.020549468469235166e-02
2.373000000000000220e+00 6.990529736718675835e-02
2.374000000000000110e+00 6.956412488974743347e-02
2.375000000000000000e+00 6.917762903434979127e-02
2.375999999999999890e+00 6.874439383905610323e-02
2.377000000000000224e+00 6.826621432631721498e-02
2.378000000000000114e+00 6.774811469532862618e-02
2.379000000000000004e+00 6.719810125994241101e-02
2.379999999999999893e+00 6.662664599150448785e-02
2.381000000000000227e+00 6.604592807937280374e-02
2.382000000000000117e+00 6.546890302836080866e-02
2.383000000000000007e+00 6.490830044148913902e-02
2.383999999999999897e+00 6.437564283108339336e-02
2.385000000000000231e+00 6.388038283771478587e-02
2.386000000000000121e+00 6.342926165451717724e-02
2.387000000000000011e+00 6.302594053275181740e-02
2.387999999999999901e+00 6.267093702466382255e-02
2.389000000000000234e+00 6.236186977449555829e-02
2.390000000000000124e+00 6.209393416676600719e-02
2.391000000000000014e+00 6.186061332372596450e-02
2.391999999999999904e+00 6.165447132866132968e-02
2.393000000000000238e+00 6.146797415836675882e-02
2.394000000000000128e+00 6.129424458254415647e-02
2.395000000000000018e+00 6.112767452138213875e-02
2.395999999999999908e+00 6.096435432229061618e-02
2.397000000000000242e+00 6.080228201927294351e-02
2.398000000000000131e+00 6.064132487730809068e-02
2.399000000000000021e+00 6.048303252578091094e-02
2.399999999999999911e+00 6.033027033688377616e-02
2.401000000000000245e+00 6.018676295398890652e-02
2.402000000000000135e+00 6.005663110447253400e-02
2.403000000000000025e+00 5.994396978512001040e-02
2.403999999999999915e+00 5.985250749432703687e-02
2.405000000000000249e+00 5.978535933850888384e-02
2.406000000000000139e+00 5.974493631486783862e-02
2.407000000000000028e+00 5.973292956961523403e-02
2.407999999999999918e+00 5.975038163030247512e-02
2.409000000000000252e+00 5.979781425614812823e-02
2.410000000000000142e+00 5.987534903337547731e-02
2.411000000000000032e+00 5.998281573504717773e-02
2.411999999999999922e+00 6.011981644741933029e-02
2.413000000000000256e+00 6.028571768075063897e-02
2.414000000000000146e+00 6.047958186138750747e-02
2.415000000000000036e+00 6.070005388063959284e-02
2.415999999999999925e+00 6.094517767012189863e-02
2.417000000000000259e+00 6.121222647635567171e-02
2.418000000000000149e+00 6.149753919662220847e-02
2.419000000000000039e+00 6.179640796866506941e-02
2.419999999999999929e+00 6.210304678333322670e-02
2.421000000000000263e+00 6.241065763597605093e-02
2.422000000000000153e+00 6.271161443802639179e-02
2.423000000000000043e+00 6.299774347573888766e-02
2.423999999999999932e+00 6.326069952742269242e-02
2.425000000000000266e+00 6.349239652828353453e-02
2.426000000000000156e+00 6.368547202432854604e-02
2.427000000000000046e+00 6.383372247682028711e-02
2.427999999999999936e+00 6.393244894389742139e-02
2.429000000000000270e+00 6.397874510644144253e-02
2.430000000000000160e+00 6.397160810948041010e-02
2.431000000000000050e+00 6.391195365933141637e-02
2.431999999999999940e+00 6.380247007229167266e-02
2.432999999999999829e+00 6.364735181618350057e-02
2.434000000000000163e+00 6.345195093166769440e-02
2.435000000000000053e+00 6.322235463586869941e-02
2.435999999999999943e+00 6.296494591714200950e-02
2.436999999999999833e+00 6.268597515463605885e-02
2.438000000000000167e+00 6.239118523813449307e-02
2.439000000000000057e+00 6.208549951100722497e-02
2.439999999999999947e+00 6.177282967745654357e-02
2.440999999999999837e+00 6.145597121696762255e-02
2.442000000000000171e+00 6.113661596538906562e-02
2.443000000000000060e+00 6.081546766925185338e-02
2.443999999999999950e+00 6.049242655282760506e-02
2.444999999999999840e+00 6.016679142978779982e-02
2.446000000000000174e+00 5.983750207688920408e-02
2.447000000000000064e+00 5.950333163312031270e-02
2.447999999999999954e+00 5.916305981936396952e-02
2.448999999999999844e+00 5.881556981401070416e-02
2.450000000000000178e+00 5.845991487571090828e-02
2.451000000000000068e+00 5.809533771871583374e-02
2.451999999999999957e+00 5.772128026272417556e-02
2.452999999999999847e+00 5.733738812897078846e-02
2.454000000000000181e+00 5.694352355059321275e-02
2.455000000000000071e+00 5.653975886474773421e-02
2.455999999999999961e+00 5.612640731797326893e-02
2.456999999999999851e+00 5.570399186731287561e-02
2.458000000000000185e+00 5.527322971676764535e-02
2.459000000000000075e+00 5.483497503524266403e-02
2.459999999999999964e+00 5.439016224570960428e-02
2.460999999999999854e+00 5.393970671345645757e-02
2.462000000000000188e+00 5.348443557495004969e-02
2.463000000000000078e+00 5.302504353305002860e-02
2.463999999999999968e+00 5.256208451382769070e-02
2.464999999999999858e+00 5.209599171781559290e-02
2.466000000000000192e+00 5.162715928884242800e-02
2.467000000000000082e+00 5.115603595320905583e-02
2.467999999999999972e+00 5.068320839698103875e-02
2.468999999999999861e+00 5.020950698942242690e-02
2.470000000000000195e+00 4.973606611239160535e-02
2.471000000000000085e+00 4.926437648182015877e-02
2.471999999999999975e+00 4.879630968850943301e-02
2.472999999999999865e+00 4.833411308575107784e-02
2.474000000000000199e+00 4.788041051397629727e-02
2.475000000000000089e+00 4.743817648614268023e-02
2.475999999999999979e+00 4.701075017304350012e-02
2.476999999999999869e+00 4.660183818501063835e-02
2.478000000000000203e+00 4.621550862718928204e-02
2.479000000000000092e+00 4.585618255484232714e-02
2.479999999999999982e+00 4.552858739468504390e-02
2.480999999999999872e+00 4.523764079334612054e-02
2.482000000000000206e+00 4.498830558568044091e-02
2.483000000000000096e+00 4.478533953995333938e-02
2.483999999999999986e+00 4.463303398760930241e-02
2.484999999999999876e+00 4.453492793005711659e-02
2.486000000000000210e+00 4.449354564511669163e-02
2.487000000000000099e+00 4.451017670929734854e-02
2.487999999999999989e+00 4.458475562723888952e-02
2.488999999999999879e+00 4.471586264578479575e-02
2.490000000000000213e+00 4.490083700974277503e-02
2.491000000000000103e+00 4.513601820668115827e-02
2.491999999999999993e+00 4.541709062521533807e-02
2.492999999999999883e+00 4.573948218160669293e-02
2.494000000000000217e+00 4.609878512323947741e-02
2.495000000000000107e+00 4.649116683246144049e-02
2.495999999999999996e+00 4.691368214381432672e-02
2.496999999999999886e+00 4.736452031035244536e-02
2.498000000000000220e+00 4.784308156684665553e-02
2.499000000000000110e+00 4.834993555339892751e-02
2.500000000000000000e+00 4.888663735935545179e-02
2.500999999999999890e+00 4.945544522639463286e-02
2.502000000000000224e+00 5.005896711798558940e-02
2.503000000000000114e+00 5.069976524990489619e-02
2.504000000000000004e+00 5.137998354767189108e-02
2.504999999999999893e+00 5.210101450465472184e-02
2.506000000000000227e+00 5.286323123274340452e-02
2.507000000000000117e+00 5.366581365491863986e-02
2.508000000000000007e+00 5.450664376777666215e-02
2.508999999999999897e+00 5.538229015855070797e-02
2.510000000000000231e+00 5.628805631751074984e-02
2.511000000000000121e+00 5.721808189707022763e-02
2.512000000000000011e+00 5.816546596402472069e-02
2.512999999999999901e+00 5.912246942691921220e-02
2.514000000000000234e+00 6.008073578505699480e-02
2.515000000000000124e+00 6.103158393548604316e-02
2.516000000000000014e+00 6.196632986778061181e-02
2.516999999999999904e+00 6.287664573999404705e-02
2.518000000000000238e+00 6.375495454676689822e-02
2.519000000000000128e+00 6.459480108173142054e-02
2.520000000000000018e+00 6.539117632410899883e-02
2.520999999999999908e+00 6.614075720896270272e-02
2.522000000000000242e+00 6.684204334392368496e-02
2.523000000000000131e+00 6.749534670739340547e-02
2.524000000000000021e+00 6.810265739276727404e-02
2.524999999999999911e+00 6.866738087216249509e-02
2.526000000000000245e+00 6.919397701150702129e-02
2.527000000000000135e+00 6.968753187906920332e-02
2.528000000000000025e+00 7.015331760933643523e-02
2.528999999999999915e+00 7.059637037805437110e-02
2.530000000000000249e+00 7.102113576538285344e-02
2.531000000000000139e+00 7.143119630853871083e-02
2.532000000000000028e+00 7.182909341158101590e-02
2.532999999999999918e+00 7.221627667526878125e-02
2.534000000000000252e+00 7.259311846347038522e-02
2.535000000000000142e+00 7.295900517175402111e-02
2.536000000000000032e+00 7.331248350154438709e-02
2.536999999999999922e+00 7.365144666010470242e-02
2.538000000000000256e+00 7.397333705776107382e-02
2.539000000000000146e+00 7.427534878032071575e-02
2.540000000000000036e+00 7.455466491654277883e-02
2.540999999999999925e+00 7.480868091014399035e-02
2.542000000000000259e+00 7.503524390803370525e-02
2.543000000000000149e+00 7.523286174359372636e-02
2.544000000000000039e+00 7.540088617583028119e-02
2.544999999999999929e+00 7.553964084879565000e-02
2.546000000000000263e+00 7.565044928260994395e-02
2.547000000000000153e+00 7.573554669057717958e-02
2.548000000000000043e+00 7.579786000602295459e-02
2.548999999999999932e+00 7.584069315196037553e-02
2.550000000000000266e+00 7.586730910077940648e-02
2.551000000000000156e+00 7.588048835843641537e-02
2.552000000000000046e+00 7.588209252434532925e-02
2.552999999999999936e+00 7.587271336031506386e-02
2.554000000000000270e+00 7.585148193159949037e-02
2.555000000000000160e+00 7.581603732279360019e-02
2.556000000000000050e+00 7.576267823866723872e-02
2.556999999999999940e+00 7.568668988525910357e-02
2.558000000000000274e+00 7.558279874548956556e-02
2.559000000000000163e+00 7.544570163466694790e-02
2.560000000000000053e+00 7.527057914153041651e-02
2.560999999999999943e+00 7.505352894210258474e-02
2.561999999999999833e+00 7.479190152693894478e-02
2.563000000000000167e+00 7.448448658036881109e-02
2.564000000000000057e+00 7.413154455086226613e-02
2.564999999999999947e+00 7.373469045499625452e-02
2.565999999999999837e+00 7.329670202986103555e-02
2.567000000000000171e+00 7.282121684542849915e-02
2.568000000000000060e+00 7.231243221211480776e-02
2.568999999999999950e+00 7.177479906514661057e-02
2.569999999999999840e+00 7.121274908924678237e-02
2.571000000000000174e+00 7.063049980681820883e-02
2.572000000000000064e+00 7.003188829503047275e-02
2.572999999999999954e+00 6.942031751344424073e-02
2.573999999999999844e+00 6.879872783852278295e-02
2.575000000000000178e+00 6.816962835525859632e-02
2.576000000000000068e+00 6.753516041627563582e-02
2.576999999999999957e+00 6.689715822178017579e-02
2.577999999999999847e+00 6.625721839288623016e-02
2.579000000000000181e+00 6.561675758439586281e-02
2.580000000000000071e+00 6.497701522859733458e-02
2.580999999999999961e+00 6.433903986134284492e-02
2.581999999999999851e+00 6.370363781449656093e-02
2.583000000000000185e+00 6.307128326480486435e-02
2.584000000000000075e+00 6.244204861259929074e-02
2.584999999999999964e+00 6.181552471480129818e-02
2.585999999999999854e+00 6.119078839452213314e-02
2.587000000000000188e+00 6.056642572184067763e-02
2.588000000000000078e+00 5.994061928654723787e-02
2.588999999999999968e+00 5.931128069948958526e-02
2.589999999999999858e+00 5.867624171647219111e-02
2.591000000000000192e+00 5.803344793774982413e-02
2.592000000000000082e+00 5.738116351015054573e-02
2.592999999999999972e+00 5.671813936258403299e-02
2.593999999999999861e+00 5.604375264709660076e-02
2.595000000000000195e+00 5.535807689754875666e-02
2.596000000000000085e+00 5.466191890928830122e-02
2.596999999999999975e+00 5.395679234356518666e-02
2.597999999999999865e+00 5.324485953802561566e-02
2.599000000000000199e+00 5.252881431752257774e-02
2.600000000000000089e+00 5.181176262108382058e-02
2.600999999999999979e+00 5.109706729427439253e-02
2.601999999999999869e+00 5.038820001053100073e-02
2.603000000000000203e+00 4.968858608411245992e-02
2.604000000000000092e+00 4.900147454791722174e-02
2.604999999999999982e+00 4.832982572348234335e-02
2.605999999999999872e+00 4.767620640659066267e-02
2.607000000000000206e+00 4.704275713572581008e-02
2.608000000000000096e+00 4.643115212067697867e-02
2.608999999999999986e+00 4.584262792976707274e-02
2.609999999999999876e+00 4.527804299154239431e-02
2.611000000000000210e+00 4.473798111247664910e-02
2.612000000000000099e+00 4.422288937417086230e-02
2.612999999999999989e+00 4.373321024982465555e-02
2.613999999999999879e+00 4.326953058653366241e-02
2.615000000000000213e+00 4.283269397672589962e-02
2.616000000000000103e+00 4.242387796994832871e-02
2.616999999999999993e+00 4.204460348494736682e-02
2.617999999999999883e+00 4.169670296800347120e-02
2.619000000000000217e+00 4.138219986490561386e-02
2.620000000000000107e+00 4.110315557032492156e-02
2.620999999999999996e+00 4.086145841382263916e-02
2.621999999999999886e+00 4.065862745527294708e-02
2.623000000000000220e+00 4.049561626567012296e-02
2.624000000000000110e+00 4.037265558618576000e-02
2.625000000000000000e+00 4.028914887920208299e-02
2.625999999999999890e+00 4.024364260658331444e-02
2.627000000000000224e+00 4.023387979834695122e-02
2.628000000000000114e+00 4.025692619091873758e-02
2.629000000000000004e+00 4.030934939611328927e-02
2.629999999999999893e+00 4.038743603660831238e-02
2.631000000000000227e+00 4.048743305747435489e-02
2.632000000000000117e+00 4.060575386802235676e-02
2.633000000000000007e+00 4.073919014883764511e-02
2.633999999999999897e+00 4.088504685993744892e-02
2.635000000000000231e+00 4.104125956950773618e-02
2.636000000000000121e+00 4.120647107812334259e-02
2.637000000000000011e+00 4.138006481155750288e-02
2.637999999999999901e+00 4.156216743860135371e-02
2.639000000000000234e+00 4.175360434214738653e-02
2.640000000000000124e+00 4.195581943662844704e-02
2.641000000000000014e+00 4.217075394008574368e-02
2.641999999999999904e+00 4.240066153613253341e-02
2.643000000000000238e+00 4.264788147974182819e-02
2.644000000000000128e+00 4.291459548771396626e-02
2.645000000000000018e+00 4.320256948100574534e-02
2.645999999999999908e+00 4.351291417415795171e-02
2.647000000000000242e+00 4.384590314264875943e-02
2.648000000000000131e+00 4.420085071637082363e-02
2.649000000000000021e+00 4.457607000103315509e-02
2.649999999999999911e+00 4.496891160695751927e-02
2.651000000000000245e+00 4.537586768643634555e-02
2.652000000000000135e+00 4.579273976195476908e-02
2.653000000000000025e+00 4.621485142589258632e-02
2.653999999999999915e+00 4.663728779306016564e-02
2.655000000000000249e+00 4.705513532655457298e-02
2.656000000000000139e+00 4.746373048203750278e-02
2.657000000000000028e+00 4.785889708932209580e-02
2.657999999999999918e+00 4.823716579024896201e-02
2.659000000000000252e+00 4.859595676787722279e-02
2.660000000000000142e+00 4.893370691381516979e-02
2.661000000000000032e+00 4.924995629115595797e-02
2.661999999999999922e+00 4.954533674228928097e-02
2.663000000000000256e+00 4.982148663298275465e-02
2.664000000000000146e+00 5.008087438482484999e-02
2.665000000000000036e+00 5.032655619829533300e-02
2.665999999999999925e+00 5.056187709776734790e-02
2.667000000000000259e+00 5.079016612091363791e-02
2.668000000000000149e+00 5.101443357897328390e-02
2.669000000000000039e+00 5.123712951488659101e-02
2.669999999999999929e+00 5.145996339511671458e-02
2.671000000000000263e+00 5.168386445882700020e-02
2.672000000000000153e+00 5.190898021481299418e-02
2.673000000000000043e+00 5.213480293502670282e-02
2.673999999999999932e+00 5.236034201050410175e-02
2.675000000000000266e+00 5.258436087857611824e-02
2.676000000000000156e+00 5.280559329342843222e-02
2.677000000000000046e+00 5.302295001707853922e-02
2.677999999999999936e+00 5.323567946692718544e-02
2.679000000000000270e+00 5.344346232937409458e-02
2.680000000000000160e+00 5.364643262948169677e-02
2.681000000000000050e+00 5.384513836568968065e-02
2.681999999999999940e+00 5.404043849458620846e-02
2.683000000000000274e+00 5.423335214664946197e-02
2.684000000000000163e+00 5.442489343224007209e-02
2.685000000000000053e+00 5.461589926551262131e-02
2.685999999999999943e+00 5.480687211756383320e-02
2.687000000000000277e+00 5.499786460741334926e-02
2.688000000000000167e+00 5.518841877501429183e-02
2.689000000000000057e+00 5.537753218636921881e-02
2.689999999999999947e+00 5.556371608300649662e-02
2.690999999999999837e+00 5.574508147046845080e-02
2.692000000000000171e+00 5.591946970066548339e-02
2.693000000000000060e+00 5.608462560065093777e-02
2.693999999999999950e+00 5.623840229191447160e-02
2.694999999999999840e+00 5.637896106804059226e-02
2.696000000000000174e+00 5.650495897018271985e-02
2.697000000000000064e+00 5.661574028577935624e-02
2.697999999999999954e+00 5.671145277618552111e-02
2.698999999999999844e+00 5.679309452941749825e-02
2.700000000000000178e+00 5.686248538159149879e-02
2.701000000000000068e+00 5.692216905050828668e-02
2.701999999999999957e+00 5.697517835395713576e-02
2.702999999999999847e+00 5.702479482022317775e-02
2.704000000000000181e+00 5.707423824758521558e-02
2.705000000000000071e+00 5.712632809859139599e-02
2.705999999999999961e+00 5.718318562076725453e-02
2.706999999999999851e+00 5.724599916339925126e-02
2.708000000000000185e+00 5.731484646305460423e-02
2.709000000000000075e+00 5.738864465019970218e-02
2.709999999999999964e+00 5.746520026749875332e-02
2.710999999999999854e+00 5.754138048678027889e-02
2.712000000000000188e+00 5.761338929981534018e-02
2.713000000000000078e+00 5.767710323138940109e-02
2.713999999999999968e+00 5.772845567722582200e-02
2.714999999999999858e+00 5.776379237213814799e-02
2.716000000000000192e+00 5.778019550205206606e-02
2.717000000000000082e+00 5.777572353077022049e-02
2.717999999999999972e+00 5.774953971588749763e-02
2.718999999999999861e+00 5.770191133466819750e-02
2.720000000000000195e+00 5.763413673364412709e-02
2.721000000000000085e+00 5.754833752963739446e-02
2.721999999999999975e+00 5.744722512109902424e-02
2.722999999999999865e+00 5.733383971555698622e-02
2.724000000000000199e+00 5.721126241867515588e-02
2.725000000000000089e+00 5.708237188565856712e-02
2.725999999999999979e+00 5.694962681656765696e-02
2.726999999999999869e+00 5.681489848008756255e-02
2.728000000000000203e+00 5.667934887298183011e-02
2.729000000000000092e+00 5.654337758209830589e-02
2.729999999999999982e+00 5.640662161838191219e-02
2.730999999999999872e+00 5.626803120296364202e-02
2.732000000000000206e+00 5.612602796713141856e-02
2.733000000000000096e+00 5.597870810841236444e-02
2.733999999999999986e+00 5.582411881919695229e-02
2.734999999999999876e+00 5.566056443422817690e-02
2.736000000000000210e+00 5.548688626771027671e-02
2.737000000000000099e+00 5.530271083771900326e-02
2.737999999999999989e+00 5.510861916577899228e-02
2.738999999999999879e+00 5.490618874111101444e-02
2.740000000000000213e+00 5.469791130649285377e-02
2.741000000000000103e+00 5.448699468136963819e-02
2.741999999999999993e+00 5.427705605120227567e-02
2.742999999999999883e+00 5.407176954677347241e-02
2.744000000000000217e+00 5.387450864341210288e-02
2.745000000000000107e+00 5.368802110365884783e-02
2.745999999999999996e+00 5.351422013318087728e-02
2.746999999999999886e+00 5.335407373443974699e-02
2.748000000000000220e+00 5.320763335996402110e-02
2.749000000000000110e+00 5.307419002579828737e-02
2.750000000000000000e+00 5.295250089382376457e-02
2.750999999999999890e+00 5.284108163653698093e-02
2.752000000000000224e+00 5.273849790645628033e-02
2.753000000000000114e+00 5.264361802591040196e-02
2.754000000000000004e+00 5.255576626763543147e-02
2.754999999999999893e+00 5.247479954456787249e-02
2.756000000000000227e+00 5.240106885424548888e-02
2.757000000000000117e+00 5.233526182569496477e-02
2.758000000000000007e+00 5.227819359598694093e-02
2.758999999999999897e+00 5.223055830942698041e-02
2.760000000000000231e+00 5.219267427469842513e-02
2.761000000000000121e+00 5.216428537281279226e-02
2.762000000000000011e+00 5.214444162161624430e-02
2.762999999999999901e+00 5.213148365462742795e-02
2.764000000000000234e+00 5.212314116172230005e-02
2.765000000000000124e+00 5.211671527096788104e-02
2.766000000000000014e+00 5.210934330219252342e-02
2.766999999999999904e+00 5.209828681606781808e-02
2.768000000000000238e+00 5.208122091981337576e-02
2.769000000000000128e+00 5.205646559534980039e-02
2.770000000000000018e+00 5.202316323715365509e-02
2.770999999999999908e+00 5.198136159760745334e-02
2.772000000000000242e+00 5.193199912697456233e-02
2.773000000000000131e+00 5.187680583307817395e-02
2.774000000000000021e+00 5.181814922613361268e-02
2.774999999999999911e+00 5.175881401723032849e-02
2.776000000000000245e+00 5.170177245993125975e-02
2.777000000000000135e+00 5.164992492109178601e-02
2.778000000000000025e+00 5.160589191853985624e-02
2.778999999999999915e+00 5.157180856730456814e-02
2.780000000000000249e+00 5.154919635662735811e-02
2.781000000000000139e+00 5.153889092115444825e-02
2.782000000000000028e+00 5.154103601289635600e-02
2.782999999999999918e+00 5.155515674524916575e-02
2.784000000000000252e+00 5.158029643295701516e-02
2.785000000000000142e+00 5.161520761856884520e-02
2.786000000000000032e+00 5.165854993259604011e-02
2.786999999999999922e+00 5.170907159842327155e-02
2.788000000000000256e+00 5.176577037464642761e-02
2.789000000000000146e+00 5.182796969805412296e-02
2.790000000000000036e+00 5.189531409746445112e-02
2.790999999999999925e+00 5.196770814810203198e-02
2.792000000000000259e+00 5.204516397028106922e-02
2.793000000000000149e+00 5.212766409076976387e-02
2.794000000000000039e+00 5.221500182127218614e-02
2.794999999999999929e+00 5.230665817676536516e-02
2.796000000000000263e+00 5.240175321597698860e-02
2.797000000000000153e+00 5.249906021869443773e-02
2.798000000000000043e+00 5.259707742279066955e-02
2.798999999999999932e+00 5.269415532329515400e-02
2.800000000000000266e+00 5.278868078468645919e-02
2.801000000000000156e+00 5.287922608590818474e-02
2.802000000000000046e+00 5.296469541677949200e-02
2.802999999999999936e+00 5.304444869258312378e-02
2.804000000000000270e+00 5.311833280366400067e-02
2.805000000000000160e+00 5.318667388708957222e-02
2.806000000000000050e+00 5.325018563734681271e-02
2.806999999999999940e+00 5.330983210568267239e-02
2.808000000000000274e+00 5.336665011519051843e-02
2.809000000000000163e+00 5.342154124269848925e-02
2.810000000000000053e+00 5.347507615197848174e-02
2.810999999999999943e+00 5.352731960378324938e-02
2.812000000000000277e+00 5.357769851064072414e-02
2.813000000000000167e+00 5.362493587813046275e-02
2.814000000000000057e+00 5.366707331221006599e-02
2.814999999999999947e+00 5.370154283986724314e-02
2.815999999999999837e+00 5.372532935168165824e-02
2.817000000000000171e+00 5.373518986855102542e-02
2.818000000000000060e+00 5.372789140300282540e-02
2.818999999999999950e+00 5.370047688282333226e-02
2.819999999999999840e+00 5.365051443092268280e-02
2.821000000000000174e+00 5.357629754293991020e-02
2.822000000000000064e+00 5.347699640500662432e-02
2.822999999999999954e+00 5.335272767946723504e-02
2.823999999999999844e+00 5.320455469475084131e-02
2.825000000000000178e+00 5.303440776279896157e-02
2.826000000000000068e+00 5.284493973853711390e-02
2.826999999999999957e+00 5.263936252080949479e-02
2.827999999999999847e+00 5.242125721027325602e-02
2.829000000000000181e+00 5.219439158887589914e-02
2.830000000000000071e+00 5.196257782556964328e-02
2.830999999999999961e+00 5.172953144230624245e-02
2.831999999999999851e+00 5.149877849487641962e-02
2.833000000000000185e+00 5.127359686451003762e-02
2.834000000000000075e+00 5.105693527838448681e-02
2.834999999999999964e+00 5.085137944486552153e-02
2.835999999999999854e+00 5.065909755546153109e-02
2.837000000000000188e+00 5.048179844460015664e-02
2.838000000000000078e+00 5.032068649791789083e-02
2.838999999999999968e+00 5.017643743207766960e-02
2.839999999999999858e+00 5.004922280906894810e-02
2.841000000000000192e+00 4.993874140079510721e-02
2.842000000000000082e+00 4.984430672891831948e-02
2.842999999999999972e+00 4.976495698970519882e-02
2.843999999999999861e+00 4.969956971619478303e-02
2.845000000000000195e+00 4.964699873862266077e-02
2.846000000000000085e+00 4.960619293111850903e-02
2.846999999999999975e+00 4.957629407835515561e-02
2.847999999999999865e+00 4.955671163643472071e-02
2.849000000000000199e+00 4.954714547428135107e-02
2.850000000000000089e+00 4.954759869620704860e-02
2.850999999999999979e+00 4.955831695465293119e-02
2.851999999999999869e+00 4.957970665466273491e-02
2.853000000000000203e+00 4.961221220414043648e-02
2.854000000000000092e+00 4.965616443758628235e-02
2.854999999999999982e+00 4.971160798268015740e-02
2.855999999999999872e+00 4.977816160600864043e-02
2.857000000000000206e+00 4.985489554571900100e-02
2.858000000000000096e+00 4.994029718108353860e-02
2.858999999999999986e+00 5.003230094871224942e-02
2.859999999999999876e+00 5.012842971822697308e-02
2.861000000000000210e+00 5.022599576286891632e-02
2.862000000000000099e+00 5.032237671873589224e-02
2.862999999999999989e+00 5.041528931819429238e-02
2.863999999999999879e+00 5.050305430823556069e-02
2.865000000000000213e+00 5.058477847376078446e-02
2.866000000000000103e+00 5.066042719305435815e-02
2.866999999999999993e+00 5.073076009122252927e-02
2.867999999999999883e+00 5.079713206825779703e-02
2.869000000000000217e+00 5.086118430931176049e-02
2.870000000000000107e+00 5.092445734937195434e-02
2.870999999999999996e+00 5.098797566193895292e-02
2.871999999999999886e+00 5.105187888893693987e-02
2.873000000000000220e+00 5.111514251678702520e-02
2.874000000000000110e+00 5.117544800318615111e-02
2.875000000000000000e+00 5.122920429912495438e-02
2.875999999999999890e+00 5.127174389442697849e-02
2.877000000000000224e+00 5.129765365177204467e-02
2.878000000000000114e+00 5.130118603432069074e-02
2.879000000000000004e+00 5.127674588950000001e-02
2.879999999999999893e+00 5.121932507176900351e-02
2.881000000000000227e+00 5.112489906489042779e-02
2.882000000000000117e+00 5.099073359181900689e-02
2.883000000000000007e+00 5.081554731312058065e-02
2.883999999999999897e+00 5.059957859623327725e-02
2.885000000000000231e+00 5.034449555595625625e-02
2.886000000000000121e+00 5.005326626304884563e-02
2.887000000000000011e+00 4.972989260593983774e-02
2.887999999999999901e+00 4.937912724866387604e-02
2.889000000000000234e+00 4.900614397989962179e-02
2.890000000000000124e+00 4.861622173588979468e-02
2.891000000000000014e+00 4.821441647324951896e-02
2.891999999999999904e+00 4.780530108816948009e-02
2.893000000000000238e+00 4.739273384992137572e-02
2.894000000000000128e+00 4.697969848244499397e-02
2.895000000000000018e+00 4.656822816271477539e-02
2.895999999999999908e+00 4.615939014586493278e-02
2.897000000000000242e+00 4.575334159529934053e-02
2.898000000000000131e+00 4.534946463051291871e-02
2.899000000000000021e+00 4.494655243036886627e-02
2.899999999999999911e+00 4.454304693151840688e-02
2.901000000000000245e+00 4.413728880095722784e-02
2.902000000000000135e+00 4.372778901233333182e-02
2.903000000000000025e+00 4.331350133040941242e-02
2.903999999999999915e+00 4.289403976152857817e-02
2.905000000000000249e+00 4.246985801710959768e-02
2.906000000000000139e+00 4.204234181489351074e-02
2.907000000000000028e+00 4.161384601161302599e-02
2.907999999999999918e+00 4.118760450397995765e-02
2.909000000000000252e+00 4.076759542761519001e-02
2.910000000000000142e+00 4.035832160489891823e-02
2.911000000000000032e+00 3.996453721318789926e-02
2.911999999999999922e+00 3.959094014305258175e-02
2.913000000000000256e+00 3.924187111868972927e-02
2.914000000000000146e+00 3.892103488290447888e-02
2.915000000000000036e+00 3.863126112607701695e-02
2.915999999999999925e+00 3.837435232740658841e-02
2.917000000000000259e+00 3.815096627282160008e-02
2.918000000000000149e+00 3.796063212346210969e-02
2.919000000000000039e+00 3.780180934145217775e-02
2.919999999999999929e+00 3.767204276410558716e-02
2.921000000000000263e+00 3.756813897523965384e-02
2.922000000000000153e+00 3.748640012408793742e-02
2.923000000000000043e+00 3.742286038839809370e-02
2.923999999999999932e+00 3.737353431443988377e-02
2.925000000000000266e+00 3.733463111658281985e-02
2.926000000000000156e+00 3.730274982497111536e-02
2.927000000000000046e+00 3.727504096041457660e-02
2.927999999999999936e+00 3.724931518916362733e-02
2.929000000000000270e+00 3.722408571272727007e-02
2.930000000000000160e+00 3.719857596126001364e-02
2.931000000000000050e+00 3.717268459092280819e-02
2.931999999999999940e+00 3.714688643255013856e-02
2.933000000000000274e+00 3.712212350204065203e-02
2.934000000000000163e+00 3.709969032742884559e-02
2.935000000000000053e+00 3.708110132149629312e-02
2.935999999999999943e+00 3.706798897675005200e-02
2.937000000000000277e+00 3.706199929260925452e-02
2.938000000000000167e+00 3.706472599213366664e-02
2.939000000000000057e+00 3.707762883158648159e-02
2.939999999999999947e+00 3.710197382716614450e-02
2.941000000000000281e+00 3.713878074629969883e-02
2.942000000000000171e+00 3.718875956215498407e-02
2.943000000000000060e+00 3.725225083633628559e-02
2.943999999999999950e+00 3.732916921003900240e-02
2.944999999999999840e+00 3.741896309328901493e-02
2.946000000000000174e+00 3.752058604433714667e-02
2.947000000000000064e+00 3.763248740860231784e-02
2.947999999999999954e+00 3.775264877031266064e-02
2.948999999999999844e+00 3.787864259911049442e-02
2.950000000000000178e+00 3.800773678062105421e-02
2.951000000000000068e+00 3.813704439965680260e-02
2.951999999999999957e+00 3.826368734933695281e-02
2.952999999999999847e+00 3.838500166667750679e-02
2.954000000000000181e+00 3.849871947680342382e-02
2.955000000000000071e+00 3.860315776172407870e-02
2.955999999999999961e+00 3.869735900805251760e-02
2.956999999999999851e+00 3.878118810892130369e-02
2.958000000000000185e+00 3.885537297689249658e-02
2.959000000000000075e+00 3.892149072985924552e-02
2.959999999999999964e+00 3.898186818099962092e-02
2.960999999999999854e+00 3.903943945099345308e-02
2.962000000000000188e+00 3.909752902257208895e-02
2.963000000000000078e+00 3.915959284266203738e-02
2.963999999999999968e+00 3.922895646170360823e-02
2.964999999999999858e+00 3.930850905521139638e-02
2.966000000000000192e+00 3.940047337405815780e-02
2.967000000000000082e+00 3.950618783496727404e-02
2.967999999999999972e+00 3.962600147273874496e-02
2.968999999999999861e+00 3.975923683060724606e-02
2.970000000000000195e+00 3.990425898826908957e-02
2.971000000000000085e+00 4.005862685972348680e-02
2.971999999999999975e+00 4.021931606886012395e-02
2.972999999999999865e+00 4.038297527338295667e-02
2.974000000000000199e+00 4.054619075472897655e-02
2.975000000000000089e+00 4.070572200662766343e-02
2.975999999999999979e+00 4.085869307291132430e-02
2.976999999999999869e+00 4.100271861714278876e-02
2.978000000000000203e+00 4.113596519945082741e-02
2.979000000000000092e+00 4.125713420316698410e-02
2.979999999999999982e+00 4.136543865837823825e-02
2.980999999999999872e+00 4.146052046107019662e-02
2.982000000000000206e+00 4.154240706071034295e-02
2.983000000000000096e+00 4.161146230751187891e-02
2.983999999999999986e+00 4.166839083788188153e-02
2.984999999999999876e+00 4.171422692930435577e-02
2.986000000000000210e+00 4.175039708412085077e-02
2.987000000000000099e+00 4.177869544981858280e-02
2.987999999999999989e+00 4.180129107851114634e-02
2.988999999999999879e+00 4.182064509991194334e-02
2.990000000000000213e+00 4.183938351791514215e-02
2.991000000000000103e+00 4.186013803638062580e-02
2.991999999999999993e+00 4.188533484107777316e-02
2.992999999999999883e+00 4.191700029836960967e-02
2.994000000000000217e+00 4.195661552977791864e-02
2.995000000000000107e+00 4.200499753691707555e-02
2.995999999999999996e+00 4.206228832620336616e-02
2.996999999999999886e+00 4.212800121676665149e-02
2.998000000000000220e+00 4.220113067993960104e-02
2.999000000000000110e+00 4.228031955395031988e-02
3.000000000000000000e+00 4.236402164354657884e-02
3.000999999999999890e+00 4.245067237066295351e-02
3.002000000000000224e+00 4.253883861133520711e-02
3.003000000000000114e+00 4.262734260128947517e-02
3.004000000000000004e+00 4.271535317534511794e-02
3.004999999999999893e+00 4.280245333075653746e-02
3.006000000000000227e+00 4.288869617175309484e-02
3.007000000000000117e+00 4.297462875006813343e-02
3.008000000000000007e+00 4.306130052145628467e-02
3.008999999999999897e+00 4.315022993098176218e-02
3.010000000000000231e+00 4.324332323317446602e-02
3.011000000000000121e+00 4.334272350900127135e-02
3.012000000000000011e+00 4.345063239518424936e-02
3.012999999999999901e+00 4.356905537729620359e-02
3.014000000000000234e+00 4.369951649101054547e-02
3.015000000000000124e+00 4.384275922350515386e-02
3.016000000000000014e+00 4.399849249318416033e-02
3.016999999999999904e+00 4.416516041594654995e-02
3.018000000000000238e+00 4.433982740568111897e-02
3.019000000000000128e+00 4.451815961516109033e-02
3.020000000000000018e+00 4.469452629049215642e-02
3.020999999999999908e+00 4.486219886300840676e-02
3.022000000000000242e+00 4.501367509231152253e-02
3.023000000000000131e+00 4.514100195572737922e-02
3.024000000000000021e+00 4.523617001097894608e-02
3.024999999999999911e+00 4.529149377085030237e-02
3.026000000000000245e+00 4.529996008922510670e-02
3.027000000000000135e+00 4.525551771016142477e-02
3.028000000000000025e+00 4.515333702779970176e-02
3.028999999999999915e+00 4.498999958413444494e-02
3.030000000000000249e+00 4.476365308315391478e-02
3.031000000000000139e+00 4.447410880284680817e-02
3.032000000000000028e+00 4.412288793115910768e-02
3.032999999999999918e+00 4.371322466775456883e-02
3.034000000000000252e+00 4.324997657574052023e-02
3.035000000000000142e+00 4.273948341141939333e-02
3.036000000000000032e+00 4.218933681422967069e-02
3.036999999999999922e+00 4.160805269186516886e-02
3.038000000000000256e+00 4.100468596932964338e-02
3.039000000000000146e+00 4.038840585464528732e-02
3.040000000000000036e+00 3.976803329342452897e-02
3.040999999999999925e+00 3.915160211347980951e-02
3.042000000000000259e+00 3.854599218422916779e-02
3.043000000000000149e+00 3.795662454887681336e-02
3.044000000000000039e+00 3.738728635032332465e-02
3.044999999999999929e+00 3.684008520979744489e-02
3.046000000000000263e+00 3.631552694601904163e-02
3.047000000000000153e+00 3.581273812512690558e-02
3.048000000000000043e+00 3.532979676426358656e-02
3.048999999999999932e+00 3.486411827520933399e-02
3.050000000000000266e+00 3.441290144150661867e-02
3.051000000000000156e+00 3.397354874488731080e-02
3.052000000000000046e+00 3.354408805863907939e-02
3.052999999999999936e+00 3.312346477840561604e-02
3.054000000000000270e+00 3.271178645216963471e-02
3.055000000000000160e+00 3.231042634738482550e-02
3.056000000000000050e+00 3.192203235988420873e-02
3.056999999999999940e+00 3.155038472230514701e-02
3.058000000000000274e+00 3.120016587591306623e-02
3.059000000000000163e+00 3.087662495378670074e-02
3.060000000000000053e+00 3.058516590015802200e-02
3.060999999999999943e+00 3.033091100234456758e-02
3.062000000000000277e+00 3.011823453672286127e-02
3.063000000000000167e+00 2.995036496443303359e-02
3.064000000000000057e+00 2.982904057583435353e-02
3.064999999999999947e+00 2.975428181494451166e-02
3.066000000000000281e+00 2.972431474623766362e-02
3.067000000000000171e+00 2.973562996850430060e-02
3.068000000000000060e+00 2.978319516181148277e-02
3.068999999999999950e+00 2.986080744503043921e-02
3.070000000000000284e+00 2.996152828819914626e-02
3.071000000000000174e+00 3.007818378374797416e-02
3.072000000000000064e+00 3.020386173386100520e-02
3.072999999999999954e+00 3.033238124908069211e-02
3.073999999999999844e+00 3.045868978552546125e-02
3.075000000000000178e+00 3.057915863888206048e-02
3.076000000000000068e+00 3.069172005831959441e-02
3.076999999999999957e+00 3.079592509772152015e-02
3.077999999999999847e+00 3.089282086970101052e-02
3.079000000000000181e+00 3.098474422620591667e-02
3.080000000000000071e+00 3.107501001739622001e-02
3.080999999999999961e+00 3.116752004750936861e-02
3.081999999999999851e+00 3.126637156861945821e-02
3.083000000000000185e+00 3.137545394778108732e-02
3.084000000000000075e+00 3.149809414172051458e-02
3.084999999999999964e+00 3.163674459930730654e-02
3.085999999999999854e+00 3.179278894024675783e-02
3.087000000000000188e+00 3.196641318147115662e-02
3.088000000000000078e+00 3.215661560079588477e-02
3.088999999999999968e+00 3.236128986928303586e-02
3.089999999999999858e+00 3.257742001237421553e-02
3.091000000000000192e+00 3.280133591757775080e-02
3.092000000000000082e+00 3.302898656476842276e-02
3.092999999999999972e+00 3.325625156852009268e-02
3.093999999999999861e+00 3.347919762568300761e-02
3.095000000000000195e+00 3.369428493226375720e-02
3.096000000000000085e+00 3.389849005830581491e-02
3.096999999999999975e+00 3.408932691916940344e-02
3.097999999999999865e+00 3.426482290280176424e-02
3.099000000000000199e+00 3.442341024730204840e-02
3.100000000000000089e+00 3.456378356297268306e-02
3.100999999999999979e+00 3.468478272268277207e-02
3.101999999999999869e+00 3.478530740654128123e-02
3.103000000000000203e+00 3.486426861462539606e-02
3.104000000000000092e+00 3.492062468812869025e-02
3.104999999999999982e+00 3.495344211387140659e-02
3.105999999999999872e+00 3.496201814935480379e-02
3.107000000000000206e+00 3.494599510857346325e-02
3.108000000000000096e+00 3.490545426554908515e-02
3.108999999999999986e+00 3.484100766883852646e-02
3.109999999999999876e+00 3.475380688168477894e-02
3.111000000000000210e+00 3.464551090355748320e-02
3.112000000000000099e+00 3.451822745012584487e-02
3.112999999999999989e+00 3.437441206885986922e-02
3.113999999999999879e+00 3.421674570589107456e-02
3.115000000000000213e+00 3.404803568969367450e-02
3.116000000000000103e+00 3.387111438310828893e-02
3.116999999999999993e+00 3.368876250997756422e-02
3.117999999999999883e+00 3.350366063129926741e-02
3.119000000000000217e+00 3.331835982555417935e-02
3.120000000000000107e+00 3.313525785216781677e-02
3.120999999999999996e+00 3.295660828515729890e-02
3.121999999999999886e+00 3.278453304012100139e-02
3.123000000000000220e+00 3.262103701389882510e-02
3.124000000000000110e+00 3.246802286975927071e-02
3.125000000000000000e+00 3.232732787433995059e-02
3.125999999999999890e+00 3.220072284199956836e-02
3.127000000000000224e+00 3.208992013493899842e-02
3.128000000000000114e+00 3.199653572953006092e-02
3.129000000000000004e+00 3.192205847868785640e-02
3.129999999999999893e+00 3.186776656982802380e-02
3.131000000000000227e+00 3.183461782072048718e-02
3.132000000000000117e+00 3.182315956757694742e-02
3.133000000000000007e+00 3.183340279574448095e-02
3.133999999999999897e+00 3.186473598910379013e-02
3.135000000000000231e+00 3.191586956962755295e-02
3.136000000000000121e+00 3.198483202281050819e-02
3.137000000000000011e+00 3.206902311773886932e-02
3.137999999999999901e+00 3.216532592471822022e-02
3.139000000000000234e+00 3.227028453837839372e-02
3.140000000000000124e+00 3.238030936267453919e-02
3.141000000000000014e+00 3.249195984937643111e-02
3.141999999999999904e+00 3.260219302598647839e-02
3.143000000000000238e+00 3.270862044074171471e-02
3.144000000000000128e+00 3.280972017578725336e-02
3.145000000000000018e+00 3.290498507883290319e-02
3.145999999999999908e+00 3.299497817717770426e-02
3.147000000000000242e+00 3.308130821729709375e-02
3.148000000000000131e+00 3.316649859908759462e-02
3.149000000000000021e+00 3.325376645624932015e-02
3.149999999999999911e+00 3.334674753789240720e-02
3.151000000000000245e+00 3.344918304684873361e-02
3.152000000000000135e+00 3.356460817886965098e-02
3.153000000000000025e+00 3.369608281789902154e-02
3.153999999999999915e+00 3.384596440242645943e-02
3.155000000000000249e+00 3.401577902416769161e-02
3.156000000000000139e+00 3.420613398196585553e-02
3.157000000000000028e+00 3.441672868963466941e-02
3.157999999999999918e+00 3.464638724145245596e-02
3.159000000000000252e+00 3.489314072865571520e-02
3.160000000000000142e+00 3.515432592454532934e-02
3.161000000000000032e+00 3.542666882976404363e-02
3.161999999999999922e+00 3.570639119468434208e-02
3.163000000000000256e+00 3.598930534078743221e-02
3.164000000000000146e+00 3.627092672507983145e-02
3.165000000000000036e+00 3.654656009993099974e-02
3.165999999999999925e+00 3.681142482285062328e-02
3.167000000000000259e+00 3.706078416101751816e-02
3.168000000000000149e+00 3.729006339558935818e-02
3.169000000000000039e+00 3.749498991786695545e-02
3.169999999999999929e+00 3.767172895053620685e-02
3.171000000000000263e+00 3.781702460511747466e-02
3.172000000000000153e+00 3.792831931922451688e-02
3.173000000000000043e+00 3.800389277772768526e-02
3.173999999999999932e+00 3.804293808822502287e-02
3.175000000000000266e+00 3.804561740900789385e-02
3.176000000000000156e+00 3.801306948898609817e-02
3.177000000000000046e+00 3.794732716123792871e-02
3.177999999999999936e+00 3.785118802173050717e-02
3.179000000000000270e+00 3.772801749730062687e-02
3.180000000000000160e+00 3.758149045988593701e-02
3.181000000000000050e+00 3.741532211051919188e-02
3.181999999999999940e+00 3.723301597697985243e-02
3.183000000000000274e+00 3.703764138017108520e-02
3.184000000000000163e+00 3.683169094754673578e-02
3.185000000000000053e+00 3.661702203512413184e-02
3.185999999999999943e+00 3.639487282676372171e-02
3.187000000000000277e+00 3.616594260144671141e-02
3.188000000000000167e+00 3.593054772977742617e-02
3.189000000000000057e+00 3.568876984333226726e-02
3.189999999999999947e+00 3.544061056612431843e-02
3.191000000000000281e+00 3.518613942677499551e-02
3.192000000000000171e+00 3.492559146336131348e-02
3.193000000000000060e+00 3.465945235425459126e-02
3.193999999999999950e+00 3.438850738629225384e-02
3.195000000000000284e+00 3.411387628346627954e-02
3.196000000000000174e+00 3.383703184751349347e-02
3.197000000000000064e+00 3.355981990122075542e-02
3.197999999999999954e+00 3.328445746377710346e-02
3.199000000000000288e+00 3.301351649462794247e-02
3.200000000000000178e+00 3.274988204522254892e-02
3.201000000000000068e+00 3.249669708945904928e-02
3.201999999999999957e+00 3.225726775168065441e-02
3.202999999999999847e+00 3.203493064330541901e-02
3.204000000000000181e+00 3.183291138984920693e-02
3.205000000000000071e+00 3.165413964830578880e-02
3.205999999999999961e+00 3.150108559842422495e-02
3.206999999999999851e+00 3.137559459980072268e-02
3.208000000000000185e+00 3.127875566596990953e-02
3.209000000000000075e+00 3.121080930596195624e-02
3.209999999999999964e+00 3.117110672458620058e-02
3.210999999999999854e+00 3.115811482167195681e-02
3.212000000000000188e+00 3.116948330944884285e-02
3.213000000000000078e+00 3.120215174575533684e-02
3.213999999999999968e+00 3.125250279990081370e-02
3.214999999999999858e+00 3.131652633012167730e-02
3.216000000000000192e+00 3.139000102698939754e-02
3.217000000000000082e+00 3.146868669822884546e-02
3.217999999999999972e+00 3.154849286390550012e-02
3.218999999999999861e+00 3.162564604769265569e-02
3.220000000000000195e+00 3.169681853016600298e-02
3.221000000000000085e+00 3.175923599299761146e-02
3.221999999999999975e+00 3.181075379757442728e-02
3.222999999999999865e+00 3.184989013163415372e-02
3.224000000000000199e+00 3.187581995039970306e-02
3.225000000000000089e+00 3.188834250989380781e-02
3.225999999999999979e+00 3.188780487073346326e-02
3.226999999999999869e+00 3.187497473110989521e-02
3.228000000000000203e+00 3.185090855948495558e-02
3.229000000000000092e+00 3.181677882488759268e-02
3.229999999999999982e+00 3.177369920889536875e-02
3.230999999999999872e+00 3.172256328333457331e-02
3.232000000000000206e+00 3.166390360227610418e-02
3.233000000000000096e+00 3.159780967769579979e-02
3.233999999999999986e+00 3.152387589066892731e-02
3.234999999999999876e+00 3.144124490833579560e-02
3.236000000000000210e+00 3.134871687458797018e-02
3.237000000000000099e+00 3.124491679538918959e-02
3.237999999999999989e+00 3.112853390491381392e-02
3.238999999999999879e+00 3.099859096042690762e-02
3.240000000000000213e+00 3.085470112584361504e-02
3.241000000000000103e+00 3.069730699047107381e-02
3.241999999999999993e+00 3.052781561243371120e-02
3.242999999999999883e+00 3.034865020943739583e-02
3.244000000000000217e+00 3.016319195403741049e-02
3.245000000000000107e+00 2.997555553054803007e-02
3.245999999999999996e+00 2.979029368879683101e-02
3.246999999999999886e+00 2.961202670251825847e-02
3.248000000000000220e+00 2.944502516048294605e-02
3.249000000000000110e+00 2.929282758604468892e-02
3.250000000000000000e+00 2.915792175497096059e-02
3.250999999999999890e+00 2.904154014424652555e-02
3.252000000000000224e+00 2.894357566094863873e-02
3.253000000000000114e+00 2.886267295879786296e-02
3.254000000000000004e+00 2.879642669956688009e-02
3.254999999999999893e+00 2.874170778730666259e-02
3.256000000000000227e+00 2.869506935975107281e-02
3.257000000000000117e+00 2.865313371001814227e-02
3.258000000000000007e+00 2.861298104233583189e-02
3.258999999999999897e+00 2.857246195054782834e-02
3.260000000000000231e+00 2.853038713598661166e-02
3.261000000000000121e+00 2.848661893439212792e-02
3.262000000000000011e+00 2.844202572112392718e-02
3.262999999999999901e+00 2.839832516861008280e-02
3.264000000000000234e+00 2.835785939139019024e-02
3.265000000000000124e+00 2.832329147467925121e-02
3.266000000000000014e+00 2.829731128853644334e-02
3.266999999999999904e+00 2.828232894712903039e-02
3.268000000000000238e+00 2.828023583828572288e-02
3.269000000000000128e+00 2.829221161623623332e-02
3.270000000000000018e+00 2.831863284290869753e-02
3.270999999999999908e+00 2.835905645736244013e-02
3.272000000000000242e+00 2.841226519096974254e-02
3.273000000000000131e+00 2.847641822797226593e-02
3.274000000000000021e+00 2.854921580272252665e-02
3.274999999999999911e+00 2.862810700790734478e-02
3.276000000000000245e+00 2.871051450801566027e-02
3.277000000000000135e+00 2.879403050232765687e-02
3.278000000000000025e+00 2.887659583981518410e-02
3.278999999999999915e+00 2.895662067295647762e-02
3.280000000000000249e+00 2.903307090354660322e-02
3.281000000000000139e+00 2.910549306835630984e-02
3.282000000000000028e+00 2.917396860931782340e-02
3.282999999999999918e+00 2.923902319204697495e-02
3.284000000000000252e+00 2.930150024398389674e-02
3.285000000000000142e+00 2.936237092600950740e-02
3.286000000000000032e+00 2.942256158162515067e-02
3.286999999999999922e+00 2.948275902100249216e-02
3.288000000000000256e+00 2.954322788978849118e-02
3.289000000000000146e+00 2.960365916093732341e-02
3.290000000000000036e+00 2.966308766220183621e-02
3.290999999999999925e+00 2.971985493416840624e-02
3.292000000000000259e+00 2.977165297094172547e-02
3.293000000000000149e+00 2.981562770526800105e-02
3.294000000000000039e+00 2.984855883383968900e-02
3.294999999999999929e+00 2.986707465512576307e-02
3.296000000000000263e+00 2.986789720060462755e-02
3.297000000000000153e+00 2.984811098078532510e-02
3.298000000000000043e+00 2.980538278619115217e-02
3.298999999999999932e+00 2.973818156237657481e-02
3.300000000000000266e+00 2.964591012313570056e-02
3.301000000000000156e+00 2.952899946619063493e-02
3.302000000000000046e+00 2.938889762344591011e-02
3.302999999999999936e+00 2.922800685430332335e-02
3.304000000000000270e+00 2.904953836678137932e-02
3.305000000000000160e+00 2.885732312327965454e-02
3.306000000000000050e+00 2.865558007130366083e-02
3.306999999999999940e+00 2.844866194228541298e-02
3.308000000000000274e+00 2.824080405710129721e-02
3.309000000000000163e+00 2.803590265395850684e-02
3.310000000000000053e+00 2.783735609228995406e-02
3.310999999999999943e+00 2.764793951490601698e-02
3.312000000000000277e+00 2.746975297229840504e-02
3.313000000000000167e+00 2.730423433393307578e-02
3.314000000000000057e+00 2.715219456870628795e-02
3.314999999999999947e+00 2.701389901787691963e-02
3.316000000000000281e+00 2.688913284538669776e-02
3.317000000000000171e+00 2.677728215374877013e-02
3.318000000000000060e+00 2.667738703324324528e-02
3.318999999999999950e+00 2.658817469797004548e-02
3.320000000000000284e+00 2.650807299075557538e-02
3.321000000000000174e+00 2.643523510266333060e-02
3.322000000000000064e+00 2.636756645749169931e-02
3.322999999999999954e+00 2.630277063566864929e-02
3.324000000000000288e+00 2.623842082720578145e-02
3.325000000000000178e+00 2.617206455842135959e-02
3.326000000000000068e+00 2.610135061575513671e-02
3.326999999999999957e+00 2.602416788353030877e-02
3.328000000000000291e+00 2.593876819163691907e-02
3.329000000000000181e+00 2.584388776005117072e-02
3.330000000000000071e+00 2.573885073484042871e-02
3.330999999999999961e+00 2.562362924393857266e-02
3.331999999999999851e+00 2.549888705726207488e-02
3.333000000000000185e+00 2.536595320170009771e-02
3.334000000000000075e+00 2.522678596563478898e-02
3.334999999999999964e+00 2.508389649402111704e-02
3.335999999999999854e+00 2.494022163057827562e-02
3.337000000000000188e+00 2.479897623193112050e-02
3.338000000000000078e+00 2.466348269903232554e-02
3.338999999999999968e+00 2.453697766042833156e-02
3.339999999999999858e+00 2.442242466709711179e-02
3.341000000000000192e+00 2.432233943259753256e-02
3.342000000000000082e+00 2.423866122570684373e-02
3.342999999999999972e+00 2.417266365918167154e-02
3.343999999999999861e+00 2.412493057609781458e-02
3.345000000000000195e+00 2.409537036122392367e-02
3.346000000000000085e+00 2.408329080631815833e-02
3.346999999999999975e+00 2.408750408140503813e-02
3.347999999999999865e+00 2.410643961760518608e-02
3.349000000000000199e+00 2.413825835044593540e-02
3.350000000000000089e+00 2.418095208387922510e-02
3.350999999999999979e+00 2.423241662955864101e-02
3.351999999999999869e+00 2.429051541592303770e-02
3.353000000000000203e+00 2.435311189536204166e-02
3.354000000000000092e+00 2.441811336379267477e-02
3.354999999999999982e+00 2.448349648806176157e-02
3.355999999999999872e+00 2.454736596464189222e-02
3.357000000000000206e+00 2.460798102852519709e-02
3.358000000000000096e+00 2.466384070159468103e-02
3.358999999999999986e+00 2.471373922903923395e-02
3.359999999999999876e+00 2.475683953895598671e-02
3.361000000000000210e+00 2.479273408659988381e-02
3.362000000000000099e+00 2.482148295650401029e-02
3.362999999999999989e+00 2.484363633574758132e-02
3.363999999999999879e+00 2.486023562957943508e-02
3.365000000000000213e+00 2.487276997166186845e-02
3.366000000000000103e+00 2.488312619467330372e-02
3.366999999999999993e+00 2.489351167008566068e-02
3.367999999999999883e+00 2.490634598148821349e-02
3.369000000000000217e+00 2.492414356234869122e-02
3.370000000000000107e+00 2.494939929039999976e-02
3.370999999999999996e+00 2.498446441139329233e-02
3.371999999999999886e+00 2.503142934507549683e-02
3.373000000000000220e+00 2.509202695266510991e-02
3.374000000000000110e+00 2.516752569533508427e-02
3.375000000000000000e+00 2.525863664588100937e-02
3.375999999999999890e+00 2.536547163602271421e-02
3.377000000000000224e+00 2.548748793900510942e-02
3.378000000000000114e+00 2.562345949447965981e-02
3.379000000000000004e+00 2.577147910892623600e-02
3.379999999999999893e+00 2.592900032165342677e-02
3.381000000000000227e+00 2.609289758420581598e-02
3.382000000000000117e+00 2.625959306913127136e-02
3.383000000000000007e+00 2.642521719623567439e-02
3.383999999999999897e+00 2.658582734508972006e-02
3.385000000000000231e+00 2.673768950462691169e-02
3.386000000000000121e+00 2.687755438074630396e-02
3.387000000000000011e+00 2.700298042487305622e-02
3.387999999999999901e+00 2.711260322634164582e-02
3.389000000000000234e+00 2.720635601093900763e-02
3.390000000000000124e+00 2.728557728445910741e-02
3.391000000000000014e+00 2.735299850807584865e-02
3.391999999999999904e+00 2.741257894155208971e-02
3.393000000000000238e+00 2.746919439074672203e-02
3.394000000000000128e+00 2.752824014696263547e-02
3.395000000000000018e+00 2.759512116207656421e-02
3.395999999999999908e+00 2.767474076186417914e-02
3.397000000000000242e+00 2.777101729723794460e-02
3.398000000000000131e+00 2.788650966558656186e-02
3.399000000000000021e+00 2.802217498169546836e-02
3.399999999999999911e+00 2.817728872875284798e-02
3.401000000000000245e+00 2.834953751902952873e-02
3.402000000000000135e+00 2.853528449675491949e-02
3.403000000000000025e+00 2.872994393621617487e-02
3.403999999999999915e+00 2.892844425862309971e-02
3.405000000000000249e+00 2.912570344256611501e-02
3.406000000000000139e+00 2.931707064414643821e-02
3.407000000000000028e+00 2.949867574300119033e-02
3.407999999999999918e+00 2.966769312385192370e-02
3.409000000000000252e+00 2.982244858914902957e-02
3.410000000000000142e+00 2.996240508674855030e-02
3.411000000000000032e+00 3.008805579110643280e-02
3.411999999999999922e+00 3.020074202996677476e-02
3.413000000000000256e+00 3.030243238256325605e-02
3.414000000000000146e+00 3.039548163231232600e-02
3.415000000000000036e+00 3.048242976987727143e-02
3.415999999999999925e+00 3.056580342049850657e-02
3.417000000000000259e+00 3.064794911507194922e-02
3.418000000000000149e+00 3.073088676295669328e-02
3.419000000000000039e+00 3.081616596054350191e-02
3.419999999999999929e+00 3.090475196907859282e-02
3.421000000000000263e+00 3.099691100105861352e-02
3.422000000000000153e+00 3.109213275978885832e-02
3.423000000000000043e+00 3.118910794304298809e-02
3.423999999999999932e+00 3.128576379424749532e-02
3.425000000000000266e+00 3.137936574033187848e-02
3.426000000000000156e+00 3.146670228082333598e-02
3.427000000000000046e+00 3.154432857460368056e-02
3.427999999999999936e+00 3.160881978514300250e-02
3.429000000000000270e+00 3.165704899867825134e-02
3.430000000000000160e+00 3.168640613915234272e-02
3.431000000000000050e+00 3.169497116104710160e-02
3.431999999999999940e+00 3.168158670490364009e-02
3.433000000000000274e+00 3.164586325909203579e-02
3.434000000000000163e+00 3.158809033522317483e-02
3.435000000000000053e+00 3.150909305216347683e-02
3.435999999999999943e+00 3.141003298787934522e-02
3.437000000000000277e+00 3.129222618115133636e-02
3.438000000000000167e+00 3.115696718041325447e-02
3.439000000000000057e+00 3.100538230903476800e-02
3.439999999999999947e+00 3.083832938929263051e-02
3.441000000000000281e+00 3.065637476217687382e-02
3.442000000000000171e+00 3.045979195655566102e-02
3.443000000000000060e+00 3.024861942490177785e-02
3.443999999999999950e+00 3.002275871515781500e-02
3.445000000000000284e+00 2.978208237742140801e-02
3.446000000000000174e+00 2.952656269366559297e-02
3.447000000000000064e+00 2.925637619473873616e-02
3.447999999999999954e+00 2.897202134780934440e-02
3.449000000000000288e+00 2.867441164956922167e-02
3.450000000000000178e+00 2.836494488057164642e-02
3.451000000000000068e+00 2.804554287306281618e-02
3.451999999999999957e+00 2.771865274753523151e-02
3.453000000000000291e+00 2.738722668156230375e-02
3.454000000000000181e+00 2.705466130167880068e-02
3.455000000000000071e+00 2.672470567726479770e-02
3.455999999999999961e+00 2.640136321681936168e-02
3.456999999999999851e+00 2.608874485436334795e-02
3.458000000000000185e+00 2.579092041040148553e-02
3.459000000000000075e+00 2.551176273336423078e-02
3.459999999999999964e+00 2.525478442478252400e-02
3.460999999999999854e+00 2.502294953505327865e-02
3.462000000000000188e+00 2.481851470527256937e-02
3.463000000000000078e+00 2.464286248837693413e-02
3.463999999999999968e+00 2.449635418237369050e-02
3.464999999999999858e+00 2.437821491825598388e-02
3.466000000000000192e+00 2.428647008326551698e-02
3.467000000000000082e+00 2.421795862308844666e-02
3.467999999999999972e+00 2.416842717153357828e-02
3.468999999999999861e+00 2.413269232497850664e-02
3.470000000000000195e+00 2.410489638124998363e-02
3.471000000000000085e+00 2.407881765505013455e-02
3.471999999999999975e+00 2.404822974466954560e-02
3.472999999999999865e+00 2.400724007631652515e-02
3.474000000000000199e+00 2.395063017875329742e-02
3.475000000000000089e+00 2.387411299505964174e-02
3.475999999999999979e+00 2.377452803910107965e-02
3.476999999999999869e+00 2.364994360598182688e-02
3.478000000000000203e+00 2.349970896095319312e-02
3.479000000000000092e+00 2.332440692762265816e-02
3.479999999999999982e+00 2.312577764849071266e-02
3.480999999999999872e+00 2.290659934397046987e-02
3.482000000000000206e+00 2.267052034456719031e-02
3.483000000000000096e+00 2.242190238330299401e-02
3.483999999999999986e+00 2.216561166050440984e-02
3.484999999999999876e+00 2.190681026591886210e-02
3.486000000000000210e+00 2.165073312074184547e-02
3.487000000000000099e+00 2.140246975477940947e-02
3.487999999999999989e+00 2.116675556211428458e-02
3.488999999999999879e+00 2.094780144717265855e-02
3.490000000000000213e+00 2.074915476579240053e-02
3.491000000000000103e+00 2.057357956293660514e-02
3.491999999999999993e+00 2.042300921709371345e-02
3.492999999999999883e+00 2.029851293816818322e-02
3.494000000000000217e+00 2.020029334598427012e-02
3.495000000000000107e+00 2.012774136964495114e-02
3.495999999999999996e+00 2.007952862224564664e-02
3.496999999999999886e+00 2.005370976330633076e-02
3.498000000000000220e+00 2.004785745444757558e-02
3.499000000000000110e+00 2.005922653491056321e-02
3.500000000000000000e+00 2.008489954703250591e-02
3.500999999999999890e+00 2.012190079595575429e-02
3.502000000000000224e+00 2.016730585257069802e-02
3.503000000000000114e+00 2.021828234649486467e-02
3.504000000000000004e+00 2.027209786515254963e-02
3.504999999999999893e+00 2.032607339326549314e-02
3.506000000000000227e+00 2.037752850454981751e-02
3.507000000000000117e+00 2.042370357864672220e-02
3.508000000000000007e+00 2.046173126756191743e-02
3.508999999999999897e+00 2.048862246893251929e-02
3.510000000000000231e+00 2.050132753597127058e-02
3.511000000000000121e+00 2.049684701101209261e-02
3.512000000000000011e+00 2.047239360724048551e-02
3.512999999999999901e+00 2.042561832087991941e-02
3.514000000000000234e+00 2.035482077745500579e-02
3.515000000000000124e+00 2.025917037008112542e-02
3.516000000000000014e+00 2.013886871695459019e-02
3.516999999999999904e+00 1.999525822256250501e-02
3.518000000000000238e+00 1.983085598109558811e-02
3.519000000000000128e+00 1.964926951506657318e-02
3.520000000000000018e+00 1.945503735876001616e-02
3.520999999999999908e+00 1.925339487012920139e-02
3.522000000000000242e+00 1.904996078402861406e-02
3.523000000000000131e+00 1.885040374332801888e-02
3.524000000000000021e+00 1.866011474211110716e-02
3.524999999999999911e+00 1.848386570640341703e-02
3.526000000000000245e+00 1.832555843743267215e-02
3.527000000000000135e+00 1.818802711664831845e-02
3.528000000000000025e+00 1.807294384287239097e-02
3.528999999999999915e+00 1.798080157653421732e-02
3.530000000000000249e+00 1.791102686027924371e-02
3.531000000000000139e+00 1.786217667898220077e-02
3.532000000000000028e+00 1.783220954849901174e-02
3.532999999999999918e+00 1.781882033497643458e-02
3.534000000000000252e+00 1.781976912811554167e-02
3.535000000000000142e+00 1.783321228742595910e-02
3.536000000000000032e+00 1.785793203750531480e-02
3.536999999999999922e+00 1.789350545739620130e-02
3.538000000000000256e+00 1.794033479124677866e-02
3.539000000000000146e+00 1.799956006060797822e-02
3.540000000000000036e+00 1.807285060177915570e-02
3.540999999999999925e+00 1.816213188785645999e-02
3.542000000000000259e+00 1.826924306910412965e-02
3.543000000000000149e+00 1.839559491045196157e-02
3.544000000000000039e+00 1.854186725459109827e-02
3.544999999999999929e+00 1.870779524054414639e-02
3.546000000000000263e+00 1.889204389854316074e-02
3.547000000000000153e+00 1.909223217429190100e-02
3.548000000000000043e+00 1.930505150031721143e-02
3.548999999999999932e+00 1.952652090226807829e-02
3.550000000000000266e+00 1.975230263677855980e-02
3.551000000000000156e+00 1.997807119462053499e-02
3.552000000000000046e+00 2.019985982293778445e-02
3.552999999999999936e+00 2.041438360877410180e-02
3.554000000000000270e+00 2.061926646483691269e-02
3.555000000000000160e+00 2.081317684342563062e-02
3.556000000000000050e+00 2.099584922313501439e-02
3.556999999999999940e+00 2.116802608496708843e-02
3.558000000000000274e+00 2.133132055072952532e-02
3.559000000000000163e+00 2.148804945105392550e-02
3.560000000000000053e+00 2.164102329503633793e-02
3.560999999999999943e+00 2.179335324976639301e-02
3.562000000000000277e+00 2.194823864056463097e-02
3.563000000000000167e+00 2.210879616123823457e-02
3.564000000000000057e+00 2.227787355705399333e-02
3.564999999999999947e+00 2.245788171626171906e-02
3.566000000000000281e+00 2.265062009527655726e-02
3.567000000000000171e+00 2.285715060189087711e-02
3.568000000000000060e+00 2.307768332870411415e-02
3.568999999999999950e+00 2.331153174739484385e-02
3.570000000000000284e+00 2.355712532549694010e-02
3.571000000000000174e+00 2.381207054436432213e-02
3.572000000000000064e+00 2.407331657707804592e-02
3.572999999999999954e+00 2.433734567216479586e-02
3.574000000000000288e+00 2.460039992622033503e-02
3.575000000000000178e+00 2.485871545599469684e-02
3.576000000000000068e+00 2.510877085541067880e-02
3.576999999999999957e+00 2.534748230377587008e-02
3.578000000000000291e+00 2.557239020007848196e-02
3.579000000000000181e+00 2.578175777529235352e-02
3.580000000000000071e+00 2.597464222640624015e-02
3.580999999999999961e+00 2.615091166884356971e-02
3.582000000000000295e+00 2.631118673508404601e-02
3.583000000000000185e+00 2.645674039473842193e-02
3.584000000000000075e+00 2.658936023497930276e-02
3.584999999999999964e+00 2.671115838210424975e-02
3.585999999999999854e+00 2.682437957098195852e-02
3.587000000000000188e+00 2.693118885958029757e-02
3.588000000000000078e+00 2.703348035756976062e-02
3.588999999999999968e+00 2.713271217724210274e-02
3.589999999999999858e+00 2.722977574712691015e-02
3.591000000000000192e+00 2.732494495392732287e-02
3.592000000000000082e+00 2.741785893025222576e-02
3.592999999999999972e+00 2.750757809479561014e-02
3.593999999999999861e+00 2.759271590876152813e-02
3.595000000000000195e+00 2.767158750760836256e-02
3.596000000000000085e+00 2.774239101173874705e-02
3.596999999999999975e+00 2.780337863013366759e-02
3.597999999999999865e+00 2.785299796164933395e-02
3.599000000000000199e+00 2.789000247814837907e-02
3.600000000000000089e+00 2.791350746492250387e-02
3.600999999999999979e+00 2.792302678176755010e-02
3.601999999999999869e+00 2.791843724172488744e-02
3.603000000000000203e+00 2.789994580015925374e-02
3.604000000000000092e+00 2.786806307006490721e-02
3.604999999999999982e+00 2.782357447439951989e-02
3.605999999999999872e+00 2.776750121019469497e-02
3.607000000000000206e+00 2.770108040848085970e-02
3.608000000000000096e+00 2.762574794746974066e-02
3.608999999999999986e+00 2.754310838047602933e-02
3.609999999999999876e+00 2.745489882025770045e-02
3.611000000000000210e+00 2.736293079039670006e-02
3.612000000000000099e+00 2.726902273013646211e-02
3.612999999999999989e+00 2.717490532062776312e-02
3.613999999999999879e+00 2.708211248768778098e-02
3.615000000000000213e+00 2.699189635343375929e-02
3.616000000000000103e+00 2.690512912056786110e-02
3.616999999999999993e+00 2.682224624827526591e-02
3.617999999999999883e+00 2.674319871400200263e-02
3.619000000000000217e+00 2.666743468708959036e-02
3.620000000000000107e+00 2.659391807243830994e-02
3.620999999999999996e+00 2.652117098564170036e-02
3.621999999999999886e+00 2.644733307610037248e-02
3.623000000000000220e+00 2.637024817717543296e-02
3.624000000000000110e+00 2.628757085201020513e-02
3.625000000000000000e+00 2.619689474905532653e-02
3.625999999999999890e+00 2.609587527699188531e-02
3.627000000000000224e+00 2.598237356492217806e-02
3.628000000000000114e+00 2.585456579458270815e-02
3.629000000000000004e+00 2.571103994803541903e-02
3.629999999999999893e+00 2.555084553546701012e-02
3.631000000000000227e+00 2.537350865291875673e-02
3.632000000000000117e+00 2.517897143641970037e-02
3.633000000000000007e+00 2.496752839908960436e-02
3.633999999999999897e+00 2.473969725098165012e-02
3.635000000000000231e+00 2.449612190262944952e-02
3.636000000000000121e+00 2.423744251178095929e-02
3.637000000000000011e+00 2.396424928912670865e-02
3.637999999999999901e+00 2.367703814706976356e-02
3.639000000000000234e+00 2.337623102468570219e-02
3.640000000000000124e+00 2.306225080607901545e-02
3.641000000000000014e+00 2.273564318341842611e-02
3.641999999999999904e+00 2.239721242028877568e-02
3.643000000000000238e+00 2.204818852531533618e-02
3.644000000000000128e+00 2.169036802951094731e-02
3.645000000000000018e+00 2.132624743233768605e-02
3.645999999999999908e+00 2.095908133221848976e-02
3.647000000000000242e+00 2.059288459727311518e-02
3.648000000000000131e+00 2.023238202824077445e-02
3.649000000000000021e+00 1.988285728238393599e-02
3.649999999999999911e+00 1.954997824104392698e-02
3.651000000000000245e+00 1.923953445917500962e-02
3.652000000000000135e+00 1.895717437093504681e-02
3.653000000000000025e+00 1.870812608188359566e-02
3.653999999999999915e+00 1.849689125779312507e-02
3.655000000000000249e+00 1.832699142870023584e-02
3.656000000000000139e+00 1.820072698375749601e-02
3.657000000000000028e+00 1.811900368402790187e-02
3.657999999999999918e+00 1.808123264673537622e-02
3.659000000000000252e+00 1.808530934450156002e-02
3.660000000000000142e+00 1.812769996036053821e-02
3.661000000000000032e+00 1.820360943357528932e-02
3.661999999999999922e+00 1.830722482458582712e-02
3.663000000000000256e+00 1.843204282384008214e-02
3.664000000000000146e+00 1.857122788123564613e-02
3.665000000000000036e+00 1.871800772392384626e-02
3.665999999999999925e+00 1.886607547936100873e-02
3.667000000000000259e+00 1.900992739932639772e-02
3.668000000000000149e+00 1.914519190184733530e-02
3.669000000000000039e+00 1.926887698765392815e-02
3.669999999999999929e+00 1.937952019675511645e-02
3.671000000000000263e+00 1.947724332747986092e-02
3.672000000000000153e+00 1.956371359716427283e-02
3.673000000000000043e+00 1.964197992658903158e-02
3.673999999999999932e+00 1.971623875012089647e-02
3.675000000000000266e+00 1.979152406250661925e-02
3.676000000000000156e+00 1.987333506079575624e-02
3.677000000000000046e+00 1.996724971845040275e-02
3.677999999999999936e+00 2.007854827862685584e-02
3.679000000000000270e+00 2.021186043817321115e-02
3.680000000000000160e+00 2.037087551007372294e-02
3.681000000000000050e+00 2.055808039105789381e-02
3.681999999999999940e+00 2.077459332111909404e-02
3.683000000000000274e+00 2.102002699516247047e-02
3.684000000000000163e+00 2.129245810084007956e-02
3.685000000000000053e+00 2.158842562315081356e-02
3.685999999999999943e+00 2.190301823407970333e-02
3.687000000000000277e+00 2.223003260516962648e-02
3.688000000000000167e+00 2.256220849833240338e-02
3.689000000000000057e+00 2.289155270111452659e-02
3.689999999999999947e+00 2.320974365477258480e-02
3.691000000000000281e+00 2.350858001192461522e-02
3.692000000000000171e+00 2.378048863899366941e-02
3.693000000000000060e+00 2.401896379317723651e-02
3.693999999999999950e+00 2.421899575539275193e-02
3.695000000000000284e+00 2.437735391432801352e-02
3.696000000000000174e+00 2.449274087978093803e-02
3.697000000000000064e+00 2.456578454947695028e-02
3.697999999999999954e+00 2.459887592290236485e-02
3.699000000000000288e+00 2.459587440534142730e-02
3.700000000000000178e+00 2.456169740637844517e-02
3.701000000000000068e+00 2.450188029028740888e-02
3.701999999999999957e+00 2.442211419794564076e-02
3.703000000000000291e+00 2.432785696797381755e-02
3.704000000000000181e+00 2.422395595539244412e-02
3.705000000000000071e+00 2.411441868297769728e-02
3.705999999999999961e+00 2.400224192351619809e-02
3.707000000000000295e+00 2.388936100380149516e-02
3.708000000000000185e+00 2.377666589639767375e-02
3.709000000000000075e+00 2.366411841153354817e-02
3.709999999999999964e+00 2.355093109528754586e-02
3.711000000000000298e+00 2.343577581797123138e-02
3.712000000000000188e+00 2.331703706931934766e-02
3.713000000000000078e+00 2.319308162212942864e-02
3.713999999999999968e+00 2.306249167125435859e-02
3.714999999999999858e+00 2.292426720333749085e-02
3.716000000000000192e+00 2.277798239034158762e-02
3.717000000000000082e+00 2.262387217565828973e-02
3.717999999999999972e+00 2.246286542863850516e-02
3.718999999999999861e+00 2.229651790980900425e-02
3.720000000000000195e+00 2.212689355753526960e-02
3.721000000000000085e+00 2.195638402403863806e-02
3.721999999999999975e+00 2.178745851057359989e-02
3.722999999999999865e+00 2.162240163470981538e-02
3.724000000000000199e+00 2.146305583535380521e-02
3.725000000000000089e+00 2.131061370044121453e-02
3.725999999999999979e+00 2.116546066898138817e-02
3.726999999999999869e+00 2.102712976136407105e-02
3.728000000000000203e+00 2.089438285585184379e-02
3.729000000000000092e+00 2.076539845189653150e-02
3.729999999999999982e+00 2.063803750482492289e-02
3.730999999999999872e+00 2.051019018992056991e-02
3.732000000000000206e+00 2.038010473681584750e-02
3.733000000000000096e+00 2.024668028744929654e-02
3.733999999999999986e+00 2.010968651353038997e-02
3.734999999999999876e+00 1.996985106016236494e-02
3.736000000000000210e+00 1.982881652845402964e-02
3.737000000000000099e+00 1.968897383310298094e-02
3.737999999999999989e+00 1.955317504441624402e-02
3.738999999999999879e+00 1.942438972374447431e-02
3.740000000000000213e+00 1.930532700924176420e-02
3.741000000000000103e+00 1.919807690156022373e-02
3.741999999999999993e+00 1.910380859330845088e-02
3.742999999999999883e+00 1.902258680152435141e-02
3.744000000000000217e+00 1.895328185431250506e-02
3.745000000000000107e+00 1.889362476210524819e-02
3.745999999999999996e+00 1.884038108505736026e-02
3.746999999999999886e+00 1.878961551563651869e-02
3.748000000000000220e+00 1.873704356175539751e-02
3.749000000000000110e+00 1.867840432608056100e-02
3.750000000000000000e+00 1.860986087714441503e-02
3.750999999999999890e+00 1.852835170736846088e-02
3.752000000000000224e+00 1.843189728609264527e-02
3.753000000000000114e+00 1.831983621544723204e-02
3.754000000000000004e+00 1.819297263620245700e-02
3.754999999999999893e+00 1.805361396720945449e-02
3.756000000000000227e+00 1.790551568678249578e-02
3.757000000000000117e+00 1.775371354201123533e-02
3.758000000000000007e+00 1.760426552619292692e-02
3.758999999999999897e+00 1.746390675728341432e-02
3.760000000000000231e+00 1.733963530422652499e-02
3.761000000000000121e+00 1.723826930988203721e-02
3.762000000000000011e+00 1.716596629849503550e-02
3.762999999999999901e+00 1.712778733341577958e-02
3.764000000000000234e+00 1.712730260075114724e-02
3.765000000000000124e+00 1.716627746631018553e-02
3.766000000000000014e+00 1.724450787237913341e-02
3.766999999999999904e+00 1.735978751076143814e-02
3.768000000000000238e+00 1.750805313591216952e-02
3.769000000000000128e+00 1.768372310221381569e-02
3.770000000000000018e+00 1.788017714153354587e-02
3.770999999999999908e+00 1.809038166245893059e-02
3.772000000000000242e+00 1.830756833952743717e-02
3.773000000000000131e+00 1.852594245010221255e-02
3.774000000000000021e+00 1.874127184337476965e-02
3.774999999999999911e+00 1.895135515573227389e-02
3.776000000000000245e+00 1.915626564387033076e-02
3.777000000000000135e+00 1.935835089127221562e-02
3.778000000000000025e+00 1.956198236247958661e-02
3.778999999999999915e+00 1.977309967910913929e-02
3.780000000000000249e+00 1.999858830801202331e-02
3.781000000000000139e+00 2.024558102686213265e-02
3.782000000000000028e+00 2.052073296075911796e-02
3.782999999999999918e+00 2.082957073081476151e-02
3.784000000000000252e+00 2.117594863972329169e-02
3.785000000000000142e+00 2.156164980060887998e-02
3.786000000000000032e+00 2.198617997333042126e-02
3.786999999999999922e+00 2.244673436650961029e-02
3.788000000000000256e+00 2.293830145436116102e-02
3.789000000000000146e+00 2.345395150255342662e-02
3.790000000000000036e+00 2.398520921309350157e-02
3.790999999999999925e+00 2.452251346622003753e-02
3.792000000000000259e+00 2.505573543321698571e-02
3.793000000000000149e+00 2.557468212557403864e-02
3.794000000000000039e+00 2.606958846143526617e-02
3.794999999999999929e+00 2.653155597959680478e-02
3.796000000000000263e+00 2.695292046217220849e-02
3.797000000000000153e+00 2.732752852845390240e-02
3.798000000000000043e+00 2.765093260843367109e-02
3.798999999999999932e+00 2.792049457977929805e-02
3.800000000000000266e+00 2.813542794703839320e-02
3.801000000000000156e+00 2.829674191489049348e-02
3.802000000000000046e+00 2.840713122558384193e-02
3.802999999999999936e+00 2.847078869612988325e-02
3.804000000000000270e+00 2.849314366472068677e-02
3.805000000000000160e+00 2.848053477383490767e-02
3.806000000000000050e+00 2.843981778900443042e-02
3.806999999999999940e+00 2.837791846114523509e-02
3.808000000000000274e+00 2.830136662071304141e-02
3.809000000000000163e+00 2.821583979796059641e-02
3.810000000000000053e+00 2.812577999113580890e-02
3.810999999999999943e+00 2.803410634016777897e-02
3.812000000000000277e+00 2.794207187112560803e-02
3.813000000000000167e+00 2.784927102649505798e-02
3.814000000000000057e+00 2.775379793140830137e-02
3.814999999999999947e+00 2.765256255802064911e-02
3.816000000000000281e+00 2.754168845498627255e-02
3.817000000000000171e+00 2.741695327420577005e-02
3.818000000000000060e+00 2.727424328120006680e-02
3.818999999999999950e+00 2.710994973191607066e-02
3.820000000000000284e+00 2.692126151903045939e-02
3.821000000000000174e+00 2.670636491861001077e-02
3.822000000000000064e+00 2.646451996926262387e-02
3.822999999999999954e+00 2.619603520435296456e-02
3.824000000000000288e+00 2.590216397798041775e-02
3.825000000000000178e+00 2.558498096139532121e-02
3.826000000000000068e+00 2.524720616050756677e-02
3.826999999999999957e+00 2.489204748663332786e-02
3.828000000000000291e+00 2.452307351039271360e-02
3.829000000000000181e+00 2.414404801419095525e-02
3.830000000000000071e+00 2.375880906553994379e-02
3.830999999999999961e+00 2.337111188105913534e-02
3.832000000000000295e+00 2.298446043348512102e-02
3.833000000000000185e+00 2.260190836665758665e-02
3.834000000000000075e+00 2.222586575592470567e-02
3.834999999999999964e+00 2.185790564699833377e-02
3.836000000000000298e+00 2.149863370458465414e-02
3.837000000000000188e+00 2.114761104532852931e-02
3.838000000000000078e+00 2.080338247652840922e-02
3.838999999999999968e+00 2.046362804116814635e-02
3.839999999999999858e+00 2.012539033229808136e-02
3.841000000000000192e+00 1.978539713496738073e-02
3.842000000000000082e+00 1.944043875531175150e-02
3.842999999999999972e+00 1.908773410876619253e-02
3.843999999999999861e+00 1.872528148953877397e-02
3.845000000000000195e+00 1.835211437335806245e-02
3.846000000000000085e+00 1.796847359012116591e-02
3.846999999999999975e+00 1.757584434530501394e-02
3.847999999999999865e+00 1.717688184491186071e-02
3.849000000000000199e+00 1.677523677277498876e-02
3.850000000000000089e+00 1.637528159363473360e-02
3.850999999999999979e+00 1.598177406760981079e-02
3.851999999999999869e+00 1.559952132312726093e-02
3.853000000000000203e+00 1.523301436388719773e-02
3.854000000000000092e+00 1.488612115659437851e-02
3.854999999999999982e+00 1.456181716784371062e-02
3.855999999999999872e+00 1.426197647253315583e-02
3.857000000000000206e+00 1.398723058901170900e-02
3.858000000000000096e+00 1.373693454616208877e-02
3.858999999999999986e+00 1.350919999140237290e-02
3.859999999999999876e+00 1.330100750718990130e-02
3.861000000000000210e+00 1.310839810697740637e-02
3.862000000000000099e+00 1.292672205054353797e-02
3.862999999999999989e+00 1.275091931012218259e-02
3.863999999999999879e+00 1.257582181682608338e-02
3.865000000000000213e+00 1.239648189520833020e-02
3.866000000000000103e+00 1.220845851479456824e-02
3.866999999999999993e+00 1.200811009952114719e-02
3.867999999999999883e+00 1.179285282804872458e-02
3.869000000000000217e+00 1.156138892380990067e-02
3.870000000000000107e+00 1.131389648976673101e-02
3.870999999999999996e+00 1.105214886517985953e-02
3.871999999999999886e+00 1.077958576889321077e-02
3.873000000000000220e+00 1.050124918327754661e-02
3.874000000000000110e+00 1.022365212494700387e-02
3.875000000000000000e+00 9.954495606884824349e-03
3.875999999999999890e+00 9.702272433632390045e-03
3.877000000000000224e+00 9.475770878593385224e-03
3.878000000000000114e+00 9.283498922516352642e-03
3.879000000000000004e+00 9.133080972762238833e-03
3.879999999999999893e+00 9.030687278076673583e-03
3.881000000000000227e+00 8.980505829588602412e-03
3.882000000000000117e+00 8.984365579044476663e-03
3.883000000000000007e+00 9.041499443898386515e-03
3.883999999999999897e+00 9.148507512468101108e-03
3.885000000000000231e+00 9.299516794162542010e-03
3.886000000000000121e+00 9.486529973561025689e-03
3.887000000000000011e+00 9.699968125410724992e-03
3.887999999999999901e+00 9.929307956991997863e-03
3.889000000000000234e+00 1.016382493885313078e-02
3.890000000000000124e+00 1.039331500285816182e-02
3.891000000000000014e+00 1.060878425340031767e-02
3.891999999999999904e+00 1.080300993727227946e-02
3.893000000000000238e+00 1.097098211411977851e-02
3.894000000000000128e+00 1.111014007978440576e-02
3.895000000000000018e+00 1.122044159067689915e-02
3.895999999999999908e+00 1.130424448855770966e-02
3.897000000000000242e+00 1.136601937423038777e-02
3.898000000000000131e+00 1.141192669894050375e-02
3.899000000000000021e+00 1.144930073394018373e-02
3.899999999999999911e+00 1.148604857063664775e-02
3.901000000000000245e+00 1.153002930307084860e-02
3.902000000000000135e+00 1.158845206378934616e-02
3.903000000000000025e+00 1.166735265070987897e-02
3.903999999999999915e+00 1.177115285052226547e-02
3.905000000000000249e+00 1.190238878506609879e-02
3.906000000000000139e+00 1.206158019969745532e-02
3.907000000000000028e+00 1.224729493935198046e-02
3.907999999999999918e+00 1.245638317794676986e-02
3.909000000000000252e+00 1.268437141374076024e-02
3.910000000000000142e+00 1.292595986729068967e-02
3.911000000000000032e+00 1.317557266807717689e-02
3.911999999999999922e+00 1.342791804229701361e-02
3.913000000000000256e+00 1.367846291085814125e-02
3.914000000000000146e+00 1.392380575860640256e-02
3.915000000000000036e+00 1.416190276249912859e-02
3.915999999999999925e+00 1.439208215022270976e-02
3.917000000000000259e+00 1.461496234515939976e-02
3.918000000000000149e+00 1.483216920862347708e-02
3.919000000000000039e+00 1.504596608296165407e-02
3.919999999999999929e+00 1.525883566019083960e-02
3.921000000000000263e+00 1.547304727996406427e-02
3.922000000000000153e+00 1.569027427552963788e-02
3.923000000000000043e+00 1.591127216056071464e-02
3.923999999999999932e+00 1.613570086500484141e-02
3.925000000000000266e+00 1.636204394683515168e-02
3.926000000000000156e+00 1.658768535669888355e-02
3.927000000000000046e+00 1.680910879690559329e-02
3.927999999999999936e+00 1.702220326514128357e-02
3.929000000000000270e+00 1.722263421360870767e-02
3.930000000000000160e+00 1.740624072032413011e-02
3.931000000000000050e+00 1.756943991641125857e-02
3.931999999999999940e+00 1.770957012599187058e-02
3.933000000000000274e+00 1.782516251487106101e-02
3.934000000000000163e+00 1.791608894673838923e-02
3.935000000000000053e+00 1.798360827704743176e-02
3.935999999999999943e+00 1.803028721076498780e-02
3.937000000000000277e+00 1.805980737478227877e-02
3.938000000000000167e+00 1.807667318655266364e-02
3.939000000000000057e+00 1.808585642237447999e-02
3.939999999999999947e+00 1.809238657535796463e-02
3.941000000000000281e+00 1.810094032351422522e-02
3.942000000000000171e+00 1.811541618493007350e-02
3.943000000000000060e+00 1.813855785939692475e-02
3.943999999999999950e+00 1.817166488901899440e-02
3.945000000000000284e+00 1.821439997914858777e-02
3.946000000000000174e+00 1.826472469738266852e-02
3.947000000000000064e+00 1.831902631414101743e-02
3.947999999999999954e+00 1.837237854099472989e-02
3.949000000000000288e+00 1.841897294821034231e-02
3.950000000000000178e+00 1.845267620843891662e-02
3.951000000000000068e+00 1.846763469257086190e-02
3.951999999999999957e+00 1.845888255239154507e-02
3.953000000000000291e+00 1.842287030975412604e-02
3.954000000000000181e+00 1.835782503031774954e-02
3.955000000000000071e+00 1.826394390774706972e-02
3.955999999999999961e+00 1.814333139891467078e-02
3.957000000000000295e+00 1.799974526155154186e-02
3.958000000000000185e+00 1.783816024015355550e-02
3.959000000000000075e+00 1.766423267811654749e-02
3.959999999999999964e+00 1.748370634499860771e-02
3.961000000000000298e+00 1.730184199769936246e-02
3.962000000000000188e+00 1.712293575474820376e-02
3.963000000000000078e+00 1.694996008688597761e-02
3.963999999999999968e+00 1.678437011128796480e-02
3.965000000000000302e+00 1.662602886188804460e-02
3.966000000000000192e+00 1.647329418009964644e-02
3.967000000000000082e+00 1.632321444455842041e-02
3.967999999999999972e+00 1.617183915211270820e-02
3.968999999999999861e+00 1.601458809028719760e-02
3.970000000000000195e+00 1.584667430065944682e-02
3.971000000000000085e+00 1.566354085639887900e-02
3.971999999999999975e+00 1.546129685648027843e-02
3.972999999999999865e+00 1.523709607504206143e-02
3.974000000000000199e+00 1.498944778913764708e-02
3.975000000000000089e+00 1.471840927519035488e-02
3.975999999999999979e+00 1.442565506751185625e-02
3.976999999999999869e+00 1.411436807015911676e-02
3.978000000000000203e+00 1.378900037674692450e-02
3.979000000000000092e+00 1.345487757375358508e-02
3.979999999999999982e+00 1.311771446526915907e-02
3.980999999999999872e+00 1.278309100290725420e-02
3.982000000000000206e+00 1.245594201267955815e-02
3.983000000000000096e+00 1.214013341931523618e-02
3.983999999999999986e+00 1.183815449248863325e-02
3.984999999999999876e+00 1.155097200209331820e-02
3.986000000000000210e+00 1.127806516969390160e-02
3.987000000000000099e+00 1.101759627173844874e-02
3.987999999999999989e+00 1.076671551289047277e-02
3.988999999999999879e+00 1.052193906631677250e-02
3.990000000000000213e+00 1.027955738358084584e-02
3.991000000000000103e+00 1.003604383498280482e-02
3.991999999999999993e+00 9.788411769064973497e-03
3.992999999999999883e+00 9.534522857834040049e-03
3.994000000000000217e+00 9.273298861002155988e-03
3.995000000000000107e+00 9.004867079471132532e-03
3.995999999999999996e+00 8.730601949317240429e-03
3.996999999999999886e+00 8.453100102678804545e-03
3.998000000000000220e+00 8.176052971507677750e-03
3.999000000000000110e+00 7.904040970398535162e-03
4.000000000000000000e+00 7.642238093461803383e-03
4.001000000000000334e+00 7.396064891595073749e-03
4.001999999999999780e+00 7.170802882652991053e-03
4.003000000000000114e+00 6.971209335760166978e-03
4.004000000000000448e+00 6.801193943241999780e-03
4.004999999999999893e+00 6.663535772087727897e-03
4.006000000000000227e+00 6.559735130248665717e-03
4.006999999999999673e+00 6.489985289072892558e-03
4.008000000000000007e+00 6.453257408678578395e-03
4.009000000000000341e+00 6.447509865560778139e-03
4.009999999999999787e+00 6.469965554544312644e-03
4.011000000000000121e+00 6.517436674455455610e-03
4.012000000000000455e+00 6.586664741256548217e-03
4.012999999999999901e+00 6.674604287698467260e-03
4.014000000000000234e+00 6.778659012470304550e-03
4.014999999999999680e+00 6.896828386680739324e-03
4.016000000000000014e+00 7.027777538499845218e-03
4.017000000000000348e+00 7.170838267298548438e-03
4.017999999999999794e+00 7.325935560363888537e-03
4.019000000000000128e+00 7.493484235488921674e-03
4.020000000000000462e+00 7.674271720545617834e-03
4.020999999999999908e+00 7.869322673130533727e-03
4.022000000000000242e+00 8.079792439509477994e-03
4.022999999999999687e+00 8.306861165741089709e-03
4.024000000000000021e+00 8.551653582975179621e-03
4.025000000000000355e+00 8.815163102998145594e-03
4.025999999999999801e+00 9.098190099987687324e-03
4.027000000000000135e+00 9.401264734606527840e-03
4.028000000000000469e+00 9.724568061678151576e-03
4.028999999999999915e+00 1.006783253780913281e-02
4.030000000000000249e+00 1.043025071836044260e-02
4.030999999999999694e+00 1.081040455397768232e-02
4.032000000000000028e+00 1.120621293191237725e-02
4.033000000000000362e+00 1.161494750364224816e-02
4.033999999999999808e+00 1.203331595916005622e-02
4.035000000000000142e+00 1.245759992168693313e-02
4.036000000000000476e+00 1.288387718598505392e-02
4.036999999999999922e+00 1.330826147635504053e-02
4.038000000000000256e+00 1.372718213279695496e-02
4.038999999999999702e+00 1.413761169310503128e-02
4.040000000000000036e+00 1.453723195840069329e-02
4.041000000000000369e+00 1.492450088749445146e-02
4.041999999999999815e+00 1.529859712133590198e-02
4.043000000000000149e+00 1.565925415691511377e-02
4.044000000000000483e+00 1.600650866440641445e-02
4.044999999999999929e+00 1.634042516695361283e-02
4.046000000000000263e+00 1.666082940447976418e-02
4.046999999999999709e+00 1.696709590150556266e-02
4.048000000000000043e+00 1.725805825257863482e-02
4.049000000000000377e+00 1.753204368754944509e-02
4.049999999999999822e+00 1.778702365446445041e-02
4.051000000000000156e+00 1.802086774491433452e-02
4.052000000000000490e+00 1.823165673348519852e-02
4.052999999999999936e+00 1.841801846135157628e-02
4.054000000000000270e+00 1.857938782166933950e-02
4.054999999999999716e+00 1.871619919270862964e-02
4.056000000000000050e+00 1.882996592786283230e-02
4.057000000000000384e+00 1.892319701993436937e-02
4.057999999999999829e+00 1.899920134584209136e-02
4.059000000000000163e+00 1.906180143367264615e-02
4.060000000000000497e+00 1.911495207379152253e-02
4.060999999999999943e+00 1.916238056930494316e-02
4.062000000000000277e+00 1.920722233137878501e-02
4.062999999999999723e+00 1.925176792045917712e-02
4.064000000000000057e+00 1.929728109123115404e-02
4.065000000000000391e+00 1.934395672829390678e-02
4.065999999999999837e+00 1.939094755309929072e-02
4.067000000000000171e+00 1.943652381962510112e-02
4.068000000000000504e+00 1.947826671018366290e-02
4.068999999999999950e+00 1.951329753572671882e-02
4.070000000000000284e+00 1.953850643090667902e-02
4.070999999999999730e+00 1.955077112689446867e-02
4.072000000000000064e+00 1.954715537047790191e-02
4.073000000000000398e+00 1.952503335945178845e-02
4.073999999999999844e+00 1.948220183390696192e-02
4.075000000000000178e+00 1.941698065070095527e-02
4.076000000000000512e+00 1.932824563381235067e-02
4.076999999999999957e+00 1.921547812429656027e-02
4.078000000000000291e+00 1.907876710581539112e-02
4.078999999999999737e+00 1.891878662368913153e-02
4.080000000000000071e+00 1.873676223646492806e-02
4.081000000000000405e+00 1.853439002618995773e-02
4.081999999999999851e+00 1.831372903093126878e-02
4.083000000000000185e+00 1.807706523072289545e-02
4.084000000000000519e+00 1.782676387250520592e-02
4.084999999999999964e+00 1.756511443466346120e-02
4.086000000000000298e+00 1.729420417085152095e-02
4.086999999999999744e+00 1.701582649170039346e-02
4.088000000000000078e+00 1.673140944784578393e-02
4.089000000000000412e+00 1.644200162434648546e-02
4.089999999999999858e+00 1.614831386037923755e-02
4.091000000000000192e+00 1.585075546759284401e-02
4.092000000000000526e+00 1.554950375493944700e-02
4.092999999999999972e+00 1.524457293685576274e-02
4.094000000000000306e+00 1.493586918547442320e-02
4.094999999999999751e+00 1.462324566556790981e-02
4.096000000000000085e+00 1.430655954900129576e-02
4.097000000000000419e+00 1.398571163764811796e-02
4.097999999999999865e+00 1.366071113587734656e-02
4.099000000000000199e+00 1.333174067401758124e-02
4.099999999999999645e+00 1.299920379393456824e-02
4.100999999999999979e+00 1.266378305450719353e-02
4.102000000000000313e+00 1.232644595275226782e-02
4.102999999999999758e+00 1.198844137215539923e-02
4.104000000000000092e+00 1.165121197714065644e-02
4.105000000000000426e+00 1.131631111213052959e-02
4.105999999999999872e+00 1.098527853486818730e-02
4.107000000000000206e+00 1.065950699930703557e-02
4.107999999999999652e+00 1.034015145830235148e-02
4.108999999999999986e+00 1.002805027897865457e-02
4.110000000000000320e+00 9.723702518326594185e-03
4.110999999999999766e+00 9.427315450660745180e-03
4.112000000000000099e+00 9.138885979528195772e-03
4.113000000000000433e+00 8.858309801969870695e-03
4.113999999999999879e+00 8.585537334125422498e-03
4.115000000000000213e+00 8.320706320519920263e-03
4.115999999999999659e+00 8.064272783536611394e-03
4.116999999999999993e+00 7.817122065682687720e-03
4.118000000000000327e+00 7.580599274895826953e-03
4.118999999999999773e+00 7.356505203604255146e-03
4.120000000000000107e+00 7.147008157704863758e-03
4.121000000000000441e+00 6.954495752304200480e-03
4.121999999999999886e+00 6.781352521360030708e-03
4.123000000000000220e+00 6.629705567228037603e-03
4.123999999999999666e+00 6.501159589844705475e-03
4.125000000000000000e+00 6.396551440520059986e-03
4.126000000000000334e+00 6.315763826722269048e-03
4.126999999999999780e+00 6.257643780573494963e-03
4.128000000000000114e+00 6.220037440339541181e-03
4.129000000000000448e+00 6.199902006690798280e-03
4.129999999999999893e+00 6.193538419532553831e-03
4.131000000000000227e+00 6.196885924573532385e-03
4.131999999999999673e+00 6.205823527098343340e-03
4.133000000000000007e+00 6.216470359070585747e-03
4.134000000000000341e+00 6.225434153718928387e-03
4.134999999999999787e+00 6.230008073320041431e-03
4.136000000000000121e+00 6.228299074649909159e-03
4.137000000000000455e+00 6.219285826731446067e-03
4.137999999999999901e+00 6.202844753796215443e-03
4.139000000000000234e+00 6.179737858759596671e-03
4.139999999999999680e+00 6.151560105014310977e-03
4.141000000000000014e+00 6.120681479126926713e-03
4.142000000000000348e+00 6.090137057623947088e-03
4.142999999999999794e+00 6.063501749270737255e-03
4.144000000000000128e+00 6.044732752489627610e-03
4.145000000000000462e+00 6.037967068388499711e-03
4.145999999999999908e+00 6.047279049019622585e-03
4.147000000000000242e+00 6.076432007352768234e-03
4.147999999999999687e+00 6.128626225957507778e-03
4.149000000000000021e+00 6.206278493198863662e-03
4.150000000000000355e+00 6.310800103915896811e-03
4.150999999999999801e+00 6.442472566056974166e-03
4.152000000000000135e+00 6.600368252668284419e-03
4.153000000000000469e+00 6.782333695841605455e-03
4.153999999999999915e+00 6.985073244856816743e-03
4.155000000000000249e+00 7.204286082752167815e-03
4.155999999999999694e+00 7.434881685901670485e-03
4.157000000000000028e+00 7.671251708604037885e-03
4.158000000000000362e+00 7.907599715618367914e-03
4.158999999999999808e+00 8.138278733671518161e-03
4.160000000000000142e+00 8.358152633720439609e-03
4.161000000000000476e+00 8.562927027667834728e-03
4.161999999999999922e+00 8.749440035955851833e-03
4.163000000000000256e+00 8.915878504903402418e-03
4.163999999999999702e+00 9.061872705652940924e-03
4.165000000000000036e+00 9.188496940550332920e-03
4.166000000000000369e+00 9.298140760546289019e-03
4.166999999999999815e+00 9.394274089436238998e-03
4.168000000000000149e+00 9.481121008497083585e-03
4.169000000000000483e+00 9.563284924545356960e-03
4.169999999999999929e+00 9.645369848981785038e-03
4.171000000000000263e+00 9.731635794694715180e-03
4.171999999999999709e+00 9.825721770337452615e-03
4.173000000000000043e+00 9.930464355944640040e-03
4.174000000000000377e+00 1.004780326587613112e-02
4.174999999999999822e+00 1.017878491536960625e-02
4.176000000000000156e+00 1.032363897157043998e-02
4.177000000000000490e+00 1.048188206570657872e-02
4.177999999999999936e+00 1.065246649925860253e-02
4.179000000000000270e+00 1.083389042735821359e-02
4.179999999999999716e+00 1.102429322934821675e-02
4.181000000000000050e+00 1.122152684233883660e-02
4.182000000000000384e+00 1.142318244328076673e-02
4.182999999999999829e+00 1.162660693967327089e-02
4.184000000000000163e+00 1.182890077278684129e-02
4.185000000000000497e+00 1.202694015117134960e-02
4.185999999999999943e+00 1.221740682055524538e-02
4.187000000000000277e+00 1.239686627123825005e-02
4.187999999999999723e+00 1.256186109240702356e-02
4.189000000000000057e+00 1.270904608933257941e-02
4.190000000000000391e+00 1.283532905794843373e-02
4.190999999999999837e+00 1.293805961528958146e-02
4.192000000000000171e+00 1.301517373394212897e-02
4.193000000000000504e+00 1.306536113078647296e-02
4.193999999999999950e+00 1.308817038929316681e-02
4.195000000000000284e+00 1.308408826228019996e-02
4.195999999999999730e+00 1.305455892377704354e-02
4.197000000000000064e+00 1.300192136110520091e-02
4.198000000000000398e+00 1.292928595850183736e-02
4.198999999999999844e+00 1.284032544552212753e-02
4.200000000000000178e+00 1.273902183872208105e-02
4.201000000000000512e+00 1.262936611300755074e-02
4.201999999999999957e+00 1.251507562211100558e-02
4.203000000000000291e+00 1.239932906227740605e-02
4.203999999999999737e+00 1.228459412404592221e-02
4.205000000000000071e+00 1.217251975444481882e-02
4.206000000000000405e+00 1.206396199413348538e-02
4.206999999999999851e+00 1.195909128126977639e-02
4.208000000000000185e+00 1.185755859460813424e-02
4.209000000000000519e+00 1.175871897602404764e-02
4.209999999999999964e+00 1.166184069633356170e-02
4.211000000000000298e+00 1.156627159371253696e-02
4.211999999999999744e+00 1.147156609244098444e-02
4.213000000000000078e+00 1.137751472377978440e-02
4.214000000000000412e+00 1.128412949873173685e-02
4.214999999999999858e+00 1.119155632804423248e-02
4.216000000000000192e+00 1.110000577363004504e-02
4.217000000000000526e+00 1.100960591207475123e-02
4.217999999999999972e+00 1.092033014770182886e-02
4.219000000000000306e+00 1.083192865889819057e-02
4.219999999999999751e+00 1.074390593265679358e-02
4.221000000000000085e+00 1.065555914273179361e-02
4.222000000000000419e+00 1.056602990313745827e-02
4.222999999999999865e+00 1.047440460564941223e-02
4.224000000000000199e+00 1.037982715035304024e-02
4.224999999999999645e+00 1.028163298600138706e-02
4.225999999999999979e+00 1.017945754574456872e-02
4.227000000000000313e+00 1.007333638550282628e-02
4.227999999999999758e+00 9.963765587280803276e-03
4.229000000000000092e+00 9.851777417071525683e-03
4.230000000000000426e+00 9.738953809201625691e-03
4.230999999999999872e+00 9.627409029954361874e-03
4.232000000000000206e+00 9.519772287621805842e-03
4.232999999999999652e+00 9.419089410203649107e-03
4.233999999999999986e+00 9.328712368691019843e-03
4.235000000000000320e+00 9.252107682401557870e-03
4.235999999999999766e+00 9.192635008486218021e-03
4.237000000000000099e+00 9.153258321881662871e-03
4.238000000000000433e+00 9.136223200581322992e-03
4.238999999999999879e+00 9.142740273591663108e-03
4.240000000000000213e+00 9.172696508604544913e-03
4.240999999999999659e+00 9.224433014115299839e-03
4.241999999999999993e+00 9.294683129561141094e-03
4.243000000000000327e+00 9.378614806932533340e-03
4.243999999999999773e+00 9.470072897811163473e-03
4.245000000000000107e+00 9.561950339370637111e-03
4.246000000000000441e+00 9.646701927048664110e-03
4.246999999999999886e+00 9.716924093393270595e-03
4.248000000000000220e+00 9.765955348306000136e-03
4.248999999999999666e+00 9.788447659836869638e-03
4.250000000000000000e+00 9.780811092145964836e-03
4.251000000000000334e+00 9.741505700101469115e-03
4.251999999999999780e+00 9.671157069565332332e-03
4.253000000000000114e+00 9.572443426732758429e-03
4.254000000000000448e+00 9.449834755351865095e-03
4.254999999999999893e+00 9.309151010715853436e-03
4.256000000000000227e+00 9.157058326765723025e-03
4.256999999999999673e+00 9.000528990782165339e-03
4.258000000000000007e+00 8.846350503110339200e-03
4.259000000000000341e+00 8.700707144149954358e-03
4.259999999999999787e+00 8.568900307445099715e-03
4.261000000000000121e+00 8.455206195309671047e-03
4.262000000000000455e+00 8.362858925156445300e-03
4.262999999999999901e+00 8.294119844212168025e-03
4.264000000000000234e+00 8.250465399910067096e-03
4.264999999999999680e+00 8.232783880467227366e-03
4.266000000000000014e+00 8.241599155313607955e-03
4.267000000000000348e+00 8.277253582438862806e-03
4.267999999999999794e+00 8.340065046363507456e-03
4.269000000000000128e+00 8.430411972953974833e-03
4.270000000000000462e+00 8.548735205066288617e-03
4.270999999999999908e+00 8.695509647375598145e-03
4.272000000000000242e+00 8.871137110552857960e-03
4.272999999999999687e+00 9.075792394036876973e-03
4.274000000000000021e+00 9.309262493629191781e-03
4.275000000000000355e+00 9.570811954175291111e-03
4.275999999999999801e+00 9.859070009811569252e-03
4.277000000000000135e+00 1.017197538443245786e-02
4.278000000000000469e+00 1.050679640732663477e-02
4.278999999999999915e+00 1.086020900302545229e-02
4.280000000000000249e+00 1.122841483819519634e-02
4.280999999999999694e+00 1.160733017605409395e-02
4.282000000000000028e+00 1.199276760349304513e-02
4.283000000000000362e+00 1.238061987027977429e-02
4.283999999999999808e+00 1.276700684520148434e-02
4.285000000000000142e+00 1.314838708033095292e-02
4.286000000000000476e+00 1.352160874297203899e-02
4.286999999999999922e+00 1.388390993763521410e-02
4.288000000000000256e+00 1.423286052015633810e-02
4.288999999999999702e+00 1.456626145316250974e-02
4.290000000000000036e+00 1.488204096447054425e-02
4.291000000000000369e+00 1.517813351657681421e-02
4.291999999999999815e+00 1.545237616035225955e-02
4.293000000000000149e+00 1.570243946193900647e-02
4.294000000000000483e+00 1.592580010638150814e-02
4.294999999999999929e+00 1.611974624855912544e-02
4.296000000000000263e+00 1.628145555162865271e-02
4.296999999999999709e+00 1.640808965796491589e-02
4.298000000000000043e+00 1.649692083243103208e-02
4.299000000000000377e+00 1.654547191130892672e-02
4.299999999999999822e+00 1.655166365011769350e-02
4.301000000000000156e+00 1.651398164555103326e-02
4.302000000000000490e+00 1.643158896663898805e-02
4.302999999999999936e+00 1.630447476079007613e-02
4.304000000000000270e+00 1.613353678132594532e-02
4.304999999999999716e+00 1.592062948442524856e-02
4.306000000000000050e+00 1.566858346316258449e-02
4.307000000000000384e+00 1.538113024137228134e-02
4.307999999999999829e+00 1.506278259011850987e-02
4.309000000000000163e+00 1.471863328805363656e-02
4.310000000000000497e+00 1.435411531901150707e-02
4.310999999999999943e+00 1.397471585168666951e-02
4.312000000000000277e+00 1.358568924951751231e-02
4.312999999999999723e+00 1.319180122177182266e-02
4.314000000000000057e+00 1.279712795389156312e-02
4.315000000000000391e+00 1.240495204960288464e-02
4.315999999999999837e+00 1.201774277479705257e-02
4.317000000000000171e+00 1.163724787369163800e-02
4.318000000000000504e+00 1.126467749454238346e-02
4.318999999999999950e+00 1.090091043318111401e-02
4.320000000000000284e+00 1.054672711398452721e-02
4.320999999999999730e+00 1.020301837541135424e-02
4.322000000000000064e+00 9.870913982378184265e-03
4.323000000000000398e+00 9.551816874125032206e-03
4.323999999999999844e+00 9.247333292066450827e-03
4.325000000000000178e+00 8.959122594692555536e-03
4.326000000000000512e+00 8.688672416904904411e-03
4.326999999999999957e+00 8.437056823262168576e-03
4.328000000000000291e+00 8.204731908077486299e-03
4.328999999999999737e+00 7.991381707930038034e-03
4.330000000000000071e+00 7.795894529800289838e-03
4.331000000000000405e+00 7.616416935052711459e-03
4.331999999999999851e+00 7.450555396823743334e-03
4.333000000000000185e+00 7.295615113051193493e-03
4.334000000000000519e+00 7.148910017263981551e-03
4.334999999999999964e+00 7.008056165428487236e-03
4.336000000000000298e+00 6.871206501681451084e-03
4.336999999999999744e+00 6.737224825102508877e-03
4.338000000000000078e+00 6.605730750876751163e-03
4.339000000000000412e+00 6.477075153960029294e-03
4.339999999999999858e+00 6.352204893322962662e-03
4.341000000000000192e+00 6.232448985125076807e-03
4.342000000000000526e+00 6.119291073657774985e-03
4.342999999999999972e+00 6.014105050269011668e-03
4.344000000000000306e+00 5.917940080500659096e-03
4.344999999999999751e+00 5.831328360183429295e-03
4.346000000000000085e+00 5.754168005153357385e-03
4.347000000000000419e+00 5.685673993573087115e-03
4.347999999999999865e+00 5.624417859878995743e-03
4.349000000000000199e+00 5.568403342897146856e-03
4.350000000000000533e+00 5.515228758260805331e-03
4.350999999999999979e+00 5.462270217750331627e-03
4.352000000000000313e+00 5.406882163674386552e-03
4.352999999999999758e+00 5.346609627250679779e-03
4.354000000000000092e+00 5.279360269934326930e-03
4.355000000000000426e+00 5.203552068757928348e-03
4.355999999999999872e+00 5.118206180073939411e-03
4.357000000000000206e+00 5.022967909199120215e-03
4.357999999999999652e+00 4.918083273289059962e-03
4.358999999999999986e+00 4.804300910035650199e-03
4.360000000000000320e+00 4.682745853230457084e-03
4.360999999999999766e+00 4.554763457735240204e-03
4.362000000000000099e+00 4.421717253821792933e-03
4.363000000000000433e+00 4.284821390218426437e-03
4.363999999999999879e+00 4.144971246874122606e-03
4.365000000000000213e+00 4.002606396230451793e-03
4.365999999999999659e+00 3.857636710215329914e-03
4.366999999999999993e+00 3.709413604317721245e-03
4.368000000000000327e+00 3.556775612462700215e-03
4.368999999999999773e+00 3.398174179604944532e-03
4.370000000000000107e+00 3.231855365832932148e-03
4.371000000000000441e+00 3.056096831709050922e-03
4.371999999999999886e+00 2.869477365126977316e-03
4.373000000000000220e+00 2.671144196779510517e-03
4.373999999999999666e+00 2.461046243430772655e-03
4.375000000000000000e+00 2.240106868651096754e-03
4.376000000000000334e+00 2.010314164193510809e-03
4.376999999999999780e+00 1.774723689927930293e-03
4.378000000000000114e+00 1.537357791813705144e-03
4.379000000000000448e+00 1.303007666226644505e-03
4.379999999999999893e+00 1.077000655130980981e-03
4.381000000000000227e+00 8.648817180388318048e-04
4.381999999999999673e+00 6.720889656307973753e-04
4.383000000000000007e+00 5.036614644725635748e-04
4.384000000000000341e+00 3.639829042742098730e-04
4.384999999999999787e+00 2.565469648697082938e-04
4.386000000000000121e+00 1.838286296726568457e-04
4.387000000000000455e+00 1.472196494012936729e-04
4.387999999999999901e+00 1.470102418183884371e-04
4.389000000000000234e+00 1.824420852502999012e-04
4.389999999999999680e+00 2.517736301351547251e-04
4.391000000000000014e+00 3.523664405416564388e-04
4.392000000000000348e+00 4.807849122582103754e-04
4.392999999999999794e+00 6.328657172535584463e-04
4.394000000000000128e+00 8.038279973582712883e-04
4.395000000000000462e+00 9.883619135868798589e-04
4.395999999999999908e+00 1.180776697117769027e-03
4.397000000000000242e+00 1.375133653354824407e-03
4.397999999999999687e+00 1.565453977163237765e-03
4.399000000000000021e+00 1.745924498686747539e-03
4.400000000000000355e+00 1.911138472278549978e-03
4.400999999999999801e+00 2.056314144711148505e-03
4.402000000000000135e+00 2.177520808910574004e-03
4.403000000000000469e+00 2.271840628954139869e-03
4.403999999999999915e+00 2.337457614227825102e-03
4.405000000000000249e+00 2.373706031004849896e-03
4.405999999999999694e+00 2.381064665256498770e-03
4.407000000000000028e+00 2.361092047109326388e-03
4.408000000000000362e+00 2.316333404347449467e-03
4.408999999999999808e+00 2.250225215691607598e-03
4.410000000000000142e+00 2.166959300166274201e-03
4.411000000000000476e+00 2.071360908333965724e-03
4.411999999999999922e+00 1.968714808675988033e-03
4.413000000000000256e+00 1.864576955125878512e-03
4.413999999999999702e+00 1.764539836849525738e-03
4.415000000000000036e+00 1.673978830672588885e-03
4.416000000000000369e+00 1.597785033450586922e-03
4.416999999999999815e+00 1.540091259569900239e-03
4.418000000000000149e+00 1.504056418292954670e-03
4.419000000000000483e+00 1.491693969110180007e-03
4.419999999999999929e+00 1.503808241803495987e-03
4.421000000000000263e+00 1.540016607428078494e-03
4.421999999999999709e+00 1.598887742437605976e-03
4.423000000000000043e+00 1.678155964147436119e-03
4.424000000000000377e+00 1.775013194227113107e-03
4.424999999999999822e+00 1.886419543906191860e-03
4.426000000000000156e+00 2.009442337357531406e-03
4.427000000000000490e+00 2.141525722152253820e-03
4.427999999999999936e+00 2.280734009969175198e-03
4.429000000000000270e+00 2.425909541734229923e-03
4.429999999999999716e+00 2.576748928616719777e-03
4.431000000000000050e+00 2.733803370612303794e-03
4.432000000000000384e+00 2.898391768959782296e-03
4.432999999999999829e+00 3.072457585290332919e-03
4.434000000000000163e+00 3.258370602473826486e-03
4.435000000000000497e+00 3.458674434735528082e-03
4.435999999999999943e+00 3.675836417431267537e-03
4.437000000000000277e+00 3.911970311225615449e-03
4.437999999999999723e+00 4.168592363023308940e-03
4.439000000000000057e+00 4.446432074363938780e-03
4.440000000000000391e+00 4.745269998428458709e-03
4.440999999999999837e+00 5.063887743192914750e-03
4.442000000000000171e+00 5.400068983617037702e-03
4.443000000000000504e+00 5.750715772491724227e-03
4.443999999999999950e+00 6.112016211603081041e-03
4.445000000000000284e+00 6.479694288397841451e-03
4.445999999999999730e+00 6.849283756176482822e-03
4.447000000000000064e+00 7.216394024074783073e-03
4.448000000000000398e+00 7.576980446587623305e-03
4.448999999999999844e+00 7.927521263374018648e-03
4.450000000000000178e+00 8.265137416880157656e-03
4.451000000000000512e+00 8.587626618482150156e-03
4.451999999999999957e+00 8.893391775909097879e-03
4.453000000000000291e+00 9.181323300922011182e-03
4.453999999999999737e+00 9.450610577858929023e-03
4.455000000000000071e+00 9.700574534410704927e-03
4.456000000000000405e+00 9.930513836482603857e-03
4.456999999999999851e+00 1.013958496489802096e-02
4.458000000000000185e+00 1.032679222057954205e-02
4.459000000000000519e+00 1.049100796057215144e-02
4.459999999999999964e+00 1.063108478283446810e-02
4.461000000000000298e+00 1.074600521555302106e-02
4.461999999999999744e+00 1.083506909790649640e-02
4.463000000000000078e+00 1.089807577466144276e-02
4.464000000000000412e+00 1.093549264284682070e-02
4.464999999999999858e+00 1.094857787701743017e-02
4.466000000000000192e+00 1.093944815725231279e-02
4.467000000000000526e+00 1.091109895006930723e-02
4.467999999999999972e+00 1.086733432449535006e-02
4.469000000000000306e+00 1.081264769108663051e-02
4.469999999999999751e+00 1.075202093885655255e-02
4.471000000000000085e+00 1.069070917794372709e-02
4.472000000000000419e+00 1.063395941699088118e-02
4.472999999999999865e+00 1.058671768506032340e-02
4.474000000000000199e+00 1.055331358816535316e-02
4.475000000000000533e+00 1.053716446562363331e-02
4.475999999999999979e+00 1.054049268004104631e-02
4.477000000000000313e+00 1.056409668667604787e-02
4.477999999999999758e+00 1.060718288413462114e-02
4.479000000000000092e+00 1.066729200348212961e-02
4.480000000000000426e+00 1.074032591509704523e-02
4.480999999999999872e+00 1.082070158461377780e-02
4.482000000000000206e+00 1.090160889726318402e-02
4.482999999999999652e+00 1.097538053856983095e-02
4.483999999999999986e+00 1.103395274297939120e-02
4.485000000000000320e+00 1.106934925382612941e-02
4.485999999999999766e+00 1.107417750274635425e-02
4.487000000000000099e+00 1.104207578071155112e-02
4.488000000000000433e+00 1.096804852482949344e-02
4.488999999999999879e+00 1.084872370788514742e-02
4.490000000000000213e+00 1.068243492464196996e-02
4.490999999999999659e+00 1.046919563185635602e-02
4.491999999999999993e+00 1.021055172042506856e-02
4.493000000000000327e+00 9.909332535279225321e-03
4.493999999999999773e+00 9.569383265715828563e-03
4.495000000000000107e+00 9.195235548847126988e-03
4.496000000000000441e+00 8.791808078878596278e-03
4.496999999999999886e+00 8.364139590344285211e-03
4.498000000000000220e+00 7.917176447532814354e-03
4.498999999999999666e+00 7.455623117330598126e-03
4.500000000000000000e+00 6.983843427819344182e-03
4.501000000000000334e+00 6.505855884739865196e-03
4.501999999999999780e+00 6.025375952286171274e-03
4.503000000000000114e+00 5.545898169979329717e-03
4.504000000000000448e+00 5.070809987035339653e-03
4.504999999999999893e+00 4.603520608771644040e-03
4.506000000000000227e+00 4.147537700663976243e-03
4.506999999999999673e+00 3.706535565871891397e-03
4.508000000000000007e+00 3.284331624361486266e-03
4.509000000000000341e+00 2.884804257079072367e-03
4.509999999999999787e+00 2.511751940446790756e-03
4.511000000000000121e+00 2.168681602900128687e-03
4.512000000000000455e+00 1.858573434536780339e-03
4.512999999999999901e+00 1.583633839736174566e-03
4.514000000000000234e+00 1.345050241492440606e-03
4.514999999999999680e+00 1.142792413754696633e-03
4.516000000000000014e+00 9.754762729683810491e-04
4.517000000000000348e+00 8.403256986550689672e-04
4.517999999999999794e+00 7.332267604635231157e-04
4.519000000000000128e+00 6.489209736069620742e-04
4.520000000000000462e+00 5.813001363329791749e-04
4.520999999999999908e+00 5.238295900140223010e-04
4.522000000000000242e+00 4.700259598053930957e-04
4.522999999999999687e+00 4.140023823522603788e-04
4.524000000000000021e+00 3.509675143861561630e-04
4.525000000000000355e+00 2.776699358382369556e-04
4.525999999999999801e+00 1.927206594751068591e-04
4.527000000000000135e+00 9.673255188143159433e-05
4.528000000000000469e+00 -7.701643399418699898e-06
4.528999999999999915e+00 -1.162396931633003004e-04
4.530000000000000249e+00 -2.231336222250243054e-04
4.530999999999999694e+00 -3.217353197677425805e-04
4.532000000000000028e+00 -4.050387855458612496e-04
4.533000000000000362e+00 -4.662545372483777148e-04
4.533999999999999808e+00 -4.992907720722551939e-04
4.535000000000000142e+00 -4.991907256957199297e-04
4.536000000000000476e+00 -4.624291925712002921e-04
4.536999999999999922e+00 -3.870831359126053689e-04
4.538000000000000256e+00 -2.728699130595976211e-04
4.538999999999999702e+00 -1.210964747903289811e-04
4.540000000000000036e+00 6.550074552702823418e-05
4.541000000000000369e+00 2.829462870042345171e-04
4.541999999999999815e+00 5.262759788309867353e-04
4.543000000000000149e+00 7.897762382102425016e-04
4.544000000000000483e+00 1.067240747796093393e-03
4.544999999999999929e+00 1.352205078841480206e-03
4.546000000000000263e+00 1.638213381422908357e-03
4.546999999999999709e+00 1.919059606931371132e-03
4.548000000000000043e+00 2.189041750451401619e-03
4.549000000000000377e+00 2.443233945795471405e-03
4.549999999999999822e+00 2.677708305906711418e-03
4.551000000000000156e+00 2.889758118634943966e-03
4.552000000000000490e+00 3.078038651134581104e-03
4.552999999999999936e+00 3.242621979749552106e-03
4.554000000000000270e+00 3.384949242906221123e-03
4.554999999999999716e+00 3.507671042878051336e-03
4.556000000000000050e+00 3.614372987239802305e-03
4.557000000000000384e+00 3.709220561328990286e-03
4.557999999999999829e+00 3.796578290529491195e-03
4.559000000000000163e+00 3.880634122132547992e-03
4.560000000000000497e+00 3.965056320194041209e-03
4.560999999999999943e+00 4.052764440775399185e-03
4.562000000000000277e+00 4.145781027591955922e-03
4.562999999999999723e+00 4.245184238439160714e-03
4.564000000000000057e+00 4.351161661618736451e-03
4.565000000000000391e+00 4.463110958829575800e-03
4.565999999999999837e+00 4.579796044515932300e-03
4.567000000000000171e+00 4.699491002660772729e-03
4.568000000000000504e+00 4.820149649840702218e-03
4.568999999999999950e+00 4.939537034692062512e-03
4.570000000000000284e+00 5.055353083210377234e-03
4.570999999999999730e+00 5.165350752892367350e-03
4.572000000000000064e+00 5.267468965190541183e-03
4.573000000000000398e+00 5.359949190092078500e-03
4.573999999999999844e+00 5.441466180290915715e-03
4.575000000000000178e+00 5.511252578786868597e-03
4.576000000000000512e+00 5.569193798193281496e-03
4.576999999999999957e+00 5.615905097380161255e-03
4.578000000000000291e+00 5.652748425697473773e-03
4.578999999999999737e+00 5.681836150723530883e-03
4.580000000000000071e+00 5.705956124160505537e-03
4.581000000000000405e+00 5.728512054778321476e-03
4.581999999999999851e+00 5.753403531770677655e-03
4.583000000000000185e+00 5.784944249349852595e-03
4.584000000000000519e+00 5.827745337326266373e-03
4.584999999999999964e+00 5.886606602199173296e-03
4.586000000000000298e+00 5.966394158197297140e-03
4.586999999999999744e+00 6.071908369743291532e-03
4.588000000000000078e+00 6.207693848056526284e-03
4.589000000000000412e+00 6.377837640404590384e-03
4.589999999999999858e+00 6.585708989818081678e-03
4.591000000000000192e+00 6.833687103392107991e-03
4.592000000000000526e+00 7.122879201429730897e-03
4.592999999999999972e+00 7.452880251639615664e-03
4.594000000000000306e+00 7.821604202384887725e-03
4.594999999999999751e+00 8.225224789773860623e-03
4.596000000000000085e+00 8.658218920491600121e-03
4.597000000000000419e+00 9.113559551929804187e-03
4.597999999999999865e+00 9.583022517862940098e-03
4.599000000000000199e+00 1.005759996990255797e-02
4.600000000000000533e+00 1.052799000579626200e-02
4.600999999999999979e+00 1.098510468257060321e-02
4.602000000000000313e+00 1.142055226435012213e-02
4.602999999999999758e+00 1.182706726966182773e-02
4.604000000000000092e+00 1.219882150899783725e-02
4.605000000000000426e+00 1.253159521259860146e-02
4.605999999999999872e+00 1.282282178185785958e-02
4.607000000000000206e+00 1.307147620645592902e-02
4.608000000000000540e+00 1.327786857624148678e-02
4.608999999999999986e+00 1.344332583052978460e-02
4.610000000000000320e+00 1.356985187925623462e-02
4.610999999999999766e+00 1.365976857599308578e-02
4.612000000000000099e+00 1.371537688589026874e-02
4.613000000000000433e+00 1.373867371277599780e-02
4.613999999999999879e+00 1.373115552760345928e-02
4.615000000000000213e+00 1.369368810193281362e-02
4.615999999999999659e+00 1.362648052812041009e-02
4.616999999999999993e+00 1.352911768241853510e-02
4.618000000000000327e+00 1.340069577595416617e-02
4.618999999999999773e+00 1.323997134840385059e-02
4.620000000000000107e+00 1.304558288237928076e-02
4.621000000000000441e+00 1.281626200133827512e-02
4.621999999999999886e+00 1.255106148410307931e-02
4.623000000000000220e+00 1.224952585678745244e-02
4.623999999999999666e+00 1.191187211557943881e-02
4.625000000000000000e+00 1.153907512197122585e-02
4.626000000000000334e+00 1.113291163763777125e-02
4.626999999999999780e+00 1.069595251919125065e-02
4.628000000000000114e+00 1.023150483787543807e-02
4.629000000000000448e+00 9.743516925440762894e-03
4.629999999999999893e+00 9.236437537486690691e-03
4.631000000000000227e+00 8.715068845040557788e-03
4.631999999999999673e+00 8.184384743728220779e-03
4.633000000000000007e+00 7.649364604439943920e-03
4.634000000000000341e+00 7.114815872315482896e-03
4.634999999999999787e+00 6.585199649587920694e-03
4.636000000000000121e+00 6.064480743285382593e-03
4.637000000000000455e+00 5.555998823845198151e-03
4.637999999999999901e+00 5.062380222699842079e-03
4.639000000000000234e+00 4.585492003965281269e-03
4.639999999999999680e+00 4.126441489843407813e-03
4.641000000000000014e+00 3.685630487517505167e-03
4.642000000000000348e+00 3.262866906629956990e-03
4.642999999999999794e+00 2.857495338823123898e-03
4.644000000000000128e+00 2.468553817857445463e-03
4.645000000000000462e+00 2.094910194899389337e-03
4.645999999999999908e+00 1.735365519776543852e-03
4.647000000000000242e+00 1.388727995734738126e-03
4.647999999999999687e+00 1.053818228784833295e-03
4.649000000000000021e+00 7.294339183070358079e-04
4.650000000000000355e+00 4.142814398400626597e-04
4.650999999999999801e+00 1.069007481031773705e-04
4.652000000000000135e+00 -1.944157675802155624e-04
4.653000000000000469e+00 -4.916403284622543595e-04
4.653999999999999915e+00 -7.870040797250982701e-04
4.655000000000000249e+00 -1.082903393204860025e-03
4.655999999999999694e+00 -1.381772285547569609e-03
4.657000000000000028e+00 -1.685890848976183409e-03
4.658000000000000362e+00 -1.997170366366966213e-03
4.658999999999999808e+00 -2.316924235670985051e-03
4.660000000000000142e+00 -2.645646856031915253e-03
4.661000000000000476e+00 -2.982865102682469641e-03
4.661999999999999922e+00 -3.327027025135977697e-03
4.663000000000000256e+00 -3.675505866958926442e-03
4.663999999999999702e+00 -4.024688389557410859e-03
4.665000000000000036e+00 -4.370153113461472741e-03
4.666000000000000369e+00 -4.706929060945982957e-03
4.666999999999999815e+00 -5.029817517110734236e-03
4.668000000000000149e+00 -5.333717586752613482e-03
4.669000000000000483e+00 -5.613956328570366035e-03
4.669999999999999929e+00 -5.866547233599395637e-03
4.671000000000000263e+00 -6.088410384177643520e-03
4.671999999999999709e+00 -6.277467472357803162e-03
4.673000000000000043e+00 -6.432657903997998465e-03
4.674000000000000377e+00 -6.553822651501220106e-03
4.674999999999999822e+00 -6.641517372015734617e-03
4.676000000000000156e+00 -6.696743583592209073e-03
4.677000000000000490e+00 -6.720666818403900344e-03
4.677999999999999936e+00 -6.714310306066411174e-03
4.679000000000000270e+00 -6.678321666682483608e-03
4.679999999999999716e+00 -6.612790735810657530e-03
4.681000000000000050e+00 -6.517154441451578246e-03
4.682000000000000384e+00 -6.390232126148312312e-03
4.682999999999999829e+00 -6.230322060461863758e-03
4.684000000000000163e+00 -6.035392669244710531e-03
4.685000000000000497e+00 -5.803344454413758569e-03
4.685999999999999943e+00 -5.532280322702415667e-03
4.687000000000000277e+00 -5.220792550597859114e-03
4.687999999999999723e+00 -4.868217174105000586e-03
4.689000000000000057e+00 -4.474840050481000350e-03
4.690000000000000391e+00 -4.042013975297043329e-03
4.690999999999999837e+00 -3.572202232954580555e-03
4.692000000000000171e+00 -3.068913754180464543e-03
4.693000000000000504e+00 -2.536561338026364389e-03
4.693999999999999950e+00 -1.980217710109056454e-03
4.695000000000000284e+00 -1.405353001874371345e-03
4.695999999999999730e+00 -8.175255509584543594e-04
4.697000000000000064e+00 -2.221054839497587957e-04
4.698000000000000398e+00 3.759629577548387921e-04
4.698999999999999844e+00 9.723377629999162709e-04
4.700000000000000178e+00 1.563367326453740311e-03
4.701000000000000512e+00 2.146117855796735897e-03
4.701999999999999957e+00 2.718340121495629175e-03
4.703000000000000291e+00 3.278399436007448878e-03
4.703999999999999737e+00 3.825173205950019913e-03
4.705000000000000071e+00 4.357963648502527140e-03
4.706000000000000405e+00 4.876392687289406169e-03
4.706999999999999851e+00 5.380318213793726032e-03
4.708000000000000185e+00 5.869738605835575496e-03
4.709000000000000519e+00 6.344678586062903365e-03
4.709999999999999964e+00 6.805093669702987416e-03
4.711000000000000298e+00 7.250746523673938168e-03
4.711999999999999744e+00 7.681090694098016702e-03
4.713000000000000078e+00 8.095177440505871638e-03
4.714000000000000412e+00 8.491619227408073872e-03
4.714999999999999858e+00 8.868595272784083466e-03
4.716000000000000192e+00 9.223946744938840009e-03
4.717000000000000526e+00 9.555343643746688764e-03
4.717999999999999972e+00 9.860509760950495264e-03
4.719000000000000306e+00 1.013748396250168868e-02
4.719999999999999751e+00 1.038487650507868322e-02
4.721000000000000085e+00 1.060209655986026067e-02
4.722000000000000419e+00 1.078950710005765166e-02
4.722999999999999865e+00 1.094851227510184113e-02
4.724000000000000199e+00 1.108154945233410030e-02
4.725000000000000533e+00 1.119198639950754089e-02
4.725999999999999979e+00 1.128396438355135437e-02
4.727000000000000313e+00 1.136217716140646393e-02
4.727999999999999758e+00 1.143164514632962273e-02
4.729000000000000092e+00 1.149742581686182853e-02
4.730000000000000426e+00 1.156435439482121630e-02
4.730999999999999872e+00 1.163674249622106277e-02
4.732000000000000206e+00 1.171810463307502645e-02
4.733000000000000540e+00 1.181089474480977869e-02
4.733999999999999986e+00 1.191626188460898940e-02
4.735000000000000320e+00 1.203387531755241088e-02
4.735999999999999766e+00 1.216186028533616445e-02
4.737000000000000099e+00 1.229682552937435593e-02
4.738000000000000433e+00 1.243406201146516829e-02
4.738999999999999879e+00 1.256785546781332731e-02
4.740000000000000213e+00 1.269193467550593438e-02
4.740999999999999659e+00 1.279998025428182029e-02
4.741999999999999993e+00 1.288615932176821743e-02
4.743000000000000327e+00 1.294562983000404309e-02
4.743999999999999773e+00 1.297492487884074029e-02
4.745000000000000107e+00 1.297219154338171213e-02
4.746000000000000441e+00 1.293726555170065726e-02
4.746999999999999886e+00 1.287158058785748717e-02
4.748000000000000220e+00 1.277791254067909762e-02
4.748999999999999666e+00 1.266005306675765940e-02
4.750000000000000000e+00 1.252241524960858755e-02
4.751000000000000334e+00 1.236963830878184782e-02
4.751999999999999780e+00 1.220624477637310100e-02
4.753000000000000114e+00 1.203633641618042337e-02
4.754000000000000448e+00 1.186339424210111973e-02
4.754999999999999893e+00 1.169012626380030312e-02
4.756000000000000227e+00 1.151837536704151087e-02
4.756999999999999673e+00 1.134907367376750478e-02
4.758000000000000007e+00 1.118222904702750875e-02
4.759000000000000341e+00 1.101694647982042960e-02
4.759999999999999787e+00 1.085148695734166474e-02
4.761000000000000121e+00 1.068335275853296920e-02
4.762000000000000455e+00 1.050945199516512517e-02
4.762999999999999901e+00 1.032630676043573212e-02
4.764000000000000234e+00 1.013035390704282619e-02
4.764999999999999680e+00 9.918278646108493954e-03
4.766000000000000014e+00 9.687377472907364798e-03
4.767000000000000348e+00 9.435919542392461751e-03
4.767999999999999794e+00 9.163461085671023576e-03
4.769000000000000128e+00 8.871093179658038480e-03
4.770000000000000462e+00 8.561551431970414877e-03
4.770999999999999908e+00 8.239220523010071240e-03
4.772000000000000242e+00 7.909977557636642051e-03
4.772999999999999687e+00 7.580901088457265083e-03
4.774000000000000021e+00 7.259889970341671002e-03
4.775000000000000355e+00 6.955193446594997234e-03
4.775999999999999801e+00 6.674914884164504306e-03
4.777000000000000135e+00 6.426513094752726515e-03
4.778000000000000469e+00 6.216359818687441051e-03
4.778999999999999915e+00 6.049364986087476213e-03
4.780000000000000249e+00 5.928704834993484864e-03
4.780999999999999694e+00 5.855668219486783420e-03
4.782000000000000028e+00 5.829612097313606467e-03
4.783000000000000362e+00 5.848046500795054704e-03
4.783999999999999808e+00 5.906826794357849034e-03
4.785000000000000142e+00 6.000451472774703462e-03
4.786000000000000476e+00 6.122438410849607819e-03
4.786999999999999922e+00 6.265739156932455083e-03
4.788000000000000256e+00 6.423193772275711914e-03
4.788999999999999702e+00 6.587964847492425169e-03
4.790000000000000036e+00 6.753930841138363825e-03
4.791000000000000369e+00 6.916020353159323120e-03
4.791999999999999815e+00 7.070454053112541597e-03
4.793000000000000149e+00 7.214884702140239581e-03
4.794000000000000483e+00 7.348424624429639174e-03
4.794999999999999929e+00 7.471540940284107993e-03
4.796000000000000263e+00 7.585888981448259301e-03
4.796999999999999709e+00 7.694022850446621993e-03
4.798000000000000043e+00 7.799063453406485276e-03
4.799000000000000377e+00 7.904321880571612766e-03
4.799999999999999822e+00 8.012929256680189488e-03
4.801000000000000156e+00 8.127493555826245664e-03
4.802000000000000490e+00 8.249816222822659723e-03
4.802999999999999936e+00 8.380697094243209910e-03
4.804000000000000270e+00 8.519827857710809277e-03
4.804999999999999716e+00 8.665810228726493827e-03
4.806000000000000050e+00 8.816260129753207553e-03
4.807000000000000384e+00 8.968021370044062732e-03
4.807999999999999829e+00 9.117431843137908942e-03
4.809000000000000163e+00 9.260642156561442115e-03
4.810000000000000497e+00 9.393922828139333880e-03
4.810999999999999943e+00 9.513973658580312034e-03
4.812000000000000277e+00 9.618162221346595112e-03
4.812999999999999723e+00 9.704701013834190343e-03
4.814000000000000057e+00 9.772722869518433997e-03
4.815000000000000391e+00 9.822275241651978045e-03
4.815999999999999837e+00 9.854227424134241742e-03
4.817000000000000171e+00 9.870103032886471187e-03
4.818000000000000504e+00 9.871874600690994442e-03
4.818999999999999950e+00 9.861736361732244271e-03
4.820000000000000284e+00 9.841897340164263569e-03
4.820999999999999730e+00 9.814413399350652503e-03
4.822000000000000064e+00 9.781068049214110618e-03
4.823000000000000398e+00 9.743360216245651115e-03
4.823999999999999844e+00 9.702522684974523165e-03
4.825000000000000178e+00 9.659623740869054467e-03
4.826000000000000512e+00 9.615683839175494588e-03
4.826999999999999957e+00 9.571782901688811324e-03
4.828000000000000291e+00 9.529163053099485095e-03
4.828999999999999737e+00 9.489268472706117660e-03
4.830000000000000071e+00 9.453726229268266668e-03
4.831000000000000405e+00 9.424293905686472253e-03
4.831999999999999851e+00 9.402756602332537975e-03
4.833000000000000185e+00 9.390804712996117867e-03
4.834000000000000519e+00 9.389928907221584825e-03
4.834999999999999964e+00 9.401317764391847742e-03
4.836000000000000298e+00 9.425807056518539437e-03
4.836999999999999744e+00 9.463837466738194218e-03
4.838000000000000078e+00 9.515479910646057124e-03
4.839000000000000412e+00 9.580478869248343354e-03
4.839999999999999858e+00 9.658322343798923793e-03
4.841000000000000192e+00 9.748329260698834070e-03
4.842000000000000526e+00 9.849730205125830501e-03
4.842999999999999972e+00 9.961748071679026734e-03
4.844000000000000306e+00 1.008363449692522076e-02
4.844999999999999751e+00 1.021468898786608362e-02
4.846000000000000085e+00 1.035423762005687962e-02
4.847000000000000419e+00 1.050155882182294588e-02
4.847999999999999865e+00 1.065577289226872157e-02
4.849000000000000199e+00 1.081575215383535557e-02
4.850000000000000533e+00 1.098001843641450634e-02
4.850999999999999979e+00 1.114664923033193734e-02
4.852000000000000313e+00 1.131326332678189196e-02
4.852999999999999758e+00 1.147706444081449638e-02
4.854000000000000092e+00 1.163495418273346495e-02
4.855000000000000426e+00 1.178370833362978563e-02
4.855999999999999872e+00 1.192022401248361840e-02
4.857000000000000206e+00 1.204179767089196343e-02
4.858000000000000540e+00 1.214638791393710462e-02
4.858999999999999986e+00 1.223287403014219031e-02
4.860000000000000320e+00 1.230122472815291246e-02
4.860999999999999766e+00 1.235260188264466694e-02
4.862000000000000099e+00 1.238933387391391236e-02
4.863000000000000433e+00 1.241481559622460186e-02
4.863999999999999879e+00 1.243329175660182889e-02
4.865000000000000213e+00 1.244960808262422260e-02
4.865999999999999659e+00 1.246889357726745085e-02
4.866999999999999993e+00 1.249625892612312578e-02
4.868000000000000327e+00 1.253650246042134833e-02
4.868999999999999773e+00 1.259387299889854275e-02
4.870000000000000107e+00 1.267187191802816339e-02
4.871000000000000441e+00 1.277313046735286360e-02
4.871999999999999886e+00 1.289933113018417420e-02
4.873000000000000220e+00 1.305118988659706956e-02
4.873999999999999666e+00 1.322846937415149936e-02
4.875000000000000000e+00 1.343004200018767594e-02
4.876000000000000334e+00 1.365394951577754423e-02
4.876999999999999780e+00 1.389751298002816528e-02
4.878000000000000114e+00 1.415744896050510383e-02
4.879000000000000448e+00 1.443001157569107941e-02
4.879999999999999893e+00 1.471115647360580689e-02
4.881000000000000227e+00 1.499670283672038286e-02
4.881999999999999673e+00 1.528252112407377759e-02
4.883000000000000007e+00 1.556468417302204685e-02
4.884000000000000341e+00 1.583960474460880188e-02
4.884999999999999787e+00 1.610412895124802013e-02
4.886000000000000121e+00 1.635554384360331237e-02
4.887000000000000455e+00 1.659152097892251446e-02
4.887999999999999901e+00 1.680999538344614755e-02
4.889000000000000234e+00 1.700897779293189180e-02
4.889999999999999680e+00 1.718635104067561120e-02
4.891000000000000014e+00 1.733967384706222581e-02
4.892000000000000348e+00 1.746605660992342490e-02
4.892999999999999794e+00 1.756212301373776333e-02
4.894000000000000128e+00 1.762409011817802143e-02
4.895000000000000462e+00 1.764793841562592447e-02
4.895999999999999908e+00 1.762969790048351040e-02
4.897000000000000242e+00 1.756580245555463063e-02
4.897999999999999687e+00 1.745341520505333879e-02
4.899000000000000021e+00 1.729075201978741080e-02
4.900000000000000355e+00 1.707731312789353278e-02
4.900999999999999801e+00 1.681402032120804871e-02
4.902000000000000135e+00 1.650322565874694225e-02
4.903000000000000469e+00 1.614863185593006650e-02
4.903999999999999915e+00 1.575506697800468231e-02
4.905000000000000249e+00 1.532823876338494998e-02
4.905999999999999694e+00 1.487439509266174839e-02
4.907000000000000028e+00 1.440000550827543434e-02
4.908000000000000362e+00 1.391142298324281844e-02
4.908999999999999808e+00 1.341462818126462099e-02
4.910000000000000142e+00 1.291499056195639580e-02
4.911000000000000476e+00 1.241710588988803078e-02
4.911999999999999922e+00 1.192468930432781168e-02
4.913000000000000256e+00 1.144050931434517637e-02
4.913999999999999702e+00 1.096639301487510251e-02
4.915000000000000036e+00 1.050321561311204355e-02
4.916000000000000369e+00 1.005096571459693569e-02
4.916999999999999815e+00 9.608820254715325776e-03
4.918000000000000149e+00 9.175271326070048167e-03
4.919000000000000483e+00 8.748287852756216759e-03
4.919999999999999929e+00 8.325536187957050666e-03
4.921000000000000263e+00 7.904652794189327009e-03
4.921999999999999709e+00 7.483519547627050586e-03
4.923000000000000043e+00 7.060565873463410524e-03
4.924000000000000377e+00 6.635018310517072464e-03
4.924999999999999822e+00 6.207102881987816914e-03
4.926000000000000156e+00 5.778139852877424779e-03
4.927000000000000490e+00 5.350545861359851454e-03
4.927999999999999936e+00 4.927730935863585369e-03
4.929000000000000270e+00 4.513886876297440801e-03
4.929999999999999716e+00 4.113738704956809537e-03
4.931000000000000050e+00 3.732237577217275941e-03
4.932000000000000384e+00 3.374264364220908724e-03
4.932999999999999829e+00 3.044371599815447020e-03
4.934000000000000163e+00 2.746555543571210529e-03
4.935000000000000497e+00 2.484084579508910161e-03
4.935999999999999943e+00 2.259398451423860667e-03
4.937000000000000277e+00 2.074012474744182412e-03
4.937999999999999723e+00 1.928514548678189350e-03
4.939000000000000057e+00 1.822568781792437750e-03
4.940000000000000391e+00 1.754967228599516342e-03
4.940999999999999837e+00 1.723705819391648355e-03
4.942000000000000171e+00 1.726112155302424915e-03
4.943000000000000504e+00 1.758967617614422014e-03
4.943999999999999950e+00 1.818672707840628035e-03
4.945000000000000284e+00 1.901424531151611709e-03
4.945999999999999730e+00 2.003400038563608702e-03
4.947000000000000064e+00 2.120941067201695916e-03
4.948000000000000398e+00 2.250753507168817662e-03
4.948999999999999844e+00 2.390069522572191123e-03
4.950000000000000178e+00 2.536806870527724949e-03
4.951000000000000512e+00 2.689676312454166059e-03
4.951999999999999957e+00 2.848247413342644332e-03
4.953000000000000291e+00 3.012962246290117746e-03
4.953999999999999737e+00 3.185073610595746778e-03
4.955000000000000071e+00 3.366498336288814390e-03
4.956000000000000405e+00 3.559627997198582059e-03
4.956999999999999851e+00 3.767082972493398900e-03
4.958000000000000185e+00 3.991422234203003891e-03
4.959000000000000519e+00 4.234850232499050467e-03
4.959999999999999964e+00 4.498942872922051181e-03
4.961000000000000298e+00 4.784403119964976761e-03
4.961999999999999744e+00 5.090899673110539821e-03
4.963000000000000078e+00 5.416990440951836676e-03
4.964000000000000412e+00 5.760126122905748908e-03
4.964999999999999858e+00 6.116772464079192964e-03
4.966000000000000192e+00 6.482623004770404415e-03
4.967000000000000526e+00 6.852894301311539087e-03
4.967999999999999972e+00 7.222665436686447060e-03
4.969000000000000306e+00 7.587238486710482302e-03
4.969999999999999751e+00 7.942501575228588101e-03
4.971000000000000085e+00 8.285232841352846780e-03
4.972000000000000419e+00 8.613298006740287283e-03
4.972999999999999865e+00 8.925785644922541034e-03
4.974000000000000199e+00 9.222958517318798760e-03
4.975000000000000533e+00 9.506091046904783376e-03
4.975999999999999979e+00 9.777210813546686335e-03
4.977000000000000313e+00 1.003874018696623849e-02
4.977999999999999758e+00 1.029309775108859515e-02
4.979000000000000092e+00 1.054231633426458252e-02
4.980000000000000426e+00 1.078772217018111532e-02
4.980999999999999872e+00 1.102970798835372843e-02
4.982000000000000206e+00 1.126762646995918896e-02
4.983000000000000540e+00 1.149982064405048222e-02
4.983999999999999986e+00 1.172377952254954371e-02
4.985000000000000320e+00 1.193639842064005141e-02
4.985999999999999766e+00 1.213429577464992214e-02
4.987000000000000099e+00 1.231417544854695664e-02
4.988000000000000433e+00 1.247317559725025574e-02
4.988999999999999879e+00 1.260918091136637928e-02
4.990000000000000213e+00 1.272105251420458175e-02
4.991000000000000547e+00 1.280879147554443188e-02
4.991999999999999993e+00 1.287357604652474875e-02
4.993000000000000327e+00 1.291772283673444689e-02
4.993999999999999773e+00 1.294452328711559116e-02
4.995000000000000107e+00 1.295800610081622103e-02
4.996000000000000441e+00 1.296261737419804848e-02
4.996999999999999886e+00 1.296289673025404973e-02
4.998000000000000220e+00 1.296310458992000481e-02
4.998999999999999666e+00 1.296688656560941212e-02
5.000000000000000000e+00 1.297703150453619059e-02
5.001000000000000334e+00 1.299528344112516401e-02
5.001999999999999780e+00 1.302226154278487633e-02
5.003000000000000114e+00 1.305747457793159615e-02
5.004000000000000448e+00 1.309944054723599649e-02
5.004999999999999893e+00 1.314583791925842335e-02
5.006000000000000227e+00 1.319369865883269176e-02
5.006999999999999673e+00 1.323957079579308679e-02
5.008000000000000007e+00 1.327968330428633791e-02
5.009000000000000341e+00 1.331005571722092620e-02
5.009999999999999787e+00 1.332656017525992755e-02
5.011000000000000121e+00 1.332497007966606563e-02
5.012000000000000455e+00 1.330102975413319580e-02
5.012999999999999901e+00 1.325053690394078706e-02
5.014000000000000234e+00 1.316949754395404723e-02
5.014999999999999680e+00 1.305432154016698300e-02
5.016000000000000014e+00 1.290209164588899081e-02
5.017000000000000348e+00 1.271083621747961731e-02
5.017999999999999794e+00 1.247977839312791951e-02
5.019000000000000128e+00 1.220952402695036319e-02
5.020000000000000462e+00 1.190212846381423148e-02
5.020999999999999908e+00 1.156105397726822637e-02
5.022000000000000242e+00 1.119098857576720021e-02
5.022999999999999687e+00 1.079755912476780891e-02
5.024000000000000021e+00 1.038696315826951981e-02
5.025000000000000355e+00 9.965560867760956884e-03
5.025999999999999801e+00 9.539488224640010200e-03
5.027000000000000135e+00 9.114303034091462974e-03
5.028000000000000469e+00 8.694725972851903573e-03
5.028999999999999915e+00 8.284441053940397315e-03
5.030000000000000249e+00 7.886013466892214871e-03
5.030999999999999694e+00 7.500898738278917802e-03
5.032000000000000028e+00 7.129544029996291721e-03
5.033000000000000362e+00 6.771535442159521204e-03
5.033999999999999808e+00 6.425846052134341797e-03
5.035000000000000142e+00 6.091080286735365071e-03
5.036000000000000476e+00 5.765764619326521970e-03
5.036999999999999922e+00 5.448626430838407302e-03
5.038000000000000256e+00 5.138873232583532694e-03
5.038999999999999702e+00 4.836400030533089325e-03
5.040000000000000036e+00 4.541941234333465686e-03
5.041000000000000369e+00 4.257145533667593129e-03
5.041999999999999815e+00 3.984547635373170485e-03
5.043000000000000149e+00 3.727469390955746257e-03
5.044000000000000483e+00 3.489806657522724447e-03
5.044999999999999929e+00 3.275744386763946962e-03
5.046000000000000263e+00 3.089438882315148800e-03
5.046999999999999709e+00 2.934657429009781496e-03
5.048000000000000043e+00 2.814450619483051686e-03
5.049000000000000377e+00 2.730866777740690188e-03
5.049999999999999822e+00 2.684724716661952750e-03
5.051000000000000156e+00 2.675525697957572592e-03
5.052000000000000490e+00 2.701431541543047182e-03
5.052999999999999936e+00 2.759395988668841230e-03
5.054000000000000270e+00 2.845363296193539372e-03
5.054999999999999716e+00 2.954562517603937562e-03
5.056000000000000050e+00 3.081838572128814315e-03
5.057000000000000384e+00 3.222004872799180686e-03
5.057999999999999829e+00 3.370164007357135446e-03
5.059000000000000163e+00 3.521999058122588823e-03
5.060000000000000497e+00 3.673989129731199642e-03
5.060999999999999943e+00 3.823535487169554131e-03
5.062000000000000277e+00 3.969028754160723767e-03
5.062999999999999723e+00 4.109827367319210563e-03
5.064000000000000057e+00 4.246201995894901930e-03
5.065000000000000391e+00 4.379203812364053545e-03
5.065999999999999837e+00 4.510525958897925944e-03
5.067000000000000171e+00 4.642351044918830230e-03
5.068000000000000504e+00 4.777203907072305987e-03
5.068999999999999950e+00 4.917795427045759844e-03
5.070000000000000284e+00 5.066885278697000512e-03
5.070999999999999730e+00 5.227160031685090108e-03
5.072000000000000064e+00 5.401113645465947105e-03
5.073000000000000398e+00 5.590955998108244375e-03
5.073999999999999844e+00 5.798510457369882194e-03
5.075000000000000178e+00 6.025154914785607954e-03
5.076000000000000512e+00 6.271747911914572760e-03
5.076999999999999957e+00 6.538563423566082222e-03
5.078000000000000291e+00 6.825247919477717487e-03
5.078999999999999737e+00 7.130759901418240801e-03
5.080000000000000071e+00 7.453362690451723407e-03
5.081000000000000405e+00 7.790595436632206938e-03
5.081999999999999851e+00 8.139309686486411941e-03
5.083000000000000185e+00 8.495742477702251591e-03
5.084000000000000519e+00 8.855635770830747044e-03
5.084999999999999964e+00 9.214404001680366607e-03
5.086000000000000298e+00 9.567371121331972109e-03
5.086999999999999744e+00 9.910009808405249865e-03
5.088000000000000078e+00 1.023821585931428482e-02
5.089000000000000412e+00 1.054856020923136510e-02
5.089999999999999858e+00 1.083849697407135611e-02
5.091000000000000192e+00 1.110649861101513369e-02
5.092000000000000526e+00 1.135210511736136837e-02
5.092999999999999972e+00 1.157585002449985218e-02
5.094000000000000306e+00 1.177907469143212212e-02
5.094999999999999751e+00 1.196367206411612025e-02
5.096000000000000085e+00 1.213172361850222217e-02
5.097000000000000419e+00 1.228515795692803302e-02
5.097999999999999865e+00 1.242537356061616804e-02
5.099000000000000199e+00 1.255300886512498992e-02
5.100000000000000533e+00 1.266774445907183598e-02
5.100999999999999979e+00 1.276829876710923461e-02
5.102000000000000313e+00 1.285252118412489805e-02
5.102999999999999758e+00 1.291761300445674540e-02
5.104000000000000092e+00 1.296043782598712245e-02
5.105000000000000426e+00 1.297784532233066043e-02
5.105999999999999872e+00 1.296703104374266093e-02
5.107000000000000206e+00 1.292583085542430878e-02
5.108000000000000540e+00 1.285294971528968058e-02
5.108999999999999986e+00 1.274812688132375207e-02
5.110000000000000320e+00 1.261217520345532875e-02
5.110999999999999766e+00 1.244695864523095476e-02
5.112000000000000099e+00 1.225527337823751131e-02
5.113000000000000433e+00 1.204067134196908605e-02
5.113999999999999879e+00 1.180720987391662910e-02
5.115000000000000213e+00 1.155919204879258394e-02
5.116000000000000547e+00 1.130090328288875165e-02
5.116999999999999993e+00 1.103637055518604318e-02
5.118000000000000327e+00 1.076915970342094860e-02
5.118999999999999773e+00 1.050225038770236097e-02
5.120000000000000107e+00 1.023796642632075413e-02
5.121000000000000441e+00 9.977975975037129200e-03
5.121999999999999886e+00 9.723366437587695893e-03
5.123000000000000220e+00 9.474740359248253266e-03
5.123999999999999666e+00 9.232335219371149218e-03
5.125000000000000000e+00 8.996150002289832887e-03
5.126000000000000334e+00 8.766046039288044600e-03
5.126999999999999780e+00 8.541830510083501735e-03
5.128000000000000114e+00 8.323308584868341006e-03
5.129000000000000448e+00 8.110319083479408664e-03
5.129999999999999893e+00 7.902752998213313090e-03
5.131000000000000227e+00 7.700547767443076397e-03
5.131999999999999673e+00 7.503672481167002369e-03
5.133000000000000007e+00 7.312101426413294969e-03
5.134000000000000341e+00 7.125792443905489340e-03
5.134999999999999787e+00 6.944649280409154017e-03
5.136000000000000121e+00 6.768494807726603384e-03
5.137000000000000455e+00 6.597064489692964703e-03
5.137999999999999901e+00 6.430032711842947890e-03
5.139000000000000234e+00 6.267042973249386043e-03
5.139999999999999680e+00 6.107787541038653054e-03
5.141000000000000014e+00 5.952083086969100698e-03
5.142000000000000348e+00 5.799959196205936411e-03
5.142999999999999794e+00 5.651724953529078943e-03
5.144000000000000128e+00 5.508000418904898492e-03
5.145000000000000462e+00 5.369688203231981656e-03
5.145999999999999908e+00 5.237881258021286415e-03
5.147000000000000242e+00 5.113732999101752892e-03
5.147999999999999687e+00 4.998258490347406990e-03
5.149000000000000021e+00 4.892124954782443511e-03
5.150000000000000355e+00 4.795488132029505045e-03
5.150999999999999801e+00 4.707847987431876095e-03
5.152000000000000135e+00 4.628011135797419767e-03
5.153000000000000469e+00 4.554156145923790588e-03
5.153999999999999915e+00 4.483994442015902873e-03
5.155000000000000249e+00 4.415021265613267368e-03
5.155999999999999694e+00 4.344819352852435403e-03
5.157000000000000028e+00 4.271357374737807557e-03
5.158000000000000362e+00 4.193265709993008669e-03
5.158999999999999808e+00 4.110034047842432529e-03
5.160000000000000142e+00 4.022090389019765920e-03
5.161000000000000476e+00 3.930772956685559677e-03
5.161999999999999922e+00 3.838204190675861827e-03
5.163000000000000256e+00 3.747062033247546865e-03
5.163999999999999702e+00 3.660289360331821402e-03
5.165000000000000036e+00 3.580816516779915856e-03
5.166000000000000369e+00 3.511253696917248507e-03
5.166999999999999815e+00 3.453681253588787668e-03
5.168000000000000149e+00 3.409485668964095349e-03
5.169000000000000483e+00 3.379288301788273882e-03
5.169999999999999929e+00 3.362972479854923254e-03
5.171000000000000263e+00 3.359786750770809259e-03
5.171999999999999709e+00 3.368533928887877150e-03
5.173000000000000043e+00 3.387781832517910811e-03
5.174000000000000377e+00 3.416130118029592905e-03
5.174999999999999822e+00 3.452440441891872682e-03
5.176000000000000156e+00 3.496059050006969197e-03
5.177000000000000490e+00 3.546957720991154688e-03
5.177999999999999936e+00 3.605815147775197956e-03
5.179000000000000270e+00 3.673997037099804158e-03
5.179999999999999716e+00 3.753461722898040510e-03
5.181000000000000050e+00 3.846601845162510996e-03
5.182000000000000384e+00 3.956019795707505816e-03
5.182999999999999829e+00 4.084308787274972680e-03
5.184000000000000163e+00 4.233819049710344125e-03
5.185000000000000497e+00 4.406477634842156932e-03
5.185999999999999943e+00 4.603655661864136314e-03
5.187000000000000277e+00 4.826083868747570518e-03
5.187999999999999723e+00 5.073816773099081370e-03
5.189000000000000057e+00 5.346241879768675286e-03
5.190000000000000391e+00 5.642089863657055900e-03
5.190999999999999837e+00 5.959486351712969462e-03
5.192000000000000171e+00 6.295974262144034099e-03
5.193000000000000504e+00 6.648575876855601467e-03
5.193999999999999950e+00 7.013846529965661429e-03
5.195000000000000284e+00 7.387955086598095751e-03
5.195999999999999730e+00 7.766781394014300732e-03
5.197000000000000064e+00 8.146032008056598023e-03
5.198000000000000398e+00 8.521386381913272426e-03
5.198999999999999844e+00 8.888623401867804669e-03
5.200000000000000178e+00 9.243750909054073567e-03
5.201000000000000512e+00 9.583109971380364411e-03
5.201999999999999957e+00 9.903443691073352678e-03
5.203000000000000291e+00 1.020194133227704178e-02
5.203999999999999737e+00 1.047626108037929063e-02
5.205000000000000071e+00 1.072451959475800506e-02
5.206000000000000405e+00 1.094529373744496797e-02
5.206999999999999851e+00 1.113761268628087747e-02
5.208000000000000185e+00 1.130096715279245087e-02
5.209000000000000519e+00 1.143534836122714338e-02
5.209999999999999964e+00 1.154129055909882892e-02
5.211000000000000298e+00 1.161989602027064389e-02
5.211999999999999744e+00 1.167286777296690919e-02
5.213000000000000078e+00 1.170247379346955538e-02
5.214000000000000412e+00 1.171148149012204466e-02
5.214999999999999858e+00 1.170303504672155423e-02
5.216000000000000192e+00 1.168046587400403853e-02
5.217000000000000526e+00 1.164709578198855691e-02
5.217999999999999972e+00 1.160601107297090651e-02
5.219000000000000306e+00 1.155985675900053807e-02
5.219999999999999751e+00 1.151066057858548056e-02
5.221000000000000085e+00 1.145972680583346413e-02
5.222000000000000419e+00 1.140756019553127235e-02
5.222999999999999865e+00 1.135389104574816357e-02
5.224000000000000199e+00 1.129774844136473624e-02
5.225000000000000533e+00 1.123759492811809979e-02
5.225999999999999979e+00 1.117149548163320558e-02
5.227000000000000313e+00 1.109732687254358710e-02
5.227999999999999758e+00 1.101296813669799465e-02
5.229000000000000092e+00 1.091650008803385190e-02
5.230000000000000426e+00 1.080637754304737339e-02
5.230999999999999872e+00 1.068158818243917195e-02
5.232000000000000206e+00 1.054174614402751849e-02
5.233000000000000540e+00 1.038717561499816200e-02
5.233999999999999986e+00 1.021896340386178707e-02
5.235000000000000320e+00 1.003889490460082787e-02
5.235999999999999766e+00 9.849366590558605514e-03
5.237000000000000099e+00 9.653228725795676840e-03
5.238000000000000433e+00 9.453558770992074797e-03
5.238999999999999879e+00 9.253382452352366602e-03
5.240000000000000213e+00 9.055382907131438383e-03
5.241000000000000547e+00 8.861599927561619044e-03
5.241999999999999993e+00 8.673181959658968904e-03
5.243000000000000327e+00 8.490190418076906317e-03
5.243999999999999773e+00 8.311497363085281614e-03
5.245000000000000107e+00 8.134809953825875711e-03
5.246000000000000441e+00 7.956808403691350423e-03
5.246999999999999886e+00 7.773407680122856878e-03
5.248000000000000220e+00 7.580107664867219430e-03
5.248999999999999666e+00 7.372413072873712676e-03
5.250000000000000000e+00 7.146281500212769630e-03
5.251000000000000334e+00 6.898560846266073472e-03
5.251999999999999780e+00 6.627357576029255064e-03
5.253000000000000114e+00 6.332315501566007296e-03
5.254000000000000448e+00 6.014767507598465721e-03
5.254999999999999893e+00 5.677749940088289496e-03
5.256000000000000227e+00 5.325860480499431011e-03
5.256999999999999673e+00 4.964976042911573018e-03
5.258000000000000007e+00 4.601893427501520424e-03
5.259000000000000341e+00 4.243845156759311690e-03
5.259999999999999787e+00 3.897995882377945469e-03
5.261000000000000121e+00 3.570957671714709066e-03
5.262000000000000455e+00 3.268336132746836684e-03
5.262999999999999901e+00 2.994399631927441817e-03
5.264000000000000234e+00 2.751823828373358219e-03
5.264999999999999680e+00 2.541611518801741194e-03
5.266000000000000014e+00 2.363115815135416031e-03
5.267000000000000348e+00 2.214191408631827930e-03
5.267999999999999794e+00 2.091425958851917625e-03
5.269000000000000128e+00 1.990451614108678258e-03
5.270000000000000462e+00 1.906218618625193277e-03
5.270999999999999908e+00 1.833323872955345364e-03
5.272000000000000242e+00 1.766274813817719346e-03
5.272999999999999687e+00 1.699710785375234358e-03
5.274000000000000021e+00 1.628589557046803598e-03
5.275000000000000355e+00 1.548295585528803491e-03
5.275999999999999801e+00 1.454769579510188605e-03
5.277000000000000135e+00 1.344577774401665201e-03
5.278000000000000469e+00 1.215013138848902025e-03
5.278999999999999915e+00 1.064188076521085241e-03
5.280000000000000249e+00 8.911263876276720453e-04
5.280999999999999694e+00 6.958781340912218848e-04
5.282000000000000028e+00 4.796032485051414276e-04
5.283000000000000362e+00 2.446200027293420065e-04
5.283999999999999808e+00 -5.594069259162725957e-06
5.285000000000000142e+00 -2.664677454538827536e-04
5.286000000000000476e+00 -5.324806613609533047e-04
5.286999999999999922e+00 -7.973725745743954086e-04
5.288000000000000256e+00 -1.054419912411920556e-03
5.288999999999999702e+00 -1.296761165232079112e-03
5.290000000000000036e+00 -1.517751093047200279e-03
5.291000000000000369e+00 -1.711329502753692559e-03
5.291999999999999815e+00 -1.872361955374533078e-03
5.293000000000000149e+00 -1.996949144002133601e-03
5.294000000000000483e+00 -2.082669780895528896e-03
5.294999999999999929e+00 -2.128739038339469338e-03
5.296000000000000263e+00 -2.136071033859972355e-03
5.296999999999999709e+00 -2.107217509498286647e-03
5.298000000000000043e+00 -2.046202502743786709e-03
5.299000000000000377e+00 -1.958253980303898897e-03
5.299999999999999822e+00 -1.849434294489359825e-03
5.301000000000000156e+00 -1.726238198575862515e-03
5.302000000000000490e+00 -1.595140455218858801e-03
5.302999999999999936e+00 -1.462145303952352635e-03
5.304000000000000270e+00 -1.332380549398762574e-03
5.304999999999999716e+00 -1.209740201074390592e-03
5.306000000000000050e+00 -1.096613174706182869e-03
5.307000000000000384e+00 -9.937084589739376798e-04
5.307999999999999829e+00 -8.999806610088848750e-04
5.309000000000000163e+00 -8.126643729788673521e-04
5.310000000000000497e+00 -7.274052877035665698e-04
5.310999999999999943e+00 -6.384762355323851711e-04
5.312000000000000277e+00 -5.390951103833379558e-04
5.312999999999999723e+00 -4.217965575728857552e-04
5.314000000000000057e+00 -2.788789470152328162e-04
5.315000000000000391e+00 -1.028803998543436910e-04
5.315999999999999837e+00 1.129249605460125940e-04
5.317000000000000171e+00 3.740497134740897547e-04
5.318000000000000504e+00 6.843969193881572783e-04
5.318999999999999950e+00 1.045938967908191259e-03
5.320000000000000284e+00 1.458525919399559969e-03
5.320999999999999730e+00 1.919835940957042479e-03
5.322000000000000064e+00 2.425475450584617214e-03
5.323000000000000398e+00 2.969216946328546124e-03
5.323999999999999844e+00 3.543348376442671723e-03
5.325000000000000178e+00 4.139115851997747161e-03
5.326000000000000512e+00 4.747230037640347289e-03
5.326999999999999957e+00 5.358389914117539336e-03
5.328000000000000291e+00 5.963766706778837398e-03
5.328999999999999737e+00 6.555470015811389398e-03
5.330000000000000071e+00 7.126937172620549654e-03
5.331000000000000405e+00 7.673208702977563252e-03
5.331999999999999851e+00 8.191111031324905395e-03
5.333000000000000185e+00 8.679292348797275694e-03
5.334000000000000519e+00 9.138138773088451405e-03
5.334999999999999964e+00 9.569555764548109272e-03
5.336000000000000298e+00 9.976636492120698890e-03
5.336999999999999744e+00 1.036326976423564486e-02
5.338000000000000078e+00 1.073367735565142027e-02
5.339000000000000412e+00 1.109198762573681586e-02
5.339999999999999858e+00 1.144180794117139258e-02
5.341000000000000192e+00 1.178591764490690905e-02
5.342000000000000526e+00 1.212603015918154413e-02
5.342999999999999972e+00 1.246267679016950167e-02
5.344000000000000306e+00 1.279520903225335807e-02
5.344999999999999751e+00 1.312189480401030305e-02
5.346000000000000085e+00 1.344010243498645375e-02
5.347000000000000419e+00 1.374653020056339735e-02
5.347999999999999865e+00 1.403748371156320063e-02
5.349000000000000199e+00 1.430913583985297943e-02
5.350000000000000533e+00 1.455780494084633891e-02
5.350999999999999979e+00 1.478017023283691687e-02
5.352000000000000313e+00 1.497345983107697953e-02
5.352999999999999758e+00 1.513558470606993743e-02
5.354000000000000092e+00 1.526519763926185644e-02
5.355000000000000426e+00 1.536171645634857620e-02
5.355999999999999872e+00 1.542524854053959303e-02
5.357000000000000206e+00 1.545646640211200198e-02
5.358000000000000540e+00 1.545646173248112556e-02
5.358999999999999986e+00 1.542654927806017331e-02
5.360000000000000320e+00 1.536809558513302365e-02
5.360999999999999766e+00 1.528234141571145101e-02
5.362000000000000099e+00 1.517027547108376964e-02
5.363000000000000433e+00 1.503255240884226497e-02
5.363999999999999879e+00 1.486945113620700629e-02
5.365000000000000213e+00 1.468090622072245645e-02
5.366000000000000547e+00 1.446657045762068418e-02
5.366999999999999993e+00 1.422593468066841484e-02
5.368000000000000327e+00 1.395848524690421547e-02
5.368999999999999773e+00 1.366385340084970770e-02
5.370000000000000107e+00 1.334199198460724912e-02
5.371000000000000441e+00 1.299333493823509600e-02
5.371999999999999886e+00 1.261891544675409517e-02
5.373000000000000220e+00 1.222045133214458464e-02
5.374000000000000554e+00 1.180037516429196728e-02
5.375000000000000000e+00 1.136180433382008755e-02
5.376000000000000334e+00 1.090845592560191375e-02
5.376999999999999780e+00 1.044451572648017607e-02
5.378000000000000114e+00 9.974439018393265952e-03
5.379000000000000448e+00 9.502753453825053126e-03
5.379999999999999893e+00 9.033820061157769518e-03
5.381000000000000227e+00 8.571608300393409458e-03
5.381999999999999673e+00 8.119482643355397516e-03
5.383000000000000007e+00 7.680025428930955037e-03
5.384000000000000341e+00 7.254925427448960518e-03
5.384999999999999787e+00 6.844901205651408686e-03
5.386000000000000121e+00 6.449677216072357937e-03
5.387000000000000455e+00 6.068033250182866198e-03
5.387999999999999901e+00 5.697910891771945825e-03
5.389000000000000234e+00 5.336562606387700892e-03
5.389999999999999680e+00 4.980762382400446935e-03
5.391000000000000014e+00 4.627070784369432740e-03
5.392000000000000348e+00 4.272125111364604051e-03
5.392999999999999794e+00 3.912947349999591762e-03
5.394000000000000128e+00 3.547216032549707458e-03
5.395000000000000462e+00 3.173497633191467958e-03
5.395999999999999908e+00 2.791402023321238289e-03
5.397000000000000242e+00 2.401645831310787998e-03
5.397999999999999687e+00 2.005984903479639779e-03
5.399000000000000021e+00 1.607050821363377111e-03
5.400000000000000355e+00 1.208108610197036401e-03
5.400999999999999801e+00 8.127623876104135689e-04
5.402000000000000135e+00 4.246386691784370779e-04
5.403000000000000469e+00 4.713193035478370447e-05
5.403999999999999915e+00 -3.168035935557135811e-04
5.405000000000000249e+00 -6.647605434676405987e-04
5.405999999999999694e+00 -9.948668202093315094e-04
5.407000000000000028e+00 -1.305664428992859682e-03
5.408000000000000362e+00 -1.595952135296330220e-03
5.408999999999999808e+00 -1.864565596674899696e-03
5.410000000000000142e+00 -2.110191021548316059e-03
5.411000000000000476e+00 -2.331220568383828885e-03
5.411999999999999922e+00 -2.525706240150164469e-03
5.413000000000000256e+00 -2.691409018932539639e-03
5.413999999999999702e+00 -2.825930472741566314e-03
5.415000000000000036e+00 -2.926912340976556715e-03
5.416000000000000369e+00 -2.992261332110839663e-03
5.416999999999999815e+00 -3.020373841012806947e-03
5.418000000000000149e+00 -3.010309040107098707e-03
5.419000000000000483e+00 -2.961898699974928415e-03
5.419999999999999929e+00 -2.875771403263028929e-03
5.421000000000000263e+00 -2.753276427686603828e-03
5.421999999999999709e+00 -2.596363261029156592e-03
5.423000000000000043e+00 -2.407416274518584844e-03
5.424000000000000377e+00 -2.189052664751388842e-03
5.424999999999999822e+00 -1.943912448015800137e-03
5.426000000000000156e+00 -1.674499358330190689e-03
5.427000000000000490e+00 -1.383020418563875396e-03
5.427999999999999936e+00 -1.071306638515931485e-03
5.429000000000000270e+00 -7.407637010355058726e-04
5.429999999999999716e+00 -3.924012395312661996e-04
5.431000000000000050e+00 -2.691378110242850717e-05
5.432000000000000384e+00 3.551989782118701588e-04
5.432999999999999829e+00 7.534442927016500591e-04
5.434000000000000163e+00 1.167135124567582945e-03
5.435000000000000497e+00 1.595178489423720565e-03
5.435999999999999943e+00 2.035881492416440758e-03
5.437000000000000277e+00 2.486820907892200051e-03
5.437999999999999723e+00 2.944768557460923728e-03
5.439000000000000057e+00 3.405713377128631592e-03
5.440000000000000391e+00 3.864981295740356655e-03
5.440999999999999837e+00 4.317452900483800642e-03
5.442000000000000171e+00 4.757859393783275652e-03
5.443000000000000504e+00 5.181139431375009034e-03
5.443999999999999950e+00 5.582790445840844946e-03
5.445000000000000284e+00 5.959207260148709218e-03
5.445999999999999730e+00 6.307976319198926700e-03
5.447000000000000064e+00 6.628051032318583828e-03
5.448000000000000398e+00 6.919860380436479094e-03
5.448999999999999844e+00 7.185288659603201664e-03
5.450000000000000178e+00 7.427579083812097145e-03
5.451000000000000512e+00 7.651137925177968653e-03
5.451999999999999957e+00 7.861314440906447959e-03
5.453000000000000291e+00 8.064099286623088031e-03
5.453999999999999737e+00 8.265836207621279907e-03
5.455000000000000071e+00 8.472890241960509203e-03
5.456000000000000405e+00 8.691330667570737120e-03
5.456999999999999851e+00 8.926605398483205417e-03
5.458000000000000185e+00 9.183217500411714265e-03
5.459000000000000519e+00 9.464451896151249155e-03
5.459999999999999964e+00 9.772139414161941720e-03
5.461000000000000298e+00 1.010652494674661728e-02
5.461999999999999744e+00 1.046622188342013170e-02
5.463000000000000078e+00 1.084831176676440655e-02
5.464000000000000412e+00 1.124856060205771911e-02
5.464999999999999858e+00 1.166175252657362937e-02
5.466000000000000192e+00 1.208209569566118073e-02
5.467000000000000526e+00 1.250367880377955057e-02
5.467999999999999972e+00 1.292092579348532930e-02
5.469000000000000306e+00 1.332895004107719286e-02
5.469999999999999751e+00 1.372388088369965939e-02
5.471000000000000085e+00 1.410301516016874458e-02
5.472000000000000419e+00 1.446487659857477112e-02
5.472999999999999865e+00 1.480914497368518781e-02
5.474000000000000199e+00 1.513649909998018850e-02
5.475000000000000533e+00 1.544838656381207140e-02
5.475999999999999979e+00 1.574676905340236660e-02
5.477000000000000313e+00 1.603384384189437961e-02
5.477999999999999758e+00 1.631178858376165428e-02
5.479000000000000092e+00 1.658252744390057570e-02
5.480000000000000426e+00 1.684750585846431573e-02
5.480999999999999872e+00 1.710752320706341451e-02
5.482000000000000206e+00 1.736259676462089882e-02
5.483000000000000540e+00 1.761186879950512110e-02
5.483999999999999986e+00 1.785355435984117140e-02
5.485000000000000320e+00 1.808495086805760738e-02
5.485999999999999766e+00 1.830251428978157957e-02
5.487000000000000099e+00 1.850201405950820110e-02
5.488000000000000433e+00 1.867872141893349783e-02
5.488999999999999879e+00 1.882768331110536500e-02
5.490000000000000213e+00 1.894402140852582961e-02
5.491000000000000547e+00 1.902324896097289803e-02
5.491999999999999993e+00 1.906157103684526927e-02
5.493000000000000327e+00 1.905615499121041112e-02
5.493999999999999773e+00 1.900531950115067620e-02
5.495000000000000107e+00 1.890864221230385139e-02
5.496000000000000441e+00 1.876696298522551043e-02
5.496999999999999886e+00 1.858226835135110694e-02
5.498000000000000220e+00 1.835750264096878623e-02
5.499000000000000554e+00 1.809625923990256999e-02
5.500000000000000000e+00 1.780245215862148039e-02
5.501000000000000334e+00 1.747994286592593691e-02
5.501999999999999780e+00 1.713217920698913849e-02
5.503000000000000114e+00 1.676188728608823952e-02
5.504000000000000448e+00 1.637083171897377523e-02
5.504999999999999893e+00 1.595967150161956005e-02
5.506000000000000227e+00 1.552793320512444765e-02
5.506999999999999673e+00 1.507407879587458442e-02
5.508000000000000007e+00 1.459568287579865974e-02
5.509000000000000341e+00 1.408971668033698679e-02
5.509999999999999787e+00 1.355289667629653791e-02
5.511000000000000121e+00 1.298208556578815676e-02
5.512000000000000455e+00 1.237472204042236630e-02
5.512999999999999901e+00 1.172924830646110070e-02
5.514000000000000234e+00 1.104547650215412236e-02
5.514999999999999680e+00 1.032488035013013825e-02
5.516000000000000014e+00 9.570777917405581120e-03
5.517000000000000348e+00 8.788354926094282815e-03
5.517999999999999794e+00 7.984543665549900110e-03
5.519000000000000128e+00 7.167746123854322644e-03
5.520000000000000462e+00 6.347447056049522647e-03
5.520999999999999908e+00 5.533699927734498161e-03
5.522000000000000242e+00 4.736596473562731599e-03
5.522999999999999687e+00 3.965712789291099202e-03
5.524000000000000021e+00 3.229597609528334773e-03
5.525000000000000355e+00 2.535329332462073725e-03
5.525999999999999801e+00 1.888199388620855025e-03
5.527000000000000135e+00 1.291499114606485098e-03
5.528000000000000469e+00 7.464478968574210288e-04
5.528999999999999915e+00 2.522654096028861120e-04
5.530000000000000249e+00 -1.936307851387765856e-04
5.530999999999999694e+00 -5.953038305547367912e-04
5.532000000000000028e+00 -9.578743222521330161e-04
5.533000000000000362e+00 -1.287061653645231408e-03
5.533999999999999808e+00 -1.588690468399486756e-03
5.535000000000000142e+00 -1.868260300863749338e-03
5.536000000000000476e+00 -2.130543123060229475e-03
5.536999999999999922e+00 -2.379317756500892028e-03
5.538000000000000256e+00 -2.617224859647401033e-03
5.538999999999999702e+00 -2.845739598120688735e-03
5.540000000000000036e+00 -3.065278335657512041e-03
5.541000000000000369e+00 -3.275390125464820810e-03
5.541999999999999815e+00 -3.475010770434264727e-03
5.543000000000000149e+00 -3.662733008406891984e-03
5.544000000000000483e+00 -3.837078677112653984e-03
5.544999999999999929e+00 -3.996699612196889795e-03
5.546000000000000263e+00 -4.140525785278632853e-03
5.546999999999999709e+00 -4.267842836289706746e-03
5.548000000000000043e+00 -4.378301220514321454e-03
5.549000000000000377e+00 -4.471886342370814428e-03
5.549999999999999822e+00 -4.548821867894395007e-03
5.551000000000000156e+00 -4.609497374860933687e-03
5.552000000000000490e+00 -4.654355130289022403e-03
5.552999999999999936e+00 -4.683810016451122639e-03
5.554000000000000270e+00 -4.698180898266064547e-03
5.554999999999999716e+00 -4.697657138016216559e-03
5.556000000000000050e+00 -4.682281115215040576e-03
5.557000000000000384e+00 -4.651977357554435560e-03
5.557999999999999829e+00 -4.606589974120259626e-03
5.559000000000000163e+00 -4.545957428434262669e-03
5.560000000000000497e+00 -4.469991036350251350e-03
5.560999999999999943e+00 -4.378744201447621123e-03
5.562000000000000277e+00 -4.272459810696751202e-03
5.562999999999999723e+00 -4.151570965157170591e-03
5.564000000000000057e+00 -4.016681098344878492e-03
5.565000000000000391e+00 -3.868476833695931767e-03
5.565999999999999837e+00 -3.707618706315976391e-03
5.567000000000000171e+00 -3.534616931241095494e-03
5.568000000000000504e+00 -3.349716549072854870e-03
5.568999999999999950e+00 -3.152815182918328272e-03
5.570000000000000284e+00 -2.943448840078954735e-03
5.570999999999999730e+00 -2.720821832856633923e-03
5.572000000000000064e+00 -2.483954836175480008e-03
5.573000000000000398e+00 -2.231876361252365520e-03
5.573999999999999844e+00 -1.963888394659391110e-03
5.575000000000000178e+00 -1.679850031243634075e-03
5.576000000000000512e+00 -1.380417091925018915e-03
5.576999999999999957e+00 -1.067250370593836057e-03
5.578000000000000291e+00 -7.430948866517924842e-04
5.578999999999999737e+00 -4.117475750579467500e-04
5.580000000000000071e+00 -7.788739066571723213e-05
5.581000000000000405e+00 2.532159659182239256e-04
5.581999999999999851e+00 5.760644363763990378e-04
5.583000000000000185e+00 8.853477673000827164e-04
5.584000000000000519e+00 1.176345564667867884e-03
5.584999999999999964e+00 1.445280913877312542e-03
5.586000000000000298e+00 1.689571894813666261e-03
5.586999999999999744e+00 1.907970526194753503e-03
5.588000000000000078e+00 2.100583752144617906e-03
5.589000000000000412e+00 2.268763843822407811e-03
5.589999999999999858e+00 2.414906686862264198e-03
5.591000000000000192e+00 2.542168599364898456e-03
5.592000000000000526e+00 2.654140574293859141e-03
5.592999999999999972e+00 2.754491634198756415e-03
5.594000000000000306e+00 2.846636574568317448e-03
5.594999999999999751e+00 2.933421408828022943e-03
5.596000000000000085e+00 3.016870897456694085e-03
5.597000000000000419e+00 3.097999707097005232e-03
5.597999999999999865e+00 3.176721326091923401e-03
5.599000000000000199e+00 3.251877662725463723e-03
5.600000000000000533e+00 3.321387851249323932e-03
5.600999999999999979e+00 3.382521500779921749e-03
5.602000000000000313e+00 3.432269602994257769e-03
5.602999999999999758e+00 3.467784309810448360e-03
5.604000000000000092e+00 3.486847052890046459e-03
5.605000000000000426e+00 3.488314023054840760e-03
5.605999999999999872e+00 3.472474380833011527e-03
5.607000000000000206e+00 3.441283179946494179e-03
5.608000000000000540e+00 3.398437381021934735e-03
5.608999999999999986e+00 3.349282919458520472e-03
5.610000000000000320e+00 3.300533782557620727e-03
5.610999999999999766e+00 3.259847529391146550e-03
5.612000000000000099e+00 3.235277444036586091e-03
5.613000000000000433e+00 3.234665055928189013e-03
5.613999999999999879e+00 3.265023943594407615e-03
5.615000000000000213e+00 3.331952032714605334e-03
5.616000000000000547e+00 3.439139919453517574e-03
5.616999999999999993e+00 3.588026456887170694e-03
5.618000000000000327e+00 3.777587147209601932e-03
5.618999999999999773e+00 4.004315982711539358e-03
5.620000000000000107e+00 4.262357393302880319e-03
5.621000000000000441e+00 4.543811715577779353e-03
5.621999999999999886e+00 4.839148131479618573e-03
5.623000000000000220e+00 5.137734605605193301e-03
5.624000000000000554e+00 5.428452278858903260e-03
5.625000000000000000e+00 5.700312202437636880e-03
5.626000000000000334e+00 5.943111808386180098e-03
5.626999999999999780e+00 6.148000617166500884e-03
5.628000000000000114e+00 6.308020542992717750e-03
5.629000000000000448e+00 6.418475245505819542e-03
5.629999999999999893e+00 6.477193226853866434e-03
5.631000000000000227e+00 6.484608540862965738e-03
5.631999999999999673e+00 6.443707487924334523e-03
5.633000000000000007e+00 6.359798496655159547e-03
5.634000000000000341e+00 6.240140249552527871e-03
5.634999999999999787e+00 6.093452458610755344e-03
5.636000000000000121e+00 5.929344215831548401e-03
5.637000000000000455e+00 5.757702427804560832e-03
5.637999999999999901e+00 5.588071757542700455e-03
5.639000000000000234e+00 5.429085248634736224e-03
5.639999999999999680e+00 5.287940683531432498e-03
5.641000000000000014e+00 5.170039511418031593e-03
5.642000000000000348e+00 5.078723491432441013e-03
5.642999999999999794e+00 5.015177980892427181e-03
5.644000000000000128e+00 4.978503253546196633e-03
5.645000000000000462e+00 4.965925632510836615e-03
5.645999999999999908e+00 4.973148595282859616e-03
5.647000000000000242e+00 4.994795147166752533e-03
5.647999999999999687e+00 5.024914428417869873e-03
5.649000000000000021e+00 5.057506776875506441e-03
5.650000000000000355e+00 5.087036529884813620e-03
5.650999999999999801e+00 5.108880265266156802e-03
5.652000000000000135e+00 5.119670402357150846e-03
5.653000000000000469e+00 5.117510683053483160e-03
5.653999999999999915e+00 5.102064890890481950e-03
5.655000000000000249e+00 5.074490803514693227e-03
5.655999999999999694e+00 5.037228664462559992e-03
5.657000000000000028e+00 4.993694627355356810e-03
5.658000000000000362e+00 4.947899026586648208e-03
5.658999999999999808e+00 4.904024178370708711e-03
5.660000000000000142e+00 4.866008188434649620e-03
5.661000000000000476e+00 4.837157231284657140e-03
5.661999999999999922e+00 4.819818068303032520e-03
5.663000000000000256e+00 4.815130947746476715e-03
5.663999999999999702e+00 4.822866613564786957e-03
5.665000000000000036e+00 4.841361776936662330e-03
5.666000000000000369e+00 4.867544933065629659e-03
5.666999999999999815e+00 4.897068436594359704e-03
5.668000000000000149e+00 4.924542981782431897e-03
5.669000000000000483e+00 4.943864618381470233e-03
5.669999999999999929e+00 4.948611442602250318e-03
5.671000000000000263e+00 4.932504398489081024e-03
5.671999999999999709e+00 4.889873553743552190e-03
5.673000000000000043e+00 4.816117242732963905e-03
5.674000000000000377e+00 4.708063044008382186e-03
5.674999999999999822e+00 4.564249583626137259e-03
5.676000000000000156e+00 4.385059301928119838e-03
5.677000000000000490e+00 4.172720096556148048e-03
5.677999999999999936e+00 3.931143610053708728e-03
5.679000000000000270e+00 3.665657635693384767e-03
5.679999999999999716e+00 3.382650055090241463e-03
5.681000000000000050e+00 3.089124132028072019e-03
5.682000000000000384e+00 2.792263349919032241e-03
5.682999999999999829e+00 2.498992655871415565e-03
5.684000000000000163e+00 2.215617131552031008e-03
5.685000000000000497e+00 1.947520598796594667e-03
5.685999999999999943e+00 1.698966921849513713e-03
5.687000000000000277e+00 1.473002801873253076e-03
5.687999999999999723e+00 1.271443716857538963e-03
5.689000000000000057e+00 1.094938983493187225e-03
5.690000000000000391e+00 9.430949874778009247e-04
5.690999999999999837e+00 8.146287995288650644e-04
5.692000000000000171e+00 7.075261030842916335e-04
5.693000000000000504e+00 6.192251183966600379e-04
5.693999999999999950e+00 5.467571724098515152e-04
5.695000000000000284e+00 4.869310315574983854e-04
5.695999999999999730e+00 4.364809030951016799e-04
5.697000000000000064e+00 3.922114724764625793e-04
5.698000000000000398e+00 3.511518476236241346e-04
5.698999999999999844e+00 3.106656037414728391e-04
5.700000000000000178e+00 2.685599968696115178e-04
5.701000000000000512e+00 2.231358645473479480e-04
5.701999999999999957e+00 1.732213904355773290e-04
5.703000000000000291e+00 1.181535287763242051e-04
5.703999999999999737e+00 5.772808439303981146e-05
5.705000000000000071e+00 -7.874361393692216898e-06
5.706000000000000405e+00 -7.817140104907725610e-05
5.706999999999999851e+00 -1.524562389209079656e-04
5.708000000000000185e+00 -2.298832647292845899e-04
5.709000000000000519e+00 -3.095284442896690689e-04
5.709999999999999964e+00 -3.904199957911122509e-04
5.711000000000000298e+00 -4.715963975613078380e-04
5.711999999999999744e+00 -5.521555608777577867e-04
5.713000000000000078e+00 -6.313095512022323316e-04
5.714000000000000412e+00 -7.084494877371428755e-04
5.714999999999999858e+00 -7.832287525782796050e-04
5.716000000000000192e+00 -8.556239649291644744e-04
5.717000000000000526e+00 -9.259904470462845556e-04
5.717999999999999972e+00 -9.950613810559331106e-04
5.719000000000000306e+00 -1.063916086449307385e-03
5.719999999999999751e+00 -1.133879970375209186e-03
5.721000000000000085e+00 -1.206386368329174065e-03
5.722000000000000419e+00 -1.282820448337696016e-03
5.722999999999999865e+00 -1.364345818690600436e-03
5.724000000000000199e+00 -1.451762850423987845e-03
5.725000000000000533e+00 -1.545393869223557872e-03
5.725999999999999979e+00 -1.645032757274463020e-03
5.727000000000000313e+00 -1.749944651823142575e-03
5.727999999999999758e+00 -1.858914995983940860e-03
5.729000000000000092e+00 -1.970357800966398513e-03
5.730000000000000426e+00 -2.082436650987366886e-03
5.730999999999999872e+00 -2.193183290095554374e-03
5.732000000000000206e+00 -2.300626191229594719e-03
5.733000000000000540e+00 -2.402886509388542976e-03
5.733999999999999986e+00 -2.498242622747459847e-03
5.735000000000000320e+00 -2.585187752415699265e-03
5.735999999999999766e+00 -2.662442079893792210e-03
5.737000000000000099e+00 -2.728996546035519777e-03
5.738000000000000433e+00 -2.784117796546640294e-03
5.738999999999999879e+00 -2.827392882342466638e-03
5.740000000000000213e+00 -2.858753983372990144e-03
5.741000000000000547e+00 -2.878512731619918032e-03
5.741999999999999993e+00 -2.887391474091067622e-03
5.743000000000000327e+00 -2.886541903990063641e-03
5.743999999999999773e+00 -2.877528017476805883e-03
5.745000000000000107e+00 -2.862266219381388952e-03
5.746000000000000441e+00 -2.842927267644654137e-03
5.746999999999999886e+00 -2.821794278579693033e-03
5.748000000000000220e+00 -2.801033268619742417e-03
5.749000000000000554e+00 -2.782488196094319230e-03
5.750000000000000000e+00 -2.767435568518850867e-03
5.751000000000000334e+00 -2.756395548812416111e-03
5.751999999999999780e+00 -2.749007612690234411e-03
5.753000000000000114e+00 -2.744035443910525663e-03
5.754000000000000448e+00 -2.739469204840933730e-03
5.754999999999999893e+00 -2.732772821319060571e-03
5.756000000000000227e+00 -2.721226052260348159e-03
5.757000000000000561e+00 -2.702292980993967718e-03
5.758000000000000007e+00 -2.674018973810179858e-03
5.759000000000000341e+00 -2.635312758732960038e-03
5.759999999999999787e+00 -2.586136683466224318e-03
5.761000000000000121e+00 -2.527542721452221558e-03
5.762000000000000455e+00 -2.461525854193851066e-03
5.762999999999999901e+00 -2.390757961742814158e-03
5.764000000000000234e+00 -2.318198831770663243e-03
5.764999999999999680e+00 -2.246682955056528066e-03
5.766000000000000014e+00 -2.178484842811856392e-03
5.767000000000000348e+00 -2.115001364986769574e-03
5.767999999999999794e+00 -2.056505603616368399e-03
5.769000000000000128e+00 -2.002068360799239086e-03
5.770000000000000462e+00 -1.949605293468071546e-03
5.770999999999999908e+00 -1.896050215537717267e-03
5.772000000000000242e+00 -1.837651868081320626e-03
5.772999999999999687e+00 -1.770287247475557570e-03
5.774000000000000021e+00 -1.689834359725180934e-03
5.775000000000000355e+00 -1.592503392501237128e-03
5.775999999999999801e+00 -1.475115937175212584e-03
5.777000000000000135e+00 -1.335355022834135499e-03
5.778000000000000469e+00 -1.171897964491869270e-03
5.778999999999999915e+00 -9.844762253612576210e-04
5.780000000000000249e+00 -7.738714025949684078e-04
5.780999999999999694e+00 -5.418260112318394866e-04
5.782000000000000028e+00 -2.908836945342840072e-04
5.783000000000000362e+00 -2.417490251705387141e-05
5.783999999999999808e+00 2.548375580453007242e-04
5.785000000000000142e+00 5.426645785232862363e-04
5.786000000000000476e+00 8.360422709395099253e-04
5.786999999999999922e+00 1.132203512487858820e-03
5.788000000000000256e+00 1.429079618395196144e-03
5.788999999999999702e+00 1.725398013038440719e-03
5.790000000000000036e+00 2.020721997940840703e-03
5.791000000000000369e+00 2.315368042736946300e-03
5.791999999999999815e+00 2.610239184812943036e-03
5.793000000000000149e+00 2.906600218255963285e-03
5.794000000000000483e+00 3.205817680196500381e-03
5.794999999999999929e+00 3.509103064536132910e-03
5.796000000000000263e+00 3.817277055792230207e-03
5.796999999999999709e+00 4.130597605361054428e-03
5.798000000000000043e+00 4.448651422400085043e-03
5.799000000000000377e+00 4.770292792117167627e-03
5.799999999999999822e+00 5.093639814784025471e-03
5.801000000000000156e+00 5.416130884426515434e-03
5.802000000000000490e+00 5.734609986982856442e-03
5.802999999999999936e+00 6.045435312186068708e-03
5.804000000000000270e+00 6.344639200745609380e-03
5.804999999999999716e+00 6.628090931081587374e-03
5.806000000000000050e+00 6.891713558868027209e-03
5.807000000000000384e+00 7.131693312766482565e-03
5.807999999999999829e+00 7.344695033519493647e-03
5.809000000000000163e+00 7.528082324859184868e-03
5.810000000000000497e+00 7.680080461803845751e-03
5.810999999999999943e+00 7.799895938413699444e-03
5.812000000000000277e+00 7.887766883130687551e-03
5.812999999999999723e+00 7.944946070657652945e-03
5.814000000000000057e+00 7.973599251179293995e-03
5.815000000000000391e+00 7.976661229498031164e-03
5.815999999999999837e+00 7.957616216411403376e-03
5.817000000000000171e+00 7.920242296403623081e-03
5.818000000000000504e+00 7.868346446016390508e-03
5.818999999999999950e+00 7.805464608825233089e-03
5.820000000000000284e+00 7.734586663766518204e-03
5.820999999999999730e+00 7.657921024361885598e-03
5.822000000000000064e+00 7.576712850631576665e-03
5.823000000000000398e+00 7.491139283430761457e-03
5.823999999999999844e+00 7.400306297772730676e-03
5.825000000000000178e+00 7.302347011636125922e-03
5.826000000000000512e+00 7.194628737130240315e-03
5.826999999999999957e+00 7.074025041410541940e-03
5.828000000000000291e+00 6.937240971693234455e-03
5.828999999999999737e+00 6.781161495219999516e-03
5.830000000000000071e+00 6.603154409387322621e-03
5.831000000000000405e+00 6.401330637692222159e-03
5.831999999999999851e+00 6.174722136025855186e-03
5.833000000000000185e+00 5.923376664103628154e-03
5.834000000000000519e+00 5.648380089914395094e-03
5.834999999999999964e+00 5.351812833598586054e-03
5.836000000000000298e+00 5.036670090504728747e-03
5.836999999999999744e+00 4.706732826885806284e-03
5.838000000000000078e+00 4.366419845260473449e-03
5.839000000000000412e+00 4.020643128946713510e-03
5.839999999999999858e+00 3.674659157857240559e-03
5.841000000000000192e+00 3.333889809187905087e-03
5.842000000000000526e+00 3.003773083340432592e-03
5.842999999999999972e+00 2.689559025370265571e-03
5.844000000000000306e+00 2.396115644148717316e-03
5.844999999999999751e+00 2.127706158101763927e-03
5.846000000000000085e+00 1.887772848049514094e-03
5.847000000000000419e+00 1.678755996899623055e-03
5.847999999999999865e+00 1.501952384839738393e-03
5.849000000000000199e+00 1.357475376172638092e-03
5.850000000000000533e+00 1.244296062165319971e-03
5.850999999999999979e+00 1.160376678784716007e-03
5.852000000000000313e+00 1.102893948852266912e-03
5.852999999999999758e+00 1.068541204868911658e-03
5.854000000000000092e+00 1.053801743840969115e-03
5.855000000000000426e+00 1.055250844407649687e-03
5.855999999999999872e+00 1.069753583851671547e-03
5.857000000000000206e+00 1.094628022871621531e-03
5.858000000000000540e+00 1.127679243531229825e-03
5.858999999999999986e+00 1.167145250696119104e-03
5.860000000000000320e+00 1.211623108872152393e-03
5.860999999999999766e+00 1.259920001203242244e-03
5.862000000000000099e+00 1.310931344978413880e-03
5.863000000000000433e+00 1.363537618239056906e-03
5.863999999999999879e+00 1.416561714932504466e-03
5.865000000000000213e+00 1.468753629614903775e-03
5.866000000000000547e+00 1.518832956893029999e-03
5.866999999999999993e+00 1.565554026965760388e-03
5.868000000000000327e+00 1.607787527253925043e-03
5.868999999999999773e+00 1.644576059978889284e-03
5.870000000000000107e+00 1.675159010948950797e-03
5.871000000000000441e+00 1.698975845186737792e-03
5.871999999999999886e+00 1.715608285981959011e-03
5.873000000000000220e+00 1.724725237589269959e-03
5.874000000000000554e+00 1.725991241139714170e-03
5.875000000000000000e+00 1.719031170817935956e-03
5.876000000000000334e+00 1.703428496380214163e-03
5.876999999999999780e+00 1.678796270160509609e-03
5.878000000000000114e+00 1.644923153405098261e-03
5.879000000000000448e+00 1.602002658933578865e-03
5.879999999999999893e+00 1.550879247270878268e-03
5.881000000000000227e+00 1.493309306200192544e-03
5.882000000000000561e+00 1.432162955300554652e-03
5.883000000000000007e+00 1.371512843557564591e-03
5.884000000000000341e+00 1.316581254601608504e-03
5.884999999999999787e+00 1.273534012143408885e-03
5.886000000000000121e+00 1.249094650738048155e-03
5.887000000000000455e+00 1.250053953754444881e-03
5.887999999999999901e+00 1.282695717421248856e-03
5.889000000000000234e+00 1.352229136306723868e-03
5.889999999999999680e+00 1.462264755737583636e-03
5.891000000000000014e+00 1.614434816756575228e-03
5.892000000000000348e+00 1.808190083515389584e-03
5.892999999999999794e+00 2.040764371966716142e-03
5.894000000000000128e+00 2.307369166736553904e-03
5.895000000000000462e+00 2.601568294073281634e-03
5.895999999999999908e+00 2.915761616283179657e-03
5.897000000000000242e+00 3.241773200899559452e-03
5.897999999999999687e+00 3.571415866456409318e-03
5.899000000000000021e+00 3.897079069412998694e-03
5.900000000000000355e+00 4.212168989303030631e-03
5.900999999999999801e+00 4.511464134211229556e-03
5.902000000000000135e+00 4.791317476324663538e-03
5.903000000000000469e+00 5.049693478532993676e-03
5.903999999999999915e+00 5.286120170926496102e-03
5.905000000000000249e+00 5.501499319100153391e-03
5.905999999999999694e+00 5.697860576010365177e-03
5.907000000000000028e+00 5.878076465370141168e-03
5.908000000000000362e+00 6.045587042773900577e-03
5.908999999999999808e+00 6.204120995493517081e-03
5.910000000000000142e+00 6.357472005958935898e-03
5.911000000000000476e+00 6.509322408368337087e-03
5.911999999999999922e+00 6.663085355565115560e-03
5.913000000000000256e+00 6.821780460500646674e-03
5.913999999999999702e+00 6.987942749290400150e-03
5.915000000000000036e+00 7.163530000072276804e-03
5.916000000000000369e+00 7.349827077820808574e-03
5.916999999999999815e+00 7.547338140793717620e-03
5.918000000000000149e+00 7.755715069991302515e-03
5.919000000000000483e+00 7.973710936244066821e-03
5.919999999999999929e+00 8.199189307542075963e-03
5.921000000000000263e+00 8.429190323038222507e-03
5.921999999999999709e+00 8.660075575900151937e-03
5.923000000000000043e+00 8.887730900074478427e-03
5.924000000000000377e+00 9.107810691461879979e-03
5.924999999999999822e+00 9.315995903288260688e-03
5.926000000000000156e+00 9.508228859149640833e-03
5.927000000000000490e+00 9.680913956273622112e-03
5.927999999999999936e+00 9.831030884037035567e-03
5.929000000000000270e+00 9.956216191897362955e-03
5.929999999999999716e+00 1.005474036932153641e-02
5.931000000000000050e+00 1.012546231912429817e-02
5.932000000000000384e+00 1.016774675434852816e-02
5.932999999999999829e+00 1.018137263181085120e-02
5.934000000000000163e+00 1.016643768892741898e-02
5.935000000000000497e+00 1.012331083325394496e-02
5.935999999999999943e+00 1.005259960838471300e-02
5.937000000000000277e+00 9.955167959173184464e-03
5.937999999999999723e+00 9.832190014508411166e-03
5.939000000000000057e+00 9.685193849253783543e-03
5.940000000000000391e+00 9.516164439061291364e-03
5.940999999999999837e+00 9.327605970229774224e-03
5.942000000000000171e+00 9.122601851061500067e-03
5.943000000000000504e+00 8.904842237327155810e-03
5.943999999999999950e+00 8.678581589970538884e-03
5.945000000000000284e+00 8.448573764235991351e-03
5.945999999999999730e+00 8.219924638350067231e-03
5.947000000000000064e+00 7.997882691549117878e-03
5.948000000000000398e+00 7.787605823614279603e-03
5.948999999999999844e+00 7.593865738564608767e-03
5.950000000000000178e+00 7.420760397280045002e-03
5.951000000000000512e+00 7.271439342238497291e-03
5.951999999999999957e+00 7.147847105226567618e-03
5.953000000000000291e+00 7.050579326266288686e-03
5.953999999999999737e+00 6.978813997981595310e-03
5.955000000000000071e+00 6.930344921205977560e-03
5.956000000000000405e+00 6.901753533887169771e-03
5.956999999999999851e+00 6.888673583544764265e-03
5.958000000000000185e+00 6.886163410734827059e-03
5.959000000000000519e+00 6.889128128521377140e-03
5.959999999999999964e+00 6.892753331410523751e-03
5.961000000000000298e+00 6.892931680995436836e-03
5.961999999999999744e+00 6.886580556482437172e-03
5.963000000000000078e+00 6.871894937899525324e-03
5.964000000000000412e+00 6.848452562065987168e-03
5.964999999999999858e+00 6.817169270519724336e-03
5.966000000000000192e+00 6.780163769351946375e-03
5.967000000000000526e+00 6.740491987555741540e-03
5.967999999999999972e+00 6.701818079285591992e-03
5.969000000000000306e+00 6.668061137667213867e-03
5.969999999999999751e+00 6.643024950284144754e-03
5.971000000000000085e+00 6.630071967048840713e-03
5.972000000000000419e+00 6.631820071010945464e-03
5.972999999999999865e+00 6.649926170677849038e-03
5.974000000000000199e+00 6.684910758944707931e-03
5.975000000000000533e+00 6.736054793788880113e-03
5.975999999999999979e+00 6.801410876817520421e-03
5.977000000000000313e+00 6.877868137527011136e-03
5.977999999999999758e+00 6.961292831689664187e-03
5.979000000000000092e+00 7.046729277377266829e-03
5.980000000000000426e+00 7.128657290425196962e-03
5.980999999999999872e+00 7.201273489884263586e-03
5.982000000000000206e+00 7.258810621517168549e-03
5.983000000000000540e+00 7.295847855814674605e-03
5.983999999999999986e+00 7.307642301628764978e-03
5.985000000000000320e+00 7.290431083334656878e-03
5.985999999999999766e+00 7.241715840855112232e-03
5.987000000000000099e+00 7.160507165014662508e-03
5.988000000000000433e+00 7.047490379903419491e-03
5.988999999999999879e+00 6.905095922250597922e-03
5.990000000000000213e+00 6.737467053268528065e-03
5.991000000000000547e+00 6.550288604241576509e-03
5.991999999999999993e+00 6.350469513946998754e-03
5.993000000000000327e+00 6.145711043906075706e-03
5.993999999999999773e+00 5.943955662341262464e-03
5.995000000000000107e+00 5.752793529709150644e-03
5.996000000000000441e+00 5.578842843551164339e-03
5.996999999999999886e+00 5.427225839318150502e-03
5.998000000000000220e+00 5.301115141017273720e-03
5.999000000000000554e+00 5.201481741516492292e-03
6.000000000000000000e+00 5.127018574003631632e-03
6.001000000000000334e+00 5.074288365891492167e-03
6.001999999999999780e+00 5.038069612473577985e-03
6.003000000000000114e+00 5.011843527845607701e-03
6.004000000000000448e+00 4.988435820259470854e-03
6.004999999999999893e+00 4.960654389755692235e-03
6.006000000000000227e+00 4.921960873109526916e-03
6.007000000000000561e+00 4.867014204353747701e-03
6.008000000000000007e+00 4.792086771474185838e-03
6.009000000000000341e+00 4.695328700543012837e-03
6.009999999999999787e+00 4.576808985694775719e-03
6.011000000000000121e+00 4.438419545154774493e-03
6.012000000000000455e+00 4.283605243779570540e-03
6.012999999999999901e+00 4.116986276906158156e-03
6.014000000000000234e+00 3.943961252382472728e-03
6.015000000000000568e+00 3.770248528514910571e-03
6.016000000000000014e+00 3.601489149019645834e-03
6.017000000000000348e+00 3.442911318366934700e-03
6.017999999999999794e+00 3.299084800067013379e-03
6.019000000000000128e+00 3.173748720101773890e-03
6.020000000000000462e+00 3.069757421494773326e-03
6.020999999999999908e+00 2.989077471055557548e-03
6.022000000000000242e+00 2.932859841638619808e-03
6.022999999999999687e+00 2.901543817277789199e-03
6.024000000000000021e+00 2.894964386332953346e-03
6.025000000000000355e+00 2.912492617173816425e-03
6.025999999999999801e+00 2.953142750928026104e-03
6.027000000000000135e+00 3.015725506527569370e-03
6.028000000000000469e+00 3.098966617887179663e-03
6.028999999999999915e+00 3.201675244295445165e-03
6.030000000000000249e+00 3.322883392914049820e-03
6.030999999999999694e+00 3.462011957205452135e-03
6.032000000000000028e+00 3.618998761005029399e-03
6.033000000000000362e+00 3.794359786866601143e-03
6.033999999999999808e+00 3.989212787034962168e-03
6.035000000000000142e+00 4.205198331312481191e-03
6.036000000000000476e+00 4.444317834088109057e-03
6.036999999999999922e+00 4.708681490464708928e-03
6.038000000000000256e+00 5.000222583615159151e-03
6.038999999999999702e+00 5.320366359931693809e-03
6.040000000000000036e+00 5.669723344850720673e-03
6.041000000000000369e+00 6.047827893891664225e-03
6.041999999999999815e+00 6.452945169276849344e-03
6.043000000000000149e+00 6.881984069931827534e-03
6.044000000000000483e+00 7.330503197836235607e-03
6.044999999999999929e+00 7.792830424411185605e-03
6.046000000000000263e+00 8.262291445505724058e-03
6.046999999999999709e+00 8.731519142141819234e-03
6.048000000000000043e+00 9.192850511941918351e-03
6.049000000000000377e+00 9.638759838296425547e-03
6.049999999999999822e+00 1.006228528935059277e-02
6.051000000000000156e+00 1.045745570147489124e-02
6.052000000000000490e+00 1.081964747652445526e-02
6.052999999999999936e+00 1.114581879433346710e-02
6.054000000000000270e+00 1.143463095969187403e-02
6.054999999999999716e+00 1.168644141767872201e-02
6.056000000000000050e+00 1.190314723925813348e-02
6.057000000000000384e+00 1.208790015347788530e-02
6.057999999999999829e+00 1.224477324318869013e-02
6.059000000000000163e+00 1.237834539515811696e-02
6.060000000000000497e+00 1.249330802498304499e-02
6.060999999999999943e+00 1.259409201586874152e-02
6.062000000000000277e+00 1.268456047495779629e-02
6.062999999999999723e+00 1.276774807089917432e-02
6.064000000000000057e+00 1.284570367882027428e-02
6.065000000000000391e+00 1.291938498461787932e-02
6.065999999999999837e+00 1.298864039391970683e-02
6.067000000000000171e+00 1.305224830270619064e-02
6.068000000000000504e+00 1.310802012114730200e-02
6.068999999999999950e+00 1.315299401613777806e-02
6.070000000000000284e+00 1.318366965716156504e-02
6.070999999999999730e+00 1.319632198370273603e-02
6.072000000000000064e+00 1.318733461807278760e-02
6.073000000000000398e+00 1.315355651030061801e-02
6.073999999999999844e+00 1.309264003521965966e-02
6.075000000000000178e+00 1.300333381376245559e-02
6.076000000000000512e+00 1.288567284955166072e-02
6.076999999999999957e+00 1.274108769249448526e-02
6.078000000000000291e+00 1.257239224819369991e-02
6.078999999999999737e+00 1.238366445955005682e-02
6.080000000000000071e+00 1.218003018733150242e-02
6.081000000000000405e+00 1.196734479632259943e-02
6.081999999999999851e+00 1.175183521121922481e-02
6.083000000000000185e+00 1.153967767310281126e-02
6.084000000000000519e+00 1.133658492497449308e-02
6.084999999999999964e+00 1.114739129663946948e-02
6.086000000000000298e+00 1.097568967694439145e-02
6.086999999999999744e+00 1.082354866069519181e-02
6.088000000000000078e+00 1.069130159130577198e-02
6.089000000000000412e+00 1.057745615585989167e-02
6.089999999999999858e+00 1.047873386672093857e-02
6.091000000000000192e+00 1.039020411825753928e-02
6.092000000000000526e+00 1.030555950905245183e-02
6.092999999999999972e+00 1.021747691983261423e-02
6.094000000000000306e+00 1.011803774642098738e-02
6.094999999999999751e+00 9.999205172739947939e-03
6.096000000000000085e+00 9.853314995280412075e-03
6.097000000000000419e+00 9.673533755301491274e-03
6.097999999999999865e+00 9.454251755587181685e-03
6.099000000000000199e+00 9.191412264705109761e-03
6.100000000000000533e+00 8.882697084329573001e-03
6.100999999999999979e+00 8.527603409483022062e-03
6.102000000000000313e+00 8.127393150055270410e-03
6.102999999999999758e+00 7.684883238365805384e-03
6.104000000000000092e+00 7.204174925402487099e-03
6.105000000000000426e+00 6.690271668955878777e-03
6.105999999999999872e+00 6.148676544574425973e-03
6.107000000000000206e+00 5.585000509217273069e-03
6.108000000000000540e+00 5.004627036692815660e-03
6.108999999999999986e+00 4.412450409571125332e-03
6.110000000000000320e+00 3.812699490918202046e-03
6.110999999999999766e+00 3.208888890784869496e-03
6.112000000000000099e+00 2.603842413696002677e-03
6.113000000000000433e+00 1.999796643353009620e-03
6.113999999999999879e+00 1.398557742956552325e-03
6.115000000000000213e+00 8.016577963607853657e-04
6.116000000000000547e+00 2.104917568274743763e-04
6.116999999999999993e+00 -3.735625482821611806e-04
6.118000000000000327e+00 -9.490700960339507487e-04
6.118999999999999773e+00 -1.514525286533193946e-03
6.120000000000000107e+00 -2.068344686420435421e-03
6.121000000000000441e+00 -2.608864095350906225e-03
6.121999999999999886e+00 -3.134358290914519753e-03
6.123000000000000220e+00 -3.643016413058883761e-03
6.124000000000000554e+00 -4.132885859358267910e-03
6.125000000000000000e+00 -4.601865682309013231e-03
6.126000000000000334e+00 -5.047661969566141944e-03
6.126999999999999780e+00 -5.467811449910068775e-03
6.128000000000000114e+00 -5.859755027902234688e-03
6.129000000000000448e+00 -6.221005936449566266e-03
6.129999999999999893e+00 -6.549343764266792219e-03
6.131000000000000227e+00 -6.843069636786029523e-03
6.132000000000000561e+00 -7.101222240748375145e-03
6.133000000000000007e+00 -7.323775870628182645e-03
6.134000000000000341e+00 -7.511705960824527177e-03
6.134999999999999787e+00 -7.666938785740945277e-03
6.136000000000000121e+00 -7.792155961819448133e-03
6.137000000000000455e+00 -7.890487449500212941e-03
6.137999999999999901e+00 -7.965105294811690786e-03
6.139000000000000234e+00 -8.018803981555156293e-03
6.140000000000000568e+00 -8.053602568811320944e-03
6.141000000000000014e+00 -8.070459465839969343e-03
6.142000000000000348e+00 -8.069117561902504343e-03
6.142999999999999794e+00 -8.048126796325338200e-03
6.144000000000000128e+00 -8.005010562808976410e-03
6.145000000000000462e+00 -7.936589151002065856e-03
6.145999999999999908e+00 -7.839376043002149047e-03
6.147000000000000242e+00 -7.710045811519997475e-03
6.147999999999999687e+00 -7.545864345145913803e-03
6.149000000000000021e+00 -7.345079498434453451e-03
6.150000000000000355e+00 -7.107206809122475211e-03
6.150999999999999801e+00 -6.833198024387259970e-03
6.152000000000000135e+00 -6.525480725295708211e-03
6.153000000000000469e+00 -6.187859592132906490e-03
6.153999999999999915e+00 -5.825289154373306660e-03
6.155000000000000249e+00 -5.443553299265416548e-03
6.155999999999999694e+00 -5.048878869705682171e-03
6.157000000000000028e+00 -4.647498739957174434e-03
6.158000000000000362e+00 -4.245247722226589034e-03
6.158999999999999808e+00 -3.847183180392235117e-03
6.160000000000000142e+00 -3.457293490774783398e-03
6.161000000000000476e+00 -3.078299677901992840e-03
6.161999999999999922e+00 -2.711581674116790835e-03
6.163000000000000256e+00 -2.357187024885599828e-03
6.163999999999999702e+00 -2.013958584592575891e-03
6.165000000000000036e+00 -1.679710582355278424e-03
6.166000000000000369e+00 -1.351481918998460961e-03
6.166999999999999815e+00 -1.025804648133226945e-03
6.168000000000000149e+00 -6.990143508252456709e-04
6.169000000000000483e+00 -3.675497178428752576e-04
6.169999999999999929e+00 -2.821423420562834544e-05
6.171000000000000263e+00 3.215596293778639689e-04
6.171999999999999709e+00 6.835197733922636961e-04
6.173000000000000043e+00 1.058464040891296922e-03
6.174000000000000377e+00 1.446173276003754390e-03
6.174999999999999822e+00 1.845420267965836763e-03
6.176000000000000156e+00 2.254011887536204028e-03
6.177000000000000490e+00 2.668903269419479161e-03
6.177999999999999936e+00 3.086287018322014970e-03
6.179000000000000270e+00 3.501726077209231340e-03
6.179999999999999716e+00 3.910268146667490383e-03
6.181000000000000050e+00 4.306582511489123397e-03
6.182000000000000384e+00 4.685100080971020022e-03
6.182999999999999829e+00 5.040199079743528168e-03
6.184000000000000163e+00 5.366430125236511424e-03
6.185000000000000497e+00 5.658796457145192152e-03
6.185999999999999943e+00 5.913055402389172724e-03
6.187000000000000277e+00 6.126021423080595454e-03
6.187999999999999723e+00 6.295851990836440551e-03
6.189000000000000057e+00 6.422259733293468956e-03
6.190000000000000391e+00 6.506619088804552198e-03
6.190999999999999837e+00 6.551952366796227716e-03
6.192000000000000171e+00 6.562802697418938964e-03
6.193000000000000504e+00 6.544980852757500620e-03
6.193999999999999950e+00 6.505215888216436988e-03
6.195000000000000284e+00 6.450758495840115507e-03
6.195999999999999730e+00 6.388957300978178808e-03
6.197000000000000064e+00 6.326837876678095655e-03
6.198000000000000398e+00 6.270722013351564053e-03
6.198999999999999844e+00 6.225876431832588764e-03
6.200000000000000178e+00 6.196258902095784851e-03
6.201000000000000512e+00 6.184335794777923168e-03
6.201999999999999957e+00 6.190994040212366434e-03
6.203000000000000291e+00 6.215535358304538280e-03
6.203999999999999737e+00 6.255816442391631989e-03
6.205000000000000071e+00 6.308468465070243836e-03
6.206000000000000405e+00 6.369237110787876084e-03
6.206999999999999851e+00 6.433380524021622797e-03
6.208000000000000185e+00 6.496161179335132978e-03
6.209000000000000519e+00 6.553328558357923890e-03
6.209999999999999964e+00 6.601587255051446015e-03
6.211000000000000298e+00 6.638982519077215975e-03
6.211999999999999744e+00 6.665152532166674151e-03
6.213000000000000078e+00 6.681437972695240465e-03
6.214000000000000412e+00 6.690800995474135635e-03
6.214999999999999858e+00 6.697591393634375230e-03
6.216000000000000192e+00 6.707143556197951891e-03
6.217000000000000526e+00 6.725286451851611273e-03
6.217999999999999972e+00 6.757779509534185894e-03
6.219000000000000306e+00 6.809746038208716774e-03
6.219999999999999751e+00 6.885181191219075063e-03
6.221000000000000085e+00 6.986529220133623139e-03
6.222000000000000419e+00 7.114422767990210075e-03
6.222999999999999865e+00 7.267574018606053066e-03
6.224000000000000199e+00 7.442829671808488812e-03
6.225000000000000533e+00 7.635358519487900689e-03
6.225999999999999979e+00 7.838993470027429133e-03
6.227000000000000313e+00 8.046641642327125726e-03
6.227999999999999758e+00 8.250754804070449880e-03
6.229000000000000092e+00 8.443782716660628782e-03
6.230000000000000426e+00 8.618596037310093452e-03
6.230999999999999872e+00 8.768850160895586693e-03
6.232000000000000206e+00 8.889250365242861579e-03
6.233000000000000540e+00 8.975715746748593946e-03
6.233999999999999986e+00 9.025442519134207683e-03
6.235000000000000320e+00 9.036894410493113636e-03
6.235999999999999766e+00 9.009688629858774583e-03
6.237000000000000099e+00 8.944443016326301260e-03
6.238000000000000433e+00 8.842573228878552669e-03
6.238999999999999879e+00 8.706048107755381960e-03
6.240000000000000213e+00 8.537169366387353450e-03
6.241000000000000547e+00 8.338343124503603404e-03
6.241999999999999993e+00 8.111879920969766386e-03
6.243000000000000327e+00 7.859879247369366481e-03
6.243999999999999773e+00 7.584109945430352398e-03
6.245000000000000107e+00 7.285999643345161467e-03
6.246000000000000441e+00 6.966673153080476730e-03
6.246999999999999886e+00 6.627047360461710453e-03
6.248000000000000220e+00 6.267979261483254232e-03
6.249000000000000554e+00 5.890420983158041468e-03
6.250000000000000000e+00 5.495585341407792541e-03
6.251000000000000334e+00 5.085111012362286340e-03
6.251999999999999780e+00 4.661174047500308074e-03
6.253000000000000114e+00 4.226547246895080538e-03
6.254000000000000448e+00 3.784582462806621896e-03
6.254999999999999893e+00 3.339124308315601086e-03
6.256000000000000227e+00 2.894322859511579051e-03
6.257000000000000561e+00 2.454389424532295999e-03
6.258000000000000007e+00 2.023300013202072693e-03
6.259000000000000341e+00 1.604466579047211143e-03
6.259999999999999787e+00 1.200457424991135209e-03
6.261000000000000121e+00 8.127639691946728518e-04
6.262000000000000455e+00 4.416916290818938056e-04
6.262999999999999901e+00 8.639248899534636699e-05
6.264000000000000234e+00 -2.549689020978688461e-04
6.265000000000000568e+00 -5.849139727097951453e-04
6.266000000000000014e+00 -9.062222561765379209e-04
6.267000000000000348e+00 -1.221479044758601914e-03
6.267999999999999794e+00 -1.532606517849810501e-03
6.269000000000000128e+00 -1.840478947583924080e-03
6.270000000000000462e+00 -2.144622203158757286e-03
6.270999999999999908e+00 -2.443086483046883438e-03
6.272000000000000242e+00 -2.732457873900332509e-03
6.272999999999999687e+00 -3.008042220207993601e-03
6.274000000000000021e+00 -3.264178899870088992e-03
6.275000000000000355e+00 -3.494664152982353104e-03
6.275999999999999801e+00 -3.693209578119372068e-03
6.277000000000000135e+00 -3.853910703168649064e-03
6.278000000000000469e+00 -3.971694631841108519e-03
6.278999999999999915e+00 -4.042725469433748435e-03
6.280000000000000249e+00 -4.064727473878924566e-03
6.280999999999999694e+00 -4.037218973577873238e-03
6.282000000000000028e+00 -3.961674846234281532e-03
6.283000000000000362e+00 -3.841559616485292102e-03
6.283999999999999808e+00 -3.682268050285372914e-03
6.285000000000000142e+00 -3.490904588658490845e-03
6.286000000000000476e+00 -3.275931007199512409e-03
6.286999999999999922e+00 -3.046666966833639148e-03
6.288000000000000256e+00 -2.812713744425402503e-03
6.288999999999999702e+00 -2.583287137605264072e-03
6.290000000000000036e+00 -2.366556599302258122e-03
6.291000000000000369e+00 -2.169058974026328961e-03
6.291999999999999815e+00 -1.995217005112152105e-03
6.293000000000000149e+00 -1.847070458025945648e-03
6.294000000000000483e+00 -1.724174563824007207e-03
6.294999999999999929e+00 -1.623740943409013055e-03
6.296000000000000263e+00 -1.540982552281963203e-03
6.296999999999999709e+00 -1.469587078103332025e-03
6.298000000000000043e+00 -1.402293959824702993e-03
6.299000000000000377e+00 -1.331500910088759997e-03
6.299999999999999822e+00 -1.249827061935840800e-03
6.301000000000000156e+00 -1.150603710951833471e-03
6.302000000000000490e+00 -1.028208076254158009e-03
6.302999999999999936e+00 -8.782864001418679229e-04
6.304000000000000270e+00 -6.978255504691227660e-04
6.304999999999999716e+00 -4.851326894160623679e-04
6.306000000000000050e+00 -2.397223248566871434e-04
6.307000000000000384e+00 3.783042779550971867e-05
6.307999999999999829e+00 3.460370889215404265e-04
6.309000000000000163e+00 6.826265922399389272e-04
6.310000000000000497e+00 1.044637081264574883e-03
6.310999999999999943e+00 1.428452745064801282e-03
6.312000000000000277e+00 1.829808762115998173e-03
6.312999999999999723e+00 2.243806325306379589e-03
6.314000000000000057e+00 2.664942346493961133e-03
6.315000000000000391e+00 3.087148023203940134e-03
6.315999999999999837e+00 3.503945523630360489e-03
6.317000000000000171e+00 3.908637370980273806e-03
6.318000000000000504e+00 4.294587579312509305e-03
6.318999999999999950e+00 4.655580099681416208e-03
6.320000000000000284e+00 4.986162187470438191e-03
6.320999999999999730e+00 5.282002423882300839e-03
6.322000000000000064e+00 5.540198006681801464e-03
6.323000000000000398e+00 5.759499346375028875e-03
6.323999999999999844e+00 5.940443334137995163e-03
6.325000000000000178e+00 6.085368604864483874e-03
6.326000000000000512e+00 6.198287207951161740e-03
6.326999999999999957e+00 6.284663004527721308e-03
6.328000000000000291e+00 6.351094781620045433e-03
6.328999999999999737e+00 6.404924231433371806e-03
6.330000000000000071e+00 6.453780304002029386e-03
6.331000000000000405e+00 6.505105582318588923e-03
6.331999999999999851e+00 6.565697170211872921e-03
6.333000000000000185e+00 6.641293736002069556e-03
6.334000000000000519e+00 6.736196923700853503e-03
6.334999999999999964e+00 6.853014844883995385e-03
6.336000000000000298e+00 6.992487703164601553e-03
6.336999999999999744e+00 7.153483124951150532e-03
6.338000000000000078e+00 7.333101157601680693e-03
6.339000000000000412e+00 7.526916366413324844e-03
6.339999999999999858e+00 7.729357995695853092e-03
6.341000000000000192e+00 7.934160918035452342e-03
6.342000000000000526e+00 8.134887616582469477e-03
6.342999999999999972e+00 8.325462533184327038e-03
6.344000000000000306e+00 8.500662206976573876e-03
6.344999999999999751e+00 8.656536461595054979e-03
6.346000000000000085e+00 8.790730219500773532e-03
6.347000000000000419e+00 8.902627707300552959e-03
6.347999999999999865e+00 8.993375685554442708e-03
6.349000000000000199e+00 9.065737815391525928e-03
6.350000000000000533e+00 9.123833672383809684e-03
6.350999999999999979e+00 9.172765115086564669e-03
6.352000000000000313e+00 9.218159305367040757e-03
6.352999999999999758e+00 9.265696714333183232e-03
6.354000000000000092e+00 9.320665147419752300e-03
6.355000000000000426e+00 9.387522677384336697e-03
6.355999999999999872e+00 9.469561735093650484e-03
6.357000000000000206e+00 9.568640568125339960e-03
6.358000000000000540e+00 9.685014013344463157e-03
6.358999999999999986e+00 9.817290548814831472e-03
6.360000000000000320e+00 9.962456118093413263e-03
6.360999999999999766e+00 1.011600256243026623e-02
6.362000000000000099e+00 1.027213452135855749e-02
6.363000000000000433e+00 1.042407006596679335e-02
6.363999999999999879e+00 1.056438050239726610e-02
6.365000000000000213e+00 1.068539834934352853e-02
6.366000000000000547e+00 1.077967275942433474e-02
6.366999999999999993e+00 1.084041458070848438e-02
6.368000000000000327e+00 1.086192445644488386e-02
6.368999999999999773e+00 1.083997780890556643e-02
6.370000000000000107e+00 1.077214957312632934e-02
6.371000000000000441e+00 1.065800838026661687e-02
6.371999999999999886e+00 1.049920553640578888e-02
6.373000000000000220e+00 1.029943609373730126e-02
6.374000000000000554e+00 1.006423612024094985e-02
6.375000000000000000e+00 9.800677183214808602e-03
6.376000000000000334e+00 9.516936511548335087e-03
6.376999999999999780e+00 9.221778594407382609e-03
6.378000000000000114e+00 8.924011632656060275e-03
6.379000000000000448e+00 8.631944589909295792e-03
6.379999999999999893e+00 8.352876257469435059e-03
6.381000000000000227e+00 8.092698311281678117e-03
6.382000000000000561e+00 7.855585290038134133e-03
6.383000000000000007e+00 7.643864094496305092e-03
6.384000000000000341e+00 7.457981242351060906e-03
6.384999999999999787e+00 7.296645041886233238e-03
6.386000000000000121e+00 7.157077952526062770e-03
6.387000000000000455e+00 7.035366509040731804e-03
6.387999999999999901e+00 6.926894787525808735e-03
6.389000000000000234e+00 6.826817602230637536e-03
6.390000000000000568e+00 6.730513883440822701e-03
6.391000000000000014e+00 6.634032306982795731e-03
6.392000000000000348e+00 6.534457700221022250e-03
6.392999999999999794e+00 6.430187298159024782e-03
6.394000000000000128e+00 6.321031253882840491e-03
6.395000000000000462e+00 6.208220511169008568e-03
6.395999999999999908e+00 6.094246948529736738e-03
6.397000000000000242e+00 5.982558717274755883e-03
6.398000000000000576e+00 5.877155919787655988e-03
6.399000000000000021e+00 5.782162787999563583e-03
6.400000000000000355e+00 5.701338516475267307e-03
6.400999999999999801e+00 5.637666084369659207e-03
6.402000000000000135e+00 5.593010134228112822e-03
6.403000000000000469e+00 5.567890669264066728e-03
6.403999999999999915e+00 5.561390029315210239e-03
6.405000000000000249e+00 5.571201020944474905e-03
6.405999999999999694e+00 5.593801639059895088e-03
6.407000000000000028e+00 5.624709085211491814e-03
6.408000000000000362e+00 5.658842033159749985e-03
6.408999999999999808e+00 5.690898656802909593e-03
6.410000000000000142e+00 5.715742574001163659e-03
6.411000000000000476e+00 5.728775697724204988e-03
6.411999999999999922e+00 5.726242838320437685e-03
6.413000000000000256e+00 5.705463980423127260e-03
6.413999999999999702e+00 5.664978291538479323e-03
6.415000000000000036e+00 5.604597257051507908e-03
6.416000000000000369e+00 5.525360745676116334e-03
6.416999999999999815e+00 5.429395937880780905e-03
6.418000000000000149e+00 5.319699312214821486e-03
6.419000000000000483e+00 5.199881148781870452e-03
6.419999999999999929e+00 5.073882630063799790e-03
6.421000000000000263e+00 4.945707754610973242e-03
6.421999999999999709e+00 4.819184570923116737e-03
6.423000000000000043e+00 4.697801236859833543e-03
6.424000000000000377e+00 4.584620693733275007e-03
6.424999999999999822e+00 4.482264486355946528e-03
6.426000000000000156e+00 4.392944653028552429e-03
6.427000000000000490e+00 4.318538735249059790e-03
6.427999999999999936e+00 4.260648274738015016e-03
6.429000000000000270e+00 4.220620184310353018e-03
6.429999999999999716e+00 4.199543657123475451e-03
6.431000000000000050e+00 4.198171553916827878e-03
6.432000000000000384e+00 4.216829631821919500e-03
6.432999999999999829e+00 4.255338077622613201e-03
6.434000000000000163e+00 4.312926575026394468e-03
6.435000000000000497e+00 4.388225616278826520e-03
6.435999999999999943e+00 4.479303272223862827e-03
6.437000000000000277e+00 4.583746128374509461e-03
6.437999999999999723e+00 4.698805791958885966e-03
6.439000000000000057e+00 4.821532809957109096e-03
6.440000000000000391e+00 4.948916376802677854e-03
6.440999999999999837e+00 5.078022179777137365e-03
6.442000000000000171e+00 5.206117139139041991e-03
6.443000000000000504e+00 5.330795190360890397e-03
6.443999999999999950e+00 5.450100620053417722e-03
6.445000000000000284e+00 5.562649070938340511e-03
6.445999999999999730e+00 5.667768572869738737e-03
6.447000000000000064e+00 5.765612777167153369e-03
6.448000000000000398e+00 5.857239180852570962e-03
6.448999999999999844e+00 5.944595919051741395e-03
6.450000000000000178e+00 6.030450648031117182e-03
6.451000000000000512e+00 6.118168428299167183e-03
6.451999999999999957e+00 6.211400902267686513e-03
6.453000000000000291e+00 6.313675881055287251e-03
6.453999999999999737e+00 6.427977324353556683e-03
6.455000000000000071e+00 6.556309525395922697e-03
6.456000000000000405e+00 6.699358505656683067e-03
6.456999999999999851e+00 6.856286301294733584e-03
6.458000000000000185e+00 7.024681094245479977e-03
6.459000000000000519e+00 7.200712153554651371e-03
6.459999999999999964e+00 7.379461605125542042e-03
6.461000000000000298e+00 7.555385557803528593e-03
6.461999999999999744e+00 7.722862022165143461e-03
6.463000000000000078e+00 7.876761676279112057e-03
6.464000000000000412e+00 8.012984945580651011e-03
6.464999999999999858e+00 8.128856794133044322e-03
6.466000000000000192e+00 8.223394909209430156e-03
6.467000000000000526e+00 8.297385126580255829e-03
6.467999999999999972e+00 8.353300037440372985e-03
6.469000000000000306e+00 8.395032041626240837e-03
6.469999999999999751e+00 8.427526592084289003e-03
6.471000000000000085e+00 8.456316238152492698e-03
6.472000000000000419e+00 8.487029746364189303e-03
6.472999999999999865e+00 8.524909735566613481e-03
6.474000000000000199e+00 8.574371493370589944e-03
6.475000000000000533e+00 8.638621886399053956e-03
6.475999999999999979e+00 8.719393436878697043e-03
6.477000000000000313e+00 8.816775944812511867e-03
6.477999999999999758e+00 8.929167740178980614e-03
6.479000000000000092e+00 9.053325703993322926e-03
6.480000000000000426e+00 9.184542737491028716e-03
6.480999999999999872e+00 9.316911429726990740e-03
6.482000000000000206e+00 9.443666296032283622e-03
6.483000000000000540e+00 9.557605720257645460e-03
6.483999999999999986e+00 9.651535696476379322e-03
6.485000000000000320e+00 9.718734584335838103e-03
6.485999999999999766e+00 9.753395225971387208e-03
6.487000000000000099e+00 9.751018448163045055e-03
6.488000000000000433e+00 9.708713999892168087e-03
6.488999999999999879e+00 9.625400334537126401e-03
6.490000000000000213e+00 9.501869646159179575e-03
6.491000000000000547e+00 9.340733697942910432e-03
6.491999999999999993e+00 9.146231783456058168e-03
6.493000000000000327e+00 8.923924674014444697e-03
6.493999999999999773e+00 8.680324795347504549e-03
6.495000000000000107e+00 8.422458812245710649e-03
6.496000000000000441e+00 8.157452284560787192e-03
6.496999999999999886e+00 7.892111754477732291e-03
6.498000000000000220e+00 7.632570377732334106e-03
6.499000000000000554e+00 7.384018017076947500e-03
6.500000000000000000e+00 7.150521594974477632e-03
6.501000000000000334e+00 6.934937815843794824e-03
6.501999999999999780e+00 6.738919866619809233e-03
6.503000000000000114e+00 6.563003505151191255e-03
6.504000000000000448e+00 6.406785501840575950e-03
6.504999999999999893e+00 6.269121457273918278e-03
6.506000000000000227e+00 6.148328222502425118e-03
6.507000000000000561e+00 6.042432847141752071e-03
6.508000000000000007e+00 5.949348613428407165e-03
6.509000000000000341e+00 5.867031968867337903e-03
6.509999999999999787e+00 5.793579573115343467e-03
6.511000000000000121e+00 5.727283144840425791e-03
6.512000000000000455e+00 5.666662652916126808e-03
6.512999999999999901e+00 5.610439937001317733e-03
6.514000000000000234e+00 5.557518606176863052e-03
6.515000000000000568e+00 5.506969086264966104e-03
6.516000000000000014e+00 5.458022696439981079e-03
6.517000000000000348e+00 5.410104882774222426e-03
6.517999999999999794e+00 5.362875926925497749e-03
6.519000000000000128e+00 5.316301754142228539e-03
6.520000000000000462e+00 5.270696182743712585e-03
6.520999999999999908e+00 5.226772599405728366e-03
6.522000000000000242e+00 5.185614477145122740e-03
6.523000000000000576e+00 5.148603647168474920e-03
6.524000000000000021e+00 5.117266713790055363e-03
6.525000000000000355e+00 5.093079646402605409e-03
6.525999999999999801e+00 5.077243157063050447e-03
6.527000000000000135e+00 5.070436414294800936e-03
6.528000000000000469e+00 5.072630753315901693e-03
6.528999999999999915e+00 5.082979268193460118e-03
6.530000000000000249e+00 5.099797942007290412e-03
6.530999999999999694e+00 5.120681866245195557e-03
6.532000000000000028e+00 5.142704737496956412e-03
6.533000000000000362e+00 5.162718871404067128e-03
6.533999999999999808e+00 5.177709455212403319e-03
6.535000000000000142e+00 5.185174448961708815e-03
6.536000000000000476e+00 5.183446001993742384e-03
6.536999999999999922e+00 5.171966292962995940e-03
6.538000000000000256e+00 5.151463787020165407e-03
6.538999999999999702e+00 5.124000395837232866e-03
6.540000000000000036e+00 5.092926758219576758e-03
6.541000000000000369e+00 5.062693292495376932e-03
6.541999999999999815e+00 5.038578717327850051e-03
6.543000000000000149e+00 5.026315325651556885e-03
6.544000000000000483e+00 5.031672063610664533e-03
6.544999999999999929e+00 5.059992184610801608e-03
6.546000000000000263e+00 5.115723622140513557e-03
6.546999999999999709e+00 5.201980173116876015e-03
6.548000000000000043e+00 5.320190193730504544e-03
6.549000000000000377e+00 5.469829250326953447e-03
6.549999999999999822e+00 5.648327574178052188e-03
6.551000000000000156e+00 5.851155997700792019e-03
6.552000000000000490e+00 6.072081619096682779e-03
6.552999999999999936e+00 6.303602438162846447e-03
6.554000000000000270e+00 6.537544367730780022e-03
6.554999999999999716e+00 6.765731196900902356e-03
6.556000000000000050e+00 6.980654184388479511e-03
6.557000000000000384e+00 7.176110331142427148e-03
6.557999999999999829e+00 7.347695134599404980e-03
6.559000000000000163e+00 7.493125179692401369e-03
6.560000000000000497e+00 7.612340738650355716e-03
6.560999999999999943e+00 7.707368305513223258e-03
6.562000000000000277e+00 7.781970467326282739e-03
6.562999999999999723e+00 7.841154835485692268e-03
6.564000000000000057e+00 7.890506689787909339e-03
6.565000000000000391e+00 7.935539033242965806e-03
6.565999999999999837e+00 7.981071160929499933e-03
6.567000000000000171e+00 8.030696187811554865e-03
6.568000000000000504e+00 8.086452698801585223e-03
6.568999999999999950e+00 8.148704945405493144e-03
6.570000000000000284e+00 8.216210954909980782e-03
6.570999999999999730e+00 8.286401081417378578e-03
6.572000000000000064e+00 8.355818000507789223e-03
6.573000000000000398e+00 8.420595540263729056e-03
6.573999999999999844e+00 8.477008236516640760e-03
6.575000000000000178e+00 8.521937281295560024e-03
6.576000000000000512e+00 8.553271491756024233e-03
6.576999999999999957e+00 8.570177214746493161e-03
6.578000000000000291e+00 8.573210645020803641e-03
6.578999999999999737e+00 8.564311787648316160e-03
6.580000000000000071e+00 8.546641395182621656e-03
6.581000000000000405e+00 8.524340344853390677e-03
6.581999999999999851e+00 8.502183751938136719e-03
6.583000000000000185e+00 8.485236305632328641e-03
6.584000000000000519e+00 8.478469749175678721e-03
6.584999999999999964e+00 8.486431465281918038e-03
6.586000000000000298e+00 8.512942366812733738e-03
6.586999999999999744e+00 8.560872376587338323e-03
6.588000000000000078e+00 8.632003259769167186e-03
6.589000000000000412e+00 8.726949335581839565e-03
6.589999999999999858e+00 8.845147195360862288e-03
6.591000000000000192e+00 8.984932325193248359e-03
6.592000000000000526e+00 9.143634938717129512e-03
6.592999999999999972e+00 9.317747452973149797e-03
6.594000000000000306e+00 9.503089046121212038e-03
6.594999999999999751e+00 9.695003534898195829e-03
6.596000000000000085e+00 9.888549702995758778e-03
6.597000000000000419e+00 1.007867365488208933e-02
6.597999999999999865e+00 1.026039098096822449e-02
6.599000000000000199e+00 1.042895546035146025e-02
6.600000000000000533e+00 1.058001430935072949e-02
6.600999999999999979e+00 1.070977000802142073e-02
6.602000000000000313e+00 1.081512347515061964e-02
6.602999999999999758e+00 1.089383326597409551e-02
6.604000000000000092e+00 1.094464325040585273e-02
6.605000000000000426e+00 1.096740164897058202e-02
6.605999999999999872e+00 1.096313073107443338e-02
6.607000000000000206e+00 1.093404881170016371e-02
6.608000000000000540e+00 1.088350710265567275e-02
6.608999999999999986e+00 1.081586752162318199e-02
6.610000000000000320e+00 1.073630003207255365e-02
6.610999999999999766e+00 1.065051844972705365e-02
6.612000000000000099e+00 1.056443041697118987e-02
6.613000000000000433e+00 1.048375541810347457e-02
6.613999999999999879e+00 1.041362058980892930e-02
6.615000000000000213e+00 1.035816054814224334e-02
6.616000000000000547e+00 1.032018136919371845e-02
6.616999999999999993e+00 1.030089138404312842e-02
6.618000000000000327e+00 1.029976010308433776e-02
6.618999999999999773e+00 1.031452352654121420e-02
6.620000000000000107e+00 1.034132185321095902e-02
6.621000000000000441e+00 1.037500165677019727e-02
6.621999999999999886e+00 1.040953893683027251e-02
6.623000000000000220e+00 1.043853029644906984e-02
6.624000000000000554e+00 1.045575231833346594e-02
6.625000000000000000e+00 1.045570199248856483e-02
6.626000000000000334e+00 1.043407393631529817e-02
6.626999999999999780e+00 1.038813844814156888e-02
6.628000000000000114e+00 1.031696220620850757e-02
6.629000000000000448e+00 1.022148073253959996e-02
6.629999999999999893e+00 1.010438927514888466e-02
6.631000000000000227e+00 9.969849623721041207e-03
6.632000000000000561e+00 9.823089995682701345e-03
6.633000000000000007e+00 9.669899811983680843e-03
6.634000000000000341e+00 9.516076055956262242e-03
6.634999999999999787e+00 9.366891416313300259e-03
6.636000000000000121e+00 9.226622117670705073e-03
6.637000000000000455e+00 9.098179462290391373e-03
6.637999999999999901e+00 8.982895099411601636e-03
6.639000000000000234e+00 8.880460220536087398e-03
6.640000000000000568e+00 8.789028745001675746e-03
6.641000000000000014e+00 8.705431903689685169e-03
6.642000000000000348e+00 8.625504454967843765e-03
6.642999999999999794e+00 8.544484200516571856e-03
6.644000000000000128e+00 8.457388022972755354e-03
6.645000000000000462e+00 8.359388464258163745e-03
6.645999999999999908e+00 8.246133363447174375e-03
6.647000000000000242e+00 8.113995932263451047e-03
6.648000000000000576e+00 7.960270108693701802e-03
6.649000000000000021e+00 7.783308549344900365e-03
6.650000000000000355e+00 7.582644878490500326e-03
6.650999999999999801e+00 7.359065688323935747e-03
6.652000000000000135e+00 7.114645321619870663e-03
6.653000000000000469e+00 6.852770860904503283e-03
6.653999999999999915e+00 6.578062520740482824e-03
6.655000000000000249e+00 6.296227926700747983e-03
6.656000000000000583e+00 6.013786151628395735e-03
6.657000000000000028e+00 5.737669169477410333e-03
6.658000000000000362e+00 5.474738789583483492e-03
6.658999999999999808e+00 5.231209407694779531e-03
6.660000000000000142e+00 5.012139162751469076e-03
6.661000000000000476e+00 4.820949140878848238e-03
6.661999999999999922e+00 4.659121003543866164e-03
6.663000000000000256e+00 4.526087044365152863e-03
6.663999999999999702e+00 4.419310826151200480e-03
6.665000000000000036e+00 4.334588632763562363e-03
6.666000000000000369e+00 4.266504663444005419e-03
6.666999999999999815e+00 4.208972390539095915e-03
6.668000000000000149e+00 4.155800418802991711e-03
6.669000000000000483e+00 4.101205312925460846e-03
6.669999999999999929e+00 4.040236424882943933e-03
6.671000000000000263e+00 3.969022247211459638e-03
6.671999999999999709e+00 3.884902427977493695e-03
6.673000000000000043e+00 3.786382004917550337e-03
6.674000000000000377e+00 3.673001863404786425e-03
6.674999999999999822e+00 3.545079003222549423e-03
6.676000000000000156e+00 3.403462953829201713e-03
6.677000000000000490e+00 3.249270568422873290e-03
6.677999999999999936e+00 3.083676366833720990e-03
6.679000000000000270e+00 2.907773570131648271e-03
6.679999999999999716e+00 2.722524175875764077e-03
6.681000000000000050e+00 2.528800588525490813e-03
6.682000000000000384e+00 2.327496061889799354e-03
6.682999999999999829e+00 2.119654815322203310e-03
6.684000000000000163e+00 1.906638744509464925e-03
6.685000000000000497e+00 1.690251344746282122e-03
6.685999999999999943e+00 1.472831051936475703e-03
6.687000000000000277e+00 1.257229863728340268e-03
6.687999999999999723e+00 1.046745789526787665e-03
6.689000000000000057e+00 8.449631961308503919e-04
6.690000000000000391e+00 6.555447960166490640e-04
6.690999999999999837e+00 4.819767039679002029e-04
6.692000000000000171e+00 3.273434959083974219e-04
6.693000000000000504e+00 1.941003214641912056e-04
6.693999999999999950e+00 8.394396011328422453e-05
6.695000000000000284e+00 -2.265900245423946471e-06
6.695999999999999730e+00 -6.448512746671380969e-05
6.697000000000000064e+00 -1.034057961823046186e-04
6.698000000000000398e+00 -1.202982268887081040e-04
6.698999999999999844e+00 -1.168366931446219309e-04
6.700000000000000178e+00 -9.492923534336512870e-05
6.701000000000000512e+00 -5.656189103449213711e-05
6.701999999999999957e+00 -3.708673630176823224e-06
6.703000000000000291e+00 6.172350355717407249e-05
6.703999999999999737e+00 1.379077134719470968e-04
6.705000000000000071e+00 2.230908743635289068e-04
6.706000000000000405e+00 3.155579055446625309e-04
6.706999999999999851e+00 4.136453772379835550e-04
6.708000000000000185e+00 5.157432336741144940e-04
6.709000000000000519e+00 6.203584925850051191e-04
6.709999999999999964e+00 7.261952386952503146e-04
6.711000000000000298e+00 8.322505035617568363e-04
6.711999999999999744e+00 9.379213816703112216e-04
6.713000000000000078e+00 1.043086854153565295e-03
6.714000000000000412e+00 1.148173665575987932e-03
6.714999999999999858e+00 1.254164180114110362e-03
6.716000000000000192e+00 1.362573658217276426e-03
6.717000000000000526e+00 1.475365340623729492e-03
6.717999999999999972e+00 1.594821216334015978e-03
6.719000000000000306e+00 1.723374697716364241e-03
6.719999999999999751e+00 1.863403586367402788e-03
6.721000000000000085e+00 2.017008305197973920e-03
6.722000000000000419e+00 2.185775184776111123e-03
6.722999999999999865e+00 2.370555790647427188e-03
6.724000000000000199e+00 2.571274503687730108e-03
6.725000000000000533e+00 2.786765195910591211e-03
6.725999999999999979e+00 3.014687757396832153e-03
6.727000000000000313e+00 3.251524854002629892e-03
6.727999999999999758e+00 3.492669242208466720e-03
6.729000000000000092e+00 3.732610115518228584e-03
6.730000000000000426e+00 3.965196100765617029e-03
6.730999999999999872e+00 4.183987638817089627e-03
6.732000000000000206e+00 4.382629219799992308e-03
6.733000000000000540e+00 4.555245243676049258e-03
6.733999999999999986e+00 4.696807358086360802e-03
6.735000000000000320e+00 4.803435369363406177e-03
6.735999999999999766e+00 4.872614809059853773e-03
6.737000000000000099e+00 4.903324730332636952e-03
6.738000000000000433e+00 4.896054498985559847e-03
6.738999999999999879e+00 4.852716163508098528e-03
6.740000000000000213e+00 4.776484732141635624e-03
6.741000000000000547e+00 4.671559132714731173e-03
6.741999999999999993e+00 4.542887360167563102e-03
6.743000000000000327e+00 4.395868391536409021e-03
6.743999999999999773e+00 4.236044137552656338e-03
6.745000000000000107e+00 4.068823905947894885e-03
6.746000000000000441e+00 3.899246614741771252e-03
6.746999999999999886e+00 3.731786741555139734e-03
6.748000000000000220e+00 3.570224974915116832e-03
6.749000000000000554e+00 3.417595454164373044e-03
6.750000000000000000e+00 3.276167188421072983e-03
6.751000000000000334e+00 3.147508173947766164e-03
6.751999999999999780e+00 3.032574064035607232e-03
6.753000000000000114e+00 2.931822300621768525e-03
6.754000000000000448e+00 2.845362791787892347e-03
6.754999999999999893e+00 2.773106189416513299e-03
6.756000000000000227e+00 2.714933244102056380e-03
6.757000000000000561e+00 2.670847506534110728e-03
6.758000000000000007e+00 2.641129538521866729e-03
6.759000000000000341e+00 2.626452922689092272e-03
6.759999999999999787e+00 2.627960951525843292e-03
6.761000000000000121e+00 2.647288500221368478e-03
6.762000000000000455e+00 2.686487668994636587e-03
6.762999999999999901e+00 2.747869018374604361e-03
6.764000000000000234e+00 2.833765457883588926e-03
6.765000000000000568e+00 2.946233556295618870e-03
6.766000000000000014e+00 3.086737713246104960e-03
6.767000000000000348e+00 3.255854293318404154e-03
6.767999999999999794e+00 3.453044112983280015e-03
6.769000000000000128e+00 3.676534218283546152e-03
6.770000000000000462e+00 3.923321173059113494e-03
6.770999999999999908e+00 4.189316141070831452e-03
6.772000000000000242e+00 4.469589500104835522e-03
6.773000000000000576e+00 4.758723852040067266e-03
6.774000000000000021e+00 5.051143165975042863e-03
6.775000000000000355e+00 5.341492230498177604e-03
6.775999999999999801e+00 5.624944507598039767e-03
6.777000000000000135e+00 5.897413823651721267e-03
6.778000000000000469e+00 6.155678215144883177e-03
6.778999999999999915e+00 6.397406176202788050e-03
6.780000000000000249e+00 6.621063289681183503e-03
6.781000000000000583e+00 6.825744209136895210e-03
6.782000000000000028e+00 7.010949122493555057e-03
6.783000000000000362e+00 7.176331847586194142e-03
6.783999999999999808e+00 7.321463118846743487e-03
6.785000000000000142e+00 7.445636894561907457e-03
6.786000000000000476e+00 7.547743770701521686e-03
6.786999999999999922e+00 7.626246315195801470e-03
6.788000000000000256e+00 7.679247890732441087e-03
6.788999999999999702e+00 7.704655880970102781e-03
6.790000000000000036e+00 7.700416969638091899e-03
6.791000000000000369e+00 7.664778217239064106e-03
6.791999999999999815e+00 7.596583065078305226e-03
6.793000000000000149e+00 7.495511927340750905e-03
6.794000000000000483e+00 7.362278126341106725e-03
6.794999999999999929e+00 7.198746778918739195e-03
6.796000000000000263e+00 7.007958436289115842e-03
6.796999999999999709e+00 6.794040693992506146e-03
6.798000000000000043e+00 6.562030592982668123e-03
6.799000000000000377e+00 6.317609289113278528e-03
6.799999999999999822e+00 6.066770468578965535e-03
6.801000000000000156e+00 5.815464292927901777e-03
6.802000000000000490e+00 5.569243297777966978e-03
6.802999999999999936e+00 5.332963316642358627e-03
6.804000000000000270e+00 5.110542775590367140e-03
6.804999999999999716e+00 4.904828374949878403e-03
6.806000000000000050e+00 4.717566785379490903e-03
6.807000000000000384e+00 4.549459813617936534e-03
6.807999999999999829e+00 4.400296752325087365e-03
6.809000000000000163e+00 4.269135040782350010e-03
6.810000000000000497e+00 4.154481090441380746e-03
6.810999999999999943e+00 4.054475738161933580e-03
6.812000000000000277e+00 3.967041845366152224e-03
6.812999999999999723e+00 3.890004021914138330e-03
6.814000000000000057e+00 3.821179887377450235e-03
6.815000000000000391e+00 3.758511191503007866e-03
6.815999999999999837e+00 3.700123262591574393e-03
6.817000000000000171e+00 3.644451599796855353e-03
6.818000000000000504e+00 3.590367498686142418e-03
6.818999999999999950e+00 3.537297925553917807e-03
6.820000000000000284e+00 3.485355050074162575e-03
6.820999999999999730e+00 3.435422621153388749e-03
6.822000000000000064e+00 3.389179543072210008e-03
6.823000000000000398e+00 3.349056277096306398e-03
6.823999999999999844e+00 3.318099008228005652e-03
6.825000000000000178e+00 3.299739653327574216e-03
6.826000000000000512e+00 3.297501719227246327e-03
6.826999999999999957e+00 3.314668874859152785e-03
6.828000000000000291e+00 3.353937976444151640e-03
6.828999999999999737e+00 3.417136434318161602e-03
6.830000000000000071e+00 3.504996666173361506e-03
6.831000000000000405e+00 3.617053301011567516e-03
6.831999999999999851e+00 3.751659956001582221e-03
6.833000000000000185e+00 3.906129115922775223e-03
6.834000000000000519e+00 4.076968915310329525e-03
6.834999999999999964e+00 4.260211299598465687e-03
6.836000000000000298e+00 4.451748928492359550e-03
6.836999999999999744e+00 4.647663385977421693e-03
6.838000000000000078e+00 4.844500533733598832e-03
6.839000000000000412e+00 5.039463389503910998e-03
6.839999999999999858e+00 5.230520772761241069e-03
6.841000000000000192e+00 5.416408471588555693e-03
6.842000000000000526e+00 5.596549466236695226e-03
6.842999999999999972e+00 5.770947938946280331e-03
6.844000000000000306e+00 5.940041126046688783e-03
6.844999999999999751e+00 6.104551262731646930e-03
6.846000000000000085e+00 6.265344890650423153e-03
6.847000000000000419e+00 6.423307392218002496e-03
6.847999999999999865e+00 6.579213931858328770e-03
6.849000000000000199e+00 6.733646341131450594e-03
6.850000000000000533e+00 6.886884221959735548e-03
6.850999999999999979e+00 7.038835840624253597e-03
6.852000000000000313e+00 7.188967479110533465e-03
6.852999999999999758e+00 7.336294237760066124e-03
6.854000000000000092e+00 7.479408672190110755e-03
6.855000000000000426e+00 7.616563618655566685e-03
6.855999999999999872e+00 7.745791771254677445e-03
6.857000000000000206e+00 7.865107472016182738e-03
6.858000000000000540e+00 7.972715371542862459e-03
6.858999999999999986e+00 8.067225076367494710e-03
6.860000000000000320e+00 8.147851082771754086e-03
6.860999999999999766e+00 8.214571050853594278e-03
6.862000000000000099e+00 8.268208009757822136e-03
6.863000000000000433e+00 8.310457738256607149e-03
6.863999999999999879e+00 8.343807873029409142e-03
6.865000000000000213e+00 8.371384551360015747e-03
6.866000000000000547e+00 8.396726452079747091e-03
6.866999999999999993e+00 8.423507652393916884e-03
6.868000000000000327e+00 8.455225439587973901e-03
6.868999999999999773e+00 8.494898450655211791e-03
6.870000000000000107e+00 8.544765545093162620e-03
6.871000000000000441e+00 8.606060661902278225e-03
6.871999999999999886e+00 8.678874460907513161e-03
6.873000000000000220e+00 8.762103627489923122e-03
6.874000000000000554e+00 8.853531371727027185e-03
6.875000000000000000e+00 8.949993089980292152e-03
6.876000000000000334e+00 9.047636732981131913e-03
6.876999999999999780e+00 9.142258812737343032e-03
6.878000000000000114e+00 9.229668582929237766e-03
6.879000000000000448e+00 9.306034027944384140e-03
6.879999999999999893e+00 9.368212634552388826e-03
6.881000000000000227e+00 9.414000993258706679e-03
6.882000000000000561e+00 9.442316258753150060e-03
6.883000000000000007e+00 9.453264533805419423e-03
6.884000000000000341e+00 9.448108652617085573e-03
6.884999999999999787e+00 9.429157078761673041e-03
6.886000000000000121e+00 9.399560859812415223e-03
6.887000000000000455e+00 9.363065347515612050e-03
6.887999999999999901e+00 9.323715741818165703e-03
6.889000000000000234e+00 9.285566978058254484e-03
6.890000000000000568e+00 9.252407888920068449e-03
6.891000000000000014e+00 9.227528636608682902e-03
6.892000000000000348e+00 9.213530386750001105e-03
6.892999999999999794e+00 9.212199032261871035e-03
6.894000000000000128e+00 9.224432120730902129e-03
6.895000000000000462e+00 9.250233616359678640e-03
6.895999999999999908e+00 9.288734554252386921e-03
6.897000000000000242e+00 9.338281028769041328e-03
6.898000000000000576e+00 9.396557727106780861e-03
6.899000000000000021e+00 9.460769194397040949e-03
6.900000000000000355e+00 9.527826674691076969e-03
6.900999999999999801e+00 9.594575753905078275e-03
6.902000000000000135e+00 9.658035417555266983e-03
6.903000000000000469e+00 9.715614539760050045e-03
6.903999999999999915e+00 9.765301876683932583e-03
6.905000000000000249e+00 9.805789255893279308e-03
6.906000000000000583e+00 9.836525753850655987e-03
6.907000000000000028e+00 9.857670055505330167e-03
6.908000000000000362e+00 9.869964949546249089e-03
6.908999999999999808e+00 9.874525289003547104e-03
6.910000000000000142e+00 9.872598267432775368e-03
6.911000000000000476e+00 9.865276356768893154e-03
6.911999999999999922e+00 9.853228670872361469e-03
6.913000000000000256e+00 9.836510044776236236e-03
6.913999999999999702e+00 9.814423955733691043e-03
6.915000000000000036e+00 9.785477559757340196e-03
6.916000000000000369e+00 9.747440708716985716e-03
6.916999999999999815e+00 9.697470685962248510e-03
6.918000000000000149e+00 9.632295279810567865e-03
6.919000000000000483e+00 9.548447803446200033e-03
6.919999999999999929e+00 9.442475801484086217e-03
6.921000000000000263e+00 9.311179721272273835e-03
6.921999999999999709e+00 9.151827806229858447e-03
6.923000000000000043e+00 8.962317857711813926e-03
6.924000000000000377e+00 8.741338111355028903e-03
6.924999999999999822e+00 8.488509299719759413e-03
6.926000000000000156e+00 8.204467869978453870e-03
6.927000000000000490e+00 7.890927072322433469e-03
6.927999999999999936e+00 7.550701077958120802e-03
6.929000000000000270e+00 7.187674343610487952e-03
6.929999999999999716e+00 6.806680174572220243e-03
6.931000000000000050e+00 6.413346168344697881e-03
6.932000000000000384e+00 6.013836299950484424e-03
6.932999999999999829e+00 5.614558530758425453e-03
6.934000000000000163e+00 5.221814956764069850e-03
6.935000000000000497e+00 4.841425672318540145e-03
6.935999999999999943e+00 4.478366569189248803e-03
6.937000000000000277e+00 4.136442819068806426e-03
6.937999999999999723e+00 3.818051713701294501e-03
6.939000000000000057e+00 3.524035261050850656e-03
6.940000000000000391e+00 3.253667474857893475e-03
6.940999999999999837e+00 3.004780357217026656e-03
6.942000000000000171e+00 2.774012380642877640e-03
6.943000000000000504e+00 2.557155938998664606e-03
6.943999999999999950e+00 2.349601955571576934e-03
6.945000000000000284e+00 2.146750307951166958e-03
6.945999999999999730e+00 1.944430607211120390e-03
6.947000000000000064e+00 1.739239457337575208e-03
6.948000000000000398e+00 1.528762505925990688e-03
6.948999999999999844e+00 1.311703913292663285e-03
6.950000000000000178e+00 1.087891168805384503e-03
6.951000000000000512e+00 8.581972395939911277e-04
6.951999999999999957e+00 6.243875705622767974e-04
6.953000000000000291e+00 3.888842144213283886e-04
6.953999999999999737e+00 1.545305028993830250e-04
6.955000000000000071e+00 -7.568850956293470531e-05
6.956000000000000405e+00 -2.989049911806258668e-04
6.956999999999999851e+00 -5.126487953734859201e-04
6.958000000000000185e+00 -7.150545292543405637e-04
6.959000000000000519e+00 -9.050503807298212761e-04
6.959999999999999964e+00 -1.082450309893518607e-03
6.961000000000000298e+00 -1.247982055709501593e-03
6.961999999999999744e+00 -1.403208121192170855e-03
6.963000000000000078e+00 -1.550348875510838527e-03
6.964000000000000412e+00 -1.692035959368470453e-03
6.964999999999999858e+00 -1.830999886304027604e-03
6.966000000000000192e+00 -1.969740029339819409e-03
6.967000000000000526e+00 -2.110217625752623498e-03
6.967999999999999972e+00 -2.253594744338228463e-03
6.969000000000000306e+00 -2.400071129256756055e-03
6.969999999999999751e+00 -2.548801710186388274e-03
6.971000000000000085e+00 -2.697934514270921777e-03
6.972000000000000419e+00 -2.844724655536942735e-03
6.972999999999999865e+00 -2.985720160477344821e-03
6.974000000000000199e+00 -3.116986141124811031e-03
6.975000000000000533e+00 -3.234344747335798822e-03
6.975999999999999979e+00 -3.333637014555533400e-03
6.977000000000000313e+00 -3.410966514571091984e-03
6.977999999999999758e+00 -3.462934601814596398e-03
6.979000000000000092e+00 -3.486856274881890237e-03
6.980000000000000426e+00 -3.480941723319652854e-03
6.980999999999999872e+00 -3.444437539825170955e-03
6.982000000000000206e+00 -3.377693409371275348e-03
6.983000000000000540e+00 -3.282145441031727832e-03
6.983999999999999986e+00 -3.160198606520088407e-03
6.985000000000000320e+00 -3.015017481280625206e-03
6.985999999999999766e+00 -2.850230662332138825e-03
6.987000000000000099e+00 -2.669567424619166077e-03
6.988000000000000433e+00 -2.476506860328839699e-03
6.988999999999999879e+00 -2.273940843271988164e-03
6.990000000000000213e+00 -2.063901477028076692e-03
6.991000000000000547e+00 -1.847408134416446759e-03
6.991999999999999993e+00 -1.624444087845909211e-03
6.993000000000000327e+00 -1.394039612403685400e-03
6.993999999999999773e+00 -1.154481778478670586e-03
6.995000000000000107e+00 -9.036050498046708374e-04
6.996000000000000441e+00 -6.391336903476096520e-04
6.996999999999999886e+00 -3.590115928352542035e-04
6.998000000000000220e+00 -6.171947092548229498e-05
6.999000000000000554e+00 2.534776303323143382e-04
7.000000000000000000e+00 5.863680804125217822e-04
7.001000000000000334e+00 9.357366145612104613e-04
7.001999999999999780e+00 1.299408889040936516e-03
7.003000000000000114e+00 1.674365030488896705e-03
7.004000000000000448e+00 2.056952228096896318e-03
7.004999999999999893e+00 2.443130133233072966e-03
7.006000000000000227e+00 2.828719733020334040e-03
7.007000000000000561e+00 3.209650873293489696e-03
7.008000000000000007e+00 3.582168397184689376e-03
7.009000000000000341e+00 3.942995975297012776e-03
7.009999999999999787e+00 4.289404592281395069e-03
7.011000000000000121e+00 4.619234983508180119e-03
7.012000000000000455e+00 4.930853997582856398e-03
7.012999999999999901e+00 5.223049688426772627e-03
7.014000000000000234e+00 5.494905848405291782e-03
7.015000000000000568e+00 5.745677288160463622e-03
7.016000000000000014e+00 5.974638991098535704e-03
7.017000000000000348e+00 6.181006519647394733e-03
7.017999999999999794e+00 6.363853201675007468e-03
7.019000000000000128e+00 6.522079367934854530e-03
7.020000000000000462e+00 6.654446645312173114e-03
7.020999999999999908e+00 6.759631165375109760e-03
7.022000000000000242e+00 6.836318020241221975e-03
7.023000000000000576e+00 6.883331102646934700e-03
7.024000000000000021e+00 6.899753531374511022e-03
7.025000000000000355e+00 6.885081750838005846e-03
7.025999999999999801e+00 6.839347747249158345e-03
7.027000000000000135e+00 6.763239587488920242e-03
7.028000000000000469e+00 6.658204023856527029e-03
7.028999999999999915e+00 6.526502278090323336e-03
7.030000000000000249e+00 6.371234145670662090e-03
7.031000000000000583e+00 6.196307150491417795e-03
7.032000000000000028e+00 6.006358715475588333e-03
7.033000000000000362e+00 5.806597367520764837e-03
7.033999999999999808e+00 5.602595815240347596e-03
7.035000000000000142e+00 5.400065115738122111e-03
7.036000000000000476e+00 5.204555776676231607e-03
7.036999999999999922e+00 5.021213552551497677e-03
7.038000000000000256e+00 4.854549140711469056e-03
7.039000000000000590e+00 4.708256334838392329e-03
7.040000000000000036e+00 4.585113460410918627e-03
7.041000000000000369e+00 4.486973473694921832e-03
7.041999999999999815e+00 4.414813437999642702e-03
7.043000000000000149e+00 4.368869191008305577e-03
7.044000000000000483e+00 4.348766815445718331e-03
7.044999999999999929e+00 4.353671679035052075e-03
7.046000000000000263e+00 4.382415350169120011e-03
7.046999999999999709e+00 4.433555121837376607e-03
7.048000000000000043e+00 4.505404611394660773e-03
7.049000000000000377e+00 4.595994778889184867e-03
7.049999999999999822e+00 4.703012903070360150e-03
7.051000000000000156e+00 4.823722552581802270e-03
7.052000000000000490e+00 4.954919553224237591e-03
7.052999999999999936e+00 5.092923578637610117e-03
7.054000000000000270e+00 5.233637818152036755e-03
7.054999999999999716e+00 5.372690206424982420e-03
7.056000000000000050e+00 5.505625954546232090e-03
7.057000000000000384e+00 5.628149907426545188e-03
7.057999999999999829e+00 5.736356967377204130e-03
7.059000000000000163e+00 5.826950498389662884e-03
7.060000000000000497e+00 5.897398954480420792e-03
7.060999999999999943e+00 5.946004100654100899e-03
7.062000000000000277e+00 5.971877070076480644e-03
7.062999999999999723e+00 5.974855868926231585e-03
7.064000000000000057e+00 5.955340668909252580e-03
7.065000000000000391e+00 5.914128292106909240e-03
7.065999999999999837e+00 5.852233822434734986e-03
7.067000000000000171e+00 5.770746819171739331e-03
7.068000000000000504e+00 5.670724070847543360e-03
7.068999999999999950e+00 5.553146167926788918e-03
7.070000000000000284e+00 5.418894151015810588e-03
7.070999999999999730e+00 5.268739281512518739e-03
7.072000000000000064e+00 5.103356199237696518e-03
7.073000000000000398e+00 4.923309044149678550e-03
7.073999999999999844e+00 4.729037301660203932e-03
7.075000000000000178e+00 4.520853528153901714e-03
7.076000000000000512e+00 4.298949513079816306e-03
7.076999999999999957e+00 4.063451180397373297e-03
7.078000000000000291e+00 3.814521209440817958e-03
7.078999999999999737e+00 3.552520442715275447e-03
7.080000000000000071e+00 3.278210101938447418e-03
7.081000000000000405e+00 2.992976924991268099e-03
7.081999999999999851e+00 2.699009800563109338e-03
7.083000000000000185e+00 2.399452019807777649e-03
7.084000000000000519e+00 2.098452106959967575e-03
7.084999999999999964e+00 1.801079954848634323e-03
7.086000000000000298e+00 1.513160637220052921e-03
7.086999999999999744e+00 1.240976530149964048e-03
7.088000000000000078e+00 9.909309107828522412e-04
7.089000000000000412e+00 7.691471818540266021e-04
7.089999999999999858e+00 5.810846926750429155e-04
7.091000000000000192e+00 4.312248885267770193e-04
7.092000000000000526e+00 3.228319246063272516e-04
7.092999999999999972e+00 2.577982132104474533e-04
7.094000000000000306e+00 2.366213831642339127e-04
7.094999999999999751e+00 2.584841049506473622e-04
7.096000000000000085e+00 3.214110494585816153e-04
7.097000000000000419e+00 4.225304556897542768e-04
7.097999999999999865e+00 5.583718969801534536e-04
7.099000000000000199e+00 7.251727024416350798e-04
7.100000000000000533e+00 9.192038021964221923e-04
7.100999999999999979e+00 1.137046434032462812e-03
7.102000000000000313e+00 1.375812756083342765e-03
7.102999999999999758e+00 1.633299607657290754e-03
7.104000000000000092e+00 1.908022732204349772e-03
7.105000000000000426e+00 2.199162332050632815e-03
7.105999999999999872e+00 2.506394549404341362e-03
7.107000000000000206e+00 2.829650509159214317e-03
7.108000000000000540e+00 3.168811809143414707e-03
7.108999999999999986e+00 3.523387484618766777e-03
7.110000000000000320e+00 3.892232150719278447e-03
7.110999999999999766e+00 4.273333716972096963e-03
7.112000000000000099e+00 4.663696599017830291e-03
7.113000000000000433e+00 5.059371859109134534e-03
7.113999999999999879e+00 5.455594459303859944e-03
7.115000000000000213e+00 5.847048114882959571e-03
7.116000000000000547e+00 6.228234031975525553e-03
7.116999999999999993e+00 6.593857712050468778e-03
7.118000000000000327e+00 6.939234499516755070e-03
7.118999999999999773e+00 7.260666341241140201e-03
7.120000000000000107e+00 7.555741788168514328e-03
7.121000000000000441e+00 7.823540863510888149e-03
7.121999999999999886e+00 8.064701716430019984e-03
7.123000000000000220e+00 8.281381212964353603e-03
7.124000000000000554e+00 8.477074868036371322e-03
7.125000000000000000e+00 8.656344602231672361e-03
7.126000000000000334e+00 8.824445579053308980e-03
7.126999999999999780e+00 8.986888869402891861e-03
7.128000000000000114e+00 9.149011323636184120e-03
7.129000000000000448e+00 9.315539314916663344e-03
7.129999999999999893e+00 9.490229189184736652e-03
7.131000000000000227e+00 9.675594347318908911e-03
7.132000000000000561e+00 9.872728264893448208e-03
7.133000000000000007e+00 1.008126636746319200e-02
7.134000000000000341e+00 1.029945204921548299e-02
7.134999999999999787e+00 1.052432394881986158e-02
7.136000000000000121e+00 1.075195867775627714e-02
7.137000000000000455e+00 1.097779185360074281e-02
7.137999999999999901e+00 1.119693908789152342e-02
7.139000000000000234e+00 1.140451870176755964e-02
7.140000000000000568e+00 1.159593982239284608e-02
7.141000000000000014e+00 1.176713254940619027e-02
7.142000000000000348e+00 1.191472958343882046e-02
7.142999999999999794e+00 1.203616790772510207e-02
7.144000000000000128e+00 1.212976593116458536e-02
7.145000000000000462e+00 1.219472775004360257e-02
7.145999999999999908e+00 1.223115268591598581e-02
7.147000000000000242e+00 1.223997478252713579e-02
7.148000000000000576e+00 1.222293976722198597e-02
7.149000000000000021e+00 1.218253099466533665e-02
7.150000000000000355e+00 1.212188149864466651e-02
7.150999999999999801e+00 1.204464464568966511e-02
7.152000000000000135e+00 1.195483775673205837e-02
7.153000000000000469e+00 1.185665426135315906e-02
7.153999999999999915e+00 1.175424231204209684e-02
7.155000000000000249e+00 1.165148025323604550e-02
7.156000000000000583e+00 1.155176980422504239e-02
7.157000000000000028e+00 1.145783257694682998e-02
7.158000000000000362e+00 1.137157906533323506e-02
7.158999999999999808e+00 1.129400775534645726e-02
7.160000000000000142e+00 1.122514233607373874e-02
7.161000000000000476e+00 1.116403293821490242e-02
7.161999999999999922e+00 1.110878870103911009e-02
7.163000000000000256e+00 1.105666859044008264e-02
7.164000000000000590e+00 1.100417585256198948e-02
7.165000000000000036e+00 1.094721221391894116e-02
7.166000000000000369e+00 1.088124138472942697e-02
7.166999999999999815e+00 1.080148297114847354e-02
7.168000000000000149e+00 1.070315294483354870e-02
7.169000000000000483e+00 1.058171815781280486e-02
7.169999999999999929e+00 1.043315926939109885e-02
7.171000000000000263e+00 1.025425203516937452e-02
7.171999999999999709e+00 1.004281101776645889e-02
7.173000000000000043e+00 9.797889454475350313e-03
7.174000000000000377e+00 9.519916792451166981e-03
7.174999999999999822e+00 9.210757342142871298e-03
7.176000000000000156e+00 8.873666237679895402e-03
7.177000000000000490e+00 8.513144597396058236e-03
7.177999999999999936e+00 8.134719978688472602e-03
7.179000000000000270e+00 7.744630192967674569e-03
7.179999999999999716e+00 7.349470320230658271e-03
7.181000000000000050e+00 6.955774264281097512e-03
7.182000000000000384e+00 6.569621391725078904e-03
7.182999999999999829e+00 6.196246742285511575e-03
7.184000000000000163e+00 5.839723999455119149e-03
7.185000000000000497e+00 5.502726823830980316e-03
7.185999999999999943e+00 5.186412794125499354e-03
7.187000000000000277e+00 4.890409862722154208e-03
7.187999999999999723e+00 4.612937278309522243e-03
7.189000000000000057e+00 4.351043770282584863e-03
7.190000000000000391e+00 4.100905184260385770e-03
7.190999999999999837e+00 3.858191181434148052e-03
7.192000000000000171e+00 3.618443528260420483e-03
7.193000000000000504e+00 3.377433259721662577e-03
7.193999999999999950e+00 3.131486900361002499e-03
7.195000000000000284e+00 2.877723821631742677e-03
7.195999999999999730e+00 2.614248558372909113e-03
7.197000000000000064e+00 2.340244645760075626e-03
7.198000000000000398e+00 2.056002203881320597e-03
7.198999999999999844e+00 1.762881423904973837e-03
7.200000000000000178e+00 1.463221954153519008e-03
7.201000000000000512e+00 1.160171196223000727e-03
7.201999999999999957e+00 8.574929631030304414e-04
7.203000000000000291e+00 5.593039441964641053e-04
7.203999999999999737e+00 2.697747824358578267e-04
7.205000000000000071e+00 -7.206538424361224820e-06
7.206000000000000405e+00 -2.683566425458210514e-04
7.206999999999999851e+00 -5.113050353136812170e-04
7.208000000000000185e+00 -7.348387165121655993e-04
7.209000000000000519e+00 -9.390629673312993198e-04
7.209999999999999964e+00 -1.125442419735150652e-03
7.211000000000000298e+00 -1.296704350909357647e-03
7.211999999999999744e+00 -1.456616595206478709e-03
7.213000000000000078e+00 -1.609640036427979412e-03
7.214000000000000412e+00 -1.760515293080534491e-03
7.214999999999999858e+00 -1.913787803048262130e-03
7.216000000000000192e+00 -2.073335342982303951e-03
7.217000000000000526e+00 -2.241962027353623828e-03
7.217999999999999972e+00 -2.421084265993384867e-03
7.219000000000000306e+00 -2.610564528537961775e-03
7.219999999999999751e+00 -2.808710750276742930e-03
7.221000000000000085e+00 -3.012428384184063189e-03
7.222000000000000419e+00 -3.217547688993535691e-03
7.222999999999999865e+00 -3.419252334655743884e-03
7.224000000000000199e+00 -3.612577583387171533e-03
7.225000000000000533e+00 -3.792955475234056732e-03
7.225999999999999979e+00 -3.956700899636361561e-03
7.227000000000000313e+00 -4.101395579168165550e-03
7.227999999999999758e+00 -4.226153519750240097e-03
7.229000000000000092e+00 -4.331712763064299830e-03
7.230000000000000426e+00 -4.420338636470582186e-03
7.230999999999999872e+00 -4.495571163815508323e-03
7.232000000000000206e+00 -4.561846847078490294e-03
7.233000000000000540e+00 -4.624032928258482375e-03
7.233999999999999986e+00 -4.686926568504552575e-03
7.235000000000000320e+00 -4.754806908178199620e-03
7.235999999999999766e+00 -4.831025792104854874e-03
7.237000000000000099e+00 -4.917756013277073575e-03
7.238000000000000433e+00 -5.015844387514008934e-03
7.238999999999999879e+00 -5.124842497971288449e-03
7.240000000000000213e+00 -5.243115418268376113e-03
7.241000000000000547e+00 -5.368094620921952213e-03
7.241999999999999993e+00 -5.496578551235229565e-03
7.243000000000000327e+00 -5.625059456616204878e-03
7.243999999999999773e+00 -5.750073235410838902e-03
7.245000000000000107e+00 -5.868493742536619664e-03
7.246000000000000441e+00 -5.977775291277120755e-03
7.246999999999999886e+00 -6.076120978305508610e-03
7.248000000000000220e+00 -6.162566738301065647e-03
7.249000000000000554e+00 -6.236989632575340274e-03
7.250000000000000000e+00 -6.300016473392329105e-03
7.251000000000000334e+00 -6.352849621912208186e-03
7.251999999999999780e+00 -6.397037463495068230e-03
7.253000000000000114e+00 -6.434197407456035064e-03
7.254000000000000448e+00 -6.465726593710782559e-03
7.254999999999999893e+00 -6.492518111327345853e-03
7.256000000000000227e+00 -6.514735529559905272e-03
7.257000000000000561e+00 -6.531655919221379496e-03
7.258000000000000007e+00 -6.541600428688334676e-03
7.259000000000000341e+00 -6.541993900575984733e-03
7.259999999999999787e+00 -6.529517559437550411e-03
7.261000000000000121e+00 -6.500360079318906643e-03
7.262000000000000455e+00 -6.450573075357779289e-03
7.262999999999999901e+00 -6.376475079551335509e-03
7.264000000000000234e+00 -6.275060369949148412e-03
7.265000000000000568e+00 -6.144410971418838054e-03
7.266000000000000014e+00 -5.984028195526772467e-03
7.267000000000000348e+00 -5.795078268911286849e-03
7.267999999999999794e+00 -5.580462736765678423e-03
7.269000000000000128e+00 -5.344753063417073506e-03
7.270000000000000462e+00 -5.093978540253873630e-03
7.270999999999999908e+00 -4.835221127429440054e-03
7.272000000000000242e+00 -4.576121869365996561e-03
7.273000000000000576e+00 -4.324308791158534317e-03
7.274000000000000021e+00 -4.086775018918119631e-03
7.275000000000000355e+00 -3.869310573044078272e-03
7.275999999999999801e+00 -3.675973807695892721e-03
7.277000000000000135e+00 -3.508694416672947149e-03
7.278000000000000469e+00 -3.367017038995108284e-03
7.278999999999999915e+00 -3.248022414706663689e-03
7.280000000000000249e+00 -3.146408139537500755e-03
7.281000000000000583e+00 -3.054774698251612030e-03
7.282000000000000028e+00 -2.964050731423512660e-03
7.283000000000000362e+00 -2.864063193415439506e-03
7.283999999999999808e+00 -2.744198656568730584e-03
7.285000000000000142e+00 -2.594109938809275803e-03
7.286000000000000476e+00 -2.404414899187220459e-03
7.286999999999999922e+00 -2.167346651181986054e-03
7.288000000000000256e+00 -1.877311098034195993e-03
7.289000000000000590e+00 -1.531299036209721491e-03
7.290000000000000036e+00 -1.129121978580982597e-03
7.291000000000000369e+00 -6.735223338395178450e-04
7.291999999999999815e+00 -1.700404614422876379e-04
7.293000000000000149e+00 3.732464804110845408e-04
7.294000000000000483e+00 9.461721181424045035e-04
7.294999999999999929e+00 1.537049943229640194e-03
7.296000000000000263e+00 2.133330613776103415e-03
7.296999999999999709e+00 2.722329928811635571e-03
7.298000000000000043e+00 3.291935510840866743e-03
7.299000000000000377e+00 3.831289354330855764e-03
7.299999999999999822e+00 4.331356156618657895e-03
7.301000000000000156e+00 4.785363286691149062e-03
7.302000000000000490e+00 5.189065597224160400e-03
7.302999999999999936e+00 5.540843605505044699e-03
7.304000000000000270e+00 5.841594245523568790e-03
7.304999999999999716e+00 6.094472910638346931e-03
7.306000000000000050e+00 6.304463628732331557e-03
7.307000000000000384e+00 6.477853731638854966e-03
7.307999999999999829e+00 6.621637807154859105e-03
7.309000000000000163e+00 6.742905146488352257e-03
7.310000000000000497e+00 6.848267475547094654e-03
7.310999999999999943e+00 6.943371803030407192e-03
7.312000000000000277e+00 7.032536123401862335e-03
7.312999999999999723e+00 7.118525572925082923e-03
7.314000000000000057e+00 7.202495138461224855e-03
7.315000000000000391e+00 7.284052621389540579e-03
7.315999999999999837e+00 7.361493250062661753e-03
7.317000000000000171e+00 7.432113963792319131e-03
7.318000000000000504e+00 7.492590073017191613e-03
7.318999999999999950e+00 7.539384050055617306e-03
7.320000000000000284e+00 7.569109911603770849e-03
7.320999999999999730e+00 7.578842333888934427e-03
7.322000000000000064e+00 7.566325345292898921e-03
7.323000000000000398e+00 7.530063624731353489e-03
7.323999999999999844e+00 7.469346955727542217e-03
7.325000000000000178e+00 7.384156203326769710e-03
7.326000000000000512e+00 7.275022162693220787e-03
7.326999999999999957e+00 7.142897020415595044e-03
7.328000000000000291e+00 6.989008040175020975e-03
7.328999999999999737e+00 6.814750830769278518e-03
7.330000000000000071e+00 6.621644430071743290e-03
7.331000000000000405e+00 6.411309762688060729e-03
7.331999999999999851e+00 6.185503732824661378e-03
7.333000000000000185e+00 5.946146967065054148e-03
7.334000000000000519e+00 5.695374313478628915e-03
7.334999999999999964e+00 5.435575893645888841e-03
7.336000000000000298e+00 5.169409042150051488e-03
7.336999999999999744e+00 4.899795556477253358e-03
7.338000000000000078e+00 4.629872266431148131e-03
7.339000000000000412e+00 4.362928442964063291e-03
7.339999999999999858e+00 4.102300574448498015e-03
7.341000000000000192e+00 3.851258989932901909e-03
7.342000000000000526e+00 3.612830747650163602e-03
7.342999999999999972e+00 3.389632083459153712e-03
7.344000000000000306e+00 3.183692388728784958e-03
7.344999999999999751e+00 2.996275854607234439e-03
7.346000000000000085e+00 2.827734484562814503e-03
7.347000000000000419e+00 2.677398652673491745e-03
7.347999999999999865e+00 2.543528078428319589e-03
7.349000000000000199e+00 2.423346210650450909e-03
7.350000000000000533e+00 2.313133068111517497e-03
7.350999999999999979e+00 2.208413442534919082e-03
7.352000000000000313e+00 2.104183855476374123e-03
7.352999999999999758e+00 1.995239436213355581e-03
7.354000000000000092e+00 1.876503590177801663e-03
7.355000000000000426e+00 1.743398432839893654e-03
7.355999999999999872e+00 1.592147754199587468e-03
7.357000000000000206e+00 1.420064598123128461e-03
7.358000000000000540e+00 1.225750952336345911e-03
7.358999999999999986e+00 1.009183537963111426e-03
7.360000000000000320e+00 7.717070462297758154e-04
7.360999999999999766e+00 5.159244893299941292e-04
7.362000000000000099e+00 2.454950750143378743e-04
7.363000000000000433e+00 -3.513405234192267239e-05
7.363999999999999879e+00 -3.210484094329054327e-04
7.365000000000000213e+00 -6.072188562349329711e-04
7.366000000000000547e+00 -8.888383771859968219e-04
7.366999999999999993e+00 -1.161660295090517466e-03
7.368000000000000327e+00 -1.422288977717968720e-03
7.368999999999999773e+00 -1.668418052062095158e-03
7.370000000000000107e+00 -1.898993250325511266e-03
7.371000000000000441e+00 -2.114322011613766449e-03
7.371999999999999886e+00 -2.316056598387856123e-03
7.373000000000000220e+00 -2.507100361363811224e-03
7.374000000000000554e+00 -2.691417265342554554e-03
7.375000000000000000e+00 -2.873760738352632883e-03
7.376000000000000334e+00 -3.059313944792019929e-03
7.376999999999999780e+00 -3.253310210098336007e-03
7.378000000000000114e+00 -3.460640247296125488e-03
7.379000000000000448e+00 -3.685468515577900589e-03
7.379999999999999893e+00 -3.930918575714167570e-03
7.381000000000000227e+00 -4.198823371765206258e-03
7.382000000000000561e+00 -4.489566622092972144e-03
7.383000000000000007e+00 -4.802026078174112186e-03
7.384000000000000341e+00 -5.133604464078938417e-03
7.384999999999999787e+00 -5.480380228613711269e-03
7.386000000000000121e+00 -5.837305672235405460e-03
7.387000000000000455e+00 -6.198504671444516820e-03
7.387999999999999901e+00 -6.557613302829538686e-03
7.389000000000000234e+00 -6.908147093954712832e-03
7.390000000000000568e+00 -7.243886196061829694e-03
7.391000000000000014e+00 -7.559216150015678377e-03
7.392000000000000348e+00 -7.849422790190439120e-03
7.392999999999999794e+00 -8.110918582048803199e-03
7.394000000000000128e+00 -8.341347551988597883e-03
7.395000000000000462e+00 -8.539624618564665634e-03
7.395999999999999908e+00 -8.705842763086755337e-03
7.397000000000000242e+00 -8.841112127917879343e-03
7.398000000000000576e+00 -8.947337846693135394e-03
7.399000000000000021e+00 -9.026945659504698877e-03
7.400000000000000355e+00 -9.082605731997187362e-03
7.400999999999999801e+00 -9.116983152296583709e-03
7.402000000000000135e+00 -9.132478701815990169e-03
7.403000000000000469e+00 -9.131032870013646927e-03
7.403999999999999915e+00 -9.113997122947383595e-03
7.405000000000000249e+00 -9.082049587663718060e-03
7.406000000000000583e+00 -9.035174782141691674e-03
7.407000000000000028e+00 -8.972727374633024042e-03
7.408000000000000362e+00 -8.893555154405810223e-03
7.408999999999999808e+00 -8.796204385325388092e-03
7.410000000000000142e+00 -8.679143162906220038e-03
7.411000000000000476e+00 -8.541032882951868355e-03
7.411999999999999922e+00 -8.380971143820786090e-03
7.413000000000000256e+00 -8.198697778141941089e-03
7.414000000000000590e+00 -7.994766694781302308e-03
7.415000000000000036e+00 -7.770625793066926121e-03
7.416000000000000369e+00 -7.528630795599604124e-03
7.416999999999999815e+00 -7.272003460782211839e-03
7.418000000000000149e+00 -7.004701199783011645e-03
7.419000000000000483e+00 -6.731251054852960443e-03
7.419999999999999929e+00 -6.456534817327662032e-03
7.421000000000000263e+00 -6.185516396323019819e-03
7.422000000000000597e+00 -5.922951563239145512e-03
7.423000000000000043e+00 -5.673062623258251849e-03
7.424000000000000377e+00 -5.439232631006800205e-03
7.424999999999999822e+00 -5.223730840456764293e-03
7.426000000000000156e+00 -5.027492741366249365e-03
7.427000000000000490e+00 -4.850008148922784097e-03
7.427999999999999936e+00 -4.689305205025307011e-03
7.429000000000000270e+00 -4.542063146232706329e-03
7.429999999999999716e+00 -4.403845449682905477e-03
7.431000000000000050e+00 -4.269416679704548558e-03
7.432000000000000384e+00 -4.133162153041181411e-03
7.432999999999999829e+00 -3.989531375137643325e-03
7.434000000000000163e+00 -3.833516983706129061e-03
7.435000000000000497e+00 -3.661109124839559328e-03
7.435999999999999943e+00 -3.469672706602909031e-03
7.437000000000000277e+00 -3.258252610331307305e-03
7.437999999999999723e+00 -3.027746320806725365e-03
7.439000000000000057e+00 -2.780929189517011152e-03
7.440000000000000391e+00 -2.522328815373086654e-03
7.440999999999999837e+00 -2.257945723798385727e-03
7.442000000000000171e+00 -1.994835610430152097e-03
7.443000000000000504e+00 -1.740552348737195399e-03
7.443999999999999950e+00 -1.502551679851106591e-03
7.445000000000000284e+00 -1.287580292545398254e-03
7.445999999999999730e+00 -1.101124607054856236e-03
7.447000000000000064e+00 -9.469525410668664777e-04
7.448000000000000398e+00 -8.268561043749060157e-04
7.448999999999999844e+00 -7.405484586090589844e-04
7.450000000000000178e+00 -6.857938162639403085e-04
7.451000000000000512e+00 -6.587027219824490281e-04
7.451999999999999957e+00 -6.542059144835705086e-04
7.453000000000000291e+00 -6.665921966077809763e-04
7.453999999999999737e+00 -6.901287671422344245e-04
7.455000000000000071e+00 -7.196327418643427409e-04
7.456000000000000405e+00 -7.509746029479506379e-04
7.456999999999999851e+00 -7.814723845867555235e-04
7.458000000000000185e+00 -8.100743058641141298e-04
7.459000000000000519e+00 -8.374269417659900095e-04
7.459999999999999964e+00 -8.657147927108881005e-04
7.461000000000000298e+00 -8.983745276220789092e-04
7.461999999999999744e+00 -9.396579208100382368e-04
7.463000000000000078e+00 -9.941394438165566429e-04
7.464000000000000412e+00 -1.066162348627235209e-03
7.464999999999999858e+00 -1.159307437864448738e-03
7.466000000000000192e+00 -1.275942274497683009e-03
7.467000000000000526e+00 -1.416863644908595687e-03
7.467999999999999972e+00 -1.581124712105597520e-03
7.469000000000000306e+00 -1.766020239032960615e-03
7.469999999999999751e+00 -1.967261225497132348e-03
7.471000000000000085e+00 -2.179332917234007468e-03
7.472000000000000419e+00 -2.396002966355627838e-03
7.472999999999999865e+00 -2.610913913113219447e-03
7.474000000000000199e+00 -2.818219610783294880e-03
7.475000000000000533e+00 -3.013152267950655865e-03
7.475999999999999979e+00 -3.192479849528347211e-03
7.477000000000000313e+00 -3.354795367281292011e-03
7.477999999999999758e+00 -3.500571380126334987e-03
7.479000000000000092e+00 -3.631996074928674125e-03
7.480000000000000426e+00 -3.752648968238342288e-03
7.480999999999999872e+00 -3.866994229287492538e-03
7.482000000000000206e+00 -3.979801154966170797e-03
7.483000000000000540e+00 -4.095579792529909120e-03
7.483999999999999986e+00 -4.218063232919911851e-03
7.485000000000000320e+00 -4.349804825687570917e-03
7.485999999999999766e+00 -4.491923945811089267e-03
7.487000000000000099e+00 -4.644030126113561814e-03
7.488000000000000433e+00 -4.804268346406315518e-03
7.488999999999999879e+00 -4.969552599087792739e-03
7.490000000000000213e+00 -5.135879472713575193e-03
7.491000000000000547e+00 -5.298710609877498208e-03
7.491999999999999993e+00 -5.453404760017728677e-03
7.493000000000000327e+00 -5.595649424617347642e-03
7.493999999999999773e+00 -5.721847387151200379e-03
7.495000000000000107e+00 -5.829422630175560942e-03
7.496000000000000441e+00 -5.917036871421805892e-03
7.496999999999999886e+00 -5.984660279342475520e-03
7.498000000000000220e+00 -6.033506558260430183e-03
7.499000000000000554e+00 -6.065830606398861166e-03
7.500000000000000000e+00 -6.084633243165013181e-03
7.501000000000000334e+00 -6.093274212315325129e-03
7.501999999999999780e+00 -6.095062315302194993e-03
7.503000000000000114e+00 -6.092900683716115026e-03
7.504000000000000448e+00 -6.088993384648040859e-03
7.504999999999999893e+00 -6.084658106855146860e-03
7.506000000000000227e+00 -6.080298389715043696e-03
7.507000000000000561e+00 -6.075458486992179816e-03
7.508000000000000007e+00 -6.069017462544862990e-03
7.509000000000000341e+00 -6.059420791173306814e-03
7.509999999999999787e+00 -6.044924918113606105e-03
7.511000000000000121e+00 -6.023839470661466848e-03
7.512000000000000455e+00 -5.994728133026100067e-03
7.512999999999999901e+00 -5.956527543318138398e-03
7.514000000000000234e+00 -5.908610813796839716e-03
7.515000000000000568e+00 -5.850808199695104947e-03
7.516000000000000014e+00 -5.783382247003287721e-03
7.517000000000000348e+00 -5.706980396585936352e-03
7.517999999999999794e+00 -5.622571620942600976e-03
7.519000000000000128e+00 -5.531369481433200987e-03
7.520000000000000462e+00 -5.434763536683293733e-03
7.520999999999999908e+00 -5.334210948090685640e-03
7.522000000000000242e+00 -5.231152279733450143e-03
7.523000000000000576e+00 -5.126894010014547247e-03
7.524000000000000021e+00 -5.022516414895654598e-03
7.525000000000000355e+00 -4.918766611805794157e-03
7.525999999999999801e+00 -4.816002539530092261e-03
7.527000000000000135e+00 -4.714128458791427313e-03
7.528000000000000469e+00 -4.612607312597014585e-03
7.528999999999999915e+00 -4.510474435292587125e-03
7.530000000000000249e+00 -4.406409274713472476e-03
7.531000000000000583e+00 -4.298795281735412130e-03
7.532000000000000028e+00 -4.185818021762501527e-03
7.533000000000000362e+00 -4.065551871061374653e-03
7.533999999999999808e+00 -3.936030169486617533e-03
7.535000000000000142e+00 -3.795340329656474339e-03
7.536000000000000476e+00 -3.641677259786499452e-03
7.536999999999999922e+00 -3.473420417381470164e-03
7.538000000000000256e+00 -3.289170114534045123e-03
7.539000000000000590e+00 -3.087799421702111177e-03
7.540000000000000036e+00 -2.868479544105555050e-03
7.541000000000000369e+00 -2.630659224579626632e-03
7.541999999999999815e+00 -2.374051237109024541e-03
7.543000000000000149e+00 -2.098565023788144350e-03
7.544000000000000483e+00 -1.804248971319854459e-03
7.544999999999999929e+00 -1.491204555955754837e-03
7.546000000000000263e+00 -1.159529502432240632e-03
7.547000000000000597e+00 -8.092871061505340063e-04
7.548000000000000043e+00 -4.404939404662196840e-04
7.549000000000000377e+00 -5.315520259613366460e-05
7.549999999999999822e+00 3.526631865346123223e-04
7.551000000000000156e+00 7.767619858956005627e-04
7.552000000000000490e+00 1.218701031069453202e-03
7.552999999999999936e+00 1.677710736699725104e-03
7.554000000000000270e+00 2.152598493790569122e-03
7.554999999999999716e+00 2.641648865714595409e-03
7.556000000000000050e+00 3.142590280353619453e-03
7.557000000000000384e+00 3.652548839198593248e-03
7.557999999999999829e+00 4.168048796536315791e-03
7.559000000000000163e+00 4.685017211445058165e-03
7.560000000000000497e+00 5.198821526940565138e-03
7.560999999999999943e+00 5.704335237619715185e-03
7.562000000000000277e+00 6.196004993035829529e-03
7.562999999999999723e+00 6.667949566110109583e-03
7.564000000000000057e+00 7.114069032596830391e-03
7.565000000000000391e+00 7.528177960019086408e-03
7.565999999999999837e+00 7.904186255239354503e-03
7.567000000000000171e+00 8.236282111241005274e-03
7.568000000000000504e+00 8.519159492367820233e-03
7.568999999999999950e+00 8.748262945546285071e-03
7.570000000000000284e+00 8.920002228991221610e-03
7.570999999999999730e+00 9.031929374182746592e-03
7.572000000000000064e+00 9.082879781584229928e-03
7.573000000000000398e+00 9.073000330920150125e-03
7.573999999999999844e+00 9.003718164243643823e-03
7.575000000000000178e+00 8.877607817065782253e-03
7.576000000000000512e+00 8.698203427490289533e-03
7.576999999999999957e+00 8.469770350566669173e-03
7.578000000000000291e+00 8.197037646914890480e-03
7.578999999999999737e+00 7.884955046237946547e-03
7.580000000000000071e+00 7.538465529161539509e-03
7.581000000000000405e+00 7.162328648427941473e-03
7.581999999999999851e+00 6.760969454060110177e-03
7.583000000000000185e+00 6.338383136350078315e-03
7.584000000000000519e+00 5.898082329636263402e-03
7.584999999999999964e+00 5.443079782845317190e-03
7.586000000000000298e+00 4.975904249537921320e-03
7.586999999999999744e+00 4.498660922197382506e-03
7.588000000000000078e+00 4.013143830070830045e-03
7.589000000000000412e+00 3.520939171047925229e-03
7.589999999999999858e+00 3.023581178008985168e-03
7.591000000000000192e+00 2.522704505987449601e-03
7.592000000000000526e+00 2.020170380661409030e-03
7.592999999999999972e+00 1.518145748145098648e-03
7.594000000000000306e+00 1.019161408745721713e-03
7.594999999999999751e+00 5.260694152345609222e-04
7.596000000000000085e+00 4.194392667870730854e-05
7.597000000000000419e+00 -4.300764550142478987e-04
7.597999999999999865e+00 -8.869752896802062794e-04
7.599000000000000199e+00 -1.326061759168515068e-03
7.600000000000000533e+00 -1.745146880178702429e-03
7.600999999999999979e+00 -2.142675837634888236e-03
7.602000000000000313e+00 -2.517785228506543797e-03
7.602999999999999758e+00 -2.870276185145786453e-03
7.604000000000000092e+00 -3.200508512549260325e-03
7.605000000000000426e+00 -3.509243172681823265e-03
7.605999999999999872e+00 -3.797430626428325955e-03
7.607000000000000206e+00 -4.066018691410771754e-03
7.608000000000000540e+00 -4.315765931364346809e-03
7.608999999999999986e+00 -4.547116668702613600e-03
7.610000000000000320e+00 -4.760129601560306872e-03
7.610999999999999766e+00 -4.954507285859962792e-03
7.612000000000000099e+00 -5.129646992479747550e-03
7.613000000000000433e+00 -5.284751989002240205e-03
7.613999999999999879e+00 -5.418961546283828853e-03
7.615000000000000213e+00 -5.531494641183416772e-03
7.616000000000000547e+00 -5.621772244060084349e-03
7.616999999999999993e+00 -5.689534761530635858e-03
7.618000000000000327e+00 -5.734921793033716415e-03
7.618999999999999773e+00 -5.758513695428410864e-03
7.620000000000000107e+00 -5.761337880576210095e-03
7.621000000000000441e+00 -5.744837492620858202e-03
7.621999999999999886e+00 -5.710762265178371752e-03
7.623000000000000220e+00 -5.661073052465380104e-03
7.624000000000000554e+00 -5.597779279126054511e-03
7.625000000000000000e+00 -5.522801573912548487e-03
7.626000000000000334e+00 -5.437833544216392860e-03
7.626999999999999780e+00 -5.344245883542307965e-03
7.628000000000000114e+00 -5.243025682637048566e-03
7.629000000000000448e+00 -5.134789900628159570e-03
7.629999999999999893e+00 -5.019818198337068667e-03
7.631000000000000227e+00 -4.898130772221740217e-03
7.632000000000000561e+00 -4.769582780352740400e-03
7.633000000000000007e+00 -4.633954415864673451e-03
7.634000000000000341e+00 -4.491036507797075555e-03
7.634999999999999787e+00 -4.340693860279939802e-03
7.636000000000000121e+00 -4.182911396175090224e-03
7.637000000000000455e+00 -4.017833823583254714e-03
7.637999999999999901e+00 -3.845788406327697775e-03
7.639000000000000234e+00 -3.667322962866942197e-03
7.640000000000000568e+00 -3.483244932055128314e-03
7.641000000000000014e+00 -3.294671406526135556e-03
7.642000000000000348e+00 -3.103088152273054349e-03
7.642999999999999794e+00 -2.910390555000227746e-03
7.644000000000000128e+00 -2.718935102531942587e-03
7.645000000000000462e+00 -2.531521186683403229e-03
7.645999999999999908e+00 -2.351353061949756993e-03
7.647000000000000242e+00 -2.181913534667658840e-03
7.648000000000000576e+00 -2.026795649576357185e-03
7.649000000000000021e+00 -1.889478707945997605e-03
7.650000000000000355e+00 -1.773038620404670347e-03
7.650999999999999801e+00 -1.679876679668867263e-03
7.652000000000000135e+00 -1.611429726773468173e-03
7.653000000000000469e+00 -1.567944354774353927e-03
7.653999999999999915e+00 -1.548316992988666438e-03
7.655000000000000249e+00 -1.550054804190685760e-03
7.656000000000000583e+00 -1.569337804486314880e-03
7.657000000000000028e+00 -1.601189137709120190e-03
7.658000000000000362e+00 -1.639782797531962131e-03
7.658999999999999808e+00 -1.678793739582520482e-03
7.660000000000000142e+00 -1.711829463853138623e-03
7.661000000000000476e+00 -1.732880970040503229e-03
7.661999999999999922e+00 -1.736740177466852050e-03
7.663000000000000256e+00 -1.719388362546663343e-03
7.664000000000000590e+00 -1.678274087172453716e-03
7.665000000000000036e+00 -1.612507862625596824e-03
7.666000000000000369e+00 -1.522910284759997415e-03
7.666999999999999815e+00 -1.411923179572698115e-03
7.668000000000000149e+00 -1.283393522829307919e-03
7.669000000000000483e+00 -1.142231060222542076e-03
7.669999999999999929e+00 -9.939813965436118670e-04
7.671000000000000263e+00 -8.443251697377876725e-04
7.672000000000000597e+00 -6.985976542535604194e-04
7.673000000000000043e+00 -5.613398602528187412e-04
7.674000000000000377e+00 -4.359441737363056279e-04
7.674999999999999822e+00 -3.244272587656802861e-04
7.676000000000000156e+00 -2.273593268825294567e-04
7.677000000000000490e+00 -1.439263795420177186e-04
7.677999999999999936e+00 -7.213180413283715869e-05
7.679000000000000270e+00 -9.102223449506275516e-06
7.679999999999999716e+00 4.855104362751052266e-05
7.681000000000000050e+00 1.043742849407301775e-04
7.682000000000000384e+00 1.617432496761497633e-04
7.682999999999999829e+00 2.236163447070155848e-04
7.684000000000000163e+00 2.923714714275021075e-04
7.685000000000000497e+00 3.697543676366040724e-04
7.685999999999999943e+00 4.569049681422033974e-04
7.687000000000000277e+00 5.544381898951818068e-04
7.687999999999999723e+00 6.625583875470525495e-04
7.689000000000000057e+00 7.811509194616630437e-04
7.690000000000000391e+00 9.098298025442886402e-04
7.690999999999999837e+00 1.047918720023528760e-03
7.692000000000000171e+00 1.194398095856103164e-03
7.693000000000000504e+00 1.347805930197702382e-03
7.693999999999999950e+00 1.506141878569670044e-03
7.695000000000000284e+00 1.666802013908758040e-03
7.695999999999999730e+00 1.826580646370592424e-03
7.697000000000000064e+00 1.981761395598078020e-03
7.698000000000000398e+00 2.128274357249827255e-03
7.698999999999999844e+00 2.261930064763328051e-03
7.700000000000000178e+00 2.378710833606360181e-03
7.701000000000000512e+00 2.475043300660809305e-03
7.701999999999999957e+00 2.548085718332668368e-03
7.703000000000000291e+00 2.595962685191396078e-03
7.703999999999999737e+00 2.617948098427767822e-03
7.705000000000000071e+00 2.614556732970103100e-03
7.706000000000000405e+00 2.587552302143034024e-03
7.706999999999999851e+00 2.539876687300248771e-03
7.708000000000000185e+00 2.475452232211047647e-03
7.709000000000000519e+00 2.398924675721748282e-03
7.709999999999999964e+00 2.315303517435795926e-03
7.711000000000000298e+00 2.229577221190614383e-03
7.711999999999999744e+00 2.146287368064557326e-03
7.713000000000000078e+00 2.069133285056973161e-03
7.714000000000000412e+00 2.000646345133973939e-03
7.714999999999999858e+00 1.941959509119200403e-03
7.716000000000000192e+00 1.892707086616266009e-03
7.717000000000000526e+00 1.851082959704131474e-03
7.717999999999999972e+00 1.814009331279175423e-03
7.719000000000000306e+00 1.777454199199183333e-03
7.719999999999999751e+00 1.736816463377002101e-03
7.721000000000000085e+00 1.687358411699613984e-03
7.722000000000000419e+00 1.624641737863151457e-03
7.722999999999999865e+00 1.544915923715522478e-03
7.724000000000000199e+00 1.445457789030163290e-03
7.725000000000000533e+00 1.324804415450845773e-03
7.725999999999999979e+00 1.182909756130363834e-03
7.727000000000000313e+00 1.021178782426556244e-03
7.727999999999999758e+00 8.424181553038170584e-04
7.729000000000000092e+00 6.506593123714856037e-04
7.730000000000000426e+00 4.509136693146034128e-04
7.730999999999999872e+00 2.488205004093704820e-04
7.732000000000000206e+00 5.025703045126311694e-05
7.733000000000000540e+00 -1.391248030542559244e-04
7.733999999999999986e+00 -3.143356319318966812e-04
7.735000000000000320e+00 -4.714784663373931817e-04
7.735999999999999766e+00 -6.081117151604132492e-04
7.737000000000000099e+00 -7.234858439344158971e-04
7.738000000000000433e+00 -8.186398870758188539e-04
7.738999999999999879e+00 -8.963475433872551430e-04
7.740000000000000213e+00 -9.608830632034752722e-04
7.741000000000000547e+00 -1.017626537289361213e-03
7.741999999999999993e+00 -1.072543395448550228e-03
7.743000000000000327e+00 -1.131611248978017705e-03
7.743999999999999773e+00 -1.200217943406371853e-03
7.745000000000000107e+00 -1.282609654834268283e-03
7.746000000000000441e+00 -1.381443969237248397e-03
7.746999999999999886e+00 -1.497534811576468590e-03
7.748000000000000220e+00 -1.629766020477007183e-03
7.749000000000000554e+00 -1.775237644070920551e-03
7.750000000000000000e+00 -1.929599389537380808e-03
7.751000000000000334e+00 -2.087566309824165790e-03
7.751999999999999780e+00 -2.243536911634088932e-03
7.753000000000000114e+00 -2.392242012257348067e-03
7.754000000000000448e+00 -2.529351608179815532e-03
7.754999999999999893e+00 -2.651969114959683380e-03
7.756000000000000227e+00 -2.758944107545963174e-03
7.757000000000000561e+00 -2.850984554189243091e-03
7.758000000000000007e+00 -2.930527874654818669e-03
7.759000000000000341e+00 -3.001414638469634358e-03
7.759999999999999787e+00 -3.068427323946156665e-03
7.761000000000000121e+00 -3.136693622894703125e-03
7.762000000000000455e+00 -3.211114282314351306e-03
7.762999999999999901e+00 -3.295794328561035911e-03
7.764000000000000234e+00 -3.393608118273651938e-03
7.765000000000000568e+00 -3.505893414671420408e-03
7.766000000000000014e+00 -3.632341844292479114e-03
7.767000000000000348e+00 -3.771030417943297460e-03
7.767999999999999794e+00 -3.918627261615080341e-03
7.769000000000000128e+00 -4.070696504108897371e-03
7.770000000000000462e+00 -4.222100373240847415e-03
7.770999999999999908e+00 -4.367391732434315436e-03
7.772000000000000242e+00 -4.501237097632391701e-03
7.773000000000000576e+00 -4.618737384120501395e-03
7.774000000000000021e+00 -4.715710489269638386e-03
7.775000000000000355e+00 -4.788876406068870439e-03
7.775999999999999801e+00 -4.835926023283027356e-03
7.777000000000000135e+00 -4.855530314774611153e-03
7.778000000000000469e+00 -4.847238316168256747e-03
7.778999999999999915e+00 -4.811343836704452294e-03
7.780000000000000249e+00 -4.748675626163432681e-03
7.781000000000000583e+00 -4.660375461615850166e-03
7.782000000000000028e+00 -4.547700784736039177e-03
7.783000000000000362e+00 -4.411801905507242889e-03
7.783999999999999808e+00 -4.253599516950382076e-03
7.785000000000000142e+00 -4.073700184791325882e-03
7.786000000000000476e+00 -3.872423268836000607e-03
7.786999999999999922e+00 -3.649891058069096132e-03
7.788000000000000256e+00 -3.406215223470677924e-03
7.789000000000000590e+00 -3.141747373637471079e-03
7.790000000000000036e+00 -2.857351260975554263e-03
7.791000000000000369e+00 -2.554661036916705541e-03
7.791999999999999815e+00 -2.236282633215100173e-03
7.793000000000000149e+00 -1.905913064116584619e-03
7.794000000000000483e+00 -1.568311637538899461e-03
7.794999999999999929e+00 -1.229139875282014155e-03
7.796000000000000263e+00 -8.946843130422307833e-04
7.797000000000000597e+00 -5.714761143159004025e-04
7.798000000000000043e+00 -2.658267899363804532e-04
7.799000000000000377e+00 1.662733718660255809e-05
7.799999999999999822e+00 2.713682661434277388e-04
7.801000000000000156e+00 4.953193449230827499e-04
7.802000000000000490e+00 6.870748292754143716e-04
7.802999999999999936e+00 8.469812709596860178e-04
7.804000000000000270e+00 9.770678031546624343e-04
7.805000000000000604e+00 1.080838893096370493e-03
7.806000000000000050e+00 1.162932841522423127e-03
7.807000000000000384e+00 1.228721788644240084e-03
7.807999999999999829e+00 1.283882445353586119e-03
7.809000000000000163e+00 1.333958108262557661e-03
7.810000000000000497e+00 1.383980181617650105e-03
7.810999999999999943e+00 1.438173120482652556e-03
7.812000000000000277e+00 1.499755188062266249e-03
7.812999999999999723e+00 1.570860291003609108e-03
7.814000000000000057e+00 1.652553214152512745e-03
7.815000000000000391e+00 1.744927881592865616e-03
7.815999999999999837e+00 1.847261690422539017e-03
7.817000000000000171e+00 1.958232079828333468e-03
7.818000000000000504e+00 2.076123634980566856e-03
7.818999999999999950e+00 2.199044610150099107e-03
7.820000000000000284e+00 2.325127725528971720e-03
7.820999999999999730e+00 2.452678646670788335e-03
7.822000000000000064e+00 2.580293166453630389e-03
7.823000000000000398e+00 2.706933945934825603e-03
7.823999999999999844e+00 2.831932504872615615e-03
7.825000000000000178e+00 2.954972777435544914e-03
7.826000000000000512e+00 3.076034066340458360e-03
7.826999999999999957e+00 3.195312972520299166e-03
7.828000000000000291e+00 3.313182924808105549e-03
7.828999999999999737e+00 3.430151857592511535e-03
7.830000000000000071e+00 3.546862491075798533e-03
7.831000000000000405e+00 3.664099259253666800e-03
7.831999999999999851e+00 3.782818251662709626e-03
7.833000000000000185e+00 3.904154158495361324e-03
7.834000000000000519e+00 4.029399042157225108e-03
7.834999999999999964e+00 4.159934972096368359e-03
7.836000000000000298e+00 4.297118273977137796e-03
7.836999999999999744e+00 4.442123926493207753e-03
7.838000000000000078e+00 4.595781658799617461e-03
7.839000000000000412e+00 4.758430458815386850e-03
7.839999999999999858e+00 4.929780434721305754e-03
7.841000000000000192e+00 5.108848568395329102e-03
7.842000000000000526e+00 5.293946389581460736e-03
7.842999999999999972e+00 5.482730413319978832e-03
7.844000000000000306e+00 5.672313196941299214e-03
7.844999999999999751e+00 5.859403109799596505e-03
7.846000000000000085e+00 6.040478419043093794e-03
7.847000000000000419e+00 6.211974794712709150e-03
7.847999999999999865e+00 6.370443746520747068e-03
7.849000000000000199e+00 6.512727468765846725e-03
7.850000000000000533e+00 6.636115186259500601e-03
7.850999999999999979e+00 6.738484317780247743e-03
7.852000000000000313e+00 6.818405548349229343e-03
7.852999999999999758e+00 6.875274991194063254e-03
7.854000000000000092e+00 6.909376669373708431e-03
7.855000000000000426e+00 6.921943872959268954e-03
7.855999999999999872e+00 6.915143153621117027e-03
7.857000000000000206e+00 6.892018077418857538e-03
7.858000000000000540e+00 6.856332316512401062e-03
7.858999999999999986e+00 6.812372307031360104e-03
7.860000000000000320e+00 6.764668874341383739e-03
7.860999999999999766e+00 6.717702567839272873e-03
7.862000000000000099e+00 6.675564086145324531e-03
7.863000000000000433e+00 6.641663586766636922e-03
7.863999999999999879e+00 6.618471525700895045e-03
7.865000000000000213e+00 6.607349873967610296e-03
7.866000000000000547e+00 6.608462020516329798e-03
7.866999999999999993e+00 6.620796695206274465e-03
7.868000000000000327e+00 6.642256756975876975e-03
7.868999999999999773e+00 6.669826979993344514e-03
7.870000000000000107e+00 6.699753435050850511e-03
7.871000000000000441e+00 6.727745649960431215e-03
7.871999999999999886e+00 6.749143331905666128e-03
7.873000000000000220e+00 6.759068605466331606e-03
7.874000000000000554e+00 6.752561243671705016e-03
7.875000000000000000e+00 6.724659430588500637e-03
7.876000000000000334e+00 6.670503325987804828e-03
7.876999999999999780e+00 6.585452802778532337e-03
7.878000000000000114e+00 6.465231687933508872e-03
7.879000000000000448e+00 6.306122641385436892e-03
7.879999999999999893e+00 6.105214907149017663e-03
7.881000000000000227e+00 5.860680150796080540e-03
7.882000000000000561e+00 5.572028267632233786e-03
7.883000000000000007e+00 5.240339889677525335e-03
7.884000000000000341e+00 4.868418087311313786e-03
7.884999999999999787e+00 4.460817651815782506e-03
7.886000000000000121e+00 4.023754727061934142e-03
7.887000000000000455e+00 3.564836410081042954e-03
7.887999999999999901e+00 3.092665644085443484e-03
7.889000000000000234e+00 2.616306991528317884e-03
7.890000000000000568e+00 2.144683857822016204e-03
7.891000000000000014e+00 1.685942519120958412e-03
7.892000000000000348e+00 1.246849553701573701e-03
7.892999999999999794e+00 8.322893192698806609e-04
7.894000000000000128e+00 4.449128128811603855e-04
7.895000000000000462e+00 8.497350701781591637e-05
7.895999999999999908e+00 -2.496043541434601670e-04
7.897000000000000242e+00 -5.629660498121233153e-04
7.898000000000000576e+00 -8.608615257820497173e-04
7.899000000000000021e+00 -1.150031247932206376e-03
7.900000000000000355e+00 -1.437508208075812975e-03
7.900999999999999801e+00 -1.729902160937077426e-03
7.902000000000000135e+00 -2.032710076875883336e-03
7.903000000000000469e+00 -2.349711230591505513e-03
7.903999999999999915e+00 -2.682524015222387086e-03
7.905000000000000249e+00 -3.030320391727780397e-03
7.906000000000000583e+00 -3.389740810891321565e-03
7.907000000000000028e+00 -3.754992312721000536e-03
7.908000000000000362e+00 -4.118137565435005254e-03
7.908999999999999808e+00 -4.469561474316447597e-03
7.910000000000000142e+00 -4.798565368019491045e-03
7.911000000000000476e+00 -5.094050433445148837e-03
7.911999999999999922e+00 -5.345252444565111276e-03
7.913000000000000256e+00 -5.542466326939212914e-03
7.914000000000000590e+00 -5.677734607325736829e-03
7.915000000000000036e+00 -5.745409456286392283e-03
7.916000000000000369e+00 -5.742572963874820711e-03
7.916999999999999815e+00 -5.669281850620389203e-03
7.918000000000000149e+00 -5.528586206571031378e-03
7.919000000000000483e+00 -5.326336589809116569e-03
7.919999999999999929e+00 -5.070780670914891777e-03
7.921000000000000263e+00 -4.772020345213084762e-03
7.922000000000000597e+00 -4.441324102808210696e-03
7.923000000000000043e+00 -4.090421334110029908e-03
7.924000000000000377e+00 -3.730788809997010076e-03
7.924999999999999822e+00 -3.373017813604038163e-03
7.926000000000000156e+00 -3.026339615136358803e-03
7.927000000000000490e+00 -2.698296237092825175e-03
7.927999999999999936e+00 -2.394596458733799782e-03
7.929000000000000270e+00 -2.119160653677619553e-03
7.930000000000000604e+00 -1.874314669128589531e-03
7.931000000000000050e+00 -1.661062306791415881e-03
7.932000000000000384e+00 -1.479430137517541519e-03
7.932999999999999829e+00 -1.328813443539391499e-03
7.934000000000000163e+00 -1.208238537954196314e-03
7.935000000000000497e+00 -1.116570353720281687e-03
7.935999999999999943e+00 -1.052585216521010518e-03
7.937000000000000277e+00 -1.014946996266959198e-03
7.937999999999999723e+00 -1.002101241021435916e-03
7.939000000000000057e+00 -1.012089857880115991e-03
7.940000000000000391e+00 -1.042342900418387775e-03
7.940999999999999837e+00 -1.089485441809759630e-03
7.942000000000000171e+00 -1.149201200762611265e-03
7.943000000000000504e+00 -1.216181896270014575e-03
7.943999999999999950e+00 -1.284195586502454803e-03
7.945000000000000284e+00 -1.346272805648534784e-03
7.945999999999999730e+00 -1.395039054965288225e-03
7.947000000000000064e+00 -1.423131603982558850e-03
7.948000000000000398e+00 -1.423713107233668188e-03
7.948999999999999844e+00 -1.390993059404877592e-03
7.950000000000000178e+00 -1.320730420507304536e-03
7.951000000000000512e+00 -1.210654480892319699e-03
7.951999999999999957e+00 -1.060736769567918129e-03
7.953000000000000291e+00 -8.732959617616623416e-04
7.953999999999999737e+00 -6.528877438430143090e-04
7.955000000000000071e+00 -4.060219268138785809e-04
7.956000000000000405e+00 -1.406656950218578245e-04
7.956999999999999851e+00 1.343901087690750379e-04
7.958000000000000185e+00 4.102281481859166657e-04
7.959000000000000519e+00 6.785741892344464028e-04
7.959999999999999964e+00 9.324917259662397328e-04
7.961000000000000298e+00 1.166976976182803986e-03
7.961999999999999744e+00 1.379400148196714259e-03
7.963000000000000078e+00 1.569718601581682150e-03
7.964000000000000412e+00 1.740467996546382623e-03
7.964999999999999858e+00 1.896498521823057571e-03
7.966000000000000192e+00 2.044504514009910529e-03
7.967000000000000526e+00 2.192412108412817272e-03
7.967999999999999972e+00 2.348660289495245294e-03
7.969000000000000306e+00 2.521480857971874524e-03
7.969999999999999751e+00 2.718227152485630602e-03
7.971000000000000085e+00 2.944835616097441107e-03
7.972000000000000419e+00 3.205429567948057164e-03
7.972999999999999865e+00 3.502122676834505850e-03
7.974000000000000199e+00 3.834993099189909407e-03
7.975000000000000533e+00 4.202222020702574452e-03
7.975999999999999979e+00 4.600353987845976628e-03
7.977000000000000313e+00 5.024650621113402327e-03
7.977999999999999758e+00 5.469520283758563806e-03
7.979000000000000092e+00 5.928970490045286888e-03
7.980000000000000426e+00 6.397055050384287470e-03
[truncated: 101,535 more chars]
