# Supplementary material for: Quadrupolar 23Na+ NMR relaxation as a probe of subpicosecond collective dynamics in aqueous electrolyte solutions
Source: Nat Commun. 2023 Jan 5;14:84. doi: 10.1038/s41467-022-35695-3 (PMC9816157; doi:10.1038/s41467-022-35695-3)
Supplement: Supplementary file 3 — Source data [file 41467_2022_35695_MOESM3_ESM.zip › Source Data/Figure5/fig5c_tau_struct_T40degC.dat]

# c (mol/kg); 	 tau struct (ps)
5.555555555555555247e-02 2.571291207294218450e-01
5.000000000000000000e-01 2.618849444992145670e-01
1.000000000000000000e+00 2.659488544067546978e-01
1.500000000000000000e+00 3.071069951860732061e-01
2.000000000000000000e+00 3.314493453941636525e-01
2.500000000000000000e+00 3.614216999501808636e-01
3.000000000000000000e+00 3.829775110999132370e-01
3.500000000000000000e+00 3.923211684383795528e-01
4.000000000000000000e+00 4.397962920510535834e-01
