# Supplementary material for: Quadrupolar 23Na+ NMR relaxation as a probe of subpicosecond collective dynamics in aqueous electrolyte solutions
Source: Nat Commun. 2023 Jan 5;14:84. doi: 10.1038/s41467-022-35695-3 (PMC9816157; doi:10.1038/s41467-022-35695-3)
Supplement: Supplementary file 3 — Source data [file 41467_2022_35695_MOESM3_ESM.zip › Source Data/Figure5/fig5c_stress_acf_c3.00m.dat]

# t (ps); 	 stress acf * V/kT (GPa)
0.000000000000000000e+00 1.158279283475288324e+01
1.000000000000000021e-03 1.154801170966410773e+01
2.000000000000000042e-03 1.144515522275212049e+01
3.000000000000000062e-03 1.127848302359881316e+01
4.000000000000000083e-03 1.105468042856958277e+01
5.000000000000000104e-03 1.078229519554779969e+01
6.000000000000000125e-03 1.047105365188499704e+01
7.000000000000000146e-03 1.013113686191386265e+01
8.000000000000000167e-03 9.772493695607758823e+00
9.000000000000001055e-03 9.404253229796280422e+00
1.000000000000000021e-02 9.034278217214016138e+00
1.099999999999999936e-02 8.668879061085439375e+00
1.200000000000000025e-02 8.312687751386153678e+00
1.300000000000000114e-02 7.968675782822648657e+00
1.400000000000000029e-02 7.638290065420981989e+00
1.499999999999999944e-02 7.321676112762823152e+00
1.600000000000000033e-02 7.017956961972030783e+00
1.700000000000000122e-02 6.725538384576429607e+00
1.800000000000000211e-02 6.442414665077251357e+00
1.899999999999999953e-02 6.166453724512694912e+00
2.000000000000000042e-02 5.895645204719731858e+00
2.100000000000000130e-02 5.628299889072527762e+00
2.199999999999999872e-02 5.363193414247598767e+00
2.299999999999999961e-02 5.099651530087855988e+00
2.400000000000000050e-02 4.837578148718173487e+00
2.500000000000000139e-02 4.577430821886510515e+00
2.600000000000000228e-02 4.320151302429297679e+00
2.699999999999999969e-02 4.067060930356134918e+00
2.800000000000000058e-02 3.819732141139236425e+00
2.900000000000000147e-02 3.579848033520178774e+00
2.999999999999999889e-02 3.349061811206289097e+00
3.099999999999999978e-02 3.128867038813850421e+00
3.200000000000000067e-02 2.920488059699478445e+00
3.300000000000000155e-02 2.724797743135483508e+00
3.400000000000000244e-02 2.542267127728957909e+00
3.500000000000000333e-02 2.372948587484907446e+00
3.600000000000000422e-02 2.216491345991741913e+00
3.699999999999999817e-02 2.072185488796198793e+00
3.799999999999999906e-02 1.939028486746491975e+00
3.899999999999999994e-02 1.815806859567704823e+00
4.000000000000000083e-02 1.701184931832050662e+00
4.100000000000000172e-02 1.593792903508467029e+00
4.200000000000000261e-02 1.492307366387394918e+00
4.300000000000000350e-02 1.395518957574706898e+00
4.399999999999999745e-02 1.302383691097477314e+00
4.499999999999999833e-02 1.212056388360617465e+00
4.599999999999999922e-02 1.123906495117135362e+00
4.700000000000000011e-02 1.037517967925957851e+00
4.800000000000000100e-02 9.526760415655954883e-01
4.900000000000000189e-02 8.693441969442476935e-01
5.000000000000000278e-02 7.876348239475479129e-01
5.100000000000000366e-02 7.077768931371646310e-01
5.200000000000000455e-02 6.300834482832730066e-01
5.299999999999999850e-02 5.549210784471549918e-01
5.399999999999999939e-02 4.826829358956749028e-01
5.500000000000000028e-02 4.137660488363748001e-01
5.600000000000000117e-02 3.485532673509961210e-01
5.700000000000000205e-02 2.873996120656530096e-01
5.800000000000000294e-02 2.306225213984180178e-01
5.900000000000000383e-02 1.784953285084686925e-01
5.999999999999999778e-02 1.312431803686191500e-01
6.099999999999999867e-02 8.904076939751973119e-02
6.199999999999999956e-02 5.201128863290521709e-02
6.300000000000000044e-02 2.022624084381460102e-02
6.400000000000000133e-02 -6.294081833399571557e-03
6.500000000000000222e-02 -2.757949417146999746e-02
6.600000000000000311e-02 -4.370799963435538504e-02
6.700000000000000400e-02 -5.480299208052143156e-02
6.800000000000000488e-02 -6.102930792597503762e-02
6.900000000000000577e-02 -6.258808118336796344e-02
7.000000000000000666e-02 -5.971037265466912214e-02
7.100000000000000755e-02 -5.264975770427508805e-02
7.200000000000000844e-02 -4.167414819411448257e-02
7.299999999999999545e-02 -2.705729969772565496e-02
7.399999999999999634e-02 -9.070494546806959213e-03
7.499999999999999722e-02 1.202505661279757235e-02
7.599999999999999811e-02 3.598460198196119786e-02
7.699999999999999900e-02 6.258466818945394861e-02
7.799999999999999989e-02 9.162603482042572245e-02
7.900000000000000078e-02 1.229348133133139065e-01
8.000000000000000167e-02 1.563617514544492493e-01
8.100000000000000255e-02 1.917799646260385793e-01
8.200000000000000344e-02 2.290815345989685170e-01
8.300000000000000433e-02 2.681733683493470743e-01
8.400000000000000522e-02 3.089727725620158294e-01
8.500000000000000611e-02 3.514032276860922788e-01
8.600000000000000699e-02 3.953906485153786399e-01
8.700000000000000788e-02 4.408604318663560950e-01
8.799999999999999489e-02 4.877354021073193602e-01
8.899999999999999578e-02 5.359346785421145176e-01
8.999999999999999667e-02 5.853733765413199341e-01
9.099999999999999756e-02 6.359629545293556951e-01
9.199999999999999845e-02 6.876119441320124315e-01
9.299999999999999933e-02 7.402268621555869732e-01
9.400000000000000022e-02 7.937129742430033552e-01
9.500000000000000111e-02 8.479747833522525147e-01
9.600000000000000200e-02 9.029160434616093633e-01
9.700000000000000289e-02 9.584392639508945155e-01
9.800000000000000377e-02 1.014444720971984015e+00
9.900000000000000466e-02 1.070829083698793038e+00
1.000000000000000056e-01 1.127483797108487673e+00
1.010000000000000064e-01 1.184293451862522328e+00
1.020000000000000073e-01 1.241134326147042888e+00
1.030000000000000082e-01 1.297873316227608598e+00
1.040000000000000091e-01 1.354367463925527870e+00
1.049999999999999961e-01 1.410464139062000077e+00
1.059999999999999970e-01 1.466002020714677112e+00
1.069999999999999979e-01 1.520812798132723298e+00
1.079999999999999988e-01 1.574723543021641969e+00
1.089999999999999997e-01 1.627559606052302765e+00
1.100000000000000006e-01 1.679147838285187433e+00
1.110000000000000014e-01 1.729319903377430023e+00
1.120000000000000023e-01 1.777915503179570589e+00
1.130000000000000032e-01 1.824785243828741965e+00
1.140000000000000041e-01 1.869793038432435939e+00
1.150000000000000050e-01 1.912817893256099966e+00
1.160000000000000059e-01 1.953755022942015529e+00
1.170000000000000068e-01 1.992516320556309894e+00
1.180000000000000077e-01 2.029030187879108382e+00
1.190000000000000085e-01 2.063240892659275794e+00
1.199999999999999956e-01 2.095107500203111872e+00
1.209999999999999964e-01 2.124602557630905331e+00
1.219999999999999973e-01 2.151710650804604441e+00
1.229999999999999982e-01 2.176426937469651879e+00
1.239999999999999991e-01 2.198755776230680858e+00
1.250000000000000000e-01 2.218709494788019931e+00
1.260000000000000009e-01 2.236307355552258791e+00
1.270000000000000018e-01 2.251574704489310630e+00
1.280000000000000027e-01 2.264542288618551336e+00
1.290000000000000036e-01 2.275245712817422827e+00
1.300000000000000044e-01 2.283724943793087547e+00
1.310000000000000053e-01 2.290023857492662351e+00
1.320000000000000062e-01 2.294189736243974043e+00
1.330000000000000071e-01 2.296272702753737072e+00
1.340000000000000080e-01 2.296325127473211047e+00
1.350000000000000089e-01 2.294400974642880620e+00
1.360000000000000098e-01 2.290555186082548822e+00
1.370000000000000107e-01 2.284843101479113958e+00
1.380000000000000115e-01 2.277319997480081959e+00
1.390000000000000124e-01 2.268040775490450578e+00
1.400000000000000133e-01 2.257059845551674826e+00
1.410000000000000142e-01 2.244431185452606226e+00
1.420000000000000151e-01 2.230208586880526589e+00
1.430000000000000160e-01 2.214446077078338071e+00
1.440000000000000169e-01 2.197198455613027956e+00
1.449999999999999900e-01 2.178521943896605251e+00
1.459999999999999909e-01 2.158474885507096097e+00
1.469999999999999918e-01 2.137118434409527534e+00
1.479999999999999927e-01 2.114517198095207551e+00
1.489999999999999936e-01 2.090739758764418532e+00
1.499999999999999944e-01 2.065859044459423366e+00
1.509999999999999953e-01 2.039952490220319437e+00
1.519999999999999962e-01 2.013101999325223268e+00
1.529999999999999971e-01 1.985393662788583757e+00
1.539999999999999980e-01 1.956917276422277752e+00
1.549999999999999989e-01 1.927765656029584163e+00
1.559999999999999998e-01 1.898033828748922458e+00
1.570000000000000007e-01 1.867818096437872555e+00
1.580000000000000016e-01 1.837215061486756396e+00
1.590000000000000024e-01 1.806320639541861395e+00
1.600000000000000033e-01 1.775229096031531117e+00
1.610000000000000042e-01 1.744032199254945237e+00
1.620000000000000051e-01 1.712818433941279750e+00
1.630000000000000060e-01 1.681672407185459406e+00
1.640000000000000069e-01 1.650674398199357240e+00
1.650000000000000078e-01 1.619900081841139983e+00
1.660000000000000087e-01 1.589420407603981511e+00
1.670000000000000095e-01 1.559301596615119578e+00
1.680000000000000104e-01 1.529605245411093994e+00
1.690000000000000113e-01 1.500388448414347264e+00
1.700000000000000122e-01 1.471703945965439964e+00
1.710000000000000131e-01 1.443600226533990227e+00
1.720000000000000140e-01 1.416121566498728113e+00
1.730000000000000149e-01 1.389308014462194762e+00
1.740000000000000158e-01 1.363195328996186229e+00
1.750000000000000167e-01 1.337814909357196935e+00
1.759999999999999898e-01 1.313193730332309128e+00
1.769999999999999907e-01 1.289354350355820689e+00
1.779999999999999916e-01 1.266315018135345749e+00
1.789999999999999925e-01 1.244089910186629844e+00
1.799999999999999933e-01 1.222689503853352289e+00
1.809999999999999942e-01 1.202121060966501620e+00
1.819999999999999951e-01 1.182389218376642237e+00
1.829999999999999960e-01 1.163496613924718703e+00
1.839999999999999969e-01 1.145444519963302543e+00
1.849999999999999978e-01 1.128233413506668725e+00
1.859999999999999987e-01 1.111863476756066005e+00
1.869999999999999996e-01 1.096334964675062640e+00
1.880000000000000004e-01 1.081648419408739237e+00
1.890000000000000013e-01 1.067804754941521495e+00
1.900000000000000022e-01 1.054805215578882960e+00
1.910000000000000031e-01 1.042651204820189692e+00
1.920000000000000040e-01 1.031344055808714355e+00
1.930000000000000049e-01 1.020884735763417428e+00
1.940000000000000058e-01 1.011273526231614373e+00
1.950000000000000067e-01 1.002509728375191811e+00
1.960000000000000075e-01 9.945913542164410703e-01
1.970000000000000084e-01 9.875148848699561999e-01
1.980000000000000093e-01 9.812750205935356629e-01
1.990000000000000102e-01 9.758644727635564786e-01
2.000000000000000111e-01 9.712737375974521692e-01
2.010000000000000120e-01 9.674909122431039066e-01
2.020000000000000129e-01 9.645014921399915897e-01
2.030000000000000138e-01 9.622881922508466079e-01
2.040000000000000147e-01 9.608307961693330901e-01
2.050000000000000155e-01 9.601060711860990304e-01
2.060000000000000164e-01 9.600877511769407846e-01
2.070000000000000173e-01 9.607466112387467172e-01
2.080000000000000182e-01 9.620506201455700790e-01
2.089999999999999913e-01 9.639652209893017076e-01
2.099999999999999922e-01 9.664536533512400052e-01
2.109999999999999931e-01 9.694773508064093992e-01
2.119999999999999940e-01 9.729963577147155984e-01
2.129999999999999949e-01 9.769697748290818717e-01
2.139999999999999958e-01 9.813561715995424706e-01
2.149999999999999967e-01 9.861140040068196999e-01
2.159999999999999976e-01 9.912019668165321651e-01
2.169999999999999984e-01 9.965793280380716990e-01
2.179999999999999993e-01 1.002206208585671998e+00
2.190000000000000002e-01 1.008043820685273761e+00
2.200000000000000011e-01 1.014054632966181702e+00
2.210000000000000020e-01 1.020202487045986928e+00
2.220000000000000029e-01 1.026452663821692646e+00
2.230000000000000038e-01 1.032771859062104225e+00
2.240000000000000047e-01 1.039128137581525779e+00
2.250000000000000056e-01 1.045490864502480077e+00
2.260000000000000064e-01 1.051830616412444019e+00
2.270000000000000073e-01 1.058119133476645102e+00
2.280000000000000082e-01 1.064329295053159985e+00
2.290000000000000091e-01 1.070435171208278913e+00
2.300000000000000100e-01 1.076412108192737360e+00
2.310000000000000109e-01 1.082236884091842821e+00
2.320000000000000118e-01 1.087887899252748092e+00
2.330000000000000127e-01 1.093345363630962241e+00
2.340000000000000135e-01 1.098591473343638825e+00
2.350000000000000144e-01 1.103610550507462928e+00
2.360000000000000153e-01 1.108389123200784088e+00
2.370000000000000162e-01 1.112915925780786131e+00
2.380000000000000171e-01 1.117181826496571606e+00
2.390000000000000180e-01 1.121179677686155340e+00
2.399999999999999911e-01 1.124904088254265133e+00
2.409999999999999920e-01 1.128351142624347991e+00
2.419999999999999929e-01 1.131518062194354357e+00
2.429999999999999938e-01 1.134402825389997815e+00
2.439999999999999947e-01 1.137003788682111827e+00
2.449999999999999956e-01 1.139319291465436423e+00
2.459999999999999964e-01 1.141347296614509732e+00
2.469999999999999973e-01 1.143085079369718482e+00
2.479999999999999982e-01 1.144528988744915265e+00
2.489999999999999991e-01 1.145674341634825621e+00
2.500000000000000000e-01 1.146515414672713451e+00
2.510000000000000009e-01 1.147045589752154537e+00
2.520000000000000018e-01 1.147257636013816473e+00
2.530000000000000027e-01 1.147144101324153009e+00
2.540000000000000036e-01 1.146697800014434554e+00
2.550000000000000044e-01 1.145912349231767546e+00
2.560000000000000053e-01 1.144782693428301190e+00
2.570000000000000062e-01 1.143305611894141371e+00
2.580000000000000071e-01 1.141480103559802783e+00
2.590000000000000080e-01 1.139307680129078015e+00
2.600000000000000089e-01 1.136792516634282491e+00
2.610000000000000098e-01 1.133941464771047070e+00
2.620000000000000107e-01 1.130763937206590075e+00
2.630000000000000115e-01 1.127271686294456288e+00
2.640000000000000124e-01 1.123478499077901427e+00
2.650000000000000133e-01 1.119399857834316947e+00
2.660000000000000142e-01 1.115052581398310760e+00
2.670000000000000151e-01 1.110454456448580096e+00
2.680000000000000160e-01 1.105623925058160317e+00
2.690000000000000169e-01 1.100579768124453128e+00
2.700000000000000178e-01 1.095340861217975359e+00
2.710000000000000187e-01 1.089925924148029024e+00
2.720000000000000195e-01 1.084353317913103742e+00
2.730000000000000204e-01 1.078640870307656652e+00
2.740000000000000213e-01 1.072805716520132124e+00
2.750000000000000222e-01 1.066864173487196865e+00
2.760000000000000231e-01 1.060831640964180256e+00
2.770000000000000240e-01 1.054722552229915511e+00
2.780000000000000249e-01 1.048550349938569770e+00
2.790000000000000258e-01 1.042327534768346720e+00
2.800000000000000266e-01 1.036065748945622644e+00
2.810000000000000275e-01 1.029775923837000118e+00
2.820000000000000284e-01 1.023468462382802757e+00
2.830000000000000293e-01 1.017153456516008525e+00
2.840000000000000302e-01 1.010840893287868081e+00
2.850000000000000311e-01 1.004540869613645748e+00
2.860000000000000320e-01 9.982637750686780276e-01
2.870000000000000329e-01 9.920204363969025163e-01
2.880000000000000338e-01 9.858221862750673470e-01
2.889999999999999791e-01 9.796808734872080038e-01
2.899999999999999800e-01 9.736088187241577208e-01
2.909999999999999809e-01 9.676186847303396288e-01
2.919999999999999818e-01 9.617233152534737650e-01
2.929999999999999827e-01 9.559355067457226962e-01
2.939999999999999836e-01 9.502677627414991557e-01
2.949999999999999845e-01 9.447320446709515096e-01
2.959999999999999853e-01 9.393395149405788791e-01
2.969999999999999862e-01 9.341003216731993408e-01
2.979999999999999871e-01 9.290234229291789436e-01
2.989999999999999880e-01 9.241164746400747365e-01
2.999999999999999889e-01 9.193857800213880438e-01
3.009999999999999898e-01 9.148363406194197633e-01
3.019999999999999907e-01 9.104719795852993514e-01
3.029999999999999916e-01 9.062955631944715762e-01
3.039999999999999925e-01 9.023092530506804376e-01
3.049999999999999933e-01 8.985148168483393372e-01
3.059999999999999942e-01 8.949139152526459640e-01
3.069999999999999951e-01 8.915083597199195964e-01
3.079999999999999960e-01 8.883002600213287803e-01
3.089999999999999969e-01 8.852920777244988049e-01
3.099999999999999978e-01 8.824865268175605681e-01
3.109999999999999987e-01 8.798863748520725503e-01
3.119999999999999996e-01 8.774940982063605954e-01
3.130000000000000004e-01 8.753115020307999927e-01
3.140000000000000013e-01 8.733393101926436586e-01
3.150000000000000022e-01 8.715768219376606174e-01
3.160000000000000031e-01 8.700216236648856682e-01
3.170000000000000040e-01 8.686694578490563590e-01
3.180000000000000049e-01 8.675142267929356610e-01
3.190000000000000058e-01 8.665481490176712986e-01
3.200000000000000067e-01 8.657620139551420735e-01
3.210000000000000075e-01 8.651455116739841245e-01
3.220000000000000084e-01 8.646876062256148021e-01
3.230000000000000093e-01 8.643768925870812803e-01
3.240000000000000102e-01 8.642019231204649543e-01
3.250000000000000111e-01 8.641514689200781030e-01
3.260000000000000120e-01 8.642147007435976303e-01
3.270000000000000129e-01 8.643813048350967865e-01
3.280000000000000138e-01 8.646415532834662576e-01
3.290000000000000147e-01 8.649862961414094276e-01
3.300000000000000155e-01 8.654069776736715847e-01
3.310000000000000164e-01 8.658956032678573056e-01
3.320000000000000173e-01 8.664447266534033298e-01
3.330000000000000182e-01 8.670474425031964305e-01
3.340000000000000191e-01 8.676973768784220775e-01
3.350000000000000200e-01 8.683886800645692627e-01
3.360000000000000209e-01 8.691159818646013724e-01
3.370000000000000218e-01 8.698743213709093647e-01
3.380000000000000226e-01 8.706590109277507761e-01
3.390000000000000235e-01 8.714655063139522539e-01
3.400000000000000244e-01 8.722891939388602855e-01
3.410000000000000253e-01 8.731252311934870614e-01
3.420000000000000262e-01 8.739683785027585472e-01
3.430000000000000271e-01 8.748129213960676998e-01
3.440000000000000280e-01 8.756526752163192873e-01
3.450000000000000289e-01 8.764810748067016766e-01
3.460000000000000298e-01 8.772913454229686048e-01
3.470000000000000306e-01 8.780767527893444946e-01
3.480000000000000315e-01 8.788308617109036325e-01
3.490000000000000324e-01 8.795477939097409159e-01
3.500000000000000333e-01 8.802224267468119479e-01
3.510000000000000342e-01 8.808505363448597691e-01
3.519999999999999796e-01 8.814288500241197477e-01
3.529999999999999805e-01 8.819550160882017042e-01
3.539999999999999813e-01 8.824275011577220607e-01
3.549999999999999822e-01 8.828454323326611064e-01
3.559999999999999831e-01 8.832084096927085293e-01
3.569999999999999840e-01 8.835163022595888815e-01
3.579999999999999849e-01 8.837690818222176947e-01
3.589999999999999858e-01 8.839666820827101201e-01
3.599999999999999867e-01 8.841089061814104699e-01
3.609999999999999876e-01 8.841953777273481307e-01
3.619999999999999885e-01 8.842255427143952407e-01
3.629999999999999893e-01 8.841986960676730956e-01
3.639999999999999902e-01 8.841140188457895510e-01
3.649999999999999911e-01 8.839706123288145756e-01
3.659999999999999920e-01 8.837675261386062076e-01
3.669999999999999929e-01 8.835037769199326485e-01
3.679999999999999938e-01 8.831783424928533188e-01
3.689999999999999947e-01 8.827901645787218365e-01
3.699999999999999956e-01 8.823381572886225266e-01
3.709999999999999964e-01 8.818212241411453878e-01
3.719999999999999973e-01 8.812382920719661339e-01
3.729999999999999982e-01 8.805884095760628805e-01
3.739999999999999991e-01 8.798708101343691856e-01
3.750000000000000000e-01 8.790850543388002425e-01
3.760000000000000009e-01 8.782311085409902907e-01
3.770000000000000018e-01 8.773094270812794582e-01
3.780000000000000027e-01 8.763209632803043991e-01
3.790000000000000036e-01 8.752671453025971937e-01
3.800000000000000044e-01 8.741497392470701788e-01
3.810000000000000053e-01 8.729706975403039859e-01
3.820000000000000062e-01 8.717319338177041965e-01
3.830000000000000071e-01 8.704351382967872031e-01
3.840000000000000080e-01 8.690816062637626294e-01
3.850000000000000089e-01 8.676721575872352599e-01
3.860000000000000098e-01 8.662071490472866842e-01
3.870000000000000107e-01 8.646865999229224053e-01
3.880000000000000115e-01 8.631104241900349194e-01
3.890000000000000124e-01 8.614787222519897369e-01
3.900000000000000133e-01 8.597920942580057346e-01
3.910000000000000142e-01 8.580519380797232420e-01
3.920000000000000151e-01 8.562606464505776449e-01
3.930000000000000160e-01 8.544217217662124497e-01
3.940000000000000169e-01 8.525397406434345182e-01
3.950000000000000178e-01 8.506201979606707875e-01
3.960000000000000187e-01 8.486692305711125428e-01
3.970000000000000195e-01 8.466932858417415275e-01
3.980000000000000204e-01 8.446987541895142337e-01
3.990000000000000213e-01 8.426916347208038838e-01
4.000000000000000222e-01 8.406772843225466252e-01
4.010000000000000231e-01 8.386602522585366870e-01
4.020000000000000240e-01 8.366442341011728345e-01
4.030000000000000249e-01 8.346321364270666843e-01
4.040000000000000258e-01 8.326262296221680348e-01
4.050000000000000266e-01 8.306283740970645812e-01
4.060000000000000275e-01 8.286402778201351627e-01
4.070000000000000284e-01 8.266637373972234304e-01
4.080000000000000293e-01 8.247008491932390495e-01
4.090000000000000302e-01 8.227541412152981071e-01
4.100000000000000311e-01 8.208266468688949491e-01
4.110000000000000320e-01 8.189218443238210909e-01
4.120000000000000329e-01 8.170435582548807307e-01
4.130000000000000338e-01 8.151957483840484020e-01
4.140000000000000346e-01 8.133822823223993970e-01
4.150000000000000355e-01 8.116066750116385231e-01
4.160000000000000364e-01 8.098718312884942705e-01
4.169999999999999818e-01 8.081798713276018287e-01
4.179999999999999827e-01 8.065319872526478528e-01
4.189999999999999836e-01 8.049283997205826102e-01
4.199999999999999845e-01 8.033684135533093462e-01
4.209999999999999853e-01 8.018505621959779450e-01
4.219999999999999862e-01 8.003728351099621552e-01
4.229999999999999871e-01 7.989329536319204061e-01
4.239999999999999880e-01 7.975286422034459921e-01
4.249999999999999889e-01 7.961578973531849845e-01
4.259999999999999898e-01 7.948191569837494974e-01
4.269999999999999907e-01 7.935113791854673249e-01
4.279999999999999916e-01 7.922340043773811180e-01
4.289999999999999925e-01 7.909868270663716894e-01
4.299999999999999933e-01 7.897697632877743734e-01
4.309999999999999942e-01 7.885825822517391614e-01
4.319999999999999951e-01 7.874246201290728830e-01
4.329999999999999960e-01 7.862945537406459406e-01
4.339999999999999969e-01 7.851902141871798246e-01
4.349999999999999978e-01 7.841085149936075638e-01
4.359999999999999987e-01 7.830454781446347656e-01
4.369999999999999996e-01 7.819963459972698594e-01
4.380000000000000004e-01 7.809557910021063254e-01
4.390000000000000013e-01 7.799181920742771501e-01
4.400000000000000022e-01 7.788779570617865300e-01
4.410000000000000031e-01 7.778298484749373021e-01
4.420000000000000040e-01 7.767693361286095444e-01
4.430000000000000049e-01 7.756928799926343654e-01
4.440000000000000058e-01 7.745981764103603284e-01
4.450000000000000067e-01 7.734843106286042325e-01
4.460000000000000075e-01 7.723518425338191662e-01
4.470000000000000084e-01 7.712027653074530198e-01
4.480000000000000093e-01 7.700403669119000316e-01
4.490000000000000102e-01 7.688689977007913123e-01
4.500000000000000111e-01 7.676937686667903993e-01
4.510000000000000120e-01 7.665201808139774364e-01
4.520000000000000129e-01 7.653537616257082288e-01
4.530000000000000138e-01 7.641996722681657639e-01
4.540000000000000147e-01 7.630623913480144571e-01
4.550000000000000155e-01 7.619454235102072204e-01
4.560000000000000164e-01 7.608511335462921910e-01
4.570000000000000173e-01 7.597806470344181662e-01
4.580000000000000182e-01 7.587338790726054771e-01
4.590000000000000191e-01 7.577096488207544223e-01
4.600000000000000200e-01 7.567058915863584811e-01
4.610000000000000209e-01 7.557199498855082798e-01
4.620000000000000218e-01 7.547488996044908749e-01
4.630000000000000226e-01 7.537898865488069644e-01
4.640000000000000235e-01 7.528404377849196027e-01
4.650000000000000244e-01 7.518987341923079049e-01
4.660000000000000253e-01 7.509637758501677141e-01
4.670000000000000262e-01 7.500354780771819607e-01
4.680000000000000271e-01 7.491146384941094194e-01
4.690000000000000280e-01 7.482027952659604519e-01
4.700000000000000289e-01 7.473020389986924084e-01
4.710000000000000298e-01 7.464147398008723622e-01
4.720000000000000306e-01 7.455432712605088996e-01
4.730000000000000315e-01 7.446897341581381058e-01
4.740000000000000324e-01 7.438557270255576892e-01
4.750000000000000333e-01 7.430421677585121731e-01
4.760000000000000342e-01 7.422491947813395496e-01
4.770000000000000351e-01 7.414761252184371987e-01
4.780000000000000360e-01 7.407214834916580060e-01
4.790000000000000369e-01 7.399830866111827277e-01
4.799999999999999822e-01 7.392581549341897817e-01
4.809999999999999831e-01 7.385434672804805922e-01
4.819999999999999840e-01 7.378354996718956560e-01
4.829999999999999849e-01 7.371305657458503413e-01
4.839999999999999858e-01 7.364249650893996968e-01
4.849999999999999867e-01 7.357150821795062079e-01
4.859999999999999876e-01 7.349975069240620718e-01
4.869999999999999885e-01 7.342691014847704256e-01
4.879999999999999893e-01 7.335270868656674770e-01
4.889999999999999902e-01 7.327691033553582756e-01
4.899999999999999911e-01 7.319932637210698756e-01
4.909999999999999920e-01 7.311981970317897872e-01
4.919999999999999929e-01 7.303830774233099898e-01
4.929999999999999938e-01 7.295476237236406813e-01
4.939999999999999947e-01 7.286920425092781040e-01
4.949999999999999956e-01 7.278169587742131519e-01
4.959999999999999964e-01 7.269233043618864576e-01
4.969999999999999973e-01 7.260121759258426621e-01
4.979999999999999982e-01 7.250846789680187587e-01
4.989999999999999991e-01 7.241418311845236877e-01
5.000000000000000000e-01 7.231844637098572282e-01
5.010000000000000009e-01 7.222132304300329375e-01
5.020000000000000018e-01 7.212286751129053375e-01
5.030000000000000027e-01 7.202313786102371163e-01
5.040000000000000036e-01 7.192221598556978179e-01
5.050000000000000044e-01 7.182022864685987384e-01
5.060000000000000053e-01 7.171736716368155573e-01
5.070000000000000062e-01 7.161390351702073831e-01
5.080000000000000071e-01 7.151019720095097565e-01
5.090000000000000080e-01 7.140669382344065896e-01
5.100000000000000089e-01 7.130391061058463098e-01
5.110000000000000098e-01 7.120241572175911582e-01
5.120000000000000107e-01 7.110279974080638832e-01
5.130000000000000115e-01 7.100564051002274946e-01
5.140000000000000124e-01 7.091146705584704391e-01
5.150000000000000133e-01 7.082072597139681402e-01
5.160000000000000142e-01 7.073375194997731930e-01
5.170000000000000151e-01 7.065074940656715929e-01
5.180000000000000160e-01 7.057178019853719286e-01
5.190000000000000169e-01 7.049676636010508979e-01
5.200000000000000178e-01 7.042550303676101686e-01
5.210000000000000187e-01 7.035768078590226571e-01
5.220000000000000195e-01 7.029291578869526491e-01
5.230000000000000204e-01 7.023078180810363724e-01
5.240000000000000213e-01 7.017084383253744395e-01
5.250000000000000222e-01 7.011268411558783109e-01
5.260000000000000231e-01 7.005592290377915532e-01
5.270000000000000240e-01 7.000022723291601245e-01
5.280000000000000249e-01 6.994531438158294590e-01
5.290000000000000258e-01 6.989094226716916491e-01
5.300000000000000266e-01 6.983689928729240881e-01
5.310000000000000275e-01 6.978299122641977714e-01
5.320000000000000284e-01 6.972902826752450656e-01
5.330000000000000293e-01 6.967481617537997218e-01
5.340000000000000302e-01 6.962015304971401752e-01
5.350000000000000311e-01 6.956483116087864849e-01
5.360000000000000320e-01 6.950864053565851686e-01
5.370000000000000329e-01 6.945138032045066190e-01
5.380000000000000338e-01 6.939286706106448932e-01
5.390000000000000346e-01 6.933294340290913071e-01
5.400000000000000355e-01 6.927148414350619010e-01
5.410000000000000364e-01 6.920839790411467130e-01
5.420000000000000373e-01 6.914362681098605856e-01
5.430000000000000382e-01 6.907713981477071608e-01
5.440000000000000391e-01 6.900892557832478680e-01
5.450000000000000400e-01 6.893898089148329245e-01
5.460000000000000409e-01 6.886729801786964922e-01
5.470000000000000417e-01 6.879385335672290047e-01
5.480000000000000426e-01 6.871859337100032494e-01
5.490000000000000435e-01 6.864142683381835308e-01
5.500000000000000444e-01 6.856221665118379383e-01
5.510000000000000453e-01 6.848077871480566792e-01
5.520000000000000462e-01 6.839688576800370123e-01
5.530000000000000471e-01 6.831027751878718801e-01
5.540000000000000480e-01 6.822067817398691503e-01
5.550000000000000488e-01 6.812781734552545432e-01
5.560000000000000497e-01 6.803145704843569508e-01
5.570000000000000506e-01 6.793141506666436902e-01
5.580000000000000515e-01 6.782759047278663633e-01
5.590000000000000524e-01 6.771998096309673754e-01
5.600000000000000533e-01 6.760869557327408019e-01
5.610000000000000542e-01 6.749395548643061238e-01
5.620000000000000551e-01 6.737608950614200065e-01
5.630000000000000560e-01 6.725552166073260896e-01
5.640000000000000568e-01 6.713274983256505291e-01
5.650000000000000577e-01 6.700832492318310463e-01
5.660000000000000586e-01 6.688282416629593996e-01
5.670000000000000595e-01 6.675682709148629268e-01
5.680000000000000604e-01 6.663089206015537780e-01
5.690000000000000613e-01 6.650553685940238102e-01
5.700000000000000622e-01 6.638122538939722483e-01
5.710000000000000631e-01 6.625835702255474802e-01
5.720000000000000639e-01 6.613726410929341437e-01
5.730000000000000648e-01 6.601821139165112706e-01
5.740000000000000657e-01 6.590140145585112741e-01
5.750000000000000666e-01 6.578698101476811999e-01
5.760000000000000675e-01 6.567504905238241708e-01
5.769999999999999574e-01 6.556566466131121818e-01
5.779999999999999583e-01 6.545885098144197389e-01
5.789999999999999591e-01 6.535460048783627851e-01
5.799999999999999600e-01 6.525287657361381610e-01
5.809999999999999609e-01 6.515361328295750099e-01
5.819999999999999618e-01 6.505671559653065650e-01
5.829999999999999627e-01 6.496205836378514675e-01
5.839999999999999636e-01 6.486948593822781106e-01
5.849999999999999645e-01 6.477881391155456692e-01
5.859999999999999654e-01 6.468982860139483870e-01
5.869999999999999662e-01 6.460228888876333730e-01
5.879999999999999671e-01 6.451592814215899585e-01
5.889999999999999680e-01 6.443045603480846983e-01
5.899999999999999689e-01 6.434556037891576707e-01
5.909999999999999698e-01 6.426090898779341920e-01
5.919999999999999707e-01 6.417615572709187699e-01
5.929999999999999716e-01 6.409094778165520534e-01
5.939999999999999725e-01 6.400493824649456931e-01
5.949999999999999734e-01 6.391780228605605796e-01
5.959999999999999742e-01 6.382925798478179535e-01
5.969999999999999751e-01 6.373909116397127317e-01
5.979999999999999760e-01 6.364718010394574410e-01
5.989999999999999769e-01 6.355351900746295524e-01
5.999999999999999778e-01 6.345823652069760845e-01
6.009999999999999787e-01 6.336160662719290126e-01
6.019999999999999796e-01 6.326404587452564288e-01
6.029999999999999805e-01 6.316609772944994372e-01
6.039999999999999813e-01 6.306840427453903608e-01
6.049999999999999822e-01 6.297166461545686822e-01
6.059999999999999831e-01 6.287658599507859325e-01
6.069999999999999840e-01 6.278383240346054883e-01
6.079999999999999849e-01 6.269397368370647206e-01
6.089999999999999858e-01 6.260744411570151602e-01
6.099999999999999867e-01 6.252451373777102583e-01
6.109999999999999876e-01 6.244527239786600292e-01
6.119999999999999885e-01 6.236963068303305047e-01
6.129999999999999893e-01 6.229733606176192096e-01
6.139999999999999902e-01 6.222800134248991366e-01
6.149999999999999911e-01 6.216113956646325267e-01
6.159999999999999920e-01 6.209620601519407757e-01
6.169999999999999929e-01 6.203263835963916950e-01
6.179999999999999938e-01 6.196989162760508929e-01
6.189999999999999947e-01 6.190746774582565060e-01
6.199999999999999956e-01 6.184493682956209160e-01
6.209999999999999964e-01 6.178194899845991239e-01
6.219999999999999973e-01 6.171823927526837172e-01
6.229999999999999982e-01 6.165362611765413670e-01
6.239999999999999991e-01 6.158800284357862642e-01
6.250000000000000000e-01 6.152132750232482961e-01
6.260000000000000009e-01 6.145360762311289360e-01
6.270000000000000018e-01 6.138488290145055482e-01
6.280000000000000027e-01 6.131520645369465949e-01
6.290000000000000036e-01 6.124462504145322672e-01
6.300000000000000044e-01 6.117315973902462956e-01
6.310000000000000053e-01 6.110078782497254668e-01
6.320000000000000062e-01 6.102742898292305984e-01
6.330000000000000071e-01 6.095293798670943231e-01
6.340000000000000080e-01 6.087710203273030141e-01
6.350000000000000089e-01 6.079965090309279452e-01
6.360000000000000098e-01 6.072027021765571408e-01
6.370000000000000107e-01 6.063862468594255484e-01
6.380000000000000115e-01 6.055438527370786694e-01
6.390000000000000124e-01 6.046725976618146925e-01
6.400000000000000133e-01 6.037702152160984159e-01
6.410000000000000142e-01 6.028353250843493383e-01
6.420000000000000151e-01 6.018676215011383723e-01
6.430000000000000160e-01 6.008679689468938712e-01
6.440000000000000169e-01 5.998383897321157843e-01
6.450000000000000178e-01 5.987819983264948132e-01
6.460000000000000187e-01 5.977028566533361120e-01
6.470000000000000195e-01 5.966057892895373360e-01
6.480000000000000204e-01 5.954961753642541433e-01
6.490000000000000213e-01 5.943797257827834191e-01
6.500000000000000222e-01 5.932622844320361022e-01
6.510000000000000231e-01 5.921495840338026895e-01
6.520000000000000240e-01 5.910470470054191017e-01
6.530000000000000249e-01 5.899595709061667970e-01
6.540000000000000258e-01 5.888913257761327902e-01
6.550000000000000266e-01 5.878455787473537697e-01
6.560000000000000275e-01 5.868245524269528612e-01
6.570000000000000284e-01 5.858293434114903997e-01
6.580000000000000293e-01 5.848599202387029239e-01
6.590000000000000302e-01 5.839151891693893370e-01
6.600000000000000311e-01 5.829931486888022540e-01
6.610000000000000320e-01 5.820911177751040277e-01
6.620000000000000329e-01 5.812060046940633606e-01
6.630000000000000338e-01 5.803346002352304245e-01
6.640000000000000346e-01 5.794738889770658652e-01
6.650000000000000355e-01 5.786212942321554698e-01
6.660000000000000364e-01 5.777748872900504429e-01
6.670000000000000373e-01 5.769335135370525780e-01
6.680000000000000382e-01 5.760968125834853293e-01
6.690000000000000391e-01 5.752651443193074199e-01
6.700000000000000400e-01 5.744394347613497320e-01
6.710000000000000409e-01 5.736209437911805598e-01
6.720000000000000417e-01 5.728109789613238245e-01
6.730000000000000426e-01 5.720106430081652871e-01
6.740000000000000435e-01 5.712205764242592743e-01
6.750000000000000444e-01 5.704407877859620779e-01
6.760000000000000453e-01 5.696705859998428823e-01
6.770000000000000462e-01 5.689085805960363285e-01
6.780000000000000471e-01 5.681528022711519466e-01
6.790000000000000480e-01 5.674008937396035623e-01
6.800000000000000488e-01 5.666503567647613870e-01
6.810000000000000497e-01 5.658988152531865268e-01
6.820000000000000506e-01 5.651442772931488667e-01
6.830000000000000515e-01 5.643853529416678061e-01
6.840000000000000524e-01 5.636214244447428356e-01
6.850000000000000533e-01 5.628527224560631037e-01
6.860000000000000542e-01 5.620803057177854445e-01
6.870000000000000551e-01 5.613059751713358470e-01
6.880000000000000560e-01 5.605320993877169755e-01
6.890000000000000568e-01 5.597613854643040954e-01
6.900000000000000577e-01 5.589966420188905438e-01
6.910000000000000586e-01 5.582405266133787514e-01
6.920000000000000595e-01 5.574953180723917212e-01
6.930000000000000604e-01 5.567627625085176390e-01
6.940000000000000613e-01 5.560439418976648174e-01
6.950000000000000622e-01 5.553392170907953673e-01
6.960000000000000631e-01 5.546482127852895294e-01
6.970000000000000639e-01 5.539698332565486938e-01
6.980000000000000648e-01 5.533023300976441794e-01
6.990000000000000657e-01 5.526433895381041017e-01
7.000000000000000666e-01 5.519902424397786778e-01
7.010000000000000675e-01 5.513398060546699231e-01
7.020000000000000684e-01 5.506888708612787120e-01
7.030000000000000693e-01 5.500343184401168539e-01
7.039999999999999591e-01 5.493733513790968193e-01
7.049999999999999600e-01 5.487037396814566925e-01
7.059999999999999609e-01 5.480240461608623104e-01
7.069999999999999618e-01 5.473338048356315433e-01
7.079999999999999627e-01 5.466336053619660351e-01
7.089999999999999636e-01 5.459251057098866156e-01
7.099999999999999645e-01 5.452109397913936784e-01
7.109999999999999654e-01 5.444945006562351697e-01
7.119999999999999662e-01 5.437796884828063337e-01
7.129999999999999671e-01 5.430705881150111880e-01
7.139999999999999680e-01 5.423711427754982495e-01
7.149999999999999689e-01 5.416848621225176519e-01
7.159999999999999698e-01 5.410145540624651250e-01
7.169999999999999707e-01 5.403621649843644015e-01
7.179999999999999716e-01 5.397286800428805487e-01
7.189999999999999725e-01 5.391141056037244139e-01
7.199999999999999734e-01 5.385175371708950109e-01
7.209999999999999742e-01 5.379372873749447281e-01
7.219999999999999751e-01 5.373710398758664297e-01
7.229999999999999760e-01 5.368160421326665377e-01
7.239999999999999769e-01 5.362692722049002825e-01
7.249999999999999778e-01 5.357276125030908664e-01
7.259999999999999787e-01 5.351879773413497077e-01
7.269999999999999796e-01 5.346474293455336646e-01
7.279999999999999805e-01 5.341032707772959132e-01
7.289999999999999813e-01 5.335531331859117987e-01
7.299999999999999822e-01 5.329950534103937709e-01
7.309999999999999831e-01 5.324275785957368612e-01
7.319999999999999840e-01 5.318498399730691162e-01
7.329999999999999849e-01 5.312616081298783266e-01
7.339999999999999858e-01 5.306633419107479321e-01
7.349999999999999867e-01 5.300561587047486478e-01
7.359999999999999876e-01 5.294417342694623940e-01
7.369999999999999885e-01 5.288221647203807940e-01
7.379999999999999893e-01 5.281997212079941884e-01
7.389999999999999902e-01 5.275765945554146130e-01
7.399999999999999911e-01 5.269545990438533334e-01
7.409999999999999920e-01 5.263348923441474314e-01
7.419999999999999929e-01 5.257177792903313662e-01
7.429999999999999938e-01 5.251025687592102420e-01
7.439999999999999947e-01 5.244875407603294404e-01
7.449999999999999956e-01 5.238700257080258771e-01
7.459999999999999964e-01 5.232465974968047995e-01
7.469999999999999973e-01 5.226133343998595748e-01
7.479999999999999982e-01 5.219661455263853167e-01
7.489999999999999991e-01 5.213011133279863429e-01
7.500000000000000000e-01 5.206148215537562685e-01
7.510000000000000009e-01 5.199046310629455991e-01
7.520000000000000018e-01 5.191688866458720186e-01
7.530000000000000027e-01 5.184070239648260747e-01
7.540000000000000036e-01 5.176196006818376549e-01
7.550000000000000044e-01 5.168082404710123701e-01
7.560000000000000053e-01 5.159754977177828383e-01
7.570000000000000062e-01 5.151246785438833298e-01
7.580000000000000071e-01 5.142596162941961424e-01
7.590000000000000080e-01 5.133844533777011110e-01
7.600000000000000089e-01 5.125033900737381298e-01
7.610000000000000098e-01 5.116204739920870992e-01
7.620000000000000107e-01 5.107393953018541932e-01
7.630000000000000115e-01 5.098633417264982759e-01
7.640000000000000124e-01 5.089948910503452328e-01
7.650000000000000133e-01 5.081359612375140333e-01
7.660000000000000142e-01 5.072878144780255116e-01
7.670000000000000151e-01 5.064511129923376931e-01
7.680000000000000160e-01 5.056260021294096685e-01
7.690000000000000169e-01 5.048122158868231235e-01
7.700000000000000178e-01 5.040091795384105122e-01
7.710000000000000187e-01 5.032161175064151504e-01
7.720000000000000195e-01 5.024321306036614310e-01
7.730000000000000204e-01 5.016562330973631800e-01
7.740000000000000213e-01 5.008873860938047873e-01
7.750000000000000222e-01 5.001245068998200205e-01
7.760000000000000231e-01 4.993664820283935657e-01
7.770000000000000240e-01 4.986121420782721470e-01
7.780000000000000249e-01 4.978602662331553796e-01
7.790000000000000258e-01 4.971095779707951356e-01
7.800000000000000266e-01 4.963587566458413924e-01
7.810000000000000275e-01 4.956064397616774531e-01
7.820000000000000284e-01 4.948512060856374295e-01
7.830000000000000293e-01 4.940916070599780108e-01
7.840000000000000302e-01 4.933261650911837104e-01
7.850000000000000311e-01 4.925534108634139763e-01
7.860000000000000320e-01 4.917719265877017465e-01
7.870000000000000329e-01 4.909804008086751104e-01
7.880000000000000338e-01 4.901777217382087271e-01
7.890000000000000346e-01 4.893630777995719439e-01
7.900000000000000355e-01 4.885360639133023986e-01
7.910000000000000364e-01 4.876967784788548421e-01
7.920000000000000373e-01 4.868458918971217964e-01
7.930000000000000382e-01 4.859846890742035019e-01
7.940000000000000391e-01 4.851150388711763517e-01
7.950000000000000400e-01 4.842393510999169481e-01
7.960000000000000409e-01 4.833604747358797304e-01
7.970000000000000417e-01 4.824815595765922227e-01
7.980000000000000426e-01 4.816059225788593134e-01
7.990000000000000435e-01 4.807368904214174288e-01
8.000000000000000444e-01 4.798776577361151263e-01
8.010000000000000453e-01 4.790311615438676007e-01
8.020000000000000462e-01 4.781999742151749055e-01
8.030000000000000471e-01 4.773862221521403271e-01
8.040000000000000480e-01 4.765915294529904367e-01
8.050000000000000488e-01 4.758169844727741515e-01
8.060000000000000497e-01 4.750631283624434653e-01
8.070000000000000506e-01 4.743299713078428792e-01
8.080000000000000515e-01 4.736170131454494614e-01
8.090000000000000524e-01 4.729232778633661316e-01
8.100000000000000533e-01 4.722473578987926857e-01
8.110000000000000542e-01 4.715874862013763602e-01
8.120000000000000551e-01 4.709415868571963371e-01
8.130000000000000560e-01 4.703073396382168037e-01
8.140000000000000568e-01 4.696822771612292335e-01
8.150000000000000577e-01 4.690638423490982589e-01
8.160000000000000586e-01 4.684494836558918962e-01
8.170000000000000595e-01 4.678367282943648453e-01
8.180000000000000604e-01 4.672232730665172862e-01
8.190000000000000613e-01 4.666070782640841519e-01
8.200000000000000622e-01 4.659864716874412283e-01
8.210000000000000631e-01 4.653602473046758448e-01
8.220000000000000639e-01 4.647277706902764871e-01
8.230000000000000648e-01 4.640890869766062243e-01
8.240000000000000657e-01 4.634449592362702153e-01
8.250000000000000666e-01 4.627969153842166894e-01
8.260000000000000675e-01 4.621472001863721202e-01
8.270000000000000684e-01 4.614986956327022938e-01
8.280000000000000693e-01 4.608547651294980230e-01
8.290000000000000702e-01 4.602190273008718302e-01
8.300000000000000711e-01 4.595951016986313808e-01
8.310000000000000719e-01 4.589863366760564278e-01
8.320000000000000728e-01 4.583955565914356045e-01
8.329999999999999627e-01 4.578248472732001639e-01
8.339999999999999636e-01 4.572754043726046658e-01
8.349999999999999645e-01 4.567474710461644216e-01
8.359999999999999654e-01 4.562403667424252407e-01
8.369999999999999662e-01 4.557525891519214056e-01
8.379999999999999671e-01 4.552819927988226434e-01
8.389999999999999680e-01 4.548260139999748541e-01
8.399999999999999689e-01 4.543819217231620522e-01
8.409999999999999698e-01 4.539470730577853108e-01
8.419999999999999707e-01 4.535191408176840744e-01
8.429999999999999716e-01 4.530962790560767450e-01
8.439999999999999725e-01 4.526772644045197191e-01
8.449999999999999734e-01 4.522615575400285581e-01
8.459999999999999742e-01 4.518492907027271133e-01
8.469999999999999751e-01 4.514412131378368054e-01
8.479999999999999760e-01 4.510385718408719269e-01
8.489999999999999769e-01 4.506429653002329561e-01
8.499999999999999778e-01 4.502561675962294396e-01
8.509999999999999787e-01 4.498799478656906325e-01
8.519999999999999796e-01 4.495158716212907524e-01
8.529999999999999805e-01 4.491651291029595261e-01
8.539999999999999813e-01 4.488283818335040420e-01
8.549999999999999822e-01 4.485056397803297012e-01
8.559999999999999831e-01 4.481961958723107986e-01
8.569999999999999840e-01 4.478986232872387285e-01
8.579999999999999849e-01 4.476108283886749417e-01
8.589999999999999858e-01 4.473301970575960240e-01
8.599999999999999867e-01 4.470537872324064632e-01
8.609999999999999876e-01 4.467785753992895570e-01
8.619999999999999885e-01 4.465017249034389235e-01
8.629999999999999893e-01 4.462208567762536160e-01
8.639999999999999902e-01 4.459342589920871625e-01
8.649999999999999911e-01 4.456410294067187361e-01
8.659999999999999920e-01 4.453411223762498428e-01
8.669999999999999929e-01 4.450353306578049839e-01
8.679999999999999938e-01 4.447251026052317924e-01
8.689999999999999947e-01 4.444123084311896177e-01
8.699999999999999956e-01 4.440989060902142960e-01
8.709999999999999964e-01 4.437865778685027851e-01
8.719999999999999973e-01 4.434763418074839092e-01
8.729999999999999982e-01 4.431682181364583473e-01
8.739999999999999991e-01 4.428609397121623381e-01
8.750000000000000000e-01 4.425518027172766766e-01
8.760000000000000009e-01 4.422366391058362711e-01
8.770000000000000018e-01 4.419099781997599119e-01
8.780000000000000027e-01 4.415653832412834712e-01
8.790000000000000036e-01 4.411959398357616635e-01
8.800000000000000044e-01 4.407948369435990554e-01
8.810000000000000053e-01 4.403560214358910874e-01
8.820000000000000062e-01 4.398747850999709108e-01
8.830000000000000071e-01 4.393482766135444750e-01
8.840000000000000080e-01 4.387758204588593225e-01
8.850000000000000089e-01 4.381590099218232170e-01
8.860000000000000098e-01 4.375015909214992615e-01
8.870000000000000107e-01 4.368090820170712485e-01
8.880000000000000115e-01 4.360882513671904270e-01
8.890000000000000124e-01 4.353464474558867425e-01
8.900000000000000133e-01 4.345909156651941996e-01
8.910000000000000142e-01 4.338281510160714172e-01
8.920000000000000151e-01 4.330633540797061976e-01
8.930000000000000160e-01 4.323000559259250197e-01
8.940000000000000169e-01 4.315399347886375025e-01
8.950000000000000178e-01 4.307828090818627831e-01
8.960000000000000187e-01 4.300268323229109457e-01
8.970000000000000195e-01 4.292688331103861055e-01
8.980000000000000204e-01 4.285047401130929745e-01
8.990000000000000213e-01 4.277300840910435165e-01
9.000000000000000222e-01 4.269405185433627348e-01
9.010000000000000231e-01 4.261323095011722017e-01
9.020000000000000240e-01 4.253027793484795427e-01
9.030000000000000249e-01 4.244506896524296025e-01
9.040000000000000258e-01 4.235764868046988374e-01
9.050000000000000266e-01 4.226824754399981510e-01
9.060000000000000275e-01 4.217728365018398873e-01
9.070000000000000284e-01 4.208535170108518852e-01
9.080000000000000293e-01 4.199319565246938391e-01
9.090000000000000302e-01 4.190167181770511062e-01
9.100000000000000311e-01 4.181169663577283258e-01
9.110000000000000320e-01 4.172419306286333507e-01
9.120000000000000329e-01 4.164003101333411117e-01
9.130000000000000338e-01 4.155997537004276765e-01
9.140000000000000346e-01 4.148464272150412802e-01
9.150000000000000355e-01 4.141447163667377751e-01
9.160000000000000364e-01 4.134971015703745034e-01
9.170000000000000373e-01 4.129042111017026118e-01
9.180000000000000382e-01 4.123649967697806673e-01
9.190000000000000391e-01 4.118770297126753133e-01
9.200000000000000400e-01 4.114368437642313414e-01
9.210000000000000409e-01 4.110402705027286219e-01
9.220000000000000417e-01 4.106827508410854088e-01
9.230000000000000426e-01 4.103595614999270280e-01
9.240000000000000435e-01 4.100659733574988364e-01
9.250000000000000444e-01 4.097973459714127631e-01
9.260000000000000453e-01 4.095491940006204534e-01
9.270000000000000462e-01 4.093171866964331329e-01
9.280000000000000471e-01 4.090971664167598054e-01
9.290000000000000480e-01 4.088851661419468653e-01
9.300000000000000488e-01 4.086774134439049577e-01
9.310000000000000497e-01 4.084703609217716358e-01
9.320000000000000506e-01 4.082607085231821920e-01
9.330000000000000515e-01 4.080454564629443226e-01
9.340000000000000524e-01 4.078219493312034705e-01
9.350000000000000533e-01 4.075879671046228059e-01
9.360000000000000542e-01 4.073418205212172571e-01
9.370000000000000551e-01 4.070824873066508642e-01
9.380000000000000560e-01 4.068097145110912694e-01
9.390000000000000568e-01 4.065241392426240385e-01
9.400000000000000577e-01 4.062273346049672940e-01
9.410000000000000586e-01 4.059218118740240966e-01
9.420000000000000595e-01 4.056109338411838516e-01
9.430000000000000604e-01 4.052987157740522983e-01
9.440000000000000613e-01 4.049895647311697600e-01
9.450000000000000622e-01 4.046879365736388290e-01
9.460000000000000631e-01 4.043979549967692821e-01
9.470000000000000639e-01 4.041230233900057200e-01
9.480000000000000648e-01 4.038654645107062069e-01
9.490000000000000657e-01 4.036262677667512011e-01
9.500000000000000666e-01 4.034049222179974525e-01
9.510000000000000675e-01 4.031993750603117266e-01
9.520000000000000684e-01 4.030061438095808302e-01
9.530000000000000693e-01 4.028205383355180080e-01
9.540000000000000702e-01 4.026369875332242998e-01
9.550000000000000711e-01 4.024494068507706857e-01
9.560000000000000719e-01 4.022515914115952773e-01
9.570000000000000728e-01 4.020375978794650251e-01
9.580000000000000737e-01 4.018020762488303532e-01
9.590000000000000746e-01 4.015405213085816993e-01
9.599999999999999645e-01 4.012494792159020385e-01
9.609999999999999654e-01 4.009266774471701433e-01
9.619999999999999662e-01 4.005710838841911037e-01
9.629999999999999671e-01 4.001829409787761582e-01
9.639999999999999680e-01 3.997637390175496908e-01
9.649999999999999689e-01 3.993161318998404985e-01
9.659999999999999698e-01 3.988438124835345655e-01
9.669999999999999707e-01 3.983513163407138014e-01
9.679999999999999716e-01 3.978437597996419828e-01
9.689999999999999725e-01 3.973265236163410208e-01
9.699999999999999734e-01 3.968048977906829533e-01
9.709999999999999742e-01 3.962837020672713706e-01
9.719999999999999751e-01 3.957669307163441119e-01
9.729999999999999760e-01 3.952574488337325942e-01
9.739999999999999769e-01 3.947567928619912792e-01
9.749999999999999778e-01 3.942650674527336530e-01
9.759999999999999787e-01 3.937809902269461260e-01
9.769999999999999796e-01 3.933020503877398544e-01
9.779999999999999805e-01 3.928247924174656514e-01
9.789999999999999813e-01 3.923451635036136476e-01
9.799999999999999822e-01 3.918589221183194082e-01
9.809999999999999831e-01 3.913620328890412003e-01
9.819999999999999840e-01 3.908510426175558772e-01
9.829999999999999849e-01 3.903233731923081429e-01
9.839999999999999858e-01 3.897775201650196530e-01
9.849999999999999867e-01 3.892131614597403311e-01
9.859999999999999876e-01 3.886311387333533096e-01
9.869999999999999885e-01 3.880333522218860631e-01
9.879999999999999893e-01 3.874225796381239872e-01
9.889999999999999902e-01 3.868022151754937910e-01
9.899999999999999911e-01 3.861759874943436754e-01
9.909999999999999920e-01 3.855476655632490424e-01
9.919999999999999929e-01 3.849207816052955256e-01
9.929999999999999938e-01 3.842983875177779507e-01
9.939999999999999947e-01 3.836828765762215765e-01
9.949999999999999956e-01 3.830758559349450865e-01
9.959999999999999964e-01 3.824781300640321957e-01
9.969999999999999973e-01 3.818897043566892857e-01
9.979999999999999982e-01 3.813099073315981413e-01
9.989999999999999991e-01 3.807375214998124369e-01
1.000000000000000000e+00 3.801709596735592944e-01
1.001000000000000112e+00 3.796084361051982325e-01
1.002000000000000002e+00 3.790481343574069184e-01
1.003000000000000114e+00 3.784883315101558177e-01
1.004000000000000004e+00 3.779274926651919886e-01
1.005000000000000115e+00 3.773643104592608322e-01
1.006000000000000005e+00 3.767977471874878193e-01
1.007000000000000117e+00 3.762269981155613729e-01
1.008000000000000007e+00 3.756514841644493785e-01
1.009000000000000119e+00 3.750708357126746328e-01
1.010000000000000009e+00 3.744849017750859765e-01
1.011000000000000121e+00 3.738937555022018300e-01
1.012000000000000011e+00 3.732977360694708646e-01
1.013000000000000123e+00 3.726974979012560030e-01
1.014000000000000012e+00 3.720940294942186033e-01
1.015000000000000124e+00 3.714886797532504503e-01
1.016000000000000014e+00 3.708831469081738108e-01
1.017000000000000126e+00 3.702794225264433026e-01
1.018000000000000016e+00 3.696797252438988046e-01
1.019000000000000128e+00 3.690864013755281725e-01
1.020000000000000018e+00 3.685018352571259870e-01
1.021000000000000130e+00 3.679283737246971109e-01
1.022000000000000020e+00 3.673682499797895074e-01
1.023000000000000131e+00 3.668235564519827796e-01
1.024000000000000021e+00 3.662962109195818661e-01
1.024999999999999911e+00 3.657879396177510234e-01
1.026000000000000023e+00 3.653002385302789312e-01
1.026999999999999913e+00 3.648343121069119177e-01
1.028000000000000025e+00 3.643909968437832880e-01
1.028999999999999915e+00 3.639706331228574898e-01
1.030000000000000027e+00 3.635729624365965917e-01
1.030999999999999917e+00 3.631970143413981722e-01
1.032000000000000028e+00 3.628410374829760254e-01
1.032999999999999918e+00 3.625024800296273719e-01
1.034000000000000030e+00 3.621780727304235170e-01
1.034999999999999920e+00 3.618639752586699787e-01
1.036000000000000032e+00 3.615560043894225917e-01
1.036999999999999922e+00 3.612499128786049729e-01
1.038000000000000034e+00 3.609416849774690350e-01
1.038999999999999924e+00 3.606278283753961977e-01
1.040000000000000036e+00 3.603055955733830973e-01
1.040999999999999925e+00 3.599731396596051458e-01
1.042000000000000037e+00 3.596295497096437255e-01
1.042999999999999927e+00 3.592747923123703613e-01
1.044000000000000039e+00 3.589095367930149605e-01
1.044999999999999929e+00 3.585349409287876266e-01
1.046000000000000041e+00 3.581523496677135876e-01
1.046999999999999931e+00 3.577630298141170617e-01
1.048000000000000043e+00 3.573679166055409029e-01
1.048999999999999932e+00 3.569674305596026165e-01
1.050000000000000044e+00 3.565613890745760184e-01
1.050999999999999934e+00 3.561490190346153772e-01
1.052000000000000046e+00 3.557290684456441143e-01
1.052999999999999936e+00 3.553000015210299734e-01
1.054000000000000048e+00 3.548602634295711655e-01
1.054999999999999938e+00 3.544085707804716101e-01
1.056000000000000050e+00 3.539441710310096689e-01
1.056999999999999940e+00 3.534670515334839003e-01
1.058000000000000052e+00 3.529780888861354660e-01
1.058999999999999941e+00 3.524790805213749434e-01
1.060000000000000053e+00 3.519727076004384725e-01
1.060999999999999943e+00 3.514623993392793078e-01
1.062000000000000055e+00 3.509521338068987140e-01
1.062999999999999945e+00 3.504461988214792045e-01
1.064000000000000057e+00 3.499489410511146814e-01
1.064999999999999947e+00 3.494645041725815693e-01
1.066000000000000059e+00 3.489965744801700742e-01
1.066999999999999948e+00 3.485481361287188218e-01
1.068000000000000060e+00 3.481212561418409734e-01
1.068999999999999950e+00 3.477169227130243456e-01
1.070000000000000062e+00 3.473349215499204057e-01
1.070999999999999952e+00 3.469738225576808333e-01
1.072000000000000064e+00 3.466310392920336492e-01
1.072999999999999954e+00 3.463030040632749662e-01
1.074000000000000066e+00 3.459854399463342389e-01
1.074999999999999956e+00 3.456737105398860477e-01
1.076000000000000068e+00 3.453632266363607095e-01
1.076999999999999957e+00 3.450498440619182428e-01
1.078000000000000069e+00 3.447301977325551992e-01
1.078999999999999959e+00 3.444019494717743823e-01
1.080000000000000071e+00 3.440638835470521961e-01
1.080999999999999961e+00 3.437158555110472746e-01
1.082000000000000073e+00 3.433585877177534607e-01
1.082999999999999963e+00 3.429933552820173537e-01
1.084000000000000075e+00 3.426215915520575694e-01
1.084999999999999964e+00 3.422445038779009518e-01
1.086000000000000076e+00 3.418627282133223644e-01
1.086999999999999966e+00 3.414761005670151617e-01
1.088000000000000078e+00 3.410835426812336979e-01
1.088999999999999968e+00 3.406831249202165735e-01
1.090000000000000080e+00 3.402722686731751156e-01
1.090999999999999970e+00 3.398480650013604998e-01
1.092000000000000082e+00 3.394076645274567983e-01
1.092999999999999972e+00 3.389487011663990246e-01
1.094000000000000083e+00 3.384696745861125455e-01
1.094999999999999973e+00 3.379702587801834968e-01
1.096000000000000085e+00 3.374514832220580907e-01
1.096999999999999975e+00 3.369157794443172205e-01
1.098000000000000087e+00 3.363668915357740929e-01
1.098999999999999977e+00 3.358096499727555861e-01
1.100000000000000089e+00 3.352496465849229557e-01
1.100999999999999979e+00 3.346928227518187748e-01
1.102000000000000091e+00 3.341450540355408449e-01
1.102999999999999980e+00 3.336117383257222180e-01
1.104000000000000092e+00 3.330974332683860339e-01
1.104999999999999982e+00 3.326055835364918889e-01
1.106000000000000094e+00 3.321383482654597930e-01
1.106999999999999984e+00 3.316965245266856321e-01
1.108000000000000096e+00 3.312795756867149555e-01
1.108999999999999986e+00 3.308857430524805299e-01
1.110000000000000098e+00 3.305121991471565157e-01
1.110999999999999988e+00 3.301552410127840953e-01
1.112000000000000099e+00 3.298105081223502433e-01
1.112999999999999989e+00 3.294731983142433207e-01
1.114000000000000101e+00 3.291383080124998806e-01
1.114999999999999991e+00 3.288008335617233491e-01
1.116000000000000103e+00 3.284560171755998570e-01
1.116999999999999993e+00 3.280995770328852812e-01
1.118000000000000105e+00 3.277279319510643107e-01
1.118999999999999995e+00 3.273384152922867996e-01
1.120000000000000107e+00 3.269294500302205031e-01
1.120999999999999996e+00 3.265006690531412348e-01
1.122000000000000108e+00 3.260529700805341324e-01
1.122999999999999998e+00 3.255885031403915053e-01
1.124000000000000110e+00 3.251105798101543431e-01
1.125000000000000000e+00 3.246235164608789470e-01
1.126000000000000112e+00 3.241324109825234889e-01
1.127000000000000002e+00 3.236429088897954109e-01
1.128000000000000114e+00 3.231609106441221679e-01
1.129000000000000004e+00 3.226922954523635534e-01
1.130000000000000115e+00 3.222426342951382749e-01
1.131000000000000005e+00 3.218169338017520253e-01
1.132000000000000117e+00 3.214194096228214503e-01
1.133000000000000007e+00 3.210532981938900576e-01
1.134000000000000119e+00 3.207207101853529752e-01
1.135000000000000009e+00 3.204225790201403190e-01
1.136000000000000121e+00 3.201586445715032259e-01
1.137000000000000011e+00 3.199274968197093894e-01
1.138000000000000123e+00 3.197267099239297083e-01
1.139000000000000012e+00 3.195530009336974286e-01
1.140000000000000124e+00 3.194023988088753319e-01
1.141000000000000014e+00 3.192704618060301924e-01
1.142000000000000126e+00 3.191524625737122145e-01
1.143000000000000016e+00 3.190435760509077734e-01
1.144000000000000128e+00 3.189390323724211607e-01
1.145000000000000018e+00 3.188342620551437578e-01
1.146000000000000130e+00 3.187250531558096234e-01
1.147000000000000020e+00 3.186076659579282766e-01
1.148000000000000131e+00 3.184789913810905371e-01
1.149000000000000021e+00 3.183366885904477805e-01
1.150000000000000133e+00 3.181793166887650903e-01
1.151000000000000023e+00 3.180064209578117307e-01
1.152000000000000135e+00 3.178185977022738862e-01
1.153000000000000025e+00 3.176174745246892472e-01
1.153999999999999915e+00 3.174056028302614796e-01
1.155000000000000027e+00 3.171862891535923157e-01
1.155999999999999917e+00 3.169633538432984343e-01
1.157000000000000028e+00 3.167408160302499498e-01
1.157999999999999918e+00 3.165225698311185942e-01
1.159000000000000030e+00 3.163120678423280152e-01
1.159999999999999920e+00 3.161120462669210207e-01
1.161000000000000032e+00 3.159243071872387398e-01
1.161999999999999922e+00 3.157496118573345778e-01
1.163000000000000034e+00 3.155876668451472744e-01
1.163999999999999924e+00 3.154371951190559908e-01
1.165000000000000036e+00 3.152961075935702961e-01
1.165999999999999925e+00 3.151616887323283600e-01
1.167000000000000037e+00 3.150308207198215804e-01
1.167999999999999927e+00 3.149002102378628543e-01
1.169000000000000039e+00 3.147665622702001675e-01
1.169999999999999929e+00 3.146267032707081301e-01
1.171000000000000041e+00 3.144776593382039298e-01
1.171999999999999931e+00 3.143166806945979497e-01
1.173000000000000043e+00 3.141412340835071371e-01
1.173999999999999932e+00 3.139489822993419832e-01
1.175000000000000044e+00 3.137377725139882667e-01
1.175999999999999934e+00 3.135056522842546434e-01
1.177000000000000046e+00 3.132509423130101500e-01
1.177999999999999936e+00 3.129723442096253860e-01
1.179000000000000048e+00 3.126691126258812625e-01
1.179999999999999938e+00 3.123412053772226527e-01
1.181000000000000050e+00 3.119894722588893443e-01
1.181999999999999940e+00 3.116157512259104534e-01
1.183000000000000052e+00 3.112228725891367231e-01
1.183999999999999941e+00 3.108145585046691028e-01
1.185000000000000053e+00 3.103951800010748552e-01
1.185999999999999943e+00 3.099694192804702819e-01
1.187000000000000055e+00 3.095418488201795992e-01
1.187999999999999945e+00 3.091164767371600286e-01
1.189000000000000057e+00 3.086963329382954591e-01
1.189999999999999947e+00 3.082831169299643514e-01
1.191000000000000059e+00 3.078769790931151218e-01
1.191999999999999948e+00 3.074764603299733334e-01
1.193000000000000060e+00 3.070785729683112586e-01
1.193999999999999950e+00 3.066790599808174589e-01
1.195000000000000062e+00 3.062727765199510510e-01
1.195999999999999952e+00 3.058541620069207267e-01
1.197000000000000064e+00 3.054177735805109206e-01
1.197999999999999954e+00 3.049588463119993209e-01
1.199000000000000066e+00 3.044737942923467222e-01
1.199999999999999956e+00 3.039606401077938891e-01
1.201000000000000068e+00 3.034193357809752967e-01
1.201999999999999957e+00 3.028519223719209896e-01
1.203000000000000069e+00 3.022625170671988104e-01
1.203999999999999959e+00 3.016571292496511569e-01
1.205000000000000071e+00 3.010432698201399582e-01
1.205999999999999961e+00 3.004294392523990664e-01
1.207000000000000073e+00 2.998244924000742495e-01
1.207999999999999963e+00 2.992369613425238106e-01
1.209000000000000075e+00 2.986744037575898014e-01
1.209999999999999964e+00 2.981428074618197588e-01
1.211000000000000076e+00 2.976461651364151750e-01
1.211999999999999966e+00 2.971862001000802334e-01
1.213000000000000078e+00 2.967623011852795201e-01
1.213999999999999968e+00 2.963716542420370414e-01
1.215000000000000080e+00 2.960095680760709280e-01
1.215999999999999970e+00 2.956699477005927390e-01
1.217000000000000082e+00 2.953458663425448938e-01
1.217999999999999972e+00 2.950302287431501580e-01
1.219000000000000083e+00 2.947164335378399391e-01
1.219999999999999973e+00 2.943989637621007294e-01
1.221000000000000085e+00 2.940739330869465151e-01
1.221999999999999975e+00 2.937394616819116733e-01
1.223000000000000087e+00 2.933958659838920013e-01
1.223999999999999977e+00 2.930456513214226288e-01
1.225000000000000089e+00 2.926933005822617839e-01
1.225999999999999979e+00 2.923448675004242658e-01
1.227000000000000091e+00 2.920073888085877312e-01
1.227999999999999980e+00 2.916881854700941190e-01
1.229000000000000092e+00 2.913941282994159110e-01
1.229999999999999982e+00 2.911309208772536739e-01
1.231000000000000094e+00 2.909024677287396221e-01
1.231999999999999984e+00 2.907104309651096230e-01
1.233000000000000096e+00 2.905539735559213854e-01
1.233999999999999986e+00 2.904297529203437866e-01
1.235000000000000098e+00 2.903321411819358433e-01
1.235999999999999988e+00 2.902536577144609331e-01
1.237000000000000099e+00 2.901855805928308940e-01
1.237999999999999989e+00 2.901186499907611460e-01
1.239000000000000101e+00 2.900438220532984834e-01
1.239999999999999991e+00 2.899529706408293661e-01
1.241000000000000103e+00 2.898394992653713365e-01
1.241999999999999993e+00 2.896988021889677078e-01
1.243000000000000105e+00 2.895285168805214471e-01
1.243999999999999995e+00 2.893285743877283545e-01
1.245000000000000107e+00 2.891010489348354584e-01
1.245999999999999996e+00 2.888498102083040253e-01
1.247000000000000108e+00 2.885800396391390854e-01
1.247999999999999998e+00 2.882976966609984704e-01
1.249000000000000110e+00 2.880089348054679088e-01
1.250000000000000000e+00 2.877195748204836590e-01
1.251000000000000112e+00 2.874346912512822927e-01
1.252000000000000002e+00 2.871582886176062832e-01
1.253000000000000114e+00 2.868931515662059839e-01
1.254000000000000004e+00 2.866408204967626494e-01
1.255000000000000115e+00 2.864016757565893134e-01
1.256000000000000005e+00 2.861751133673293701e-01
1.257000000000000117e+00 2.859597693475802727e-01
1.258000000000000007e+00 2.857537694809374473e-01
1.259000000000000119e+00 2.855549986263560269e-01
1.260000000000000009e+00 2.853613151951835403e-01
1.261000000000000121e+00 2.851707639190133592e-01
1.262000000000000011e+00 2.849817451569681137e-01
1.263000000000000123e+00 2.847931467665365535e-01
1.264000000000000012e+00 2.846044183778443371e-01
1.265000000000000124e+00 2.844156142920070129e-01
1.266000000000000014e+00 2.842273649965861848e-01
1.267000000000000126e+00 2.840408110553131471e-01
1.268000000000000016e+00 2.838574574115670379e-01
1.269000000000000128e+00 2.836789948176950404e-01
1.270000000000000018e+00 2.835070832454451017e-01
1.271000000000000130e+00 2.833431243197805927e-01
1.272000000000000020e+00 2.831880189610450627e-01
1.273000000000000131e+00 2.830419796122060072e-01
1.274000000000000021e+00 2.829043773934099559e-01
1.275000000000000133e+00 2.827736557603705014e-01
1.276000000000000023e+00 2.826473247712009140e-01
1.277000000000000135e+00 2.825220151548440417e-01
1.278000000000000025e+00 2.823935999602742997e-01
1.279000000000000137e+00 2.822573677782662105e-01
1.280000000000000027e+00 2.821082228919012946e-01
1.280999999999999917e+00 2.819409070780538040e-01
1.282000000000000028e+00 2.817502440650084816e-01
1.282999999999999918e+00 2.815313920638135015e-01
1.284000000000000030e+00 2.812800750371923231e-01
1.284999999999999920e+00 2.809928536874980454e-01
1.286000000000000032e+00 2.806673493376131145e-01
1.286999999999999922e+00 2.803024529265202847e-01
1.288000000000000034e+00 2.798984656106907609e-01
1.288999999999999924e+00 2.794571851463105716e-01
1.290000000000000036e+00 2.789818647598170664e-01
1.290999999999999925e+00 2.784770916015588127e-01
1.292000000000000037e+00 2.779485322171533213e-01
1.292999999999999927e+00 2.774025985524714577e-01
1.294000000000000039e+00 2.768460428431287479e-01
1.294999999999999929e+00 2.762855437192168750e-01
1.296000000000000041e+00 2.757273040397559827e-01
1.296999999999999931e+00 2.751767365523405395e-01
1.298000000000000043e+00 2.746382275699005282e-01
1.298999999999999932e+00 2.741150346532743032e-01
1.300000000000000044e+00 2.736092865207900848e-01
1.300999999999999934e+00 2.731220757075686345e-01
1.302000000000000046e+00 2.726536133905194670e-01
1.302999999999999936e+00 2.722034184727664674e-01
1.304000000000000048e+00 2.717704714283187828e-01
1.304999999999999938e+00 2.713533750109976550e-01
1.306000000000000050e+00 2.709504630580671369e-01
1.306999999999999940e+00 2.705598913096146640e-01
1.308000000000000052e+00 2.701797110257672108e-01
1.308999999999999941e+00 2.698079650186882006e-01
1.310000000000000053e+00 2.694427962325415260e-01
1.310999999999999943e+00 2.690825754902209099e-01
1.312000000000000055e+00 2.687260730326401781e-01
1.312999999999999945e+00 2.683726075785398679e-01
1.314000000000000057e+00 2.680221999196936711e-01
1.314999999999999947e+00 2.676756695717862344e-01
1.316000000000000059e+00 2.673346713213202719e-01
1.316999999999999948e+00 2.670016449344180254e-01
1.318000000000000060e+00 2.666796718713060343e-01
1.318999999999999950e+00 2.663722834796547478e-01
1.320000000000000062e+00 2.660831758401387970e-01
1.320999999999999952e+00 2.658159161240128965e-01
1.322000000000000064e+00 2.655736090012787987e-01
1.322999999999999954e+00 2.653586348567017472e-01
1.324000000000000066e+00 2.651724061957630996e-01
1.324999999999999956e+00 2.650152082003748299e-01
1.326000000000000068e+00 2.648861459320441814e-01
1.326999999999999957e+00 2.647831843649600669e-01
1.328000000000000069e+00 2.647032614450570143e-01
1.328999999999999959e+00 2.646424676275213606e-01
1.330000000000000071e+00 2.645962431069818765e-01
1.330999999999999961e+00 2.645596150520031498e-01
1.332000000000000073e+00 2.645273750372422739e-01
1.332999999999999963e+00 2.644942450785698895e-01
1.334000000000000075e+00 2.644550013159717161e-01
1.334999999999999964e+00 2.644045997474702148e-01
1.336000000000000076e+00 2.643382770245723545e-01
1.336999999999999966e+00 2.642516855502823891e-01
1.338000000000000078e+00 2.641410317446125089e-01
1.338999999999999968e+00 2.640032533672967974e-01
1.340000000000000080e+00 2.638362064185654221e-01
1.340999999999999970e+00 2.636388345114132337e-01
1.342000000000000082e+00 2.634112964526486023e-01
1.342999999999999972e+00 2.631550376017915416e-01
1.344000000000000083e+00 2.628727929463126611e-01
1.344999999999999973e+00 2.625684618360719091e-01
1.346000000000000085e+00 2.622469188903216453e-01
1.346999999999999975e+00 2.619137117338777854e-01
1.348000000000000087e+00 2.615746983189654040e-01
1.348999999999999977e+00 2.612356354466823793e-01
1.350000000000000089e+00 2.609017611041966056e-01
1.350999999999999979e+00 2.605774171096002512e-01
1.352000000000000091e+00 2.602657085033609485e-01
1.352999999999999980e+00 2.599682972644116741e-01
1.354000000000000092e+00 2.596853004978805224e-01
1.354999999999999982e+00 2.594153190031948109e-01
1.356000000000000094e+00 2.591556218563642600e-01
1.356999999999999984e+00 2.589024266357628501e-01
1.358000000000000096e+00 2.586513062419949494e-01
1.358999999999999986e+00 2.583976379750186347e-01
1.360000000000000098e+00 2.581370731340318914e-01
1.360999999999999988e+00 2.578660008370451950e-01
1.362000000000000099e+00 2.575819314661626502e-01
1.362999999999999989e+00 2.572837954554509921e-01
1.364000000000000101e+00 2.569721187455009104e-01
1.364999999999999991e+00 2.566490579027959074e-01
1.366000000000000103e+00 2.563183133703151872e-01
1.366999999999999993e+00 2.559849275148127212e-01
1.368000000000000105e+00 2.556549760838482954e-01
1.368999999999999995e+00 2.553351873801557037e-01
1.370000000000000107e+00 2.550325243572172385e-01
1.370999999999999996e+00 2.547537393938589245e-01
1.372000000000000108e+00 2.545049738315768861e-01
1.372999999999999998e+00 2.542913658584153302e-01
1.374000000000000110e+00 2.541167711117909289e-01
1.375000000000000000e+00 2.539835497426324862e-01
1.376000000000000112e+00 2.538924519522002266e-01
1.377000000000000002e+00 2.538425969124035175e-01
1.378000000000000114e+00 2.538315581656396258e-01
1.379000000000000004e+00 2.538555128666419303e-01
1.380000000000000115e+00 2.539094868868053689e-01
1.381000000000000005e+00 2.539876410776701343e-01
1.382000000000000117e+00 2.540836245832641671e-01
1.383000000000000007e+00 2.541909150301947529e-01
1.384000000000000119e+00 2.543031770923159796e-01
1.385000000000000009e+00 2.544146004590716603e-01
1.386000000000000121e+00 2.545201999460547926e-01
1.387000000000000011e+00 2.546160456172364972e-01
1.388000000000000123e+00 2.546994214706302939e-01
1.389000000000000012e+00 2.547689171591107637e-01
1.390000000000000124e+00 2.548244053466796055e-01
1.391000000000000014e+00 2.548669331570999619e-01
1.392000000000000126e+00 2.548985141708629554e-01
1.393000000000000016e+00 2.549218680272785642e-01
1.394000000000000128e+00 2.549400919084321981e-01
1.395000000000000018e+00 2.549563296458286499e-01
1.396000000000000130e+00 2.549734326722489786e-01
1.397000000000000020e+00 2.549936622780039630e-01
1.398000000000000131e+00 2.550184650595820335e-01
1.399000000000000021e+00 2.550483052467418799e-01
1.400000000000000133e+00 2.550825968558757539e-01
1.401000000000000023e+00 2.551197072709697755e-01
1.402000000000000135e+00 2.551570550361801359e-01
1.403000000000000025e+00 2.551912318039300520e-01
1.404000000000000137e+00 2.552182258678671323e-01
1.405000000000000027e+00 2.552336477830955408e-01
1.406000000000000139e+00 2.552329926088595102e-01
1.407000000000000028e+00 2.552119018203068412e-01
1.407999999999999918e+00 2.551663925225529650e-01
1.409000000000000030e+00 2.550930709238177774e-01
1.409999999999999920e+00 2.549892680544658674e-01
1.411000000000000032e+00 2.548530970321372102e-01
1.411999999999999922e+00 2.546834288241535127e-01
1.413000000000000034e+00 2.544797749173364210e-01
1.413999999999999924e+00 2.542421028235820613e-01
1.415000000000000036e+00 2.539706196065525390e-01
1.415999999999999925e+00 2.536655099122722690e-01
1.417000000000000037e+00 2.533267501844965741e-01
1.417999999999999927e+00 2.529539514040689552e-01
1.419000000000000039e+00 2.525462935873682424e-01
1.419999999999999929e+00 2.521025693359135733e-01
1.421000000000000041e+00 2.516213122318721185e-01
1.421999999999999931e+00 2.511009935555684192e-01
1.423000000000000043e+00 2.505402739056776240e-01
1.423999999999999932e+00 2.499382567607566497e-01
1.425000000000000044e+00 2.492947126767893207e-01
1.425999999999999934e+00 2.486102459397380449e-01
1.427000000000000046e+00 2.478864099011217070e-01
1.427999999999999936e+00 2.471257140318277590e-01
1.429000000000000048e+00 2.463315629785669536e-01
1.429999999999999938e+00 2.455081188227870026e-01
1.431000000000000050e+00 2.446601216485278785e-01
1.431999999999999940e+00 2.437926671899959263e-01
1.433000000000000052e+00 2.429109723350389716e-01
1.433999999999999941e+00 2.420201344423259793e-01
1.435000000000000053e+00 2.411249199794881226e-01
1.435999999999999943e+00 2.402295917664723501e-01
1.437000000000000055e+00 2.393377580495749390e-01
1.437999999999999945e+00 2.384522871838436475e-01
1.439000000000000057e+00 2.375752737064787679e-01
1.439999999999999947e+00 2.367080499146451411e-01
1.441000000000000059e+00 2.358512633886512833e-01
1.441999999999999948e+00 2.350049937212172202e-01
1.443000000000000060e+00 2.341689143352658209e-01
1.443999999999999950e+00 2.333424797819561858e-01
1.445000000000000062e+00 2.325251214052754811e-01
1.445999999999999952e+00 2.317164374896400203e-01
1.447000000000000064e+00 2.309163622695684093e-01
1.447999999999999954e+00 2.301253249900543363e-01
1.449000000000000066e+00 2.293443269256347783e-01
1.449999999999999956e+00 2.285750031615783051e-01
1.451000000000000068e+00 2.278195973768523397e-01
1.451999999999999957e+00 2.270809299305403539e-01
1.453000000000000069e+00 2.263622881885289928e-01
1.453999999999999959e+00 2.256673149031964698e-01
1.455000000000000071e+00 2.249998526822682976e-01
1.455999999999999961e+00 2.243637988466588296e-01
1.457000000000000073e+00 2.237629738211635855e-01
1.457999999999999963e+00 2.232010002701783624e-01
1.459000000000000075e+00 2.226812094229158878e-01
1.459999999999999964e+00 2.222065998283596355e-01
1.461000000000000076e+00 2.217798081699637880e-01
1.461999999999999966e+00 2.214031150845077178e-01
1.463000000000000078e+00 2.210784495842176567e-01
1.463999999999999968e+00 2.208073811590811619e-01
1.465000000000000080e+00 2.205910875499339507e-01
1.465999999999999970e+00 2.204302919187735854e-01
1.467000000000000082e+00 2.203251480578810872e-01
1.467999999999999972e+00 2.202751213993306700e-01
1.469000000000000083e+00 2.202788859818167744e-01
1.469999999999999973e+00 2.203342009417567360e-01
1.471000000000000085e+00 2.204378937461000942e-01
1.471999999999999975e+00 2.205858794041787585e-01
1.473000000000000087e+00 2.207732717883463813e-01
1.473999999999999977e+00 2.209945566317150778e-01
1.475000000000000089e+00 2.212438420460816901e-01
1.475999999999999979e+00 2.215151437196867246e-01
1.477000000000000091e+00 2.218026344796252824e-01
1.477999999999999980e+00 2.221009065001148808e-01
1.479000000000000092e+00 2.224051292734812724e-01
1.479999999999999982e+00 2.227111158458312534e-01
1.481000000000000094e+00 2.230152966171349560e-01
1.481999999999999984e+00 2.233146060897432950e-01
1.483000000000000096e+00 2.236062840098599624e-01
1.483999999999999986e+00 2.238876697190018139e-01
1.485000000000000098e+00 2.241559879012387790e-01
1.485999999999999988e+00 2.244082017974335375e-01
1.487000000000000099e+00 2.246409515849142891e-01
1.487999999999999989e+00 2.248505866618095705e-01
1.489000000000000101e+00 2.250333111827707011e-01
1.489999999999999991e+00 2.251854034765828350e-01
1.491000000000000103e+00 2.253034837736666296e-01
1.491999999999999993e+00 2.253848064488073177e-01
1.493000000000000105e+00 2.254275107766697261e-01
1.493999999999999995e+00 2.254308057287504052e-01
1.495000000000000107e+00 2.253950812287050520e-01
1.495999999999999996e+00 2.253219078067684455e-01
1.497000000000000108e+00 2.252139258247297937e-01
1.497999999999999998e+00 2.250746831592646269e-01
1.499000000000000110e+00 2.249083834600462684e-01
1.500000000000000000e+00 2.247196004169753070e-01
1.501000000000000112e+00 2.245129758320238977e-01
1.502000000000000002e+00 2.242929348432206038e-01
1.503000000000000114e+00 2.240634175632876257e-01
1.504000000000000004e+00 2.238276416389375356e-01
1.505000000000000115e+00 2.235879352308830781e-01
1.506000000000000005e+00 2.233456266786110755e-01
1.507000000000000117e+00 2.231009866853839729e-01
1.508000000000000007e+00 2.228532690423266072e-01
1.509000000000000119e+00 2.226008110926943895e-01
1.510000000000000009e+00 2.223412170141882971e-01
1.511000000000000121e+00 2.220716220702011745e-01
1.512000000000000011e+00 2.217889808719630262e-01
1.513000000000000123e+00 2.214904096309792680e-01
1.514000000000000012e+00 2.211735316096563597e-01
1.515000000000000124e+00 2.208367670577326969e-01
1.516000000000000014e+00 2.204795680318331341e-01
1.517000000000000126e+00 2.201025442941315635e-01
1.518000000000000016e+00 2.197075032100190006e-01
1.519000000000000128e+00 2.192973562733041004e-01
1.520000000000000018e+00 2.188759224553322724e-01
1.521000000000000130e+00 2.184476539096625314e-01
1.522000000000000020e+00 2.180172850186858080e-01
1.523000000000000131e+00 2.175894668155096967e-01
1.524000000000000021e+00 2.171683836022258729e-01
1.525000000000000133e+00 2.167574422166755888e-01
1.526000000000000023e+00 2.163589963913378766e-01
1.527000000000000135e+00 2.159741929670726535e-01
1.528000000000000025e+00 2.156029342063800480e-01
1.529000000000000137e+00 2.152439670307374209e-01
1.530000000000000027e+00 2.148950768388346866e-01
1.531000000000000139e+00 2.145533963361134777e-01
1.532000000000000028e+00 2.142157618050378187e-01
1.533000000000000140e+00 2.138791018129588828e-01
1.534000000000000030e+00 2.135407931976713858e-01
1.535000000000000142e+00 2.131989508742965500e-01
1.536000000000000032e+00 2.128526213178073279e-01
1.536999999999999922e+00 2.125018609200256814e-01
1.538000000000000034e+00 2.121477213779142112e-01
1.538999999999999924e+00 2.117921266721358164e-01
1.540000000000000036e+00 2.114376843130619521e-01
1.540999999999999925e+00 2.110874151683051758e-01
1.542000000000000037e+00 2.107444675688504021e-01
1.542999999999999927e+00 2.104118040434401204e-01
1.544000000000000039e+00 2.100919013536450275e-01
1.544999999999999929e+00 2.097864578705947447e-01
1.546000000000000041e+00 2.094961636049164078e-01
1.546999999999999931e+00 2.092205290797592987e-01
1.548000000000000043e+00 2.089578309529139533e-01
1.548999999999999932e+00 2.087051210438826132e-01
1.550000000000000044e+00 2.084583482542959609e-01
1.550999999999999934e+00 2.082126023655662961e-01
1.552000000000000046e+00 2.079624133598634850e-01
1.552999999999999936e+00 2.077021396197539505e-01
1.554000000000000048e+00 2.074263563764183471e-01
1.554999999999999938e+00 2.071302607004064655e-01
1.556000000000000050e+00 2.068100129838929546e-01
1.556999999999999940e+00 2.064630273779473058e-01
1.558000000000000052e+00 2.060881570923048245e-01
1.558999999999999941e+00 2.056857684976221845e-01
1.560000000000000053e+00 2.052576960999566713e-01
1.560999999999999943e+00 2.048071101380855019e-01
1.562000000000000055e+00 2.043382728532181503e-01
1.562999999999999945e+00 2.038562322596998988e-01
1.564000000000000057e+00 2.033664778053204392e-01
1.564999999999999947e+00 2.028745754269863644e-01
1.566000000000000059e+00 2.023858392543174123e-01
1.566999999999999948e+00 2.019050371604976246e-01
1.568000000000000060e+00 2.014361834529621864e-01
1.568999999999999950e+00 2.009823866829303918e-01
1.570000000000000062e+00 2.005457879392122944e-01
1.570999999999999952e+00 2.001275948865854082e-01
1.572000000000000064e+00 1.997281626031514601e-01
1.572999999999999954e+00 1.993471342610989849e-01
1.574000000000000066e+00 1.989836200312680159e-01
1.574999999999999956e+00 1.986363976331456671e-01
1.576000000000000068e+00 1.983041170971968636e-01
1.576999999999999957e+00 1.979854988291007423e-01
1.578000000000000069e+00 1.976795233713572186e-01
1.578999999999999959e+00 1.973855675593074455e-01
1.580000000000000071e+00 1.971035072690538459e-01
1.580999999999999961e+00 1.968337585054868166e-01
1.582000000000000073e+00 1.965772502730083193e-01
1.582999999999999963e+00 1.963353263199515142e-01
1.584000000000000075e+00 1.961095822276353040e-01
1.584999999999999964e+00 1.959016865042105260e-01
1.586000000000000076e+00 1.957131598234008174e-01
1.586999999999999966e+00 1.955451777034426797e-01
1.588000000000000078e+00 1.953983884563907369e-01
1.588999999999999968e+00 1.952727979427398564e-01
1.590000000000000080e+00 1.951676867298947071e-01
1.590999999999999970e+00 1.950815966654661504e-01
1.592000000000000082e+00 1.950123730665638544e-01
1.592999999999999972e+00 1.949572307636997792e-01
1.594000000000000083e+00 1.949128646522104158e-01
1.594999999999999973e+00 1.948756078246234036e-01
1.596000000000000085e+00 1.948415972784108552e-01
1.596999999999999975e+00 1.948069634074051648e-01
1.598000000000000087e+00 1.947680092347882919e-01
1.598999999999999977e+00 1.947213942461123448e-01
1.600000000000000089e+00 1.946643079092724160e-01
1.600999999999999979e+00 1.945946112539688744e-01
1.602000000000000091e+00 1.945109167549290974e-01
1.602999999999999980e+00 1.944126638987989653e-01
1.604000000000000092e+00 1.943001198491791093e-01
1.604999999999999982e+00 1.941743291004892069e-01
1.606000000000000094e+00 1.940370247642272117e-01
1.606999999999999984e+00 1.938904787341969305e-01
1.608000000000000096e+00 1.937373162325953801e-01
1.608999999999999986e+00 1.935802969171644405e-01
1.610000000000000098e+00 1.934220658020505412e-01
1.610999999999999988e+00 1.932649225461517406e-01
1.612000000000000099e+00 1.931105926419183771e-01
1.612999999999999989e+00 1.929600642592983195e-01
1.614000000000000101e+00 1.928134693494210072e-01
1.614999999999999991e+00 1.926700735530808006e-01
1.616000000000000103e+00 1.925283449324501073e-01
1.616999999999999993e+00 1.923861426861029622e-01
1.618000000000000105e+00 1.922409961444034032e-01
1.618999999999999995e+00 1.920904455295010527e-01
1.620000000000000107e+00 1.919324213000555557e-01
1.620999999999999996e+00 1.917656027679767172e-01
1.622000000000000108e+00 1.915897451583165600e-01
1.622999999999999998e+00 1.914058756659327842e-01
1.624000000000000110e+00 1.912163839073747762e-01
1.625000000000000000e+00 1.910249674579466705e-01
1.626000000000000112e+00 1.908364121212278164e-01
1.627000000000000002e+00 1.906562857313938708e-01
1.628000000000000114e+00 1.904905061356718943e-01
1.629000000000000004e+00 1.903448770318230954e-01
1.630000000000000115e+00 1.902245949205017828e-01
1.631000000000000005e+00 1.901338057730769526e-01
1.632000000000000117e+00 1.900752354352507889e-01
1.633000000000000007e+00 1.900499254436258112e-01
1.634000000000000119e+00 1.900570975929332662e-01
1.635000000000000009e+00 1.900941516817443444e-01
1.636000000000000121e+00 1.901567950124141704e-01
1.637000000000000011e+00 1.902392835639726831e-01
1.638000000000000123e+00 1.903347490390819297e-01
1.639000000000000012e+00 1.904355943205009449e-01
1.640000000000000124e+00 1.905339230155413677e-01
1.641000000000000014e+00 1.906219228823090861e-01
1.642000000000000126e+00 1.906922620567592097e-01
1.643000000000000016e+00 1.907384085229135717e-01
1.644000000000000128e+00 1.907548814999680820e-01
1.645000000000000018e+00 1.907374393844644966e-01
1.646000000000000130e+00 1.906831956920735371e-01
1.647000000000000020e+00 1.905906518070046851e-01
1.648000000000000131e+00 1.904596880684070181e-01
1.649000000000000021e+00 1.902914741103928775e-01
1.650000000000000133e+00 1.900883317669884165e-01
1.651000000000000023e+00 1.898535570436500064e-01
1.652000000000000135e+00 1.895911736355549437e-01
1.653000000000000025e+00 1.893056543917699952e-01
1.654000000000000137e+00 1.890016004152031415e-01
1.655000000000000027e+00 1.886834317431397567e-01
1.656000000000000139e+00 1.883550690382866377e-01
1.657000000000000028e+00 1.880196862565303717e-01
1.658000000000000140e+00 1.876795059188717807e-01
1.659000000000000030e+00 1.873357648923295593e-01
1.660000000000000142e+00 1.869887296121815479e-01
1.661000000000000032e+00 1.866378800604569788e-01
1.662000000000000144e+00 1.862821943052025420e-01
1.663000000000000034e+00 1.859204967765847039e-01
1.664000000000000146e+00 1.855518403274339923e-01
1.665000000000000036e+00 1.851758589802839361e-01
1.665999999999999925e+00 1.847930433354933177e-01
1.667000000000000037e+00 1.844048994226113736e-01
1.667999999999999927e+00 1.840139512199702176e-01
1.669000000000000039e+00 1.836236153405713112e-01
1.669999999999999929e+00 1.832379453759178101e-01
1.671000000000000041e+00 1.828613331019460220e-01
1.671999999999999931e+00 1.824981357484597444e-01
1.673000000000000043e+00 1.821523611631631900e-01
1.673999999999999932e+00 1.818273807827364696e-01
1.675000000000000044e+00 1.815257529175203777e-01
1.675999999999999934e+00 1.812491287547369212e-01
1.677000000000000046e+00 1.809982383914894855e-01
1.677999999999999936e+00 1.807729823043625894e-01
1.679000000000000048e+00 1.805725761599075441e-01
1.679999999999999938e+00 1.803957228450257522e-01
1.681000000000000050e+00 1.802408094942068717e-01
1.681999999999999940e+00 1.801060933771712891e-01
1.683000000000000052e+00 1.799898685627544237e-01
1.683999999999999941e+00 1.798906176696739023e-01
1.685000000000000053e+00 1.798071076392459833e-01
1.685999999999999943e+00 1.797384729511059820e-01
1.687000000000000055e+00 1.796842203232904556e-01
1.687999999999999945e+00 1.796442181470875032e-01
1.689000000000000057e+00 1.796186211937757515e-01
1.689999999999999947e+00 1.796077735868409631e-01
1.691000000000000059e+00 1.796120759166937031e-01
1.691999999999999948e+00 1.796318257084303094e-01
1.693000000000000060e+00 1.796670762378539121e-01
1.693999999999999950e+00 1.797174960229066532e-01
1.695000000000000062e+00 1.797822806240998439e-01
1.695999999999999952e+00 1.798600860756140452e-01
1.697000000000000064e+00 1.799490047231606937e-01
1.697999999999999954e+00 1.800466079160257249e-01
1.699000000000000066e+00 1.801500037010564659e-01
1.699999999999999956e+00 1.802559163534795117e-01
1.701000000000000068e+00 1.803607900019112698e-01
1.701999999999999957e+00 1.804609174623811596e-01
1.703000000000000069e+00 1.805525688674578799e-01
1.703999999999999959e+00 1.806321348841074814e-01
1.705000000000000071e+00 1.806962696040054495e-01
1.705999999999999961e+00 1.807420432103837293e-01
1.707000000000000073e+00 1.807670817346682945e-01
1.707999999999999963e+00 1.807696760516018242e-01
1.709000000000000075e+00 1.807488575740438808e-01
1.709999999999999964e+00 1.807044341164870394e-01
1.711000000000000076e+00 1.806369404727563022e-01
1.711999999999999966e+00 1.805475796825747048e-01
1.713000000000000078e+00 1.804381042321172579e-01
1.713999999999999968e+00 1.803106948088482597e-01
1.715000000000000080e+00 1.801678096032323650e-01
1.715999999999999970e+00 1.800120657818687631e-01
1.717000000000000082e+00 1.798461307416953647e-01
1.717999999999999972e+00 1.796726409294007731e-01
1.719000000000000083e+00 1.794941532349715874e-01
1.719999999999999973e+00 1.793130918831546405e-01
1.721000000000000085e+00 1.791317257030550780e-01
1.721999999999999975e+00 1.789521367759579762e-01
1.723000000000000087e+00 1.787761767971084714e-01
1.723999999999999977e+00 1.786053872800046072e-01
1.725000000000000089e+00 1.784409056741248778e-01
1.725999999999999979e+00 1.782833674832662862e-01
1.727000000000000091e+00 1.781328053805510958e-01
1.727999999999999980e+00 1.779885839593290664e-01
1.729000000000000092e+00 1.778494034638905263e-01
1.729999999999999982e+00 1.777133529002216106e-01
1.731000000000000094e+00 1.775780571811758912e-01
1.731999999999999984e+00 1.774408648048461656e-01
1.733000000000000096e+00 1.772990910535725828e-01
1.733999999999999986e+00 1.771502651834511166e-01
1.735000000000000098e+00 1.769923480369610391e-01
1.735999999999999988e+00 1.768238933051474726e-01
1.737000000000000099e+00 1.766441567590469330e-01
1.737999999999999989e+00 1.764531191660708154e-01
1.739000000000000101e+00 1.762514569080282922e-01
1.739999999999999991e+00 1.760404496653095729e-01
1.741000000000000103e+00 1.758218864978117191e-01
1.741999999999999993e+00 1.755979377563351151e-01
1.743000000000000105e+00 1.753710468499837527e-01
1.743999999999999995e+00 1.751438318321626442e-01
1.745000000000000107e+00 1.749189940841608393e-01
1.745999999999999996e+00 1.746992447603458731e-01
1.747000000000000108e+00 1.744872358010930991e-01
1.747999999999999998e+00 1.742854972788171475e-01
1.749000000000000110e+00 1.740963627744082642e-01
1.750000000000000000e+00 1.739219052690719192e-01
1.751000000000000112e+00 1.737638622246031050e-01
1.752000000000000002e+00 1.736235926350108705e-01
1.753000000000000114e+00 1.735020312918681695e-01
1.754000000000000004e+00 1.733996402894847910e-01
1.755000000000000115e+00 1.733163914671674022e-01
1.756000000000000005e+00 1.732517831091454075e-01
1.757000000000000117e+00 1.732048306615301403e-01
1.758000000000000007e+00 1.731741077781023264e-01
1.759000000000000119e+00 1.731578049783394635e-01
1.760000000000000009e+00 1.731538133932446488e-01
1.761000000000000121e+00 1.731598252783037861e-01
1.762000000000000011e+00 1.731734647024983365e-01
1.763000000000000123e+00 1.731924391529646445e-01
1.764000000000000012e+00 1.732146813517072836e-01
1.765000000000000124e+00 1.732384992100841625e-01
1.766000000000000014e+00 1.732626919705787250e-01
1.767000000000000126e+00 1.732866423793405775e-01
1.768000000000000016e+00 1.733103537549560702e-01
1.769000000000000128e+00 1.733344393946040507e-01
1.770000000000000018e+00 1.733600573787477672e-01
1.771000000000000130e+00 1.733887810625099335e-01
1.772000000000000020e+00 1.734224515838458103e-01
1.773000000000000131e+00 1.734629788437629383e-01
1.774000000000000021e+00 1.735121479631709096e-01
1.775000000000000133e+00 1.735714316138799451e-01
1.776000000000000023e+00 1.736418273920407873e-01
1.777000000000000135e+00 1.737237375404634410e-01
1.778000000000000025e+00 1.738168900086612401e-01
1.779000000000000137e+00 1.739203377964644859e-01
1.780000000000000027e+00 1.740324868207712705e-01
1.781000000000000139e+00 1.741511862471447902e-01
1.782000000000000028e+00 1.742738206870933781e-01
1.783000000000000140e+00 1.743974175812413596e-01
1.784000000000000030e+00 1.745187295005896644e-01
1.785000000000000142e+00 1.746343120854688125e-01
1.786000000000000032e+00 1.747405660991590559e-01
1.787000000000000144e+00 1.748337724907549906e-01
1.788000000000000034e+00 1.749101315359666287e-01
1.789000000000000146e+00 1.749658050285136102e-01
1.790000000000000036e+00 1.749969982231539267e-01
1.791000000000000147e+00 1.750000856081195821e-01
1.792000000000000037e+00 1.749717375508824113e-01
1.792999999999999927e+00 1.749091104238418293e-01
1.794000000000000039e+00 1.748100151417141812e-01
1.794999999999999929e+00 1.746730669464018892e-01
1.796000000000000041e+00 1.744978240759585686e-01
1.796999999999999931e+00 1.742848554235273961e-01
1.798000000000000043e+00 1.740357399232780877e-01
1.798999999999999932e+00 1.737529878157707264e-01
1.800000000000000044e+00 1.734399216858345250e-01
1.800999999999999934e+00 1.731004704960772966e-01
1.802000000000000046e+00 1.727389227600953647e-01
1.802999999999999936e+00 1.723596449859971236e-01
1.804000000000000048e+00 1.719668131680120449e-01
1.804999999999999938e+00 1.715641557523014948e-01
1.806000000000000050e+00 1.711547325374091766e-01
1.806999999999999940e+00 1.707408012987468027e-01
1.808000000000000052e+00 1.703237165036411704e-01
1.808999999999999941e+00 1.699039364839246002e-01
1.810000000000000053e+00 1.694810779517789689e-01
1.810999999999999943e+00 1.690540192791217533e-01
1.812000000000000055e+00 1.686210480447010718e-01
1.812999999999999945e+00 1.681800460474143222e-01
1.814000000000000057e+00 1.677286438428512716e-01
1.814999999999999947e+00 1.672644091170589209e-01
1.816000000000000059e+00 1.667849970564281026e-01
1.816999999999999948e+00 1.662883127709145203e-01
1.818000000000000060e+00 1.657726373813651899e-01
1.818999999999999950e+00 1.652367581266004637e-01
1.820000000000000062e+00 1.646800983424423215e-01
1.820999999999999952e+00 1.641028125090158718e-01
1.822000000000000064e+00 1.635058582706246377e-01
1.822999999999999954e+00 1.628910279253303062e-01
1.824000000000000066e+00 1.622609347863830653e-01
1.824999999999999956e+00 1.616189230403582422e-01
1.826000000000000068e+00 1.609689380825984617e-01
1.826999999999999957e+00 1.603153225405052340e-01
1.828000000000000069e+00 1.596625846266334636e-01
1.828999999999999959e+00 1.590151547961826395e-01
1.830000000000000071e+00 1.583771608632515149e-01
1.830999999999999961e+00 1.577522618690655742e-01
1.832000000000000073e+00 1.571435340825172999e-01
1.832999999999999963e+00 1.565534593042876843e-01
1.834000000000000075e+00 1.559839775691169717e-01
1.834999999999999964e+00 1.554365914062527387e-01
1.836000000000000076e+00 1.549125197436592993e-01
1.836999999999999966e+00 1.544128510620136618e-01
1.838000000000000078e+00 1.539386603130010189e-01
1.838999999999999968e+00 1.534911060418757689e-01
1.840000000000000080e+00 1.530714386106420966e-01
1.840999999999999970e+00 1.526809741639555962e-01
1.842000000000000082e+00 1.523210120273059409e-01
1.842999999999999972e+00 1.519927269231944322e-01
1.844000000000000083e+00 1.516970578276614356e-01
1.844999999999999973e+00 1.514345747942362486e-01
1.846000000000000085e+00 1.512054177200562455e-01
1.846999999999999975e+00 1.510092458070728116e-01
1.848000000000000087e+00 1.508452253254770059e-01
1.848999999999999977e+00 1.507120568686423911e-01
1.850000000000000089e+00 1.506080261023315381e-01
1.850999999999999979e+00 1.505310727368325552e-01
1.852000000000000091e+00 1.504788575137923634e-01
1.852999999999999980e+00 1.504488073257764791e-01
1.854000000000000092e+00 1.504381683830892935e-01
1.854999999999999982e+00 1.504439974273340253e-01
1.856000000000000094e+00 1.504631738436982558e-01
1.856999999999999984e+00 1.504923644148154493e-01
1.858000000000000096e+00 1.505280114491334975e-01
1.858999999999999986e+00 1.505663514270808856e-01
1.860000000000000098e+00 1.506034595808309895e-01
1.860999999999999988e+00 1.506353567581082409e-01
1.862000000000000099e+00 1.506581627506811127e-01
1.862999999999999989e+00 1.506682940815948502e-01
1.864000000000000101e+00 1.506626756260071587e-01
1.864999999999999991e+00 1.506389649722608692e-01
1.866000000000000103e+00 1.505957043718108845e-01
1.866999999999999993e+00 1.505324386821644822e-01
1.868000000000000105e+00 1.504497245404963768e-01
1.868999999999999995e+00 1.503490581677794924e-01
1.870000000000000107e+00 1.502327056737143285e-01
1.870999999999999996e+00 1.501034902645296820e-01
1.872000000000000108e+00 1.499645282558399739e-01
1.872999999999999998e+00 1.498189808993782568e-01
1.874000000000000110e+00 1.496698472002685187e-01
1.875000000000000000e+00 1.495197994210643588e-01
1.876000000000000112e+00 1.493711109269035830e-01
1.877000000000000002e+00 1.492256529906714757e-01
1.878000000000000114e+00 1.490849658882053841e-01
1.879000000000000004e+00 1.489503512591817125e-01
1.880000000000000115e+00 1.488230155036465996e-01
1.881000000000000005e+00 1.487041542082435663e-01
1.882000000000000117e+00 1.485950302792154731e-01
1.883000000000000007e+00 1.484970036679606753e-01
1.884000000000000119e+00 1.484114983138521138e-01
1.885000000000000009e+00 1.483399501562480405e-01
1.886000000000000121e+00 1.482837229272314095e-01
1.887000000000000011e+00 1.482440438619563039e-01
1.888000000000000123e+00 1.482219503126202542e-01
1.889000000000000012e+00 1.482182965835657229e-01
1.890000000000000124e+00 1.482337852723999427e-01
1.891000000000000014e+00 1.482690533975636049e-01
1.892000000000000126e+00 1.483247871337713408e-01
1.893000000000000016e+00 1.484018266021996380e-01
1.894000000000000128e+00 1.485012527317907116e-01
1.895000000000000018e+00 1.486244093705644254e-01
1.896000000000000130e+00 1.487728581353551793e-01
1.897000000000000020e+00 1.489482428902096645e-01
1.898000000000000131e+00 1.491520821324756330e-01
1.899000000000000021e+00 1.493854588996020583e-01
1.900000000000000133e+00 1.496487365728974839e-01
1.901000000000000023e+00 1.499412466801715027e-01
1.902000000000000135e+00 1.502610600154197507e-01
1.903000000000000025e+00 1.506048603492417814e-01
1.904000000000000137e+00 1.509679374144912156e-01
1.905000000000000027e+00 1.513443384186252127e-01
1.906000000000000139e+00 1.517271598403589772e-01
1.907000000000000028e+00 1.521089362983066295e-01
1.908000000000000140e+00 1.524821019119380894e-01
1.909000000000000030e+00 1.528394587689853590e-01
1.910000000000000142e+00 1.531746297121941158e-01
1.911000000000000032e+00 1.534823985034659000e-01
1.912000000000000144e+00 1.537589621366690917e-01
1.913000000000000034e+00 1.540020420905797160e-01
1.914000000000000146e+00 1.542108519960518898e-01
1.915000000000000036e+00 1.543859582686200049e-01
1.916000000000000147e+00 1.545290310907378173e-01
1.917000000000000037e+00 1.546425425890521899e-01
1.918000000000000149e+00 1.547294353266344125e-01
1.919000000000000039e+00 1.547927963579505961e-01
1.919999999999999929e+00 1.548355845403322217e-01
1.921000000000000041e+00 1.548603968771463391e-01
1.921999999999999931e+00 1.548693013808254693e-01
1.923000000000000043e+00 1.548637515864649539e-01
1.923999999999999932e+00 1.548445450699213466e-01
1.925000000000000044e+00 1.548118403008719168e-01
1.925999999999999934e+00 1.547652413906282776e-01
1.927000000000000046e+00 1.547038849819900030e-01
1.927999999999999936e+00 1.546266098865236027e-01
1.929000000000000048e+00 1.545321200549182872e-01
1.929999999999999938e+00 1.544191530987110705e-01
1.931000000000000050e+00 1.542866658944551383e-01
1.931999999999999940e+00 1.541339859375073507e-01
1.933000000000000052e+00 1.539609325688959529e-01
1.933999999999999941e+00 1.537678906659058486e-01
1.935000000000000053e+00 1.535558489126030435e-01
1.935999999999999943e+00 1.533263733077788460e-01
1.937000000000000055e+00 1.530815530609335728e-01
1.937999999999999945e+00 1.528239018042805986e-01
1.939000000000000057e+00 1.525562512837594087e-01
1.939999999999999947e+00 1.522816121963727065e-01
1.941000000000000059e+00 1.520030346146886979e-01
1.941999999999999948e+00 1.517234612151188711e-01
1.943000000000000060e+00 1.514455574910631430e-01
1.943999999999999950e+00 1.511715868067578239e-01
1.945000000000000062e+00 1.509032849724118164e-01
1.945999999999999952e+00 1.506417850191228980e-01
1.947000000000000064e+00 1.503875884918889072e-01
1.947999999999999954e+00 1.501405826868446591e-01
1.949000000000000066e+00 1.499001359532840527e-01
1.949999999999999956e+00 1.496652308726773573e-01
1.951000000000000068e+00 1.494346249780536540e-01
1.951999999999999957e+00 1.492070305864963975e-01
1.953000000000000069e+00 1.489812671660686316e-01
1.953999999999999959e+00 1.487563804553870828e-01
1.955000000000000071e+00 1.485316893568170704e-01
1.955999999999999961e+00 1.483067785316592446e-01
1.957000000000000073e+00 1.480814341248083421e-01
1.957999999999999963e+00 1.478555226447617610e-01
1.959000000000000075e+00 1.476288519449723002e-01
1.959999999999999964e+00 1.474010353486434888e-01
1.961000000000000076e+00 1.471713628316681510e-01
1.961999999999999966e+00 1.469387284379214953e-01
1.963000000000000078e+00 1.467016146496432638e-01
1.963999999999999968e+00 1.464581439239657501e-01
1.965000000000000080e+00 1.462061728710778441e-01
1.965999999999999970e+00 1.459434541379828199e-01
1.967000000000000082e+00 1.456678269464186104e-01
1.967999999999999972e+00 1.453774188254947086e-01
1.969000000000000083e+00 1.450708300423788066e-01
1.969999999999999973e+00 1.447473114699047714e-01
1.971000000000000085e+00 1.444068731310391152e-01
1.971999999999999975e+00 1.440503738467119044e-01
1.973000000000000087e+00 1.436795208786837974e-01
1.973999999999999977e+00 1.432968289257506855e-01
1.975000000000000089e+00 1.429055150987202649e-01
1.975999999999999979e+00 1.425093274079058947e-01
1.977000000000000091e+00 1.421123268549837060e-01
1.977999999999999980e+00 1.417186212342629870e-01
1.979000000000000092e+00 1.413320655478385313e-01
1.979999999999999982e+00 1.409559789479468972e-01
1.981000000000000094e+00 1.405928804682750055e-01
1.981999999999999984e+00 1.402442818155256177e-01
1.983000000000000096e+00 1.399105605974988453e-01
1.983999999999999986e+00 1.395909471519083955e-01
1.985000000000000098e+00 1.392836011110585859e-01
1.985999999999999988e+00 1.389857943582583355e-01
1.987000000000000099e+00 1.386942028286446138e-01
1.987999999999999989e+00 1.384052333400827006e-01
1.989000000000000101e+00 1.381154193158181109e-01
1.989999999999999991e+00 1.378218072674941008e-01
1.991000000000000103e+00 1.375223182903779484e-01
1.991999999999999993e+00 1.372160386624153849e-01
1.993000000000000105e+00 1.369034387601310576e-01
1.993999999999999995e+00 1.365864677573784547e-01
1.995000000000000107e+00 1.362685149210007551e-01
1.995999999999999996e+00 1.359542450281750747e-01
1.997000000000000108e+00 1.356493121071524477e-01
1.997999999999999998e+00 1.353599600146134507e-01
1.999000000000000110e+00 1.350925850072855205e-01
2.000000000000000000e+00 1.348532522750987561e-01
2.000999999999999890e+00 1.346472672606474907e-01
2.002000000000000224e+00 1.344787840241426780e-01
2.003000000000000114e+00 1.343505510483289367e-01
2.004000000000000004e+00 1.342637827050979227e-01
2.004999999999999893e+00 1.342181963177135895e-01
2.006000000000000227e+00 1.342121523184461318e-01
2.007000000000000117e+00 1.342429733440719253e-01
2.008000000000000007e+00 1.343073159527059801e-01
2.008999999999999897e+00 1.344016081122307305e-01
2.010000000000000231e+00 1.345224720285539410e-01
2.011000000000000121e+00 1.346670884973414917e-01
2.012000000000000011e+00 1.348334651308716325e-01
2.012999999999999901e+00 1.350205549147957818e-01
2.014000000000000234e+00 1.352282272387981821e-01
2.015000000000000124e+00 1.354570469329910432e-01
2.016000000000000014e+00 1.357079557888632160e-01
2.016999999999999904e+00 1.359818241976020470e-01
2.018000000000000238e+00 1.362789837303497176e-01
2.019000000000000128e+00 1.365987670145427380e-01
2.020000000000000018e+00 1.369391346445729130e-01
2.020999999999999908e+00 1.372964409523653728e-01
2.022000000000000242e+00 1.376653722221573006e-01
2.023000000000000131e+00 1.380390608729504809e-01
2.024000000000000021e+00 1.384093953446732250e-01
2.024999999999999911e+00 1.387674781810159796e-01
2.026000000000000245e+00 1.391041898003422261e-01
2.027000000000000135e+00 1.394107921941079298e-01
2.028000000000000025e+00 1.396795514615418177e-01
2.028999999999999915e+00 1.399042348616922060e-01
2.030000000000000249e+00 1.400805135354671604e-01
2.031000000000000139e+00 1.402061789219685994e-01
2.032000000000000028e+00 1.402811694204286475e-01
2.032999999999999918e+00 1.403074049333736251e-01
2.034000000000000252e+00 1.402884651232512991e-01
2.035000000000000142e+00 1.402291433570083956e-01
2.036000000000000032e+00 1.401349296056303706e-01
2.036999999999999922e+00 1.400114909471384672e-01
2.038000000000000256e+00 1.398642084507772665e-01
2.039000000000000146e+00 1.396978002985764244e-01
2.040000000000000036e+00 1.395160838394310931e-01
2.040999999999999925e+00 1.393218474466158541e-01
2.042000000000000259e+00 1.391168748565149993e-01
2.043000000000000149e+00 1.389020574404696562e-01
2.044000000000000039e+00 1.386775824976611005e-01
2.044999999999999929e+00 1.384431423525407101e-01
2.046000000000000263e+00 1.381981535527014582e-01
2.047000000000000153e+00 1.379419487143423440e-01
2.048000000000000043e+00 1.376739422328127904e-01
2.048999999999999932e+00 1.373937470586886200e-01
2.049999999999999822e+00 1.371012688799772283e-01
2.051000000000000156e+00 1.367967632753932239e-01
2.052000000000000046e+00 1.364808746741769385e-01
2.052999999999999936e+00 1.361546728406348716e-01
2.053999999999999826e+00 1.358196657209610470e-01
2.055000000000000160e+00 1.354777953410949143e-01
2.056000000000000050e+00 1.351314251670470701e-01
2.056999999999999940e+00 1.347832945837963980e-01
2.057999999999999829e+00 1.344364363458182832e-01
2.059000000000000163e+00 1.340940735631098168e-01
2.060000000000000053e+00 1.337594919565976426e-01
2.060999999999999943e+00 1.334358880143433068e-01
2.061999999999999833e+00 1.331261971021343860e-01
2.063000000000000167e+00 1.328329468841053240e-01
2.064000000000000057e+00 1.325580984230314008e-01
2.064999999999999947e+00 1.323029376664404677e-01
2.065999999999999837e+00 1.320679886372742584e-01
2.067000000000000171e+00 1.318529976321127228e-01
2.068000000000000060e+00 1.316569811373071441e-01
2.068999999999999950e+00 1.314783189464703295e-01
2.069999999999999840e+00 1.313149384472375725e-01
2.071000000000000174e+00 1.311645469907047334e-01
2.072000000000000064e+00 1.310248752762517843e-01
2.072999999999999954e+00 1.308939623427660126e-01
2.073999999999999844e+00 1.307703911482593906e-01
2.075000000000000178e+00 1.306534742843506458e-01
2.076000000000000068e+00 1.305433558201245514e-01
2.076999999999999957e+00 1.304410206525987159e-01
2.077999999999999847e+00 1.303482050467540954e-01
2.079000000000000181e+00 1.302671839894971317e-01
2.080000000000000071e+00 1.302005107849178167e-01
2.080999999999999961e+00 1.301506716805051200e-01
2.081999999999999851e+00 1.301197333217158913e-01
2.083000000000000185e+00 1.301090130097084518e-01
2.084000000000000075e+00 1.301187872169692616e-01
2.084999999999999964e+00 1.301481076646882895e-01
2.085999999999999854e+00 1.301946966327088284e-01
2.087000000000000188e+00 1.302549819621674210e-01
2.088000000000000078e+00 1.303242385980646623e-01
2.088999999999999968e+00 1.303968256294569250e-01
2.089999999999999858e+00 1.304665014505126397e-01
2.091000000000000192e+00 1.305268029351100423e-01
2.092000000000000082e+00 1.305714371561139120e-01
2.092999999999999972e+00 1.305946764273139271e-01
2.093999999999999861e+00 1.305917275038837866e-01
2.095000000000000195e+00 1.305590528014526630e-01
2.096000000000000085e+00 1.304946232875554002e-01
2.096999999999999975e+00 1.303980612766385827e-01
2.097999999999999865e+00 1.302706998515674452e-01
2.099000000000000199e+00 1.301154937435597125e-01
2.100000000000000089e+00 1.299368120679015026e-01
2.100999999999999979e+00 1.297401022922277380e-01
2.101999999999999869e+00 1.295314601361782503e-01
2.103000000000000203e+00 1.293171201498229950e-01
2.104000000000000092e+00 1.291029499558119242e-01
2.104999999999999982e+00 1.288939737171466704e-01
2.105999999999999872e+00 1.286939730909694712e-01
2.107000000000000206e+00 1.285052488301571261e-01
2.108000000000000096e+00 1.283285135248211639e-01
2.108999999999999986e+00 1.281629748622918064e-01
2.109999999999999876e+00 1.280065568336046788e-01
2.111000000000000210e+00 1.278562421107136138e-01
2.112000000000000099e+00 1.277084882186389214e-01
2.112999999999999989e+00 1.275596688945150325e-01
2.113999999999999879e+00 1.274064820996668179e-01
2.115000000000000213e+00 1.272463046180242752e-01
2.116000000000000103e+00 1.270774463493271611e-01
2.116999999999999993e+00 1.268992860084925400e-01
2.117999999999999883e+00 1.267123109085676602e-01
2.119000000000000217e+00 1.265180392116360131e-01
2.120000000000000107e+00 1.263188471677135216e-01
2.120999999999999996e+00 1.261177496551218469e-01
2.121999999999999886e+00 1.259181382715170994e-01
2.123000000000000220e+00 1.257235143255375776e-01
2.124000000000000110e+00 1.255372322282639619e-01
2.125000000000000000e+00 1.253622950864956009e-01
2.125999999999999890e+00 1.252011954492251999e-01
2.127000000000000224e+00 1.250557989064871312e-01
2.128000000000000114e+00 1.249273075011628348e-01
2.129000000000000004e+00 1.248162608534999496e-01
2.129999999999999893e+00 1.247225501499795303e-01
2.131000000000000227e+00 1.246454746600289820e-01
2.132000000000000117e+00 1.245837911634320311e-01
2.133000000000000007e+00 1.245357749334118774e-01
2.133999999999999897e+00 1.244992703100658432e-01
2.135000000000000231e+00 1.244717317080437508e-01
2.136000000000000121e+00 1.244502798361684925e-01
2.137000000000000011e+00 1.244317433521697353e-01
2.137999999999999901e+00 1.244127117935548005e-01
2.139000000000000234e+00 1.243896091364562473e-01
2.140000000000000124e+00 1.243587970942667403e-01
2.141000000000000014e+00 1.243167045406690513e-01
2.141999999999999904e+00 1.242599856571982853e-01
2.143000000000000238e+00 1.241856896990881365e-01
2.144000000000000128e+00 1.240914317194472122e-01
2.145000000000000018e+00 1.239755573817706846e-01
2.145999999999999908e+00 1.238372386411834974e-01
2.147000000000000242e+00 1.236765379692883748e-01
2.148000000000000131e+00 1.234943833118921780e-01
2.149000000000000021e+00 1.232925111888491382e-01
2.149999999999999911e+00 1.230733123123468331e-01
2.151000000000000245e+00 1.228396710503943112e-01
2.152000000000000135e+00 1.225947868050788203e-01
2.153000000000000025e+00 1.223419834854505284e-01
2.153999999999999915e+00 1.220845195328412319e-01
2.155000000000000249e+00 1.218254025786068562e-01
2.156000000000000139e+00 1.215672457433108755e-01
2.157000000000000028e+00 1.213121140297066941e-01
2.157999999999999918e+00 1.210614034139363415e-01
2.159000000000000252e+00 1.208157622914702162e-01
2.160000000000000142e+00 1.205750444634188928e-01
2.161000000000000032e+00 1.203383291463274996e-01
2.161999999999999922e+00 1.201040064333633167e-01
2.163000000000000256e+00 1.198699155546616435e-01
2.164000000000000146e+00 1.196335316533111148e-01
2.165000000000000036e+00 1.193921821706903225e-01
2.165999999999999925e+00 1.191432641208482607e-01
2.167000000000000259e+00 1.188844544647082724e-01
2.168000000000000149e+00 1.186139030270024763e-01
2.169000000000000039e+00 1.183303898629272516e-01
2.169999999999999929e+00 1.180334659641600059e-01
2.171000000000000263e+00 1.177235477324684448e-01
2.172000000000000153e+00 1.174019756839174977e-01
2.173000000000000043e+00 1.170710267366464052e-01
2.173999999999999932e+00 1.167338707742033577e-01
2.175000000000000266e+00 1.163944425099549262e-01
2.176000000000000156e+00 1.160572520051718903e-01
2.177000000000000046e+00 1.157271268329710390e-01
2.177999999999999936e+00 1.154088845866309693e-01
2.178999999999999826e+00 1.151069930735867802e-01
2.180000000000000160e+00 1.148252250010938919e-01
2.181000000000000050e+00 1.145663645039165512e-01
2.181999999999999940e+00 1.143319747308001039e-01
2.182999999999999829e+00 1.141222755780399167e-01
2.184000000000000163e+00 1.139361459638571494e-01
2.185000000000000053e+00 1.137712363321154579e-01
2.185999999999999943e+00 1.136241920480215856e-01
2.186999999999999833e+00 1.134909641831211430e-01
2.188000000000000167e+00 1.133671788313327794e-01
2.189000000000000057e+00 1.132485112261855387e-01
2.189999999999999947e+00 1.131310640657788580e-01
2.190999999999999837e+00 1.130116709242054568e-01
2.192000000000000171e+00 1.128881295110689964e-01
2.193000000000000060e+00 1.127593183784527248e-01
2.193999999999999950e+00 1.126252049318497706e-01
2.194999999999999840e+00 1.124867487745542516e-01
2.196000000000000174e+00 1.123457047956975263e-01
2.197000000000000064e+00 1.122043415244652759e-01
2.197999999999999954e+00 1.120651386942926597e-01
2.198999999999999844e+00 1.119304744152452569e-01
2.200000000000000178e+00 1.118023260856606527e-01
2.201000000000000068e+00 1.116820622603076768e-01
2.201999999999999957e+00 1.115702759381728137e-01
2.202999999999999847e+00 1.114667406614340273e-01
2.204000000000000181e+00 1.113704101969433397e-01
2.205000000000000071e+00 1.112795003374038166e-01
2.205999999999999961e+00 1.111916240610867357e-01
2.206999999999999851e+00 1.111039525034652475e-01
2.208000000000000185e+00 1.110134112990516925e-01
2.209000000000000075e+00 1.109169066277465310e-01
2.209999999999999964e+00 1.108115643907096326e-01
2.210999999999999854e+00 1.106949795504136996e-01
2.212000000000000188e+00 1.105654839703585912e-01
2.213000000000000078e+00 1.104223800322613191e-01
2.213999999999999968e+00 1.102661299626013919e-01
2.214999999999999858e+00 1.100984943371891289e-01
2.216000000000000192e+00 1.099225354850315722e-01
2.217000000000000082e+00 1.097425097803301358e-01
2.217999999999999972e+00 1.095636370100482315e-01
2.218999999999999861e+00 1.093917636651521585e-01
2.220000000000000195e+00 1.092329275150671075e-01
2.221000000000000085e+00 1.090929328034508233e-01
2.221999999999999975e+00 1.089769082170921610e-01
2.222999999999999865e+00 1.088889546042593748e-01
2.224000000000000199e+00 1.088318884972098166e-01
2.225000000000000089e+00 1.088071032077295303e-01
2.225999999999999979e+00 1.088145552135993538e-01
2.226999999999999869e+00 1.088528585225942147e-01
2.228000000000000203e+00 1.089194603668104805e-01
2.229000000000000092e+00 1.090108726555735486e-01
2.229999999999999982e+00 1.091229255851922098e-01
2.230999999999999872e+00 1.092510240434764468e-01
2.232000000000000206e+00 1.093903885932977910e-01
2.233000000000000096e+00 1.095362687840158722e-01
2.233999999999999986e+00 1.096841586957220949e-01
2.234999999999999876e+00 1.098299504462605380e-01
2.236000000000000210e+00 1.099700876058591625e-01
2.237000000000000099e+00 1.101016934943914033e-01
2.237999999999999989e+00 1.102226722163776457e-01
2.238999999999999879e+00 1.103317765530515693e-01
2.240000000000000213e+00 1.104286473873109520e-01
2.241000000000000103e+00 1.105138080512545057e-01
2.241999999999999993e+00 1.105886225935349271e-01
2.242999999999999883e+00 1.106552236508457493e-01
2.244000000000000217e+00 1.107163892168728375e-01
2.245000000000000107e+00 1.107754013349496330e-01
2.245999999999999996e+00 1.108359012061609639e-01
2.246999999999999886e+00 1.109017154416298140e-01
2.248000000000000220e+00 1.109767202599188651e-01
2.249000000000000110e+00 1.110646616999324543e-01
2.250000000000000000e+00 1.111690300570108425e-01
2.250999999999999890e+00 1.112928988154250343e-01
2.252000000000000224e+00 1.114387841779797411e-01
2.253000000000000114e+00 1.116085120496340677e-01
2.254000000000000004e+00 1.118030729533058959e-01
2.254999999999999893e+00 1.120225217342074309e-01
2.256000000000000227e+00 1.122658960408173395e-01
2.257000000000000117e+00 1.125312002492883934e-01
2.258000000000000007e+00 1.128154411176345712e-01
2.258999999999999897e+00 1.131147534746039379e-01
2.260000000000000231e+00 1.134246056812200643e-01
2.261000000000000121e+00 1.137400365847197892e-01
2.262000000000000011e+00 1.140559622703180703e-01
2.262999999999999901e+00 1.143674487365508308e-01
2.264000000000000234e+00 1.146699938835773480e-01
2.265000000000000124e+00 1.149597085766691507e-01
2.266000000000000014e+00 1.152334532232622555e-01
2.266999999999999904e+00 1.154888713555917990e-01
2.268000000000000238e+00 1.157243708662180071e-01
2.269000000000000128e+00 1.159390147807145277e-01
2.270000000000000018e+00 1.161324217341320325e-01
2.270999999999999908e+00 1.163046368056253471e-01
2.272000000000000242e+00 1.164559903820999026e-01
2.273000000000000131e+00 1.165869886948267958e-01
2.274000000000000021e+00 1.166982143462858279e-01
2.274999999999999911e+00 1.167902277469730909e-01
2.276000000000000245e+00 1.168635072432033795e-01
2.277000000000000135e+00 1.169184037208979426e-01
2.278000000000000025e+00 1.169551254393187828e-01
2.278999999999999915e+00 1.169737781656902398e-01
2.280000000000000249e+00 1.169744264601465938e-01
2.281000000000000139e+00 1.169572216973454315e-01
2.282000000000000028e+00 1.169225466637322519e-01
2.282999999999999918e+00 1.168711663766043574e-01
2.284000000000000252e+00 1.168043698146425113e-01
2.285000000000000142e+00 1.167240528635651309e-01
2.286000000000000032e+00 1.166327477482291125e-01
2.286999999999999922e+00 1.165335399713558068e-01
2.288000000000000256e+00 1.164299283654173650e-01
2.289000000000000146e+00 1.163255992199538624e-01
2.290000000000000036e+00 1.162241560482722563e-01
2.290999999999999925e+00 1.161288519619998044e-01
2.292000000000000259e+00 1.160423203194158592e-01
2.293000000000000149e+00 1.159663887487093481e-01
2.294000000000000039e+00 1.159019527716167036e-01
2.294999999999999929e+00 1.158489346850036794e-01
2.296000000000000263e+00 1.158063145176602970e-01
2.297000000000000153e+00 1.157722509020209928e-01
2.298000000000000043e+00 1.157442578776203268e-01
2.298999999999999932e+00 1.157194060058651386e-01
2.300000000000000266e+00 1.156945860488996641e-01
2.301000000000000156e+00 1.156667220675533930e-01
2.302000000000000046e+00 1.156330084039039335e-01
2.302999999999999936e+00 1.155911199074602103e-01
2.304000000000000270e+00 1.155393699521622547e-01
2.305000000000000160e+00 1.154768286804141314e-01
2.306000000000000050e+00 1.154033748575606227e-01
2.306999999999999940e+00 1.153197060623103176e-01
2.307999999999999829e+00 1.152272771042634758e-01
2.309000000000000163e+00 1.151281943149562170e-01
2.310000000000000053e+00 1.150250366379795136e-01
2.310999999999999943e+00 1.149206835615279587e-01
2.311999999999999833e+00 1.148180625025304602e-01
2.313000000000000167e+00 1.147199349524947037e-01
2.314000000000000057e+00 1.146286635925722469e-01
2.314999999999999947e+00 1.145460254847668474e-01
2.315999999999999837e+00 1.144730734519256998e-01
2.317000000000000171e+00 1.144100489256724418e-01
2.318000000000000060e+00 1.143563593167943315e-01
2.318999999999999950e+00 1.143106137969340380e-01
2.319999999999999840e+00 1.142707289646469337e-01
2.321000000000000174e+00 1.142340774058467207e-01
2.322000000000000064e+00 1.141976550095886445e-01
2.322999999999999954e+00 1.141582825024095998e-01
2.323999999999999844e+00 1.141127908182566764e-01
2.325000000000000178e+00 1.140582097687684870e-01
2.326000000000000068e+00 1.139919147375842573e-01
2.326999999999999957e+00 1.139117785049811316e-01
2.327999999999999847e+00 1.138162781465718726e-01
2.329000000000000181e+00 1.137045693979892302e-01
2.330000000000000071e+00 1.135765276920083916e-01
2.330999999999999961e+00 1.134327687110346650e-01
2.331999999999999851e+00 1.132746134359138568e-01
2.333000000000000185e+00 1.131040161933838106e-01
2.334000000000000075e+00 1.129234549112464736e-01
2.334999999999999964e+00 1.127358117175300267e-01
2.335999999999999854e+00 1.125442065761496774e-01
2.337000000000000188e+00 1.123518199287063118e-01
2.338000000000000078e+00 1.121617162322093159e-01
2.338999999999999968e+00 1.119766839316476970e-01
2.339999999999999858e+00 1.117990911974784118e-01
2.341000000000000192e+00 1.116307593704376072e-01
2.342000000000000082e+00 1.114728791943613573e-01
2.342999999999999972e+00 1.113259638418938879e-01
2.343999999999999861e+00 1.111898364541532569e-01
2.345000000000000195e+00 1.110636702655684316e-01
2.346000000000000085e+00 1.109460695738289093e-01
2.346999999999999975e+00 1.108351588333705007e-01
2.347999999999999865e+00 1.107287488492557648e-01
2.349000000000000199e+00 1.106244954307128159e-01
2.350000000000000089e+00 1.105200772840280593e-01
2.350999999999999979e+00 1.104133859724677480e-01
2.351999999999999869e+00 1.103026711042991159e-01
2.353000000000000203e+00 1.101866596210467897e-01
2.354000000000000092e+00 1.100646362290366581e-01
2.354999999999999982e+00 1.099364490159988605e-01
2.355999999999999872e+00 1.098024645747470440e-01
2.357000000000000206e+00 1.096634942500762933e-01
2.358000000000000096e+00 1.095206894063193576e-01
2.358999999999999986e+00 1.093754025235394722e-01
2.359999999999999876e+00 1.092290832469801770e-01
2.361000000000000210e+00 1.090832041912727507e-01
2.362000000000000099e+00 1.089391997277517482e-01
2.362999999999999989e+00 1.087984466474438000e-01
2.363999999999999879e+00 1.086622949488714740e-01
2.365000000000000213e+00 1.085321272252483399e-01
2.366000000000000103e+00 1.084094210798759172e-01
2.366999999999999993e+00 1.082958342772986499e-01
2.367999999999999883e+00 1.081932575802078966e-01
2.369000000000000217e+00 1.081038425139874137e-01
2.370000000000000107e+00 1.080299849750795127e-01
2.370999999999999996e+00 1.079742389971158206e-01
2.371999999999999886e+00 1.079391711063226317e-01
2.373000000000000220e+00 1.079271763940993917e-01
2.374000000000000110e+00 1.079402335844042299e-01
2.375000000000000000e+00 1.079796676378647069e-01
2.375999999999999890e+00 1.080459057608239987e-01
2.377000000000000224e+00 1.081383005428461219e-01
2.378000000000000114e+00 1.082550030791082224e-01
2.379000000000000004e+00 1.083929569664796311e-01
2.379999999999999893e+00 1.085479658556658122e-01
2.381000000000000227e+00 1.087148684605114130e-01
2.382000000000000117e+00 1.088878016934919923e-01
2.383000000000000007e+00 1.090605178523365720e-01
2.383999999999999897e+00 1.092267509643423812e-01
2.385000000000000231e+00 1.093805811428022745e-01
2.386000000000000121e+00 1.095167747616225401e-01
2.387000000000000011e+00 1.096310931193289900e-01
2.387999999999999901e+00 1.097205260221148365e-01
2.389000000000000234e+00 1.097834512544153956e-01
2.390000000000000124e+00 1.098196835803530585e-01
2.391000000000000014e+00 1.098304416994874411e-01
2.391999999999999904e+00 1.098181902334479237e-01
2.393000000000000238e+00 1.097864051665967955e-01
2.394000000000000128e+00 1.097392607762071870e-01
2.395000000000000018e+00 1.096812398007561001e-01
2.395999999999999908e+00 1.096167517446259565e-01
2.397000000000000242e+00 1.095497454584366537e-01
2.398000000000000131e+00 1.094833973064200522e-01
2.399000000000000021e+00 1.094198725678588724e-01
2.399999999999999911e+00 1.093602152230749025e-01
2.401000000000000245e+00 1.093043615702835314e-01
2.402000000000000135e+00 1.092512850515709733e-01
2.403000000000000025e+00 1.091992291378541119e-01
2.403999999999999915e+00 1.091460217374461833e-01
2.405000000000000249e+00 1.090894241519009683e-01
2.406000000000000139e+00 1.090274317902407281e-01
2.407000000000000028e+00 1.089585309407739705e-01
2.407999999999999918e+00 1.088818891666577943e-01
2.409000000000000252e+00 1.087974099980174858e-01
2.410000000000000142e+00 1.087057300748545813e-01
2.411000000000000032e+00 1.086081009887652077e-01
2.411999999999999922e+00 1.085062457372301947e-01
2.413000000000000256e+00 1.084021431611098957e-01
2.414000000000000146e+00 1.082978423720072081e-01
2.415000000000000036e+00 1.081952797851289255e-01
2.415999999999999925e+00 1.080961241283989460e-01
2.417000000000000259e+00 1.080016353414536556e-01
2.418000000000000149e+00 1.079125738248157551e-01
2.419000000000000039e+00 1.078291390986562404e-01
2.419999999999999929e+00 1.077509318253146581e-01
2.421000000000000263e+00 1.076769455096288908e-01
2.422000000000000153e+00 1.076055927516589017e-01
2.423000000000000043e+00 1.075347703343975808e-01
2.423999999999999932e+00 1.074619260295758966e-01
2.425000000000000266e+00 1.073841843413888969e-01
2.426000000000000156e+00 1.072984647998214414e-01
2.427000000000000046e+00 1.072016386962878765e-01
2.427999999999999936e+00 1.070906702153189560e-01
2.429000000000000270e+00 1.069627477760387302e-01
2.430000000000000160e+00 1.068154146947581096e-01
2.431000000000000050e+00 1.066466420036877860e-01
2.431999999999999940e+00 1.064549102311168199e-01
2.432999999999999829e+00 1.062392448749217982e-01
2.434000000000000163e+00 1.059992254835767367e-01
2.435000000000000053e+00 1.057349621680948870e-01
2.435999999999999943e+00 1.054470657628584912e-01
2.436999999999999833e+00 1.051366095682050306e-01
2.438000000000000167e+00 1.048050634705645356e-01
2.439000000000000057e+00 1.044542439723772781e-01
2.439999999999999947e+00 1.040862713537855228e-01
2.440999999999999837e+00 1.037035148545558672e-01
2.442000000000000171e+00 1.033085723616366386e-01
2.443000000000000060e+00 1.029042188883989295e-01
2.443999999999999950e+00 1.024933702410959491e-01
2.444999999999999840e+00 1.020790252433868145e-01
2.446000000000000174e+00 1.016642241348633957e-01
2.447000000000000064e+00 1.012519648719209658e-01
2.447999999999999954e+00 1.008451671418940376e-01
2.448999999999999844e+00 1.004466285585122048e-01
2.450000000000000178e+00 1.000589813279063323e-01
2.451000000000000068e+00 9.968469138569532872e-02
2.451999999999999957e+00 9.932605374861475100e-02
2.452999999999999847e+00 9.898522062285608492e-02
2.454000000000000181e+00 9.866420203992569415e-02
2.455000000000000071e+00 9.836489330353670457e-02
2.455999999999999961e+00 9.808907830174598552e-02
2.456999999999999851e+00 9.783844447630447860e-02
2.458000000000000185e+00 9.761457765822972865e-02
2.459000000000000075e+00 9.741896258704682565e-02
2.459999999999999964e+00 9.725298854880973232e-02
2.460999999999999854e+00 9.711794476542152943e-02
2.462000000000000188e+00 9.701503015322210377e-02
2.463000000000000078e+00 9.694534882723589153e-02
2.463999999999999968e+00 9.690989731539718932e-02
2.464999999999999858e+00 9.690950600203533660e-02
2.466000000000000192e+00 9.694477672670730184e-02
2.467000000000000082e+00 9.701595597406562077e-02
2.467999999999999972e+00 9.712280607890085016e-02
2.468999999999999861e+00 9.726447626819326175e-02
2.470000000000000195e+00 9.743936861809884831e-02
2.471000000000000085e+00 9.764507822701455619e-02
2.471999999999999975e+00 9.787837011414192434e-02
2.472999999999999865e+00 9.813526623860438503e-02
2.474000000000000199e+00 9.841121403403228773e-02
2.475000000000000089e+00 9.870133182142228068e-02
2.475999999999999979e+00 9.900071395551271469e-02
2.476999999999999869e+00 9.930476147829851719e-02
2.478000000000000203e+00 9.960951382677728227e-02
2.479000000000000092e+00 9.991188669187647808e-02
2.479999999999999982e+00 1.002098583175876356e-01
2.480999999999999872e+00 1.005025184703218361e-01
2.482000000000000206e+00 1.007900090270243132e-01
2.483000000000000096e+00 1.010733331732343310e-01
2.483999999999999986e+00 1.013540849183241360e-01
2.484999999999999876e+00 1.016341049645242689e-01
2.486000000000000210e+00 1.019151075177350957e-01
2.487000000000000099e+00 1.021983456919797195e-01
2.487999999999999989e+00 1.024843079965972459e-01
2.488999999999999879e+00 1.027725141800033687e-01
2.490000000000000213e+00 1.030614395817002205e-01
2.491000000000000103e+00 1.033485458241210769e-01
2.491999999999999993e+00 1.036304716376157398e-01
2.492999999999999883e+00 1.039033094944661756e-01
2.494000000000000217e+00 1.041629671497136256e-01
2.495000000000000107e+00 1.044055545042841260e-01
2.495999999999999996e+00 1.046277666776208870e-01
2.496999999999999886e+00 1.048271969977624118e-01
2.498000000000000220e+00 1.050025568884738608e-01
2.499000000000000110e+00 1.051537729220108491e-01
2.500000000000000000e+00 1.052819706002793010e-01
2.500999999999999890e+00 1.053893491633578483e-01
2.502000000000000224e+00 1.054789818734264972e-01
2.503000000000000114e+00 1.055545674785369342e-01
2.504000000000000004e+00 1.056201806409116373e-01
2.504999999999999893e+00 1.056800031488158709e-01
2.506000000000000227e+00 1.057381158728332993e-01
2.507000000000000117e+00 1.057983100028675877e-01
2.508000000000000007e+00 1.058639398282915367e-01
2.508999999999999897e+00 1.059378082465395332e-01
2.510000000000000231e+00 1.060221009583779822e-01
2.511000000000000121e+00 1.061183495618685385e-01
2.512000000000000011e+00 1.062274063539678792e-01
2.512999999999999901e+00 1.063494827582235069e-01
2.514000000000000234e+00 1.064841841381851950e-01
2.515000000000000124e+00 1.066305921776547760e-01
2.516000000000000014e+00 1.067872989735745015e-01
2.516999999999999904e+00 1.069524784293283542e-01
2.518000000000000238e+00 1.071239219252075880e-01
2.519000000000000128e+00 1.072990607019132653e-01
2.520000000000000018e+00 1.074749881540814772e-01
2.520999999999999908e+00 1.076484711669193628e-01
2.522000000000000242e+00 1.078159761313222387e-01
2.523000000000000131e+00 1.079737104046389617e-01
2.524000000000000021e+00 1.081177036606303654e-01
2.524999999999999911e+00 1.082439163484953115e-01
2.526000000000000245e+00 1.083483785404078387e-01
2.527000000000000135e+00 1.084273401915522433e-01
2.528000000000000025e+00 1.084774586963137555e-01
2.528999999999999915e+00 1.084959562318509041e-01
2.530000000000000249e+00 1.084807932538860847e-01
2.531000000000000139e+00 1.084307940799171116e-01
2.532000000000000028e+00 1.083457437582258515e-01
2.532999999999999918e+00 1.082264210188225162e-01
2.534000000000000252e+00 1.080745773408259003e-01
2.535000000000000142e+00 1.078928332207139962e-01
2.536000000000000032e+00 1.076845409642922524e-01
2.536999999999999922e+00 1.074535936432521044e-01
2.538000000000000256e+00 1.072042153521816921e-01
2.539000000000000146e+00 1.069407466037359533e-01
2.540000000000000036e+00 1.066674742131395737e-01
2.540999999999999925e+00 1.063884783039208831e-01
2.542000000000000259e+00 1.061075490563566925e-01
2.543000000000000149e+00 1.058281058468501651e-01
2.544000000000000039e+00 1.055531596824681034e-01
2.544999999999999929e+00 1.052852805077760523e-01
2.546000000000000263e+00 1.050265460528402028e-01
2.547000000000000153e+00 1.047784862805380135e-01
2.548000000000000043e+00 1.045420219657012817e-01
2.548999999999999932e+00 1.043174144032229522e-01
2.550000000000000266e+00 1.041042200933290640e-01
2.551000000000000156e+00 1.039013282918627434e-01
2.552000000000000046e+00 1.037070146541876348e-01
2.552999999999999936e+00 1.035190832376929881e-01
2.554000000000000270e+00 1.033350417924558950e-01
2.555000000000000160e+00 1.031523237203466614e-01
2.556000000000000050e+00 1.029685179637846726e-01
2.556999999999999940e+00 1.027815634531897837e-01
2.558000000000000274e+00 1.025899066900014533e-01
2.559000000000000163e+00 1.023925607596182508e-01
2.560000000000000053e+00 1.021891133566670273e-01
2.560999999999999943e+00 1.019796208242533531e-01
2.561999999999999833e+00 1.017644441226911445e-01
2.563000000000000167e+00 1.015440309294289578e-01
2.564000000000000057e+00 1.013187051704321079e-01
2.564999999999999947e+00 1.010884599435762643e-01
2.565999999999999837e+00 1.008528325071991888e-01
2.567000000000000171e+00 1.006108481595798798e-01
2.568000000000000060e+00 1.003610289645829878e-01
2.568999999999999950e+00 1.001015242780691761e-01
2.569999999999999840e+00 9.983027125851856587e-02
2.571000000000000174e+00 9.954522438456885058e-02
2.572000000000000064e+00 9.924455726078115769e-02
2.572999999999999954e+00 9.892689061444795429e-02
2.573999999999999844e+00 9.859145782371520061e-02
2.575000000000000178e+00 9.823826074117909812e-02
2.576000000000000068e+00 9.786812959663997169e-02
2.576999999999999957e+00 9.748273308841619300e-02
2.577999999999999847e+00 9.708454307297273433e-02
2.579000000000000181e+00 9.667672281513159382e-02
2.580000000000000071e+00 9.626296203900830406e-02
2.580999999999999961e+00 9.584726355798010855e-02
2.581999999999999851e+00 9.543370636375328453e-02
2.583000000000000185e+00 9.502620236778312746e-02
2.584000000000000075e+00 9.462825638955588148e-02
2.584999999999999964e+00 9.424276484414519095e-02
2.585999999999999854e+00 9.387187059688067992e-02
2.587000000000000188e+00 9.351691243940297993e-02
2.588000000000000078e+00 9.317843545504927993e-02
2.588999999999999968e+00 9.285630145467940744e-02
2.589999999999999858e+00 9.254987877137399455e-02
2.591000000000000192e+00 9.225827673041034349e-02
2.592000000000000082e+00 9.198059429296626122e-02
2.592999999999999972e+00 9.171619123396451689e-02
2.593999999999999861e+00 9.146489040940297688e-02
2.595000000000000195e+00 9.122711388404758370e-02
2.596000000000000085e+00 9.100397611150352895e-02
2.596999999999999975e+00 9.079722943768497867e-02
2.597999999999999865e+00 9.060915723875387351e-02
2.599000000000000199e+00 9.044237436180832534e-02
2.600000000000000089e+00 9.029956826072028930e-02
2.600999999999999979e+00 9.018321572533245789e-02
2.601999999999999869e+00 9.009527635725660122e-02
2.603000000000000203e+00 9.003690270400234452e-02
2.604000000000000092e+00 9.000821217469101576e-02
2.604999999999999982e+00 9.000809930466997788e-02
2.605999999999999872e+00 9.003416783815972047e-02
2.607000000000000206e+00 9.008273314519574249e-02
2.608000000000000096e+00 9.014894113651170104e-02
2.608999999999999986e+00 9.022701468818454529e-02
2.609999999999999876e+00 9.031057051193017160e-02
2.611000000000000210e+00 9.039302556912720554e-02
2.612000000000000099e+00 9.046803968840184951e-02
2.612999999999999989e+00 9.052998967896121185e-02
2.613999999999999879e+00 9.057439344979500984e-02
2.615000000000000213e+00 9.059825942752333661e-02
2.616000000000000103e+00 9.060033664634366268e-02
2.616999999999999993e+00 9.058122611512668676e-02
2.617999999999999883e+00 9.054335360824009027e-02
2.619000000000000217e+00 9.049078284197555055e-02
2.620000000000000107e+00 9.042892964670387612e-02
2.620999999999999996e+00 9.036416544175680798e-02
2.621999999999999886e+00 9.030340446382273401e-02
2.623000000000000220e+00 9.025366931817595251e-02
2.624000000000000110e+00 9.022170655559103025e-02
2.625000000000000000e+00 9.021368995204800956e-02
2.625999999999999890e+00 9.023499185690615765e-02
2.627000000000000224e+00 9.029006003185746643e-02
2.628000000000000114e+00 9.038236221819909155e-02
2.629000000000000004e+00 9.051441125067977156e-02
2.629999999999999893e+00 9.068779401421445119e-02
2.631000000000000227e+00 9.090319886972010599e-02
2.632000000000000117e+00 9.116045006570369647e-02
2.633000000000000007e+00 9.145848886286307711e-02
2.633999999999999897e+00 9.179536180419793634e-02
2.635000000000000231e+00 9.216819010758810216e-02
2.636000000000000121e+00 9.257318355675606125e-02
2.637000000000000011e+00 9.300567047526518694e-02
2.637999999999999901e+00 9.346021461157186239e-02
2.639000000000000234e+00 9.393079018123409729e-02
2.640000000000000124e+00 9.441100675714471369e-02
2.641000000000000014e+00 9.489435550805309927e-02
2.641999999999999904e+00 9.537449747411683165e-02
2.643000000000000238e+00 9.584550762055332740e-02
2.644000000000000128e+00 9.630207800316985256e-02
2.645000000000000018e+00 9.673968440237568078e-02
2.645999999999999908e+00 9.715464958909976467e-02
2.647000000000000242e+00 9.754415884022227257e-02
2.648000000000000131e+00 9.790619684126325439e-02
2.649000000000000021e+00 9.823940513782837558e-02
2.649999999999999911e+00 9.854293316448288487e-02
2.651000000000000245e+00 9.881623694994559615e-02
2.652000000000000135e+00 9.905889413563037649e-02
2.653000000000000025e+00 9.927043305765863301e-02
2.653999999999999915e+00 9.945019992714194956e-02
2.655000000000000249e+00 9.959727779284520410e-02
2.656000000000000139e+00 9.971044335210924037e-02
2.657000000000000028e+00 9.978818714341704255e-02
2.657999999999999918e+00 9.982877936872584790e-02
2.659000000000000252e+00 9.983036913000457868e-02
2.660000000000000142e+00 9.979111751689948018e-02
2.661000000000000032e+00 9.970936045541797799e-02
2.661999999999999922e+00 9.958379337036277201e-02
2.663000000000000256e+00 9.941364237775658641e-02
2.664000000000000146e+00 9.919884177693705229e-02
2.665000000000000036e+00 9.894019787805591326e-02
2.665999999999999925e+00 9.863950341031835212e-02
2.667000000000000259e+00 9.829961273422042900e-02
2.668000000000000149e+00 9.792448708321424555e-02
2.669000000000000039e+00 9.751915617733183939e-02
2.669999999999999929e+00 9.708965107123607163e-02
2.671000000000000263e+00 9.664289100559081414e-02
2.672000000000000153e+00 9.618651592339308443e-02
2.673000000000000043e+00 9.572867864618968270e-02
2.673999999999999932e+00 9.527780151105801065e-02
2.675000000000000266e+00 9.484229413750376592e-02
2.676000000000000156e+00 9.443023374651883517e-02
2.677000000000000046e+00 9.404903703317724073e-02
2.677999999999999936e+00 9.370514636565485667e-02
2.679000000000000270e+00 9.340371851799129932e-02
2.680000000000000160e+00 9.314839059993595960e-02
2.681000000000000050e+00 9.294110709604082310e-02
2.681999999999999940e+00 9.278207730770249295e-02
2.683000000000000274e+00 9.266981843659805040e-02
2.684000000000000163e+00 9.260133078939483675e-02
2.685000000000000053e+00 9.257233207513262951e-02
2.685999999999999943e+00 9.257757963821508507e-02
2.687000000000000277e+00 9.261121277398937091e-02
2.688000000000000167e+00 9.266709853680676900e-02
2.689000000000000057e+00 9.273916655568270606e-02
2.689999999999999947e+00 9.282169050372732211e-02
2.690999999999999837e+00 9.290951413360162836e-02
2.692000000000000171e+00 9.299820234668412788e-02
2.693000000000000060e+00 9.308412226003882906e-02
2.693999999999999950e+00 9.316444818519477311e-02
2.694999999999999840e+00 9.323710306949262172e-02
2.696000000000000174e+00 9.330066939939488102e-02
2.697000000000000064e+00 9.335424605209771687e-02
2.697999999999999954e+00 9.339731949503189690e-02
2.698999999999999844e+00 9.342964483828679334e-02
2.700000000000000178e+00 9.345114168167953372e-02
2.701000000000000068e+00 9.346185691224667691e-02
2.701999999999999957e+00 9.346193053838010301e-02
2.702999999999999847e+00 9.345162415230781616e-02
2.704000000000000181e+00 9.343136006830356222e-02
2.705000000000000071e+00 9.340178920027011888e-02
2.705999999999999961e+00 9.336382067880419355e-02
2.706999999999999851e+00 9.331866720231046797e-02
2.708000000000000185e+00 9.326784208037776358e-02
2.709000000000000075e+00 9.321314140857336894e-02
2.709999999999999964e+00 9.315657004055080681e-02
2.710999999999999854e+00 9.310025830539485348e-02
2.712000000000000188e+00 9.304635074147619977e-02
2.713000000000000078e+00 9.299686625097390580e-02
2.713999999999999968e+00 9.295355670105506785e-02
2.714999999999999858e+00 9.291776755207853400e-02
2.716000000000000192e+00 9.289031092824003022e-02
2.717000000000000082e+00 9.287140297602178296e-02
2.717999999999999972e+00 9.286061692522115663e-02
2.718999999999999861e+00 9.285692675051886169e-02
2.720000000000000195e+00 9.285878456313573226e-02
2.721000000000000085e+00 9.286428807576760369e-02
2.721999999999999975e+00 9.287136758984139429e-02
2.722999999999999865e+00 9.287799549894194817e-02
2.724000000000000199e+00 9.288239191064474876e-02
2.725000000000000089e+00 9.288318694584536683e-02
2.725999999999999979e+00 9.287954948844626135e-02
2.726999999999999869e+00 9.287123260184745877e-02
2.728000000000000203e+00 9.285855519793959068e-02
2.729000000000000092e+00 9.284232208557979815e-02
2.729999999999999982e+00 9.282368725175867141e-02
2.730999999999999872e+00 9.280396519469460981e-02
2.732000000000000206e+00 9.278443853995739510e-02
2.733000000000000096e+00 9.276612549909275807e-02
2.733999999999999986e+00 9.274958547178112356e-02
2.734999999999999876e+00 9.273470216234469543e-02
2.736000000000000210e+00 9.272051070543395335e-02
2.737000000000000099e+00 9.270506515750323584e-02
2.737999999999999989e+00 9.268535234947597456e-02
2.738999999999999879e+00 9.265728340706644306e-02
2.740000000000000213e+00 9.261576606705704262e-02
2.741000000000000103e+00 9.255488538808345766e-02
2.741999999999999993e+00 9.246819054773046387e-02
2.742999999999999883e+00 9.234907314286996960e-02
2.744000000000000217e+00 9.219122990065242718e-02
2.745000000000000107e+00 9.198917014942578629e-02
2.745999999999999996e+00 9.173871897650051621e-02
2.746999999999999886e+00 9.143746058192794846e-02
2.748000000000000220e+00 9.108507857790830442e-02
2.749000000000000110e+00 9.068353809627932582e-02
2.750000000000000000e+00 9.023709714135244586e-02
2.750999999999999890e+00 8.975212850411672105e-02
2.752000000000000224e+00 8.923676717075516851e-02
2.753000000000000114e+00 8.870041540251782930e-02
2.754000000000000004e+00 8.815314913245311801e-02
2.754999999999999893e+00 8.760509427421195316e-02
2.756000000000000227e+00 8.706579746440616663e-02
2.757000000000000117e+00 8.654366764672763446e-02
2.758000000000000007e+00 8.604550992838308487e-02
2.758999999999999897e+00 8.557618443511390283e-02
2.760000000000000231e+00 8.513839755674187937e-02
2.761000000000000121e+00 8.473263876999026500e-02
2.762000000000000011e+00 8.435725733489893297e-02
2.762999999999999901e+00 8.400867998454539243e-02
2.764000000000000234e+00 8.368173310814144839e-02
2.765000000000000124e+00 8.337007924789283098e-02
2.766000000000000014e+00 8.306671656066180742e-02
2.766999999999999904e+00 8.276452685093356465e-02
2.768000000000000238e+00 8.245683066766326674e-02
2.769000000000000128e+00 8.213792730169607037e-02
2.770000000000000018e+00 8.180355078317916306e-02
2.770999999999999908e+00 8.145122362209829270e-02
2.772000000000000242e+00 8.108048897767075602e-02
2.773000000000000131e+00 8.069298365110161297e-02
2.774000000000000021e+00 8.029232922071775913e-02
2.774999999999999911e+00 7.988388015314262791e-02
2.776000000000000245e+00 7.947431556398101837e-02
2.777000000000000135e+00 7.907111638914841867e-02
2.778000000000000025e+00 7.868197943854839116e-02
2.778999999999999915e+00 7.831421166956331614e-02
2.780000000000000249e+00 7.797416188435650486e-02
2.781000000000000139e+00 7.766675277605787631e-02
2.782000000000000028e+00 7.739514717509862751e-02
2.782999999999999918e+00 7.716059981563973269e-02
2.784000000000000252e+00 7.696246691786393090e-02
2.785000000000000142e+00 7.679838997524079947e-02
2.786000000000000032e+00 7.666460420074759641e-02
2.786999999999999922e+00 7.655634054412241429e-02
2.788000000000000256e+00 7.646826193808638206e-02
2.789000000000000146e+00 7.639489255829187697e-02
2.790000000000000036e+00 7.633096802018268789e-02
2.790999999999999925e+00 7.627173207834982149e-02
2.792000000000000259e+00 7.621310232670117091e-02
2.793000000000000149e+00 7.615178574705701309e-02
2.794000000000000039e+00 7.608529476617073573e-02
2.794999999999999929e+00 7.601191006814295159e-02
2.796000000000000263e+00 7.593060921443414713e-02
2.797000000000000153e+00 7.584098086052190602e-02
2.798000000000000043e+00 7.574311625526493341e-02
2.798999999999999932e+00 7.563749905487936187e-02
2.800000000000000266e+00 7.552487731137515203e-02
2.801000000000000156e+00 7.540613848858912505e-02
2.802000000000000046e+00 7.528216603216850156e-02
2.802999999999999936e+00 7.515373059655741650e-02
2.804000000000000270e+00 7.502135246633459542e-02
2.805000000000000160e+00 7.488522212210874107e-02
2.806000000000000050e+00 7.474514101745241557e-02
2.806999999999999940e+00 7.460049968947934929e-02
2.808000000000000274e+00 7.445030459508930609e-02
2.809000000000000163e+00 7.429325139895449903e-02
2.810000000000000053e+00 7.412783033038035374e-02
2.810999999999999943e+00 7.395246810995614872e-02
2.812000000000000277e+00 7.376569819336553646e-02
2.813000000000000167e+00 7.356633325223069231e-02
2.814000000000000057e+00 7.335361764136374974e-02
2.814999999999999947e+00 7.312738318796821457e-02
2.815999999999999837e+00 7.288812919041950944e-02
2.817000000000000171e+00 7.263706532084961143e-02
2.818000000000000060e+00 7.237608362743071233e-02
2.818999999999999950e+00 7.210768297131102400e-02
2.819999999999999840e+00 7.183482785362464706e-02
2.821000000000000174e+00 7.156079107526784611e-02
2.822000000000000064e+00 7.128897110355876532e-02
2.822999999999999954e+00 7.102272472078753618e-02
2.823999999999999844e+00 7.076523609520138369e-02
2.825000000000000178e+00 7.051941734939926043e-02
2.826000000000000068e+00 7.028789285534527143e-02
2.826999999999999957e+00 7.007301388792316899e-02
2.827999999999999847e+00 6.987696985537689143e-02
2.829000000000000181e+00 6.970189296531080492e-02
2.830000000000000071e+00 6.954997917571084654e-02
2.830999999999999961e+00 6.942357102613472275e-02
2.831999999999999851e+00 6.932520322395260837e-02
2.833000000000000185e+00 6.925755626112137242e-02
2.834000000000000075e+00 6.922330675609524031e-02
2.834999999999999964e+00 6.922491200021262114e-02
2.835999999999999854e+00 6.926433669420045680e-02
2.837000000000000188e+00 6.934274790930798626e-02
2.838000000000000078e+00 6.946024565453606803e-02
2.838999999999999968e+00 6.961565544110406845e-02
2.839999999999999858e+00 6.980640290935953562e-02
2.841000000000000192e+00 7.002852444594367953e-02
2.842000000000000082e+00 7.027679714619142204e-02
2.842999999999999972e+00 7.054495528464575782e-02
2.843999999999999861e+00 7.082601580702932442e-02
2.845000000000000195e+00 7.111263856891067436e-02
2.846000000000000085e+00 7.139753285491566570e-02
2.846999999999999975e+00 7.167383252352217682e-02
2.847999999999999865e+00 7.193542558092319572e-02
2.849000000000000199e+00 7.217722390229423801e-02
2.850000000000000089e+00 7.239534425387403327e-02
2.850999999999999979e+00 7.258717799406250171e-02
2.851999999999999869e+00 7.275137704322334753e-02
2.853000000000000203e+00 7.288770075843037377e-02
2.854000000000000092e+00 7.299683047741850617e-02
2.854999999999999982e+00 7.308011175724125896e-02
2.855999999999999872e+00 7.313929945117508824e-02
2.857000000000000206e+00 7.317630016040449492e-02
2.858000000000000096e+00 7.319301136388302320e-02
2.858999999999999986e+00 7.319119000870741298e-02
2.859999999999999876e+00 7.317242287429640002e-02
2.861000000000000210e+00 7.313816694158770115e-02
2.862000000000000099e+00 7.308981810133247103e-02
2.862999999999999989e+00 7.302883904244049373e-02
2.863999999999999879e+00 7.295687219166983872e-02
2.865000000000000213e+00 7.287581530735841306e-02
2.866000000000000103e+00 7.278789301582404281e-02
2.866999999999999993e+00 7.269565872718432298e-02
2.867999999999999883e+00 7.260196946423044806e-02
2.869000000000000217e+00 7.250991948265919640e-02
2.870000000000000107e+00 7.242273997361313442e-02
2.870999999999999996e+00 7.234368523556758412e-02
2.871999999999999886e+00 7.227591743190156515e-02
2.873000000000000220e+00 7.222235377998549588e-02
2.874000000000000110e+00 7.218551692458549662e-02
2.875000000000000000e+00 7.216737278153247115e-02
2.875999999999999890e+00 7.216916026803031625e-02
2.877000000000000224e+00 7.219123325391825496e-02
2.878000000000000114e+00 7.223296631918182942e-02
2.879000000000000004e+00 7.229266773317091777e-02
2.879999999999999893e+00 7.236759156674921201e-02
2.881000000000000227e+00 7.245401579510021839e-02
2.882000000000000117e+00 7.254741277745976880e-02
2.883000000000000007e+00 7.264268705454854369e-02
2.883999999999999897e+00 7.273447280498598899e-02
2.885000000000000231e+00 7.281745442171543015e-02
2.886000000000000121e+00 7.288669079629912784e-02
2.887000000000000011e+00 7.293789587838862831e-02
2.887999999999999901e+00 7.296766434873236395e-02
2.889000000000000234e+00 7.297362912116009404e-02
2.890000000000000124e+00 7.295450447355508738e-02
2.891000000000000014e+00 7.291005400750952270e-02
2.891999999999999904e+00 7.284096266422174226e-02
2.893000000000000238e+00 7.274864211363976652e-02
2.894000000000000128e+00 7.263498656376847495e-02
2.895000000000000018e+00 7.250211995508137885e-02
2.895999999999999908e+00 7.235215552176996190e-02
2.897000000000000242e+00 7.218700693826009263e-02
2.898000000000000131e+00 7.200823949533899371e-02
2.899000000000000021e+00 7.181701440186123719e-02
2.899999999999999911e+00 7.161409189622695848e-02
2.901000000000000245e+00 7.139992109581137780e-02
2.902000000000000135e+00 7.117478806898677735e-02
2.903000000000000025e+00 7.093899384235421990e-02
2.903999999999999915e+00 7.069308168606386333e-02
2.905000000000000249e+00 7.043805023627444650e-02
2.906000000000000139e+00 7.017555804143654763e-02
2.907000000000000028e+00 6.990807212086931621e-02
2.907999999999999918e+00 6.963896028682746431e-02
2.909000000000000252e+00 6.937250143966169902e-02
2.910000000000000142e+00 6.911380786429091594e-02
2.911000000000000032e+00 6.886864707721630785e-02
2.911999999999999922e+00 6.864318882156530965e-02
2.913000000000000256e+00 6.844369638875323625e-02
2.914000000000000146e+00 6.827617254336594554e-02
2.915000000000000036e+00 6.814598742115016150e-02
2.915999999999999925e+00 6.805754272390766857e-02
2.917000000000000259e+00 6.801396760030060940e-02
2.918000000000000149e+00 6.801686934745514168e-02
2.919000000000000039e+00 6.806620342861539885e-02
2.919999999999999929e+00 6.816020125261960938e-02
2.921000000000000263e+00 6.829541823489568286e-02
2.922000000000000153e+00 6.846686067013632582e-02
2.923000000000000043e+00 6.866819222671607936e-02
2.923999999999999932e+00 6.889200658645960873e-02
2.925000000000000266e+00 6.913014199103841018e-02
2.926000000000000156e+00 6.937401274212359747e-02
2.927000000000000046e+00 6.961494026096112786e-02
2.927999999999999936e+00 6.984447892642429989e-02
2.929000000000000270e+00 7.005469446551314261e-02
2.930000000000000160e+00 7.023840609696840875e-02
2.931000000000000050e+00 7.038936950475367660e-02
2.931999999999999940e+00 7.050242752610014207e-02
2.933000000000000274e+00 7.057359637323649959e-02
2.934000000000000163e+00 7.060009574581536940e-02
2.935000000000000053e+00 7.058032947809535218e-02
2.935999999999999943e+00 7.051380064962117777e-02
2.937000000000000277e+00 7.040098610845754723e-02
2.938000000000000167e+00 7.024316676334110832e-02
2.939000000000000057e+00 7.004221818398390087e-02
2.939999999999999947e+00 6.980041546798965157e-02
2.941000000000000281e+00 6.952025405868797470e-02
2.942000000000000171e+00 6.920431774678462156e-02
2.943000000000000060e+00 6.885523041035328251e-02
2.943999999999999950e+00 6.847567274705314289e-02
2.944999999999999840e+00 6.806848828782904870e-02
2.946000000000000174e+00 6.763682815214343280e-02
2.947000000000000064e+00 6.718431509079049457e-02
2.947999999999999954e+00 6.671519718859533765e-02
2.948999999999999844e+00 6.623443866696769600e-02
2.950000000000000178e+00 6.574770365108636994e-02
2.951000000000000068e+00 6.526127481051731405e-02
2.951999999999999957e+00 6.478184157987935954e-02
2.952999999999999847e+00 6.431623183905958718e-02
2.954000000000000181e+00 6.387103062705556944e-02
2.955000000000000071e+00 6.345224044177612266e-02
2.955999999999999961e+00 6.306490366329273178e-02
2.956999999999999851e+00 6.271281387709315425e-02
2.958000000000000185e+00 6.239829686231257444e-02
2.959000000000000075e+00 6.212215049708932207e-02
2.959999999999999964e+00 6.188367628939207832e-02
2.960999999999999854e+00 6.168089582543806459e-02
2.962000000000000188e+00 6.151083812033247833e-02
2.963000000000000078e+00 6.136994204446320073e-02
2.963999999999999968e+00 6.125449501286104464e-02
2.964999999999999858e+00 6.116104999745611975e-02
2.966000000000000192e+00 6.108678819972888918e-02
2.967000000000000082e+00 6.102976423520779792e-02
2.967999999999999972e+00 6.098904101849864784e-02
2.968999999999999861e+00 6.096464558334575845e-02
2.970000000000000195e+00 6.095741123162670000e-02
2.971000000000000085e+00 6.096871878668033012e-02
2.971999999999999975e+00 6.100014849164283465e-02
2.972999999999999865e+00 6.105315760015907894e-02
2.974000000000000199e+00 6.112877945190257206e-02
2.975000000000000089e+00 6.122738261999374071e-02
2.975999999999999979e+00 6.134855867685050368e-02
2.976999999999999869e+00 6.149110184951865621e-02
2.978000000000000203e+00 6.165307655267364406e-02
2.979000000000000092e+00 6.183198502474875069e-02
2.979999999999999982e+00 6.202496907744039362e-02
2.980999999999999872e+00 6.222905731869891183e-02
2.982000000000000206e+00 6.244136328148906095e-02
2.983000000000000096e+00 6.265931091287976762e-02
2.983999999999999986e+00 6.288076880758516896e-02
2.984999999999999876e+00 6.310416502915465464e-02
2.986000000000000210e+00 6.332855523703519174e-02
2.987000000000000099e+00 6.355363839133310044e-02
2.987999999999999989e+00 6.377972955295954649e-02
2.988999999999999879e+00 6.400768988712143837e-02
2.990000000000000213e+00 6.423884806631588451e-02
2.991000000000000103e+00 6.447485194159702226e-02
2.991999999999999993e+00 6.471750890725959382e-02
2.992999999999999883e+00 6.496859117392086991e-02
2.994000000000000217e+00 6.522964018579120726e-02
2.995000000000000107e+00 6.550176247606272206e-02
2.995999999999999996e+00 6.578546894569810288e-02
2.996999999999999886e+00 6.608052733532007728e-02
2.998000000000000220e+00 6.638589649494404388e-02
2.999000000000000110e+00 6.669970296948937727e-02
3.000000000000000000e+00 6.701929255581509648e-02
3.000999999999999890e+00 6.734134712868719563e-02
3.002000000000000224e+00 6.766203853141085356e-02
3.003000000000000114e+00 6.797719518046564657e-02
3.004000000000000004e+00 6.828252147377164571e-02
3.004999999999999893e+00 6.857378043388426270e-02
3.006000000000000227e+00 6.884701359453347658e-02
3.007000000000000117e+00 6.909868710071878639e-02
3.008000000000000007e+00 6.932586340788382540e-02
3.008999999999999897e+00 6.952632134743906567e-02
3.010000000000000231e+00 6.969862384683618572e-02
3.011000000000000121e+00 6.984212496008784798e-02
3.012000000000000011e+00 6.995691541356863219e-02
3.012999999999999901e+00 7.004370739582008176e-02
3.014000000000000234e+00 7.010363437810288034e-02
3.015000000000000124e+00 7.013802998437018710e-02
3.016000000000000014e+00 7.014818984061219065e-02
3.016999999999999904e+00 7.013516511920510343e-02
3.018000000000000238e+00 7.009960541305297610e-02
3.019000000000000128e+00 7.004169040562234494e-02
3.020000000000000018e+00 6.996113194255856871e-02
3.020999999999999908e+00 6.985725960224586917e-02
3.022000000000000242e+00 6.972915548370257899e-02
3.023000000000000131e+00 6.957582556915567484e-02
3.024000000000000021e+00 6.939632592953519363e-02
3.024999999999999911e+00 6.918989003094712376e-02
3.026000000000000245e+00 6.895597858857405171e-02
3.027000000000000135e+00 6.869428764050697356e-02
3.028000000000000025e+00 6.840472374266097499e-02
3.028999999999999915e+00 6.808738779730313939e-02
3.030000000000000249e+00 6.774253570114435741e-02
3.031000000000000139e+00 6.737062070151575432e-02
3.032000000000000028e+00 6.697235715902176423e-02
3.032999999999999918e+00 6.654883405463499213e-02
3.034000000000000252e+00 6.610165294117634205e-02
3.035000000000000142e+00 6.563304991880944406e-02
3.036000000000000032e+00 6.514598745543816183e-02
3.036999999999999922e+00 6.464419146218836065e-02
3.038000000000000256e+00 6.413210279797623703e-02
3.039000000000000146e+00 6.361473187172693444e-02
3.040000000000000036e+00 6.309742707743709600e-02
3.040999999999999925e+00 6.258558636453057100e-02
3.042000000000000259e+00 6.208430899619440252e-02
3.043000000000000149e+00 6.159803538517920340e-02
3.044000000000000039e+00 6.113022307871159716e-02
3.044999999999999929e+00 6.068310530907896488e-02
3.046000000000000263e+00 6.025751787557435263e-02
3.047000000000000153e+00 5.985288949411152887e-02
3.048000000000000043e+00 5.946734512750525420e-02
3.048999999999999932e+00 5.909796287194525599e-02
3.050000000000000266e+00 5.874111112729581835e-02
3.051000000000000156e+00 5.839289083957426019e-02
3.052000000000000046e+00 5.804958914538571602e-02
3.052999999999999936e+00 5.770811344790802849e-02
3.054000000000000270e+00 5.736634090839135697e-02
3.055000000000000160e+00 5.702335404914251477e-02
3.056000000000000050e+00 5.667950976655655726e-02
3.056999999999999940e+00 5.633633915558988736e-02
3.058000000000000274e+00 5.599631141467335815e-02
3.059000000000000163e+00 5.566247499156821293e-02
3.060000000000000053e+00 5.533804285677379475e-02
3.060999999999999943e+00 5.502595669660248490e-02
3.062000000000000277e+00 5.472852474791529975e-02
3.063000000000000167e+00 5.444715064547375055e-02
3.064000000000000057e+00 5.418218600075332125e-02
3.064999999999999947e+00 5.393294071189760203e-02
3.066000000000000281e+00 5.369781416402061996e-02
3.067000000000000171e+00 5.347454265685565311e-02
3.068000000000000060e+00 5.326054777872436807e-02
3.068999999999999950e+00 5.305328634098076257e-02
3.070000000000000284e+00 5.285062387498674907e-02
3.071000000000000174e+00 5.265113404781827239e-02
3.072000000000000064e+00 5.245436758906137087e-02
3.072999999999999954e+00 5.226096583906022358e-02
3.073999999999999844e+00 5.207271121760816829e-02
3.075000000000000178e+00 5.189243597571197020e-02
3.076000000000000068e+00 5.172383001168702477e-02
3.076999999999999957e+00 5.157115218906220544e-02
3.077999999999999847e+00 5.143888686592166387e-02
3.079000000000000181e+00 5.133134270538804861e-02
3.080000000000000071e+00 5.125224594733497618e-02
3.080999999999999961e+00 5.120438693788480211e-02
3.081999999999999851e+00 5.118931458369975485e-02
3.083000000000000185e+00 5.120715303119196399e-02
3.084000000000000075e+00 5.125653863270729360e-02
3.084999999999999964e+00 5.133469968699427843e-02
3.085999999999999854e+00 5.143766753812280268e-02
3.087000000000000188e+00 5.156060529737144238e-02
3.088000000000000078e+00 5.169820052540863298e-02
3.088999999999999968e+00 5.184510368688129145e-02
3.089999999999999858e+00 5.199633483585950483e-02
3.091000000000000192e+00 5.214764482177124127e-02
3.092000000000000082e+00 5.229574767667326263e-02
3.092999999999999972e+00 5.243848356608257072e-02
3.093999999999999861e+00 5.257483681695499650e-02
3.095000000000000195e+00 5.270487007291907444e-02
3.096000000000000085e+00 5.282959103680575502e-02
3.096999999999999975e+00 5.295077496101160269e-02
3.097999999999999865e+00 5.307074351913147747e-02
3.099000000000000199e+00 5.319213561927349510e-02
3.100000000000000089e+00 5.331768239272882681e-02
3.100999999999999979e+00 5.344995840420523059e-02
3.101999999999999869e+00 5.359115242277749658e-02
3.103000000000000203e+00 5.374284160947444267e-02
3.104000000000000092e+00 5.390576613209352441e-02
3.104999999999999982e+00 5.407966442448193523e-02
3.105999999999999872e+00 5.426317275601559575e-02
3.107000000000000206e+00 5.445380641239588870e-02
3.108000000000000096e+00 5.464805516745284419e-02
3.108999999999999986e+00 5.484157906553664003e-02
3.109999999999999876e+00 5.502952765410810271e-02
3.111000000000000210e+00 5.520693466141537303e-02
3.112000000000000099e+00 5.536915990864647169e-02
3.112999999999999989e+00 5.551235743472934109e-02
3.113999999999999879e+00 5.563390708953973307e-02
3.115000000000000213e+00 5.573273358944744876e-02
3.116000000000000103e+00 5.580953037593704147e-02
3.116999999999999993e+00 5.586679350512692432e-02
3.117999999999999883e+00 5.590868181173702656e-02
3.119000000000000217e+00 5.594068398342184889e-02
3.120000000000000107e+00 5.596915397186059959e-02
3.120999999999999996e+00 5.600074447833625069e-02
3.121999999999999886e+00 5.604179430405979018e-02
3.123000000000000220e+00 5.609776850222784883e-02
3.124000000000000110e+00 5.617278257622011772e-02
3.125000000000000000e+00 5.626929905950334154e-02
3.125999999999999890e+00 5.638798450887537450e-02
3.127000000000000224e+00 5.652773351974878929e-02
3.128000000000000114e+00 5.668585237835697260e-02
3.129000000000000004e+00 5.685839734912119525e-02
3.129999999999999893e+00 5.704054147354294113e-02
3.131000000000000227e+00 5.722701852594182237e-02
3.132000000000000117e+00 5.741255045578650545e-02
3.133000000000000007e+00 5.759225600656399380e-02
3.133999999999999897e+00 5.776197035564147042e-02
3.135000000000000231e+00 5.791852156789271261e-02
3.136000000000000121e+00 5.805989107862571247e-02
3.137000000000000011e+00 5.818529548941494406e-02
3.137999999999999901e+00 5.829514149413009966e-02
3.139000000000000234e+00 5.839091473899175877e-02
3.140000000000000124e+00 5.847495800907726027e-02
3.141000000000000014e+00 5.855021654500677103e-02
3.141999999999999904e+00 5.861991111454308012e-02
3.143000000000000238e+00 5.868721165425498654e-02
3.144000000000000128e+00 5.875493557820839208e-02
3.145000000000000018e+00 5.882525810519993043e-02
3.145999999999999908e+00 5.889952150838657918e-02
3.147000000000000242e+00 5.897810734754858203e-02
3.148000000000000131e+00 5.906038345612463214e-02
3.149000000000000021e+00 5.914478484965629557e-02
3.149999999999999911e+00 5.922894395059208339e-02
3.151000000000000245e+00 5.930993064041591156e-02
3.152000000000000135e+00 5.938456403841477910e-02
3.153000000000000025e+00 5.944975535841813541e-02
3.153999999999999915e+00 5.950289608547541798e-02
3.155000000000000249e+00 5.954223402360063477e-02
3.156000000000000139e+00 5.956717957493887911e-02
3.157000000000000028e+00 5.957854457534513676e-02
3.157999999999999918e+00 5.957865775072239412e-02
3.159000000000000252e+00 5.957133963248667508e-02
3.160000000000000142e+00 5.956171398562330049e-02
3.161000000000000032e+00 5.955588477813585774e-02
3.161999999999999922e+00 5.956048312116494353e-02
3.163000000000000256e+00 5.958212155449073288e-02
3.164000000000000146e+00 5.962683694580148824e-02
3.165000000000000036e+00 5.969952910354250214e-02
3.165999999999999925e+00 5.980347995604232830e-02
3.167000000000000259e+00 5.994001717268815366e-02
3.168000000000000149e+00 6.010832827558536262e-02
3.169000000000000039e+00 6.030546326367909604e-02
3.169999999999999929e+00 6.052653359161881685e-02
3.171000000000000263e+00 6.076507508591227902e-02
3.172000000000000153e+00 6.101354181159981266e-02
3.173000000000000043e+00 6.126387130741193371e-02
3.173999999999999932e+00 6.150806346732384799e-02
3.175000000000000266e+00 6.173871484274300048e-02
3.176000000000000156e+00 6.194946526697192590e-02
3.177000000000000046e+00 6.213529048753634043e-02
3.177999999999999936e+00 6.229266027845901249e-02
3.179000000000000270e+00 6.241953838659546061e-02
3.180000000000000160e+00 6.251524977181287246e-02
3.181000000000000050e+00 6.258025785949410114e-02
3.181999999999999940e+00 6.261591294883687986e-02
3.183000000000000274e+00 6.262416327987697928e-02
3.184000000000000163e+00 6.260733619360048241e-02
3.185000000000000053e+00 6.256794449642996692e-02
3.185999999999999943e+00 6.250857126311398781e-02
3.187000000000000277e+00 6.243183015395017271e-02
3.188000000000000167e+00 6.234032823277468882e-02
3.189000000000000057e+00 6.223672226713419103e-02
3.189999999999999947e+00 6.212371498819305865e-02
3.191000000000000281e+00 6.200409378402815808e-02
3.192000000000000171e+00 6.188074303386972147e-02
3.193000000000000060e+00 6.175663851888317513e-02
3.193999999999999950e+00 6.163482892263886376e-02
3.195000000000000284e+00 6.151844965575611196e-02
3.196000000000000174e+00 6.141070505961412213e-02
3.197000000000000064e+00 6.131485406424040663e-02
3.197999999999999954e+00 6.123417481192575812e-02
3.199000000000000288e+00 6.117191785712054741e-02
3.200000000000000178e+00 6.113121131549310860e-02
3.201000000000000068e+00 6.111491951726930744e-02
3.201999999999999957e+00 6.112547718942196173e-02
3.202999999999999847e+00 6.116469582239453251e-02
3.204000000000000181e+00 6.123357140290119904e-02
3.205000000000000071e+00 6.133210651766553972e-02
3.205999999999999961e+00 6.145919594993319579e-02
3.206999999999999851e+00 6.161255828241656018e-02
3.208000000000000185e+00 6.178874777553076958e-02
3.209000000000000075e+00 6.198325171489849073e-02
3.209999999999999964e+00 6.219063112152911632e-02
3.210999999999999854e+00 6.240472804851161792e-02
3.212000000000000188e+00 6.261890899445211878e-02
3.213000000000000078e+00 6.282632740240035041e-02
3.213999999999999968e+00 6.302018801640246748e-02
3.214999999999999858e+00 6.319402284259736935e-02
3.216000000000000192e+00 6.334192274807835810e-02
3.217000000000000082e+00 6.345875638082856818e-02
3.217999999999999972e+00 6.354033928941550669e-02
3.218999999999999861e+00 6.358356035168280518e-02
3.220000000000000195e+00 6.358642763694168087e-02
3.221000000000000085e+00 6.354805666744484105e-02
3.221999999999999975e+00 6.346855134695375544e-02
3.222999999999999865e+00 6.334885011261968957e-02
3.224000000000000199e+00 6.319050095509816389e-02
3.225000000000000089e+00 6.299541469646917358e-02
3.225999999999999979e+00 6.276565315745348539e-02
3.226999999999999869e+00 6.250323680415974248e-02
3.228000000000000203e+00 6.221003944143506381e-02
3.229000000000000092e+00 6.188776762540306592e-02
3.229999999999999982e+00 6.153803194347309130e-02
3.230999999999999872e+00 6.116248301517875768e-02
3.232000000000000206e+00 6.076300299373323804e-02
3.233000000000000096e+00 6.034193138526536965e-02
3.233999999999999986e+00 5.990224431681154954e-02
3.234999999999999876e+00 5.944771009188538902e-02
3.236000000000000210e+00 5.898294787232685049e-02
3.237000000000000099e+00 5.851338095520575155e-02
3.237999999999999989e+00 5.804508205114591174e-02
3.238999999999999879e+00 5.758450700566590530e-02
3.240000000000000213e+00 5.713812395673276839e-02
3.241000000000000103e+00 5.671200894416845995e-02
3.241999999999999993e+00 5.631139177126496392e-02
3.242999999999999883e+00 5.594025224661237916e-02
3.244000000000000217e+00 5.560101081571013071e-02
3.245000000000000107e+00 5.529430343794079772e-02
3.245999999999999996e+00 5.501893734723473095e-02
3.246999999999999886e+00 5.477200170230982212e-02
3.248000000000000220e+00 5.454911957697823610e-02
3.249000000000000110e+00 5.434483958392254122e-02
3.250000000000000000e+00 5.415309451094059423e-02
3.250999999999999890e+00 5.396771317471865670e-02
3.252000000000000224e+00 5.378291304706874637e-02
3.253000000000000114e+00 5.359374540329016334e-02
3.254000000000000004e+00 5.339643192602742949e-02
3.254999999999999893e+00 5.318860673489560209e-02
3.256000000000000227e+00 5.296939896300945083e-02
3.257000000000000117e+00 5.273941874490722936e-02
3.258000000000000007e+00 5.250058085415959530e-02
3.258999999999999897e+00 5.225587470168582133e-02
3.260000000000000231e+00 5.200901425283162294e-02
3.261000000000000121e+00 5.176407577509337804e-02
3.262000000000000011e+00 5.152511003600430961e-02
3.262999999999999901e+00 5.129576063662290991e-02
3.264000000000000234e+00 5.107893183034515477e-02
3.265000000000000124e+00 5.087651685346470526e-02
3.266000000000000014e+00 5.068921278529512492e-02
3.266999999999999904e+00 5.051644777319647117e-02
3.268000000000000238e+00 5.035642033103551046e-02
3.269000000000000128e+00 5.020627829474362536e-02
3.270000000000000018e+00 5.006238403819578131e-02
3.270999999999999908e+00 4.992068152429397082e-02
3.272000000000000242e+00 4.977709620502357435e-02
3.273000000000000131e+00 4.962797279974027337e-02
3.274000000000000021e+00 4.947045302338069772e-02
3.274999999999999911e+00 4.930278726419105861e-02
3.276000000000000245e+00 4.912452977563148970e-02
3.277000000000000135e+00 4.893660383276211834e-02
3.278000000000000025e+00 4.874124763060599941e-02
3.278999999999999915e+00 4.854181213549904617e-02
3.280000000000000249e+00 4.834248729551521295e-02
3.281000000000000139e+00 4.814794482977079182e-02
3.282000000000000028e+00 4.796297741997974928e-02
3.282999999999999918e+00 4.779212959756919121e-02
3.284000000000000252e+00 4.763939575013459438e-02
3.285000000000000142e+00 4.750799802644713188e-02
3.286000000000000032e+00 4.740024673912406755e-02
3.286999999999999922e+00 4.731749823037107588e-02
3.288000000000000256e+00 4.726019695877474447e-02
3.289000000000000146e+00 4.722799429666670740e-02
3.290000000000000036e+00 4.721991715126601374e-02
3.290999999999999925e+00 4.723457096916945652e-02
3.292000000000000259e+00 4.727037008894859060e-02
3.293000000000000149e+00 4.732575454385674896e-02
3.294000000000000039e+00 4.739937747330481843e-02
3.294999999999999929e+00 4.749026160212129616e-02
3.296000000000000263e+00 4.759787211398419648e-02
3.297000000000000153e+00 4.772211303529268894e-02
3.298000000000000043e+00 4.786325496292258286e-02
3.298999999999999932e+00 4.802179156927218612e-02
3.300000000000000266e+00 4.819825057040255656e-02
3.301000000000000156e+00 4.839297404472553410e-02
3.302000000000000046e+00 4.860589411121098852e-02
3.302999999999999936e+00 4.883633810229953687e-02
3.304000000000000270e+00 4.908288422942296003e-02
3.305000000000000160e+00 4.934327206709492736e-02
3.306000000000000050e+00 4.961442133081266082e-02
3.306999999999999940e+00 4.989251455988428369e-02
3.308000000000000274e+00 5.017317596549218661e-02
3.309000000000000163e+00 5.045169242715645541e-02
3.310000000000000053e+00 5.072328839603038736e-02
3.310999999999999943e+00 5.098341609306700217e-02
3.312000000000000277e+00 5.122803779259690188e-02
3.313000000000000167e+00 5.145387423874503430e-02
3.314000000000000057e+00 5.165861648002865320e-02
3.314999999999999947e+00 5.184106586663629612e-02
3.316000000000000281e+00 5.200121748765694496e-02
3.317000000000000171e+00 5.214025599246199100e-02
3.318000000000000060e+00 5.226046440834804935e-02
3.318999999999999950e+00 5.236506580169487945e-02
3.320000000000000284e+00 5.245795982329651969e-02
3.321000000000000174e+00 5.254341869056437103e-02
3.322000000000000064e+00 5.262569450561269818e-02
3.322999999999999954e+00 5.270861435367143327e-02
3.324000000000000288e+00 5.279516088558318387e-02
3.325000000000000178e+00 5.288710158603380368e-02
3.326000000000000068e+00 5.298469983827480689e-02
3.326999999999999957e+00 5.308651134525902565e-02
3.328000000000000291e+00 5.318935377169381473e-02
3.329000000000000181e+00 5.328842603116903248e-02
3.330000000000000071e+00 5.337757534228001338e-02
3.330999999999999961e+00 5.344973902265395121e-02
3.331999999999999851e+00 5.349746719606880696e-02
3.333000000000000185e+00 5.351354073950910506e-02
3.334000000000000075e+00 5.349160433943937754e-02
3.334999999999999964e+00 5.342676439033700042e-02
3.335999999999999854e+00 5.331608089487559210e-02
3.337000000000000188e+00 5.315895224498266847e-02
3.338000000000000078e+00 5.295729376236001096e-02
3.338999999999999968e+00 5.271555621013803566e-02
3.339999999999999858e+00 5.244050389165072490e-02
3.341000000000000192e+00 5.214083944048179126e-02
3.342000000000000082e+00 5.182664998990785948e-02
3.342999999999999972e+00 5.150875314048487807e-02
3.343999999999999861e+00 5.119798249543745794e-02
3.345000000000000195e+00 5.090448874051624328e-02
3.346000000000000085e+00 5.063710332408531689e-02
3.346999999999999975e+00 5.040283377717158508e-02
3.347999999999999865e+00 5.020653489275565817e-02
3.349000000000000199e+00 5.005073246419139421e-02
3.350000000000000089e+00 4.993568777514064555e-02
3.350999999999999979e+00 4.985960854444437818e-02
3.351999999999999869e+00 4.981904038684886737e-02
3.353000000000000203e+00 4.980936867764649417e-02
3.354000000000000092e+00 4.982535403543311009e-02
3.354999999999999982e+00 4.986170830141390536e-02
3.355999999999999872e+00 4.991356911274717062e-02
3.357000000000000206e+00 4.997690936343120172e-02
3.358000000000000096e+00 5.004877893486352203e-02
3.358999999999999986e+00 5.012740921459988425e-02
3.359999999999999876e+00 5.021214969725686789e-02
3.361000000000000210e+00 5.030327209530428834e-02
3.362000000000000099e+00 5.040167603300975407e-02
3.362999999999999989e+00 5.050854728487710193e-02
3.363999999999999879e+00 5.062497874884142046e-02
3.365000000000000213e+00 5.075164698931609181e-02
3.366000000000000103e+00 5.088854055100591051e-02
3.366999999999999993e+00 5.103479844211718242e-02
3.367999999999999883e+00 5.118867064995731575e-02
3.369000000000000217e+00 5.134758700358597189e-02
3.370000000000000107e+00 5.150835903868565546e-02
3.370999999999999996e+00 5.166745724292816366e-02
3.371999999999999886e+00 5.182137953218846071e-02
3.373000000000000220e+00 5.196702192676819904e-02
3.374000000000000110e+00 5.210203988160487520e-02
3.375000000000000000e+00 5.222515975839647773e-02
3.375999999999999890e+00 5.233635743944849150e-02
3.377000000000000224e+00 5.243692996699954312e-02
3.378000000000000114e+00 5.252941350561694811e-02
3.379000000000000004e+00 5.261736921121980964e-02
3.379999999999999893e+00 5.270507994245839795e-02
3.381000000000000227e+00 5.279716137603206183e-02
3.382000000000000117e+00 5.289815207711993927e-02
3.383000000000000007e+00 5.301212554834480034e-02
3.383999999999999897e+00 5.314235953529179712e-02
3.385000000000000231e+00 5.329106687512881468e-02
3.386000000000000121e+00 5.345923302120468568e-02
3.387000000000000011e+00 5.364656406584803611e-02
3.387999999999999901e+00 5.385149716647981422e-02
3.389000000000000234e+00 5.407133810540878244e-02
3.390000000000000124e+00 5.430241024457223981e-02
3.391000000000000014e+00 5.454031942280421902e-02
3.391999999999999904e+00 5.478020799229244009e-02
3.393000000000000238e+00 5.501705327965863285e-02
3.394000000000000128e+00 5.524595968333700924e-02
3.395000000000000018e+00 5.546244421653764162e-02
3.395999999999999908e+00 5.566270246163802782e-02
3.397000000000000242e+00 5.584384132670500156e-02
3.398000000000000131e+00 5.600405287668260013e-02
3.399000000000000021e+00 5.614273201494938970e-02
3.399999999999999911e+00 5.626051072646011397e-02
3.401000000000000245e+00 5.635918629130313301e-02
3.402000000000000135e+00 5.644157732623502483e-02
3.403000000000000025e+00 5.651126249864187739e-02
3.403999999999999915e+00 5.657227633944546252e-02
3.405000000000000249e+00 5.662874690568447944e-02
3.406000000000000139e+00 5.668454017693522889e-02
3.407000000000000028e+00 5.674294076678707693e-02
3.407999999999999918e+00 5.680640967706076377e-02
3.409000000000000252e+00 5.687641627595831084e-02
3.410000000000000142e+00 5.695340413686995895e-02
3.411000000000000032e+00 5.703683939610681985e-02
3.411999999999999922e+00 5.712532664600593335e-02
3.413000000000000256e+00 5.721681513110895428e-02
3.414000000000000146e+00 5.730882193730395258e-02
3.415000000000000036e+00 5.739865531845953633e-02
3.415999999999999925e+00 5.748364032707280191e-02
3.417000000000000259e+00 5.756131504559549444e-02
3.418000000000000149e+00 5.762957497424818498e-02
3.419000000000000039e+00 5.768677539767634588e-02
3.419999999999999929e+00 5.773176930305614490e-02
3.421000000000000263e+00 5.776388355197199787e-02
3.422000000000000153e+00 5.778283401745679809e-02
3.423000000000000043e+00 5.778857932001409126e-02
3.423999999999999932e+00 5.778114743756412874e-02
3.425000000000000266e+00 5.776041157154383765e-02
3.426000000000000156e+00 5.772590688381062929e-02
3.427000000000000046e+00 5.767667351296741629e-02
3.427999999999999936e+00 5.761118554076962578e-02
3.429000000000000270e+00 5.752738389895344084e-02
3.430000000000000160e+00 5.742279414414894895e-02
3.431000000000000050e+00 5.729474075642804198e-02
3.431999999999999940e+00 5.714061932548571143e-02
3.433000000000000274e+00 5.695815920910416580e-02
3.434000000000000163e+00 5.674566192884060445e-02
3.435000000000000053e+00 5.650214294525947312e-02
3.435999999999999943e+00 5.622736306456482813e-02
3.437000000000000277e+00 5.592177612224001615e-02
3.438000000000000167e+00 5.558635471224458724e-02
3.439000000000000057e+00 5.522241384932330410e-02
3.439999999999999947e+00 5.483141910330820851e-02
3.441000000000000281e+00 5.441483910295506071e-02
3.442000000000000171e+00 5.397409368317891698e-02
3.443000000000000060e+00 5.351057885533128111e-02
3.443999999999999950e+00 5.302579232228894768e-02
3.445000000000000284e+00 5.252151887780687201e-02
3.446000000000000174e+00 5.200004158792938952e-02
3.447000000000000064e+00 5.146438201890498471e-02
3.447999999999999954e+00 5.091847148413734814e-02
3.449000000000000288e+00 5.036729095146202928e-02
3.450000000000000178e+00 4.981690910616902446e-02
3.451000000000000068e+00 4.927440361936279156e-02
3.451999999999999957e+00 4.874769457204073536e-02
3.453000000000000291e+00 4.824524813416537772e-02
3.454000000000000181e+00 4.777571196562075545e-02
3.455000000000000071e+00 4.734747849815162946e-02
3.455999999999999961e+00 4.696821573357957275e-02
3.456999999999999851e+00 4.664442225688471277e-02
3.458000000000000185e+00 4.638102276211888975e-02
3.459000000000000075e+00 4.618106175877271374e-02
3.459999999999999964e+00 4.604552468649276281e-02
3.460999999999999854e+00 4.597327377378913199e-02
3.462000000000000188e+00 4.596114433477602873e-02
3.463000000000000078e+00 4.600417286759726776e-02
3.463999999999999968e+00 4.609593965580048580e-02
3.464999999999999858e+00 4.622900613694258531e-02
3.466000000000000192e+00 4.639541438196320700e-02
3.467000000000000082e+00 4.658718594892947290e-02
3.467999999999999972e+00 4.679683643296167483e-02
3.468999999999999861e+00 4.701779683081953876e-02
3.470000000000000195e+00 4.724476398961750118e-02
3.471000000000000085e+00 4.747390371411334964e-02
3.471999999999999975e+00 4.770289213683141794e-02
3.472999999999999865e+00 4.793080870046510789e-02
3.474000000000000199e+00 4.815788156939868059e-02
3.475000000000000089e+00 4.838510876774489849e-02
3.475999999999999979e+00 4.861381534667032212e-02
3.476999999999999869e+00 4.884518598805007161e-02
3.478000000000000203e+00 4.907984062985824847e-02
3.479000000000000092e+00 4.931749517746247119e-02
3.479999999999999982e+00 4.955676205207562579e-02
3.480999999999999872e+00 4.979511456044074386e-02
3.482000000000000206e+00 5.002897182781040897e-02
3.483000000000000096e+00 5.025396852048175100e-02
3.483999999999999986e+00 5.046527740852080335e-02
3.484999999999999876e+00 5.065803971361056840e-02
3.486000000000000210e+00 5.082779797068420757e-02
3.487000000000000099e+00 5.097090540219353233e-02
3.487999999999999989e+00 5.108487360856905912e-02
3.488999999999999879e+00 5.116864000706715376e-02
3.490000000000000213e+00 5.122270617069277915e-02
3.491000000000000103e+00 5.124917103941507845e-02
3.491999999999999993e+00 5.125163184246447207e-02
3.492999999999999883e+00 5.123498053538074609e-02
3.494000000000000217e+00 5.120509390172874042e-02
3.495000000000000107e+00 5.116848393451552124e-02
3.495999999999999996e+00 5.113188672159305753e-02
3.496999999999999886e+00 5.110186382964161667e-02
3.498000000000000220e+00 5.108441692516593052e-02
3.499000000000000110e+00 5.108465268022988059e-02
3.500000000000000000e+00 5.110649485532457736e-02
3.500999999999999890e+00 5.115247435909563156e-02
3.502000000000000224e+00 5.122357308104596996e-02
3.503000000000000114e+00 5.131916563916891910e-02
3.504000000000000004e+00 5.143700827360465910e-02
3.504999999999999893e+00 5.157332973292799716e-02
3.506000000000000227e+00 5.172296646805348702e-02
3.507000000000000117e+00 5.187957680332960786e-02
3.508000000000000007e+00 5.203591064529435734e-02
3.508999999999999897e+00 5.218412562698632184e-02
3.510000000000000231e+00 5.231614321329777079e-02
3.511000000000000121e+00 5.242404418824982149e-02
3.512000000000000011e+00 5.250045762198174426e-02
3.512999999999999901e+00 5.253897792792947691e-02
3.514000000000000234e+00 5.253452677122231324e-02
3.515000000000000124e+00 5.248367828622466785e-02
3.516000000000000014e+00 5.238491035572238191e-02
3.516999999999999904e+00 5.223876234931360690e-02
3.518000000000000238e+00 5.204783118373196293e-02
3.519000000000000128e+00 5.181663882661775855e-02
3.520000000000000018e+00 5.155135306936066419e-02
3.520999999999999908e+00 5.125934665962663533e-02
3.522000000000000242e+00 5.094865970887897666e-02
3.523000000000000131e+00 5.062738464122779058e-02
3.524000000000000021e+00 5.030303668732831468e-02
3.524999999999999911e+00 4.998198639172023172e-02
3.526000000000000245e+00 4.966897093642193978e-02
3.527000000000000135e+00 4.936674456005458317e-02
3.528000000000000025e+00 4.907589719349102902e-02
3.528999999999999915e+00 4.879487050201850029e-02
3.530000000000000249e+00 4.852011848964342400e-02
3.531000000000000139e+00 4.824646945966722805e-02
3.532000000000000028e+00 4.796758598218877484e-02
3.532999999999999918e+00 4.767654295797665864e-02
3.534000000000000252e+00 4.736647342870212163e-02
3.535000000000000142e+00 4.703120830362986227e-02
3.536000000000000032e+00 4.666590912757663523e-02
3.536999999999999922e+00 4.626758566968171976e-02
3.538000000000000256e+00 4.583550283104688428e-02
3.539000000000000146e+00 4.537141314666821856e-02
3.540000000000000036e+00 4.487959107290943883e-02
3.540999999999999925e+00 4.436666362482052928e-02
3.542000000000000259e+00 4.384125732853724061e-02
3.543000000000000149e+00 4.331348798834441793e-02
3.544000000000000039e+00 4.279432415347322188e-02
3.544999999999999929e+00 4.229491438761910638e-02
3.546000000000000263e+00 4.182590656100380888e-02
3.547000000000000153e+00 4.139684735827327267e-02
3.548000000000000043e+00 4.101566144936023839e-02
3.548999999999999932e+00 4.068828501080724858e-02
3.550000000000000266e+00 4.041844535724652132e-02
3.551000000000000156e+00 4.020759126921788496e-02
3.552000000000000046e+00 4.005493899407452929e-02
3.552999999999999936e+00 3.995765105441734244e-02
3.554000000000000270e+00 3.991108233584768350e-02
3.555000000000000160e+00 3.990910266772430826e-02
3.556000000000000050e+00 3.994443744056593720e-02
3.556999999999999940e+00 4.000907992459635382e-02
3.558000000000000274e+00 4.009467754208503182e-02
3.559000000000000163e+00 4.019294595995485248e-02
3.560000000000000053e+00 4.029608639486902122e-02
3.560999999999999943e+00 4.039714026023137616e-02
3.562000000000000277e+00 4.049035089817366179e-02
3.563000000000000167e+00 4.057142951021978222e-02
3.564000000000000057e+00 4.063774137154132354e-02
3.564999999999999947e+00 4.068840259592183817e-02
3.566000000000000281e+00 4.072425694329121632e-02
3.567000000000000171e+00 4.074775151090029995e-02
3.568000000000000060e+00 4.076271459376647199e-02
3.568999999999999950e+00 4.077404973033874058e-02
3.570000000000000284e+00 4.078735042796729354e-02
3.571000000000000174e+00 4.080852217062901077e-02
3.572000000000000064e+00 4.084335473563738966e-02
3.572999999999999954e+00 4.089713721717658235e-02
3.574000000000000288e+00 4.097432883643879753e-02
3.575000000000000178e+00 4.107828449117748720e-02
3.576000000000000068e+00 4.121108421504710018e-02
3.576999999999999957e+00 4.137345402379916104e-02
3.578000000000000291e+00 4.156479731627672758e-02
3.579000000000000181e+00 4.178333597981656600e-02
3.580000000000000071e+00 4.202630168682749967e-02
3.580999999999999961e+00 4.229020137136417501e-02
3.582000000000000295e+00 4.257110366738418861e-02
3.583000000000000185e+00 4.286492535056966174e-02
3.584000000000000075e+00 4.316768468222624555e-02
3.584999999999999964e+00 4.347571334101028168e-02
3.585999999999999854e+00 4.378580607479803932e-02
3.587000000000000188e+00 4.409530874827845282e-02
3.588000000000000078e+00 4.440216864751876658e-02
3.588999999999999968e+00 4.470492091071899543e-02
3.589999999999999858e+00 4.500264496574012119e-02
3.591000000000000192e+00 4.529491291129093822e-02
3.592000000000000082e+00 4.558169350564683642e-02
3.592999999999999972e+00 4.586326907639742823e-02
3.593999999999999861e+00 4.614014840006479268e-02
3.595000000000000195e+00 4.641299402110387468e-02
3.596000000000000085e+00 4.668255553445513351e-02
3.596999999999999975e+00 4.694958996252139583e-02
3.597999999999999865e+00 4.721482805228573165e-02
3.599000000000000199e+00 4.747894506232030326e-02
3.600000000000000089e+00 4.774252363680379224e-02
3.600999999999999979e+00 4.800603275614204885e-02
3.601999999999999869e+00 4.826979921907308124e-02
3.603000000000000203e+00 4.853399102996569514e-02
3.604000000000000092e+00 4.879857391523157589e-02
3.604999999999999982e+00 4.906326658040140176e-02
3.605999999999999872e+00 4.932749824335235650e-02
3.607000000000000206e+00 4.959037546063883861e-02
3.608000000000000096e+00 4.985063594445450497e-02
3.608999999999999986e+00 5.010664099214132833e-02
3.609999999999999876e+00 5.035639131868592522e-02
3.611000000000000210e+00 5.059758730137823429e-02
3.612000000000000099e+00 5.082769796291497499e-02
3.612999999999999989e+00 5.104409529202239698e-02
3.613999999999999879e+00 5.124419750427383624e-02
3.615000000000000213e+00 5.142562667153315059e-02
3.616000000000000103e+00 5.158636741497733824e-02
3.616999999999999993e+00 5.172491490121017277e-02
3.617999999999999883e+00 5.184038535026060102e-02
3.619000000000000217e+00 5.193261639300465055e-02
3.620000000000000107e+00 5.200218798754045746e-02
3.620999999999999996e+00 5.205045888494214124e-02
3.621999999999999886e+00 5.207954985404529558e-02
3.623000000000000220e+00 5.209227709612803542e-02
3.624000000000000110e+00 5.209208465158594870e-02
3.625000000000000000e+00 5.208292286071758426e-02
3.625999999999999890e+00 5.206910308672724197e-02
3.627000000000000224e+00 5.205510155812907019e-02
3.628000000000000114e+00 5.204534368847089920e-02
3.629000000000000004e+00 5.204397363884727401e-02
3.629999999999999893e+00 5.205462509975965213e-02
3.631000000000000227e+00 5.208019399949913308e-02
3.632000000000000117e+00 5.212268106351110319e-02
3.633000000000000007e+00 5.218308505755192561e-02
3.633999999999999897e+00 5.226139840160441696e-02
3.635000000000000231e+00 5.235666156258265286e-02
3.636000000000000121e+00 5.246709321035042395e-02
3.637000000000000011e+00 5.259029251902205132e-02
3.637999999999999901e+00 5.272345742566926508e-02
3.639000000000000234e+00 5.286363081419416521e-02
3.640000000000000124e+00 5.300790868196184752e-02
3.641000000000000014e+00 5.315362169622064176e-02
3.641999999999999904e+00 5.329845326936770433e-02
3.643000000000000238e+00 5.344048528868942938e-02
3.644000000000000128e+00 5.357820911307512729e-02
3.645000000000000018e+00 5.371046316056684450e-02
3.645999999999999908e+00 5.383633651688185529e-02
3.647000000000000242e+00 5.395508178600631061e-02
3.648000000000000131e+00 5.406600960830496710e-02
3.649000000000000021e+00 5.416840620277443147e-02
3.649999999999999911e+00 5.426146445571293497e-02
3.651000000000000245e+00 5.434428189582024560e-02
3.652000000000000135e+00 5.441586750915097109e-02
3.653000000000000025e+00 5.447517669844426091e-02
3.653999999999999915e+00 5.452118184375247256e-02
3.655000000000000249e+00 5.455295407168660876e-02
3.656000000000000139e+00 5.456972530542959776e-02
3.657000000000000028e+00 5.457094565780377243e-02
3.657999999999999918e+00 5.455631726150189653e-02
3.659000000000000252e+00 5.452577088497061186e-02
3.660000000000000142e+00 5.447944119502927396e-02
3.661000000000000032e+00 5.441758901297065465e-02
3.661999999999999922e+00 5.434049368157498755e-02
3.663000000000000256e+00 5.424834922358399286e-02
3.664000000000000146e+00 5.414114491010701968e-02
3.665000000000000036e+00 5.401858843003608246e-02
3.665999999999999925e+00 5.388004937406511152e-02
3.667000000000000259e+00 5.372457670479111741e-02
3.668000000000000149e+00 5.355097902589943393e-02
3.669000000000000039e+00 5.335798188768818562e-02
3.669999999999999929e+00 5.314442215372694456e-02
3.671000000000000263e+00 5.290949339399103613e-02
3.672000000000000153e+00 5.265298128634637864e-02
3.673000000000000043e+00 5.237546666449545418e-02
3.673999999999999932e+00 5.207845195337622302e-02
3.675000000000000266e+00 5.176440734212819222e-02
3.676000000000000156e+00 5.143668094402466945e-02
3.677000000000000046e+00 5.109931907876515828e-02
3.677999999999999936e+00 5.075680603409600533e-02
3.679000000000000270e+00 5.041373937295796914e-02
3.680000000000000160e+00 5.007449785290489508e-02
3.681000000000000050e+00 4.974294300876910824e-02
3.681999999999999940e+00 4.942216577866194449e-02
3.683000000000000274e+00 4.911432354381070620e-02
3.684000000000000163e+00 4.882056156978194228e-02
3.685000000000000053e+00 4.854098700052043858e-02
3.685999999999999943e+00 4.827474280141146046e-02
3.687000000000000277e+00 4.802010408672167940e-02
3.688000000000000167e+00 4.777459336323057471e-02
3.689000000000000057e+00 4.753513663334858752e-02
3.689999999999999947e+00 4.729820339403086743e-02
3.691000000000000281e+00 4.705993096582257451e-02
3.692000000000000171e+00 4.681627307690888751e-02
3.693000000000000060e+00 4.656314680825449082e-02
3.693999999999999950e+00 4.629657546926977535e-02
3.695000000000000284e+00 4.601284085909816690e-02
3.696000000000000174e+00 4.570864220278251372e-02
3.697000000000000064e+00 4.538123944982465352e-02
3.697999999999999954e+00 4.502860256120894827e-02
3.699000000000000288e+00 4.464952221483931005e-02
3.700000000000000178e+00 4.424368734435603356e-02
3.701000000000000068e+00 4.381173997888510030e-02
3.701999999999999957e+00 4.335527807900918518e-02
3.703000000000000291e+00 4.287684914982627105e-02
3.704000000000000181e+00 4.237989238911625545e-02
3.705000000000000071e+00 4.186865659871160522e-02
3.705999999999999961e+00 4.134810451961954542e-02
3.707000000000000295e+00 4.082376311589739487e-02
3.708000000000000185e+00 4.030155298738054975e-02
3.709000000000000075e+00 3.978758488280482314e-02
3.709999999999999964e+00 3.928791109225401174e-02
3.711000000000000298e+00 3.880826568366688850e-02
3.712000000000000188e+00 3.835380226166355128e-02
3.713000000000000078e+00 3.792885585919337360e-02
3.713999999999999968e+00 3.753673926040691083e-02
3.714999999999999858e+00 3.717960969513092739e-02
3.716000000000000192e+00 3.685841850580427737e-02
3.717000000000000082e+00 3.657295850532412546e-02
3.717999999999999972e+00 3.632199130690692140e-02
3.718999999999999861e+00 3.610344498612479830e-02
3.720000000000000195e+00 3.591467605003406671e-02
3.721000000000000085e+00 3.575273621172597727e-02
3.721999999999999975e+00 3.561463606597713161e-02
3.722999999999999865e+00 3.549757077892513879e-02
3.724000000000000199e+00 3.539908098872519837e-02
3.725000000000000089e+00 3.531714594052685202e-02
3.725999999999999979e+00 3.525023838446243729e-02
3.726999999999999869e+00 3.519727354352559373e-02
3.728000000000000203e+00 3.515755509637889797e-02
3.729000000000000092e+00 3.513071382588880270e-02
3.729999999999999982e+00 3.511663669308957847e-02
3.730999999999999872e+00 3.511542803232266252e-02
3.732000000000000206e+00 3.512738474466401556e-02
3.733000000000000096e+00 3.515300842871642295e-02
3.733999999999999986e+00 3.519300848008469207e-02
3.734999999999999876e+00 3.524829438500668571e-02
3.736000000000000210e+00 3.531992753607129942e-02
3.737000000000000099e+00 3.540901418607241002e-02
3.737999999999999989e+00 3.551654818064563235e-02
3.738999999999999879e+00 3.564323953352115104e-02
3.740000000000000213e+00 3.578929112594424200e-02
3.741000000000000103e+00 3.595423436540140516e-02
3.741999999999999993e+00 3.613678399025643806e-02
3.742999999999999883e+00 3.633479390166115958e-02
3.744000000000000217e+00 3.654529322480063597e-02
3.745000000000000107e+00 3.676461728666786943e-02
3.745999999999999996e+00 3.698861834294196738e-02
3.746999999999999886e+00 3.721293068625632083e-02
3.748000000000000220e+00 3.743327237571209692e-02
3.749000000000000110e+00 3.764575003719068669e-02
3.750000000000000000e+00 3.784712978829835039e-02
3.750999999999999890e+00 3.803507560616306571e-02
3.752000000000000224e+00 3.820829855078677895e-02
3.753000000000000114e+00 3.836665917206829451e-02
3.754000000000000004e+00 3.851118872406713439e-02
3.754999999999999893e+00 3.864399931003507233e-02
3.756000000000000227e+00 3.876815086329962051e-02
3.757000000000000117e+00 3.888740978177721713e-02
3.758000000000000007e+00 3.900598883133556127e-02
3.758999999999999897e+00 3.912825180029087802e-02
3.760000000000000231e+00 3.925842190786684588e-02
3.761000000000000121e+00 3.940030470360264547e-02
3.762000000000000011e+00 3.955710303972627406e-02
3.762999999999999901e+00 3.973124466360779955e-02
3.764000000000000234e+00 3.992432023257919821e-02
3.765000000000000124e+00 4.013706054896965664e-02
3.766000000000000014e+00 4.036936267392150779e-02
3.766999999999999904e+00 4.062037315341258947e-02
3.768000000000000238e+00 4.088858146999806847e-02
3.769000000000000128e+00 4.117193260436793900e-02
3.770000000000000018e+00 4.146796214710941203e-02
3.770999999999999908e+00 4.177392381986451408e-02
3.772000000000000242e+00 4.208692526425490688e-02
3.773000000000000131e+00 4.240407272066951117e-02
3.774000000000000021e+00 4.272262354054830874e-02
3.774999999999999911e+00 4.304012453289758622e-02
3.776000000000000245e+00 4.335454625800627682e-02
3.777000000000000135e+00 4.366439958100536145e-02
3.778000000000000025e+00 4.396881471155943133e-02
3.778999999999999915e+00 4.426756753081132617e-02
3.780000000000000249e+00 4.456105140584119828e-02
3.781000000000000139e+00 4.485018363933229724e-02
3.782000000000000028e+00 4.513622371450058679e-02
3.782999999999999918e+00 4.542053127850825128e-02
3.784000000000000252e+00 4.570430555583678695e-02
3.785000000000000142e+00 4.598828323702313509e-02
3.786000000000000032e+00 4.627248233585392473e-02
3.786999999999999922e+00 4.655599765412344465e-02
3.788000000000000256e+00 4.683691630483405310e-02
3.789000000000000146e+00 4.711232313369725921e-02
3.790000000000000036e+00 4.737846133247965857e-02
3.790999999999999925e+00 4.763099388985736482e-02
3.792000000000000259e+00 4.786536552899810226e-02
3.793000000000000149e+00 4.807722278337261262e-02
3.794000000000000039e+00 4.826282176967054000e-02
3.794999999999999929e+00 4.841940183859911456e-02
3.796000000000000263e+00 4.854543454544274494e-02
3.797000000000000153e+00 4.864076746126769907e-02
3.798000000000000043e+00 4.870659496767729135e-02
3.798999999999999932e+00 4.874530119138298367e-02
3.800000000000000266e+00 4.876016643255232791e-02
3.801000000000000156e+00 4.875498419243157883e-02
3.802000000000000046e+00 4.873365174601374666e-02
3.802999999999999936e+00 4.869974973306522015e-02
3.804000000000000270e+00 4.865620845933307792e-02
3.805000000000000160e+00 4.860504159790692003e-02
3.806000000000000050e+00 4.854722169030487727e-02
3.806999999999999940e+00 4.848267469379709954e-02
3.808000000000000274e+00 4.841039908194722657e-02
3.809000000000000163e+00 4.832867240519885671e-02
3.810000000000000053e+00 4.823531449682564448e-02
3.810999999999999943e+00 4.812796268204160011e-02
3.812000000000000277e+00 4.800430388924125519e-02
3.813000000000000167e+00 4.786223625641230356e-02
3.814000000000000057e+00 4.769992635193284758e-02
3.814999999999999947e+00 4.751578111968905033e-02
3.816000000000000281e+00 4.730834594043621666e-02
3.817000000000000171e+00 4.707617173462678994e-02
3.818000000000000060e+00 4.681767654352684410e-02
3.818999999999999950e+00 4.653105710683061447e-02
3.820000000000000284e+00 4.621427242137270824e-02
3.821000000000000174e+00 4.586513030209271591e-02
3.822000000000000064e+00 4.548144392221023513e-02
3.822999999999999954e+00 4.506129641690456017e-02
3.824000000000000288e+00 4.460331789034307354e-02
3.825000000000000178e+00 4.410698634660546735e-02
3.826000000000000068e+00 4.357288129804252202e-02
3.826999999999999957e+00 4.300289643283541213e-02
3.828000000000000291e+00 4.240037061775041305e-02
3.829000000000000181e+00 4.177010077332758697e-02
3.830000000000000071e+00 4.111827296417586153e-02
3.830999999999999961e+00 4.045227516081906227e-02
3.832000000000000295e+00 3.978043617245640567e-02
3.833000000000000185e+00 3.911169835896501773e-02
3.834000000000000075e+00 3.845523777566463297e-02
3.834999999999999964e+00 3.782008009147594385e-02
3.836000000000000298e+00 3.721471331383501696e-02
3.837000000000000188e+00 3.664676206668881359e-02
3.838000000000000078e+00 3.612271828494723058e-02
3.838999999999999968e+00 3.564775280503378052e-02
3.839999999999999858e+00 3.522561600789843317e-02
3.841000000000000192e+00 3.485859187832408834e-02
3.842000000000000082e+00 3.454755632154592193e-02
3.842999999999999972e+00 3.429205488967311533e-02
3.843999999999999861e+00 3.409044110813997525e-02
3.845000000000000195e+00 3.394001720006772915e-02
3.846000000000000085e+00 3.383720148569354519e-02
3.846999999999999975e+00 3.377769569608266714e-02
3.847999999999999865e+00 3.375665175629251336e-02
3.849000000000000199e+00 3.376883665339386331e-02
3.850000000000000089e+00 3.380880255831802267e-02
3.850999999999999979e+00 3.387106364686849613e-02
3.851999999999999869e+00 3.395025739248439672e-02
3.853000000000000203e+00 3.404131684082377374e-02
3.854000000000000092e+00 3.413963645652597079e-02
3.854999999999999982e+00 3.424121300323954703e-02
3.855999999999999872e+00 3.434275586965276211e-02
3.857000000000000206e+00 3.444175827365139608e-02
3.858000000000000096e+00 3.453650643678819049e-02
3.858999999999999986e+00 3.462603945960542745e-02
3.859999999999999876e+00 3.471005893305612044e-02
3.861000000000000210e+00 3.478877353968955199e-02
3.862000000000000099e+00 3.486274636147070061e-02
3.862999999999999989e+00 3.493269777361523998e-02
3.863999999999999879e+00 3.499933630739507362e-02
3.865000000000000213e+00 3.506321506793057957e-02
3.866000000000000103e+00 3.512459751993728813e-02
3.866999999999999993e+00 3.518336142787427401e-02
3.867999999999999883e+00 3.523896500618332872e-02
3.869000000000000217e+00 3.529041268733682651e-02
3.870000000000000107e+00 3.533628602815010178e-02
3.870999999999999996e+00 3.537481637765296089e-02
3.871999999999999886e+00 3.540396599498621399e-02
3.873000000000000220e+00 3.542155713459275296e-02
3.874000000000000110e+00 3.542542915505024481e-02
3.875000000000000000e+00 3.541360562119365285e-02
3.875999999999999890e+00 3.538446951218649633e-02
3.877000000000000224e+00 3.533691414440116169e-02
3.878000000000000114e+00 3.527048779810848522e-02
3.879000000000000004e+00 3.518545842704293158e-02
3.879999999999999893e+00 3.508282072800223556e-02
3.881000000000000227e+00 3.496421810731097091e-02
3.882000000000000117e+00 3.483180662657928139e-02
3.883000000000000007e+00 3.468804584502567512e-02
3.883999999999999897e+00 3.453547336570855081e-02
3.885000000000000231e+00 3.437648591387641034e-02
3.886000000000000121e+00 3.421315780197962952e-02
3.887000000000000011e+00 3.404713064454651522e-02
3.887999999999999901e+00 3.387956576079292903e-02
3.889000000000000234e+00 3.371119341810256687e-02
3.890000000000000124e+00 3.354242121087808171e-02
3.891000000000000014e+00 3.337347732953212937e-02
3.891999999999999904e+00 3.320457907373301071e-02
3.893000000000000238e+00 3.303609773572191433e-02
3.894000000000000128e+00 3.286867281532510759e-02
3.895000000000000018e+00 3.270330366480207057e-02
3.895999999999999908e+00 3.254138506676229614e-02
3.897000000000000242e+00 3.238466510457567449e-02
3.898000000000000131e+00 3.223517139193757264e-02
3.899000000000000021e+00 3.209507386182412075e-02
3.899999999999999911e+00 3.196651504025187218e-02
3.901000000000000245e+00 3.185139457434544435e-02
3.902000000000000135e+00 3.175119627209326695e-02
3.903000000000000025e+00 3.166678865110456043e-02
3.903999999999999915e+00 3.159829343706487687e-02
3.905000000000000249e+00 3.154500498769587102e-02
3.906000000000000139e+00 3.150538808260282264e-02
3.907000000000000028e+00 3.147713994927534009e-02
3.907999999999999918e+00 3.145732719127013188e-02
3.909000000000000252e+00 3.144256717144519597e-02
3.910000000000000142e+00 3.142922856478367472e-02
3.911000000000000032e+00 3.141366624501013699e-02
3.911999999999999922e+00 3.139241414792239698e-02
3.913000000000000256e+00 3.136237561570180687e-02
3.914000000000000146e+00 3.132097480086517421e-02
3.915000000000000036e+00 3.126628665609000601e-02
3.915999999999999925e+00 3.119712721084426724e-02
3.917000000000000259e+00 3.111311233782643876e-02
3.918000000000000149e+00 3.101466618117689616e-02
3.919000000000000039e+00 3.090300941376777216e-02
3.919999999999999929e+00 3.078008888653700065e-02
3.921000000000000263e+00 3.064848580939820086e-02
3.922000000000000153e+00 3.051129150489678699e-02
3.923000000000000043e+00 3.037196930931352831e-02
3.923999999999999932e+00 3.023422677658021279e-02
3.925000000000000266e+00 3.010189112680160956e-02
3.926000000000000156e+00 2.997879664583671250e-02
3.927000000000000046e+00 2.986870050189231393e-02
3.927999999999999936e+00 2.977521052700436363e-02
3.929000000000000270e+00 2.970171604329343087e-02
3.930000000000000160e+00 2.965133578338333825e-02
3.931000000000000050e+00 2.962685517510540295e-02
3.931999999999999940e+00 2.963067597414875687e-02
3.933000000000000274e+00 2.966475489560779083e-02
3.934000000000000163e+00 2.973052108849465885e-02
3.935000000000000053e+00 2.982883701568331963e-02
3.935999999999999943e+00 2.995992243216429735e-02
3.937000000000000277e+00 3.012330617332020788e-02
3.938000000000000167e+00 3.031779669787403389e-02
3.939000000000000057e+00 3.054145676375064761e-02
3.939999999999999947e+00 3.079160147234445352e-02
3.941000000000000281e+00 3.106480426337820955e-02
3.942000000000000171e+00 3.135694224362976790e-02
3.943000000000000060e+00 3.166324501437381422e-02
3.943999999999999950e+00 3.197836614600965688e-02
3.945000000000000284e+00 3.229651352972075923e-02
3.946000000000000174e+00 3.261158969918130646e-02
3.947000000000000064e+00 3.291739347812853989e-02
3.947999999999999954e+00 3.320786134321733474e-02
3.949000000000000288e+00 3.347734483060415406e-02
3.950000000000000178e+00 3.372091522019033533e-02
3.951000000000000068e+00 3.393466856094379952e-02
3.951999999999999957e+00 3.411600357564301134e-02
3.953000000000000291e+00 3.426384597354251854e-02
3.954000000000000181e+00 3.437875428511195930e-02
3.955000000000000071e+00 3.446292141297112310e-02
3.955999999999999961e+00 3.452005469853042241e-02
3.957000000000000295e+00 3.455507904271789416e-02
3.958000000000000185e+00 3.457376842790962218e-02
3.959000000000000075e+00 3.458226004705800688e-02
3.959999999999999964e+00 3.458654448694958167e-02
3.961000000000000298e+00 3.459195886777270690e-02
3.962000000000000188e+00 3.460276597855316272e-02
3.963000000000000078e+00 3.462182429361870817e-02
3.963999999999999968e+00 3.465040212856537738e-02
3.965000000000000302e+00 3.468815398588731558e-02
3.966000000000000192e+00 3.473323359886350270e-02
3.967000000000000082e+00 3.478254454174921351e-02
3.967999999999999972e+00 3.483210500213085314e-02
3.968999999999999861e+00 3.487749823334361510e-02
3.970000000000000195e+00 3.491436444231778985e-02
3.971000000000000085e+00 3.493888295185228893e-02
3.971999999999999975e+00 3.494823329570430348e-02
3.972999999999999865e+00 3.494096131235287228e-02
3.974000000000000199e+00 3.491724616582601859e-02
3.975000000000000089e+00 3.487901657339391448e-02
3.975999999999999979e+00 3.482992481164619986e-02
3.976999999999999869e+00 3.477516658246883330e-02
3.978000000000000203e+00 3.472117050775596486e-02
3.979000000000000092e+00 3.467517010953008461e-02
3.979999999999999982e+00 3.464471346526268314e-02
3.980999999999999872e+00 3.463716362069678423e-02
3.982000000000000206e+00 3.465918702703296717e-02
3.983000000000000096e+00 3.471632362513489556e-02
3.983999999999999986e+00 3.481263089289351326e-02
3.984999999999999876e+00 3.495043412019346873e-02
3.986000000000000210e+00 3.513017044689853430e-02
3.987000000000000099e+00 3.535036558916750810e-02
3.987999999999999989e+00 3.560768667311220437e-02
3.988999999999999879e+00 3.589710949013066171e-02
3.990000000000000213e+00 3.621214405623485177e-02
3.991000000000000103e+00 3.654516681697513036e-02
3.991999999999999993e+00 3.688778869091603047e-02
3.992999999999999883e+00 3.723128117965616296e-02
3.994000000000000217e+00 3.756704487560921096e-02
3.995000000000000107e+00 3.788705505791020722e-02
3.995999999999999996e+00 3.818430355084497657e-02
3.996999999999999886e+00 3.845315597248711442e-02
3.998000000000000220e+00 3.868962495723589357e-02
3.999000000000000110e+00 3.889150599953719589e-02
4.000000000000000000e+00 3.905838057007902930e-02
4.001000000000000334e+00 3.919146997281092171e-02
4.001999999999999780e+00 3.929335870401048231e-02
4.003000000000000114e+00 3.936763458008372268e-02
4.004000000000000448e+00 3.941845756220990066e-02
4.004999999999999893e+00 3.945010963013538541e-02
4.006000000000000227e+00 3.946660711488718387e-02
4.006999999999999673e+00 3.947135772369896739e-02
4.008000000000000007e+00 3.946693187100948352e-02
4.009000000000000341e+00 3.945494098909776981e-02
4.009999999999999787e+00 3.943602072114407026e-02
4.011000000000000121e+00 3.940989695694288586e-02
4.012000000000000455e+00 3.937553312246763054e-02
4.012999999999999901e+00 3.933131866014129285e-02
4.014000000000000234e+00 3.927527012546635360e-02
4.014999999999999680e+00 3.920522928808749252e-02
4.016000000000000014e+00 3.911907057870117610e-02
4.017000000000000348e+00 3.901486829234803583e-02
4.017999999999999794e+00 3.889103273165213370e-02
4.019000000000000128e+00 3.874641598153791278e-02
4.020000000000000462e+00 3.858039593569675269e-02
4.020999999999999908e+00 3.839290513622763829e-02
4.022000000000000242e+00 3.818445019470661367e-02
4.022999999999999687e+00 3.795607002654966672e-02
4.024000000000000021e+00 3.770927001432968634e-02
4.025000000000000355e+00 3.744592442597113185e-02
4.025999999999999801e+00 3.716815109289828972e-02
4.027000000000000135e+00 3.687816194042585483e-02
4.028000000000000469e+00 3.657810134504530658e-02
4.028999999999999915e+00 3.626986465782645885e-02
4.030000000000000249e+00 3.595498316535006983e-02
4.030999999999999694e+00 3.563451314216071336e-02
4.032000000000000028e+00 3.530899881423522901e-02
4.033000000000000362e+00 3.497849958203659571e-02
4.033999999999999808e+00 3.464269835284440602e-02
4.035000000000000142e+00 3.430105645522905228e-02
4.036000000000000476e+00 3.395302581996707814e-02
4.036999999999999922e+00 3.359827235896311465e-02
4.038000000000000256e+00 3.323687315793834307e-02
4.038999999999999702e+00 3.286947646844921855e-02
4.040000000000000036e+00 3.249739080838835031e-02
4.041000000000000369e+00 3.212258838000066341e-02
4.041999999999999815e+00 3.174761314140560342e-02
4.043000000000000149e+00 3.137542900012300212e-02
4.044000000000000483e+00 3.100920114877271302e-02
4.044999999999999929e+00 3.065205607152179240e-02
4.046000000000000263e+00 3.030681003616426256e-02
4.046999999999999709e+00 2.997574667819339830e-02
4.048000000000000043e+00 2.966044053756340323e-02
4.049000000000000377e+00 2.936163949556773803e-02
4.049999999999999822e+00 2.907923723621185300e-02
4.051000000000000156e+00 2.881232771424820788e-02
4.052000000000000490e+00 2.855929516097699405e-02
4.052999999999999936e+00 2.831801364063105814e-02
4.054000000000000270e+00 2.808606347728768299e-02
4.054999999999999716e+00 2.786093745209444750e-02
4.056000000000000050e+00 2.764026816303698925e-02
4.057000000000000384e+00 2.742200810853093890e-02
4.057999999999999829e+00 2.720456266694119135e-02
4.059000000000000163e+00 2.698686419095847056e-02
4.060000000000000497e+00 2.676841397816875912e-02
4.060999999999999943e+00 2.654927850504690268e-02
4.062000000000000277e+00 2.633004660483936887e-02
4.062999999999999723e+00 2.611176654926304977e-02
4.064000000000000057e+00 2.589590157957493213e-02
4.065000000000000391e+00 2.568426539224985539e-02
4.065999999999999837e+00 2.547896191066031241e-02
4.067000000000000171e+00 2.528233134177060998e-02
4.068000000000000504e+00 2.509687437845962640e-02
4.068999999999999950e+00 2.492518410238561688e-02
4.070000000000000284e+00 2.476984375978039110e-02
4.070999999999999730e+00 2.463332063392663709e-02
4.072000000000000064e+00 2.451784755663283244e-02
4.073000000000000398e+00 2.442528471663631823e-02
4.073999999999999844e+00 2.435699052644245757e-02
4.075000000000000178e+00 2.431370958516262601e-02
4.076000000000000512e+00 2.429546454576073794e-02
4.076999999999999957e+00 2.430149556621809606e-02
4.078000000000000291e+00 2.433023891401090572e-02
4.078999999999999737e+00 2.437936933013973295e-02
4.080000000000000071e+00 2.444588327035939618e-02
4.081000000000000405e+00 2.452627378271285408e-02
4.081999999999999851e+00 2.461673421152942368e-02
4.083000000000000185e+00 2.471344354176225472e-02
4.084000000000000519e+00 2.481284749701765519e-02
4.084999999999999964e+00 2.491197231590049424e-02
4.086000000000000298e+00 2.500871440324510184e-02
4.086999999999999744e+00 2.510207560502759200e-02
4.088000000000000078e+00 2.519232823239506841e-02
4.089000000000000412e+00 2.528108520093260564e-02
4.089999999999999858e+00 2.537125660809434052e-02
4.091000000000000192e+00 2.546689620138396087e-02
4.092000000000000526e+00 2.557294140727189857e-02
4.092999999999999972e+00 2.569488501950436404e-02
4.094000000000000306e+00 2.583836156168233325e-02
4.094999999999999751e+00 2.600874455013399422e-02
4.096000000000000085e+00 2.621073856608325398e-02
4.097000000000000419e+00 2.644804475711657471e-02
4.097999999999999865e+00 2.672308390790698734e-02
4.099000000000000199e+00 2.703685264626595058e-02
4.099999999999999645e+00 2.738885883682473654e-02
4.100999999999999979e+00 2.777718475031908454e-02
4.102000000000000313e+00 2.819863917243083801e-02
4.102999999999999758e+00 2.864896663960194573e-02
4.104000000000000092e+00 2.912312202532042413e-02
4.105000000000000426e+00 2.961555372872738331e-02
4.105999999999999872e+00 3.012045992309672626e-02
4.107000000000000206e+00 3.063204802847379130e-02
4.107999999999999652e+00 3.114474372463523627e-02
4.108999999999999986e+00 3.165336382081326838e-02
4.110000000000000320e+00 3.215322919476475139e-02
4.110999999999999766e+00 3.264025303364885555e-02
4.112000000000000099e+00 3.311100347020046880e-02
4.113000000000000433e+00 3.356272147383861787e-02
4.113999999999999879e+00 3.399332388518137849e-02
4.115000000000000213e+00 3.440140058145983032e-02
4.115999999999999659e+00 3.478618971191947684e-02
4.116999999999999993e+00 3.514755065557010477e-02
4.118000000000000327e+00 3.548590401666418259e-02
4.118999999999999773e+00 3.580216124968014363e-02
4.120000000000000107e+00 3.609762880642718164e-02
4.121000000000000441e+00 3.637387336890483130e-02
4.121999999999999886e+00 3.663256092218126342e-02
4.123000000000000220e+00 3.687527977564063197e-02
4.123999999999999666e+00 3.710335156662137451e-02
4.125000000000000000e+00 3.731765176725501676e-02
4.126000000000000334e+00 3.751848127478055878e-02
4.126999999999999780e+00 3.770548462201420842e-02
4.128000000000000114e+00 3.787764998360092922e-02
4.129000000000000448e+00 3.803336811189365896e-02
4.129999999999999893e+00 3.817057964556431343e-02
4.131000000000000227e+00 3.828693514489162064e-02
4.131999999999999673e+00 3.838001732293213480e-02
4.133000000000000007e+00 3.844753594763615501e-02
4.134000000000000341e+00 3.848752927760231562e-02
4.134999999999999787e+00 3.849850490250682905e-02
4.136000000000000121e+00 3.847958464103757442e-02
4.137000000000000455e+00 3.843056459528708391e-02
4.137999999999999901e+00 3.835198718341976259e-02
4.139000000000000234e+00 3.824514967121293157e-02
4.139999999999999680e+00 3.811209747723620644e-02
4.141000000000000014e+00 3.795557253308749074e-02
4.142000000000000348e+00 3.777892478083851036e-02
4.142999999999999794e+00 3.758598746108806482e-02
4.144000000000000128e+00 3.738089334162568445e-02
4.145000000000000462e+00 3.716787712549589340e-02
4.145999999999999908e+00 3.695105264018606200e-02
4.147000000000000242e+00 3.673419098428970520e-02
4.147999999999999687e+00 3.652054578850616462e-02
4.149000000000000021e+00 3.631271472131621797e-02
4.150000000000000355e+00 3.611258135926311008e-02
4.150999999999999801e+00 3.592133703468491923e-02
4.152000000000000135e+00 3.573957637963832978e-02
4.153000000000000469e+00 3.556743116356735762e-02
4.153999999999999915e+00 3.540475142041674128e-02
4.155000000000000249e+00 3.525126017477784451e-02
4.155999999999999694e+00 3.510668785558446886e-02
4.157000000000000028e+00 3.497084601816784905e-02
4.158000000000000362e+00 3.484364762326342541e-02
4.158999999999999808e+00 3.472502912839356415e-02
4.160000000000000142e+00 3.461484181927004106e-02
4.161000000000000476e+00 3.451269103975379560e-02
4.161999999999999922e+00 3.441776478792871879e-02
4.163000000000000256e+00 3.432866294772166788e-02
4.163999999999999702e+00 3.424327777545922713e-02
4.165000000000000036e+00 3.415870974446508224e-02
4.166000000000000369e+00 3.407128000035984650e-02
4.166999999999999815e+00 3.397662535341266360e-02
4.168000000000000149e+00 3.386987408965658891e-02
4.169000000000000483e+00 3.374590716176932570e-02
4.169999999999999929e+00 3.359967247790355410e-02
4.171000000000000263e+00 3.342653359528029167e-02
4.171999999999999709e+00 3.322259623286759334e-02
4.173000000000000043e+00 3.298497696190631073e-02
4.174000000000000377e+00 3.271198930854615078e-02
4.174999999999999822e+00 3.240323315718065394e-02
4.176000000000000156e+00 3.205954151634342331e-02
4.177000000000000490e+00 3.168284588093650544e-02
4.177999999999999936e+00 3.127595756301276841e-02
4.179000000000000270e+00 3.084230879010261758e-02
4.179999999999999716e+00 3.038566890920748123e-02
4.181000000000000050e+00 2.990992219016884793e-02
4.182000000000000384e+00 2.941886908146571986e-02
4.182999999999999829e+00 2.891609673838679145e-02
4.184000000000000163e+00 2.840493872287253030e-02
4.185000000000000497e+00 2.788848014636091666e-02
4.185999999999999943e+00 2.736962681813152193e-02
4.187000000000000277e+00 2.685119757522743192e-02
4.187999999999999723e+00 2.633602161751065138e-02
4.189000000000000057e+00 2.582702638241069978e-02
4.190000000000000391e+00 2.532728071617979665e-02
4.190999999999999837e+00 2.484001492472978634e-02
4.192000000000000171e+00 2.436859266159616816e-02
4.193000000000000504e+00 2.391646107450842718e-02
4.193999999999999950e+00 2.348706638002136249e-02
4.195000000000000284e+00 2.308376509244534219e-02
4.195999999999999730e+00 2.270973456169136234e-02
4.197000000000000064e+00 2.236786846593368655e-02
4.198000000000000398e+00 2.206069643836156002e-02
4.198999999999999844e+00 2.179030918085684068e-02
4.200000000000000178e+00 2.155830098318175375e-02
4.201000000000000512e+00 2.136572815090860555e-02
4.201999999999999957e+00 2.121308325475533205e-02
4.203000000000000291e+00 2.110030851963154430e-02
4.203999999999999737e+00 2.102681783403450785e-02
4.205000000000000071e+00 2.099155525772113465e-02
4.206000000000000405e+00 2.099307741179911452e-02
4.206999999999999851e+00 2.102964466383137193e-02
4.208000000000000185e+00 2.109931147482822442e-02
4.209000000000000519e+00 2.120002642557075948e-02
4.209999999999999964e+00 2.132969898820066823e-02
4.211000000000000298e+00 2.148623802408180378e-02
4.211999999999999744e+00 2.166755536901305776e-02
4.213000000000000078e+00 2.187156170249361306e-02
4.214000000000000412e+00 2.209609257026245652e-02
4.214999999999999858e+00 2.233884933334434608e-02
4.216000000000000192e+00 2.259731235857131981e-02
4.217000000000000526e+00 2.286863621152935774e-02
4.217999999999999972e+00 2.314958040607150574e-02
4.219000000000000306e+00 2.343639545639088911e-02
4.219999999999999751e+00 2.372477659954491669e-02
4.221000000000000085e+00 2.400983141618666036e-02
4.222000000000000419e+00 2.428613615610919485e-02
4.222999999999999865e+00 2.454784243962183227e-02
4.224000000000000199e+00 2.478887819179496216e-02
4.224999999999999645e+00 2.500324972428639297e-02
4.225999999999999979e+00 2.518538913254778078e-02
4.227000000000000313e+00 2.533054944341257483e-02
4.227999999999999758e+00 2.543517982625277327e-02
4.229000000000000092e+00 2.549727501300117632e-02
4.230000000000000426e+00 2.551661733365279128e-02
4.230999999999999872e+00 2.549493789336718108e-02
4.232000000000000206e+00 2.543589294410299878e-02
4.232999999999999652e+00 2.534494397564340806e-02
4.233999999999999986e+00 2.522907157191860497e-02
4.235000000000000320e+00 2.509637405993867670e-02
4.235999999999999766e+00 2.495556846496236811e-02
4.237000000000000099e+00 2.481542280442024934e-02
4.238000000000000433e+00 2.468414003606078308e-02
4.238999999999999879e+00 2.456877022323535747e-02
4.240000000000000213e+00 2.447468457386921953e-02
4.240999999999999659e+00 2.440516232736741203e-02
4.241999999999999993e+00 2.436113004351475597e-02
4.243000000000000327e+00 2.434110152138741281e-02
4.243999999999999773e+00 2.434133324165104612e-02
4.245000000000000107e+00 2.435616854365012934e-02
4.246000000000000441e+00 2.437857154032109855e-02
4.246999999999999886e+00 2.440078094830232941e-02
4.248000000000000220e+00 2.441501651821744584e-02
4.248999999999999666e+00 2.441417727273588120e-02
4.250000000000000000e+00 2.439245841106964935e-02
4.251000000000000334e+00 2.434582573775945225e-02
4.251999999999999780e+00 2.427229721257080294e-02
4.253000000000000114e+00 2.417204724826317250e-02
4.254000000000000448e+00 2.404731094403695507e-02
4.254999999999999893e+00 2.390212470895763941e-02
4.256000000000000227e+00 2.374195373514091309e-02
4.256999999999999673e+00 2.357321599643682000e-02
4.258000000000000007e+00 2.340279716082888442e-02
4.259000000000000341e+00 2.323756493709770374e-02
4.259999999999999787e+00 2.308392307581448241e-02
4.261000000000000121e+00 2.294745587398077519e-02
4.262000000000000455e+00 2.283265495960679070e-02
4.262999999999999901e+00 2.274273996429064179e-02
4.264000000000000234e+00 2.267960040167752225e-02
4.264999999999999680e+00 2.264381126068331501e-02
4.266000000000000014e+00 2.263474078652526547e-02
4.267000000000000348e+00 2.265074695667996380e-02
4.267999999999999794e+00 2.268938321379249459e-02
4.269000000000000128e+00 2.274768036212688332e-02
4.270000000000000462e+00 2.282241710905757656e-02
4.270999999999999908e+00 2.291038107333712159e-02
4.272000000000000242e+00 2.300858517661342681e-02
4.272999999999999687e+00 2.311443047263339601e-02
4.274000000000000021e+00 2.322578534575659576e-02
4.275000000000000355e+00 2.334100892076852729e-02
4.275999999999999801e+00 2.345889412502979998e-02
4.277000000000000135e+00 2.357857832786730556e-02
4.278000000000000469e+00 2.369944082030438562e-02
4.278999999999999915e+00 2.382101711882261830e-02
4.280000000000000249e+00 2.394294938671469655e-02
4.280999999999999694e+00 2.406495926078733999e-02
4.282000000000000028e+00 2.418689306398780214e-02
4.283000000000000362e+00 2.430875594091089220e-02
4.283999999999999808e+00 2.443078204699634243e-02
4.285000000000000142e+00 2.455346376371976905e-02
4.286000000000000476e+00 2.467756030827501432e-02
4.286999999999999922e+00 2.480406586016472431e-02
4.288000000000000256e+00 2.493415247992317868e-02
4.288999999999999702e+00 2.506906339837621650e-02
4.290000000000000036e+00 2.521002553494885307e-02
4.291000000000000369e+00 2.535813253645004955e-02
4.291999999999999815e+00 2.551425701396833196e-02
4.293000000000000149e+00 2.567898573281441471e-02
4.294000000000000483e+00 2.585253830228972233e-02
4.294999999999999929e+00 2.603473342843367136e-02
4.296000000000000263e+00 2.622495492033664194e-02
4.296999999999999709e+00 2.642211550914540588e-02
4.298000000000000043e+00 2.662463737793495031e-02
4.299000000000000377e+00 2.683046991275698720e-02
4.299999999999999822e+00 2.703713005084257270e-02
4.301000000000000156e+00 2.724180439888159583e-02
4.302000000000000490e+00 2.744149418656700520e-02
4.302999999999999936e+00 2.763320738504015939e-02
4.304000000000000270e+00 2.781416862235416149e-02
4.304999999999999716e+00 2.798203490381101499e-02
4.306000000000000050e+00 2.813506526557909421e-02
4.307000000000000384e+00 2.827224873117635193e-02
4.307999999999999829e+00 2.839336754060681894e-02
4.309000000000000163e+00 2.849895913955152738e-02
4.310000000000000497e+00 2.859021581494581785e-02
4.310999999999999943e+00 2.866882494617383620e-02
4.312000000000000277e+00 2.873675906685570908e-02
4.312999999999999723e+00 2.879605688723302359e-02
4.314000000000000057e+00 2.884857650786863334e-02
4.315000000000000391e+00 2.889577903506767090e-02
4.315999999999999837e+00 2.893851540686986912e-02
4.317000000000000171e+00 2.897687670965787970e-02
4.318000000000000504e+00 2.901007246551290386e-02
4.318999999999999950e+00 2.903640617586006334e-02
4.320000000000000284e+00 2.905330620714314388e-02
4.320999999999999730e+00 2.905747223565092324e-02
4.322000000000000064e+00 2.904509406380883021e-02
4.323000000000000398e+00 2.901215807705201377e-02
4.323999999999999844e+00 2.895479932995600331e-02
4.325000000000000178e+00 2.886963942875978711e-02
4.326000000000000512e+00 2.875408775681501106e-02
4.326999999999999957e+00 2.860656672772911996e-02
4.328000000000000291e+00 2.842660871972808173e-02
4.328999999999999737e+00 2.821483362514957613e-02
4.330000000000000071e+00 2.797280849078500123e-02
4.331000000000000405e+00 2.770281072406440698e-02
4.331999999999999851e+00 2.740753595211633392e-02
4.333000000000000185e+00 2.708981486299237920e-02
4.334000000000000519e+00 2.675233551439714502e-02
4.334999999999999964e+00 2.639745712334014976e-02
4.336000000000000298e+00 2.602710673651322318e-02
4.336999999999999744e+00 2.564275578682877893e-02
4.338000000000000078e+00 2.524547961248794353e-02
4.339000000000000412e+00 2.483609954774665049e-02
4.339999999999999858e+00 2.441534644972108078e-02
4.341000000000000192e+00 2.398406154726087300e-02
4.342000000000000526e+00 2.354336498121169935e-02
4.342999999999999972e+00 2.309481254072852027e-02
4.344000000000000306e+00 2.264048045211730642e-02
4.344999999999999751e+00 2.218302235038171338e-02
4.346000000000000085e+00 2.172562336288673054e-02
4.347000000000000419e+00 2.127193550855633469e-02
4.347999999999999865e+00 2.082593014935534698e-02
4.349000000000000199e+00 2.039173263855629387e-02
4.350000000000000533e+00 1.997344424644081906e-02
4.350999999999999979e+00 1.957496740075031702e-02
4.352000000000000313e+00 1.919986490911909302e-02
4.352999999999999758e+00 1.885125891613157606e-02
4.354000000000000092e+00 1.853178215067482343e-02
4.355000000000000426e+00 1.824358192524012240e-02
4.355999999999999872e+00 1.798834251019806527e-02
4.357000000000000206e+00 1.776733197242426690e-02
4.357999999999999652e+00 1.758142085800904614e-02
4.358999999999999986e+00 1.743108701663135737e-02
4.360000000000000320e+00 1.731639558429063155e-02
4.360999999999999766e+00 1.723692916008199780e-02
4.362000000000000099e+00 1.719173275366068371e-02
4.363000000000000433e+00 1.717925409837576037e-02
4.363999999999999879e+00 1.719731021235450935e-02
4.365000000000000213e+00 1.724312679803182563e-02
4.365999999999999659e+00 1.731344069466334706e-02
4.366999999999999993e+00 1.740467069422243357e-02
4.368000000000000327e+00 1.751313234227177412e-02
4.368999999999999773e+00 1.763529277238384818e-02
4.370000000000000107e+00 1.776800860646643096e-02
4.371000000000000441e+00 1.790872510351245242e-02
4.371999999999999886e+00 1.805562277566238188e-02
4.373000000000000220e+00 1.820765982995604590e-02
4.373999999999999666e+00 1.836454287509390118e-02
4.375000000000000000e+00 1.852660698958537994e-02
4.376000000000000334e+00 1.869462922253790210e-02
4.376999999999999780e+00 1.886961923231405408e-02
4.378000000000000114e+00 1.905259139889616329e-02
4.379000000000000448e+00 1.924434358748746896e-02
4.379999999999999893e+00 1.944527294929477082e-02
4.381000000000000227e+00 1.965522415955446925e-02
4.381999999999999673e+00 1.987342177821173339e-02
4.383000000000000007e+00 2.009843451980426396e-02
4.384000000000000341e+00 2.032822187413850859e-02
4.384999999999999787e+00 2.056023669378264154e-02
4.386000000000000121e+00 2.079159113703214420e-02
4.387000000000000455e+00 2.101926326805691331e-02
4.387999999999999901e+00 2.124032727431382495e-02
4.389000000000000234e+00 2.145218674201330653e-02
4.389999999999999680e+00 2.165280046052502419e-02
4.391000000000000014e+00 2.184084642207804669e-02
4.392000000000000348e+00 2.201583542385729397e-02
4.392999999999999794e+00 2.217813676458862959e-02
4.394000000000000128e+00 2.232895068184402934e-02
4.395000000000000462e+00 2.247020478022513160e-02
4.395999999999999908e+00 2.260439925239340897e-02
4.397000000000000242e+00 2.273442052799596463e-02
4.397999999999999687e+00 2.286335393414969108e-02
4.399000000000000021e+00 2.299427718310571161e-02
4.400000000000000355e+00 2.313007168735142782e-02
4.400999999999999801e+00 2.327321775395234729e-02
4.402000000000000135e+00 2.342565208069525770e-02
4.403000000000000469e+00 2.358861678220371128e-02
4.403999999999999915e+00 2.376254674633366745e-02
4.405000000000000249e+00 2.394701378813401949e-02
4.405999999999999694e+00 2.414071001251786447e-02
4.407000000000000028e+00 2.434149688726462354e-02
4.408000000000000362e+00 2.454649619476921216e-02
4.408999999999999808e+00 2.475225349460869612e-02
4.410000000000000142e+00 2.495493626220288835e-02
4.411000000000000476e+00 2.515057305989341560e-02
4.411999999999999922e+00 2.533529102588897436e-02
4.413000000000000256e+00 2.550556259965549438e-02
4.413999999999999702e+00 2.565840886131670606e-02
4.415000000000000036e+00 2.579153957028671937e-02
4.416000000000000369e+00 2.590344192237797882e-02
4.416999999999999815e+00 2.599337969968708653e-02
4.418000000000000149e+00 2.606131905893383643e-02
4.419000000000000483e+00 2.610777408551949799e-02
4.419999999999999929e+00 2.613362682304349455e-02
4.421000000000000263e+00 2.613991650287340179e-02
4.421999999999999709e+00 2.612763249075868849e-02
4.423000000000000043e+00 2.609754658267792252e-02
4.424000000000000377e+00 2.605010088146807873e-02
4.424999999999999822e+00 2.598534926041655077e-02
4.426000000000000156e+00 2.590297788724517727e-02
4.427000000000000490e+00 2.580236809687512858e-02
4.427999999999999936e+00 2.568274241459998428e-02
4.429000000000000270e+00 2.554330698111572165e-02
4.429999999999999716e+00 2.538342419359131824e-02
4.431000000000000050e+00 2.520276495846421327e-02
4.432000000000000384e+00 2.500146762063013006e-02
4.432999999999999829e+00 2.478024216699463086e-02
4.434000000000000163e+00 2.454043772249195343e-02
4.435000000000000497e+00 2.428405096886562461e-02
4.435999999999999943e+00 2.401365372065514259e-02
4.437000000000000277e+00 2.373227196099462685e-02
4.437999999999999723e+00 2.344318541896327213e-02
4.439000000000000057e+00 2.314971630642270739e-02
4.440000000000000391e+00 2.285497206904316125e-02
4.440999999999999837e+00 2.256164430841010871e-02
4.442000000000000171e+00 2.227185919382760476e-02
4.443000000000000504e+00 2.198710574554661387e-02
4.443999999999999950e+00 2.170828508606565538e-02
4.445000000000000284e+00 2.143584155051203588e-02
4.445999999999999730e+00 2.116998234449612298e-02
4.447000000000000064e+00 2.091093909104127513e-02
4.448000000000000398e+00 2.065923984845795952e-02
4.448999999999999844e+00 2.041591333975608519e-02
4.450000000000000178e+00 2.018263227438915619e-02
4.451000000000000512e+00 1.996175122882318242e-02
4.451999999999999957e+00 1.975621010805541158e-02
4.453000000000000291e+00 1.956933727624672256e-02
4.453999999999999737e+00 1.940457144723002972e-02
4.455000000000000071e+00 1.926512047288004431e-02
4.456000000000000405e+00 1.915360932827935361e-02
4.456999999999999851e+00 1.907175684891619996e-02
4.458000000000000185e+00 1.902011421324781640e-02
4.459000000000000519e+00 1.899789277593700448e-02
4.459999999999999964e+00 1.900292383961876483e-02
4.461000000000000298e+00 1.903172182753059410e-02
4.461999999999999744e+00 1.907966827097576368e-02
4.463000000000000078e+00 1.914131995902994959e-02
4.464000000000000412e+00 1.921078454501346650e-02
4.464999999999999858e+00 1.928213278525184315e-02
4.466000000000000192e+00 1.934981226415391845e-02
4.467000000000000526e+00 1.940902274142447537e-02
4.467999999999999972e+00 1.945600394235033614e-02
4.469000000000000306e+00 1.948822399603052438e-02
4.469999999999999751e+00 1.950443903799318687e-02
4.471000000000000085e+00 1.950465177338365358e-02
4.472000000000000419e+00 1.948995070965307483e-02
4.472999999999999865e+00 1.946226235188740911e-02
4.474000000000000199e+00 1.942406247299196045e-02
4.475000000000000533e+00 1.937808381078134565e-02
4.475999999999999979e+00 1.932700835925341143e-02
4.477000000000000313e+00 1.927323976486805535e-02
4.477999999999999758e+00 1.921871383054637311e-02
4.479000000000000092e+00 1.916480782909794900e-02
4.480000000000000426e+00 1.911231115634511382e-02
4.480999999999999872e+00 1.906149809311978235e-02
4.482000000000000206e+00 1.901222060129059699e-02
4.482999999999999652e+00 1.896410042877813562e-02
4.483999999999999986e+00 1.891668131010638271e-02
4.485000000000000320e+00 1.886962997661138439e-02
4.485999999999999766e+00 1.882287231329640709e-02
4.487000000000000099e+00 1.877666445528319156e-02
4.488000000000000433e+00 1.873162288197015649e-02
4.488999999999999879e+00 1.868865230876279662e-02
4.490000000000000213e+00 1.864882144943744852e-02
4.490999999999999659e+00 1.861319357843908145e-02
4.491999999999999993e+00 1.858264577952782950e-02
4.493000000000000327e+00 1.855770943507552978e-02
4.493999999999999773e+00 1.853845056543074882e-02
4.495000000000000107e+00 1.852443690833028775e-02
4.496000000000000441e+00 1.851479081173255589e-02
4.496999999999999886e+00 1.850828348431177856e-02
4.498000000000000220e+00 1.850350498058260171e-02
4.498999999999999666e+00 1.849904358455343317e-02
4.500000000000000000e+00 1.849368057555900863e-02
4.501000000000000334e+00 1.848654881517602239e-02
4.501999999999999780e+00 1.847722916008269142e-02
4.503000000000000114e+00 1.846580247945060413e-02
4.504000000000000448e+00 1.845283839292704078e-02
4.504999999999999893e+00 1.843934667816149453e-02
4.506000000000000227e+00 1.842665821718445646e-02
4.506999999999999673e+00 1.841632670699212479e-02
4.508000000000000007e+00 1.840999058045986875e-02
4.509000000000000341e+00 1.840927050069714882e-02
4.509999999999999787e+00 1.841567112459254613e-02
4.511000000000000121e+00 1.843051269962707808e-02
4.512000000000000455e+00 1.845490059293036084e-02
4.512999999999999901e+00 1.848971335639026242e-02
4.514000000000000234e+00 1.853560178985920459e-02
4.514999999999999680e+00 1.859304406348359640e-02
4.516000000000000014e+00 1.866240382831733241e-02
4.517000000000000348e+00 1.874401410024672046e-02
4.517999999999999794e+00 1.883826010440845661e-02
4.519000000000000128e+00 1.894564146685451950e-02
4.520000000000000462e+00 1.906682336086032784e-02
4.520999999999999908e+00 1.920263147285090205e-02
4.522000000000000242e+00 1.935399496352205317e-02
4.522999999999999687e+00 1.952184549787912976e-02
4.524000000000000021e+00 1.970698316085349802e-02
4.525000000000000355e+00 1.990991938800298899e-02
4.525999999999999801e+00 2.013072707516377208e-02
4.527000000000000135e+00 2.036890380067742437e-02
4.528000000000000469e+00 2.062327249310627261e-02
4.528999999999999915e+00 2.089194665240772658e-02
4.530000000000000249e+00 2.117231909620019212e-02
4.530999999999999694e+00 2.146109447633700110e-02
4.532000000000000028e+00 2.175435890901590910e-02
4.533000000000000362e+00 2.204768139702133894e-02
4.533999999999999808e+00 2.233622019533533856e-02
4.535000000000000142e+00 2.261485921334391302e-02
4.536000000000000476e+00 2.287832747471738731e-02
4.536999999999999922e+00 2.312135441304333933e-02
4.538000000000000256e+00 2.333879771406977346e-02
4.538999999999999702e+00 2.352581296138910733e-02
4.540000000000000036e+00 2.367797941606008399e-02
4.541000000000000369e+00 2.379145596630531309e-02
4.541999999999999815e+00 2.386310925604034211e-02
4.543000000000000149e+00 2.389063254944008216e-02
4.544000000000000483e+00 2.387265154207099394e-02
4.544999999999999929e+00 2.380879656449207821e-02
4.546000000000000263e+00 2.369972381661407043e-02
4.546999999999999709e+00 2.354711744398533743e-02
4.548000000000000043e+00 2.335363472985262784e-02
4.549000000000000377e+00 2.312279254936085507e-02
4.549999999999999822e+00 2.285883320804504154e-02
4.551000000000000156e+00 2.256652593705472248e-02
4.552000000000000490e+00 2.225097631067271195e-02
4.552999999999999936e+00 2.191738008021415496e-02
4.554000000000000270e+00 2.157081061037786213e-02
4.554999999999999716e+00 2.121599899123045516e-02
4.556000000000000050e+00 2.085713891452343691e-02
4.557000000000000384e+00 2.049772566645381364e-02
4.557999999999999829e+00 2.014045785167564717e-02
4.559000000000000163e+00 1.978715657426425786e-02
4.560000000000000497e+00 1.943875959564108150e-02
4.560999999999999943e+00 1.909536461063828308e-02
4.562000000000000277e+00 1.875632888866974463e-02
4.562999999999999723e+00 1.842040584282913368e-02
4.564000000000000057e+00 1.808591074982730112e-02
4.565000000000000391e+00 1.775091519850094390e-02
4.565999999999999837e+00 1.741343425990697982e-02
4.567000000000000171e+00 1.707161339746492840e-02
4.568000000000000504e+00 1.672388860443078246e-02
4.568999999999999950e+00 1.636910590660476186e-02
4.570000000000000284e+00 1.600661660902194874e-02
4.570999999999999730e+00 1.563633375743258072e-02
4.572000000000000064e+00 1.525876867165081377e-02
4.573000000000000398e+00 1.487506294397394901e-02
4.573999999999999844e+00 1.448701166726342436e-02
4.575000000000000178e+00 1.409709003342410685e-02
4.576000000000000512e+00 1.370845554650573263e-02
4.576999999999999957e+00 1.332493833747626019e-02
4.578000000000000291e+00 1.295097371474033567e-02
4.578999999999999737e+00 1.259146071431465654e-02
4.580000000000000071e+00 1.225156843459239073e-02
4.581000000000000405e+00 1.193641865272460426e-02
4.581999999999999851e+00 1.165071644914119839e-02
4.583000000000000185e+00 1.139830899663120747e-02
4.584000000000000519e+00 1.118175438697082552e-02
4.584999999999999964e+00 1.100192783764224018e-02
4.586000000000000298e+00 1.085773117126184739e-02
4.586999999999999744e+00 1.074594713167686955e-02
4.588000000000000078e+00 1.066130152901610326e-02
4.589000000000000412e+00 1.059669970071331659e-02
4.589999999999999858e+00 1.054371370116687252e-02
4.591000000000000192e+00 1.049317792820676602e-02
4.592000000000000526e+00 1.043592732851188198e-02
4.592999999999999972e+00 1.036355363422889961e-02
4.594000000000000306e+00 1.026913059947340626e-02
4.594999999999999751e+00 1.014779404751523992e-02
4.596000000000000085e+00 9.997148709853655862e-03
4.597000000000000419e+00 9.817448622201432190e-03
4.597999999999999865e+00 9.611525226231794686e-03
4.599000000000000199e+00 9.384473678084129591e-03
4.600000000000000533e+00 9.143162652414774799e-03
4.600999999999999979e+00 8.895580820324860277e-03
4.602000000000000313e+00 8.650123170516471616e-03
4.602999999999999758e+00 8.414885369452935679e-03
4.604000000000000092e+00 8.196992007839456681e-03
4.605000000000000426e+00 8.002091029773995140e-03
4.605999999999999872e+00 7.833953554540968103e-03
4.607000000000000206e+00 7.694272882685579407e-03
4.608000000000000540e+00 7.582636336963666408e-03
4.608999999999999986e+00 7.496667831717429564e-03
4.610000000000000320e+00 7.432293946815750341e-03
4.610999999999999766e+00 7.384130068842404034e-03
4.612000000000000099e+00 7.345937553481961084e-03
4.613000000000000433e+00 7.311121266178367828e-03
4.613999999999999879e+00 7.273230570197171049e-03
4.615000000000000213e+00 7.226412729882704389e-03
4.615999999999999659e+00 7.165795076683143319e-03
4.616999999999999993e+00 7.087771619998938996e-03
4.618000000000000327e+00 6.990169741709258318e-03
4.618999999999999773e+00 6.872300282038219625e-03
4.620000000000000107e+00 6.734875886617653837e-03
4.621000000000000441e+00 6.579843707494851049e-03
4.621999999999999886e+00 6.410142927051887263e-03
4.623000000000000220e+00 6.229404391108894420e-03
4.623999999999999666e+00 6.041656330112077714e-03
4.625000000000000000e+00 5.851045072513144825e-03
4.626000000000000334e+00 5.661614403059298320e-03
4.626999999999999780e+00 5.477123412013977163e-03
4.628000000000000114e+00 5.300970028185724055e-03
4.629000000000000448e+00 5.136138525944392366e-03
4.629999999999999893e+00 4.985217757223605987e-03
4.631000000000000227e+00 4.850438032940726854e-03
4.631999999999999673e+00 4.733737083852621041e-03
4.633000000000000007e+00 4.636833472561161136e-03
4.634000000000000341e+00 4.561290384574817267e-03
4.634999999999999787e+00 4.508577630888027307e-03
4.636000000000000121e+00 4.480128951045745517e-03
4.637000000000000455e+00 4.477396922227102651e-03
4.637999999999999901e+00 4.501897028687585657e-03
4.639000000000000234e+00 4.555245420017587851e-03
4.639999999999999680e+00 4.639165251656538272e-03
4.641000000000000014e+00 4.755462277901786015e-03
4.642000000000000348e+00 4.905972301556702983e-03
4.642999999999999794e+00 5.092460394622911647e-03
4.644000000000000128e+00 5.316486354603949978e-03
4.645000000000000462e+00 5.579240579903417020e-03
4.645999999999999908e+00 5.881371302524304907e-03
4.647000000000000242e+00 6.222816639063671711e-03
4.647999999999999687e+00 6.602657244023361904e-03
4.649000000000000021e+00 7.019032331824728854e-03
4.650000000000000355e+00 7.469084984984848859e-03
4.650999999999999801e+00 7.948966245577079523e-03
4.652000000000000135e+00 8.453889971877310422e-03
4.653000000000000469e+00 8.978253235191985954e-03
4.653999999999999915e+00 9.515740276011076804e-03
4.655000000000000249e+00 1.005950549486820701e-02
4.655999999999999694e+00 1.060234918592444300e-02
4.657000000000000028e+00 1.113692320478947007e-02
4.658000000000000362e+00 1.165597509465941990e-02
4.658999999999999808e+00 1.215258293801558913e-02
4.660000000000000142e+00 1.262040452757931010e-02
4.661000000000000476e+00 1.305391449265972878e-02
4.661999999999999922e+00 1.344861725071917410e-02
4.663000000000000256e+00 1.380119718120235116e-02
4.663999999999999702e+00 1.410962512136075021e-02
4.665000000000000036e+00 1.437318447282861719e-02
4.666000000000000369e+00 1.459242137387046535e-02
4.666999999999999815e+00 1.476901420595154099e-02
4.668000000000000149e+00 1.490561127079365056e-02
4.669000000000000483e+00 1.500557751358397307e-02
4.669999999999999929e+00 1.507272657141528471e-02
4.671000000000000263e+00 1.511102040485973706e-02
4.671999999999999709e+00 1.512428616197001099e-02
4.673000000000000043e+00 1.511593014141082193e-02
4.674000000000000377e+00 1.508874799979296154e-02
4.674999999999999822e+00 1.504478267065987272e-02
4.676000000000000156e+00 1.498530111806220880e-02
4.677000000000000490e+00 1.491088201189602613e-02
4.677999999999999936e+00 1.482159271929177867e-02
4.679000000000000270e+00 1.471727056680703638e-02
4.679999999999999716e+00 1.459785577937944799e-02
4.681000000000000050e+00 1.446372163254370721e-02
4.682000000000000384e+00 1.431597583107060458e-02
4.682999999999999829e+00 1.415667334329429039e-02
4.684000000000000163e+00 1.398893173169214396e-02
4.685000000000000497e+00 1.381689775455352889e-02
4.685999999999999943e+00 1.364559566429932556e-02
4.687000000000000277e+00 1.348068321291003013e-02
4.687999999999999723e+00 1.332811770805351556e-02
4.689000000000000057e+00 1.319380566690307385e-02
4.690000000000000391e+00 1.308325963155219061e-02
4.690999999999999837e+00 1.300129714691658847e-02
4.692000000000000171e+00 1.295179461346660996e-02
4.693000000000000504e+00 1.293755207194884592e-02
4.693999999999999950e+00 1.296019792862237487e-02
4.695000000000000284e+00 1.302016697691336065e-02
4.695999999999999730e+00 1.311671925175337573e-02
4.697000000000000064e+00 1.324800196264954398e-02
4.698000000000000398e+00 1.341110317976369239e-02
4.698999999999999844e+00 1.360214331333858308e-02
4.700000000000000178e+00 1.381636685809618445e-02
4.701000000000000512e+00 1.404823246013901794e-02
4.701999999999999957e+00 1.429155916738348610e-02
4.703000000000000291e+00 1.453968724512475288e-02
4.703999999999999737e+00 1.478566990356341981e-02
4.705000000000000071e+00 1.502252136945366953e-02
4.706000000000000405e+00 1.524348293463865557e-02
4.706999999999999851e+00 1.544232102854191033e-02
4.708000000000000185e+00 1.561360452636299280e-02
4.709000000000000519e+00 1.575297165559939525e-02
4.709999999999999964e+00 1.585734932558482621e-02
4.711000000000000298e+00 1.592509713688394085e-02
4.711999999999999744e+00 1.595605050144028800e-02
4.713000000000000078e+00 1.595148509337699846e-02
4.714000000000000412e+00 1.591395626342220065e-02
4.714999999999999858e+00 1.584705667580708910e-02
4.716000000000000192e+00 1.575509759961883291e-02
4.717000000000000526e+00 1.564273622555138396e-02
4.717999999999999972e+00 1.551458714355927714e-02
4.719000000000000306e+00 1.537483097893757936e-02
4.719999999999999751e+00 1.522686864049799249e-02
4.721000000000000085e+00 1.507304173031095464e-02
4.722000000000000419e+00 1.491444866808664359e-02
4.722999999999999865e+00 1.475087490451247943e-02
4.724000000000000199e+00 1.458084203761547161e-02
4.725000000000000533e+00 1.440179800212605318e-02
4.725999999999999979e+00 1.421037809432884949e-02
4.727000000000000313e+00 1.400277174527516343e-02
4.727999999999999758e+00 1.377510516686270003e-02
4.729000000000000092e+00 1.352385943064528251e-02
4.730000000000000426e+00 1.324621651618238492e-02
4.730999999999999872e+00 1.294036817088213207e-02
4.732000000000000206e+00 1.260570305703460035e-02
4.733000000000000540e+00 1.224291127707675779e-02
4.733999999999999986e+00 1.185398435505100913e-02
4.735000000000000320e+00 1.144212898902655616e-02
4.735999999999999766e+00 1.101159868800301832e-02
4.737000000000000099e+00 1.056747372615611177e-02
4.738000000000000433e+00 1.011539761858507198e-02
4.738999999999999879e+00 9.661284614759875836e-03
4.740000000000000213e+00 9.211023744733315421e-03
4.740999999999999659e+00 8.770183324606387748e-03
4.741999999999999993e+00 8.343728579667983661e-03
4.743000000000000327e+00 7.935783955709242721e-03
4.743999999999999773e+00 7.549419905171862732e-03
4.745000000000000107e+00 7.186530764323831658e-03
4.746000000000000441e+00 6.847787907659027944e-03
4.746999999999999886e+00 6.532673766928025552e-03
4.748000000000000220e+00 6.239612418666164520e-03
4.748999999999999666e+00 5.966181135885466162e-03
4.750000000000000000e+00 5.709387907297312596e-03
4.751000000000000334e+00 5.465972145793091506e-03
4.751999999999999780e+00 5.232708419318119267e-03
4.753000000000000114e+00 5.006673298903097265e-03
4.754000000000000448e+00 4.785444643112875263e-03
4.754999999999999893e+00 4.567211613213413048e-03
4.756000000000000227e+00 4.350808312708851280e-03
4.756999999999999673e+00 4.135668250221713471e-03
4.758000000000000007e+00 3.921734849822269484e-03
4.759000000000000341e+00 3.709371477979048204e-03
4.759999999999999787e+00 3.499261007906885688e-03
4.761000000000000121e+00 3.292372517753173241e-03
4.762000000000000455e+00 3.089947681749939928e-03
4.762999999999999901e+00 2.893523263310650469e-03
4.764000000000000234e+00 2.704967767367437350e-03
4.764999999999999680e+00 2.526497566023079046e-03
4.766000000000000014e+00 2.360669853186811266e-03
4.767000000000000348e+00 2.210306554678252971e-03
4.767999999999999794e+00 2.078363774922681751e-03
4.769000000000000128e+00 1.967761139127585917e-03
4.770000000000000462e+00 1.881178180203924976e-03
4.770999999999999908e+00 1.820846981888604808e-03
4.772000000000000242e+00 1.788368387323736918e-03
4.772999999999999687e+00 1.784591955765100395e-03
4.774000000000000021e+00 1.809558201027328421e-03
4.775000000000000355e+00 1.862526799847054240e-03
4.775999999999999801e+00 1.942090593422241083e-03
4.777000000000000135e+00 2.046378368451661715e-03
4.778000000000000469e+00 2.173285135724502444e-03
4.778999999999999915e+00 2.320734882787577925e-03
4.780000000000000249e+00 2.486929786680236280e-03
4.780999999999999694e+00 2.670558082857417068e-03
4.782000000000000028e+00 2.870909654589958674e-03
4.783000000000000362e+00 3.087919243726432866e-03
4.783999999999999808e+00 3.322123859916838000e-03
4.785000000000000142e+00 3.574523054765164215e-03
4.786000000000000476e+00 3.846405457805461732e-03
4.786999999999999922e+00 4.139131227113910030e-03
4.788000000000000256e+00 4.453908599768073226e-03
4.788999999999999702e+00 4.791594294304500623e-03
4.790000000000000036e+00 5.152538477577054202e-03
4.791000000000000369e+00 5.536471101832334506e-03
4.791999999999999815e+00 5.942436419596210800e-03
4.793000000000000149e+00 6.368803411683707227e-03
4.794000000000000483e+00 6.813309123240077030e-03
4.794999999999999929e+00 7.273141300229654833e-03
4.796000000000000263e+00 7.745055797679483919e-03
4.796999999999999709e+00 8.225492314628221960e-03
4.798000000000000043e+00 8.710709158384344342e-03
4.799000000000000377e+00 9.196890364097248111e-03
4.799999999999999822e+00 9.680216601218778055e-03
4.801000000000000156e+00 1.015695306392950213e-02
4.802000000000000490e+00 1.062348949040942993e-02
4.802999999999999936e+00 1.107638548123168580e-02
4.804000000000000270e+00 1.151240863094906211e-02
4.804999999999999716e+00 1.192858783211162010e-02
4.806000000000000050e+00 1.232226335237488271e-02
4.807000000000000384e+00 1.269117456722629669e-02
4.807999999999999829e+00 1.303354177972915716e-02
4.809000000000000163e+00 1.334814561838976697e-02
4.810000000000000497e+00 1.363438354572179753e-02
4.810999999999999943e+00 1.389232324089980167e-02
4.812000000000000277e+00 1.412268424891388076e-02
4.812999999999999723e+00 1.432678490823370045e-02
4.814000000000000057e+00 1.450646447523574675e-02
4.815000000000000391e+00 1.466394346388446082e-02
4.815999999999999837e+00 1.480168947535329127e-02
4.817000000000000171e+00 1.492227293817056065e-02
4.818000000000000504e+00 1.502824663583630579e-02
4.818999999999999950e+00 1.512205453596459671e-02
4.820000000000000284e+00 1.520597344313169910e-02
4.820999999999999730e+00 1.528209505102410756e-02
4.822000000000000064e+00 1.535233520634187755e-02
4.823000000000000398e+00 1.541842674635014211e-02
4.823999999999999844e+00 1.548193047933603059e-02
4.825000000000000178e+00 1.554420367882213862e-02
4.826000000000000512e+00 1.560634286700533779e-02
4.826999999999999957e+00 1.566910182447165192e-02
4.828000000000000291e+00 1.573279584103449286e-02
4.828999999999999737e+00 1.579719331258482018e-02
4.830000000000000071e+00 1.586141100458806491e-02
4.831000000000000405e+00 1.592387441081160454e-02
4.831999999999999851e+00 1.598228953924828860e-02
4.833000000000000185e+00 1.603369804968723597e-02
4.834000000000000519e+00 1.607457324349564204e-02
4.834999999999999964e+00 1.610101034332252906e-02
4.836000000000000298e+00 1.610895823547549288e-02
4.836999999999999744e+00 1.609448660134278272e-02
4.838000000000000078e+00 1.605409630590714717e-02
4.839000000000000412e+00 1.598501780215156459e-02
4.839999999999999858e+00 1.588547350902404925e-02
4.841000000000000192e+00 1.575488268303624692e-02
4.842000000000000526e+00 1.559402402122599639e-02
4.842999999999999972e+00 1.540506896857453054e-02
4.844000000000000306e+00 1.519155366749738202e-02
4.844999999999999751e+00 1.495824807595771445e-02
4.846000000000000085e+00 1.471097595603493638e-02
4.847000000000000419e+00 1.445632139779656766e-02
4.847999999999999865e+00 1.420131228883309872e-02
4.849000000000000199e+00 1.395306520353447113e-02
4.850000000000000533e+00 1.371841374827366747e-02
4.850999999999999979e+00 1.350355313929701463e-02
4.852000000000000313e+00 1.331371136746369033e-02
4.852999999999999758e+00 1.315289775961884199e-02
4.854000000000000092e+00 1.302371832759692885e-02
4.855000000000000426e+00 1.292727564225926509e-02
4.855999999999999872e+00 1.286317296211931215e-02
4.857000000000000206e+00 1.282957584111087644e-02
4.858000000000000540e+00 1.282333644336248503e-02
4.858999999999999986e+00 1.284018932856183758e-02
4.860000000000000320e+00 1.287498181046873788e-02
4.860999999999999766e+00 1.292191871960478647e-02
4.862000000000000099e+00 1.297487154320279765e-02
4.863000000000000433e+00 1.302768757806384292e-02
4.863999999999999879e+00 1.307452347017562869e-02
4.865000000000000213e+00 1.311019085377126622e-02
4.865999999999999659e+00 1.313047189570330786e-02
4.866999999999999993e+00 1.313239045636512524e-02
4.868000000000000327e+00 1.311440435325849849e-02
4.868999999999999773e+00 1.307649103598661558e-02
4.870000000000000107e+00 1.302011320730169820e-02
4.871000000000000441e+00 1.294806934663816911e-02
4.871999999999999886e+00 1.286425608505840056e-02
4.873000000000000220e+00 1.277334103969075298e-02
4.873999999999999666e+00 1.268039899041636422e-02
4.875000000000000000e+00 1.259053414961568487e-02
4.876000000000000334e+00 1.250851657630502357e-02
4.876999999999999780e+00 1.243846753739144030e-02
4.878000000000000114e+00 1.238358008158906183e-02
4.879000000000000448e+00 1.234592971311123180e-02
4.879999999999999893e+00 1.232633189258570440e-02
4.881000000000000227e+00 1.232426830052525332e-02
4.881999999999999673e+00 1.233790576935998515e-02
4.883000000000000007e+00 1.236415565828608010e-02
4.884000000000000341e+00 1.239883838493984619e-02
4.884999999999999787e+00 1.243691328778834780e-02
4.886000000000000121e+00 1.247276298702617095e-02
4.887000000000000455e+00 1.250055760529265002e-02
4.887999999999999901e+00 1.251463748624629356e-02
4.889000000000000234e+00 1.250993027697406071e-02
4.889999999999999680e+00 1.248234681546962765e-02
4.891000000000000014e+00 1.242911359320560127e-02
4.892000000000000348e+00 1.234901721195017996e-02
4.892999999999999794e+00 1.224256155887817020e-02
4.894000000000000128e+00 1.211195308864962406e-02
4.895000000000000462e+00 1.196099779492766982e-02
4.895999999999999908e+00 1.179485302666852600e-02
4.897000000000000242e+00 1.161970242485124358e-02
4.897999999999999687e+00 1.144236617636444978e-02
4.899000000000000021e+00 1.126987037908458965e-02
4.900000000000000355e+00 1.110903127502336010e-02
4.900999999999999801e+00 1.096607105448177757e-02
4.902000000000000135e+00 1.084628716112752758e-02
4.903000000000000469e+00 1.075379360288595057e-02
4.903999999999999915e+00 1.069134092157116717e-02
4.905000000000000249e+00 1.066021135192173584e-02
4.905999999999999694e+00 1.066018938969243157e-02
4.907000000000000028e+00 1.068960453850768821e-02
4.908000000000000362e+00 1.074543766776814638e-02
4.908999999999999808e+00 1.082347109188953535e-02
4.910000000000000142e+00 1.091852639633279082e-02
4.911000000000000476e+00 1.102471431572517660e-02
4.911999999999999922e+00 1.113574074281427871e-02
4.913000000000000256e+00 1.124523605032454882e-02
4.913999999999999702e+00 1.134709894175028877e-02
4.915000000000000036e+00 1.143584623505182127e-02
4.916000000000000369e+00 1.150689672872690431e-02
4.916999999999999815e+00 1.155681811923442090e-02
4.918000000000000149e+00 1.158348863714028787e-02
4.919000000000000483e+00 1.158617583700788725e-02
4.919999999999999929e+00 1.156550064444588320e-02
4.921000000000000263e+00 1.152329838471017123e-02
4.921999999999999709e+00 1.146243002855785488e-02
4.923000000000000043e+00 1.138651929174777470e-02
4.924000000000000377e+00 1.129964280998050317e-02
4.924999999999999822e+00 1.120604418381178011e-02
4.926000000000000156e+00 1.110983769786067291e-02
4.927000000000000490e+00 1.101479951048912019e-02
4.927999999999999936e+00 1.092419675225217782e-02
4.929000000000000270e+00 1.084071752702452963e-02
4.929999999999999716e+00 1.076646604861546640e-02
4.931000000000000050e+00 1.070305184179244987e-02
4.932000000000000384e+00 1.065170245818078051e-02
4.932999999999999829e+00 1.061343873475832991e-02
4.934000000000000163e+00 1.058923885957365960e-02
4.935000000000000497e+00 1.058020452324880990e-02
4.935999999999999943e+00 1.058769190018516923e-02
4.937000000000000277e+00 1.061339431136135159e-02
4.937999999999999723e+00 1.065940567513260460e-02
4.939000000000000057e+00 1.072820343931470133e-02
4.940000000000000391e+00 1.082260041614606719e-02
4.940999999999999837e+00 1.094562335899100861e-02
4.942000000000000171e+00 1.110035875589850118e-02
4.943000000000000504e+00 1.128972238718150591e-02
4.943999999999999950e+00 1.151617083093473513e-02
4.945000000000000284e+00 1.178139827225071698e-02
4.945999999999999730e+00 1.208602563622225047e-02
4.947000000000000064e+00 1.242930430262857884e-02
4.948000000000000398e+00 1.280890868700767724e-02
4.948999999999999844e+00 1.322083695163139318e-02
4.950000000000000178e+00 1.365945762967721647e-02
4.951000000000000512e+00 1.411770194380863007e-02
4.951999999999999957e+00 1.458741613647165404e-02
4.953000000000000291e+00 1.505983060784022408e-02
4.953999999999999737e+00 1.552611235569265578e-02
4.955000000000000071e+00 1.597793853550059234e-02
4.956000000000000405e+00 1.640803942909508512e-02
4.956999999999999851e+00 1.681063476567545498e-02
4.958000000000000185e+00 1.718174322889149536e-02
4.959000000000000519e+00 1.751930002584926177e-02
4.959999999999999964e+00 1.782311018522394000e-02
4.961000000000000298e+00 1.809462703806159062e-02
4.961999999999999744e+00 1.833658899359940156e-02
4.963000000000000078e+00 1.855258181388885763e-02
4.964000000000000412e+00 1.874653314287101982e-02
4.964999999999999858e+00 1.892221282295185672e-02
4.966000000000000192e+00 1.908280550982052043e-02
4.967000000000000526e+00 1.923055215128956913e-02
4.967999999999999972e+00 1.936652601300093562e-02
4.969000000000000306e+00 1.949054676441180911e-02
4.969999999999999751e+00 1.960122582813354428e-02
4.971000000000000085e+00 1.969615685184698817e-02
4.972000000000000419e+00 1.977221977693276872e-02
4.972999999999999865e+00 1.982593429773357036e-02
4.974000000000000199e+00 1.985387635662683864e-02
4.975000000000000533e+00 1.985305393585802894e-02
4.975999999999999979e+00 1.982125756978113731e-02
4.977000000000000313e+00 1.975730275829493121e-02
4.977999999999999758e+00 1.966117165555427565e-02
4.979000000000000092e+00 1.953403266890932008e-02
4.980000000000000426e+00 1.937815607285037905e-02
4.980999999999999872e+00 1.919672933179176685e-02
4.982000000000000206e+00 1.899362277016191508e-02
4.983000000000000540e+00 1.877310464320949140e-02
4.983999999999999986e+00 1.853956103654691087e-02
4.985000000000000320e+00 1.829721663496221978e-02
4.985999999999999766e+00 1.804989328678807334e-02
4.987000000000000099e+00 1.780079778727889153e-02
4.988000000000000433e+00 1.755233413271463719e-02
4.988999999999999879e+00 1.730596766251812219e-02
4.990000000000000213e+00 1.706213195111658254e-02
4.991000000000000547e+00 1.682017442907157365e-02
4.991999999999999993e+00 1.657839671602853032e-02
4.993000000000000327e+00 1.633416040818869847e-02
4.993999999999999773e+00 1.608408833175166766e-02
4.995000000000000107e+00 1.582433552818670111e-02
4.996000000000000441e+00 1.555093562176005847e-02
4.996999999999999886e+00 1.526017245776851647e-02
4.998000000000000220e+00 1.494896957313965324e-02
4.998999999999999666e+00 1.461521453928103439e-02
5.000000000000000000e+00 1.425802265725180373e-02
5.001000000000000334e+00 1.387787779093382044e-02
5.001999999999999780e+00 1.347663974572041977e-02
5.003000000000000114e+00 1.305744563430232506e-02
5.004000000000000448e+00 1.262448079901837619e-02
5.004999999999999893e+00 1.218265935770126984e-02
5.006000000000000227e+00 1.173728274405431982e-02
5.006999999999999673e+00 1.129368150733021589e-02
5.008000000000000007e+00 1.085690123461169158e-02
5.009000000000000341e+00 1.043145104469507187e-02
5.009999999999999787e+00 1.002113981830947236e-02
5.011000000000000121e+00 9.628988102227708720e-03
5.012000000000000455e+00 9.257215584753248488e-03
5.012999999999999901e+00 8.907321854931708055e-03
5.014000000000000234e+00 8.580180105921106706e-03
5.014999999999999680e+00 8.276158306576160764e-03
5.016000000000000014e+00 7.995229492842138158e-03
5.017000000000000348e+00 7.737054187474978403e-03
5.017999999999999794e+00 7.501044062181915981e-03
5.019000000000000128e+00 7.286406977660683792e-03
5.020000000000000462e+00 7.092147134441742495e-03
5.020999999999999908e+00 6.917072267272725457e-03
5.022000000000000242e+00 6.759812656898621028e-03
5.022999999999999687e+00 6.618860160587661072e-03
5.024000000000000021e+00 6.492645119285235349e-03
5.025000000000000355e+00 6.379650290455386903e-03
5.025999999999999801e+00 6.278560021336971990e-03
5.027000000000000135e+00 6.188436439764135114e-03
5.028000000000000469e+00 6.108893992582705920e-03
5.028999999999999915e+00 6.040274286762220730e-03
5.030000000000000249e+00 5.983779800090039194e-03
5.030999999999999694e+00 5.941560107765551935e-03
5.032000000000000028e+00 5.916719286484872255e-03
5.033000000000000362e+00 5.913238608537483773e-03
5.033999999999999808e+00 5.935820007634302550e-03
5.035000000000000142e+00 5.989663598583800687e-03
5.036000000000000476e+00 6.080168498353584472e-03
5.036999999999999922e+00 6.212615021182595933e-03
5.038000000000000256e+00 6.391832479280349852e-03
5.038999999999999702e+00 6.621884899298035969e-03
5.040000000000000036e+00 6.905788432794371032e-03
5.041000000000000369e+00 7.245278826084144627e-03
5.041999999999999815e+00 7.640671037568274801e-03
5.043000000000000149e+00 8.090780868985795321e-03
5.044000000000000483e+00 8.592924255014140061e-03
5.044999999999999929e+00 9.142979527250339605e-03
5.046000000000000263e+00 9.735544195774775353e-03
5.046999999999999709e+00 1.036412734113045450e-02
5.048000000000000043e+00 1.102140788987437253e-02
5.049000000000000377e+00 1.169950272946375554e-02
5.049999999999999822e+00 1.239026310693186819e-02
5.051000000000000156e+00 1.308558750974119292e-02
5.052000000000000490e+00 1.377769363752585560e-02
5.052999999999999936e+00 1.445938310567798125e-02
5.054000000000000270e+00 1.512424509383343205e-02
5.054999999999999716e+00 1.576682569628136063e-02
5.056000000000000050e+00 1.638273871827834044e-02
5.057000000000000384e+00 1.696872641442507407e-02
5.057999999999999829e+00 1.752264677263202369e-02
5.059000000000000163e+00 1.804342782866174416e-02
5.060000000000000497e+00 1.853095913930633346e-02
5.060999999999999943e+00 1.898594853276701008e-02
5.062000000000000277e+00 1.940974157315008414e-02
5.062999999999999723e+00 1.980412577166731219e-02
5.064000000000000057e+00 2.017110334134742874e-02
5.065000000000000391e+00 2.051267244967892867e-02
5.065999999999999837e+00 2.083063974028119894e-02
5.067000000000000171e+00 2.112645091812424478e-02
5.068000000000000504e+00 2.140108551968330358e-02
5.068999999999999950e+00 2.165501882170046619e-02
5.070000000000000284e+00 2.188826449238020361e-02
5.070999999999999730e+00 2.210047892098198144e-02
5.072000000000000064e+00 2.229113824246969217e-02
5.073000000000000398e+00 2.245972153153889123e-02
5.073999999999999844e+00 2.260593092799967341e-02
5.075000000000000178e+00 2.272986569495539719e-02
5.076000000000000512e+00 2.283213740460333235e-02
5.076999999999999957e+00 2.291389516382563024e-02
5.078000000000000291e+00 2.297678410380096098e-02
5.078999999999999737e+00 2.302280363878827368e-02
5.080000000000000071e+00 2.305411399491195598e-02
5.081000000000000405e+00 2.307279818120485868e-02
5.081999999999999851e+00 2.308063447474404534e-02
5.083000000000000185e+00 2.307892275094621318e-02
5.084000000000000519e+00 2.306832707662910195e-02
5.084999999999999964e+00 2.304886633436943957e-02
5.086000000000000298e+00 2.301994755044710003e-02
5.086999999999999744e+00 2.298051150528556547e-02
5.088000000000000078e+00 2.292922998208584209e-02
5.089000000000000412e+00 2.286474017202976342e-02
5.089999999999999858e+00 2.278587387847428106e-02
5.091000000000000192e+00 2.269187833868181042e-02
5.092000000000000526e+00 2.258255273912269240e-02
5.092999999999999972e+00 2.245832234647542752e-02
5.094000000000000306e+00 2.232021038756385606e-02
5.094999999999999751e+00 2.216975918515106184e-02
5.096000000000000085e+00 2.200884711266296728e-02
5.097000000000000419e+00 2.183949443795640821e-02
5.097999999999999865e+00 2.166362939925286016e-02
5.099000000000000199e+00 2.148291226206988647e-02
5.100000000000000533e+00 2.129858554989413899e-02
5.100999999999999979e+00 2.111140991751868715e-02
5.102000000000000313e+00 2.092169342073336297e-02
5.102999999999999758e+00 2.072939913061856709e-02
5.104000000000000092e+00 2.053429659752939104e-02
5.105000000000000426e+00 2.033619936044829546e-02
5.105999999999999872e+00 2.013515507078564304e-02
5.107000000000000206e+00 1.993160480001626017e-02
5.108000000000000540e+00 1.972649593975813950e-02
5.108999999999999986e+00 1.952127275965430050e-02
5.110000000000000320e+00 1.931781375393609029e-02
5.110999999999999766e+00 1.911828370608646341e-02
5.112000000000000099e+00 1.892495594565087730e-02
5.113000000000000433e+00 1.873999235189143658e-02
5.113999999999999879e+00 1.856524155342879207e-02
5.115000000000000213e+00 1.840208292643883553e-02
5.116000000000000547e+00 1.825129747672886091e-02
5.116999999999999993e+00 1.811301462703489989e-02
5.118000000000000327e+00 1.798669999637074815e-02
5.118999999999999773e+00 1.787122035179329257e-02
5.120000000000000107e+00 1.776490930830734380e-02
5.121000000000000441e+00 1.766567125303259919e-02
5.121999999999999886e+00 1.757109450170133563e-02
5.123000000000000220e+00 1.747853514112826523e-02
5.123999999999999666e+00 1.738520092768048447e-02
5.125000000000000000e+00 1.728820878953183857e-02
5.126000000000000334e+00 1.718463898972309029e-02
5.126999999999999780e+00 1.707156468436497876e-02
5.128000000000000114e+00 1.694610481090908990e-02
5.129000000000000448e+00 1.680549813215722124e-02
5.129999999999999893e+00 1.664720836908563720e-02
5.131000000000000227e+00 1.646905513769104240e-02
5.131999999999999673e+00 1.626935682663763899e-02
5.133000000000000007e+00 1.604710434877804764e-02
5.134000000000000341e+00 1.580209945223096796e-02
5.134999999999999787e+00 1.553505681118472724e-02
5.136000000000000121e+00 1.524763230517317200e-02
5.137000000000000455e+00 1.494237595145251653e-02
5.137999999999999901e+00 1.462260619684573396e-02
5.139000000000000234e+00 1.429220691979515324e-02
5.139999999999999680e+00 1.395536969001182070e-02
5.141000000000000014e+00 1.361631056029519692e-02
5.142000000000000348e+00 1.327899652480741231e-02
5.142999999999999794e+00 1.294685322831624907e-02
5.144000000000000128e+00 1.262254588632575301e-02
5.145000000000000462e+00 1.230780832119840115e-02
5.145999999999999908e+00 1.200334658823004955e-02
5.147000000000000242e+00 1.170883414855624846e-02
5.147999999999999687e+00 1.142300490486787903e-02
5.149000000000000021e+00 1.114384139308485094e-02
5.150000000000000355e+00 1.086886682563658994e-02
5.150999999999999801e+00 1.059548621543195471e-02
5.152000000000000135e+00 1.032140692723327625e-02
5.153000000000000469e+00 1.004498451738755627e-02
5.153999999999999915e+00 9.765542725896763157e-03
5.155000000000000249e+00 9.483571368037582716e-03
5.155999999999999694e+00 9.200765643725513504e-03
5.157000000000000028e+00 8.919903118400338005e-03
5.158000000000000362e+00 8.644595323812800935e-03
5.158999999999999808e+00 8.378888103994761721e-03
5.160000000000000142e+00 8.126844513003047416e-03
5.161000000000000476e+00 7.892100926679213382e-03
5.161999999999999922e+00 7.677489661844089097e-03
5.163000000000000256e+00 7.484769778095852130e-03
5.163999999999999702e+00 7.314487636571435913e-03
5.165000000000000036e+00 7.165995867465161859e-03
5.166000000000000369e+00 7.037618901184927722e-03
5.166999999999999815e+00 6.926929039624022885e-03
5.168000000000000149e+00 6.831125873265900088e-03
5.169000000000000483e+00 6.747450245633909369e-03
5.169999999999999929e+00 6.673587756182514097e-03
5.171000000000000263e+00 6.608027550063136357e-03
5.171999999999999709e+00 6.550297830972967583e-03
5.173000000000000043e+00 6.501079984418817181e-03
5.174000000000000377e+00 6.462158408292034695e-03
5.174999999999999822e+00 6.436234218698924300e-03
5.176000000000000156e+00 6.426593116570919126e-03
5.177000000000000490e+00 6.436707870805224649e-03
5.177999999999999936e+00 6.469813935255128157e-03
5.179000000000000270e+00 6.528481779028305447e-03
5.179999999999999716e+00 6.614284925784337868e-03
5.181000000000000050e+00 6.727578582405866273e-03
5.182000000000000384e+00 6.867393573725714788e-03
5.182999999999999829e+00 7.031504187625420461e-03
5.184000000000000163e+00 7.216564572315102392e-03
5.185000000000000497e+00 7.418403095529962910e-03
5.185999999999999943e+00 7.632338594894047881e-03
5.187000000000000277e+00 7.853564452378688707e-03
5.187999999999999723e+00 8.077515292693505239e-03
5.189000000000000057e+00 8.300197378425003616e-03
5.190000000000000391e+00 8.518448838887925784e-03
5.190999999999999837e+00 8.730125744946052799e-03
5.192000000000000171e+00 8.934180669854754897e-03
5.193000000000000504e+00 9.130668082433171170e-03
5.193999999999999950e+00 9.320673917295579577e-03
5.195000000000000284e+00 9.506166045653241525e-03
5.195999999999999730e+00 9.689837536243948307e-03
5.197000000000000064e+00 9.874888922172978672e-03
5.198000000000000398e+00 1.006481172561064091e-02
5.198999999999999844e+00 1.026315380013122572e-02
5.200000000000000178e+00 1.047326752526258134e-02
5.201000000000000512e+00 1.069806771664321386e-02
5.201999999999999957e+00 1.093975485632007680e-02
5.203000000000000291e+00 1.119959185742307878e-02
5.203999999999999737e+00 1.147771258105495691e-02
5.205000000000000071e+00 1.177300032705969925e-02
5.206000000000000405e+00 1.208309775944085146e-02
5.206999999999999851e+00 1.240451996664299929e-02
5.208000000000000185e+00 1.273290664202452425e-02
5.209000000000000519e+00 1.306337782835542173e-02
5.209999999999999964e+00 1.339094751376673775e-02
5.211000000000000298e+00 1.371098676465959398e-02
5.211999999999999744e+00 1.401963222240503251e-02
5.213000000000000078e+00 1.431413646926274139e-02
5.214000000000000412e+00 1.459307063510009717e-02
5.214999999999999858e+00 1.485643116883617575e-02
5.216000000000000192e+00 1.510555615371932114e-02
5.217000000000000526e+00 1.534293474438754024e-02
5.217999999999999972e+00 1.557189001174998436e-02
5.219000000000000306e+00 1.579616316637333373e-02
5.219999999999999751e+00 1.601947039879368997e-02
5.221000000000000085e+00 1.624501694960903825e-02
5.222000000000000419e+00 1.647507699092459060e-02
5.222999999999999865e+00 1.671063312116118776e-02
5.224000000000000199e+00 1.695114976575521140e-02
5.225000000000000533e+00 1.719448256653181156e-02
5.225999999999999979e+00 1.743698951022366189e-02
5.227000000000000313e+00 1.767378264529866766e-02
5.227999999999999758e+00 1.789915334911134151e-02
5.229000000000000092e+00 1.810709003374294176e-02
5.230000000000000426e+00 1.829182804805914997e-02
5.230999999999999872e+00 1.844838859503146120e-02
5.232000000000000206e+00 1.857302500699770445e-02
5.233000000000000540e+00 1.866351360377536614e-02
5.233999999999999986e+00 1.871927575986524761e-02
5.235000000000000320e+00 1.874130126509255742e-02
5.235999999999999766e+00 1.873192525315053869e-02
5.237000000000000099e+00 1.869446945292544543e-02
5.238000000000000433e+00 1.863283906648722371e-02
5.238999999999999879e+00 1.855111537723387952e-02
5.240000000000000213e+00 1.845317925497760164e-02
5.241000000000000547e+00 1.834246287928100599e-02
5.241999999999999993e+00 1.822175944690606134e-02
5.243000000000000327e+00 1.809316278665319341e-02
5.243999999999999773e+00 1.795810470924065136e-02
5.245000000000000107e+00 1.781743727569630800e-02
5.246000000000000441e+00 1.767159633506776642e-02
5.246999999999999886e+00 1.752077173303313168e-02
5.248000000000000220e+00 1.736510904124041049e-02
5.248999999999999666e+00 1.720490864952561871e-02
5.250000000000000000e+00 1.704081182933084998e-02
5.251000000000000334e+00 1.687394725959271563e-02
5.251999999999999780e+00 1.670602381098879735e-02
5.253000000000000114e+00 1.653936632390738334e-02
5.254000000000000448e+00 1.637685834555157455e-02
5.254999999999999893e+00 1.622181997841871601e-02
5.256000000000000227e+00 1.607779785558718227e-02
5.256999999999999673e+00 1.594832341085035757e-02
5.258000000000000007e+00 1.583663596895785314e-02
5.259000000000000341e+00 1.574544206487825393e-02
5.259999999999999787e+00 1.567670822272249423e-02
5.261000000000000121e+00 1.563153755128123684e-02
5.262000000000000455e+00 1.561013846922817451e-02
5.262999999999999901e+00 1.561188874626382936e-02
5.264000000000000234e+00 1.563547459873810413e-02
5.264999999999999680e+00 1.567907263028108303e-02
5.266000000000000014e+00 1.574054697944270165e-02
5.267000000000000348e+00 1.581762112790201236e-02
5.267999999999999794e+00 1.590802793125148384e-02
5.269000000000000128e+00 1.600959940947822499e-02
5.270000000000000462e+00 1.612029513222066474e-02
5.270999999999999908e+00 1.623821476118405410e-02
5.272000000000000242e+00 1.636156433862163626e-02
5.272999999999999687e+00 1.648863830749925860e-02
5.274000000000000021e+00 1.661780810381637344e-02
5.275000000000000355e+00 1.674753257815124116e-02
5.275999999999999801e+00 1.687636221046637242e-02
5.277000000000000135e+00 1.700300227703411410e-02
5.278000000000000469e+00 1.712632953855103279e-02
5.278999999999999915e+00 1.724539992614477352e-02
5.280000000000000249e+00 1.735944365843792442e-02
5.280999999999999694e+00 1.746782012585357952e-02
5.282000000000000028e+00 1.756994614245587644e-02
5.283000000000000362e+00 1.766523637411741149e-02
5.283999999999999808e+00 1.775301307930387401e-02
5.285000000000000142e+00 1.783247959135287122e-02
5.286000000000000476e+00 1.790270529604764266e-02
5.286999999999999922e+00 1.796263679347552197e-02
5.288000000000000256e+00 1.801116105773766657e-02
5.288999999999999702e+00 1.804716821177473549e-02
5.290000000000000036e+00 1.806963202002401930e-02
5.291000000000000369e+00 1.807765859446528595e-02
5.291999999999999815e+00 1.807052279374784381e-02
5.293000000000000149e+00 1.804766476365942188e-02
5.294000000000000483e+00 1.800868313005540497e-02
5.294999999999999929e+00 1.795329870069481068e-02
5.296000000000000263e+00 1.788134614665553082e-02
5.296999999999999709e+00 1.779280096771321956e-02
5.298000000000000043e+00 1.768779460019151428e-02
5.299000000000000377e+00 1.756669072631647857e-02
5.299999999999999822e+00 1.743014630936513126e-02
5.301000000000000156e+00 1.727918234788827084e-02
5.302000000000000490e+00 1.711522907322692022e-02
5.302999999999999936e+00 1.694015773057126056e-02
5.304000000000000270e+00 1.675627021604807892e-02
5.304999999999999716e+00 1.656625763077283070e-02
5.306000000000000050e+00 1.637314505070767284e-02
5.307000000000000384e+00 1.618019614210508550e-02
5.307999999999999829e+00 1.599081439827718804e-02
5.309000000000000163e+00 1.580843033451782495e-02
5.310000000000000497e+00 1.563633798676982573e-02
5.310999999999999943e+00 1.547754289178814892e-02
5.312000000000000277e+00 1.533458791435793854e-02
5.312999999999999723e+00 1.520935636898519162e-02
5.314000000000000057e+00 1.510291669037857644e-02
5.315000000000000391e+00 1.501539088792571211e-02
5.315999999999999837e+00 1.494586291955360066e-02
5.317000000000000171e+00 1.489239095793521393e-02
5.318000000000000504e+00 1.485209810990251698e-02
5.318999999999999950e+00 1.482134219077238003e-02
5.320000000000000284e+00 1.479598841775438267e-02
5.320999999999999730e+00 1.477171890342460561e-02
5.322000000000000064e+00 1.474438729160734186e-02
5.323000000000000398e+00 1.471034352233166476e-02
5.323999999999999844e+00 1.466674962827540021e-02
5.325000000000000178e+00 1.461180141696714029e-02
5.326000000000000512e+00 1.454485537645988126e-02
5.326999999999999957e+00 1.446646233018360553e-02
5.328000000000000291e+00 1.437829578366313713e-02
5.328999999999999737e+00 1.428298375407007284e-02
5.330000000000000071e+00 1.418389922943354489e-02
5.331000000000000405e+00 1.408487041514991378e-02
5.331999999999999851e+00 1.398990767298521030e-02
5.333000000000000185e+00 1.390290705029024500e-02
5.334000000000000519e+00 1.382738915321817842e-02
5.334999999999999964e+00 1.376628260799998837e-02
5.336000000000000298e+00 1.372176953462643859e-02
5.336999999999999744e+00 1.369516935333793539e-02
5.338000000000000078e+00 1.368689762749745673e-02
5.339000000000000412e+00 1.369649175450825263e-02
5.339999999999999858e+00 1.372266676986242870e-02
5.341000000000000192e+00 1.376342971788513739e-02
5.342000000000000526e+00 1.381624796042798566e-02
5.342999999999999972e+00 1.387822125949716122e-02
5.344000000000000306e+00 1.394633303905980226e-02
5.344999999999999751e+00 1.401767190498692459e-02
5.346000000000000085e+00 1.408970884665063962e-02
5.347000000000000419e+00 1.416054850887893055e-02
5.347999999999999865e+00 1.422917665505330810e-02
5.349000000000000199e+00 1.429564027294418990e-02
5.350000000000000533e+00 1.436115885913013569e-02
5.350999999999999979e+00 1.442813507254550945e-02
5.352000000000000313e+00 1.450003977703618815e-02
5.352999999999999758e+00 1.458120125478332141e-02
5.354000000000000092e+00 1.467645729994014950e-02
5.355000000000000426e+00 1.479074261448431495e-02
5.355999999999999872e+00 1.492861874779375861e-02
5.357000000000000206e+00 1.509381819286319780e-02
5.358000000000000540e+00 1.528882507832345430e-02
5.358999999999999986e+00 1.551454215806878992e-02
5.360000000000000320e+00 1.577010148052095453e-02
5.360999999999999766e+00 1.605281752331297329e-02
5.362000000000000099e+00 1.635828463890386802e-02
5.363000000000000433e+00 1.668059630498304122e-02
5.363999999999999879e+00 1.701268559884609038e-02
5.365000000000000213e+00 1.734671831127193239e-02
5.366000000000000547e+00 1.767452768888772355e-02
5.366999999999999993e+00 1.798805142106461169e-02
5.368000000000000327e+00 1.827970590551752580e-02
5.368999999999999773e+00 1.854269463453063829e-02
5.370000000000000107e+00 1.877127366651678772e-02
5.371000000000000441e+00 1.896089001295946791e-02
5.371999999999999886e+00 1.910828159398202455e-02
5.373000000000000220e+00 1.921148859957078764e-02
5.374000000000000554e+00 1.926981509720799429e-02
5.375000000000000000e+00 1.928378512375548276e-02
5.376000000000000334e+00 1.925504373351916154e-02
5.376999999999999780e+00 1.918627133056867787e-02
5.378000000000000114e+00 1.908109405501891981e-02
5.379000000000000448e+00 1.894397715396241647e-02
5.379999999999999893e+00 1.878013449719756478e-02
5.381000000000000227e+00 1.859539696397305431e-02
5.381999999999999673e+00 1.839608690420028309e-02
5.383000000000000007e+00 1.818883568263282569e-02
5.384000000000000341e+00 1.798041583354945128e-02
5.384999999999999787e+00 1.777752403630930220e-02
5.386000000000000121e+00 1.758656185024713020e-02
5.387000000000000455e+00 1.741339778374555863e-02
5.387999999999999901e+00 1.726316029060916482e-02
5.389000000000000234e+00 1.714002697356896768e-02
5.389999999999999680e+00 1.704705304802165561e-02
5.391000000000000014e+00 1.698604651609396735e-02
5.392000000000000348e+00 1.695749040210124681e-02
5.392999999999999794e+00 1.696053869262188069e-02
5.394000000000000128e+00 1.699306922201245657e-02
5.395000000000000462e+00 1.705183107896336356e-02
5.395999999999999908e+00 1.713261846089964013e-02
5.397000000000000242e+00 1.723054129765911463e-02
5.397999999999999687e+00 1.734030370488952311e-02
5.399000000000000021e+00 1.745652164597407893e-02
5.400000000000000355e+00 1.757400991813555177e-02
5.400999999999999801e+00 1.768807264227112430e-02
5.402000000000000135e+00 1.779472769566384921e-02
5.403000000000000469e+00 1.789091315744003111e-02
5.403999999999999915e+00 1.797459342260276927e-02
5.405000000000000249e+00 1.804481290401428045e-02
5.405999999999999694e+00 1.810169198900533558e-02
5.407000000000000028e+00 1.814634548699293332e-02
5.408000000000000362e+00 1.818075591842058941e-02
5.408999999999999808e+00 1.820758736204898184e-02
5.410000000000000142e+00 1.822998016596533155e-02
5.411000000000000476e+00 1.825131662991196294e-02
5.411999999999999922e+00 1.827497571172494867e-02
5.413000000000000256e+00 1.830409310238943418e-02
5.413999999999999702e+00 1.834133035616386520e-02
5.415000000000000036e+00 1.838866608481395243e-02
5.416000000000000369e+00 1.844722484975168733e-02
5.416999999999999815e+00 1.851714193431099401e-02
5.418000000000000149e+00 1.859750666333359961e-02
5.419000000000000483e+00 1.868636704128628923e-02
5.419999999999999929e+00 1.878081175082948334e-02
5.421000000000000263e+00 1.887713104932673899e-02
5.421999999999999709e+00 1.897105949961552102e-02
5.423000000000000043e+00 1.905803735839992075e-02
5.424000000000000377e+00 1.913353940425206040e-02
5.424999999999999822e+00 1.919335831288074973e-02
5.426000000000000156e+00 1.923389610845451306e-02
5.427000000000000490e+00 1.925239231675503551e-02
5.427999999999999936e+00 1.924709089933111100e-02
5.429000000000000270e+00 1.921735313773698800e-02
5.429999999999999716e+00 1.916368021911529773e-02
5.431000000000000050e+00 1.908765494748776437e-02
5.432000000000000384e+00 1.899185645372991962e-02
5.432999999999999829e+00 1.887965257178293721e-02
5.434000000000000163e+00 1.875497619349423412e-02
5.435000000000000497e+00 1.862206673896279335e-02
5.435999999999999943e+00 1.848516267915602251e-02
5.437000000000000277e+00 1.834822594842364096e-02
5.437999999999999723e+00 1.821469665198790014e-02
5.439000000000000057e+00 1.808729050916506667e-02
5.440000000000000391e+00 1.796789766773896485e-02
5.440999999999999837e+00 1.785753868816420883e-02
5.442000000000000171e+00 1.775642508253784738e-02
5.443000000000000504e+00 1.766406509023360494e-02
5.443999999999999950e+00 1.757943269825259364e-02
5.445000000000000284e+00 1.750116475451660158e-02
5.445999999999999730e+00 1.742772858242152417e-02
5.447000000000000064e+00 1.735759947213285151e-02
5.448000000000000398e+00 1.728938172083512373e-02
5.448999999999999844e+00 1.722189453801685477e-02
5.450000000000000178e+00 1.715422102460127662e-02
5.451000000000000512e+00 1.708571257275438154e-02
5.451999999999999957e+00 1.701595412727668205e-02
5.453000000000000291e+00 1.694471797698370030e-02
5.453999999999999737e+00 1.687190363453874853e-02
5.455000000000000071e+00 1.679745392683566069e-02
5.456000000000000405e+00 1.672128386681461659e-02
5.456999999999999851e+00 1.664324522711675691e-02
5.458000000000000185e+00 1.656304517746639768e-02
5.459000000000000519e+00 1.648022658429490472e-02
5.459999999999999964e+00 1.639414323574115220e-02
5.461000000000000298e+00 1.630397398354631669e-02
5.461999999999999744e+00 1.620872044675887927e-02
5.463000000000000078e+00 1.610725791998492834e-02
5.464000000000000412e+00 1.599839616915385565e-02
5.464999999999999858e+00 1.588096731057977301e-02
5.466000000000000192e+00 1.575392033560586019e-02
5.467000000000000526e+00 1.561642358751911749e-02
5.467999999999999972e+00 1.546795450090028556e-02
5.469000000000000306e+00 1.530836176201252549e-02
5.469999999999999751e+00 1.513790604019156841e-02
5.471000000000000085e+00 1.495726665447042955e-02
5.472000000000000419e+00 1.476750365757639738e-02
5.472999999999999865e+00 1.457000956623132060e-02
5.474000000000000199e+00 1.436643274306377213e-02
5.475000000000000533e+00 1.415861874704936116e-02
5.475999999999999979e+00 1.394852742200691775e-02
5.477000000000000313e+00 1.373818203120751383e-02
5.477999999999999758e+00 1.352958989619798200e-02
5.479000000000000092e+00 1.332466357404450338e-02
5.480000000000000426e+00 1.312512034958250584e-02
5.480999999999999872e+00 1.293236387297271896e-02
5.482000000000000206e+00 1.274735258275863647e-02
5.483000000000000540e+00 1.257049047289721978e-02
5.483999999999999986e+00 1.240154977098479293e-02
5.485000000000000320e+00 1.223963401339717497e-02
5.485999999999999766e+00 1.208324829947349591e-02
5.487000000000000099e+00 1.193042602929578547e-02
5.488000000000000433e+00 1.177896269071012150e-02
5.488999999999999879e+00 1.162667315913979392e-02
5.490000000000000213e+00 1.147169310092969324e-02
5.491000000000000547e+00 1.131275675429316285e-02
5.491999999999999993e+00 1.114943711686278496e-02
5.493000000000000327e+00 1.098229182046587746e-02
5.493999999999999773e+00 1.081292310935795010e-02
5.495000000000000107e+00 1.064390644508997862e-02
5.496000000000000441e+00 1.047866167214690433e-02
5.496999999999999886e+00 1.032122753026898029e-02
5.498000000000000220e+00 1.017597593104938199e-02
5.499000000000000554e+00 1.004734097177839916e-02
5.500000000000000000e+00 9.939542963777376477e-03
5.501000000000000334e+00 9.856363833985398032e-03
5.501999999999999780e+00 9.800955376496564911e-03
5.503000000000000114e+00 9.775734505856932197e-03
5.504000000000000448e+00 9.782314561967314984e-03
5.504999999999999893e+00 9.821499124416361790e-03
5.506000000000000227e+00 9.893313260408504589e-03
5.506999999999999673e+00 9.997092031878984653e-03
5.508000000000000007e+00 1.013156437696333644e-02
5.509000000000000341e+00 1.029497267580410137e-02
5.509999999999999787e+00 1.048519904891126973e-02
5.511000000000000121e+00 1.069989164552487791e-02
5.512000000000000455e+00 1.093659771962091944e-02
5.512999999999999901e+00 1.119289300148759193e-02
5.514000000000000234e+00 1.146650568689438696e-02
5.514999999999999680e+00 1.175543682660607284e-02
5.516000000000000014e+00 1.205806678584664740e-02
5.517000000000000348e+00 1.237322622525046344e-02
5.517999999999999794e+00 1.270023760470983046e-02
5.519000000000000128e+00 1.303889346779403199e-02
5.520000000000000462e+00 1.338938701587757615e-02
5.520999999999999908e+00 1.375217111811270765e-02
5.522000000000000242e+00 1.412778074936310926e-02
5.522999999999999687e+00 1.451660969289066648e-02
5.524000000000000021e+00 1.491869174596749913e-02
5.525000000000000355e+00 1.533352137804948334e-02
5.525999999999999801e+00 1.575990543226626558e-02
5.527000000000000135e+00 1.619592855173112439e-02
5.528000000000000469e+00 1.663898953505651285e-02
5.528999999999999915e+00 1.708591215313383024e-02
5.530000000000000249e+00 1.753312892718746768e-02
5.530999999999999694e+00 1.797688877722903797e-02
5.532000000000000028e+00 1.841347146549440067e-02
5.533000000000000362e+00 1.883933592287075770e-02
5.533999999999999808e+00 1.925125563277683971e-02
5.535000000000000142e+00 1.964635152504125987e-02
5.536000000000000476e+00 2.002208265881119664e-02
5.536999999999999922e+00 2.037617400051070643e-02
5.538000000000000256e+00 2.070651000279326304e-02
5.538999999999999702e+00 2.101101736249494020e-02
5.540000000000000036e+00 2.128756483059601051e-02
5.541000000000000369e+00 2.153390087974297457e-02
5.541999999999999815e+00 2.174764954682724405e-02
5.543000000000000149e+00 2.192637280395490218e-02
5.544000000000000483e+00 2.206767480030977571e-02
5.544999999999999929e+00 2.216938210509664109e-02
5.546000000000000263e+00 2.222971961059982959e-02
5.546999999999999709e+00 2.224752947165662548e-02
5.548000000000000043e+00 2.222246103860163469e-02
5.549000000000000377e+00 2.215509043816574902e-02
5.549999999999999822e+00 2.204701471208047464e-02
5.551000000000000156e+00 2.190085737465597912e-02
5.552000000000000490e+00 2.172018820170705869e-02
5.552999999999999936e+00 2.150938573500136425e-02
5.554000000000000270e+00 2.127345587746958325e-02
5.554999999999999716e+00 2.101780379437640650e-02
5.556000000000000050e+00 2.074799864847044414e-02
5.557000000000000384e+00 2.046952117454581971e-02
5.557999999999999829e+00 2.018752840188398415e-02
5.559000000000000163e+00 1.990659850636051359e-02
5.560000000000000497e+00 1.963053723481428953e-02
5.560999999999999943e+00 1.936215352651306926e-02
5.562000000000000277e+00 1.910310636594407530e-02
5.562999999999999723e+00 1.885378912469127047e-02
5.564000000000000057e+00 1.861328121955084167e-02
5.565000000000000391e+00 1.837939105599218845e-02
5.565999999999999837e+00 1.814881425058403192e-02
5.567000000000000171e+00 1.791736713054224023e-02
5.568000000000000504e+00 1.768033870919987621e-02
5.568999999999999950e+00 1.743291334387057218e-02
5.570000000000000284e+00 1.717061199689934314e-02
5.570999999999999730e+00 1.688973209484439381e-02
5.572000000000000064e+00 1.658773605359561282e-02
5.573000000000000398e+00 1.626352762548225264e-02
5.573999999999999844e+00 1.591757704052935291e-02
5.575000000000000178e+00 1.555190254994922791e-02
5.576000000000000512e+00 1.516990374636218407e-02
5.576999999999999957e+00 1.477608098554450758e-02
5.578000000000000291e+00 1.437567478672916767e-02
5.578999999999999737e+00 1.397429112272391416e-02
5.580000000000000071e+00 1.357754110399483384e-02
5.581000000000000405e+00 1.319076515153920146e-02
5.581999999999999851e+00 1.281879917309018159e-02
5.583000000000000185e+00 1.246586945466476512e-02
5.584000000000000519e+00 1.213555603109496735e-02
5.584999999999999964e+00 1.183079896401677961e-02
5.586000000000000298e+00 1.155393466359088718e-02
5.586999999999999744e+00 1.130673620932197074e-02
5.588000000000000078e+00 1.109041221362421815e-02
5.589000000000000412e+00 1.090560751129782471e-02
5.589999999999999858e+00 1.075234458668681767e-02
5.591000000000000192e+00 1.062998891456979830e-02
5.592000000000000526e+00 1.053722781792575461e-02
5.592999999999999972e+00 1.047208416812021523e-02
5.594000000000000306e+00 1.043198807595748824e-02
5.594999999999999751e+00 1.041390686956892263e-02
5.596000000000000085e+00 1.041454855971448920e-02
5.597000000000000419e+00 1.043057481839035870e-02
5.597999999999999865e+00 1.045881172540229567e-02
5.599000000000000199e+00 1.049643522359997548e-02
5.600000000000000533e+00 1.054109468796707305e-02
5.600999999999999979e+00 1.059095880773706574e-02
5.602000000000000313e+00 1.064468756725975296e-02
5.602999999999999758e+00 1.070135736389482561e-02
5.604000000000000092e+00 1.076035295302396957e-02
5.605000000000000426e+00 1.082126410578344855e-02
5.605999999999999872e+00 1.088380333428061973e-02
5.607000000000000206e+00 1.094774150437386948e-02
5.608000000000000540e+00 1.101291600305988848e-02
5.608999999999999986e+00 1.107924379039166782e-02
5.610000000000000320e+00 1.114677745741653875e-02
5.610999999999999766e+00 1.121574409670893918e-02
5.612000000000000099e+00 1.128658854792950229e-02
5.613000000000000433e+00 1.135998670591461743e-02
5.613999999999999879e+00 1.143684292377566622e-02
5.615000000000000213e+00 1.151825161478786316e-02
5.616000000000000547e+00 1.160543122356148468e-02
5.616999999999999993e+00 1.169962026364065356e-02
5.618000000000000327e+00 1.180197349515902175e-02
5.618999999999999773e+00 1.191343505582844776e-02
5.620000000000000107e+00 1.203460755179227605e-02
5.621000000000000441e+00 1.216567314348170580e-02
5.621999999999999886e+00 1.230632826151933576e-02
5.623000000000000220e+00 1.245582255499504652e-02
5.624000000000000554e+00 1.261304246955816458e-02
5.625000000000000000e+00 1.277667212236099394e-02
5.626000000000000334e+00 1.294541143393183880e-02
5.626999999999999780e+00 1.311820424808260964e-02
5.628000000000000114e+00 1.329444404324100007e-02
5.629000000000000448e+00 1.347412776330061089e-02
5.629999999999999893e+00 1.365790896160477483e-02
5.631000000000000227e+00 1.384706402767495702e-02
5.631999999999999673e+00 1.404334069824368300e-02
5.633000000000000007e+00 1.424872147922723667e-02
5.634000000000000341e+00 1.446512618834326983e-02
5.634999999999999787e+00 1.469411720708770942e-02
5.636000000000000121e+00 1.493663257185180379e-02
5.637000000000000455e+00 1.519278199768020476e-02
5.637999999999999901e+00 1.546174843049841728e-02
5.639000000000000234e+00 1.574180841975446679e-02
5.639999999999999680e+00 1.603044840223737805e-02
5.641000000000000014e+00 1.632458245130049071e-02
5.642000000000000348e+00 1.662081953628982006e-02
5.642999999999999794e+00 1.691574230913890295e-02
5.644000000000000128e+00 1.720616178295673177e-02
5.645000000000000462e+00 1.748932306434298686e-02
5.645999999999999908e+00 1.776303014032025104e-02
5.647000000000000242e+00 1.802570858440244103e-02
5.647999999999999687e+00 1.827637578178341674e-02
5.649000000000000021e+00 1.851457598762325241e-02
5.650000000000000355e+00 1.874026800834509635e-02
5.650999999999999801e+00 1.895370886951251374e-02
5.652000000000000135e+00 1.915531596403869524e-02
5.653000000000000469e+00 1.934554717614834357e-02
5.653999999999999915e+00 1.952477813462474149e-02
5.655000000000000249e+00 1.969321426548501994e-02
5.655999999999999694e+00 1.985081222032269999e-02
5.657000000000000028e+00 1.999727374580767547e-02
5.658000000000000362e+00 2.013203861994264376e-02
5.658999999999999808e+00 2.025435811183978058e-02
5.660000000000000142e+00 2.036341165612335496e-02
5.661000000000000476e+00 2.045844062790071888e-02
5.661999999999999922e+00 2.053889681828495808e-02
5.663000000000000256e+00 2.060460112942328476e-02
5.663999999999999702e+00 2.065584538267497411e-02
5.665000000000000036e+00 2.069346405477571343e-02
5.666000000000000369e+00 2.071881519511766662e-02
5.666999999999999815e+00 2.073370292726257544e-02
5.668000000000000149e+00 2.074021956370113162e-02
5.669000000000000483e+00 2.074054643166379011e-02
5.669999999999999929e+00 2.073671281836460961e-02
5.671000000000000263e+00 2.073033796212639043e-02
5.671999999999999709e+00 2.072239891157854480e-02
5.673000000000000043e+00 2.071304050380485748e-02
5.674000000000000377e+00 2.070143949696820473e-02
5.674999999999999822e+00 2.068575719987907763e-02
5.676000000000000156e+00 2.066316930001876537e-02
5.677000000000000490e+00 2.062999111834549343e-02
5.677999999999999936e+00 2.058184783974947862e-02
5.679000000000000270e+00 2.051391606392831760e-02
5.679999999999999716e+00 2.042121623807109654e-02
5.681000000000000050e+00 2.029890251178955232e-02
5.682000000000000384e+00 2.014256819833055642e-02
5.682999999999999829e+00 1.994852836641517954e-02
5.684000000000000163e+00 1.971411996050807802e-02
5.685000000000000497e+00 1.943792342408078369e-02
5.685999999999999943e+00 1.911997056310060089e-02
5.687000000000000277e+00 1.876185906585219748e-02
5.687999999999999723e+00 1.836680848325381379e-02
5.689000000000000057e+00 1.793961373690903388e-02
5.690000000000000391e+00 1.748650582252787855e-02
5.690999999999999837e+00 1.701491514387687767e-02
5.692000000000000171e+00 1.653314243887498564e-02
5.693000000000000504e+00 1.604997339709153537e-02
5.693999999999999950e+00 1.557422587299241504e-02
5.695000000000000284e+00 1.511427842661709244e-02
5.695999999999999730e+00 1.467762144367741606e-02
5.697000000000000064e+00 1.427044176976993359e-02
5.698000000000000398e+00 1.389729360261219605e-02
5.698999999999999844e+00 1.356085719899864997e-02
5.700000000000000178e+00 1.326184221046963763e-02
5.701000000000000512e+00 1.299900758788507214e-02
5.701999999999999957e+00 1.276933395065654731e-02
5.703000000000000291e+00 1.256830860388189787e-02
5.703999999999999737e+00 1.239031571485549321e-02
5.705000000000000071e+00 1.222908404587629526e-02
5.706000000000000405e+00 1.207814733181128593e-02
5.706999999999999851e+00 1.193128048733308431e-02
5.708000000000000185e+00 1.178283859362838290e-02
5.709000000000000519e+00 1.162801235886597173e-02
5.709999999999999964e+00 1.146294967734099932e-02
5.711000000000000298e+00 1.128476407440815593e-02
5.711999999999999744e+00 1.109145286233393334e-02
5.713000000000000078e+00 1.088177544301213197e-02
5.714000000000000412e+00 1.065509920056151652e-02
5.714999999999999858e+00 1.041127994223758554e-02
5.716000000000000192e+00 1.015058763225513104e-02
5.717000000000000526e+00 9.873673054898290252e-03
5.717999999999999972e+00 9.581571686496936219e-03
5.719000000000000306e+00 9.275736646592765144e-03
5.719999999999999751e+00 8.958061600145035899e-03
5.721000000000000085e+00 8.630897466982704463e-03
5.722000000000000419e+00 8.297047301944185035e-03
5.722999999999999865e+00 7.959727559293245172e-03
5.724000000000000199e+00 7.622523480291752522e-03
5.725000000000000533e+00 7.289291341387847505e-03
5.725999999999999979e+00 6.964076540131693312e-03
5.727000000000000313e+00 6.651005770354770190e-03
5.727999999999999758e+00 6.354178493559481736e-03
5.729000000000000092e+00 6.077543300416691878e-03
5.730000000000000426e+00 5.824777492406660317e-03
5.730999999999999872e+00 5.599175630314950913e-03
5.732000000000000206e+00 5.403552399046455436e-03
5.733000000000000540e+00 5.240180105971922742e-03
5.733999999999999986e+00 5.110745338584699211e-03
5.735000000000000320e+00 5.016307384908495932e-03
5.735999999999999766e+00 4.957317498556297088e-03
5.737000000000000099e+00 4.933615116177854365e-03
5.738000000000000433e+00 4.944409016172070931e-03
5.738999999999999879e+00 4.988312703629855724e-03
5.740000000000000213e+00 5.063334515443071969e-03
5.741000000000000547e+00 5.166910771832436758e-03
5.741999999999999993e+00 5.295952887228030231e-03
5.743000000000000327e+00 5.446948143068772175e-03
5.743999999999999773e+00 5.616078895107218423e-03
5.745000000000000107e+00 5.799393997952417661e-03
5.746000000000000441e+00 5.992992938333986837e-03
5.746999999999999886e+00 6.193221581830319657e-03
5.748000000000000220e+00 6.396867964370266460e-03
5.749000000000000554e+00 6.601313539915096285e-03
5.750000000000000000e+00 6.804629390146791149e-03
5.751000000000000334e+00 7.005633482691188060e-03
5.751999999999999780e+00 7.203874521412469492e-03
5.753000000000000114e+00 7.399584469793395007e-03
5.754000000000000448e+00 7.593591282508793498e-03
5.754999999999999893e+00 7.787222624368905430e-03
5.756000000000000227e+00 7.982204973497086450e-03
5.757000000000000561e+00 8.180565554941145873e-03
5.758000000000000007e+00 8.384517414999383134e-03
5.759000000000000341e+00 8.596311622554145965e-03
5.759999999999999787e+00 8.818077364659612088e-03
5.761000000000000121e+00 9.051628885533444246e-03
5.762000000000000455e+00 9.298240091820206971e-03
5.762999999999999901e+00 9.558430129989619467e-03
5.764000000000000234e+00 9.831793065317159797e-03
5.764999999999999680e+00 1.011689457529124127e-02
5.766000000000000014e+00 1.041127682015565922e-02
5.767000000000000348e+00 1.071159123256410287e-02
5.767999999999999794e+00 1.101383699204582824e-02
5.769000000000000128e+00 1.131370578787739903e-02
5.770000000000000462e+00 1.160698837625826277e-02
5.770999999999999908e+00 1.188998351254854161e-02
5.772000000000000242e+00 1.215989006513088465e-02
5.772999999999999687e+00 1.241511866535958443e-02
5.774000000000000021e+00 1.265549029547406723e-02
5.775000000000000355e+00 1.288231678542864356e-02
5.775999999999999801e+00 1.309833728004479794e-02
5.777000000000000135e+00 1.330754143906037745e-02
5.778000000000000469e+00 1.351485546092542553e-02
5.778999999999999915e+00 1.372574208472036525e-02
5.780000000000000249e+00 1.394572604331740205e-02
5.780999999999999694e+00 1.417989891937024814e-02
5.782000000000000028e+00 1.443241479741417220e-02
5.783000000000000362e+00 1.470604379528683316e-02
5.783999999999999808e+00 1.500181182957457601e-02
5.785000000000000142e+00 1.531878965362725754e-02
5.786000000000000476e+00 1.565401254240306878e-02
5.786999999999999922e+00 1.600257542732176977e-02
5.788000000000000256e+00 1.635789839228194917e-02
5.788999999999999702e+00 1.671210479225078080e-02
5.790000000000000036e+00 1.705649169828703932e-02
5.791000000000000369e+00 1.738206769332929433e-02
5.791999999999999815e+00 1.768005583246243934e-02
5.793000000000000149e+00 1.794238505905624420e-02
5.794000000000000483e+00 1.816207231198541105e-02
5.794999999999999929e+00 1.833352530098975725e-02
5.796000000000000263e+00 1.845272353410107660e-02
5.796999999999999709e+00 1.851727183482492628e-02
5.798000000000000043e+00 1.852636628574358402e-02
5.799000000000000377e+00 1.848065459731581400e-02
5.799999999999999822e+00 1.838201631707867337e-02
5.801000000000000156e+00 1.823329687198783217e-02
5.802000000000000490e+00 1.803800457346831781e-02
5.802999999999999936e+00 1.779998527222505234e-02
5.804000000000000270e+00 1.752311682073433990e-02
5.804999999999999716e+00 1.721104961521633531e-02
5.806000000000000050e+00 1.686702276313910287e-02
5.807000000000000384e+00 1.649374340804973110e-02
5.807999999999999829e+00 1.609337774775478763e-02
5.809000000000000163e+00 1.566764553007482866e-02
5.810000000000000497e+00 1.521796452152824816e-02
5.810999999999999943e+00 1.474567122499569581e-02
5.812000000000000277e+00 1.425222219310587866e-02
5.812999999999999723e+00 1.373940418705741316e-02
5.814000000000000057e+00 1.320945901864769602e-02
5.815000000000000391e+00 1.266517581065556251e-02
5.815999999999999837e+00 1.210987064792922417e-02
5.817000000000000171e+00 1.154730859703245911e-02
5.818000000000000504e+00 1.098157662034313954e-02
5.818999999999999950e+00 1.041691775269109124e-02
5.820000000000000284e+00 9.857562208274481264e-03
5.820999999999999730e+00 9.307570667877240744e-03
5.822000000000000064e+00 8.770699443367554332e-03
5.823000000000000398e+00 8.250310181645353555e-03
5.823999999999999844e+00 7.749299813637594223e-03
5.825000000000000178e+00 7.270037038129560300e-03
5.826000000000000512e+00 6.814340739856457677e-03
5.826999999999999957e+00 6.383439835833166869e-03
5.828000000000000291e+00 5.977927218874480239e-03
5.828999999999999737e+00 5.597709824357087124e-03
5.830000000000000071e+00 5.241972737857759392e-03
5.831000000000000405e+00 4.909130455967366559e-03
5.831999999999999851e+00 4.596863964490412527e-03
5.833000000000000185e+00 4.302173381205009681e-03
5.834000000000000519e+00 4.021534891829081290e-03
5.834999999999999964e+00 3.751121177476166198e-03
5.836000000000000298e+00 3.487098159892271839e-03
5.836999999999999744e+00 3.225959536108857859e-03
5.838000000000000078e+00 2.964852760942947134e-03
5.839000000000000412e+00 2.701865249891073021e-03
5.839999999999999858e+00 2.436236265521843705e-03
5.841000000000000192e+00 2.168433521381064617e-03
5.842000000000000526e+00 1.900120506193207076e-03
5.842999999999999972e+00 1.634000540675716691e-03
5.844000000000000306e+00 1.373548168672292539e-03
5.844999999999999751e+00 1.122697351335537243e-03
5.846000000000000085e+00 8.854952559018237435e-04
5.847000000000000419e+00 6.657701129223446423e-04
5.847999999999999865e+00 4.668647250680397825e-04
5.849000000000000199e+00 2.914154523105359773e-04
5.850000000000000533e+00 1.412372317110020868e-04
5.850999999999999979e+00 1.728213421778174028e-05
5.852000000000000313e+00 -8.033999900562693863e-05
5.852999999999999758e+00 -1.522555132906111444e-04
5.854000000000000092e+00 -1.996715615382719969e-04
5.855000000000000426e+00 -2.242246563312309815e-04
5.855999999999999872e+00 -2.278203971548965865e-04
5.857000000000000206e+00 -2.124915275910882581e-04
5.858000000000000540e+00 -1.802879449300652417e-04
5.858999999999999986e+00 -1.332043508479517050e-04
5.860000000000000320e+00 -7.316068152461996648e-05
5.860999999999999766e+00 -1.999869163629014457e-06
5.862000000000000099e+00 7.848169817811362630e-05
5.863000000000000433e+00 1.665059358565153355e-04
5.863999999999999879e+00 2.602429623073942988e-04
5.865000000000000213e+00 3.577900681450418841e-04
5.866000000000000547e+00 4.571357802098698075e-04
5.866999999999999993e+00 5.561673906920548693e-04
5.868000000000000327e+00 6.526787274012971424e-04
5.868999999999999773e+00 7.444307787950792338e-04
5.870000000000000107e+00 8.292120932215516415e-04
5.871000000000000441e+00 9.049330953579218803e-04
5.871999999999999886e+00 9.697233675244820109e-04
5.873000000000000220e+00 1.022053260499047444e-03
5.874000000000000554e+00 1.060816360936675095e-03
5.875000000000000000e+00 1.085439555422352100e-03
5.876000000000000334e+00 1.095952674438778127e-03
5.876999999999999780e+00 1.093021265071445272e-03
5.878000000000000114e+00 1.077968290274902968e-03
5.879000000000000448e+00 1.052726580520507455e-03
5.879999999999999893e+00 1.019771107181370812e-03
5.881000000000000227e+00 9.820101228399488909e-04
5.882000000000000561e+00 9.426422673979827083e-04
5.883000000000000007e+00 9.050086470524142590e-04
5.884000000000000341e+00 8.724154182982814037e-04
5.884999999999999787e+00 8.479738958555421138e-04
5.886000000000000121e+00 8.344655115951771923e-04
5.887000000000000455e+00 8.342026441795121752e-04
5.887999999999999901e+00 8.489533520003240182e-04
5.889000000000000234e+00 8.798892917651456990e-04
5.889999999999999680e+00 9.275951724307439708e-04
5.891000000000000014e+00 9.921225878008646352e-04
5.892000000000000348e+00 1.073085828350207101e-03
5.892999999999999794e+00 1.169816708434768485e-03
5.894000000000000128e+00 1.281562104708930741e-03
5.895000000000000462e+00 1.407697629562808857e-03
5.895999999999999908e+00 1.547968217835849879e-03
5.897000000000000242e+00 1.702689855455471937e-03
5.897999999999999687e+00 1.872917823269582048e-03
5.899000000000000021e+00 2.060555412971062667e-03
5.900000000000000355e+00 2.268334804021881947e-03
5.900999999999999801e+00 2.499715234105588657e-03
5.902000000000000135e+00 2.758662488258568826e-03
5.903000000000000469e+00 3.049341720494874817e-03
5.903999999999999915e+00 3.375760071123925978e-03
5.905000000000000249e+00 3.741333584107502282e-03
5.905999999999999694e+00 4.148509710487316426e-03
5.907000000000000028e+00 4.598401060128913358e-03
5.908000000000000362e+00 5.090500342560495134e-03
5.908999999999999808e+00 5.622526790548457512e-03
5.910000000000000142e+00 6.190363769555054171e-03
5.911000000000000476e+00 6.788122199972687447e-03
5.911999999999999922e+00 7.408376479932925369e-03
5.913000000000000256e+00 8.042482956158048674e-03
5.913999999999999702e+00 8.681018619450725504e-03
5.915000000000000036e+00 9.314261644398616827e-03
5.916000000000000369e+00 9.932738889276244640e-03
5.916999999999999815e+00 1.052770673986200799e-02
5.918000000000000149e+00 1.109160124119467836e-02
5.919000000000000483e+00 1.161836609800223109e-02
5.919999999999999929e+00 1.210365933216215814e-02
5.921000000000000263e+00 1.254494273810546900e-02
5.921999999999999709e+00 1.294141969144748175e-02
5.923000000000000043e+00 1.329388663572283504e-02
5.924000000000000377e+00 1.360446879326627535e-02
5.924999999999999822e+00 1.387632308888734831e-02
5.926000000000000156e+00 1.411329959162002309e-02
5.927000000000000490e+00 1.431957585370262007e-02
5.927999999999999936e+00 1.449931093672304772e-02
5.929000000000000270e+00 1.465633214303164490e-02
5.929999999999999716e+00 1.479386422445311267e-02
5.931000000000000050e+00 1.491432162106541559e-02
5.932000000000000384e+00 1.501920995286945906e-02
5.932999999999999829e+00 1.510910692842088940e-02
5.934000000000000163e+00 1.518374982556014441e-02
5.935000000000000497e+00 1.524220668034481641e-02
5.935999999999999943e+00 1.528310404874475351e-02
5.937000000000000277e+00 1.530490471556432419e-02
5.937999999999999723e+00 1.530615506494321584e-02
5.939000000000000057e+00 1.528569487921594382e-02
5.940000000000000391e+00 1.524279876876261618e-02
5.940999999999999837e+00 1.517721444919018468e-02
5.942000000000000171e+00 1.508914809357820262e-02
5.943000000000000504e+00 1.497916854897024183e-02
5.943999999999999950e+00 1.484806187608927672e-02
5.945000000000000284e+00 1.469671114299544480e-02
5.945999999999999730e+00 1.452597398421974842e-02
5.947000000000000064e+00 1.433662172559809281e-02
5.948000000000000398e+00 1.412933080654056074e-02
5.948999999999999844e+00 1.390474344285930544e-02
5.950000000000000178e+00 1.366357619809351401e-02
5.951000000000000512e+00 1.340676909377986128e-02
5.951999999999999957e+00 1.313562591589751381e-02
5.953000000000000291e+00 1.285193570592440063e-02
5.953999999999999737e+00 1.255805895127178919e-02
5.955000000000000071e+00 1.225692009129565607e-02
5.956000000000000405e+00 1.195194096404159426e-02
5.956999999999999851e+00 1.164689728954619932e-02
5.958000000000000185e+00 1.134570612782581991e-02
5.959000000000000519e+00 1.105218919821780374e-02
5.959999999999999964e+00 1.076982061004225222e-02
5.961000000000000298e+00 1.050150457525416726e-02
5.961999999999999744e+00 1.024938258552096984e-02
5.963000000000000078e+00 1.001471179099596744e-02
5.964000000000000412e+00 9.797821061841568285e-03
5.964999999999999858e+00 9.598129535808326909e-03
5.966000000000000192e+00 9.414207293018615405e-03
5.967000000000000526e+00 9.243911481309203051e-03
5.967999999999999972e+00 9.084517789755207698e-03
5.969000000000000306e+00 8.932905125007575137e-03
5.969999999999999751e+00 8.785696082803991919e-03
5.971000000000000085e+00 8.639425939306038388e-03
5.972000000000000419e+00 8.490683715626284531e-03
5.972999999999999865e+00 8.336242445309203358e-03
5.974000000000000199e+00 8.173140846522198438e-03
5.975000000000000533e+00 7.998788967008230166e-03
5.975999999999999979e+00 7.811038916926196611e-03
5.977000000000000313e+00 7.608238666692836161e-03
5.977999999999999758e+00 7.389291403991603280e-03
5.979000000000000092e+00 7.153709321565750005e-03
5.980000000000000426e+00 6.901640307979971072e-03
5.980999999999999872e+00 6.633899207135021334e-03
5.982000000000000206e+00 6.351954983756171944e-03
5.983000000000000540e+00 6.057911281623967227e-03
5.983999999999999986e+00 5.754422555288777989e-03
5.985000000000000320e+00 5.444619699131052031e-03
5.985999999999999766e+00 5.131982785554782024e-03
5.987000000000000099e+00 4.820217492852214673e-03
5.988000000000000433e+00 4.513103684612986173e-03
5.988999999999999879e+00 4.214383832242573832e-03
5.990000000000000213e+00 3.927629232947480072e-03
5.991000000000000547e+00 3.656147367822415537e-03
5.991999999999999993e+00 3.402892541392391664e-03
5.993000000000000327e+00 3.170410687065242615e-03
5.993999999999999773e+00 2.960773003146139476e-03
5.995000000000000107e+00 2.775542871285204775e-03
5.996000000000000441e+00 2.615778067076942551e-03
5.996999999999999886e+00 2.482027092217378196e-03
5.998000000000000220e+00 2.374363433380617845e-03
5.999000000000000554e+00 2.292449422843295323e-03
6.000000000000000000e+00 2.235608280221832323e-03
6.001000000000000334e+00 2.202915355490314871e-03
6.001999999999999780e+00 2.193282135093808927e-03
6.003000000000000114e+00 2.205520413641666368e-03
6.004000000000000448e+00 2.238391026780809940e-03
6.004999999999999893e+00 2.290624631536260138e-03
6.006000000000000227e+00 2.360887663524337786e-03
6.007000000000000561e+00 2.447743106225361460e-03
6.008000000000000007e+00 2.549591194884682100e-03
6.009000000000000341e+00 2.664635343013613440e-03
6.009999999999999787e+00 2.790856388881387574e-03
6.011000000000000121e+00 2.926058005159761118e-03
6.012000000000000455e+00 3.067958213329164199e-03
6.012999999999999901e+00 3.214319940640093798e-03
6.014000000000000234e+00 3.363122250550719568e-03
6.015000000000000568e+00 3.512722097034228549e-03
6.016000000000000014e+00 3.661971620038556498e-03
6.017000000000000348e+00 3.810278561846483676e-03
6.017999999999999794e+00 3.957613870284598309e-03
6.019000000000000128e+00 4.104403191359252620e-03
6.020000000000000462e+00 4.251375124450262541e-03
6.020999999999999908e+00 4.399364528642768675e-03
6.022000000000000242e+00 4.549100527446579834e-03
6.022999999999999687e+00 4.701052615976222121e-03
6.024000000000000021e+00 4.855304947131855106e-03
6.025000000000000355e+00 5.011519569918651204e-03
6.025999999999999801e+00 5.168952967969204886e-03
6.027000000000000135e+00 5.326548104609660737e-03
6.028000000000000469e+00 5.483045536309067228e-03
6.028999999999999915e+00 5.637091797975954735e-03
6.030000000000000249e+00 5.787335274237062101e-03
6.030999999999999694e+00 5.932474639010531202e-03
6.032000000000000028e+00 6.071275420842405304e-03
6.033000000000000362e+00 6.202563178300453742e-03
6.033999999999999808e+00 6.325186908825027390e-03
6.035000000000000142e+00 6.438016615846026483e-03
6.036000000000000476e+00 6.539958049465048606e-03
6.036999999999999922e+00 6.629999718475170986e-03
6.038000000000000256e+00 6.707322098090042102e-03
6.038999999999999702e+00 6.771404459233615510e-03
6.040000000000000036e+00 6.822151987474035957e-03
6.041000000000000369e+00 6.859978440028646415e-03
6.041999999999999815e+00 6.885838087941918532e-03
6.043000000000000149e+00 6.901159980950491435e-03
6.044000000000000483e+00 6.907720834889785784e-03
6.044999999999999929e+00 6.907443013904547742e-03
6.046000000000000263e+00 6.902137685506222128e-03
6.046999999999999709e+00 6.893251812642183125e-03
6.048000000000000043e+00 6.881633021032870605e-03
6.049000000000000377e+00 6.867371973806174305e-03
6.049999999999999822e+00 6.849718450634550808e-03
6.051000000000000156e+00 6.827117977849872857e-03
6.052000000000000490e+00 6.797354197690327893e-03
6.052999999999999936e+00 6.757771849027476019e-03
6.054000000000000270e+00 6.705599612558936322e-03
6.054999999999999716e+00 6.638303592355713004e-03
6.056000000000000050e+00 6.553940016552656234e-03
6.057000000000000384e+00 6.451469075075898230e-03
6.057999999999999829e+00 6.330985701949240832e-03
6.059000000000000163e+00 6.193871013660844256e-03
6.060000000000000497e+00 6.042786773853878191e-03
6.060999999999999943e+00 5.881571739020901267e-03
6.062000000000000277e+00 5.715018404661681428e-03
6.062999999999999723e+00 5.548557931797320694e-03
6.064000000000000057e+00 5.387913300047343992e-03
6.065000000000000391e+00 5.238711756594152842e-03
6.065999999999999837e+00 5.106165934280737159e-03
6.067000000000000171e+00 4.994765954550275597e-03
6.068000000000000504e+00 4.908081577500679124e-03
6.068999999999999950e+00 4.848649773684503630e-03
6.070000000000000284e+00 4.817957939953963938e-03
6.070999999999999730e+00 4.816526241736391982e-03
6.072000000000000064e+00 4.844057007316588878e-03
6.073000000000000398e+00 4.899636624964176512e-03
6.073999999999999844e+00 4.981933187506603147e-03
6.075000000000000178e+00 5.089414377638700263e-03
6.076000000000000512e+00 5.220498190502023510e-03
6.076999999999999957e+00 5.373658453974442147e-03
6.078000000000000291e+00 5.547456221707845747e-03
6.078999999999999737e+00 5.740512963708366279e-03
6.080000000000000071e+00 5.951448740911522046e-03
6.081000000000000405e+00 6.178772343327570277e-03
6.081999999999999851e+00 6.420795625930964153e-03
6.083000000000000185e+00 6.675558875582581972e-03
6.084000000000000519e+00 6.940826359695452877e-03
6.084999999999999964e+00 7.214127403136785972e-03
6.086000000000000298e+00 7.492886174687371156e-03
6.086999999999999744e+00 7.774582560051942690e-03
6.088000000000000078e+00 8.056952788815085337e-03
6.089000000000000412e+00 8.338173431780525335e-03
6.089999999999999858e+00 8.617009841927323124e-03
6.091000000000000192e+00 8.892883075169921367e-03
6.092000000000000526e+00 9.165857061048174673e-03
6.092999999999999972e+00 9.436515254568997313e-03
6.094000000000000306e+00 9.705749088846065548e-03
6.094999999999999751e+00 9.974498424594560944e-03
6.096000000000000085e+00 1.024345359635304119e-02
6.097000000000000419e+00 1.051278343436004396e-02
6.097999999999999865e+00 1.078190743405126224e-02
6.099000000000000199e+00 1.104936883807921752e-02
6.100000000000000533e+00 1.131280477720817725e-02
6.100999999999999979e+00 1.156903742207525745e-02
6.102000000000000313e+00 1.181426467820175658e-02
6.102999999999999758e+00 1.204433422357653258e-02
6.104000000000000092e+00 1.225507626905712744e-02
6.105000000000000426e+00 1.244262254914593399e-02
6.105999999999999872e+00 1.260373061954244735e-02
6.107000000000000206e+00 1.273599233741018813e-02
6.108000000000000540e+00 1.283800462995545767e-02
6.108999999999999986e+00 1.290942609806846643e-02
6.110000000000000320e+00 1.295093280719762999e-02
6.110999999999999766e+00 1.296412775248887220e-02
6.112000000000000099e+00 1.295134006067937514e-02
6.113000000000000433e+00 1.291543811862442583e-02
6.113999999999999879e+00 1.285959831859915040e-02
6.115000000000000213e+00 1.278705497109896075e-02
6.116000000000000547e+00 1.270088926921027553e-02
6.116999999999999993e+00 1.260382085120988552e-02
6.118000000000000327e+00 1.249801945570558695e-02
6.118999999999999773e+00 1.238496346752252820e-02
6.120000000000000107e+00 1.226533726929979196e-02
6.121000000000000441e+00 1.213900687702325863e-02
6.121999999999999886e+00 1.200503581481889362e-02
6.123000000000000220e+00 1.186177178447350537e-02
6.124000000000000554e+00 1.170701353028452338e-02
6.125000000000000000e+00 1.153822960436065755e-02
6.126000000000000334e+00 1.135282712812442189e-02
6.126999999999999780e+00 1.114846119959831024e-02
6.128000000000000114e+00 1.092331647205133094e-02
6.129000000000000448e+00 1.067637747565561984e-02
6.129999999999999893e+00 1.040762640516411375e-02
6.131000000000000227e+00 1.011816336181022360e-02
6.132000000000000561e+00 9.810209058456984335e-03
6.133000000000000007e+00 9.487039430728906597e-03
6.134000000000000341e+00 9.152807478172030400e-03
6.134999999999999787e+00 8.812319172046742186e-03
6.136000000000000121e+00 8.470778712764848867e-03
6.137000000000000455e+00 8.133520252939676135e-03
6.137999999999999901e+00 7.805741131194639075e-03
6.139000000000000234e+00 7.492282028756622365e-03
6.140000000000000568e+00 7.197441149960822140e-03
6.141000000000000014e+00 6.924817428729984452e-03
6.142000000000000348e+00 6.677197394311561000e-03
6.142999999999999794e+00 6.456486171169640957e-03
6.144000000000000128e+00 6.263651835259188491e-03
6.145000000000000462e+00 6.098732231828490370e-03
6.145999999999999908e+00 5.960861976376016086e-03
6.147000000000000242e+00 5.848362183313584109e-03
6.147999999999999687e+00 5.758866795492003504e-03
6.149000000000000021e+00 5.689466954070890661e-03
6.150000000000000355e+00 5.636914337166723174e-03
6.150999999999999801e+00 5.597824673971204743e-03
6.152000000000000135e+00 5.568869712385945969e-03
6.153000000000000469e+00 5.546958875128725833e-03
6.153999999999999915e+00 5.529374851344876635e-03
6.155000000000000249e+00 5.513850586735753560e-03
6.155999999999999694e+00 5.498594429350709377e-03
6.157000000000000028e+00 5.482241038965421712e-03
6.158000000000000362e+00 5.463780319488983558e-03
6.158999999999999808e+00 5.442433661400970443e-03
6.160000000000000142e+00 5.417549533164843674e-03
6.161000000000000476e+00 5.388503771841077379e-03
6.161999999999999922e+00 5.354642164995279327e-03
6.163000000000000256e+00 5.315290356882750207e-03
6.163999999999999702e+00 5.269818140918603074e-03
6.165000000000000036e+00 5.217724520997631295e-03
6.166000000000000369e+00 5.158767587363800693e-03
6.166999999999999815e+00 5.093077336084416915e-03
6.168000000000000149e+00 5.021233206260981331e-03
6.169000000000000483e+00 4.944281103614798188e-03
6.169999999999999929e+00 4.863691822149464675e-03
6.171000000000000263e+00 4.781224307690115291e-03
6.171999999999999709e+00 4.698753048823093963e-03
6.173000000000000043e+00 4.618052392231860800e-03
6.174000000000000377e+00 4.540595979816817659e-03
6.174999999999999822e+00 4.467388482035169681e-03
6.176000000000000156e+00 4.398876294881901364e-03
6.177000000000000490e+00 4.334923105049674763e-03
6.177999999999999936e+00 4.274910076269095895e-03
6.179000000000000270e+00 4.217867335202238506e-03
6.179999999999999716e+00 4.162703848571652418e-03
6.181000000000000050e+00 4.108422072100176119e-03
6.182000000000000384e+00 4.054330750030260208e-03
6.182999999999999829e+00 4.000231366625758324e-03
6.184000000000000163e+00 3.946513767329367164e-03
6.185000000000000497e+00 3.894190040169891783e-03
6.185999999999999943e+00 3.844854384999749075e-03
6.187000000000000277e+00 3.800559316681027984e-03
6.187999999999999723e+00 3.763622805179621215e-03
6.189000000000000057e+00 3.736424203849651911e-03
6.190000000000000391e+00 3.721149637409015744e-03
6.190999999999999837e+00 3.719585294167780491e-03
6.192000000000000171e+00 3.732911460948337007e-03
6.193000000000000504e+00 3.761581601003943180e-03
6.193999999999999950e+00 3.805268359722278979e-03
6.195000000000000284e+00 3.862864643988298159e-03
6.195999999999999730e+00 3.932563649073096516e-03
6.197000000000000064e+00 4.012007692088416684e-03
6.198000000000000398e+00 4.098429234800707310e-03
6.198999999999999844e+00 4.188858132755410128e-03
6.200000000000000178e+00 4.280273294571697133e-03
6.201000000000000512e+00 4.369765382717430077e-03
6.201999999999999957e+00 4.454672044556226562e-03
6.203000000000000291e+00 4.532674479103560201e-03
6.203999999999999737e+00 4.601867917315336474e-03
6.205000000000000071e+00 4.660816991397076330e-03
6.206000000000000405e+00 4.708562323018918375e-03
6.206999999999999851e+00 4.744629883123135591e-03
6.208000000000000185e+00 4.769022814564023369e-03
6.209000000000000519e+00 4.782190584694668081e-03
6.209999999999999964e+00 4.785018777307160735e-03
6.211000000000000298e+00 4.778778133355750940e-03
6.211999999999999744e+00 4.765080290266177944e-03
6.213000000000000078e+00 4.745847868429751808e-03
6.214000000000000412e+00 4.723233704708786410e-03
6.214999999999999858e+00 4.699546899168718407e-03
6.216000000000000192e+00 4.677181198589969863e-03
6.217000000000000526e+00 4.658523198553414513e-03
6.217999999999999972e+00 4.645855184366004184e-03
6.219000000000000306e+00 4.641309571428354000e-03
6.219999999999999751e+00 4.646795515018531733e-03
6.221000000000000085e+00 4.663968606543194249e-03
6.222000000000000419e+00 4.694212075321008669e-03
6.222999999999999865e+00 4.738618792926756369e-03
6.224000000000000199e+00 4.798007459999685011e-03
6.225000000000000533e+00 4.872924562532991374e-03
6.225999999999999979e+00 4.963673187905595641e-03
6.227000000000000313e+00 5.070352985155533732e-03
6.227999999999999758e+00 5.192903616872595121e-03
6.229000000000000092e+00 5.331156862850116099e-03
6.230000000000000426e+00 5.484898880584548192e-03
6.230999999999999872e+00 5.653938191316437364e-03
6.232000000000000206e+00 5.838123143869465570e-03
6.233000000000000540e+00 6.037362122377190957e-03
6.233999999999999986e+00 6.251612875206961732e-03
6.235000000000000320e+00 6.480816672462004838e-03
6.235999999999999766e+00 6.724823479169530875e-03
6.237000000000000099e+00 6.983300017876755209e-03
6.238000000000000433e+00 7.255607164201101356e-03
6.238999999999999879e+00 7.540725425659813679e-03
6.240000000000000213e+00 7.837191458672185598e-03
6.241000000000000547e+00 8.143061889681063245e-03
6.241999999999999993e+00 8.455949695614434908e-03
6.243000000000000327e+00 8.773075080021884922e-03
6.243999999999999773e+00 9.091367714266393799e-03
6.245000000000000107e+00 9.407572818841660606e-03
6.246000000000000441e+00 9.718398953435951337e-03
6.246999999999999886e+00 1.002062598311289840e-02
6.248000000000000220e+00 1.031120204853583702e-02
6.249000000000000554e+00 1.058733794479614285e-02
6.250000000000000000e+00 1.084657694214351611e-02
6.251000000000000334e+00 1.108687564412245627e-02
6.251999999999999780e+00 1.130664081103737242e-02
6.253000000000000114e+00 1.150480608873412185e-02
6.254000000000000448e+00 1.168089172811809760e-02
6.254999999999999893e+00 1.183503273379965699e-02
6.256000000000000227e+00 1.196798844690978234e-02
6.257000000000000561e+00 1.208111286901052475e-02
6.258000000000000007e+00 1.217622537492438206e-02
6.259000000000000341e+00 1.225546532223632454e-02
6.259999999999999787e+00 1.232107530567959006e-02
6.261000000000000121e+00 1.237513920248630751e-02
6.262000000000000455e+00 1.241933951275167244e-02
6.262999999999999901e+00 1.245472676827430805e-02
6.264000000000000234e+00 1.248156746530724309e-02
6.265000000000000568e+00 1.249926455018740730e-02
6.266000000000000014e+00 1.250637172504937347e-02
6.267000000000000348e+00 1.250071126466842722e-02
6.267999999999999794e+00 1.247957311846282710e-02
6.269000000000000128e+00 1.243995087916953228e-02
6.270000000000000462e+00 1.237881740713756354e-02
6.270999999999999908e+00 1.229336984585010020e-02
6.272000000000000242e+00 1.218124971527840932e-02
6.272999999999999687e+00 1.204070234226900515e-02
6.274000000000000021e+00 1.187069372952343979e-02
6.275000000000000355e+00 1.167096119688233388e-02
6.275999999999999801e+00 1.144202251683382361e-02
6.277000000000000135e+00 1.118519250626051793e-02
6.278000000000000469e+00 1.090256549409205841e-02
6.278999999999999915e+00 1.059700733848926817e-02
6.280000000000000249e+00 1.027212146847151716e-02
6.280999999999999694e+00 9.932218910333223336e-03
6.282000000000000028e+00 9.582256609874764339e-03
6.283000000000000362e+00 9.227699629404038234e-03
6.283999999999999808e+00 8.874359898950370806e-03
6.285000000000000142e+00 8.528163712998793750e-03
6.286000000000000476e+00 8.194882205918584822e-03
6.286999999999999922e+00 7.879829905615181457e-03
6.288000000000000256e+00 7.587548436427960126e-03
6.288999999999999702e+00 7.321559310126618883e-03
6.290000000000000036e+00 7.084144315243938277e-03
6.291000000000000369e+00 6.876224852489653747e-03
6.291999999999999815e+00 6.697313020778641705e-03
6.293000000000000149e+00 6.545580935067485742e-03
6.294000000000000483e+00 6.418023892436221407e-03
6.294999999999999929e+00 6.310690573679082413e-03
6.296000000000000263e+00 6.219008911557940070e-03
6.296999999999999709e+00 6.138122890284017710e-03
6.298000000000000043e+00 6.063271025152548732e-03
6.299000000000000377e+00 5.990136355752152635e-03
6.299999999999999822e+00 5.915156311348969582e-03
6.301000000000000156e+00 5.835775297962510211e-03
6.302000000000000490e+00 5.750614746426940468e-03
6.302999999999999936e+00 5.659551272639414161e-03
6.304000000000000270e+00 5.563701502918526158e-03
6.304999999999999716e+00 5.465306881428942491e-03
6.306000000000000050e+00 5.367543378111483757e-03
6.307000000000000384e+00 5.274256845001668199e-03
6.307999999999999829e+00 5.189638806236821118e-03
6.309000000000000163e+00 5.117881016781800248e-03
6.310000000000000497e+00 5.062841466727766894e-03
6.310999999999999943e+00 5.027724713834284126e-03
6.312000000000000277e+00 5.014829225506237109e-03
6.312999999999999723e+00 5.025364052653869158e-03
6.314000000000000057e+00 5.059369456679994360e-03
6.315000000000000391e+00 5.115748089226880915e-03
6.315999999999999837e+00 5.192361715987072954e-03
6.317000000000000171e+00 5.286228723988645531e-03
6.318000000000000504e+00 5.393765174011538703e-03
6.318999999999999950e+00 5.511045296067381555e-03
6.320000000000000284e+00 5.634056957059907153e-03
6.320999999999999730e+00 5.758921857147112147e-03
6.322000000000000064e+00 5.882104006017989037e-03
6.323000000000000398e+00 6.000564199325271464e-03
6.323999999999999844e+00 6.111849243764617794e-03
6.325000000000000178e+00 6.214183477612262967e-03
6.326000000000000512e+00 6.306498397073584741e-03
6.326999999999999957e+00 6.388447404634035702e-03
6.328000000000000291e+00 6.460401858422018528e-03
6.328999999999999737e+00 6.523387602305035123e-03
6.330000000000000071e+00 6.579001616335036946e-03
6.331000000000000405e+00 6.629277404544978505e-03
6.331999999999999851e+00 6.676515554298509056e-03
6.333000000000000185e+00 6.723080707901058287e-03
6.334000000000000519e+00 6.771159715029964610e-03
6.334999999999999964e+00 6.822530896325744790e-03
6.336000000000000298e+00 6.878351078923525264e-03
6.336999999999999744e+00 6.938963089242591864e-03
6.338000000000000078e+00 7.003790398009970657e-03
6.339000000000000412e+00 7.071263238621325331e-03
6.339999999999999858e+00 7.138905684407084902e-03
6.341000000000000192e+00 7.203450257839039313e-03
6.342000000000000526e+00 7.261095967293566822e-03
6.342999999999999972e+00 7.307816978074132067e-03
6.344000000000000306e+00 7.339718222179514653e-03
6.344999999999999751e+00 7.353409436061791697e-03
6.346000000000000085e+00 7.346341557543686722e-03
6.347000000000000419e+00 7.317095501907388937e-03
6.347999999999999865e+00 7.265566819534191589e-03
6.349000000000000199e+00 7.193019210537288273e-03
6.350000000000000533e+00 7.102060055830229646e-03
6.350999999999999979e+00 6.996481733968060515e-03
6.352000000000000313e+00 6.881051835415358427e-03
6.352999999999999758e+00 6.761235231308571243e-03
6.354000000000000092e+00 6.642892414516409980e-03
6.355000000000000426e+00 6.531979731534154690e-03
6.355999999999999872e+00 6.434254730775641751e-03
6.357000000000000206e+00 6.355013154364044618e-03
6.358000000000000540e+00 6.298863154340179557e-03
6.358999999999999986e+00 6.269517772124059626e-03
6.360000000000000320e+00 6.269630271309650955e-03
6.360999999999999766e+00 6.300654606938359097e-03
6.362000000000000099e+00 6.362744483352253226e-03
6.363000000000000433e+00 6.454678716990241635e-03
6.363999999999999879e+00 6.573849723281431807e-03
6.365000000000000213e+00 6.716311959513232739e-03
6.366000000000000547e+00 6.876863230402527338e-03
6.366999999999999993e+00 7.049197481396843497e-03
6.368000000000000327e+00 7.226119137187983661e-03
6.368999999999999773e+00 7.399816537643398584e-03
6.370000000000000107e+00 7.562166926991661757e-03
6.371000000000000441e+00 7.705056745026672357e-03
6.371999999999999886e+00 7.820744637400012245e-03
6.373000000000000220e+00 7.902182098417217734e-03
6.374000000000000554e+00 7.943356838153831437e-03
6.375000000000000000e+00 7.939568283234610391e-03
6.376000000000000334e+00 7.887655457787719551e-03
6.376999999999999780e+00 7.786155924830845051e-03
6.378000000000000114e+00 7.635382566204854289e-03
6.379000000000000448e+00 7.437409219077642172e-03
6.379999999999999893e+00 7.195978813393547405e-03
6.381000000000000227e+00 6.916325826702958771e-03
6.382000000000000561e+00 6.604918184151402014e-03
6.383000000000000007e+00 6.269161209621136946e-03
6.384000000000000341e+00 5.917078251015388257e-03
6.384999999999999787e+00 5.556921702556975526e-03
6.386000000000000121e+00 5.196821902280861910e-03
6.387000000000000455e+00 4.844419813084656877e-03
6.387999999999999901e+00 4.506545954982263229e-03
6.389000000000000234e+00 4.188939547737830817e-03
6.390000000000000568e+00 3.896036382321418304e-03
6.391000000000000014e+00 3.630862641250742068e-03
6.392000000000000348e+00 3.395036177265590809e-03
6.392999999999999794e+00 3.188866209108824710e-03
6.394000000000000128e+00 3.011553508802070501e-03
6.395000000000000462e+00 2.861460592498586784e-03
6.395999999999999908e+00 2.736443599999716439e-03
6.397000000000000242e+00 2.634174906804460058e-03
6.398000000000000576e+00 2.552441308839105243e-03
6.399000000000000021e+00 2.489388359697636190e-03
6.400000000000000355e+00 2.443681325046055675e-03
6.400999999999999801e+00 2.414559999715092109e-03
6.402000000000000135e+00 2.401812651242185310e-03
6.403000000000000469e+00 2.405635546136666424e-03
6.403999999999999915e+00 2.426448667647416839e-03
6.405000000000000249e+00 2.464657952857119468e-03
6.405999999999999694e+00 2.520405685019225673e-03
6.407000000000000028e+00 2.593343839655452929e-03
6.408000000000000362e+00 2.682464209860388905e-03
6.408999999999999808e+00 2.785981440869065521e-03
6.410000000000000142e+00 2.901320551188612314e-03
6.411000000000000476e+00 3.025172357809959630e-03
6.411999999999999922e+00 3.153628813508608467e-03
6.413000000000000256e+00 3.282387303398743954e-03
6.413999999999999702e+00 3.406968062971234366e-03
6.415000000000000036e+00 3.522976916027770709e-03
6.416000000000000369e+00 3.626307063428611810e-03
6.416999999999999815e+00 3.713325967765335710e-03
6.418000000000000149e+00 3.781005776493372682e-03
6.419000000000000483e+00 3.827012919249235621e-03
6.419999999999999929e+00 3.849723790321561874e-03
6.421000000000000263e+00 3.848214150091316954e-03
6.421999999999999709e+00 3.822228686943073602e-03
6.423000000000000043e+00 3.772128444219301126e-03
6.424000000000000377e+00 3.698826504792468352e-03
6.424999999999999822e+00 3.603738387801847486e-03
6.426000000000000156e+00 3.488723783897193682e-03
6.427000000000000490e+00 3.356013882176171661e-03
6.427999999999999936e+00 3.208120967470366909e-03
6.429000000000000270e+00 3.047722886228520795e-03
6.429999999999999716e+00 2.877510794306945095e-03
6.431000000000000050e+00 2.700039627663561315e-03
6.432000000000000384e+00 2.517544096681968019e-03
6.432999999999999829e+00 2.331846294403040840e-03
6.434000000000000163e+00 2.144249850914943956e-03
6.435000000000000497e+00 1.955554022448719072e-03
6.435999999999999943e+00 1.766122348366116297e-03
6.437000000000000277e+00 1.576050214756053282e-03
6.437999999999999723e+00 1.385393726633271736e-03
6.439000000000000057e+00 1.194419484808698344e-03
6.440000000000000391e+00 1.003883354134198647e-03
6.440999999999999837e+00 8.152024444427789177e-04
6.442000000000000171e+00 6.306031572629626145e-04
6.443000000000000504e+00 4.531489590558504749e-04
6.443999999999999950e+00 2.866438833419020118e-04
6.445000000000000284e+00 1.354511895651132282e-04
6.445999999999999730e+00 4.212096916621915427e-06
6.447000000000000064e+00 -1.024738296818861888e-04
6.448000000000000398e+00 -1.803867374693277016e-04
6.448999999999999844e+00 -2.260198844672715228e-04
6.450000000000000178e+00 -2.368275335615236592e-04
6.451000000000000512e+00 -2.114152357733711850e-04
6.451999999999999957e+00 -1.496180940366777126e-04
6.453000000000000291e+00 -5.246622106210297170e-05
6.453999999999999737e+00 7.794225441990210439e-05
6.455000000000000071e+00 2.386517023159708038e-04
6.456000000000000405e+00 4.261088903636537023e-04
6.456999999999999851e+00 6.364503921659318830e-04
6.458000000000000185e+00 8.657776450002937097e-04
6.459000000000000519e+00 1.110412548670909562e-03
6.459999999999999964e+00 1.367102257653379132e-03
6.461000000000000298e+00 1.633177818741296528e-03
6.461999999999999744e+00 1.906639448748380372e-03
6.463000000000000078e+00 2.186197907246974562e-03
6.464000000000000412e+00 2.471259797194987062e-03
6.464999999999999858e+00 2.761847169074950654e-03
6.466000000000000192e+00 3.058474301156707906e-03
6.467000000000000526e+00 3.362004500526069410e-03
6.467999999999999972e+00 3.673486813620177420e-03
6.469000000000000306e+00 3.993964736480508544e-03
6.469999999999999751e+00 4.324328733816924439e-03
6.471000000000000085e+00 4.665180922987542840e-03
6.472000000000000419e+00 5.016731811703621820e-03
6.472999999999999865e+00 5.378761554886942083e-03
6.474000000000000199e+00 5.750608234138235644e-03
6.475000000000000533e+00 6.131189990348126853e-03
6.475999999999999979e+00 6.519048273667629734e-03
6.477000000000000313e+00 6.912408227749022860e-03
6.477999999999999758e+00 7.309239129798849981e-03
6.479000000000000092e+00 7.707288699437606430e-03
6.480000000000000426e+00 8.104129665712845806e-03
6.480999999999999872e+00 8.497186911434575704e-03
6.482000000000000206e+00 8.883760764645226571e-03
6.483000000000000540e+00 9.261042029186448976e-03
6.483999999999999986e+00 9.626159281483673627e-03
6.485000000000000320e+00 9.976245591288238762e-03
6.485999999999999766e+00 1.030852330693682317e-02
6.487000000000000099e+00 1.062041465816831662e-02
6.488000000000000433e+00 1.090967862853108560e-02
6.488999999999999879e+00 1.117455439788712750e-02
6.490000000000000213e+00 1.141386132768743532e-02
6.491000000000000547e+00 1.162708604234908086e-02
6.491999999999999993e+00 1.181441920310505669e-02
6.493000000000000327e+00 1.197673139698552172e-02
6.493999999999999773e+00 1.211547617466297334e-02
6.495000000000000107e+00 1.223255403259068674e-02
6.496000000000000441e+00 1.233013633954828034e-02
6.496999999999999886e+00 1.241047347301231681e-02
6.498000000000000220e+00 1.247569686892465758e-02
6.499000000000000554e+00 1.252766072951091471e-02
6.500000000000000000e+00 1.256780687748509581e-02
6.501000000000000334e+00 1.259708941923667544e-02
6.501999999999999780e+00 1.261593966521464862e-02
6.503000000000000114e+00 1.262429964095354053e-02
6.504000000000000448e+00 1.262169464870653568e-02
6.504999999999999893e+00 1.260731518125341767e-02
6.506000000000000227e+00 1.258016648474001575e-02
6.507000000000000561e+00 1.253918292279799195e-02
6.508000000000000007e+00 1.248337206280649737e-02
6.509000000000000341e+00 1.241192317474340036e-02
6.509999999999999787e+00 1.232431277802593581e-02
6.511000000000000121e+00 1.222037085191333451e-02
6.512000000000000455e+00 1.210034037677082397e-02
6.512999999999999901e+00 1.196491556943373932e-02
6.514000000000000234e+00 1.181523883144957113e-02
6.515000000000000568e+00 1.165286960931816856e-02
6.516000000000000014e+00 1.147971931952166715e-02
6.517000000000000348e+00 1.129793939491129107e-02
6.517999999999999794e+00 1.110975503250783217e-02
6.519000000000000128e+00 1.091726376169883245e-02
6.520000000000000462e+00 1.072218805780459326e-02
6.520999999999999908e+00 1.052565707210223987e-02
6.522000000000000242e+00 1.032799339006504336e-02
6.523000000000000576e+00 1.012859214091327634e-02
6.524000000000000021e+00 9.925883228317965157e-03
6.525000000000000355e+00 9.717396131478862192e-03
6.525999999999999801e+00 9.499963429031638498e-03
6.527000000000000135e+00 9.270005178931239181e-03
6.528000000000000469e+00 9.023891161633757624e-03
6.528999999999999915e+00 8.758322121161163376e-03
6.530000000000000249e+00 8.470679280512722481e-03
6.530999999999999694e+00 8.159328838349761553e-03
6.532000000000000028e+00 7.823814433905545290e-03
6.533000000000000362e+00 7.464943958627243484e-03
6.533999999999999808e+00 7.084744897565597825e-03
6.535000000000000142e+00 6.686324894722030406e-03
6.536000000000000476e+00 6.273622537520021081e-03
6.536999999999999922e+00 5.851108700457177333e-03
6.538000000000000256e+00 5.423483081233840611e-03
6.538999999999999702e+00 4.995358166744788206e-03
6.540000000000000036e+00 4.571018644738758518e-03
6.541000000000000369e+00 4.154221461665019190e-03
6.541999999999999815e+00 3.748084382686880933e-03
6.543000000000000149e+00 3.355049005794585870e-03
6.544000000000000483e+00 2.976929100537327282e-03
6.544999999999999929e+00 2.615012940125745373e-03
6.546000000000000263e+00 2.270209650452299256e-03
6.546999999999999709e+00 1.943196667644862905e-03
6.548000000000000043e+00 1.634597285959523208e-03
6.549000000000000377e+00 1.345103144971327531e-03
6.549999999999999822e+00 1.075556864253984866e-03
6.551000000000000156e+00 8.269793787611551825e-04
6.552000000000000490e+00 6.005271362650094810e-04
6.552999999999999936e+00 3.974030024254208157e-04
6.554000000000000270e+00 2.187328799304650727e-04
6.554999999999999716e+00 6.541343552465082715e-05
6.556000000000000050e+00 -6.202135900429499576e-05
6.557000000000000384e+00 -1.634995315272943475e-04
6.557999999999999829e+00 -2.394662339507462546e-04
6.559000000000000163e+00 -2.908943664061733434e-04
6.560000000000000497e+00 -3.192227221138717102e-04
6.560999999999999943e+00 -3.262851195218373574e-04
6.562000000000000277e+00 -3.141975042239162014e-04
6.562999999999999723e+00 -2.852361054018887868e-04
6.564000000000000057e+00 -2.417466011584754157e-04
6.565000000000000391e+00 -1.860309661718028611e-04
6.565999999999999837e+00 -1.202575807904695344e-04
6.567000000000000171e+00 -4.636662790004040944e-05
6.568000000000000504e+00 3.400661583669306869e-05
6.568999999999999950e+00 1.196184928141347888e-04
6.570000000000000284e+00 2.096813125797913153e-04
6.570999999999999730e+00 3.039188299171075025e-04
6.572000000000000064e+00 4.025627958874064072e-04
6.573000000000000398e+00 5.063300805225520989e-04
6.573999999999999844e+00 6.163378025127189347e-04
6.575000000000000178e+00 7.339635748780423252e-04
6.576000000000000512e+00 8.606915252695725377e-04
6.576999999999999957e+00 9.979288240487642608e-04
6.578000000000000291e+00 1.146842195571007219e-03
6.578999999999999737e+00 1.308219937986237081e-03
6.580000000000000071e+00 1.482372937339703932e-03
6.581000000000000405e+00 1.669096593690279785e-03
6.581999999999999851e+00 1.867671756784486424e-03
6.583000000000000185e+00 2.076899547228952363e-03
6.584000000000000519e+00 2.295168864356759552e-03
6.584999999999999964e+00 2.520513116209097300e-03
6.586000000000000298e+00 2.750650943487723162e-03
6.586999999999999744e+00 2.983017396072032944e-03
6.588000000000000078e+00 3.214783917419929225e-03
6.589000000000000412e+00 3.442885864178100302e-03
6.589999999999999858e+00 3.664052638423180748e-03
6.591000000000000192e+00 3.874873834232450513e-03
6.592000000000000526e+00 4.071917051731191797e-03
6.592999999999999972e+00 4.251862737709745203e-03
6.594000000000000306e+00 4.411687136735187482e-03
6.594999999999999751e+00 4.548825131392998308e-03
6.596000000000000085e+00 4.661352696495412243e-03
6.597000000000000419e+00 4.748095210574923737e-03
6.597999999999999865e+00 4.808699542875441262e-03
6.599000000000000199e+00 4.843652028614224211e-03
6.600000000000000533e+00 4.854228649640482396e-03
6.600999999999999979e+00 4.842405760699992727e-03
6.602000000000000313e+00 4.810739764413332620e-03
6.602999999999999758e+00 4.762209264839066362e-03
6.604000000000000092e+00 4.700065243275427379e-03
6.605000000000000426e+00 4.627648084287359909e-03
6.605999999999999872e+00 4.548222364115885215e-03
6.607000000000000206e+00 4.464833616890232990e-03
6.608000000000000540e+00 4.380140485529852683e-03
6.608999999999999986e+00 4.296302164479773658e-03
6.610000000000000320e+00 4.214885674825552021e-03
6.610999999999999766e+00 4.136829331971379926e-03
6.612000000000000099e+00 4.062459661811386978e-03
6.613000000000000433e+00 3.991568416165264602e-03
6.613999999999999879e+00 3.923570103545039219e-03
6.615000000000000213e+00 3.857681248887491303e-03
6.616000000000000547e+00 3.793145435470064893e-03
6.616999999999999993e+00 3.729462290774737850e-03
6.618000000000000327e+00 3.666590300308540575e-03
6.618999999999999773e+00 3.605093637741019034e-03
6.620000000000000107e+00 3.546219034062014688e-03
6.621000000000000441e+00 3.491885004176203781e-03
6.621999999999999886e+00 3.444565812169610337e-03
6.623000000000000220e+00 3.407091426885095094e-03
6.624000000000000554e+00 3.382388723210436911e-03
6.625000000000000000e+00 3.373176285073246992e-03
6.626000000000000334e+00 3.381672006216743329e-03
6.626999999999999780e+00 3.409317175854695205e-03
6.628000000000000114e+00 3.456571951333694409e-03
6.629000000000000448e+00 3.522799701377415851e-03
6.629999999999999893e+00 3.606256258294956996e-03
6.631000000000000227e+00 3.704167720520302239e-03
6.632000000000000561e+00 3.812891773740183145e-03
6.633000000000000007e+00 3.928128942087808287e-03
6.634000000000000341e+00 4.045172513466467785e-03
6.634999999999999787e+00 4.159137276435397393e-03
6.636000000000000121e+00 4.265170036341641054e-03
6.637000000000000455e+00 4.358591339100130121e-03
6.637999999999999901e+00 4.435028938074714842e-03
6.639000000000000234e+00 4.490476568092059695e-03
6.640000000000000568e+00 4.521344460674573199e-03
6.641000000000000014e+00 4.524526385229457777e-03
6.642000000000000348e+00 4.497449777734276871e-03
6.642999999999999794e+00 4.438177649512144336e-03
6.644000000000000128e+00 4.345505803069745626e-03
6.645000000000000462e+00 4.219088132968117598e-03
6.645999999999999908e+00 4.059539855174197978e-03
6.647000000000000242e+00 3.868519205644642325e-03
6.648000000000000576e+00 3.648750876521941917e-03
6.649000000000000021e+00 3.403990132402690775e-03
6.650000000000000355e+00 3.138914569939306280e-03
6.650999999999999801e+00 2.858934957394209091e-03
6.652000000000000135e+00 2.569965909791444882e-03
6.653000000000000469e+00 2.278160113190473481e-03
6.653999999999999915e+00 1.989594561883565628e-03
6.655000000000000249e+00 1.709997564860493008e-03
6.656000000000000583e+00 1.444468703576936479e-03
6.657000000000000028e+00 1.197275996644776939e-03
6.658000000000000362e+00 9.716637856574658399e-04
6.658999999999999808e+00 7.697646591558777052e-04
6.660000000000000142e+00 5.925682121497251103e-04
6.661000000000000476e+00 4.399670991937554071e-04
6.661999999999999922e+00 3.109017784655020047e-04
6.663000000000000256e+00 2.035275106146962278e-04
6.663999999999999702e+00 1.154387806525450366e-04
6.665000000000000036e+00 4.389662603831306908e-05
6.666000000000000369e+00 -1.396672181814967473e-05
6.666999999999999815e+00 -6.098470886838555785e-05
6.668000000000000149e+00 -9.984975355248753854e-05
6.669000000000000483e+00 -1.330539472181369086e-04
6.669999999999999929e+00 -1.629125054017251106e-04
6.671000000000000263e+00 -1.915888350619038174e-04
6.671999999999999709e+00 -2.211414137618730735e-04
6.673000000000000043e+00 -2.535825040372155286e-04
6.674000000000000377e+00 -2.909070256967835394e-04
6.674999999999999822e+00 -3.350932931888490787e-04
6.676000000000000156e+00 -3.880791868036276293e-04
6.677000000000000490e+00 -4.517057951275493593e-04
6.677999999999999936e+00 -5.276402347897862560e-04
6.679000000000000270e+00 -6.173025686927305139e-04
6.679999999999999716e+00 -7.217590298330183113e-04
6.681000000000000050e+00 -8.416460602150045711e-04
6.682000000000000384e+00 -9.770838834869393242e-04
6.682999999999999829e+00 -1.127625875600344555e-03
6.684000000000000163e+00 -1.292199012491267954e-03
6.685000000000000497e+00 -1.469083335937558521e-03
6.685999999999999943e+00 -1.655902565904185820e-03
6.687000000000000277e+00 -1.849631542944255979e-03
6.687999999999999723e+00 -2.046626766819174305e-03
6.689000000000000057e+00 -2.242682368709094688e-03
6.690000000000000391e+00 -2.433115883260940100e-03
6.690999999999999837e+00 -2.612882125598605266e-03
6.692000000000000171e+00 -2.776728157516557965e-03
6.693000000000000504e+00 -2.919360198999612112e-03
6.693999999999999950e+00 -3.035632971343220615e-03
6.695000000000000284e+00 -3.120760271954990412e-03
6.695999999999999730e+00 -3.170512422506675809e-03
6.697000000000000064e+00 -3.181398634989173000e-03
6.698000000000000398e+00 -3.150815811192425684e-03
6.698999999999999844e+00 -3.077142225087003882e-03
6.700000000000000178e+00 -2.959786095470830734e-03
6.701000000000000512e+00 -2.799184497384035568e-03
6.701999999999999957e+00 -2.596751566502369761e-03
6.703000000000000291e+00 -2.354817824258507303e-03
6.703999999999999737e+00 -2.076517347722419381e-03
6.705000000000000071e+00 -1.765689698978947829e-03
6.706000000000000405e+00 -1.426773517381812410e-03
6.706999999999999851e+00 -1.064707431056312412e-03
6.708000000000000185e+00 -6.848128873529077615e-04
6.709000000000000519e+00 -2.926790210951560117e-04
6.709999999999999964e+00 1.059867350617041431e-04
6.711000000000000298e+00 5.055317684051003268e-04
6.711999999999999744e+00 9.005499295009367772e-04
6.713000000000000078e+00 1.286094833978736543e-03
6.714000000000000412e+00 1.657866462350832560e-03
6.714999999999999858e+00 2.012375364293557400e-03
6.716000000000000192e+00 2.347039244472218060e-03
6.717000000000000526e+00 2.660201041460102771e-03
6.717999999999999972e+00 2.951073911837203204e-03
6.719000000000000306e+00 3.219620085090699971e-03
6.719999999999999751e+00 3.466367402386196124e-03
6.721000000000000085e+00 3.692218312582534225e-03
6.722000000000000419e+00 3.898269449776508352e-03
6.722999999999999865e+00 4.085653603795202926e-03
6.724000000000000199e+00 4.255427256710212977e-03
6.725000000000000533e+00 4.408512577178102035e-03
6.725999999999999979e+00 4.545681355158120128e-03
6.727000000000000313e+00 4.667575446230862353e-03
6.727999999999999758e+00 4.774757906101831720e-03
6.729000000000000092e+00 4.867786556397185951e-03
6.730000000000000426e+00 4.947265183212071551e-03
6.730999999999999872e+00 5.013902848501483253e-03
6.732000000000000206e+00 5.068541475634126894e-03
6.733000000000000540e+00 5.112161414129405730e-03
6.733999999999999986e+00 5.145831638466547009e-03
6.735000000000000320e+00 5.170636802083055511e-03
6.735999999999999766e+00 5.187582669955023359e-03
6.737000000000000099e+00 5.197483758652986924e-03
6.738000000000000433e+00 5.200855873445426117e-03
6.738999999999999879e+00 5.197850865138168956e-03
6.740000000000000213e+00 5.188252862615826827e-03
6.741000000000000547e+00 5.171538448256530682e-03
6.741999999999999993e+00 5.147005596259814596e-03
6.743000000000000327e+00 5.113975287281758916e-03
6.743999999999999773e+00 5.072027469735686765e-03
6.745000000000000107e+00 5.021230610988153091e-03
6.746000000000000441e+00 4.962339128637633170e-03
6.746999999999999886e+00 4.896925412570476803e-03
6.748000000000000220e+00 4.827387658937609162e-03
6.749000000000000554e+00 4.756869099080994652e-03
6.750000000000000000e+00 4.689056723792044135e-03
6.751000000000000334e+00 4.627863631945597703e-03
6.751999999999999780e+00 4.577073940490149380e-03
6.753000000000000114e+00 4.539964362579395826e-03
6.754000000000000448e+00 4.518946901933601837e-03
6.754999999999999893e+00 4.515295309232418217e-03
6.756000000000000227e+00 4.528980493139869376e-03
6.757000000000000561e+00 4.558624785983881114e-03
6.758000000000000007e+00 4.601600749890079681e-03
6.759000000000000341e+00 4.654253285042065161e-03
6.759999999999999787e+00 4.712245222709986192e-03
6.761000000000000121e+00 4.770951183478486582e-03
6.762000000000000455e+00 4.825910887215912812e-03
6.762999999999999901e+00 4.873267109988460750e-03
6.764000000000000234e+00 4.910149302249844014e-03
6.765000000000000568e+00 4.934989306893886908e-03
6.766000000000000014e+00 4.947679722585048186e-03
6.767000000000000348e+00 4.949615440045796767e-03
6.767999999999999794e+00 4.943546695153846864e-03
6.769000000000000128e+00 4.933285002995446700e-03
6.770000000000000462e+00 4.923279811782007090e-03
6.770999999999999908e+00 4.918088497161077211e-03
6.772000000000000242e+00 4.921821021405095413e-03
6.773000000000000576e+00 4.937593718328424190e-03
6.774000000000000021e+00 4.967069670832119192e-03
6.775000000000000355e+00 5.010164043094646018e-03
6.775999999999999801e+00 5.064904179781974311e-03
6.777000000000000135e+00 5.127505508854606972e-03
6.778000000000000469e+00 5.192657921927967823e-03
6.778999999999999915e+00 5.253949863608962934e-03
6.780000000000000249e+00 5.304438481970305541e-03
6.781000000000000583e+00 5.337250278010090623e-03
6.782000000000000028e+00 5.346174766014908167e-03
6.783000000000000362e+00 5.326172082938537659e-03
6.783999999999999808e+00 5.273733357303233074e-03
6.785000000000000142e+00 5.187101101714252857e-03
6.786000000000000476e+00 5.066324284719513245e-03
6.786999999999999922e+00 4.913159462248163634e-03
6.788000000000000256e+00 4.730864182679543790e-03
6.788999999999999702e+00 4.523912198424702609e-03
6.790000000000000036e+00 4.297655729528206126e-03
6.791000000000000369e+00 4.057974936907034376e-03
6.791999999999999815e+00 3.810942011166868100e-03
6.793000000000000149e+00 3.562517685372677736e-03
6.794000000000000483e+00 3.318267874588040622e-03
6.794999999999999929e+00 3.083140146066889759e-03
6.796000000000000263e+00 2.861279738479493261e-03
6.796999999999999709e+00 2.655899213013990321e-03
6.798000000000000043e+00 2.469197232563773159e-03
6.799000000000000377e+00 2.302338498489853690e-03
6.799999999999999822e+00 2.155474687977936010e-03
6.801000000000000156e+00 2.027840569402034141e-03
6.802000000000000490e+00 1.917850757885412871e-03
6.802999999999999936e+00 1.823238329351995575e-03
6.804000000000000270e+00 1.741207946783640461e-03
6.804999999999999716e+00 1.668575134820084833e-03
6.806000000000000050e+00 1.601906881530091491e-03
6.807000000000000384e+00 1.537641893600268182e-03
6.807999999999999829e+00 1.472210791580483291e-03
6.809000000000000163e+00 1.402159992301406453e-03
6.810000000000000497e+00 1.324266716469524275e-03
6.810999999999999943e+00 1.235659101332364871e-03
6.812000000000000277e+00 1.133937487818529504e-03
6.812999999999999723e+00 1.017275404362245938e-03
6.814000000000000057e+00 8.845164114724045562e-04
6.815000000000000391e+00 7.352331342743358578e-04
6.815999999999999837e+00 5.697647968614785513e-04
6.817000000000000171e+00 3.891849605979470989e-04
6.818000000000000504e+00 1.952576054911448031e-04
6.818999999999999950e+00 -9.645396006417727985e-06
6.820000000000000284e+00 -2.226494892269233249e-04
6.820999999999999730e+00 -4.405234808313757025e-04
6.822000000000000064e+00 -6.598361024175117707e-04
6.823000000000000398e+00 -8.771232123147224956e-04
6.823999999999999844e+00 -1.089095634080178331e-03
6.825000000000000178e+00 -1.292835300555601665e-03
6.826000000000000512e+00 -1.486003161062946030e-03
6.826999999999999957e+00 -1.667032617318894069e-03
6.828000000000000291e+00 -1.835280052578711031e-03
6.828999999999999737e+00 -1.991111141890195609e-03
6.830000000000000071e+00 -2.135898662841276448e-03
6.831000000000000405e+00 -2.271957081727660026e-03
6.831999999999999851e+00 -2.402339799857240634e-03
6.833000000000000185e+00 -2.530561333714449919e-03
6.834000000000000519e+00 -2.660264115681395310e-03
6.834999999999999964e+00 -2.794846577833139979e-03
6.836000000000000298e+00 -2.937095519777273983e-03
6.836999999999999744e+00 -3.088854533498073228e-03
6.838000000000000078e+00 -3.250780982960518092e-03
6.839000000000000412e+00 -3.422194074779625565e-03
6.839999999999999858e+00 -3.601044318657019468e-03
6.841000000000000192e+00 -3.783999555906471159e-03
6.842000000000000526e+00 -3.966634655659298687e-03
6.842999999999999972e+00 -4.143705490806151928e-03
6.844000000000000306e+00 -4.309457745496031271e-03
6.844999999999999751e+00 -4.457978263393635489e-03
6.846000000000000085e+00 -4.583520760078058434e-03
6.847000000000000419e+00 -4.680817452137936777e-03
6.847999999999999865e+00 -4.745343972922903657e-03
6.849000000000000199e+00 -4.773512040537075153e-03
6.850000000000000533e+00 -4.762828114818646111e-03
6.850999999999999979e+00 -4.711986431730310829e-03
6.852000000000000313e+00 -4.620902619259563415e-03
6.852999999999999758e+00 -4.490690096106637712e-03
6.854000000000000092e+00 -4.323578206691878686e-03
6.855000000000000426e+00 -4.122791722914825874e-03
6.855999999999999872e+00 -3.892368462489738563e-03
6.857000000000000206e+00 -3.636956258655024699e-03
6.858000000000000540e+00 -3.361591395493108893e-03
6.858999999999999986e+00 -3.071487924155060119e-03
6.860000000000000320e+00 -2.771808370893950706e-03
6.860999999999999766e+00 -2.467504087771173280e-03
6.862000000000000099e+00 -2.163169756417838898e-03
6.863000000000000433e+00 -1.862912336361734894e-03
6.863999999999999879e+00 -1.570278308466401332e-03
6.865000000000000213e+00 -1.288175472834246927e-03
6.866000000000000547e+00 -1.018801880416728622e-03
6.866999999999999993e+00 -7.635908274028011932e-04
6.868000000000000327e+00 -5.231305015802186712e-04
6.868999999999999773e+00 -2.971210118773424426e-04
6.870000000000000107e+00 -8.434571661845649006e-05
6.871000000000000441e+00 1.173211597891757302e-04
6.871999999999999886e+00 3.108501233442919134e-04
6.873000000000000220e+00 4.999059338960171921e-04
6.874000000000000554e+00 6.886321827445065959e-04
6.875000000000000000e+00 8.813362064000159271e-04
6.876000000000000334e+00 1.082147532827265266e-03
6.876999999999999780e+00 1.294625886086712236e-03
6.878000000000000114e+00 1.521394544437097100e-03
6.879000000000000448e+00 1.763813873474611577e-03
6.879999999999999893e+00 2.021783244948774892e-03
6.881000000000000227e+00 2.293652704943658759e-03
6.882000000000000561e+00 2.576309909618380769e-03
6.883000000000000007e+00 2.865412705773045382e-03
6.884000000000000341e+00 3.155718095847687057e-03
6.884999999999999787e+00 3.441547493595326600e-03
6.886000000000000121e+00 3.717231106862475126e-03
6.887000000000000455e+00 3.977517921655298813e-03
6.887999999999999901e+00 4.217921962905390315e-03
6.889000000000000234e+00 4.434929751619099206e-03
6.890000000000000568e+00 4.626103444231357761e-03
6.891000000000000014e+00 4.790042063794166562e-03
6.892000000000000348e+00 4.926291801854373875e-03
6.892999999999999794e+00 5.035211207002509258e-03
6.894000000000000128e+00 5.117844498686983934e-03
6.895000000000000462e+00 5.175812258125894912e-03
6.895999999999999908e+00 5.211260695357506495e-03
6.897000000000000242e+00 5.226847495240953892e-03
6.898000000000000576e+00 5.225730383101466828e-03
6.899000000000000021e+00 5.211537677916039737e-03
6.900000000000000355e+00 5.188296834401633952e-03
6.900999999999999801e+00 5.160294781269569170e-03
6.902000000000000135e+00 5.131846244513202891e-03
6.903000000000000469e+00 5.107012823406932231e-03
6.903999999999999915e+00 5.089252321264317938e-03
6.905000000000000249e+00 5.081114194166413273e-03
6.906000000000000583e+00 5.083955252093622264e-03
6.907000000000000028e+00 5.097771411278310960e-03
6.908000000000000362e+00 5.121138290808723362e-03
6.908999999999999808e+00 5.151311535874372217e-03
6.910000000000000142e+00 5.184465310838393300e-03
6.911000000000000476e+00 5.216022915013621142e-03
6.911999999999999922e+00 5.241076795541112915e-03
6.913000000000000256e+00 5.254803726216799968e-03
6.913999999999999702e+00 5.252882810191143725e-03
6.915000000000000036e+00 5.231839300057094036e-03
6.916000000000000369e+00 5.189295571078595889e-03
6.916999999999999815e+00 5.124132849901314249e-03
6.918000000000000149e+00 5.036562600830445796e-03
6.919000000000000483e+00 4.928087542858000138e-03
6.919999999999999929e+00 4.801417213134703127e-03
6.921000000000000263e+00 4.660293221638623501e-03
6.921999999999999709e+00 4.509305009661031434e-03
6.923000000000000043e+00 4.353641201843465661e-03
6.924000000000000377e+00 4.198831676643798375e-03
6.924999999999999822e+00 4.050473397704953786e-03
6.926000000000000156e+00 3.913935330527884907e-03
6.927000000000000490e+00 3.794092095597337115e-03
6.927999999999999936e+00 3.695083637222385149e-03
6.929000000000000270e+00 3.620125375410313158e-03
6.929999999999999716e+00 3.571376906128479779e-03
6.931000000000000050e+00 3.549860064779786304e-03
6.932000000000000384e+00 3.555464162644436047e-03
6.932999999999999829e+00 3.587005036945889371e-03
6.934000000000000163e+00 3.642322270151300556e-03
6.935000000000000497e+00 3.718425642600227399e-03
6.935999999999999943e+00 3.811685211182294728e-03
6.937000000000000277e+00 3.918026448718757264e-03
6.937999999999999723e+00 4.033159993615707643e-03
6.939000000000000057e+00 4.152792780066612635e-03
6.940000000000000391e+00 4.272835712157150960e-03
6.940999999999999837e+00 4.389560754055325809e-03
6.942000000000000171e+00 4.499732769154431329e-03
6.943000000000000504e+00 4.600671768453008445e-03
6.943999999999999950e+00 4.690267457411717578e-03
6.945000000000000284e+00 4.766950898910998421e-03
6.945999999999999730e+00 4.829630757897757261e-03
6.947000000000000064e+00 4.877616960321102570e-03
6.948000000000000398e+00 4.910543883382083481e-03
6.948999999999999844e+00 4.928297097495214045e-03
6.950000000000000178e+00 4.930975214339702872e-03
6.951000000000000512e+00 4.918850798013791985e-03
6.951999999999999957e+00 4.892354424638414509e-03
6.953000000000000291e+00 4.852067985775311912e-03
6.953999999999999737e+00 4.798723891945447587e-03
6.955000000000000071e+00 4.733198557962718656e-03
6.956000000000000405e+00 4.656525119544607620e-03
6.956999999999999851e+00 4.569886986671477594e-03
6.958000000000000185e+00 4.474607270960199827e-03
6.959000000000000519e+00 4.372125940521934782e-03
6.959999999999999964e+00 4.263967726906251789e-03
6.961000000000000298e+00 4.151665355180132397e-03
6.961999999999999744e+00 4.036674884919913900e-03
6.963000000000000078e+00 3.920278613936259600e-03
6.964000000000000412e+00 3.803484923696147553e-03
6.964999999999999858e+00 3.686973466339434156e-03
6.966000000000000192e+00 3.571061529000577658e-03
6.967000000000000526e+00 3.455728200821357732e-03
6.967999999999999972e+00 3.340689551987385906e-03
6.969000000000000306e+00 3.225510621130663839e-03
6.969999999999999751e+00 3.109729390905572981e-03
6.971000000000000085e+00 2.992973328000463062e-03
6.972000000000000419e+00 2.875063076638050691e-03
6.972999999999999865e+00 2.756078284441634656e-03
6.974000000000000199e+00 2.636390804144180672e-03
6.975000000000000533e+00 2.516666902677015035e-03
6.975999999999999979e+00 2.397818156239880753e-03
6.977000000000000313e+00 2.280965391664610716e-03
6.977999999999999758e+00 2.167345237220973109e-03
6.979000000000000092e+00 2.058224129009389967e-03
6.980000000000000426e+00 1.954801063840042562e-03
6.980999999999999872e+00 1.858084434959377624e-03
6.982000000000000206e+00 1.768774544763471830e-03
6.983000000000000540e+00 1.687153834384243819e-03
6.983999999999999986e+00 1.613001671320993344e-03
6.985000000000000320e+00 1.545525342586354751e-03
6.985999999999999766e+00 1.483373417013938642e-03
6.987000000000000099e+00 1.424681328899887701e-03
6.988000000000000433e+00 1.367208835287092496e-03
6.988999999999999879e+00 1.308494332259283344e-03
6.990000000000000213e+00 1.246081764643418906e-03
6.991000000000000547e+00 1.177737225065921293e-03
6.991999999999999993e+00 1.101632199153149442e-03
6.993000000000000327e+00 1.016511201030232282e-03
6.993999999999999773e+00 9.217608453994663442e-04
6.995000000000000107e+00 8.173999477062876984e-04
6.996000000000000441e+00 7.040109090815684090e-04
6.996999999999999886e+00 5.825648394025998789e-04
6.998000000000000220e+00 4.542389352070661771e-04
6.999000000000000554e+00 3.202134346165924628e-04
7.000000000000000000e+00 1.814951424615903722e-04
7.001000000000000334e+00 3.881621416257085850e-05
7.001999999999999780e+00 -1.073975511863124412e-04
7.003000000000000114e+00 -2.569749100006402001e-04
7.004000000000000448e+00 -4.098688152067752125e-04
7.004999999999999893e+00 -5.659835473470542283e-04
7.006000000000000227e+00 -7.249971854917078339e-04
7.007000000000000561e+00 -8.861772948332514912e-04
7.008000000000000007e+00 -1.048274314565258688e-03
7.009000000000000341e+00 -1.209473457760599797e-03
7.009999999999999787e+00 -1.367439150817083022e-03
7.011000000000000121e+00 -1.519427494099410535e-03
7.012000000000000455e+00 -1.662451132824129636e-03
7.012999999999999901e+00 -1.793487676326223617e-03
7.014000000000000234e+00 -1.909663059403969186e-03
7.015000000000000568e+00 -2.008399021499521903e-03
7.016000000000000014e+00 -2.087524816473879281e-03
7.017000000000000348e+00 -2.145296459648039777e-03
7.017999999999999794e+00 -2.180364207205928804e-03
7.019000000000000128e+00 -2.191691553711156738e-03
7.020000000000000462e+00 -2.178429404102511392e-03
7.020999999999999908e+00 -2.139796305162896487e-03
7.022000000000000242e+00 -2.074958480349423009e-03
7.023000000000000576e+00 -1.982965060757593562e-03
7.024000000000000021e+00 -1.862716344851695098e-03
7.025000000000000355e+00 -1.712991125681454039e-03
7.025999999999999801e+00 -1.532540334299203758e-03
7.027000000000000135e+00 -1.320201053519327004e-03
7.028000000000000469e+00 -1.075094936436845131e-03
7.028999999999999915e+00 -7.968343597713329046e-04
7.030000000000000249e+00 -4.857421930010333397e-04
7.031000000000000583e+00 -1.430658154185299527e-04
7.032000000000000028e+00 2.288333552883875868e-04
7.033000000000000362e+00 6.263863861878068203e-04
7.033999999999999808e+00 1.044782853758071577e-03
7.035000000000000142e+00 1.478058600110151001e-03
7.036000000000000476e+00 1.919324639199643983e-03
7.036999999999999922e+00 2.361089170311876390e-03
7.038000000000000256e+00 2.795681892498812215e-03
7.039000000000000590e+00 3.215713625824197404e-03
7.040000000000000036e+00 3.614581827799167278e-03
7.041000000000000369e+00 3.986911276611977348e-03
7.041999999999999815e+00 4.328920791283573377e-03
7.043000000000000149e+00 4.638654498215934521e-03
7.044000000000000483e+00 4.916039709471476879e-03
7.044999999999999929e+00 5.162816968521682752e-03
7.046000000000000263e+00 5.382262042454307935e-03
7.046999999999999709e+00 5.578813796847869114e-03
7.048000000000000043e+00 5.757579866073677700e-03
7.049000000000000377e+00 5.923821878419612344e-03
7.049999999999999822e+00 6.082458468832789220e-03
7.051000000000000156e+00 6.237646631208809515e-03
7.052000000000000490e+00 6.392457099825626758e-03
7.052999999999999936e+00 6.548702248677073720e-03
7.054000000000000270e+00 6.706934851714115367e-03
7.054999999999999716e+00 6.866565727564099934e-03
7.056000000000000050e+00 7.026122641778388342e-03
7.057000000000000384e+00 7.183589904737863394e-03
7.057999999999999829e+00 7.336804619850199535e-03
7.059000000000000163e+00 7.483817376949553415e-03
7.060000000000000497e+00 7.623236501131122958e-03
7.060999999999999943e+00 7.754455950425830427e-03
7.062000000000000277e+00 7.877786832421644972e-03
7.062999999999999723e+00 7.994457150952196875e-03
7.064000000000000057e+00 8.106478821838377161e-03
7.065000000000000391e+00 8.216418053644283098e-03
7.065999999999999837e+00 8.327069556431107231e-03
7.067000000000000171e+00 8.441094202329179133e-03
7.068000000000000504e+00 8.560660911454655991e-03
7.068999999999999950e+00 8.687090804857315954e-03
7.070000000000000284e+00 8.820621605062617041e-03
7.070999999999999730e+00 8.960244085308044504e-03
7.072000000000000064e+00 9.103686394148959721e-03
7.073000000000000398e+00 9.247514490591354080e-03
7.073999999999999844e+00 9.387356799209250341e-03
7.075000000000000178e+00 9.518238749988933850e-03
7.076000000000000512e+00 9.634938988095618356e-03
7.076999999999999957e+00 9.732394871260940244e-03
7.078000000000000291e+00 9.806038424898484013e-03
7.078999999999999737e+00 9.852094592468487941e-03
7.080000000000000071e+00 9.867773677107446323e-03
7.081000000000000405e+00 9.851368367856586442e-03
7.081999999999999851e+00 9.802243063066618314e-03
7.083000000000000185e+00 9.720753396604895138e-03
7.084000000000000519e+00 9.608109402682718861e-03
7.084999999999999964e+00 9.466214387546323730e-03
7.086000000000000298e+00 9.297514096031123804e-03
7.086999999999999744e+00 9.104879689405093526e-03
7.088000000000000078e+00 8.891507876077337294e-03
7.089000000000000412e+00 8.660877913109741449e-03
7.089999999999999858e+00 8.416709681222841674e-03
7.091000000000000192e+00 8.162940362780096368e-03
7.092000000000000526e+00 7.903678011101061829e-03
7.092999999999999972e+00 7.643147727443645560e-03
7.094000000000000306e+00 7.385608409416077533e-03
7.094999999999999751e+00 7.135256877533961706e-03
7.096000000000000085e+00 6.896114359382690337e-03
7.097000000000000419e+00 6.671902538212684877e-03
7.097999999999999865e+00 6.465948019642471685e-03
7.099000000000000199e+00 6.281083418293587073e-03
7.100000000000000533e+00 6.119577323243852868e-03
7.100999999999999979e+00 5.983076366729393747e-03
7.102000000000000313e+00 5.872591162921473110e-03
7.102999999999999758e+00 5.788491766748915870e-03
7.104000000000000092e+00 5.730527746419465315e-03
7.105000000000000426e+00 5.697878682523080558e-03
7.105999999999999872e+00 5.689215713285329309e-03
7.107000000000000206e+00 5.702770133975257338e-03
7.108000000000000540e+00 5.736392447098850877e-03
7.108999999999999986e+00 5.787614175080178607e-03
7.110000000000000320e+00 5.853719660403499531e-03
7.110999999999999766e+00 5.931798935695825788e-03
7.112000000000000099e+00 6.018821341681736443e-03
7.113000000000000433e+00 6.111747992130234577e-03
7.113999999999999879e+00 6.207661512843347384e-03
7.115000000000000213e+00 6.303946751037091401e-03
7.116000000000000547e+00 6.398465164007051745e-03
7.116999999999999993e+00 6.489727003818439310e-03
7.118000000000000327e+00 6.577045751825725053e-03
7.118999999999999773e+00 6.660619353050720171e-03
7.120000000000000107e+00 6.741551354702254688e-03
7.121000000000000441e+00 6.821750113535000534e-03
7.121999999999999886e+00 6.903777573352296026e-03
7.123000000000000220e+00 6.990590546832537236e-03
7.124000000000000554e+00 7.085239823956557617e-03
7.125000000000000000e+00 7.190530909643949239e-03
7.126000000000000334e+00 7.308701234499307038e-03
7.126999999999999780e+00 7.441114952386926676e-03
7.128000000000000114e+00 7.588038207057438977e-03
7.129000000000000448e+00 7.748499652408735380e-03
7.129999999999999893e+00 7.920226731664616743e-03
7.131000000000000227e+00 8.099735713827754119e-03
7.132000000000000561e+00 8.282481655704622067e-03
7.133000000000000007e+00 8.463121187332681150e-03
7.134000000000000341e+00 8.635823601903545171e-03
7.134999999999999787e+00 8.794611027971049877e-03
7.136000000000000121e+00 8.933696422717171681e-03
7.137000000000000455e+00 9.047768829833270979e-03
7.137999999999999901e+00 9.132225174384570043e-03
7.139000000000000234e+00 9.183339913431265086e-03
7.140000000000000568e+00 9.198339461958728036e-03
7.141000000000000014e+00 9.175431298078809417e-03
7.142000000000000348e+00 9.113768666222595710e-03
7.142999999999999794e+00 9.013411282085017490e-03
7.144000000000000128e+00 8.875216322794362428e-03
7.145000000000000462e+00 8.700764054645556897e-03
7.145999999999999908e+00 8.492237615054928565e-03
7.147000000000000242e+00 8.252303622545123854e-03
7.148000000000000576e+00 7.983986560228976265e-03
7.149000000000000021e+00 7.690529397872275692e-03
7.150000000000000355e+00 7.375275072471852884e-03
7.150999999999999801e+00 7.041564545796995429e-03
7.152000000000000135e+00 6.692653358399451406e-03
7.153000000000000469e+00 6.331672599627096235e-03
7.153999999999999915e+00 5.961622000683307332e-03
7.155000000000000249e+00 5.585414836292164342e-03
7.156000000000000583e+00 5.205906939852225288e-03
7.157000000000000028e+00 4.825946295842814017e-03
7.158000000000000362e+00 4.448396042146167927e-03
7.158999999999999808e+00 4.076136356676447227e-03
7.160000000000000142e+00 3.712034883476615556e-03
7.161000000000000476e+00 3.358883632419262799e-03
7.161999999999999922e+00 3.019317608137978004e-03
7.163000000000000256e+00 2.695732535554260824e-03
7.164000000000000590e+00 2.390203429072117278e-03
7.165000000000000036e+00 2.104443787584876335e-03
7.166000000000000369e+00 1.839803776224467179e-03
7.166999999999999815e+00 1.597314735634888360e-03
7.168000000000000149e+00 1.377763421098977901e-03
7.169000000000000483e+00 1.181799668334739635e-03
7.169999999999999929e+00 1.010042516774596263e-03
7.171000000000000263e+00 8.631931646164044385e-04
7.171999999999999709e+00 7.421000316099891350e-04
7.173000000000000043e+00 6.477776167169359712e-04
7.174000000000000377e+00 5.813935860171867438e-04
7.174999999999999822e+00 5.441865240255921218e-04
7.176000000000000156e+00 5.373675113533503628e-04
7.177000000000000490e+00 5.619887330998130873e-04
7.177999999999999936e+00 6.188053684265540713e-04
7.179000000000000270e+00 7.081533850637156081e-04
7.179999999999999716e+00 8.298362942686192661e-04
7.181000000000000050e+00 9.830488741795644948e-04
7.182000000000000384e+00 1.166339818428634937e-03
7.182999999999999829e+00 1.377569155355467569e-03
7.184000000000000163e+00 1.613928111408170383e-03
7.185000000000000497e+00 1.871959578596336287e-03
7.185999999999999943e+00 2.147600982861119258e-03
7.187000000000000277e+00 2.436261437354782060e-03
7.187999999999999723e+00 2.732930328623005278e-03
7.189000000000000057e+00 3.032289803294984428e-03
7.190000000000000391e+00 3.328893068628509429e-03
7.190999999999999837e+00 3.617356034573081768e-03
7.192000000000000171e+00 3.892577758558055274e-03
7.193000000000000504e+00 4.149945700162882903e-03
7.193999999999999950e+00 4.385556619269470428e-03
7.195000000000000284e+00 4.596388346753808689e-03
7.195999999999999730e+00 4.780429849951888487e-03
7.197000000000000064e+00 4.936748906113309736e-03
7.198000000000000398e+00 5.065516199672098242e-03
7.198999999999999844e+00 5.167933570397168289e-03
7.200000000000000178e+00 5.246138861161009706e-03
7.201000000000000512e+00 5.303094558628146729e-03
7.201999999999999957e+00 5.342422383517666726e-03
7.203000000000000291e+00 5.368259711219117679e-03
7.203999999999999737e+00 5.385094948887572675e-03
7.205000000000000071e+00 5.397614273308841068e-03
7.206000000000000405e+00 5.410522994569258622e-03
7.206999999999999851e+00 5.428343390354537293e-03
7.208000000000000185e+00 5.455195147387386506e-03
7.209000000000000519e+00 5.494546754028356572e-03
7.209999999999999964e+00 5.548981747987291602e-03
7.211000000000000298e+00 5.619973456821736151e-03
7.211999999999999744e+00 5.707726930405593486e-03
7.213000000000000078e+00 5.811075731711972878e-03
7.214000000000000412e+00 5.927487597871951980e-03
7.214999999999999858e+00 6.053163453436462282e-03
7.216000000000000192e+00 6.183246823705478706e-03
7.217000000000000526e+00 6.312119812470992977e-03
7.217999999999999972e+00 6.433780023363233277e-03
7.219000000000000306e+00 6.542252247627486361e-03
7.219999999999999751e+00 6.632032453559232217e-03
7.221000000000000085e+00 6.698514302835846708e-03
7.222000000000000419e+00 6.738351358709929011e-03
7.222999999999999865e+00 6.749743212227527107e-03
7.224000000000000199e+00 6.732583005316557408e-03
7.225000000000000533e+00 6.688458747813361138e-03
7.225999999999999979e+00 6.620496415378471222e-03
7.227000000000000313e+00 6.533076123116286771e-03
7.227999999999999758e+00 6.431438820390914315e-03
7.229000000000000092e+00 6.321215501140307891e-03
7.230000000000000426e+00 6.207980012797383908e-03
7.230999999999999872e+00 6.096843055730558417e-03
7.232000000000000206e+00 5.992143400525012584e-03
7.233000000000000540e+00 5.897254083969474814e-03
7.233999999999999986e+00 5.814510648893699354e-03
7.235000000000000320e+00 5.745229647277339501e-03
7.235999999999999766e+00 5.689828856185110730e-03
7.237000000000000099e+00 5.647969236575921259e-03
7.238000000000000433e+00 5.618724309752329109e-03
7.238999999999999879e+00 5.600723644044370078e-03
7.240000000000000213e+00 5.592279389750836119e-03
7.241000000000000547e+00 5.591484251694724822e-03
7.241999999999999993e+00 5.596294181661485255e-03
7.243000000000000327e+00 5.604591349328626702e-03
7.243999999999999773e+00 5.614249688847976899e-03
7.245000000000000107e+00 5.623220331081913576e-03
7.246000000000000441e+00 5.629605622697228182e-03
7.246999999999999886e+00 5.631729261020799841e-03
7.248000000000000220e+00 5.628216509090748845e-03
7.249000000000000554e+00 5.618052783495841238e-03
7.250000000000000000e+00 5.600608379566324527e-03
7.251000000000000334e+00 5.575615502059714026e-03
7.251999999999999780e+00 5.543123035736658051e-03
7.253000000000000114e+00 5.503416679712440536e-03
7.254000000000000448e+00 5.456909970715627042e-03
7.254999999999999893e+00 5.404047568964253680e-03
7.256000000000000227e+00 5.345182591193079272e-03
7.257000000000000561e+00 5.280504487339713823e-03
7.258000000000000007e+00 5.209998970771614543e-03
7.259000000000000341e+00 5.133441194120854680e-03
7.259999999999999787e+00 5.050398023594174571e-03
7.261000000000000121e+00 4.960285009656809248e-03
7.262000000000000455e+00 4.862426529150384522e-03
7.262999999999999901e+00 4.756117276559312587e-03
7.264000000000000234e+00 4.640700044814769290e-03
7.265000000000000568e+00 4.515621425323660884e-03
7.266000000000000014e+00 4.380509873499499607e-03
7.267000000000000348e+00 4.235237695961960140e-03
7.267999999999999794e+00 4.079988423529893118e-03
7.269000000000000128e+00 3.915317834638147414e-03
7.270000000000000462e+00 3.742170078330704728e-03
7.270999999999999908e+00 3.561914463085807774e-03
7.272000000000000242e+00 3.376293858373767727e-03
7.273000000000000576e+00 3.187334017065878659e-03
7.274000000000000021e+00 2.997230516625351039e-03
7.275000000000000355e+00 2.808178425408518891e-03
7.275999999999999801e+00 2.622208267217671605e-03
7.277000000000000135e+00 2.441019470252638913e-03
7.278000000000000469e+00 2.265861491194302337e-03
7.278999999999999915e+00 2.097475935852959050e-03
7.280000000000000249e+00 1.936076813556090017e-03
7.281000000000000583e+00 1.781402221868012749e-03
7.282000000000000028e+00 1.632783720572907396e-03
7.283000000000000362e+00 1.489245955530146045e-03
7.283999999999999808e+00 1.349593600426942167e-03
7.285000000000000142e+00 1.212466700468164309e-03
7.286000000000000476e+00 1.076378104635359852e-03
7.286999999999999922e+00 9.397374967643458638e-04
7.288000000000000256e+00 8.008606014696030995e-04
7.289000000000000590e+00 6.580108056811265205e-04
7.290000000000000036e+00 5.094656118968268971e-04
7.291000000000000369e+00 3.536152612062275951e-04
7.291999999999999815e+00 1.891230002975651935e-04
7.293000000000000149e+00 1.509928535077445833e-05
7.294000000000000483e+00 -1.687190537764250806e-04
7.294999999999999929e+00 -3.618613187921441553e-04
7.296000000000000263e+00 -5.630361345723549358e-04
7.296999999999999709e+00 -7.701660276249780142e-04
7.298000000000000043e+00 -9.804845405962472372e-04
7.299000000000000377e+00 -1.190719133852676578e-03
7.299999999999999822e+00 -1.397324505678193031e-03
7.301000000000000156e+00 -1.596711434099881049e-03
7.302000000000000490e+00 -1.785468953632555643e-03
7.302999999999999936e+00 -1.960510790065026800e-03
7.304000000000000270e+00 -2.119177230746466939e-03
7.304999999999999716e+00 -2.259252217781384728e-03
7.306000000000000050e+00 -2.378909061188954309e-03
7.307000000000000384e+00 -2.476618100150486303e-03
7.307999999999999829e+00 -2.551048729585054901e-03
7.309000000000000163e+00 -2.600951806005643956e-03
7.310000000000000497e+00 -2.625058744860644076e-03
7.310999999999999943e+00 -2.622017115397359561e-03
7.312000000000000277e+00 -2.590359087122905656e-03
7.312999999999999723e+00 -2.528476670608777697e-03
7.314000000000000057e+00 -2.434662811990589981e-03
7.315000000000000391e+00 -2.307157934227564017e-03
7.315999999999999837e+00 -2.144246032846602000e-03
7.317000000000000171e+00 -1.944367449055098892e-03
7.318000000000000504e+00 -1.706252400878571123e-03
7.318999999999999950e+00 -1.429082241401107359e-03
7.320000000000000284e+00 -1.112650642684594095e-03
7.320999999999999730e+00 -7.575296649086424175e-04
7.322000000000000064e+00 -3.652119354380049397e-04
7.323000000000000398e+00 6.179139658043474308e-05
7.323999999999999844e+00 5.198971186448667851e-04
7.325000000000000178e+00 1.004470773355779301e-03
7.326000000000000512e+00 1.509933686441824368e-03
7.326999999999999957e+00 2.029933474926140340e-03
7.328000000000000291e+00 2.557616337835767143e-03
7.328999999999999737e+00 3.085933579208094586e-03
7.330000000000000071e+00 3.607997374221305793e-03
7.331000000000000405e+00 4.117433121267851000e-03
7.331999999999999851e+00 4.608702740341332621e-03
7.333000000000000185e+00 5.077362569713565581e-03
7.334000000000000519e+00 5.520227993041535233e-03
7.334999999999999964e+00 5.935432877210737243e-03
7.336000000000000298e+00 6.322383820370908354e-03
7.336999999999999744e+00 6.681615590075828601e-03
7.338000000000000078e+00 7.014556726641557605e-03
7.339000000000000412e+00 7.323230193793042395e-03
7.339999999999999858e+00 7.609908463310203867e-03
7.341000000000000192e+00 7.876786101098421505e-03
7.342000000000000526e+00 8.125675076147679046e-03
7.342999999999999972e+00 8.357767705623703886e-03
7.344000000000000306e+00 8.573485365773046013e-03
7.344999999999999751e+00 8.772437976812055838e-03
7.346000000000000085e+00 8.953476183371195107e-03
7.347000000000000419e+00 9.114816481069395668e-03
7.347999999999999865e+00 9.254231267425231180e-03
7.349000000000000199e+00 9.369269865856042628e-03
7.350000000000000533e+00 9.457469243813146353e-03
7.350999999999999979e+00 9.516548649406578533e-03
7.352000000000000313e+00 9.544584508416853810e-03
7.352999999999999758e+00 9.540110002296034106e-03
7.354000000000000092e+00 9.502210653062278384e-03
7.355000000000000426e+00 9.430574093484151571e-03
7.355999999999999872e+00 9.325516010133575243e-03
7.357000000000000206e+00 9.187981032091232028e-03
7.358000000000000540e+00 9.019525371565851463e-03
7.358999999999999986e+00 8.822284895092690621e-03
7.360000000000000320e+00 8.598914398075549123e-03
7.360999999999999766e+00 8.352495371271972946e-03
7.362000000000000099e+00 8.086401306790941615e-03
7.363000000000000433e+00 7.804153346643608220e-03
7.363999999999999879e+00 7.509229421376441629e-03
7.365000000000000213e+00 7.204874367563321794e-03
7.366000000000000547e+00 6.893911661209053618e-03
7.366999999999999993e+00 6.578564180785805016e-03
7.368000000000000327e+00 6.260324256878206477e-03
7.368999999999999773e+00 5.939870452459146410e-03
7.370000000000000107e+00 5.617064769842696273e-03
7.371000000000000441e+00 5.290997179260993610e-03
7.371999999999999886e+00 4.960122278288134692e-03
7.373000000000000220e+00 4.622423880591605347e-03
7.374000000000000554e+00 4.275629896301431920e-03
7.375000000000000000e+00 3.917435644655070139e-03
7.376000000000000334e+00 3.545736280564225351e-03
7.376999999999999780e+00 3.158847788253086285e-03
7.378000000000000114e+00 2.755669216706143135e-03
7.379000000000000448e+00 2.335820848349934309e-03
7.379999999999999893e+00 1.899722179714842573e-03
7.381000000000000227e+00 1.448614171564054824e-03
7.382000000000000561e+00 9.845247809562502651e-04
7.383000000000000007e+00 5.101763937937500932e-04
7.384000000000000341e+00 2.885235783085526929e-05
7.384999999999999787e+00 -4.557801731744741403e-04
7.386000000000000121e+00 -9.398645589875270550e-04
7.387000000000000455e+00 -1.419541231599821861e-03
7.387999999999999901e+00 -1.891142172744265893e-03
7.389000000000000234e+00 -2.351305311586260847e-03
7.390000000000000568e+00 -2.797071901183762095e-03
7.391000000000000014e+00 -3.225897138902677260e-03
7.392000000000000348e+00 -3.635615543309387524e-03
7.392999999999999794e+00 -4.024342822423873992e-03
7.394000000000000128e+00 -4.390337012320888466e-03
7.395000000000000462e+00 -4.731874494606862908e-03
7.395999999999999908e+00 -5.047124737284893782e-03
7.397000000000000242e+00 -5.334075705880647958e-03
7.398000000000000576e+00 -5.590507111713891378e-03
7.399000000000000021e+00 -5.814041761385365173e-03
7.400000000000000355e+00 -6.002239677630247412e-03
7.400999999999999801e+00 -6.152733915529853825e-03
7.402000000000000135e+00 -6.263397945674556433e-03
7.403000000000000469e+00 -6.332514987379693656e-03
7.403999999999999915e+00 -6.358925066400461165e-03
7.405000000000000249e+00 -6.342139113969305457e-03
7.406000000000000583e+00 -6.282409234847919841e-03
7.407000000000000028e+00 -6.180736485714691600e-03
7.408000000000000362e+00 -6.038826544648609809e-03
7.408999999999999808e+00 -5.859001582551311843e-03
7.410000000000000142e+00 -5.644027067447416821e-03
7.411000000000000476e+00 -5.396936423833683175e-03
7.411999999999999922e+00 -5.120834117130207766e-03
7.413000000000000256e+00 -4.818663589852632823e-03
7.414000000000000590e+00 -4.493031370832223197e-03
7.415000000000000036e+00 -4.146047105110618053e-03
7.416000000000000369e+00 -3.779226685003066102e-03
7.416999999999999815e+00 -3.393456314105341119e-03
7.418000000000000149e+00 -2.989044983142432645e-03
7.419000000000000483e+00 -2.565839182536105902e-03
7.419999999999999929e+00 -2.123404928757192858e-03
7.421000000000000263e+00 -1.661274191738589326e-03
7.422000000000000597e+00 -1.179205845790345540e-03
7.423000000000000043e+00 -6.774609078348669145e-04
7.424000000000000377e+00 -1.570278922118592026e-04
7.424999999999999822e+00 3.802008041964576078e-04
7.426000000000000156e+00 9.313630224843992642e-04
7.427000000000000490e+00 1.492644634573631708e-03
7.427999999999999936e+00 2.059435677261026859e-03
7.429000000000000270e+00 2.626580152988527116e-03
7.429999999999999716e+00 3.188700922342368321e-03
7.431000000000000050e+00 3.740543364091038821e-03
7.432000000000000384e+00 4.277322949952801386e-03
7.432999999999999829e+00 4.794996576440740781e-03
7.434000000000000163e+00 5.290439826856332614e-03
7.435000000000000497e+00 5.761519861936391720e-03
7.435999999999999943e+00 6.207009719869807304e-03
7.437000000000000277e+00 6.626427305575319227e-03
7.437999999999999723e+00 7.019763850144945805e-03
7.439000000000000057e+00 7.387184870017007854e-03
7.440000000000000391e+00 7.728744021040738661e-03
7.440999999999999837e+00 8.044129819290915182e-03
7.442000000000000171e+00 8.332499503645304437e-03
7.443000000000000504e+00 8.592435412234474684e-03
7.443999999999999950e+00 8.822015294592833526e-03
7.445000000000000284e+00 9.018991326191138844e-03
7.445999999999999730e+00 9.181046227520519784e-03
7.447000000000000064e+00 9.306129045959232737e-03
7.448000000000000398e+00 9.392791348687864333e-03
7.448999999999999844e+00 9.440517372729006346e-03
7.450000000000000178e+00 9.449925907201757805e-03
7.451000000000000512e+00 9.422889506233248294e-03
7.451999999999999957e+00 9.362508690871389899e-03
7.453000000000000291e+00 9.272915430407131440e-03
7.453999999999999737e+00 9.158955352871473235e-03
7.455000000000000071e+00 9.025752686755306869e-03
7.456000000000000405e+00 8.878258983120609210e-03
7.456999999999999851e+00 8.720797061774407388e-03
7.458000000000000185e+00 8.556704995449167586e-03
7.459000000000000519e+00 8.388110386504716090e-03
7.459999999999999964e+00 8.215884350087215848e-03
7.461000000000000298e+00 8.039753647861264813e-03
7.461999999999999744e+00 7.858584474868937630e-03
7.463000000000000078e+00 7.670757493408631063e-03
7.464000000000000412e+00 7.474608111643801615e-03
7.464999999999999858e+00 7.268849898689625291e-03
7.466000000000000192e+00 7.052928432206599478e-03
7.467000000000000526e+00 6.827281152028540079e-03
7.467999999999999972e+00 6.593415319374480894e-03
7.469000000000000306e+00 6.353873298074052753e-03
7.469999999999999751e+00 6.112024794676080772e-03
7.471000000000000085e+00 5.871747422483214289e-03
7.472000000000000419e+00 5.637042781254354706e-03
7.472999999999999865e+00 5.411639609279854206e-03
7.474000000000000199e+00 5.198620047560731545e-03
7.475000000000000533e+00 5.000144048066919138e-03
7.475999999999999979e+00 4.817274314308002230e-03
7.477000000000000313e+00 4.649957838551150961e-03
7.477999999999999758e+00 4.497126358589996833e-03
7.479000000000000092e+00 4.356914929860012699e-03
7.480000000000000426e+00 4.226963596986149999e-03
7.480999999999999872e+00 4.104772235584618241e-03
7.482000000000000206e+00 3.988054019728073767e-03
7.483000000000000540e+00 3.875052037702705898e-03
7.483999999999999986e+00 3.764776667937901229e-03
7.485000000000000320e+00 3.657132215559711578e-03
7.485999999999999766e+00 3.552957491396952459e-03
7.487000000000000099e+00 3.453920548670732192e-03
7.488000000000000433e+00 3.362320841209841173e-03
7.488999999999999879e+00 3.280793174934462479e-03
7.490000000000000213e+00 3.211966817483168091e-03
7.491000000000000547e+00 3.158079143742537238e-03
7.491999999999999993e+00 3.120611661463258864e-03
7.493000000000000327e+00 3.099998158344779205e-03
7.493999999999999773e+00 3.095421188329841415e-03
7.495000000000000107e+00 3.104738439303308256e-03
7.496000000000000441e+00 3.124552998693895436e-03
7.496999999999999886e+00 3.150449310317459707e-03
7.498000000000000220e+00 3.177340183740203459e-03
7.499000000000000554e+00 3.199907345446052938e-03
7.500000000000000000e+00 3.213116715022085179e-03
7.501000000000000334e+00 3.212690263750749790e-03
7.501999999999999780e+00 3.195504329316613094e-03
7.503000000000000114e+00 3.159879858541458832e-03
7.504000000000000448e+00 3.105675473722936328e-03
7.504999999999999893e+00 3.034231328850603947e-03
7.506000000000000227e+00 2.948130011077975104e-03
7.507000000000000561e+00 2.850843084990141267e-03
7.508000000000000007e+00 2.746299289405128123e-03
7.509000000000000341e+00 2.638429651748676157e-03
7.509999999999999787e+00 2.530782809837842269e-03
7.511000000000000121e+00 2.426194007265951736e-03
7.512000000000000455e+00 2.326608190774708505e-03
7.512999999999999901e+00 2.233032286265220108e-03
7.514000000000000234e+00 2.145593561035725148e-03
7.515000000000000568e+00 2.063711100085397626e-03
7.516000000000000014e+00 1.986306704714719488e-03
7.517000000000000348e+00 1.912030732840177324e-03
7.517999999999999794e+00 1.839483831445731105e-03
7.519000000000000128e+00 1.767368930052241232e-03
7.520000000000000462e+00 1.694609794919976764e-03
7.520999999999999908e+00 1.620355686183324543e-03
7.522000000000000242e+00 1.543969370297453795e-03
7.523000000000000576e+00 1.464938663906483222e-03
7.524000000000000021e+00 1.382792657417172225e-03
7.525000000000000355e+00 1.297005063552045083e-03
7.525999999999999801e+00 1.206950823796535148e-03
7.527000000000000135e+00 1.111914721997257858e-03
7.528000000000000469e+00 1.011150503590317606e-03
7.528999999999999915e+00 9.040316840370871913e-04
7.530000000000000249e+00 7.902536760921060038e-04
7.531000000000000583e+00 6.700631316270882825e-04
7.532000000000000028e+00 5.444772355221183264e-04
7.533000000000000362e+00 4.154711148929804312e-04
7.533999999999999808e+00 2.860572325689116546e-04
7.535000000000000142e+00 1.602700011621865125e-04
7.536000000000000476e+00 4.300740850219398898e-05
7.536999999999999922e+00 -6.023868704596001538e-05
7.538000000000000256e+00 -1.437528112384071270e-04
7.539000000000000590e+00 -2.020433877558225984e-04
7.540000000000000036e+00 -2.302919780357081476e-04
7.541000000000000369e+00 -2.247884208031809188e-04
7.541999999999999815e+00 -1.832941366039411821e-04
7.543000000000000149e+00 -1.053084338314875412e-04
7.544000000000000483e+00 7.791446302335761415e-06
7.544999999999999929e+00 1.527343942825276526e-04
7.546000000000000263e+00 3.244605011770290703e-04
7.547000000000000597e+00 5.163778664410579450e-04
7.548000000000000043e+00 7.206825670648473858e-04
7.549000000000000377e+00 9.287789697214266426e-04
7.549999999999999822e+00 1.131748438976964283e-03
7.551000000000000156e+00 1.320875302399082121e-03
7.552000000000000490e+00 1.488154248456243639e-03
7.552999999999999936e+00 1.626791255870204842e-03
7.554000000000000270e+00 1.731644053237268392e-03
7.554999999999999716e+00 1.799567409350141421e-03
7.556000000000000050e+00 1.829628482108850915e-03
7.557000000000000384e+00 1.823188804897249004e-03
7.557999999999999829e+00 1.783785519841223424e-03
7.559000000000000163e+00 1.716880963400388383e-03
7.560000000000000497e+00 1.629456958941114062e-03
7.560999999999999943e+00 1.529498663557618153e-03
7.562000000000000277e+00 1.425438896415869060e-03
7.562999999999999723e+00 1.325583643964180127e-03
7.564000000000000057e+00 1.237602443241649086e-03
7.565000000000000391e+00 1.168078362588970912e-03
7.565999999999999837e+00 1.122182977487562027e-03
7.567000000000000171e+00 1.103454340117196366e-03
7.568000000000000504e+00 1.113660549569604058e-03
7.568999999999999950e+00 1.152775714846429860e-03
7.570000000000000284e+00 1.219036917988241360e-03
7.570999999999999730e+00 1.309059222762615649e-03
7.572000000000000064e+00 1.418038473215489084e-03
7.573000000000000398e+00 1.540023888157242369e-03
7.573999999999999844e+00 1.668258109801666177e-03
7.575000000000000178e+00 1.795574690076116777e-03
7.576000000000000512e+00 1.914842764564187285e-03
7.576999999999999957e+00 2.019406476803575420e-03
7.578000000000000291e+00 2.103506637856603252e-03
7.578999999999999737e+00 2.162625674549288005e-03
7.580000000000000071e+00 2.193749039204399322e-03
7.581000000000000405e+00 2.195504249585227517e-03
7.581999999999999851e+00 2.168147615846376976e-03
7.583000000000000185e+00 2.113457822883425905e-03
7.584000000000000519e+00 2.034487889786782636e-03
7.584999999999999964e+00 1.935266399102000736e-03
7.586000000000000298e+00 1.820438467700994430e-03
7.586999999999999744e+00 1.694917736177273000e-03
7.588000000000000078e+00 1.563559994019451992e-03
7.589000000000000412e+00 1.430883154148688370e-03
7.589999999999999858e+00 1.300858972810104829e-03
7.591000000000000192e+00 1.176743865142862791e-03
7.592000000000000526e+00 1.061003834853703563e-03
7.592999999999999972e+00 9.552902247589898721e-04
7.594000000000000306e+00 8.604738280867458211e-04
7.594999999999999751e+00 7.767127624066218162e-04
7.596000000000000085e+00 7.035634010966961525e-04
7.597000000000000419e+00 6.401029719932533864e-04
7.597999999999999865e+00 5.850666478745163764e-04
7.599000000000000199e+00 5.370019728823953627e-04
7.600000000000000533e+00 4.943875846080494647e-04
7.600999999999999979e+00 4.557407308130028843e-04
7.602000000000000313e+00 4.196985494367423382e-04
7.602999999999999758e+00 3.850584661343613331e-04
7.604000000000000092e+00 3.507816720952892410e-04
7.605000000000000426e+00 3.159373323154942084e-04
7.605999999999999872e+00 2.796536078215599436e-04
7.607000000000000206e+00 2.410020988714689624e-04
7.608000000000000540e+00 1.989012876479815772e-04
7.608999999999999986e+00 1.520248440261660493e-04
7.610000000000000320e+00 9.873642422962378574e-05
7.610999999999999766e+00 3.707518498052009146e-05
7.612000000000000099e+00 -3.520417000967591698e-05
7.613000000000000433e+00 -1.205411289489631847e-04
7.613999999999999879e+00 -2.213878657696507406e-04
7.615000000000000213e+00 -3.400293103942863301e-04
7.616000000000000547e+00 -4.783475830619370625e-04
7.616999999999999993e+00 -6.376080837379391204e-04
7.618000000000000327e+00 -8.182521429355626898e-04
7.618999999999999773e+00 -1.019763868286078807e-03
7.620000000000000107e+00 -1.240584472723903729e-03
7.621000000000000441e+00 -1.478115282152569218e-03
7.621999999999999886e+00 -1.728795864823536119e-03
7.623000000000000220e+00 -1.988245902735220373e-03
7.624000000000000554e+00 -2.251471046902832861e-03
7.625000000000000000e+00 -2.513097559646892791e-03
7.626000000000000334e+00 -2.767618090172633584e-03
7.626999999999999780e+00 -3.009621358389977935e-03
7.628000000000000114e+00 -3.234003802618868554e-03
7.629000000000000448e+00 -3.436151528444383874e-03
7.629999999999999893e+00 -3.612086506532501302e-03
7.631000000000000227e+00 -3.758574565491793786e-03
7.632000000000000561e+00 -3.873199626112012843e-03
7.633000000000000007e+00 -3.954418649602308052e-03
7.634000000000000341e+00 -4.001592135447002568e-03
7.634999999999999787e+00 -4.015000793030016127e-03
7.636000000000000121e+00 -3.995823372743616264e-03
7.637000000000000455e+00 -3.946083194422259077e-03
7.637999999999999901e+00 -3.868549680377307651e-03
7.639000000000000234e+00 -3.766601968114448480e-03
7.640000000000000568e+00 -3.644036072549602847e-03
7.641000000000000014e+00 -3.504849910562166018e-03
7.642000000000000348e+00 -3.352998523534075730e-03
7.642999999999999794e+00 -3.192133902606972447e-03
7.644000000000000128e+00 -3.025377889114859963e-03
7.645000000000000462e+00 -2.855148702805136197e-03
7.645999999999999908e+00 -2.683011415148989307e-03
7.647000000000000242e+00 -2.509607675049887153e-03
7.648000000000000576e+00 -2.334646879403065676e-03
7.649000000000000021e+00 -2.156964578733361945e-03
7.650000000000000355e+00 -1.974625923188079619e-03
7.650999999999999801e+00 -1.785067311832173138e-03
7.652000000000000135e+00 -1.585295571611646274e-03
7.653000000000000469e+00 -1.372104536791819403e-03
7.653999999999999915e+00 -1.142333798241909355e-03
7.655000000000000249e+00 -8.931524165834491902e-04
7.656000000000000583e+00 -6.223524098744052024e-04
7.657000000000000028e+00 -3.286074454892726074e-04
7.658000000000000362e+00 -1.169057060274314374e-05
7.658999999999999808e+00 3.273956380930833276e-04
7.660000000000000142e+00 6.863904112843141614e-04
7.661000000000000476e+00 1.061878075661242069e-03
7.661999999999999922e+00 1.449520896129156923e-03
7.663000000000000256e+00 1.844382670205226699e-03
7.664000000000000590e+00 2.241320361976958161e-03
7.665000000000000036e+00 2.635412252380286112e-03
7.666000000000000369e+00 3.022330064879236687e-03
7.666999999999999815e+00 3.398644098718596376e-03
7.668000000000000149e+00 3.761996313475705987e-03
7.669000000000000483e+00 4.111159319202031641e-03
7.669999999999999929e+00 4.445931753959084590e-03
7.671000000000000263e+00 4.766943638849094333e-03
7.672000000000000597e+00 5.075373381176672902e-03
7.673000000000000043e+00 5.372629200662790497e-03
7.674000000000000377e+00 5.660070745642513564e-03
7.674999999999999822e+00 5.938762564153520114e-03
7.676000000000000156e+00 6.209306341947077798e-03
7.677000000000000490e+00 6.471814055138414012e-03
7.677999999999999936e+00 6.725957590436389306e-03
7.679000000000000270e+00 6.971124763048136379e-03
7.679999999999999716e+00 7.206621001011649826e-03
7.681000000000000050e+00 7.431925326979354866e-03
7.682000000000000384e+00 7.646906705661420112e-03
7.682999999999999829e+00 7.851999038842002662e-03
7.684000000000000163e+00 8.048294867909243713e-03
7.685000000000000497e+00 8.237538372347039464e-03
7.685999999999999943e+00 8.422012728430929712e-03
7.687000000000000277e+00 8.604325253971563739e-03
7.687999999999999723e+00 8.787177538771088689e-03
7.689000000000000057e+00 8.973073168406448322e-03
7.690000000000000391e+00 9.164079951487014500e-03
7.690999999999999837e+00 9.361621361465255822e-03
7.692000000000000171e+00 9.566362967598206549e-03
7.693000000000000504e+00 9.778173744497829084e-03
7.693999999999999950e+00 9.996157964043373215e-03
7.695000000000000284e+00 1.021875639595180851e-02
7.695999999999999730e+00 1.044388975254768349e-02
7.697000000000000064e+00 1.066909647871186473e-02
7.698000000000000398e+00 1.089169831322093704e-02
7.698999999999999844e+00 1.110892498715669932e-02
7.700000000000000178e+00 1.131803883476733240e-02
7.701000000000000512e+00 1.151643145410144453e-02
7.701999999999999957e+00 1.170172593457113538e-02
7.703000000000000291e+00 1.187185178615685413e-02
7.703999999999999737e+00 1.202513070118531834e-02
7.705000000000000071e+00 1.216034852953840756e-02
7.706000000000000405e+00 1.227681355209032932e-02
7.706999999999999851e+00 1.237439861316685930e-02
7.708000000000000185e+00 1.245354559050076623e-02
7.709000000000000519e+00 1.251524772434669044e-02
7.709999999999999964e+00 1.256097539936920117e-02
7.711000000000000298e+00 1.259259165889692680e-02
7.711999999999999744e+00 1.261223216921708579e-02
7.713000000000000078e+00 1.262213446144949160e-02
7.714000000000000412e+00 1.262447436293006285e-02
7.714999999999999858e+00 1.262118601663844188e-02
7.716000000000000192e+00 1.261375565632480086e-02
7.717000000000000526e+00 1.260304353069004700e-02
7.717999999999999972e+00 1.258912791596141986e-02
7.719000000000000306e+00 1.257119396324517593e-02
7.719999999999999751e+00 1.254747134632574687e-02
7.721000000000000085e+00 1.251526172022098503e-02
7.722000000000000419e+00 1.247103754976382206e-02
7.722999999999999865e+00 1.241062629796120184e-02
7.724000000000000199e+00 1.232944947088662410e-02
7.725000000000000533e+00 1.222280067548549287e-02
7.725999999999999979e+00 1.208614207515824879e-02
7.727000000000000313e+00 1.191538458431010659e-02
7.727999999999999758e+00 1.170716043771871662e-02
7.729000000000000092e+00 1.145903464438974284e-02
7.730000000000000426e+00 1.116968092543268662e-02
7.730999999999999872e+00 1.083899696808555795e-02
7.732000000000000206e+00 1.046817233851202178e-02
7.733000000000000540e+00 1.005968821142570746e-02
7.733999999999999986e+00 9.617239311631562218e-03
7.735000000000000320e+00 9.145590867975509491e-03
7.735999999999999766e+00 8.650358753075858970e-03
7.737000000000000099e+00 8.137719130638033233e-03
7.738000000000000433e+00 7.614079149402638858e-03
7.738999999999999879e+00 7.085733569646712922e-03
7.740000000000000213e+00 6.558525265829937001e-03
7.741000000000000547e+00 6.037567414165048371e-03
7.741999999999999993e+00 5.527050025897521472e-03
7.743000000000000327e+00 5.030135624729601199e-03
7.743999999999999773e+00 4.548971369332199984e-03
7.745000000000000107e+00 4.084806508658231708e-03
7.746000000000000441e+00 3.638186636976330907e-03
7.746999999999999886e+00 3.209189660397995282e-03
7.748000000000000220e+00 2.797682123992131786e-03
7.749000000000000554e+00 2.403552625903488532e-03
7.750000000000000000e+00 2.026901282087977332e-03
7.751000000000000334e+00 1.668130219921940775e-03
7.751999999999999780e+00 1.328002799397177145e-03
7.753000000000000114e+00 1.007605491257523985e-03
7.754000000000000448e+00 7.082537108092819278e-04
7.754999999999999893e+00 4.313648888783369823e-04
7.756000000000000227e+00 1.783326052042635888e-04
7.757000000000000561e+00 -4.962122134314524011e-05
7.758000000000000007e+00 -2.515693002684022545e-04
7.759000000000000341e+00 -4.269613219642781621e-04
7.759999999999999787e+00 -5.756641138935474078e-04
7.761000000000000121e+00 -6.979532823521474852e-04
7.762000000000000455e+00 -7.944522393925413425e-04
7.762999999999999901e+00 -8.660412725864241471e-04
7.764000000000000234e+00 -9.137235186137685405e-04
7.765000000000000568e+00 -9.384798176100036648e-04
7.766000000000000014e+00 -9.411557537898894996e-04
7.767000000000000348e+00 -9.223552806587211180e-04
7.767999999999999794e+00 -8.824154901810283636e-04
7.769000000000000128e+00 -8.214263406444256366e-04
7.770000000000000462e+00 -7.393424777022436847e-04
7.770999999999999908e+00 -6.361221748274745787e-04
7.772000000000000242e+00 -5.119236130781514623e-04
7.773000000000000576e+00 -3.673027491557067227e-04
7.774000000000000021e+00 -2.033884530839588178e-04
7.775000000000000355e+00 -2.199288778625633283e-05
7.775999999999999801e+00 1.743383189342894975e-04
7.777000000000000135e+00 3.823858244638858941e-04
7.778000000000000469e+00 5.983688520570145178e-04
7.778999999999999915e+00 8.181681693375270504e-04
7.780000000000000249e+00 1.037561266768912294e-03
7.781000000000000583e+00 1.252506495559015717e-03
7.782000000000000028e+00 1.459412561133134525e-03
7.783000000000000362e+00 1.655373519472634527e-03
7.783999999999999808e+00 1.838329909244808226e-03
7.785000000000000142e+00 2.007174743938721414e-03
7.786000000000000476e+00 2.161762476009861100e-03
7.786999999999999922e+00 2.302860191985499436e-03
7.788000000000000256e+00 2.432013611736854979e-03
7.789000000000000590e+00 2.551368721627567636e-03
7.790000000000000036e+00 2.663455043013939101e-03
7.791000000000000369e+00 2.770943971501351258e-03
7.791999999999999815e+00 2.876413007006767535e-03
7.793000000000000149e+00 2.982136566631769965e-03
7.794000000000000483e+00 3.089883409460905152e-03
7.794999999999999929e+00 3.200778484171018425e-03
7.796000000000000263e+00 3.315193857093427180e-03
7.797000000000000597e+00 3.432731491333467031e-03
7.798000000000000043e+00 3.552229667674111808e-03
7.799000000000000377e+00 3.671873249947244736e-03
7.799999999999999822e+00 3.789345228645951084e-03
7.801000000000000156e+00 3.902060126696535371e-03
7.802000000000000490e+00 4.007409514985182941e-03
7.802999999999999936e+00 4.103052893253751610e-03
7.804000000000000270e+00 4.187157399610327846e-03
7.805000000000000604e+00 4.258618727541374840e-03
7.806000000000000050e+00 4.317194584356268128e-03
7.807000000000000384e+00 4.363541888249571413e-03
7.807999999999999829e+00 4.399162292850493719e-03
7.809000000000000163e+00 4.426254275005471646e-03
7.810000000000000497e+00 4.447473445980469967e-03
7.810999999999999943e+00 4.465664038802899527e-03
7.812000000000000277e+00 4.483606808480665451e-03
7.812999999999999723e+00 4.503758464551645482e-03
7.814000000000000057e+00 4.528077025642136995e-03
7.815000000000000391e+00 4.557954719031835286e-03
7.815999999999999837e+00 4.594231344852631529e-03
7.817000000000000171e+00 4.637294548701421243e-03
7.818000000000000504e+00 4.687268753317463607e-03
7.818999999999999950e+00 4.744232657901356794e-03
7.820000000000000284e+00 4.808427268381211019e-03
7.820999999999999730e+00 4.880466016382123060e-03
7.822000000000000064e+00 4.961461441057411423e-03
7.823000000000000398e+00 5.053095923137905163e-03
7.823999999999999844e+00 5.157597761376695941e-03
7.825000000000000178e+00 5.277647533554843430e-03
7.826000000000000512e+00 5.416214264546581614e-03
7.826999999999999957e+00 5.576319338573754690e-03
7.828000000000000291e+00 5.760766155719013702e-03
7.828999999999999737e+00 5.971845065649716497e-03
7.830000000000000071e+00 6.211042646953127307e-03
7.831000000000000405e+00 6.478789319077533915e-03
7.831999999999999851e+00 6.774260117792573269e-03
7.833000000000000185e+00 7.095257789441140710e-03
7.834000000000000519e+00 7.438211284435414586e-03
7.834999999999999964e+00 7.798259980311582004e-03
7.836000000000000298e+00 8.169458903905678707e-03
7.836999999999999744e+00 8.545061721384538539e-03
7.838000000000000078e+00 8.917877212239199575e-03
7.839000000000000412e+00 9.280659065837843988e-03
7.839999999999999858e+00 9.626489127312384819e-03
7.841000000000000192e+00 9.949146380333154585e-03
7.842000000000000526e+00 1.024341068483644243e-02
7.842999999999999972e+00 1.050531432371949736e-02
7.844000000000000306e+00 1.073230019838799024e-02
7.844999999999999751e+00 1.092326601536646943e-02
7.846000000000000085e+00 1.107853273437689294e-02
7.847000000000000419e+00 1.119973770707407244e-02
7.847999999999999865e+00 1.128963343629403246e-02
7.849000000000000199e+00 1.135182166567467663e-02
7.850000000000000533e+00 1.139047058902218322e-02
7.850999999999999979e+00 1.140997602544391830e-02
7.852000000000000313e+00 1.141465669496307886e-02
7.852999999999999758e+00 1.140849500859165977e-02
7.854000000000000092e+00 1.139491989994432034e-02
7.855000000000000426e+00 1.137668575326639640e-02
7.855999999999999872e+00 1.135583045409434277e-02
7.857000000000000206e+00 1.133372802501216546e-02
7.858000000000000540e+00 1.131119675823963333e-02
7.858999999999999986e+00 1.128865705241541111e-02
7.860000000000000320e+00 1.126629496596647483e-02
7.860999999999999766e+00 1.124421077063422758e-02
7.862000000000000099e+00 1.122254777778468326e-02
7.863000000000000433e+00 1.120155255232778424e-02
7.863999999999999879e+00 1.118159968946733952e-02
7.865000000000000213e+00 1.116315353329252677e-02
7.866000000000000547e+00 1.114669950079560067e-02
7.866999999999999993e+00 1.113266023991877837e-02
7.868000000000000327e+00 1.112128549306961103e-02
7.868999999999999773e+00 1.111257410526042370e-02
7.870000000000000107e+00 1.110622858798845404e-02
7.871000000000000441e+00 1.110162499904426836e-02
7.871999999999999886e+00 1.109783116104166335e-02
7.873000000000000220e+00 1.109364493627353586e-02
7.874000000000000554e+00 1.108763501794373871e-02
7.875000000000000000e+00 1.107817970587645674e-02
7.876000000000000334e+00 1.106349391459723538e-02
7.876999999999999780e+00 1.104164471793192895e-02
7.878000000000000114e+00 1.101055132056115611e-02
7.879000000000000448e+00 1.096797655355680537e-02
7.879999999999999893e+00 1.091151461949576955e-02
7.881000000000000227e+00 1.083863857565965823e-02
7.882000000000000561e+00 1.074673522643279991e-02
7.883000000000000007e+00 1.063319152577649543e-02
7.884000000000000341e+00 1.049552136669314531e-02
7.884999999999999787e+00 1.033149760529580505e-02
7.886000000000000121e+00 1.013929330472741405e-02
7.887000000000000455e+00 9.917631161046748522e-03
7.887999999999999901e+00 9.665885158058978160e-03
7.889000000000000234e+00 9.384183289952040610e-03
7.890000000000000568e+00 9.073457079924851509e-03
7.891000000000000014e+00 8.735448088810462280e-03
7.892000000000000348e+00 8.372686765783036653e-03
7.892999999999999794e+00 7.988435422203532879e-03
7.894000000000000128e+00 7.586593135302547794e-03
7.895000000000000462e+00 7.171605609320315725e-03
7.895999999999999908e+00 6.748336059152480401e-03
7.897000000000000242e+00 6.321944845587320130e-03
7.898000000000000576e+00 5.897739713121885261e-03
7.899000000000000021e+00 5.481034451166846150e-03
7.900000000000000355e+00 5.076973543199970497e-03
7.900999999999999801e+00 4.690338088002928355e-03
7.902000000000000135e+00 4.325354268892933965e-03
7.903000000000000469e+00 3.985481517692771383e-03
7.903999999999999915e+00 3.673209766968649377e-03
7.905000000000000249e+00 3.389900679373963714e-03
7.906000000000000583e+00 3.135672207323665552e-03
7.907000000000000028e+00 2.909345557449143950e-03
7.908000000000000362e+00 2.708490267282897233e-03
7.908999999999999808e+00 2.529550462712634902e-03
7.910000000000000142e+00 2.368091335175729305e-03
7.911000000000000476e+00 2.219115512217255393e-03
7.911999999999999922e+00 2.077447178842921436e-03
7.913000000000000256e+00 1.938189265271687096e-03
7.914000000000000590e+00 1.797169285995273841e-03
7.915000000000000036e+00 1.651362959783169576e-03
7.916000000000000369e+00 1.499251868981416828e-03
7.916999999999999815e+00 1.341066675491141237e-03
7.918000000000000149e+00 1.178892384754219981e-03
7.919000000000000483e+00 1.016615735091873016e-03
7.919999999999999929e+00 8.597071586530513360e-04
7.921000000000000263e+00 7.148626028727723481e-04
7.922000000000000597e+00 5.895245340623393986e-04
7.923000000000000043e+00 4.913353933740048900e-04
7.924000000000000377e+00 4.275790613408415658e-04
7.924999999999999822e+00 4.046315361181201356e-04
7.926000000000000156e+00 4.274749701569668134e-04
7.927000000000000490e+00 4.993282407818308349e-04
7.927999999999999936e+00 6.214012790690549154e-04
7.929000000000000270e+00 7.927805451885185529e-04
7.930000000000000604e+00 1.010467522771831602e-03
7.931000000000000050e+00 1.269577866607068690e-03
7.932000000000000384e+00 1.563657320998623496e-03
7.932999999999999829e+00 1.885100580369303194e-03
7.934000000000000163e+00 2.225657530413637734e-03
7.935000000000000497e+00 2.576969874967934178e-03
7.935999999999999943e+00 2.931110621917759704e-03
7.937000000000000277e+00 3.281059101799089356e-03
7.937999999999999723e+00 3.621095451786905152e-03
7.939000000000000057e+00 3.947088334136208791e-03
7.940000000000000391e+00 4.256647438246255813e-03
7.940999999999999837e+00 4.549160281362882655e-03
7.942000000000000171e+00 4.825690083476407745e-03
7.943000000000000504e+00 5.088785385145873710e-03
7.943999999999999950e+00 5.342192502430127832e-03
7.945000000000000284e+00 5.590527855808631943e-03
7.945999999999999730e+00 5.838907845905955477e-03
7.947000000000000064e+00 6.092559217624886857e-03
7.948000000000000398e+00 6.356489636166919380e-03
7.948999999999999844e+00 6.635145557258753310e-03
7.950000000000000178e+00 6.932147939221755539e-03
7.951000000000000512e+00 7.250083275769281591e-03
7.951999999999999957e+00 7.590338518463533683e-03
7.953000000000000291e+00 7.953039028410723715e-03
7.953999999999999737e+00 8.337001943592664208e-03
7.955000000000000071e+00 8.739785599186667212e-03
7.956000000000000405e+00 9.157787714879466953e-03
7.956999999999999851e+00 9.586392259467337376e-03
7.958000000000000185e+00 1.002015487633980614e-02
7.959000000000000519e+00 1.045302904179384526e-02
7.959999999999999964e+00 1.087861135262484930e-02
7.961000000000000298e+00 1.129039666282461579e-02
7.961999999999999744e+00 1.168204965628125494e-02
7.963000000000000078e+00 1.204766458065073195e-02
7.964000000000000412e+00 1.238201446881429836e-02
7.964999999999999858e+00 1.268079190312413826e-02
7.966000000000000192e+00 1.294082151313294057e-02
7.967000000000000526e+00 1.316020686930562122e-02
7.967999999999999972e+00 1.333846611082322234e-02
7.969000000000000306e+00 1.347657253216763031e-02
7.969999999999999751e+00 1.357690656159211626e-02
7.971000000000000085e+00 1.364312464476198986e-02
7.972000000000000419e+00 1.367989512137598486e-02
7.972999999999999865e+00 1.369255482718386395e-02
7.974000000000000199e+00 1.368667301021204118e-02
7.975000000000000533e+00 1.366755133247446116e-02
7.975999999999999979e+00 1.363972555676595290e-02
7.977000000000000313e+00 1.360654275620836948e-02
7.977999999999999758e+00 1.356982628936511705e-02
7.979000000000000092e+00 1.352971835322746771e-02
7.980000000000000426e+00 1.348470000096987920e-02
7.980999999999999872e+00 1.343180552074978509e-02
7.982000000000000206e+00 1.336703983791848183e-02
7.983000000000000540e+00 1.328589566851529589e-02
7.983999999999999986e+00 1.318395842206154280e-02
7.985000000000000320e+00 1.305750210039547873e-02
7.985999999999999766e+00 1.290402235803005115e-02
7.987000000000000099e+00 1.272265513046485184e-02
7.988000000000000433e+00 1.251441591351349150e-02
7.988999999999999879e+00 1.228229759124168860e-02
7.990000000000000213e+00 1.203117543349221594e-02
7.991000000000000547e+00 1.176754751342634631e-02
7.991999999999999993e+00 1.149914928831212262e-02
[truncated: 100,851 more chars]
