# Supplementary material for: Quadrupolar 23Na+ NMR relaxation as a probe of subpicosecond collective dynamics in aqueous electrolyte solutions
Source: Nat Commun. 2023 Jan 5;14:84. doi: 10.1038/s41467-022-35695-3 (PMC9816157; doi:10.1038/s41467-022-35695-3)
Supplement: Supplementary file 3 — Source data [file 41467_2022_35695_MOESM3_ESM.zip › Source Data/Figure5/fig5g_tau_struct_vs_tauc_T30degC.dat]

# tauc (ps); 	 tau struct (ps)
3.704090067633043493e-01 3.062218680600015674e-01
3.897352856928685272e-01 3.390563040997509048e-01
4.119477924835618365e-01 3.573687066596955564e-01
4.320128922376359482e-01 3.667507762957168405e-01
4.589472784833451557e-01 4.120592129552900218e-01
4.834538976003205368e-01 4.396376016368807593e-01
5.156302269156338713e-01 4.580159312422567575e-01
5.511771892527553840e-01 5.268286377384870933e-01
5.826762081095864243e-01 5.290218144943026335e-01
