# Supplementary material for: Quadrupolar 23Na+ NMR relaxation as a probe of subpicosecond collective dynamics in aqueous electrolyte solutions
Source: Nat Commun. 2023 Jan 5;14:84. doi: 10.1038/s41467-022-35695-3 (PMC9816157; doi:10.1038/s41467-022-35695-3)
Supplement: Supplementary file 3 — Source data [file 41467_2022_35695_MOESM3_ESM.zip › Source Data/Figure5/fig5d_tauc_exp_vs_tauc_SED_T45degC.dat]

# tauc exp (ps); 	 tauc SED (ps)
3.010261460628166352e-01 3.935886523590921282e+00
3.055099649604779977e-01 3.914344606733437537e+00
3.202139856046606892e-01 3.864443626216738981e+00
3.312742384905472681e-01 3.835166271959387974e+00
3.460840577116651717e-01 3.825543134094739894e+00
3.628041153815636521e-01 3.836094043491312888e+00
3.820945024090565134e-01 3.869744431796599660e+00
4.041790047391632390e-01 3.933455754609762156e+00
4.365793958204716163e-01 4.041254421812179309e+00
4.726398395221059201e-01 4.220153775193311141e+00
