# Supplementary material for: Quadrupolar 23Na+ NMR relaxation as a probe of subpicosecond collective dynamics in aqueous electrolyte solutions
Source: Nat Commun. 2023 Jan 5;14:84. doi: 10.1038/s41467-022-35695-3 (PMC9816157; doi:10.1038/s41467-022-35695-3)
Supplement: Supplementary file 3 — Source data [file 41467_2022_35695_MOESM3_ESM.zip › Source Data/Figure5/fig5c_stress_acf_fit_c4.00m.dat]

# t (ps); 	 stress acf * V/kT (GPa)
0.000000000000000000e+00 2.510769959973377041e+00
1.000000000000000021e-03 2.446177088543942446e+00
2.000000000000000042e-03 2.412854592473291149e+00
3.000000000000000062e-03 2.386071524783365483e+00
4.000000000000000083e-03 2.362868842865975871e+00
5.000000000000000104e-03 2.342042784734591709e+00
6.000000000000000125e-03 2.322954911385382015e+00
7.000000000000000146e-03 2.305215939184982243e+00
8.000000000000000167e-03 2.288566713064858149e+00
9.000000000000001055e-03 2.272823882193372391e+00
1.000000000000000021e-02 2.257851782207817237e+00
1.099999999999999936e-02 2.243546516387436185e+00
1.200000000000000025e-02 2.229826313577982333e+00
1.300000000000000114e-02 2.216625370939737660e+00
1.400000000000000029e-02 2.203889750990599250e+00
1.499999999999999944e-02 2.191574549936011973e+00
1.600000000000000033e-02 2.179641885019858893e+00
1.700000000000000122e-02 2.168059427716523935e+00
1.800000000000000211e-02 2.156799311393856833e+00
1.899999999999999953e-02 2.145837302397961111e+00
2.000000000000000042e-02 2.135152160544438349e+00
2.100000000000000130e-02 2.124725138451827533e+00
2.199999999999999872e-02 2.114539584412300055e+00
2.299999999999999961e-02 2.104580623665706529e+00
2.400000000000000050e-02 2.094834899869750799e+00
2.500000000000000139e-02 2.085290363368237809e+00
2.600000000000000228e-02 2.075936096256950858e+00
2.699999999999999969e-02 2.066762166685464752e+00
2.800000000000000058e-02 2.057759506609040390e+00
2.900000000000000147e-02 2.048919808515136776e+00
2.999999999999999889e-02 2.040235437627820669e+00
3.099999999999999978e-02 2.031699356832591619e+00
3.200000000000000067e-02 2.023305062128379905e+00
3.300000000000000155e-02 2.015046526848204511e+00
3.400000000000000244e-02 2.006918153228059776e+00
3.500000000000000333e-02 1.998914730168614540e+00
3.600000000000000422e-02 1.991031396243769569e+00
3.699999999999999817e-02 1.983263607176827703e+00
3.799999999999999906e-02 1.975607107138671159e+00
3.899999999999999994e-02 1.968057903330146630e+00
4.000000000000000083e-02 1.960612243398364818e+00
4.100000000000000172e-02 1.953266595308056131e+00
4.200000000000000261e-02 1.946017629347774669e+00
4.300000000000000350e-02 1.938862201999123958e+00
4.399999999999999745e-02 1.931797341437296867e+00
4.499999999999999833e-02 1.924820234464649671e+00
4.599999999999999922e-02 1.917928214706998258e+00
4.700000000000000011e-02 1.911118751925817705e+00
4.800000000000000100e-02 1.904389442319363912e+00
4.900000000000000189e-02 1.897737999702522105e+00
5.000000000000000278e-02 1.891162247469465818e+00
5.100000000000000366e-02 1.884660111255383352e+00
5.200000000000000455e-02 1.878229612223958789e+00
5.299999999999999850e-02 1.871868860916240163e+00
5.399999999999999939e-02 1.865576051604234120e+00
5.500000000000000028e-02 1.859349457099239489e+00
5.600000000000000117e-02 1.853187423970686698e+00
5.700000000000000205e-02 1.847088368136276415e+00
5.800000000000000294e-02 1.841050770788575486e+00
5.900000000000000383e-02 1.835073174627031678e+00
5.999999999999999778e-02 1.829154180367728699e+00
6.099999999999999867e-02 1.823292443506110638e+00
6.199999999999999956e-02 1.817486671310498236e+00
6.300000000000000044e-02 1.811735620026482696e+00
6.400000000000000133e-02 1.806038092274291351e+00
6.500000000000000222e-02 1.800392934623000762e+00
6.600000000000000311e-02 1.794799035327036885e+00
6.700000000000000400e-02 1.789255322211815713e+00
6.800000000000000488e-02 1.783760760696611269e+00
6.900000000000000577e-02 1.778314351943862226e+00
7.000000000000000666e-02 1.772915131125110788e+00
7.100000000000000755e-02 1.767562165794662521e+00
7.200000000000000844e-02 1.762254554362851167e+00
7.299999999999999545e-02 1.756991424661509482e+00
7.399999999999999634e-02 1.751771932594889503e+00
7.499999999999999722e-02 1.746595260869852950e+00
7.599999999999999811e-02 1.741460617799683197e+00
7.699999999999999900e-02 1.736367236176332041e+00
7.799999999999999989e-02 1.731314372206351537e+00
7.900000000000000078e-02 1.726301304506138834e+00
8.000000000000000167e-02 1.721327333152484762e+00
8.100000000000000255e-02 1.716391778784721600e+00
8.200000000000000344e-02 1.711493981755066285e+00
8.300000000000000433e-02 1.706633301324015362e+00
8.400000000000000522e-02 1.701809114897887776e+00
8.500000000000000611e-02 1.697020817305831653e+00
8.600000000000000699e-02 1.692267820113809940e+00
8.700000000000000788e-02 1.687549550973270307e+00
8.799999999999999489e-02 1.682865453002360567e+00
8.899999999999999578e-02 1.678214984197715864e+00
8.999999999999999667e-02 1.673597616874978877e+00
9.099999999999999756e-02 1.669012837136346183e+00
9.199999999999999845e-02 1.664460144363549610e+00
9.299999999999999933e-02 1.659939050734799304e+00
9.400000000000000022e-02 1.655449080764304748e+00
9.500000000000000111e-02 1.650989770863092954e+00
9.600000000000000200e-02 1.646560668919923032e+00
9.700000000000000289e-02 1.642161333901178244e+00
9.800000000000000377e-02 1.637791335468688603e+00
9.900000000000000466e-02 1.633450253614506797e+00
1.000000000000000056e-01 1.629137678311720183e+00
1.010000000000000064e-01 1.624853209180440405e+00
1.020000000000000073e-01 1.620596455168171746e+00
1.030000000000000082e-01 1.616367034243797463e+00
1.040000000000000091e-01 1.612164573104481136e+00
1.049999999999999961e-01 1.607988706894820874e+00
1.059999999999999970e-01 1.603839078937625118e+00
1.069999999999999979e-01 1.599715340475733827e+00
1.079999999999999988e-01 1.595617150424322173e+00
1.089999999999999997e-01 1.591544175133176253e+00
1.100000000000000006e-01 1.587496088158447671e+00
1.110000000000000014e-01 1.583472570043425787e+00
1.120000000000000023e-01 1.579473308107896656e+00
1.130000000000000032e-01 1.575497996245672327e+00
1.140000000000000041e-01 1.571546334729912564e+00
1.150000000000000050e-01 1.567618030025865306e+00
1.160000000000000059e-01 1.563712794610684798e+00
1.170000000000000068e-01 1.559830346800002543e+00
1.180000000000000077e-01 1.555970410580937546e+00
1.190000000000000085e-01 1.552132715451260525e+00
1.199999999999999956e-01 1.548316996264429202e+00
1.209999999999999964e-01 1.544522993080237105e+00
1.219999999999999973e-01 1.540750451020826306e+00
1.229999999999999982e-01 1.536999120131831820e+00
1.239999999999999991e-01 1.533268755248426984e+00
1.250000000000000000e-01 1.529559115866068630e+00
1.260000000000000009e-01 1.525869966015733992e+00
1.270000000000000018e-01 1.522201074143459065e+00
1.280000000000000027e-01 1.518552212994003447e+00
1.290000000000000036e-01 1.514923159498460903e+00
1.300000000000000044e-01 1.511313694665656460e+00
1.310000000000000053e-01 1.507723603477177043e+00
1.320000000000000062e-01 1.504152674785879995e+00
1.330000000000000071e-01 1.500600701217746469e+00
1.340000000000000080e-01 1.497067479076938712e+00
1.350000000000000089e-01 1.493552808253938879e+00
1.360000000000000098e-01 1.490056492136643262e+00
1.370000000000000107e-01 1.486578337524297355e+00
1.380000000000000115e-01 1.483118154544160738e+00
1.390000000000000124e-01 1.479675756570796308e+00
1.400000000000000133e-01 1.476250960147883484e+00
1.410000000000000142e-01 1.472843584912457038e+00
1.420000000000000151e-01 1.469453453521480712e+00
1.430000000000000160e-01 1.466080391580669495e+00
1.440000000000000169e-01 1.462724227575471492e+00
1.449999999999999900e-01 1.459384792804135911e+00
1.459999999999999909e-01 1.456061921312785667e+00
1.469999999999999918e-01 1.452755449832419998e+00
1.479999999999999927e-01 1.449465217717784471e+00
1.489999999999999936e-01 1.446191066888029564e+00
1.499999999999999944e-01 1.442932841769104080e+00
1.509999999999999953e-01 1.439690389237816781e+00
1.519999999999999962e-01 1.436463558567504961e+00
1.529999999999999971e-01 1.433252201375260437e+00
1.539999999999999980e-01 1.430056171570649903e+00
1.549999999999999989e-01 1.426875325305885678e+00
1.559999999999999998e-01 1.423709520927390448e+00
1.570000000000000007e-01 1.420558618928714711e+00
1.580000000000000016e-01 1.417422481904752063e+00
1.590000000000000024e-01 1.414300974507219033e+00
1.600000000000000033e-01 1.411193963401348173e+00
1.610000000000000042e-01 1.408101317223757309e+00
1.620000000000000051e-01 1.405022906541457672e+00
1.630000000000000060e-01 1.401958603811960025e+00
1.640000000000000069e-01 1.398908283344443504e+00
1.650000000000000078e-01 1.395871821261956303e+00
1.660000000000000087e-01 1.392849095464608888e+00
1.670000000000000095e-01 1.389839985593729788e+00
1.680000000000000104e-01 1.386844372996957730e+00
1.690000000000000113e-01 1.383862140694234188e+00
1.700000000000000122e-01 1.380893173344669655e+00
1.710000000000000131e-01 1.377937357214258141e+00
1.720000000000000140e-01 1.374994580144411449e+00
1.730000000000000149e-01 1.372064731521289049e+00
1.740000000000000158e-01 1.369147702245895992e+00
1.750000000000000167e-01 1.366243384704931341e+00
1.759999999999999898e-01 1.363351672742355580e+00
1.769999999999999907e-01 1.360472461631664798e+00
1.779999999999999916e-01 1.357605648048841429e+00
1.789999999999999925e-01 1.354751130045968699e+00
1.799999999999999933e-01 1.351908807025481440e+00
1.809999999999999942e-01 1.349078579715043746e+00
1.819999999999999951e-01 1.346260350143024587e+00
1.829999999999999960e-01 1.343454021614561400e+00
1.839999999999999969e-01 1.340659498688193674e+00
1.849999999999999978e-01 1.337876687153042754e+00
1.859999999999999987e-01 1.335105494006534999e+00
1.869999999999999996e-01 1.332345827432638741e+00
1.880000000000000004e-01 1.329597596780610846e+00
1.890000000000000013e-01 1.326860712544234211e+00
1.900000000000000022e-01 1.324135086341528433e+00
1.910000000000000031e-01 1.321420630894932335e+00
1.920000000000000040e-01 1.318717260011928127e+00
1.930000000000000049e-01 1.316024888566112327e+00
1.940000000000000058e-01 1.313343432478686568e+00
1.950000000000000067e-01 1.310672808700366287e+00
1.960000000000000075e-01 1.308012935193692661e+00
1.970000000000000084e-01 1.305363730915733989e+00
1.980000000000000093e-01 1.302725115801171674e+00
1.990000000000000102e-01 1.300097010745755899e+00
2.000000000000000111e-01 1.297479337590122350e+00
2.010000000000000120e-01 1.294872019103960659e+00
2.020000000000000129e-01 1.292274978970525678e+00
2.030000000000000138e-01 1.289688141771482499e+00
2.040000000000000147e-01 1.287111432972072089e+00
2.050000000000000155e-01 1.284544778906600015e+00
2.060000000000000164e-01 1.281988106764224034e+00
2.070000000000000173e-01 1.279441344575048323e+00
2.080000000000000182e-01 1.276904421196507489e+00
2.089999999999999913e-01 1.274377266300033229e+00
2.099999999999999922e-01 1.271859810358001219e+00
2.109999999999999931e-01 1.269351984630944674e+00
2.119999999999999940e-01 1.266853721155035029e+00
2.129999999999999949e-01 1.264364952729816860e+00
2.139999999999999958e-01 1.261885612906191501e+00
2.149999999999999967e-01 1.259415635974650449e+00
2.159999999999999976e-01 1.256954956953738822e+00
2.169999999999999984e-01 1.254503511578757280e+00
2.179999999999999993e-01 1.252061236290687773e+00
2.190000000000000002e-01 1.249628068225338229e+00
2.200000000000000011e-01 1.247203945202706166e+00
2.210000000000000020e-01 1.244788805716549929e+00
2.220000000000000029e-01 1.242382588924165754e+00
2.230000000000000038e-01 1.239985234636365785e+00
2.240000000000000047e-01 1.237596683307649048e+00
2.250000000000000056e-01 1.235216876026565380e+00
2.260000000000000064e-01 1.232845754506264990e+00
2.270000000000000073e-01 1.230483261075228318e+00
2.280000000000000082e-01 1.228129338668176418e+00
2.290000000000000091e-01 1.225783930817150535e+00
2.300000000000000100e-01 1.223446981642764220e+00
2.310000000000000109e-01 1.221118435845619299e+00
2.320000000000000118e-01 1.218798238697883729e+00
2.330000000000000127e-01 1.216486336035027094e+00
2.340000000000000135e-01 1.214182674247710647e+00
2.350000000000000144e-01 1.211887200273826348e+00
2.360000000000000153e-01 1.209599861590685999e+00
2.370000000000000162e-01 1.207320606207351599e+00
2.380000000000000171e-01 1.205049382657107815e+00
2.390000000000000180e-01 1.202786139990071224e+00
2.399999999999999911e-01 1.200530827765933894e+00
2.409999999999999920e-01 1.198283396046839533e+00
2.419999999999999929e-01 1.196043795390385966e+00
2.429999999999999938e-01 1.193811976842756195e+00
2.439999999999999947e-01 1.191587891931968901e+00
2.449999999999999956e-01 1.189371492661252416e+00
2.459999999999999964e-01 1.187162731502533708e+00
2.469999999999999973e-01 1.184961561390044382e+00
2.479999999999999982e-01 1.182767935714037488e+00
2.489999999999999991e-01 1.180581808314616010e+00
2.500000000000000000e-01 1.178403133475667941e+00
2.510000000000000009e-01 1.176231865918906161e+00
2.520000000000000018e-01 1.174067960798015564e+00
2.530000000000000027e-01 1.171911373692894109e+00
2.540000000000000036e-01 1.169762060604000009e+00
2.550000000000000044e-01 1.167619977946791510e+00
2.560000000000000053e-01 1.165485082546261708e+00
2.570000000000000062e-01 1.163357331631567737e+00
2.580000000000000071e-01 1.161236682830750100e+00
2.590000000000000080e-01 1.159123094165539491e+00
2.600000000000000089e-01 1.157016524046253991e+00
2.610000000000000098e-01 1.154916931266778635e+00
2.620000000000000107e-01 1.152824274999629361e+00
2.630000000000000115e-01 1.150738514791099787e+00
2.640000000000000124e-01 1.148659610556487021e+00
2.650000000000000133e-01 1.146587522575398532e+00
2.660000000000000142e-01 1.144522211487130736e+00
2.670000000000000151e-01 1.142463638286129290e+00
2.680000000000000160e-01 1.140411764317519783e+00
2.690000000000000169e-01 1.138366551272711691e+00
2.700000000000000178e-01 1.136327961185072288e+00
2.710000000000000187e-01 1.134295956425672935e+00
2.720000000000000195e-01 1.132270499699101318e+00
2.730000000000000204e-01 1.130251554039340744e+00
2.740000000000000213e-01 1.128239082805716276e+00
2.750000000000000222e-01 1.126233049678904141e+00
2.760000000000000231e-01 1.124233418657004879e+00
2.770000000000000240e-01 1.122240154051677763e+00
2.780000000000000249e-01 1.120253220484336509e+00
2.790000000000000258e-01 1.118272582882403832e+00
2.800000000000000266e-01 1.116298206475625054e+00
2.810000000000000275e-01 1.114330056792438350e+00
2.820000000000000284e-01 1.112368099656401821e+00
2.830000000000000293e-01 1.110412301182674755e+00
2.840000000000000302e-01 1.108462627774554399e+00
2.850000000000000311e-01 1.106519046120063576e+00
2.860000000000000320e-01 1.104581523188592262e+00
2.870000000000000329e-01 1.102650026227590008e+00
2.880000000000000338e-01 1.100724522759307433e+00
2.889999999999999791e-01 1.098804980577587687e+00
2.899999999999999800e-01 1.096891367744706747e+00
2.909999999999999809e-01 1.094983652588258582e+00
2.919999999999999818e-01 1.093081803698091381e+00
2.929999999999999827e-01 1.091185789923284410e+00
2.939999999999999836e-01 1.089295580369173289e+00
2.949999999999999845e-01 1.087411144394416995e+00
2.959999999999999853e-01 1.085532451608110627e+00
2.969999999999999862e-01 1.083659471866938118e+00
2.979999999999999871e-01 1.081792175272367817e+00
2.989999999999999880e-01 1.079930532167888479e+00
2.999999999999999889e-01 1.078074513136286772e+00
3.009999999999999898e-01 1.076224088996962314e+00
3.019999999999999907e-01 1.074379230803283125e+00
3.029999999999999916e-01 1.072539909839978156e+00
3.039999999999999925e-01 1.070706097620568009e+00
3.049999999999999933e-01 1.068877765884831410e+00
3.059999999999999942e-01 1.067054886596309204e+00
3.069999999999999951e-01 1.065237431939842327e+00
3.079999999999999960e-01 1.063425374319145966e+00
3.089999999999999969e-01 1.061618686354417473e+00
3.099999999999999978e-01 1.059817340879977143e+00
3.109999999999999987e-01 1.058021310941943849e+00
3.119999999999999996e-01 1.056230569795941099e+00
3.130000000000000004e-01 1.054445090904837956e+00
3.140000000000000013e-01 1.052664847936516823e+00
3.150000000000000022e-01 1.050889814761677865e+00
3.160000000000000031e-01 1.049119965451668746e+00
3.170000000000000040e-01 1.047355274276347226e+00
3.180000000000000049e-01 1.045595715701971962e+00
3.190000000000000058e-01 1.043841264389121948e+00
3.200000000000000067e-01 1.042091895190646378e+00
3.210000000000000075e-01 1.040347583149638044e+00
3.220000000000000084e-01 1.038608303497438934e+00
3.230000000000000093e-01 1.036874031651671357e+00
3.240000000000000102e-01 1.035144743214291951e+00
3.250000000000000111e-01 1.033420413969678764e+00
3.260000000000000120e-01 1.031701019882736770e+00
3.270000000000000129e-01 1.029986537097034027e+00
3.280000000000000138e-01 1.028276941932959820e+00
3.290000000000000147e-01 1.026572210885908110e+00
3.300000000000000155e-01 1.024872320624484523e+00
3.310000000000000164e-01 1.023177247988738214e+00
3.320000000000000173e-01 1.021486969988415039e+00
3.330000000000000182e-01 1.019801463801235597e+00
3.340000000000000191e-01 1.018120706771194817e+00
3.350000000000000200e-01 1.016444676406882630e+00
3.360000000000000209e-01 1.014773350379829520e+00
3.370000000000000218e-01 1.013106706522870049e+00
3.380000000000000226e-01 1.011444722828529486e+00
3.390000000000000235e-01 1.009787377447430856e+00
3.400000000000000244e-01 1.008134648686722867e+00
3.410000000000000253e-01 1.006486515008526261e+00
3.420000000000000262e-01 1.004842955028402152e+00
3.430000000000000271e-01 1.003203947513839012e+00
3.440000000000000280e-01 1.001569471382757648e+00
3.450000000000000289e-01 9.999395057020376010e-01
3.460000000000000298e-01 9.983140296860595342e-01
3.470000000000000306e-01 9.966930226952684935e-01
3.480000000000000315e-01 9.950764642347520450e-01
3.490000000000000324e-01 9.934643339528393957e-01
3.500000000000000333e-01 9.918566116397168342e-01
3.510000000000000342e-01 9.902532772260587146e-01
3.519999999999999796e-01 9.886543107816782028e-01
3.529999999999999805e-01 9.870596925141928990e-01
3.539999999999999813e-01 9.854694027677071144e-01
3.549999999999999822e-01 9.838834220215114668e-01
3.559999999999999831e-01 9.823017308887962429e-01
3.569999999999999840e-01 9.807243101153838571e-01
3.579999999999999849e-01 9.791511405784724120e-01
3.589999999999999858e-01 9.775822032853989096e-01
3.599999999999999867e-01 9.760174793724142317e-01
3.609999999999999876e-01 9.744569501034747727e-01
3.619999999999999885e-01 9.729005968690475070e-01
3.629999999999999893e-01 9.713484011849304878e-01
3.639999999999999902e-01 9.698003446910866687e-01
3.649999999999999911e-01 9.682564091504919368e-01
3.659999999999999920e-01 9.667165764479973555e-01
3.669999999999999929e-01 9.651808285892037320e-01
3.679999999999999938e-01 9.636491476993509497e-01
3.689999999999999947e-01 9.621215160222198470e-01
3.699999999999999956e-01 9.605979159190466410e-01
3.709999999999999964e-01 9.590783298674506741e-01
3.719999999999999973e-01 9.575627404603745951e-01
3.729999999999999982e-01 9.560511304050374193e-01
3.739999999999999991e-01 9.545434825218982455e-01
3.750000000000000000e-01 9.530397797436341856e-01
3.760000000000000009e-01 9.515400051141288396e-01
3.770000000000000018e-01 9.500441417874722072e-01
3.780000000000000027e-01 9.485521730269735885e-01
3.790000000000000036e-01 9.470640822041846985e-01
3.800000000000000044e-01 9.455798527979336621e-01
3.810000000000000053e-01 9.440994683933715548e-01
3.820000000000000062e-01 9.426229126810287129e-01
3.830000000000000071e-01 9.411501694558823683e-01
3.840000000000000080e-01 9.396812226164336090e-01
3.850000000000000089e-01 9.382160561637974405e-01
3.860000000000000098e-01 9.367546542008002852e-01
3.870000000000000107e-01 9.352970009310888067e-01
3.880000000000000115e-01 9.338430806582507238e-01
3.890000000000000124e-01 9.323928777849411764e-01
3.900000000000000133e-01 9.309463768120226357e-01
3.910000000000000142e-01 9.295035623377138068e-01
3.920000000000000151e-01 9.280644190567456375e-01
3.930000000000000160e-01 9.266289317595297614e-01
3.940000000000000169e-01 9.251970853313348231e-01
3.950000000000000178e-01 9.237688647514710194e-01
3.960000000000000187e-01 9.223442550924848549e-01
3.970000000000000195e-01 9.209232415193630006e-01
3.980000000000000204e-01 9.195058092887444801e-01
3.990000000000000213e-01 9.180919437481396272e-01
4.000000000000000222e-01 9.166816303351612572e-01
4.010000000000000231e-01 9.152748545767616095e-01
4.020000000000000240e-01 9.138716020884773972e-01
4.030000000000000249e-01 9.124718585736855125e-01
4.040000000000000258e-01 9.110756098228629529e-01
4.050000000000000266e-01 9.096828417128591804e-01
4.060000000000000275e-01 9.082935402061723673e-01
4.070000000000000284e-01 9.069076913502361892e-01
4.080000000000000293e-01 9.055252812767120574e-01
4.090000000000000302e-01 9.041462962007914550e-01
4.100000000000000311e-01 9.027707224205024916e-01
4.110000000000000320e-01 9.013985463160274492e-01
4.120000000000000329e-01 9.000297543490245467e-01
4.130000000000000338e-01 8.986643330619581427e-01
4.140000000000000346e-01 8.973022690774364873e-01
4.150000000000000355e-01 8.959435490975553584e-01
4.160000000000000364e-01 8.945881599032493581e-01
4.169999999999999818e-01 8.932360883536503149e-01
4.179999999999999827e-01 8.918873213854497939e-01
4.189999999999999836e-01 8.905418460122738189e-01
4.199999999999999845e-01 8.891996493240571509e-01
4.209999999999999853e-01 8.878607184864294455e-01
4.219999999999999862e-01 8.865250407401054078e-01
4.229999999999999871e-01 8.851926034002819410e-01
4.239999999999999880e-01 8.838633938560404024e-01
4.249999999999999889e-01 8.825373995697565199e-01
4.259999999999999898e-01 8.812146080765159706e-01
4.269999999999999907e-01 8.798950069835350662e-01
4.279999999999999916e-01 8.785785839695881005e-01
4.289999999999999925e-01 8.772653267844409131e-01
4.299999999999999933e-01 8.759552232482885614e-01
4.309999999999999942e-01 8.746482612512014310e-01
4.319999999999999951e-01 8.733444287525736760e-01
4.329999999999999960e-01 8.720437137805803207e-01
4.339999999999999969e-01 8.707461044316371357e-01
4.349999999999999978e-01 8.694515888698688411e-01
4.359999999999999987e-01 8.681601553265790860e-01
4.369999999999999996e-01 8.668717920997293103e-01
4.380000000000000004e-01 8.655864875534201586e-01
4.390000000000000013e-01 8.643042301173797792e-01
4.400000000000000022e-01 8.630250082864556749e-01
4.410000000000000031e-01 8.617488106201133258e-01
4.420000000000000040e-01 8.604756257419382548e-01
4.430000000000000049e-01 8.592054423391438656e-01
4.440000000000000058e-01 8.579382491620839435e-01
4.450000000000000067e-01 8.566740350237692647e-01
4.460000000000000075e-01 8.554127887993905333e-01
4.470000000000000084e-01 8.541544994258446488e-01
4.480000000000000093e-01 8.528991559012654156e-01
4.490000000000000102e-01 8.516467472845601350e-01
4.500000000000000111e-01 8.503972626949498625e-01
4.510000000000000120e-01 8.491506913115136612e-01
4.520000000000000129e-01 8.479070223727381839e-01
4.530000000000000138e-01 8.466662451760713637e-01
4.540000000000000147e-01 8.454283490774802123e-01
4.550000000000000155e-01 8.441933234910123929e-01
4.560000000000000164e-01 8.429611578883633438e-01
4.570000000000000173e-01 8.417318417984464007e-01
4.580000000000000182e-01 8.405053648069673589e-01
4.590000000000000191e-01 8.392817165560029213e-01
4.600000000000000200e-01 8.380608867435832554e-01
4.610000000000000209e-01 8.368428651232799886e-01
4.620000000000000218e-01 8.356276415037939831e-01
4.630000000000000226e-01 8.344152057485519913e-01
4.640000000000000235e-01 8.332055477753048667e-01
4.650000000000000244e-01 8.319986575557275499e-01
4.660000000000000253e-01 8.307945251150271604e-01
4.670000000000000262e-01 8.295931405315507545e-01
4.680000000000000271e-01 8.283944939363990789e-01
4.690000000000000280e-01 8.271985755130432105e-01
4.700000000000000289e-01 8.260053754969447493e-01
4.710000000000000298e-01 8.248148841751797855e-01
4.720000000000000306e-01 8.236270918860654211e-01
4.730000000000000315e-01 8.224419890187917304e-01
4.740000000000000324e-01 8.212595660130547204e-01
4.750000000000000333e-01 8.200798133586941763e-01
4.760000000000000342e-01 8.189027215953351702e-01
4.770000000000000351e-01 8.177282813120315685e-01
4.780000000000000360e-01 8.165564831469127594e-01
4.790000000000000369e-01 8.153873177868353750e-01
4.799999999999999822e-01 8.142207759670372358e-01
4.809999999999999831e-01 8.130568484707929588e-01
4.819999999999999840e-01 8.118955261290750069e-01
4.829999999999999849e-01 8.107367998202170689e-01
4.839999999999999858e-01 8.095806604695793274e-01
4.849999999999999867e-01 8.084270990492183895e-01
4.859999999999999876e-01 8.072761065775587719e-01
4.869999999999999885e-01 8.061276741190691597e-01
4.879999999999999893e-01 8.049817927839389986e-01
4.889999999999999902e-01 8.038384537277609709e-01
4.899999999999999911e-01 8.026976481512136941e-01
4.909999999999999920e-01 8.015593672997485264e-01
4.919999999999999929e-01 8.004236024632787050e-01
4.929999999999999938e-01 7.992903449758722578e-01
4.939999999999999947e-01 7.981595862154466925e-01
4.949999999999999956e-01 7.970313176034656832e-01
4.959999999999999964e-01 7.959055306046404210e-01
4.969999999999999973e-01 7.947822167266317406e-01
4.979999999999999982e-01 7.936613675197562445e-01
4.989999999999999991e-01 7.925429745766936485e-01
5.000000000000000000e-01 7.914270295321983451e-01
5.010000000000000009e-01 7.903135240628113012e-01
5.020000000000000018e-01 7.892024498865773952e-01
5.030000000000000027e-01 7.880937987627623098e-01
5.040000000000000036e-01 7.869875624915727563e-01
5.050000000000000044e-01 7.858837329138814720e-01
5.060000000000000053e-01 7.847823019109505527e-01
5.070000000000000062e-01 7.836832614041602252e-01
5.080000000000000071e-01 7.825866033547390632e-01
5.090000000000000080e-01 7.814923197634958685e-01
5.100000000000000089e-01 7.804004026705553265e-01
5.110000000000000098e-01 7.793108441550942178e-01
5.120000000000000107e-01 7.782236363350805153e-01
5.130000000000000115e-01 7.771387713670165898e-01
5.140000000000000124e-01 7.760562414456803060e-01
5.150000000000000133e-01 7.749760388038732239e-01
5.160000000000000142e-01 7.738981557121680233e-01
5.170000000000000151e-01 7.728225844786570375e-01
5.180000000000000160e-01 7.717493174487076724e-01
5.190000000000000169e-01 7.706783470047139373e-01
5.200000000000000178e-01 7.696096655658544172e-01
5.210000000000000187e-01 7.685432655878502439e-01
5.220000000000000195e-01 7.674791395627260648e-01
5.230000000000000204e-01 7.664172800185723444e-01
5.240000000000000213e-01 7.653576795193095528e-01
5.250000000000000222e-01 7.643003306644550188e-01
5.260000000000000231e-01 7.632452260888921147e-01
5.270000000000000240e-01 7.621923584626388859e-01
5.280000000000000249e-01 7.611417204906217870e-01
5.290000000000000258e-01 7.600933049124495300e-01
5.300000000000000266e-01 7.590471045021884855e-01
5.310000000000000275e-01 7.580031120681413048e-01
5.320000000000000284e-01 7.569613204526266514e-01
5.330000000000000293e-01 7.559217225317599320e-01
5.340000000000000302e-01 7.548843112152372470e-01
5.350000000000000311e-01 7.538490794461207845e-01
5.360000000000000320e-01 7.528160202006245472e-01
5.370000000000000329e-01 7.517851264879041873e-01
5.380000000000000338e-01 7.507563913498466190e-01
5.390000000000000346e-01 7.497298078608622962e-01
5.400000000000000355e-01 7.487053691276782663e-01
5.410000000000000364e-01 7.476830682891350000e-01
5.420000000000000373e-01 7.466628985159819987e-01
5.430000000000000382e-01 7.456448530106769557e-01
5.440000000000000391e-01 7.446289250071861376e-01
5.450000000000000400e-01 7.436151077707866541e-01
5.460000000000000409e-01 7.426033945978692818e-01
5.470000000000000417e-01 7.415937788157437316e-01
5.480000000000000426e-01 7.405862537824453584e-01
5.490000000000000435e-01 7.395808128865436482e-01
5.500000000000000444e-01 7.385774495469513701e-01
5.510000000000000453e-01 7.375761572127359500e-01
5.520000000000000462e-01 7.365769293629329528e-01
5.530000000000000471e-01 7.355797595063587879e-01
5.540000000000000480e-01 7.345846411814276333e-01
5.550000000000000488e-01 7.335915679559685820e-01
5.560000000000000497e-01 7.326005334270427882e-01
5.570000000000000506e-01 7.316115312207662758e-01
5.580000000000000515e-01 7.306245549921270843e-01
5.590000000000000524e-01 7.296395984248131850e-01
5.600000000000000533e-01 7.286566552310322908e-01
5.610000000000000542e-01 7.276757191513403278e-01
5.620000000000000551e-01 7.266967839544667962e-01
5.630000000000000560e-01 7.257198434371437967e-01
5.640000000000000568e-01 7.247448914239355000e-01
5.650000000000000577e-01 7.237719217670692817e-01
5.660000000000000586e-01 7.228009283462674128e-01
5.670000000000000595e-01 7.218319050685810812e-01
5.680000000000000604e-01 7.208648458682251903e-01
5.690000000000000613e-01 7.198997447064151567e-01
5.700000000000000622e-01 7.189365955712027079e-01
5.710000000000000631e-01 7.179753924773156770e-01
5.720000000000000639e-01 7.170161294659979090e-01
5.730000000000000648e-01 7.160588006048500542e-01
5.740000000000000657e-01 7.151033999876714731e-01
5.750000000000000666e-01 7.141499217343051376e-01
5.760000000000000675e-01 7.131983599904805349e-01
5.769999999999999574e-01 7.122487089276607897e-01
5.779999999999999583e-01 7.113009627428895643e-01
5.789999999999999591e-01 7.103551156586390691e-01
5.799999999999999600e-01 7.094111619226595167e-01
5.809999999999999609e-01 7.084690958078290191e-01
5.819999999999999618e-01 7.075289116120071498e-01
5.829999999999999627e-01 7.065906036578852856e-01
5.839999999999999636e-01 7.056541662928418335e-01
5.849999999999999645e-01 7.047195938887973465e-01
5.859999999999999654e-01 7.037868808420698619e-01
5.869999999999999662e-01 7.028560215732319039e-01
5.879999999999999671e-01 7.019270105269703741e-01
5.889999999999999680e-01 7.009998421719433326e-01
5.899999999999999689e-01 7.000745110006419969e-01
5.909999999999999698e-01 6.991510115292515204e-01
5.919999999999999707e-01 6.982293382975139906e-01
5.929999999999999716e-01 6.973094858685904285e-01
5.939999999999999725e-01 6.963914488289266735e-01
5.949999999999999734e-01 6.954752217881176035e-01
5.959999999999999742e-01 6.945607993787749068e-01
5.969999999999999751e-01 6.936481762563925235e-01
5.979999999999999760e-01 6.927373470992171933e-01
5.989999999999999769e-01 6.918283066081158950e-01
5.999999999999999778e-01 6.909210495064471713e-01
6.009999999999999787e-01 6.900155705399324546e-01
6.019999999999999796e-01 6.891118644765269474e-01
6.029999999999999805e-01 6.882099261062945006e-01
6.039999999999999813e-01 6.873097502412806037e-01
6.049999999999999822e-01 6.864113317153865967e-01
6.059999999999999831e-01 6.855146653842476567e-01
6.069999999999999840e-01 6.846197461251075644e-01
6.079999999999999849e-01 6.837265688366969130e-01
6.089999999999999858e-01 6.828351284391118714e-01
6.099999999999999867e-01 6.819454198736938366e-01
6.109999999999999876e-01 6.810574381029085300e-01
6.119999999999999885e-01 6.801711781102284249e-01
6.129999999999999893e-01 6.792866349000140636e-01
6.139999999999999902e-01 6.784038034973969289e-01
6.149999999999999911e-01 6.775226789481627598e-01
6.159999999999999920e-01 6.766432563186368654e-01
6.169999999999999929e-01 6.757655306955691055e-01
6.179999999999999938e-01 6.748894971860189829e-01
6.189999999999999947e-01 6.740151509172442879e-01
6.199999999999999956e-01 6.731424870365878554e-01
6.209999999999999964e-01 6.722715007113659880e-01
6.219999999999999973e-01 6.714021871287580989e-01
6.229999999999999982e-01 6.705345414956968009e-01
6.239999999999999991e-01 6.696685590387584375e-01
6.250000000000000000e-01 6.688042350040555029e-01
6.260000000000000009e-01 6.679415646571278398e-01
6.270000000000000018e-01 6.670805432828368353e-01
6.280000000000000027e-01 6.662211661852590616e-01
6.290000000000000036e-01 6.653634286875804715e-01
6.300000000000000044e-01 6.645073261319925928e-01
6.310000000000000053e-01 6.636528538795873899e-01
6.320000000000000062e-01 6.628000073102557899e-01
6.330000000000000071e-01 6.619487818225837650e-01
6.340000000000000080e-01 6.610991728337509699e-01
6.350000000000000089e-01 6.602511757794302660e-01
6.360000000000000098e-01 6.594047861136869138e-01
6.370000000000000107e-01 6.585599993088786519e-01
6.380000000000000115e-01 6.577168108555575543e-01
6.390000000000000124e-01 6.568752162623713309e-01
6.400000000000000133e-01 6.560352110559648509e-01
6.410000000000000142e-01 6.551967907808851077e-01
6.420000000000000151e-01 6.543599509994834085e-01
6.430000000000000160e-01 6.535246872918198946e-01
6.440000000000000169e-01 6.526909952555696171e-01
6.450000000000000178e-01 6.518588705059275012e-01
6.460000000000000187e-01 6.510283086755140891e-01
6.470000000000000195e-01 6.501993054142837236e-01
6.480000000000000204e-01 6.493718563894317342e-01
6.490000000000000213e-01 6.485459572853019550e-01
6.500000000000000222e-01 6.477216038032965750e-01
6.510000000000000231e-01 6.468987916617852107e-01
6.520000000000000240e-01 6.460775165960148669e-01
6.530000000000000249e-01 6.452577743580205638e-01
6.540000000000000258e-01 6.444395607165369633e-01
6.550000000000000266e-01 6.436228714569103282e-01
6.560000000000000275e-01 6.428077023810102597e-01
6.570000000000000284e-01 6.419940493071436549e-01
6.580000000000000293e-01 6.411819080699677764e-01
6.590000000000000302e-01 6.403712745204043211e-01
6.600000000000000311e-01 6.395621445255553761e-01
6.610000000000000320e-01 6.387545139686174878e-01
6.620000000000000329e-01 6.379483787487978397e-01
6.630000000000000338e-01 6.371437347812309859e-01
6.640000000000000346e-01 6.363405779968963616e-01
6.650000000000000355e-01 6.355389043425346829e-01
6.660000000000000364e-01 6.347387097805672340e-01
6.670000000000000373e-01 6.339399902890142657e-01
6.680000000000000382e-01 6.331427418614128388e-01
6.690000000000000391e-01 6.323469605067389976e-01
6.700000000000000400e-01 6.315526422493263903e-01
6.710000000000000409e-01 6.307597831287872214e-01
6.720000000000000417e-01 6.299683791999338700e-01
6.730000000000000426e-01 6.291784265327006187e-01
6.740000000000000435e-01 6.283899212120661604e-01
6.750000000000000444e-01 6.276028593379759934e-01
6.760000000000000453e-01 6.268172370252663717e-01
6.770000000000000462e-01 6.260330504035878096e-01
6.780000000000000471e-01 6.252502956173288107e-01
6.790000000000000480e-01 6.244689688255423698e-01
6.800000000000000488e-01 6.236890662018697018e-01
6.810000000000000497e-01 6.229105839344662998e-01
6.820000000000000506e-01 6.221335182259292162e-01
6.830000000000000515e-01 6.213578652932227886e-01
6.840000000000000524e-01 6.205836213676060309e-01
6.850000000000000533e-01 6.198107826945606913e-01
6.860000000000000542e-01 6.190393455337195316e-01
6.870000000000000551e-01 6.182693061587940520e-01
6.880000000000000560e-01 6.175006608575045464e-01
6.890000000000000568e-01 6.167334059315092709e-01
6.900000000000000577e-01 6.159675376963342774e-01
6.910000000000000586e-01 6.152030524813040246e-01
6.920000000000000595e-01 6.144399466294724332e-01
6.930000000000000604e-01 6.136782164975534970e-01
6.940000000000000613e-01 6.129178584558541143e-01
6.950000000000000622e-01 6.121588688882053653e-01
6.960000000000000631e-01 6.114012441918954543e-01
6.970000000000000639e-01 6.106449807776027638e-01
6.980000000000000648e-01 6.098900750693292405e-01
6.990000000000000657e-01 6.091365235043344484e-01
7.000000000000000666e-01 6.083843225330696214e-01
7.010000000000000675e-01 6.076334686191126044e-01
7.020000000000000684e-01 6.068839582391029053e-01
7.030000000000000693e-01 6.061357878826769685e-01
7.039999999999999591e-01 6.053889540524047819e-01
7.049999999999999600e-01 6.046434532637252612e-01
7.059999999999999609e-01 6.038992820448838561e-01
7.069999999999999618e-01 6.031564369368690448e-01
7.079999999999999627e-01 6.024149144933503841e-01
7.089999999999999636e-01 6.016747112806161146e-01
7.099999999999999645e-01 6.009358238775112104e-01
7.109999999999999654e-01 6.001982488753765388e-01
7.119999999999999662e-01 5.994619828779880200e-01
7.129999999999999671e-01 5.987270225014952318e-01
7.139999999999999680e-01 5.979933643743619021e-01
7.149999999999999689e-01 5.972610051373062889e-01
7.159999999999999698e-01 5.965299414432408964e-01
7.169999999999999707e-01 5.958001699572141874e-01
7.179999999999999716e-01 5.950716873563514087e-01
7.189999999999999725e-01 5.943444903297965265e-01
7.199999999999999734e-01 5.936185755786534957e-01
7.209999999999999742e-01 5.928939398159303042e-01
7.219999999999999751e-01 5.921705797664792437e-01
7.229999999999999760e-01 5.914484921669421746e-01
7.239999999999999769e-01 5.907276737656926846e-01
7.249999999999999778e-01 5.900081213227801324e-01
7.259999999999999787e-01 5.892898316098740263e-01
7.269999999999999796e-01 5.885728014102080685e-01
7.279999999999999805e-01 5.878570275185246441e-01
7.289999999999999813e-01 5.871425067410211973e-01
7.299999999999999822e-01 5.864292358952939432e-01
7.309999999999999831e-01 5.857172118102849101e-01
7.319999999999999840e-01 5.850064313262276494e-01
7.329999999999999849e-01 5.842968912945935012e-01
7.339999999999999858e-01 5.835885885780380811e-01
7.349999999999999867e-01 5.828815200503492111e-01
7.359999999999999876e-01 5.821756825963935178e-01
7.369999999999999885e-01 5.814710731120642517e-01
7.379999999999999893e-01 5.807676885042296622e-01
7.389999999999999902e-01 5.800655256906810386e-01
7.399999999999999911e-01 5.793645816000808635e-01
7.409999999999999920e-01 5.786648531719128519e-01
7.419999999999999929e-01 5.779663373564298823e-01
7.429999999999999938e-01 5.772690311146050357e-01
7.439999999999999947e-01 5.765729314180798593e-01
7.449999999999999956e-01 5.758780352491156274e-01
7.459999999999999964e-01 5.751843396005431597e-01
7.469999999999999973e-01 5.744918414757136382e-01
7.479999999999999982e-01 5.738005378884500907e-01
7.489999999999999991e-01 5.731104258629980963e-01
7.500000000000000000e-01 5.724215024339777136e-01
7.510000000000000009e-01 5.717337646463349632e-01
7.520000000000000018e-01 5.710472095552946437e-01
7.530000000000000027e-01 5.703618342263120367e-01
7.540000000000000036e-01 5.696776357350262776e-01
7.550000000000000044e-01 5.689946111672127271e-01
7.560000000000000053e-01 5.683127576187368968e-01
7.570000000000000062e-01 5.676320721955070425e-01
7.580000000000000071e-01 5.669525520134293117e-01
7.590000000000000080e-01 5.662741941983606697e-01
7.600000000000000089e-01 5.655969958860636027e-01
7.610000000000000098e-01 5.649209542221609315e-01
7.620000000000000107e-01 5.642460663620905148e-01
7.630000000000000115e-01 5.635723294710599518e-01
7.640000000000000124e-01 5.628997407240033946e-01
7.650000000000000133e-01 5.622282973055354738e-01
7.660000000000000142e-01 5.615579964099080001e-01
7.670000000000000151e-01 5.608888352409664435e-01
7.680000000000000160e-01 5.602208110121057461e-01
7.690000000000000169e-01 5.595539209462272456e-01
7.700000000000000178e-01 5.588881622756958212e-01
7.710000000000000187e-01 5.582235322422967050e-01
7.720000000000000195e-01 5.575600280971927392e-01
7.730000000000000204e-01 5.568976471008827422e-01
7.740000000000000213e-01 5.562363865231585436e-01
7.750000000000000222e-01 5.555762436430642381e-01
7.760000000000000231e-01 5.549172157488527768e-01
7.770000000000000240e-01 5.542593001379464424e-01
7.780000000000000249e-01 5.536024941168949942e-01
7.790000000000000258e-01 5.529467950013341460e-01
7.800000000000000266e-01 5.522922001159454863e-01
7.810000000000000275e-01 5.516387067944165112e-01
7.820000000000000284e-01 5.509863123793988793e-01
7.830000000000000293e-01 5.503350142224701091e-01
7.840000000000000302e-01 5.496848096840929454e-01
7.850000000000000311e-01 5.490356961335753905e-01
7.860000000000000320e-01 5.483876709490325130e-01
7.870000000000000329e-01 5.477407315173461466e-01
7.880000000000000338e-01 5.470948752341270316e-01
7.890000000000000346e-01 5.464500995036756237e-01
7.900000000000000355e-01 5.458064017389432365e-01
7.910000000000000364e-01 5.451637793614949601e-01
7.920000000000000373e-01 5.445222298014703588e-01
7.930000000000000382e-01 5.438817504975466122e-01
7.940000000000000391e-01 5.432423388969003231e-01
7.950000000000000400e-01 5.426039924551706584e-01
7.960000000000000409e-01 5.419667086364212683e-01
7.970000000000000417e-01 5.413304849131045371e-01
7.980000000000000426e-01 5.406953187660240578e-01
7.990000000000000435e-01 5.400612076842978837e-01
8.000000000000000444e-01 5.394281491653223348e-01
8.010000000000000453e-01 5.387961407147366932e-01
8.020000000000000462e-01 5.381651798463857883e-01
8.030000000000000471e-01 5.375352640822852468e-01
8.040000000000000480e-01 5.369063909525856326e-01
8.050000000000000488e-01 5.362785579955371418e-01
8.060000000000000497e-01 5.356517627574540752e-01
8.070000000000000506e-01 5.350260027926803108e-01
8.080000000000000515e-01 5.344012756635541095e-01
8.090000000000000524e-01 5.337775789403743643e-01
8.100000000000000533e-01 5.331549102013646291e-01
8.110000000000000542e-01 5.325332670326405893e-01
8.120000000000000551e-01 5.319126470281747565e-01
8.130000000000000560e-01 5.312930477897633841e-01
8.140000000000000568e-01 5.306744669269924941e-01
8.150000000000000577e-01 5.300569020572040158e-01
8.160000000000000586e-01 5.294403508054634777e-01
8.170000000000000595e-01 5.288248108045261464e-01
8.180000000000000604e-01 5.282102796948036083e-01
8.190000000000000613e-01 5.275967551243324616e-01
8.200000000000000622e-01 5.269842347487404544e-01
8.210000000000000631e-01 5.263727162312146213e-01
8.220000000000000639e-01 5.257621972424685319e-01
8.230000000000000648e-01 5.251526754607116487e-01
8.240000000000000657e-01 5.245441485716151320e-01
8.250000000000000666e-01 5.239366142682821970e-01
8.260000000000000675e-01 5.233300702512154734e-01
8.270000000000000684e-01 5.227245142282860302e-01
8.280000000000000693e-01 5.221199439147021781e-01
8.290000000000000702e-01 5.215163570329778286e-01
8.300000000000000711e-01 5.209137513129027397e-01
8.310000000000000719e-01 5.203121244915103194e-01
8.320000000000000728e-01 5.197114743130485381e-01
8.329999999999999627e-01 5.191117985289490644e-01
8.339999999999999636e-01 5.185130948977959564e-01
8.349999999999999645e-01 5.179153611852971295e-01
8.359999999999999654e-01 5.173185951642541580e-01
8.369999999999999662e-01 5.167227946145313000e-01
8.379999999999999671e-01 5.161279573230276307e-01
8.389999999999999680e-01 5.155340810836466225e-01
8.399999999999999689e-01 5.149411636972662798e-01
8.409999999999999698e-01 5.143492029717117164e-01
8.419999999999999707e-01 5.137581967217247358e-01
8.429999999999999716e-01 5.131681427689355202e-01
8.439999999999999725e-01 5.125790389418343196e-01
8.449999999999999734e-01 5.119908830757420315e-01
8.459999999999999742e-01 5.114036730127825559e-01
8.469999999999999751e-01 5.108174066018544845e-01
8.479999999999999760e-01 5.102320816986029017e-01
8.489999999999999769e-01 5.096476961653915172e-01
8.499999999999999778e-01 5.090642478712749108e-01
8.509999999999999787e-01 5.084817346919706660e-01
8.519999999999999796e-01 5.079001545098320580e-01
8.529999999999999805e-01 5.073195052138208538e-01
8.539999999999999813e-01 5.067397846994801114e-01
8.549999999999999822e-01 5.061609908689066462e-01
8.559999999999999831e-01 5.055831216307244969e-01
8.569999999999999840e-01 5.050061749000583911e-01
8.579999999999999849e-01 5.044301485985066558e-01
8.589999999999999858e-01 5.038550406541143500e-01
8.599999999999999867e-01 5.032808490013480629e-01
8.609999999999999876e-01 5.027075715810689349e-01
8.619999999999999885e-01 5.021352063405062349e-01
8.629999999999999893e-01 5.015637512332321579e-01
8.639999999999999902e-01 5.009932042191356238e-01
8.649999999999999911e-01 5.004235632643964093e-01
8.659999999999999920e-01 4.998548263414596682e-01
8.669999999999999929e-01 4.992869914290108957e-01
8.679999999999999938e-01 4.987200565119502826e-01
8.689999999999999947e-01 4.981540195813672356e-01
8.699999999999999956e-01 4.975888786345163961e-01
8.709999999999999964e-01 4.970246316747910509e-01
8.719999999999999973e-01 4.964612767116999836e-01
8.729999999999999982e-01 4.958988117608418844e-01
8.739999999999999991e-01 4.953372348438809247e-01
8.750000000000000000e-01 4.947765439885227212e-01
8.760000000000000009e-01 4.942167372284895777e-01
8.770000000000000018e-01 4.936578126034967262e-01
8.780000000000000027e-01 4.930997681592276249e-01
8.790000000000000036e-01 4.925426019473109762e-01
8.800000000000000044e-01 4.919863120252961353e-01
8.810000000000000053e-01 4.914308964566297400e-01
8.820000000000000062e-01 4.908763533106324517e-01
8.830000000000000071e-01 4.903226806624747525e-01
8.840000000000000080e-01 4.897698765931539633e-01
8.850000000000000089e-01 4.892179391894717067e-01
8.860000000000000098e-01 4.886668665440097037e-01
8.870000000000000107e-01 4.881166567551074587e-01
8.880000000000000115e-01 4.875673079268392773e-01
8.890000000000000124e-01 4.870188181689916185e-01
8.900000000000000133e-01 4.864711855970401122e-01
8.910000000000000142e-01 4.859244083321271890e-01
8.920000000000000151e-01 4.853784845010398752e-01
8.930000000000000160e-01 4.848334122361876442e-01
8.940000000000000169e-01 4.842891896755794345e-01
8.950000000000000178e-01 4.837458149628022230e-01
8.960000000000000187e-01 4.832032862469993195e-01
8.970000000000000195e-01 4.826616016828473854e-01
8.980000000000000204e-01 4.821207594305358946e-01
8.990000000000000213e-01 4.815807576557449843e-01
9.000000000000000222e-01 4.810415945296237505e-01
9.010000000000000231e-01 4.805032682287690426e-01
9.020000000000000240e-01 4.799657769352041470e-01
9.030000000000000249e-01 4.794291188363575262e-01
9.040000000000000258e-01 4.788932921250415031e-01
9.050000000000000266e-01 4.783582949994317213e-01
9.060000000000000275e-01 4.778241256630459399e-01
9.070000000000000284e-01 4.772907823247228842e-01
9.080000000000000293e-01 4.767582631986023722e-01
9.090000000000000302e-01 4.762265665041040541e-01
9.100000000000000311e-01 4.756956904659067065e-01
9.110000000000000320e-01 4.751656333139290256e-01
9.120000000000000329e-01 4.746363932833079780e-01
9.130000000000000338e-01 4.741079686143792604e-01
9.140000000000000346e-01 4.735803575526570386e-01
9.150000000000000355e-01 4.730535583488144624e-01
9.160000000000000364e-01 4.725275692586624054e-01
9.170000000000000373e-01 4.720023885431311461e-01
9.180000000000000382e-01 4.714780144682502172e-01
9.190000000000000391e-01 4.709544453051278667e-01
9.200000000000000400e-01 4.704316793299331834e-01
9.210000000000000409e-01 4.699097148238750576e-01
9.220000000000000417e-01 4.693885500731836968e-01
9.230000000000000426e-01 4.688681833690914180e-01
9.240000000000000435e-01 4.683486130078132748e-01
9.250000000000000444e-01 4.678298372905279057e-01
9.260000000000000453e-01 4.673118545233587717e-01
9.270000000000000462e-01 4.667946630173552824e-01
9.280000000000000471e-01 4.662782610884738110e-01
9.290000000000000480e-01 4.657626470575590982e-01
9.300000000000000488e-01 4.652478192503257115e-01
9.310000000000000497e-01 4.647337759973396154e-01
9.320000000000000506e-01 4.642205156339995198e-01
9.330000000000000515e-01 4.637080365005185612e-01
9.340000000000000524e-01 4.631963369419062615e-01
9.350000000000000533e-01 4.626854153079502097e-01
9.360000000000000542e-01 4.621752699531977426e-01
9.370000000000000551e-01 4.616658992369388481e-01
9.380000000000000560e-01 4.611573015231868466e-01
9.390000000000000568e-01 4.606494751806617383e-01
9.400000000000000577e-01 4.601424185827722169e-01
9.410000000000000586e-01 4.596361301075975181e-01
9.420000000000000595e-01 4.591306081378705439e-01
9.430000000000000604e-01 4.586258510609597661e-01
9.440000000000000613e-01 4.581218572688520729e-01
9.450000000000000622e-01 4.576186251581358944e-01
9.460000000000000631e-01 4.571161531299828829e-01
9.470000000000000639e-01 4.566144395901320929e-01
9.480000000000000648e-01 4.561134829488715514e-01
9.490000000000000657e-01 4.556132816210222702e-01
9.500000000000000666e-01 4.551138340259210380e-01
9.510000000000000675e-01 4.546151385874034334e-01
9.520000000000000684e-01 4.541171937337870057e-01
9.530000000000000693e-01 4.536199978978550096e-01
9.540000000000000702e-01 4.531235495168391414e-01
9.550000000000000711e-01 4.526278470324038850e-01
9.560000000000000719e-01 4.521328888906292476e-01
9.570000000000000728e-01 4.516386735419948284e-01
9.580000000000000737e-01 4.511451994413632760e-01
9.590000000000000746e-01 4.506524650479645233e-01
9.599999999999999645e-01 4.501604688253790232e-01
9.609999999999999654e-01 4.496692092415219832e-01
9.619999999999999662e-01 4.491786847686277118e-01
9.629999999999999671e-01 4.486888938832327423e-01
9.639999999999999680e-01 4.481998350661611230e-01
9.649999999999999689e-01 4.477115068025079303e-01
9.659999999999999698e-01 4.472239075816238918e-01
9.669999999999999707e-01 4.467370358970991218e-01
9.679999999999999716e-01 4.462508902467488547e-01
9.689999999999999725e-01 4.457654691325965146e-01
9.699999999999999734e-01 4.452807710608590042e-01
9.709999999999999742e-01 4.447967945419316060e-01
9.719999999999999751e-01 4.443135380903722731e-01
9.729999999999999760e-01 4.438310002248865294e-01
9.739999999999999769e-01 4.433491794683125375e-01
9.749999999999999778e-01 4.428680743476054449e-01
9.759999999999999787e-01 4.423876833938232833e-01
9.769999999999999796e-01 4.419080051421112598e-01
9.779999999999999805e-01 4.414290381316876011e-01
9.789999999999999813e-01 4.409507809058277883e-01
9.799999999999999822e-01 4.404732320118507904e-01
9.809999999999999831e-01 4.399963900011041873e-01
9.819999999999999840e-01 4.395202534289490703e-01
9.829999999999999849e-01 4.390448208547461095e-01
9.839999999999999858e-01 4.385700908418406208e-01
9.849999999999999867e-01 4.380960619575487436e-01
9.859999999999999876e-01 4.376227327731427308e-01
9.869999999999999885e-01 4.371501018638365710e-01
9.879999999999999893e-01 4.366781678087719443e-01
9.889999999999999902e-01 4.362069291910042890e-01
9.899999999999999911e-01 4.357363845974885352e-01
9.909999999999999920e-01 4.352665326190651163e-01
9.919999999999999929e-01 4.347973718504459240e-01
9.929999999999999938e-01 4.343289008902007642e-01
9.939999999999999947e-01 4.338611183407429239e-01
9.949999999999999956e-01 4.333940228083162371e-01
9.959999999999999964e-01 4.329276129029807074e-01
9.969999999999999973e-01 4.324618872385991852e-01
9.979999999999999982e-01 4.319968444328238233e-01
9.989999999999999991e-01 4.315324831070821987e-01
1.000000000000000000e+00 4.310688018865646010e-01
1.001000000000000112e+00 4.306057994002097100e-01
1.002000000000000002e+00 4.301434742806923839e-01
1.003000000000000114e+00 4.296818251644088371e-01
1.004000000000000004e+00 4.292208506914653166e-01
1.005000000000000115e+00 4.287605495056631133e-01
1.006000000000000005e+00 4.283009202544870164e-01
1.007000000000000117e+00 4.278419615890911576e-01
1.008000000000000007e+00 4.273836721642867986e-01
1.009000000000000119e+00 4.269260506385285647e-01
1.010000000000000009e+00 4.264690956739026761e-01
1.011000000000000121e+00 4.260128059361132369e-01
1.012000000000000011e+00 4.255571800944700223e-01
1.013000000000000123e+00 4.251022168218751007e-01
1.014000000000000012e+00 4.246479147948113431e-01
1.015000000000000124e+00 4.241942726933285446e-01
1.016000000000000014e+00 4.237412892010319898e-01
1.017000000000000126e+00 4.232889630050692409e-01
1.018000000000000016e+00 4.228372927961178696e-01
1.019000000000000128e+00 4.223862772683737443e-01
1.020000000000000018e+00 4.219359151195378188e-01
1.021000000000000130e+00 4.214862050508040303e-01
1.022000000000000020e+00 4.210371457668478090e-01
1.023000000000000131e+00 4.205887359758131439e-01
1.024000000000000021e+00 4.201409743893007587e-01
1.024999999999999911e+00 4.196938597223565104e-01
1.026000000000000023e+00 4.192473906934583994e-01
1.026999999999999913e+00 4.188015660245057448e-01
1.028000000000000025e+00 4.183563844408064725e-01
1.028999999999999915e+00 4.179118446710656798e-01
1.030000000000000027e+00 4.174679454473736451e-01
1.030999999999999917e+00 4.170246855051946699e-01
1.032000000000000028e+00 4.165820635833544228e-01
1.032999999999999918e+00 4.161400784240290029e-01
1.034000000000000030e+00 4.156987287727335056e-01
1.034999999999999920e+00 4.152580133783097538e-01
1.036000000000000032e+00 4.148179309929152514e-01
1.036999999999999922e+00 4.143784803720124699e-01
1.038000000000000034e+00 4.139396602743556919e-01
1.038999999999999924e+00 4.135014694619814635e-01
1.040000000000000036e+00 4.130639067001965481e-01
1.040999999999999925e+00 4.126269707575667689e-01
1.042000000000000037e+00 4.121906604059050183e-01
1.042999999999999927e+00 4.117549744202621542e-01
1.044000000000000039e+00 4.113199115789137328e-01
1.044999999999999929e+00 4.108854706633503495e-01
1.046000000000000041e+00 4.104516504582658709e-01
1.046999999999999931e+00 4.100184497515472204e-01
1.048000000000000043e+00 4.095858673342624434e-01
1.048999999999999932e+00 4.091539020006513816e-01
1.050000000000000044e+00 4.087225525481128496e-01
1.050999999999999934e+00 4.082918177771960866e-01
1.052000000000000046e+00 4.078616964915881549e-01
1.052999999999999936e+00 4.074321874981044478e-01
1.054000000000000048e+00 4.070032896066773098e-01
1.054999999999999938e+00 4.065750016303464887e-01
1.056000000000000050e+00 4.061473223852470338e-01
1.056999999999999940e+00 4.057202506906006922e-01
1.058000000000000052e+00 4.052937853687036962e-01
1.058999999999999941e+00 4.048679252449174371e-01
1.060000000000000053e+00 4.044426691476576963e-01
1.060999999999999943e+00 4.040180159083849309e-01
1.062000000000000055e+00 4.035939643615927830e-01
1.062999999999999945e+00 4.031705133447994194e-01
1.064000000000000057e+00 4.027476616985356528e-01
1.064999999999999947e+00 4.023254082663364484e-01
1.066000000000000059e+00 4.019037518947295440e-01
1.066999999999999948e+00 4.014826914332262353e-01
1.068000000000000060e+00 4.010622257343107733e-01
1.068999999999999950e+00 4.006423536534309826e-01
1.070000000000000062e+00 4.002230740489874927e-01
1.070999999999999952e+00 3.998043857823249114e-01
1.072000000000000064e+00 3.993862877177213333e-01
1.072999999999999954e+00 3.989687787223782367e-01
1.074000000000000066e+00 3.985518576664115464e-01
1.074999999999999956e+00 3.981355234228413087e-01
1.076000000000000068e+00 3.977197748675821432e-01
1.076999999999999957e+00 3.973046108794337505e-01
1.078000000000000069e+00 3.968900303400711982e-01
1.078999999999999959e+00 3.964760321340352611e-01
1.080000000000000071e+00 3.960626151487230406e-01
1.080999999999999961e+00 3.956497782743785829e-01
1.082000000000000073e+00 3.952375204040831091e-01
1.082999999999999963e+00 3.948258404337458560e-01
1.084000000000000075e+00 3.944147372620945835e-01
1.084999999999999964e+00 3.940042097906666374e-01
1.086000000000000076e+00 3.935942569237987354e-01
1.086999999999999966e+00 3.931848775686191400e-01
1.088000000000000078e+00 3.927760706350367781e-01
1.088999999999999968e+00 3.923678350357335254e-01
1.090000000000000080e+00 3.919601696861543805e-01
1.090999999999999970e+00 3.915530735044982502e-01
1.092000000000000082e+00 3.911465454117089569e-01
1.092999999999999972e+00 3.907405843314670224e-01
1.094000000000000083e+00 3.903351891901791770e-01
1.094999999999999973e+00 3.899303589169708650e-01
1.096000000000000085e+00 3.895260924436765304e-01
1.096999999999999975e+00 3.891223887048307906e-01
1.098000000000000087e+00 3.887192466376596656e-01
1.098999999999999977e+00 3.883166651820722515e-01
1.100000000000000089e+00 3.879146432806511169e-01
1.100999999999999979e+00 3.875131798786442539e-01
1.102000000000000091e+00 3.871122739239559740e-01
1.102999999999999980e+00 3.867119243671385265e-01
1.104000000000000092e+00 3.863121301613829939e-01
1.104999999999999982e+00 3.859128902625117985e-01
1.106000000000000094e+00 3.855142036289684326e-01
1.106999999999999984e+00 3.851160692218106862e-01
1.108000000000000096e+00 3.847184860047008215e-01
1.108999999999999986e+00 3.843214529438981897e-01
1.110000000000000098e+00 3.839249690082498501e-01
1.110999999999999988e+00 3.835290331691830201e-01
1.112000000000000099e+00 3.831336444006959163e-01
1.112999999999999989e+00 3.827388016793503156e-01
1.114000000000000101e+00 3.823445039842625071e-01
1.114999999999999991e+00 3.819507502970954649e-01
1.116000000000000103e+00 3.815575396020504662e-01
1.116999999999999993e+00 3.811648708858592083e-01
1.118000000000000105e+00 3.807727431377749272e-01
1.118999999999999995e+00 3.803811553495655140e-01
1.120000000000000107e+00 3.799901065155039115e-01
1.120999999999999996e+00 3.795995956323612308e-01
1.122000000000000108e+00 3.792096216993984803e-01
1.122999999999999998e+00 3.788201837183580722e-01
1.124000000000000110e+00 3.784312806934564399e-01
1.125000000000000000e+00 3.780429116313759330e-01
1.126000000000000112e+00 3.776550755412568794e-01
1.127000000000000002e+00 3.772677714346897582e-01
1.128000000000000114e+00 3.768809983257073726e-01
1.129000000000000004e+00 3.764947552307767453e-01
1.130000000000000115e+00 3.761090411687920687e-01
1.131000000000000005e+00 3.757238551610664334e-01
1.132000000000000117e+00 3.753391962313240016e-01
1.133000000000000007e+00 3.749550634056929566e-01
1.134000000000000119e+00 3.745714557126970101e-01
1.135000000000000009e+00 3.741883721832486853e-01
1.136000000000000121e+00 3.738058118506408234e-01
1.137000000000000011e+00 3.734237737505403110e-01
1.138000000000000123e+00 3.730422569209785322e-01
1.139000000000000012e+00 3.726612604023462616e-01
1.140000000000000124e+00 3.722807832373844494e-01
1.141000000000000014e+00 3.719008244711772271e-01
1.142000000000000126e+00 3.715213831511450793e-01
1.143000000000000016e+00 3.711424583270368505e-01
1.144000000000000128e+00 3.707640490509223063e-01
1.145000000000000018e+00 3.703861543771854725e-01
1.146000000000000130e+00 3.700087733625168629e-01
1.147000000000000020e+00 3.696319050659060967e-01
1.148000000000000131e+00 3.692555485486351263e-01
1.149000000000000021e+00 3.688797028742707984e-01
1.150000000000000133e+00 3.685043671086572492e-01
1.151000000000000023e+00 3.681295403199098537e-01
1.152000000000000135e+00 3.677552215784067879e-01
1.153000000000000025e+00 3.673814099567829783e-01
1.153999999999999915e+00 3.670081045299226075e-01
1.155000000000000027e+00 3.666353043749518981e-01
1.155999999999999917e+00 3.662630085712324512e-01
1.157000000000000028e+00 3.658912162003541413e-01
1.157999999999999918e+00 3.655199263461280657e-01
1.159000000000000030e+00 3.651491380945795506e-01
1.159999999999999920e+00 3.647788505339418785e-01
1.161000000000000032e+00 3.644090627546484606e-01
1.161999999999999922e+00 3.640397738493267310e-01
1.163000000000000034e+00 3.636709829127909299e-01
1.163999999999999924e+00 3.633026890420353316e-01
1.165000000000000036e+00 3.629348913362277496e-01
1.165999999999999925e+00 3.625675888967027638e-01
1.167000000000000037e+00 3.622007808269543383e-01
1.167999999999999927e+00 3.618344662326302696e-01
1.169000000000000039e+00 3.614686442215245266e-01
1.169999999999999929e+00 3.611033139035710882e-01
1.171000000000000041e+00 3.607384743908371161e-01
1.171999999999999931e+00 3.603741247975170703e-01
1.173000000000000043e+00 3.600102642399246045e-01
1.173999999999999932e+00 3.596468918364877920e-01
1.175000000000000044e+00 3.592840067077414101e-01
1.175999999999999934e+00 3.589216079763210554e-01
1.177000000000000046e+00 3.585596947669562051e-01
1.177999999999999936e+00 3.581982662064646106e-01
1.179000000000000048e+00 3.578373214237445255e-01
1.179999999999999938e+00 3.574768595497697654e-01
1.181000000000000050e+00 3.571168797175825471e-01
1.181999999999999940e+00 3.567573810622871044e-01
1.183000000000000052e+00 3.563983627210437488e-01
1.183999999999999941e+00 3.560398238330626519e-01
1.185000000000000053e+00 3.556817635395965183e-01
1.185999999999999943e+00 3.553241809839360887e-01
1.187000000000000055e+00 3.549670753114023691e-01
1.187999999999999945e+00 3.546104456693414120e-01
1.189000000000000057e+00 3.542542912071173222e-01
1.189999999999999947e+00 3.538986110761072057e-01
1.191000000000000059e+00 3.535434044296938416e-01
1.191999999999999948e+00 3.531886704232604646e-01
1.193000000000000060e+00 3.528344082141842697e-01
1.193999999999999950e+00 3.524806169618301954e-01
1.195000000000000062e+00 3.521272958275457610e-01
1.195999999999999952e+00 3.517744439746537943e-01
1.197000000000000064e+00 3.514220605684473808e-01
1.197999999999999954e+00 3.510701447761837568e-01
1.199000000000000066e+00 3.507186957670779259e-01
1.199999999999999956e+00 3.503677127122970525e-01
1.201000000000000068e+00 3.500171947849547993e-01
1.201999999999999957e+00 3.496671411601048884e-01
1.203000000000000069e+00 3.493175510147357721e-01
1.203999999999999959e+00 3.489684235277645263e-01
1.205000000000000071e+00 3.486197578800309116e-01
1.205999999999999961e+00 3.482715532542920989e-01
1.207000000000000073e+00 3.479238088352160641e-01
1.207999999999999963e+00 3.475765238093769804e-01
1.209000000000000075e+00 3.472296973652483909e-01
1.209999999999999964e+00 3.468833286931982673e-01
1.211000000000000076e+00 3.465374169854826270e-01
1.211999999999999966e+00 3.461919614362407582e-01
1.213000000000000078e+00 3.458469612414888927e-01
1.213999999999999968e+00 3.455024155991149870e-01
1.215000000000000080e+00 3.451583237088723388e-01
1.215999999999999970e+00 3.448146847723753128e-01
1.217000000000000082e+00 3.444714979930928456e-01
1.217999999999999972e+00 3.441287625763430613e-01
1.219000000000000083e+00 3.437864777292879426e-01
1.219999999999999973e+00 3.434446426609276681e-01
1.221000000000000085e+00 3.431032565820952285e-01
1.221999999999999975e+00 3.427623187054511522e-01
1.223000000000000087e+00 3.424218282454773443e-01
1.223999999999999977e+00 3.420817844184730339e-01
1.225000000000000089e+00 3.417421864425477240e-01
1.225999999999999979e+00 3.414030335376171954e-01
1.227000000000000091e+00 3.410643249253973996e-01
1.227999999999999980e+00 3.407260598293992970e-01
1.229000000000000092e+00 3.403882374749235273e-01
1.229999999999999982e+00 3.400508570890555804e-01
1.231000000000000094e+00 3.397139179006596343e-01
1.231999999999999984e+00 3.393774191403738927e-01
1.233000000000000096e+00 3.390413600406051997e-01
1.233999999999999986e+00 3.387057398355242110e-01
1.235000000000000098e+00 3.383705577610591764e-01
1.235999999999999988e+00 3.380358130548922202e-01
1.237000000000000099e+00 3.377015049564526250e-01
1.237999999999999989e+00 3.373676327069127789e-01
1.239000000000000101e+00 3.370341955491828467e-01
1.239999999999999991e+00 3.367011927279054961e-01
1.241000000000000103e+00 3.363686234894505689e-01
1.241999999999999993e+00 3.360364870819106398e-01
1.243000000000000105e+00 3.357047827550952990e-01
1.243999999999999995e+00 3.353735097605269888e-01
1.245000000000000107e+00 3.350426673514348974e-01
1.245999999999999996e+00 3.347122547827510175e-01
1.247000000000000108e+00 3.343822713111039291e-01
1.247999999999999998e+00 3.340527161948155799e-01
1.249000000000000110e+00 3.337235886938944573e-01
1.250000000000000000e+00 3.333948880700324247e-01
1.251000000000000112e+00 3.330666135865981703e-01
1.252000000000000002e+00 3.327387645086336554e-01
1.253000000000000114e+00 3.324113401028483405e-01
1.254000000000000004e+00 3.320843396376149115e-01
1.255000000000000115e+00 3.317577623829644495e-01
1.256000000000000005e+00 3.314316076105809916e-01
1.257000000000000117e+00 3.311058745937973669e-01
1.258000000000000007e+00 3.307805626075900896e-01
1.259000000000000119e+00 3.304556709285745852e-01
1.260000000000000009e+00 3.301311988350010274e-01
1.261000000000000121e+00 3.298071456067486196e-01
1.262000000000000011e+00 3.294835105253218210e-01
1.263000000000000123e+00 3.291602928738449618e-01
1.264000000000000012e+00 3.288374919370578020e-01
1.265000000000000124e+00 3.285151070013108687e-01
1.266000000000000014e+00 3.281931373545615149e-01
1.267000000000000126e+00 3.278715822863675911e-01
1.268000000000000016e+00 3.275504410878846140e-01
1.269000000000000128e+00 3.272297130518599939e-01
1.270000000000000018e+00 3.269093974726292040e-01
1.271000000000000130e+00 3.265894936461108955e-01
1.272000000000000020e+00 3.262700008698019016e-01
1.273000000000000131e+00 3.259509184427735740e-01
1.274000000000000021e+00 3.256322456656668418e-01
1.275000000000000133e+00 3.253139818406877160e-01
1.276000000000000023e+00 3.249961262716023480e-01
1.277000000000000135e+00 3.246786782637339219e-01
1.278000000000000025e+00 3.243616371239564922e-01
1.279000000000000137e+00 3.240450021606916531e-01
1.280000000000000027e+00 3.237287726839041535e-01
1.280999999999999917e+00 3.234129480050966787e-01
1.282000000000000028e+00 3.230975274373061867e-01
1.282999999999999918e+00 3.227825102950994673e-01
1.284000000000000030e+00 3.224678958945682572e-01
1.284999999999999920e+00 3.221536835533255760e-01
1.286000000000000032e+00 3.218398725905010638e-01
1.286999999999999922e+00 3.215264623267367616e-01
1.288000000000000034e+00 3.212134520841823382e-01
1.288999999999999924e+00 3.209008411864917587e-01
1.290000000000000036e+00 3.205886289588181781e-01
1.290999999999999925e+00 3.202768147278101663e-01
1.292000000000000037e+00 3.199653978216071004e-01
1.292999999999999927e+00 3.196543775698356127e-01
1.294000000000000039e+00 3.193437533036039833e-01
1.294999999999999929e+00 3.190335243555001976e-01
1.296000000000000041e+00 3.187236900595853406e-01
1.296999999999999931e+00 3.184142497513911541e-01
1.298000000000000043e+00 3.181052027679149297e-01
1.298999999999999932e+00 3.177965484476162894e-01
1.300000000000000044e+00 3.174882861304118009e-01
1.300999999999999934e+00 3.171804151576723130e-01
1.302000000000000046e+00 3.168729348722176264e-01
1.302999999999999936e+00 3.165658446183131081e-01
1.304000000000000048e+00 3.162591437416654161e-01
1.304999999999999938e+00 3.159528315894186701e-01
1.306000000000000050e+00 3.156469075101498434e-01
1.306999999999999940e+00 3.153413708538658211e-01
1.308000000000000052e+00 3.150362209719979600e-01
1.308999999999999941e+00 3.147314572173995351e-01
1.310000000000000053e+00 3.144270789443404102e-01
1.310999999999999943e+00 3.141230855085043738e-01
1.312000000000000055e+00 3.138194762669840876e-01
1.312999999999999945e+00 3.135162505782781439e-01
1.314000000000000057e+00 3.132134078022859591e-01
1.314999999999999947e+00 3.129109473003052755e-01
1.316000000000000059e+00 3.126088684350267211e-01
1.316999999999999948e+00 3.123071705705315892e-01
1.318000000000000060e+00 3.120058530722862322e-01
1.318999999999999950e+00 3.117049153071400069e-01
1.320000000000000062e+00 3.114043566433196686e-01
1.320999999999999952e+00 3.111041764504269280e-01
1.322000000000000064e+00 3.108043740994340665e-01
1.322999999999999954e+00 3.105049489626797166e-01
1.324000000000000066e+00 3.102059004138659759e-01
1.324999999999999956e+00 3.099072278280540771e-01
1.326000000000000068e+00 3.096089305816606130e-01
1.326999999999999957e+00 3.093110080524539840e-01
1.328000000000000069e+00 3.090134596195504568e-01
1.328999999999999959e+00 3.087162846634107227e-01
1.330000000000000071e+00 3.084194825658358452e-01
1.330999999999999961e+00 3.081230527099640959e-01
1.332000000000000073e+00 3.078269944802661806e-01
1.332999999999999963e+00 3.075313072625430744e-01
1.334000000000000075e+00 3.072359904439210254e-01
1.334999999999999964e+00 3.069410434128489462e-01
1.336000000000000076e+00 3.066464655590936950e-01
1.336999999999999966e+00 3.063522562737377442e-01
1.338000000000000078e+00 3.060584149491740735e-01
1.338999999999999968e+00 3.057649409791040052e-01
1.340000000000000080e+00 3.054718337585325960e-01
1.340999999999999970e+00 3.051790926837659179e-01
1.342000000000000082e+00 3.048867171524063946e-01
1.342999999999999972e+00 3.045947065633502482e-01
1.344000000000000083e+00 3.043030603167835579e-01
1.344999999999999973e+00 3.040117778141787630e-01
1.346000000000000085e+00 3.037208584582909432e-01
1.346999999999999975e+00 3.034303016531549324e-01
1.348000000000000087e+00 3.031401068040808222e-01
1.348999999999999977e+00 3.028502733176518524e-01
1.350000000000000089e+00 3.025608006017193041e-01
1.350999999999999979e+00 3.022716880654006677e-01
1.352000000000000091e+00 3.019829351190749245e-01
1.352999999999999980e+00 3.016945411743798822e-01
1.354000000000000092e+00 3.014065056442084556e-01
1.354999999999999982e+00 3.011188279427051695e-01
1.356000000000000094e+00 3.008315074852630500e-01
1.356999999999999984e+00 3.005445436885199606e-01
1.358000000000000096e+00 3.002579359703554385e-01
1.358999999999999986e+00 2.999716837498873079e-01
1.360000000000000098e+00 2.996857864474679056e-01
1.360999999999999988e+00 2.994002434846814720e-01
1.362000000000000099e+00 2.991150542843402649e-01
1.362999999999999989e+00 2.988302182704813958e-01
1.364000000000000101e+00 2.985457348683634438e-01
1.364999999999999991e+00 2.982616035044636793e-01
1.366000000000000103e+00 2.979778236064738461e-01
1.366999999999999993e+00 2.976943946032978294e-01
1.368000000000000105e+00 2.974113159250472704e-01
1.368999999999999995e+00 2.971285870030399012e-01
1.370000000000000107e+00 2.968462072697946597e-01
1.370999999999999996e+00 2.965641761590296910e-01
1.372000000000000108e+00 2.962824931056580735e-01
1.372999999999999998e+00 2.960011575457859312e-01
1.374000000000000110e+00 2.957201689167076042e-01
1.375000000000000000e+00 2.954395266569040390e-01
1.376000000000000112e+00 2.951592302060386253e-01
1.377000000000000002e+00 2.948792790049540313e-01
1.378000000000000114e+00 2.945996724956698176e-01
1.379000000000000004e+00 2.943204101213782731e-01
1.380000000000000115e+00 2.940414913264423058e-01
1.381000000000000005e+00 2.937629155563912797e-01
1.382000000000000117e+00 2.934846822579186831e-01
1.383000000000000007e+00 2.932067908788790200e-01
1.384000000000000119e+00 2.929292408682837023e-01
1.385000000000000009e+00 2.926520316762996621e-01
1.386000000000000121e+00 2.923751627542444664e-01
1.387000000000000011e+00 2.920986335545846524e-01
1.388000000000000123e+00 2.918224435309319520e-01
1.389000000000000012e+00 2.915465921380405723e-01
1.390000000000000124e+00 2.912710788318036981e-01
1.391000000000000014e+00 2.909959030692509940e-01
1.392000000000000126e+00 2.907210643085454960e-01
1.393000000000000016e+00 2.904465620089802247e-01
1.394000000000000128e+00 2.901723956309756325e-01
1.395000000000000018e+00 2.898985646360764390e-01
1.396000000000000130e+00 2.896250684869485226e-01
1.397000000000000020e+00 2.893519066473763668e-01
1.398000000000000131e+00 2.890790785822595077e-01
1.399000000000000021e+00 2.888065837576100914e-01
1.400000000000000133e+00 2.885344216405495987e-01
1.401000000000000023e+00 2.882625916993063475e-01
1.402000000000000135e+00 2.879910934032119396e-01
1.403000000000000025e+00 2.877199262226991516e-01
1.404000000000000137e+00 2.874490896292980491e-01
1.405000000000000027e+00 2.871785830956340990e-01
1.406000000000000139e+00 2.869084060954245063e-01
1.407000000000000028e+00 2.866385581034760488e-01
1.407999999999999918e+00 2.863690385956815243e-01
1.409000000000000030e+00 2.860998470490172529e-01
1.409999999999999920e+00 2.858309829415403014e-01
1.411000000000000032e+00 2.855624457523854853e-01
1.411999999999999922e+00 2.852942349617624829e-01
1.413000000000000034e+00 2.850263500509534476e-01
1.413999999999999924e+00 2.847587905023094557e-01
1.415000000000000036e+00 2.844915557992484523e-01
1.415999999999999925e+00 2.842246454262521427e-01
1.417000000000000037e+00 2.839580588688630503e-01
1.417999999999999927e+00 2.836917956136821295e-01
1.419000000000000039e+00 2.834258551483655464e-01
1.419999999999999929e+00 2.831602369616224579e-01
1.421000000000000041e+00 2.828949405432117925e-01
1.421999999999999931e+00 2.826299653839396964e-01
1.423000000000000043e+00 2.823653109756567581e-01
1.423999999999999932e+00 2.821009768112558991e-01
1.425000000000000044e+00 2.818369623846681549e-01
1.425999999999999934e+00 2.815732671908618423e-01
1.427000000000000046e+00 2.813098907258383963e-01
1.427999999999999936e+00 2.810468324866304268e-01
1.429000000000000048e+00 2.807840919712989991e-01
1.429999999999999938e+00 2.805216686789308023e-01
1.431000000000000050e+00 2.802595621096351519e-01
1.431999999999999940e+00 2.799977717645423803e-01
1.433000000000000052e+00 2.797362971457998948e-01
1.433999999999999941e+00 2.794751377565706796e-01
1.435000000000000053e+00 2.792142931010297979e-01
1.435999999999999943e+00 2.789537626843625606e-01
1.437000000000000055e+00 2.786935460127610287e-01
1.437999999999999945e+00 2.784336425934224590e-01
1.439000000000000057e+00 2.781740519345455853e-01
1.439999999999999947e+00 2.779147735453291190e-01
1.441000000000000059e+00 2.776558069359683634e-01
1.441999999999999948e+00 2.773971516176531038e-01
1.443000000000000060e+00 2.771388071025646105e-01
1.443999999999999950e+00 2.768807729038739174e-01
1.445000000000000062e+00 2.766230485357382141e-01
1.445999999999999952e+00 2.763656335132991804e-01
1.447000000000000064e+00 2.761085273526798223e-01
1.447999999999999954e+00 2.758517295709827510e-01
1.449000000000000066e+00 2.755952396862864640e-01
1.449999999999999956e+00 2.753390572176442341e-01
1.451000000000000068e+00 2.750831816850804468e-01
1.451999999999999957e+00 2.748276126095890448e-01
1.453000000000000069e+00 2.745723495131300318e-01
1.453999999999999959e+00 2.743173919186284171e-01
1.455000000000000071e+00 2.740627393499700526e-01
1.455999999999999961e+00 2.738083913320005225e-01
1.457000000000000073e+00 2.735543473905223122e-01
1.457999999999999963e+00 2.733006070522918107e-01
1.459000000000000075e+00 2.730471698450178120e-01
1.459999999999999964e+00 2.727940352973584059e-01
1.461000000000000076e+00 2.725412029389188140e-01
1.461999999999999966e+00 2.722886723002490017e-01
1.463000000000000078e+00 2.720364429128410699e-01
1.463999999999999968e+00 2.717845143091271454e-01
1.465000000000000080e+00 2.715328860224769936e-01
1.465999999999999970e+00 2.712815575871954099e-01
1.467000000000000082e+00 2.710305285385195551e-01
1.467999999999999972e+00 2.707797984126176782e-01
1.469000000000000083e+00 2.705293667465857310e-01
1.469999999999999973e+00 2.702792330784452024e-01
1.471000000000000085e+00 2.700293969471411759e-01
1.471999999999999975e+00 2.697798578925396651e-01
1.473000000000000087e+00 2.695306154554254485e-01
1.473999999999999977e+00 2.692816691774995719e-01
1.475000000000000089e+00 2.690330186013771274e-01
1.475999999999999979e+00 2.687846632705850891e-01
1.477000000000000091e+00 2.685366027295598701e-01
1.477999999999999980e+00 2.682888365236448802e-01
1.479000000000000092e+00 2.680413641990885831e-01
1.479999999999999982e+00 2.677941853030421093e-01
1.481000000000000094e+00 2.675472993835564250e-01
1.481999999999999984e+00 2.673007059895814441e-01
1.483000000000000096e+00 2.670544046709620312e-01
1.483999999999999986e+00 2.668083949784371134e-01
1.485000000000000098e+00 2.665626764636369050e-01
1.485999999999999988e+00 2.663172486790804649e-01
1.487000000000000099e+00 2.660721111781740311e-01
1.487999999999999989e+00 2.658272635152081897e-01
1.489000000000000101e+00 2.655827052453560988e-01
1.489999999999999991e+00 2.653384359246712121e-01
1.491000000000000103e+00 2.650944551100848923e-01
1.491999999999999993e+00 2.648507623594043570e-01
1.493000000000000105e+00 2.646073572313104583e-01
1.493999999999999995e+00 2.643642392853554068e-01
1.495000000000000107e+00 2.641214080819609955e-01
1.495999999999999996e+00 2.638788631824157682e-01
1.497000000000000108e+00 2.636366041488735212e-01
1.497999999999999998e+00 2.633946305443506386e-01
1.499000000000000110e+00 2.631529419327241492e-01
1.500000000000000000e+00 2.629115378787297841e-01
1.501000000000000112e+00 2.626704179479596446e-01
1.502000000000000002e+00 2.624295817068601488e-01
1.503000000000000114e+00 2.621890287227294225e-01
1.504000000000000004e+00 2.619487585637159666e-01
1.505000000000000115e+00 2.617087707988161038e-01
1.506000000000000005e+00 2.614690649978720360e-01
1.507000000000000117e+00 2.612296407315696234e-01
1.508000000000000007e+00 2.609904975714362751e-01
1.509000000000000119e+00 2.607516350898391733e-01
1.510000000000000009e+00 2.605130528599827189e-01
1.511000000000000121e+00 2.602747504559067004e-01
1.512000000000000011e+00 2.600367274524844619e-01
1.513000000000000123e+00 2.597989834254204600e-01
1.514000000000000012e+00 2.595615179512484327e-01
1.515000000000000124e+00 2.593243306073294008e-01
1.516000000000000014e+00 2.590874209718491139e-01
1.517000000000000126e+00 2.588507886238168298e-01
1.518000000000000016e+00 2.586144331430629828e-01
1.519000000000000128e+00 2.583783541102364634e-01
1.520000000000000018e+00 2.581425511068040080e-01
1.521000000000000130e+00 2.579070237150467571e-01
1.522000000000000020e+00 2.576717715180591450e-01
1.523000000000000131e+00 2.574367940997467352e-01
1.524000000000000021e+00 2.572020910448239439e-01
1.525000000000000133e+00 2.569676619388122640e-01
1.526000000000000023e+00 2.567335063680385998e-01
1.527000000000000135e+00 2.564996239196324912e-01
1.528000000000000025e+00 2.562660141815249482e-01
1.529000000000000137e+00 2.560326767424461192e-01
1.530000000000000027e+00 2.557996111919234594e-01
1.531000000000000139e+00 2.555668171202793992e-01
1.532000000000000028e+00 2.553342941186301784e-01
1.533000000000000140e+00 2.551020417788829597e-01
1.534000000000000030e+00 2.548700596937348850e-01
1.535000000000000142e+00 2.546383474566701888e-01
1.536000000000000032e+00 2.544069046619591434e-01
1.536999999999999922e+00 2.541757309046555058e-01
1.538000000000000034e+00 2.539448257805946851e-01
1.538999999999999924e+00 2.537141888863924666e-01
1.540000000000000036e+00 2.534838198194423464e-01
1.540999999999999925e+00 2.532537181779138669e-01
1.542000000000000037e+00 2.530238835607510617e-01
1.542999999999999927e+00 2.527943155676701803e-01
1.544000000000000039e+00 2.525650137991580224e-01
1.544999999999999929e+00 2.523359778564698841e-01
1.546000000000000041e+00 2.521072073416278925e-01
1.546999999999999931e+00 2.518787018574191738e-01
1.548000000000000043e+00 2.516504610073937442e-01
1.548999999999999932e+00 2.514224843958628441e-01
1.550000000000000044e+00 2.511947716278973286e-01
1.550999999999999934e+00 2.509673223093250582e-01
1.552000000000000046e+00 2.507401360467300666e-01
1.552999999999999936e+00 2.505132124474502286e-01
1.554000000000000048e+00 2.502865511195749293e-01
1.554999999999999938e+00 2.500601516719447304e-01
1.556000000000000050e+00 2.498340137141475958e-01
1.556999999999999940e+00 2.496081368565189473e-01
1.558000000000000052e+00 2.493825207101383890e-01
1.558999999999999941e+00 2.491571648868291800e-01
1.560000000000000053e+00 2.489320689991553759e-01
1.560999999999999943e+00 2.487072326604207462e-01
1.562000000000000055e+00 2.484826554846666091e-01
1.562999999999999945e+00 2.482583370866701389e-01
1.564000000000000057e+00 2.480342770819428944e-01
1.564999999999999947e+00 2.478104750867288486e-01
1.566000000000000059e+00 2.475869307180022794e-01
1.566999999999999948e+00 2.473636435934667144e-01
1.568000000000000060e+00 2.471406133315525444e-01
1.568999999999999950e+00 2.469178395514157187e-01
1.570000000000000062e+00 2.466953218729359132e-01
1.570999999999999952e+00 2.464730599167147540e-01
1.572000000000000064e+00 2.462510533040737915e-01
1.572999999999999954e+00 2.460293016570534175e-01
1.574000000000000066e+00 2.458078045984105620e-01
1.574999999999999956e+00 2.455865617516173882e-01
1.576000000000000068e+00 2.453655727408594056e-01
1.576999999999999957e+00 2.451448371910336377e-01
1.578000000000000069e+00 2.449243547277473176e-01
1.578999999999999959e+00 2.447041249773158345e-01
1.580000000000000071e+00 2.444841475667611230e-01
1.580999999999999961e+00 2.442644221238101376e-01
1.582000000000000073e+00 2.440449482768929090e-01
1.582999999999999963e+00 2.438257256551414343e-01
1.584000000000000075e+00 2.436067538883872341e-01
1.584999999999999964e+00 2.433880326071600209e-01
1.586000000000000076e+00 2.431695614426865326e-01
1.586999999999999966e+00 2.429513400268880075e-01
1.588000000000000078e+00 2.427333679923791010e-01
1.588999999999999968e+00 2.425156449724665542e-01
1.590000000000000080e+00 2.422981706011463066e-01
1.590999999999999970e+00 2.420809445131034410e-01
1.592000000000000082e+00 2.418639663437093523e-01
1.592999999999999972e+00 2.416472357290208317e-01
1.594000000000000083e+00 2.414307523057778460e-01
1.594999999999999973e+00 2.412145157114027882e-01
1.596000000000000085e+00 2.409985255839979801e-01
1.596999999999999975e+00 2.407827815623442835e-01
1.598000000000000087e+00 2.405672832859002408e-01
1.598999999999999977e+00 2.403520303947992987e-01
1.600000000000000089e+00 2.401370225298490313e-01
1.600999999999999979e+00 2.399222593325295583e-01
1.602000000000000091e+00 2.397077404449914906e-01
1.602999999999999980e+00 2.394934655100545984e-01
1.604000000000000092e+00 2.392794341712064510e-01
1.604999999999999982e+00 2.390656460726005295e-01
1.606000000000000094e+00 2.388521008590546169e-01
1.606999999999999984e+00 2.386387981760498267e-01
1.608000000000000096e+00 2.384257376697282993e-01
1.608999999999999986e+00 2.382129189868920083e-01
1.610000000000000098e+00 2.380003417750014005e-01
1.610999999999999988e+00 2.377880056821733146e-01
1.612000000000000099e+00 2.375759103571800090e-01
1.612999999999999989e+00 2.373640554494475252e-01
1.614000000000000101e+00 2.371524406090537440e-01
1.614999999999999991e+00 2.369410654867273591e-01
1.616000000000000103e+00 2.367299297338459341e-01
1.616999999999999993e+00 2.365190330024350140e-01
1.618000000000000105e+00 2.363083749451656557e-01
1.618999999999999995e+00 2.360979552153540939e-01
1.620000000000000107e+00 2.358877734669590776e-01
1.620999999999999996e+00 2.356778293545813141e-01
1.622000000000000108e+00 2.354681225334614436e-01
1.622999999999999998e+00 2.352586526594784289e-01
1.624000000000000110e+00 2.350494193891489447e-01
1.625000000000000000e+00 2.348404223796246304e-01
1.626000000000000112e+00 2.346316612886915343e-01
1.627000000000000002e+00 2.344231357747686983e-01
1.628000000000000114e+00 2.342148454969059379e-01
1.629000000000000004e+00 2.340067901147829255e-01
1.630000000000000115e+00 2.337989692887077198e-01
1.631000000000000005e+00 2.335913826796151005e-01
1.632000000000000117e+00 2.333840299490653192e-01
1.633000000000000007e+00 2.331769107592424894e-01
1.634000000000000119e+00 2.329700247729534213e-01
1.635000000000000009e+00 2.327633716536254560e-01
1.636000000000000121e+00 2.325569510653063277e-01
1.637000000000000011e+00 2.323507626726612485e-01
1.638000000000000123e+00 2.321448061409724373e-01
1.639000000000000012e+00 2.319390811361378701e-01
1.640000000000000124e+00 2.317335873246686717e-01
1.641000000000000014e+00 2.315283243736892260e-01
1.642000000000000126e+00 2.313232919509345675e-01
1.643000000000000016e+00 2.311184897247494929e-01
1.644000000000000128e+00 2.309139173640871734e-01
1.645000000000000018e+00 2.307095745385077667e-01
1.646000000000000130e+00 2.305054609181766412e-01
1.647000000000000020e+00 2.303015761738635425e-01
1.648000000000000131e+00 2.300979199769408734e-01
1.649000000000000021e+00 2.298944919993822777e-01
1.650000000000000133e+00 2.296912919137613640e-01
1.651000000000000023e+00 2.294883193932505672e-01
1.652000000000000135e+00 2.292855741116194002e-01
1.653000000000000025e+00 2.290830557432330383e-01
1.654000000000000137e+00 2.288807639630513480e-01
1.655000000000000027e+00 2.286786984466274431e-01
1.656000000000000139e+00 2.284768588701057701e-01
1.657000000000000028e+00 2.282752449102218029e-01
1.658000000000000140e+00 2.280738562442995720e-01
1.659000000000000030e+00 2.278726925502510270e-01
1.660000000000000142e+00 2.276717535065747589e-01
1.661000000000000032e+00 2.274710387923537802e-01
1.662000000000000144e+00 2.272705480872554140e-01
1.663000000000000034e+00 2.270702810715292397e-01
1.664000000000000146e+00 2.268702374260056220e-01
1.665000000000000036e+00 2.266704168320951007e-01
1.665999999999999925e+00 2.264708189717863085e-01
1.667000000000000037e+00 2.262714435276450553e-01
1.667999999999999927e+00 2.260722901828129683e-01
1.669000000000000039e+00 2.258733586210062705e-01
1.669999999999999929e+00 2.256746485265143931e-01
1.671000000000000041e+00 2.254761595841983102e-01
1.671999999999999931e+00 2.252778914794899001e-01
1.673000000000000043e+00 2.250798438983903638e-01
1.673999999999999932e+00 2.248820165274688365e-01
1.675000000000000044e+00 2.246844090538610839e-01
1.675999999999999934e+00 2.244870211652682523e-01
1.677000000000000046e+00 2.242898525499560369e-01
1.677999999999999936e+00 2.240929028967526826e-01
1.679000000000000048e+00 2.238961718950481516e-01
1.679999999999999938e+00 2.236996592347927082e-01
1.681000000000000050e+00 2.235033646064957247e-01
1.681999999999999940e+00 2.233072877012244606e-01
1.683000000000000052e+00 2.231114282106027025e-01
1.683999999999999941e+00 2.229157858268096259e-01
1.685000000000000053e+00 2.227203602425781581e-01
1.685999999999999943e+00 2.225251511511944780e-01
1.687000000000000055e+00 2.223301582464959902e-01
1.687999999999999945e+00 2.221353812228706592e-01
1.689000000000000057e+00 2.219408197752553991e-01
1.689999999999999947e+00 2.217464735991350466e-01
1.691000000000000059e+00 2.215523423905410572e-01
1.691999999999999948e+00 2.213584258460503384e-01
1.693000000000000060e+00 2.211647236627838076e-01
1.693999999999999950e+00 2.209712355384056692e-01
1.695000000000000062e+00 2.207779611711214451e-01
1.695999999999999952e+00 2.205849002596775577e-01
1.697000000000000064e+00 2.203920525033595812e-01
1.697999999999999954e+00 2.201994176019912153e-01
1.699000000000000066e+00 2.200069952559329245e-01
1.699999999999999956e+00 2.198147851660813556e-01
1.701000000000000068e+00 2.196227870338671728e-01
1.701999999999999957e+00 2.194310005612545855e-01
1.703000000000000069e+00 2.192394254507397389e-01
1.703999999999999959e+00 2.190480614053501307e-01
1.705000000000000071e+00 2.188569081286425300e-01
1.705999999999999961e+00 2.186659653247027268e-01
1.707000000000000073e+00 2.184752326981434234e-01
1.707999999999999963e+00 2.182847099541040947e-01
1.709000000000000075e+00 2.180943967982487686e-01
1.709999999999999964e+00 2.179042929367657755e-01
1.711000000000000076e+00 2.177143980763658893e-01
1.711999999999999966e+00 2.175247119242816884e-01
1.713000000000000078e+00 2.173352341882658356e-01
1.713999999999999968e+00 2.171459645765904389e-01
1.715000000000000080e+00 2.169569027980458031e-01
1.715999999999999970e+00 2.167680485619389308e-01
1.717000000000000082e+00 2.165794015780927173e-01
1.717999999999999972e+00 2.163909615568449518e-01
1.719000000000000083e+00 2.162027282090465685e-01
1.719999999999999973e+00 2.160147012460612026e-01
1.721000000000000085e+00 2.158268803797634416e-01
1.721999999999999975e+00 2.156392653225382983e-01
1.723000000000000087e+00 2.154518557872794615e-01
1.723999999999999977e+00 2.152646514873888250e-01
1.725000000000000089e+00 2.150776521367748495e-01
1.725999999999999979e+00 2.148908574498514523e-01
1.727000000000000091e+00 2.147042671415374249e-01
1.727999999999999980e+00 2.145178809272546838e-01
1.729000000000000092e+00 2.143316985229275218e-01
1.729999999999999982e+00 2.141457196449815248e-01
1.731000000000000094e+00 2.139599440103420736e-01
1.731999999999999984e+00 2.137743713364339548e-01
1.733000000000000096e+00 2.135890013411794464e-01
1.733999999999999986e+00 2.134038337429979004e-01
1.735000000000000098e+00 2.132188682608040231e-01
1.735999999999999988e+00 2.130341046140075134e-01
1.737000000000000099e+00 2.128495425225114257e-01
1.737999999999999989e+00 2.126651817067113093e-01
1.739000000000000101e+00 2.124810218874938761e-01
1.739999999999999991e+00 2.122970627862363902e-01
1.741000000000000103e+00 2.121133041248050022e-01
1.741999999999999993e+00 2.119297456255545276e-01
1.743000000000000105e+00 2.117463870113261981e-01
1.743999999999999995e+00 2.115632280054479397e-01
1.745000000000000107e+00 2.113802683317318742e-01
1.745999999999999996e+00 2.111975077144747359e-01
1.747000000000000108e+00 2.110149458784555676e-01
1.747999999999999998e+00 2.108325825489353322e-01
1.749000000000000110e+00 2.106504174516558858e-01
1.750000000000000000e+00 2.104684503128386452e-01
1.751000000000000112e+00 2.102866808591834502e-01
1.752000000000000002e+00 2.101051088178679527e-01
1.753000000000000114e+00 2.099237339165463678e-01
1.754000000000000004e+00 2.097425558833483084e-01
1.755000000000000115e+00 2.095615744468778130e-01
1.756000000000000005e+00 2.093807893362125694e-01
1.757000000000000117e+00 2.092002002809024153e-01
1.758000000000000007e+00 2.090198070109688666e-01
1.759000000000000119e+00 2.088396092569034801e-01
1.760000000000000009e+00 2.086596067496673257e-01
1.761000000000000121e+00 2.084797992206898765e-01
1.762000000000000011e+00 2.083001864018677318e-01
1.763000000000000123e+00 2.081207680255639236e-01
1.764000000000000012e+00 2.079415438246064729e-01
1.765000000000000124e+00 2.077625135322882788e-01
1.766000000000000014e+00 2.075836768823647871e-01
1.767000000000000126e+00 2.074050336090542124e-01
1.768000000000000016e+00 2.072265834470359003e-01
1.769000000000000128e+00 2.070483261314493562e-01
1.770000000000000018e+00 2.068702613978936067e-01
1.771000000000000130e+00 2.066923889824255622e-01
1.772000000000000020e+00 2.065147086215598782e-01
1.773000000000000131e+00 2.063372200522672617e-01
1.774000000000000021e+00 2.061599230119737225e-01
1.775000000000000133e+00 2.059828172385597678e-01
1.776000000000000023e+00 2.058059024703591811e-01
1.777000000000000135e+00 2.056291784461580507e-01
1.778000000000000025e+00 2.054526449051940207e-01
1.779000000000000137e+00 2.052763015871552355e-01
1.780000000000000027e+00 2.051001482321790359e-01
1.781000000000000139e+00 2.049241845808513762e-01
1.782000000000000028e+00 2.047484103742061023e-01
1.783000000000000140e+00 2.045728253537231200e-01
1.784000000000000030e+00 2.043974292613283117e-01
1.785000000000000142e+00 2.042222218393919542e-01
1.786000000000000032e+00 2.040472028307284136e-01
1.787000000000000144e+00 2.038723719785944521e-01
1.788000000000000034e+00 2.036977290266889229e-01
1.789000000000000146e+00 2.035232737191514374e-01
1.790000000000000036e+00 2.033490058005614221e-01
1.791000000000000147e+00 2.031749250159374243e-01
1.792000000000000037e+00 2.030010311107360577e-01
1.792999999999999927e+00 2.028273238308508641e-01
1.794000000000000039e+00 2.026538029226119531e-01
1.794999999999999929e+00 2.024804681327842526e-01
1.796000000000000041e+00 2.023073192085670935e-01
1.796999999999999931e+00 2.021343558975935428e-01
1.798000000000000043e+00 2.019615779479286277e-01
1.798999999999999932e+00 2.017889851080693353e-01
1.800000000000000044e+00 2.016165771269429474e-01
1.800999999999999934e+00 2.014443537539068740e-01
1.802000000000000046e+00 2.012723147387467104e-01
1.802999999999999936e+00 2.011004598316766812e-01
1.804000000000000048e+00 2.009287887833373365e-01
1.804999999999999938e+00 2.007573013447955523e-01
1.806000000000000050e+00 2.005859972675434477e-01
1.806999999999999940e+00 2.004148763034972747e-01
1.808000000000000052e+00 2.002439382049965855e-01
1.808999999999999941e+00 2.000731827248035943e-01
1.810000000000000053e+00 1.999026096161018728e-01
1.810999999999999943e+00 1.997322186324959337e-01
1.812000000000000055e+00 1.995620095280095652e-01
1.812999999999999945e+00 1.993919820570861368e-01
1.814000000000000057e+00 1.992221359745864617e-01
1.814999999999999947e+00 1.990524710357886029e-01
1.816000000000000059e+00 1.988829869963869845e-01
1.816999999999999948e+00 1.987136836124913375e-01
1.818000000000000060e+00 1.985445606406257835e-01
1.818999999999999950e+00 1.983756178377283075e-01
1.820000000000000062e+00 1.982068549611492037e-01
1.820999999999999952e+00 1.980382717686509086e-01
1.822000000000000064e+00 1.978698680184068914e-01
1.822999999999999954e+00 1.977016434690006264e-01
1.824000000000000066e+00 1.975335978794248437e-01
1.824999999999999956e+00 1.973657310090808081e-01
1.826000000000000068e+00 1.971980426177770973e-01
1.826999999999999957e+00 1.970305324657292412e-01
1.828000000000000069e+00 1.968632003135582231e-01
1.828999999999999959e+00 1.966960459222904523e-01
1.830000000000000071e+00 1.965290690533562645e-01
1.830999999999999961e+00 1.963622694685891179e-01
1.832000000000000073e+00 1.961956469302250927e-01
1.832999999999999963e+00 1.960292012009017537e-01
1.834000000000000075e+00 1.958629320436574839e-01
1.834999999999999964e+00 1.956968392219305131e-01
1.836000000000000076e+00 1.955309224995582240e-01
1.836999999999999966e+00 1.953651816407760700e-01
1.838000000000000078e+00 1.951996164102169917e-01
1.838999999999999968e+00 1.950342265729105296e-01
1.840000000000000080e+00 1.948690118942818517e-01
1.840999999999999970e+00 1.947039721401512546e-01
1.842000000000000082e+00 1.945391070767327757e-01
1.842999999999999972e+00 1.943744164706340261e-01
1.844000000000000083e+00 1.942099000888548588e-01
1.844999999999999973e+00 1.940455576987868413e-01
1.846000000000000085e+00 1.938813890682122287e-01
1.846999999999999975e+00 1.937173939653034638e-01
1.848000000000000087e+00 1.935535721586219005e-01
1.848999999999999977e+00 1.933899234171175541e-01
1.850000000000000089e+00 1.932264475101277690e-01
1.850999999999999979e+00 1.930631442073767468e-01
1.852000000000000091e+00 1.929000132789744915e-01
1.852999999999999980e+00 1.927370544954164489e-01
1.854000000000000092e+00 1.925742676275820076e-01
1.854999999999999982e+00 1.924116524467344991e-01
1.856000000000000094e+00 1.922492087245196435e-01
1.856999999999999984e+00 1.920869362329654384e-01
1.858000000000000096e+00 1.919248347444806047e-01
1.858999999999999986e+00 1.917629040318548361e-01
1.860000000000000098e+00 1.916011438682567458e-01
1.860999999999999988e+00 1.914395540272343654e-01
1.862000000000000099e+00 1.912781342827133135e-01
1.862999999999999989e+00 1.911168844089966290e-01
1.864000000000000101e+00 1.909558041807636053e-01
1.864999999999999991e+00 1.907948933730694852e-01
1.866000000000000103e+00 1.906341517613440728e-01
1.866999999999999993e+00 1.904735791213917340e-01
1.868000000000000105e+00 1.903131752293897583e-01
1.868999999999999995e+00 1.901529398618881095e-01
1.870000000000000107e+00 1.899928727958087871e-01
1.870999999999999996e+00 1.898329738084445217e-01
1.872000000000000108e+00 1.896732426774584701e-01
1.872999999999999998e+00 1.895136791808833265e-01
1.874000000000000110e+00 1.893542830971204072e-01
1.875000000000000000e+00 1.891950542049393169e-01
1.876000000000000112e+00 1.890359922834763673e-01
1.877000000000000002e+00 1.888770971122349651e-01
1.878000000000000114e+00 1.887183684710837528e-01
1.879000000000000004e+00 1.885598061402566361e-01
1.880000000000000115e+00 1.884014099003515352e-01
1.881000000000000005e+00 1.882431795323300516e-01
1.882000000000000117e+00 1.880851148175162746e-01
1.883000000000000007e+00 1.879272155375965592e-01
1.884000000000000119e+00 1.877694814746181662e-01
1.885000000000000009e+00 1.876119124109893455e-01
1.886000000000000121e+00 1.874545081294774762e-01
1.887000000000000011e+00 1.872972684132095944e-01
1.888000000000000123e+00 1.871401930456706442e-01
1.889000000000000012e+00 1.869832818107031724e-01
1.890000000000000124e+00 1.868265344925065796e-01
1.891000000000000014e+00 1.866699508756365089e-01
1.892000000000000126e+00 1.865135307450037083e-01
1.893000000000000016e+00 1.863572738858738365e-01
1.894000000000000128e+00 1.862011800838662412e-01
1.895000000000000018e+00 1.860452491249536544e-01
1.896000000000000130e+00 1.858894807954611650e-01
1.897000000000000020e+00 1.857338748820656915e-01
1.898000000000000131e+00 1.855784311717951496e-01
1.899000000000000021e+00 1.854231494520277856e-01
1.900000000000000133e+00 1.852680295104915387e-01
1.901000000000000023e+00 1.851130711352630687e-01
1.902000000000000135e+00 1.849582741147673959e-01
1.903000000000000025e+00 1.848036382377770404e-01
1.904000000000000137e+00 1.846491632934110505e-01
1.905000000000000027e+00 1.844948490711349198e-01
1.906000000000000139e+00 1.843406953607592269e-01
1.907000000000000028e+00 1.841867019524392746e-01
1.908000000000000140e+00 1.840328686366744515e-01
1.909000000000000030e+00 1.838791952043072608e-01
1.910000000000000142e+00 1.837256814465228760e-01
1.911000000000000032e+00 1.835723271548483915e-01
1.912000000000000144e+00 1.834191321211519343e-01
1.913000000000000034e+00 1.832660961376423869e-01
1.914000000000000146e+00 1.831132189968680546e-01
1.915000000000000036e+00 1.829605004917167488e-01
1.916000000000000147e+00 1.828079404154144827e-01
1.917000000000000037e+00 1.826555385615252214e-01
1.918000000000000149e+00 1.825032947239497716e-01
1.919000000000000039e+00 1.823512086969253931e-01
1.919999999999999929e+00 1.821992802750252161e-01
1.921000000000000041e+00 1.820475092531571581e-01
1.921999999999999931e+00 1.818958954265637029e-01
1.923000000000000043e+00 1.817444385908209281e-01
1.923999999999999932e+00 1.815931385418378674e-01
1.925000000000000044e+00 1.814419950758558997e-01
1.925999999999999934e+00 1.812910079894482496e-01
1.927000000000000046e+00 1.811401770795189325e-01
1.927999999999999936e+00 1.809895021433024775e-01
1.929000000000000048e+00 1.808389829783628999e-01
1.929999999999999938e+00 1.806886193825933962e-01
1.931000000000000050e+00 1.805384111542153169e-01
1.931999999999999940e+00 1.803883580917778895e-01
1.933000000000000052e+00 1.802384599941573018e-01
1.933999999999999941e+00 1.800887166605560641e-01
1.935000000000000053e+00 1.799391278905026481e-01
1.935999999999999943e+00 1.797896934838501826e-01
1.937000000000000055e+00 1.796404132407763976e-01
1.937999999999999945e+00 1.794912869617830420e-01
1.939000000000000057e+00 1.793423144476946340e-01
1.939999999999999947e+00 1.791934954996583229e-01
1.941000000000000059e+00 1.790448299191430004e-01
1.941999999999999948e+00 1.788963175079389123e-01
1.943000000000000060e+00 1.787479580681565761e-01
1.943999999999999950e+00 1.785997514022266697e-01
1.945000000000000062e+00 1.784516973128990047e-01
1.945999999999999952e+00 1.783037956032420268e-01
1.947000000000000064e+00 1.781560460766422327e-01
1.947999999999999954e+00 1.780084485368033098e-01
1.949000000000000066e+00 1.778610027877457755e-01
1.949999999999999956e+00 1.777137086338063388e-01
1.951000000000000068e+00 1.775665658796369561e-01
1.951999999999999957e+00 1.774195743302046657e-01
1.953000000000000069e+00 1.772727337907903378e-01
1.953999999999999959e+00 1.771260440669888969e-01
1.955000000000000071e+00 1.769795049647078233e-01
1.955999999999999961e+00 1.768331162901672637e-01
1.957000000000000073e+00 1.766868778498986992e-01
1.957999999999999963e+00 1.765407894507449449e-01
1.959000000000000075e+00 1.763948508998594566e-01
1.959999999999999964e+00 1.762490620047051093e-01
1.961000000000000076e+00 1.761034225730543912e-01
1.961999999999999966e+00 1.759579324129882660e-01
1.963000000000000078e+00 1.758125913328957846e-01
1.963999999999999968e+00 1.756673991414733349e-01
1.965000000000000080e+00 1.755223556477241986e-01
1.965999999999999970e+00 1.753774606609577458e-01
1.967000000000000082e+00 1.752327139907889630e-01
1.967999999999999972e+00 1.750881154471380374e-01
1.969000000000000083e+00 1.749436648402290517e-01
1.969999999999999973e+00 1.747993619805904841e-01
1.971000000000000085e+00 1.746552066790534596e-01
1.971999999999999975e+00 1.745111987467519443e-01
1.973000000000000087e+00 1.743673379951218294e-01
1.973999999999999977e+00 1.742236242359005705e-01
1.975000000000000089e+00 1.740800572811260494e-01
1.975999999999999979e+00 1.739366369431366299e-01
1.977000000000000091e+00 1.737933630345701308e-01
1.977999999999999980e+00 1.736502353683636313e-01
1.979000000000000092e+00 1.735072537577523888e-01
1.979999999999999982e+00 1.733644180162696724e-01
1.981000000000000094e+00 1.732217279577457636e-01
1.981999999999999984e+00 1.730791833963079285e-01
1.983000000000000096e+00 1.729367841463792799e-01
1.983999999999999986e+00 1.727945300226786385e-01
1.985000000000000098e+00 1.726524208402196725e-01
1.985999999999999988e+00 1.725104564143102315e-01
1.987000000000000099e+00 1.723686365605520687e-01
1.987999999999999989e+00 1.722269610948403418e-01
1.989000000000000101e+00 1.720854298333624743e-01
1.989999999999999991e+00 1.719440425925982119e-01
1.991000000000000103e+00 1.718027991893184558e-01
1.991999999999999993e+00 1.716616994405854024e-01
1.993000000000000105e+00 1.715207431637512936e-01
1.993999999999999995e+00 1.713799301764583616e-01
1.995000000000000107e+00 1.712392602966377186e-01
1.995999999999999996e+00 1.710987333425094958e-01
1.997000000000000108e+00 1.709583491325814830e-01
1.997999999999999998e+00 1.708181074856494064e-01
1.999000000000000110e+00 1.706780082207956240e-01
2.000000000000000000e+00 1.705380511573889590e-01
2.000999999999999890e+00 1.703982361150842562e-01
2.002000000000000224e+00 1.702585629138211321e-01
2.003000000000000114e+00 1.701190313738245585e-01
2.004000000000000004e+00 1.699796413156032249e-01
2.004999999999999893e+00 1.698403925599496489e-01
2.006000000000000227e+00 1.697012849279390112e-01
2.007000000000000117e+00 1.695623182409296270e-01
2.008000000000000007e+00 1.694234923205613086e-01
2.008999999999999897e+00 1.692848069887554208e-01
2.010000000000000231e+00 1.691462620677139927e-01
2.011000000000000121e+00 1.690078573799197181e-01
2.012000000000000011e+00 1.688695927481347892e-01
2.012999999999999901e+00 1.687314679954006469e-01
2.014000000000000234e+00 1.685934829450375372e-01
2.015000000000000124e+00 1.684556374206438445e-01
2.016000000000000014e+00 1.683179312460954258e-01
2.016999999999999904e+00 1.681803642455452219e-01
2.018000000000000238e+00 1.680429362434227303e-01
2.019000000000000128e+00 1.679056470644335608e-01
2.020000000000000018e+00 1.677684965335586031e-01
2.020999999999999908e+00 1.676314844760538603e-01
2.022000000000000242e+00 1.674946107174493104e-01
2.023000000000000131e+00 1.673578750835494622e-01
2.024000000000000021e+00 1.672212774004316616e-01
2.024999999999999911e+00 1.670848174944459807e-01
2.026000000000000245e+00 1.669484951922153015e-01
2.027000000000000135e+00 1.668123103206337610e-01
2.028000000000000025e+00 1.666762627068669456e-01
2.028999999999999915e+00 1.665403521783511143e-01
2.030000000000000249e+00 1.664045785627925600e-01
2.031000000000000139e+00 1.662689416881675541e-01
2.032000000000000028e+00 1.661334413827212086e-01
2.032999999999999918e+00 1.659980774749675314e-01
2.034000000000000252e+00 1.658628497936882884e-01
2.035000000000000142e+00 1.657277581679331979e-01
2.036000000000000032e+00 1.655928024270187648e-01
2.036999999999999922e+00 1.654579824005282807e-01
2.038000000000000256e+00 1.653232979183109908e-01
2.039000000000000146e+00 1.651887488104816226e-01
2.040000000000000036e+00 1.650543349074201360e-01
2.040999999999999925e+00 1.649200560397706961e-01
2.042000000000000259e+00 1.647859120384416176e-01
2.043000000000000149e+00 1.646519027346051156e-01
2.044000000000000039e+00 1.645180279596957229e-01
2.044999999999999929e+00 1.643842875454108454e-01
2.046000000000000263e+00 1.642506813237099850e-01
2.047000000000000153e+00 1.641172091268138789e-01
2.048000000000000043e+00 1.639838707872043611e-01
2.048999999999999932e+00 1.638506661376238349e-01
2.049999999999999822e+00 1.637175950110747180e-01
2.051000000000000156e+00 1.635846572408186095e-01
2.052000000000000046e+00 1.634518526603765676e-01
2.052999999999999936e+00 1.633191811035278052e-01
2.053999999999999826e+00 1.631866424043098285e-01
2.055000000000000160e+00 1.630542363970171882e-01
2.056000000000000050e+00 1.629219629162022009e-01
2.056999999999999940e+00 1.627898217966732286e-01
2.057999999999999829e+00 1.626578128734945394e-01
2.059000000000000163e+00 1.625259359819863636e-01
2.060000000000000053e+00 1.623941909577239773e-01
2.060999999999999943e+00 1.622625776365369255e-01
2.061999999999999833e+00 1.621310958545091330e-01
2.063000000000000167e+00 1.619997454479779608e-01
2.064000000000000057e+00 1.618685262535340674e-01
2.064999999999999947e+00 1.617374381080208257e-01
2.065999999999999837e+00 1.616064808485335458e-01
2.067000000000000171e+00 1.614756543124193366e-01
2.068000000000000060e+00 1.613449583372767449e-01
2.068999999999999950e+00 1.612143927609547556e-01
2.069999999999999840e+00 1.610839574215526815e-01
2.071000000000000174e+00 1.609536521574198020e-01
2.072000000000000064e+00 1.608234768071545862e-01
2.072999999999999954e+00 1.606934312096044148e-01
2.073999999999999844e+00 1.605635152038649427e-01
2.075000000000000178e+00 1.604337286292797371e-01
2.076000000000000068e+00 1.603040713254400007e-01
2.076999999999999957e+00 1.601745431321837110e-01
2.077999999999999847e+00 1.600451438895952871e-01
2.079000000000000181e+00 1.599158734380054514e-01
2.080000000000000071e+00 1.597867316179902852e-01
2.080999999999999961e+00 1.596577182703710629e-01
2.081999999999999851e+00 1.595288332362136408e-01
2.083000000000000185e+00 1.594000763568280410e-01
2.084000000000000075e+00 1.592714474737681740e-01
2.084999999999999964e+00 1.591429464288310891e-01
2.085999999999999854e+00 1.590145730640565025e-01
2.087000000000000188e+00 1.588863272217267142e-01
2.088000000000000078e+00 1.587582087443659140e-01
2.088999999999999968e+00 1.586302174747394600e-01
2.089999999999999858e+00 1.585023532558539061e-01
2.091000000000000192e+00 1.583746159309563639e-01
2.092000000000000082e+00 1.582470053435339197e-01
2.092999999999999972e+00 1.581195213373131347e-01
2.093999999999999861e+00 1.579921637562601844e-01
2.095000000000000195e+00 1.578649324445793034e-01
2.096000000000000085e+00 1.577378272467137854e-01
2.096999999999999975e+00 1.576108480073441509e-01
2.097999999999999865e+00 1.574839945713885081e-01
2.099000000000000199e+00 1.573572667840018313e-01
2.100000000000000089e+00 1.572306644905758222e-01
2.100999999999999979e+00 1.571041875367378271e-01
2.101999999999999869e+00 1.569778357683512537e-01
2.103000000000000203e+00 1.568516090315142109e-01
2.104000000000000092e+00 1.567255071725598969e-01
2.104999999999999982e+00 1.565995300380556288e-01
2.105999999999999872e+00 1.564736774748025083e-01
2.107000000000000206e+00 1.563479493298352008e-01
2.108000000000000096e+00 1.562223454504212961e-01
2.108999999999999986e+00 1.560968656840608926e-01
2.109999999999999876e+00 1.559715098784861531e-01
2.111000000000000210e+00 1.558462778816609995e-01
2.112000000000000099e+00 1.557211695417803909e-01
2.112999999999999989e+00 1.555961847072704629e-01
2.113999999999999879e+00 1.554713232267874168e-01
2.115000000000000213e+00 1.553465849492173256e-01
2.116000000000000103e+00 1.552219697236761897e-01
2.116999999999999993e+00 1.550974773995086875e-01
2.117999999999999883e+00 1.549731078262883699e-01
2.119000000000000217e+00 1.548488608538168554e-01
2.120000000000000107e+00 1.547247363321239133e-01
2.120999999999999996e+00 1.546007341114663258e-01
2.121999999999999886e+00 1.544768540423279712e-01
2.123000000000000220e+00 1.543530959754192411e-01
2.124000000000000110e+00 1.542294597616769569e-01
2.125000000000000000e+00 1.541059452522630935e-01
2.125999999999999890e+00 1.539825522985653616e-01
2.127000000000000224e+00 1.538592807521960981e-01
2.128000000000000114e+00 1.537361304649921823e-01
2.129000000000000004e+00 1.536131012890145364e-01
2.129999999999999893e+00 1.534901930765476263e-01
2.131000000000000227e+00 1.533674056800991559e-01
2.132000000000000117e+00 1.532447389523997339e-01
2.133000000000000007e+00 1.531221927464020138e-01
2.133999999999999897e+00 1.529997669152810824e-01
2.135000000000000231e+00 1.528774613124330717e-01
2.136000000000000121e+00 1.527552757914757697e-01
2.137000000000000011e+00 1.526332102062473439e-01
2.137999999999999901e+00 1.525112644108063409e-01
2.139000000000000234e+00 1.523894382594313257e-01
2.140000000000000124e+00 1.522677316066202990e-01
2.141000000000000014e+00 1.521461443070905029e-01
2.141999999999999904e+00 1.520246762157776155e-01
2.143000000000000238e+00 1.519033271878358904e-01
2.144000000000000128e+00 1.517820970786374624e-01
2.145000000000000018e+00 1.516609857437717646e-01
2.145999999999999908e+00 1.515399930390453898e-01
2.147000000000000242e+00 1.514191188204816740e-01
2.148000000000000131e+00 1.512983629443204192e-01
2.149000000000000021e+00 1.511777252670169769e-01
2.149999999999999911e+00 1.510572056452424983e-01
2.151000000000000245e+00 1.509368039358830182e-01
2.152000000000000135e+00 1.508165199960395109e-01
2.153000000000000025e+00 1.506963536830270567e-01
2.153999999999999915e+00 1.505763048543747595e-01
2.155000000000000249e+00 1.504563733678252191e-01
2.156000000000000139e+00 1.503365590813342811e-01
2.157000000000000028e+00 1.502168618530703437e-01
2.157999999999999918e+00 1.500972815414143569e-01
2.159000000000000252e+00 1.499778180049589904e-01
2.160000000000000142e+00 1.498584711025088279e-01
2.161000000000000032e+00 1.497392406930794784e-01
2.161999999999999922e+00 1.496201266358971604e-01
2.163000000000000256e+00 1.495011287903988129e-01
2.164000000000000146e+00 1.493822470162313454e-01
2.165000000000000036e+00 1.492634811732510836e-01
2.165999999999999925e+00 1.491448311215239075e-01
2.167000000000000259e+00 1.490262967213244749e-01
2.168000000000000149e+00 1.489078778331359432e-01
2.169000000000000039e+00 1.487895743176495256e-01
2.169999999999999929e+00 1.486713860357643247e-01
2.171000000000000263e+00 1.485533128485865273e-01
2.172000000000000153e+00 1.484353546174296823e-01
2.173000000000000043e+00 1.483175112038136456e-01
2.173999999999999932e+00 1.481997824694647470e-01
2.175000000000000266e+00 1.480821682763148461e-01
2.176000000000000156e+00 1.479646684865015549e-01
2.177000000000000046e+00 1.478472829623675155e-01
2.177999999999999936e+00 1.477300115664600400e-01
2.178999999999999826e+00 1.476128541615308876e-01
2.180000000000000160e+00 1.474958106105356825e-01
2.181000000000000050e+00 1.473788807766338582e-01
2.181999999999999940e+00 1.472620645231879077e-01
2.182999999999999829e+00 1.471453617137631897e-01
2.184000000000000163e+00 1.470287722121277618e-01
2.185000000000000053e+00 1.469122958822516867e-01
2.185999999999999943e+00 1.467959325883068100e-01
2.186999999999999833e+00 1.466796821946663720e-01
2.188000000000000167e+00 1.465635445659046743e-01
2.189000000000000057e+00 1.464475195667967466e-01
2.189999999999999947e+00 1.463316070623178478e-01
2.190999999999999837e+00 1.462158069176432151e-01
2.192000000000000171e+00 1.461001189981476767e-01
2.193000000000000060e+00 1.459845431694053730e-01
2.193999999999999950e+00 1.458690792971891192e-01
2.194999999999999840e+00 1.457537272474703771e-01
2.196000000000000174e+00 1.456384868864186444e-01
2.197000000000000064e+00 1.455233580804015658e-01
2.197999999999999954e+00 1.454083406959836566e-01
2.198999999999999844e+00 1.452934345999269128e-01
2.200000000000000178e+00 1.451786396591898953e-01
2.201000000000000068e+00 1.450639557409275915e-01
2.201999999999999957e+00 1.449493827124909984e-01
2.202999999999999847e+00 1.448349204414266789e-01
2.204000000000000181e+00 1.447205687954765951e-01
2.205000000000000071e+00 1.446063276425776367e-01
2.205999999999999961e+00 1.444921968508612320e-01
2.206999999999999851e+00 1.443781762886531816e-01
2.208000000000000185e+00 1.442642658244730758e-01
2.209000000000000075e+00 1.441504653270341274e-01
2.209999999999999964e+00 1.440367746652427283e-01
2.210999999999999854e+00 1.439231937081981438e-01
2.212000000000000188e+00 1.438097223251919576e-01
2.213000000000000078e+00 1.436963603857082938e-01
2.213999999999999968e+00 1.435831077594229011e-01
2.214999999999999858e+00 1.434699643162028193e-01
2.216000000000000192e+00 1.433569299261064078e-01
2.217000000000000082e+00 1.432440044593829009e-01
2.217999999999999972e+00 1.431311877864717974e-01
2.218999999999999861e+00 1.430184797780027772e-01
2.220000000000000195e+00 1.429058803047952575e-01
2.221000000000000085e+00 1.427933892378581149e-01
2.221999999999999975e+00 1.426810064483892970e-01
2.222999999999999865e+00 1.425687318077754617e-01
2.224000000000000199e+00 1.424565651875917272e-01
2.225000000000000089e+00 1.423445064596012000e-01
2.225999999999999979e+00 1.422325554957548643e-01
2.226999999999999869e+00 1.421207121681908880e-01
2.228000000000000203e+00 1.420089763492347334e-01
2.229000000000000092e+00 1.418973479113983804e-01
2.229999999999999982e+00 1.417858267273803818e-01
2.230999999999999872e+00 1.416744126700652806e-01
2.232000000000000206e+00 1.415631056125232212e-01
2.233000000000000096e+00 1.414519054280100607e-01
2.233999999999999986e+00 1.413408119899663973e-01
2.234999999999999876e+00 1.412298251720176534e-01
2.236000000000000210e+00 1.411189448479737985e-01
2.237000000000000099e+00 1.410081708918288768e-01
2.237999999999999989e+00 1.408975031777604248e-01
2.238999999999999879e+00 1.407869415801297208e-01
2.240000000000000213e+00 1.406764859734808693e-01
2.241000000000000103e+00 1.405661362325409391e-01
2.241999999999999993e+00 1.404558922322194092e-01
2.242999999999999883e+00 1.403457538476079181e-01
2.244000000000000217e+00 1.402357209539797367e-01
2.245000000000000107e+00 1.401257934267897964e-01
2.245999999999999996e+00 1.400159711416740504e-01
2.246999999999999886e+00 1.399062539744493350e-01
2.248000000000000220e+00 1.397966418011130640e-01
2.249000000000000110e+00 1.396871344978428131e-01
2.250000000000000000e+00 1.395777319409959583e-01
2.250999999999999890e+00 1.394684340071095097e-01
2.252000000000000224e+00 1.393592405728995565e-01
2.253000000000000114e+00 1.392501515152614056e-01
2.254000000000000004e+00 1.391411667112687489e-01
2.254999999999999893e+00 1.390322860381735803e-01
2.256000000000000227e+00 1.389235093734058624e-01
2.257000000000000117e+00 1.388148365945733043e-01
2.258000000000000007e+00 1.387062675794608069e-01
2.258999999999999897e+00 1.385978022060304626e-01
2.260000000000000231e+00 1.384894403524209727e-01
2.261000000000000121e+00 1.383811818969474250e-01
2.262000000000000011e+00 1.382730267181011274e-01
2.262999999999999901e+00 1.381649746945490809e-01
2.264000000000000234e+00 1.380570257051335348e-01
2.265000000000000124e+00 1.379491796288725147e-01
2.266000000000000014e+00 1.378414363449582125e-01
2.266999999999999904e+00 1.377337957327577356e-01
2.268000000000000238e+00 1.376262576718123853e-01
2.269000000000000128e+00 1.375188220418373797e-01
2.270000000000000018e+00 1.374114887227214921e-01
2.270999999999999908e+00 1.373042575945267463e-01
2.272000000000000242e+00 1.371971285374884719e-01
2.273000000000000131e+00 1.370901014320145272e-01
2.274000000000000021e+00 1.369831761586850494e-01
2.274999999999999911e+00 1.368763525982525098e-01
2.276000000000000245e+00 1.367696306316409649e-01
2.277000000000000135e+00 1.366630101399461950e-01
2.278000000000000025e+00 1.365564910044350377e-01
2.278999999999999915e+00 1.364500731065451944e-01
2.280000000000000249e+00 1.363437563278850073e-01
2.281000000000000139e+00 1.362375405502332382e-01
2.282000000000000028e+00 1.361314256555383739e-01
2.282999999999999918e+00 1.360254115259189045e-01
2.284000000000000252e+00 1.359194980436625455e-01
2.285000000000000142e+00 1.358136850912261273e-01
2.286000000000000032e+00 1.357079725512353729e-01
2.286999999999999922e+00 1.356023603064843985e-01
2.288000000000000256e+00 1.354968482399356300e-01
2.289000000000000146e+00 1.353914362347194700e-01
2.290000000000000036e+00 1.352861241741337428e-01
2.290999999999999925e+00 1.351809119416439442e-01
2.292000000000000259e+00 1.350757994208822699e-01
2.293000000000000149e+00 1.349707864956479209e-01
2.294000000000000039e+00 1.348658730499063541e-01
2.294999999999999929e+00 1.347610589677895043e-01
2.296000000000000263e+00 1.346563441335947853e-01
2.297000000000000153e+00 1.345517284317856443e-01
2.298000000000000043e+00 1.344472117469905081e-01
2.298999999999999932e+00 1.343427939640029212e-01
2.300000000000000266e+00 1.342384749677811295e-01
2.301000000000000156e+00 1.341342546434479421e-01
2.302000000000000046e+00 1.340301328762901756e-01
2.302999999999999936e+00 1.339261095517586819e-01
2.304000000000000270e+00 1.338221845554677103e-01
2.305000000000000160e+00 1.337183577731949069e-01
2.306000000000000050e+00 1.336146290908810097e-01
2.306999999999999940e+00 1.335109983946293488e-01
2.307999999999999829e+00 1.334074655707058465e-01
2.309000000000000163e+00 1.333040305055384622e-01
2.310000000000000053e+00 1.332006930857171922e-01
2.310999999999999943e+00 1.330974531979934317e-01
2.311999999999999833e+00 1.329943107292800852e-01
2.313000000000000167e+00 1.328912655666510123e-01
2.314000000000000057e+00 1.327883175973409713e-01
2.314999999999999947e+00 1.326854667087450923e-01
2.315999999999999837e+00 1.325827127884186829e-01
2.317000000000000171e+00 1.324800557240770060e-01
2.318000000000000060e+00 1.323774954035950857e-01
2.318999999999999950e+00 1.322750317150073185e-01
2.319999999999999840e+00 1.321726645465070848e-01
2.321000000000000174e+00 1.320703937864466104e-01
2.322000000000000064e+00 1.319682193233367717e-01
2.322999999999999954e+00 1.318661410458467076e-01
2.323999999999999844e+00 1.317641588428035415e-01
2.325000000000000178e+00 1.316622726031920487e-01
2.326000000000000068e+00 1.315604822161546561e-01
2.326999999999999957e+00 1.314587875709907205e-01
2.327999999999999847e+00 1.313571885571568620e-01
2.329000000000000181e+00 1.312556850642659922e-01
2.330000000000000071e+00 1.311542769820877308e-01
2.330999999999999961e+00 1.310529642005475448e-01
2.331999999999999851e+00 1.309517466097268323e-01
2.333000000000000185e+00 1.308506240998625891e-01
2.334000000000000075e+00 1.307495965613471312e-01
2.334999999999999964e+00 1.306486638847277337e-01
2.335999999999999854e+00 1.305478259607066038e-01
2.337000000000000188e+00 1.304470826801402417e-01
2.338000000000000078e+00 1.303464339340395239e-01
2.338999999999999968e+00 1.302458796135692320e-01
2.339999999999999858e+00 1.301454196100479688e-01
2.341000000000000192e+00 1.300450538149474922e-01
2.342000000000000082e+00 1.299447821198931874e-01
2.342999999999999972e+00 1.298446044166630120e-01
2.343999999999999861e+00 1.297445205971877735e-01
2.345000000000000195e+00 1.296445305535504355e-01
2.346000000000000085e+00 1.295446341779864230e-01
2.346999999999999975e+00 1.294448313628827341e-01
2.347999999999999865e+00 1.293451220007781344e-01
2.349000000000000199e+00 1.292455059843627685e-01
2.350000000000000089e+00 1.291459832064777713e-01
2.350999999999999979e+00 1.290465535601151292e-01
2.351999999999999869e+00 1.289472169384175138e-01
2.353000000000000203e+00 1.288479732346777262e-01
2.354000000000000092e+00 1.287488223423388922e-01
2.354999999999999982e+00 1.286497641549937399e-01
2.355999999999999872e+00 1.285507985663845720e-01
2.357000000000000206e+00 1.284519254704029056e-01
2.358000000000000096e+00 1.283531447610895826e-01
2.358999999999999986e+00 1.282544563326339926e-01
2.359999999999999876e+00 1.281558600793741287e-01
2.361000000000000210e+00 1.280573558957961433e-01
2.362000000000000099e+00 1.279589436765345145e-01
2.362999999999999989e+00 1.278606233163711026e-01
2.363999999999999879e+00 1.277623947102355939e-01
2.365000000000000213e+00 1.276642577532047518e-01
2.366000000000000103e+00 1.275662123405025272e-01
2.366999999999999993e+00 1.274682583674994762e-01
2.367999999999999883e+00 1.273703957297128153e-01
2.369000000000000217e+00 1.272726243228058662e-01
2.370000000000000107e+00 1.271749440425881672e-01
2.370999999999999996e+00 1.270773547850148899e-01
2.371999999999999886e+00 1.269798564461867563e-01
2.373000000000000220e+00 1.268824489223497054e-01
2.374000000000000110e+00 1.267851321098949213e-01
2.375000000000000000e+00 1.266879059053581391e-01
2.375999999999999890e+00 1.265907702054197836e-01
2.377000000000000224e+00 1.264937249069043590e-01
2.378000000000000114e+00 1.263967699067807260e-01
2.379000000000000004e+00 1.262999051021613806e-01
2.379999999999999893e+00 1.262031303903023427e-01
2.381000000000000227e+00 1.261064456686029345e-01
2.382000000000000117e+00 1.260098508346057244e-01
2.383000000000000007e+00 1.259133457859959448e-01
2.383999999999999897e+00 1.258169304206015471e-01
2.385000000000000231e+00 1.257206046363926744e-01
2.386000000000000121e+00 1.256243683314816895e-01
2.387000000000000011e+00 1.255282214041228694e-01
2.387999999999999901e+00 1.254321637527119060e-01
2.389000000000000234e+00 1.253361952757860442e-01
2.390000000000000124e+00 1.252403158720238052e-01
2.391000000000000014e+00 1.251445254402443752e-01
2.391999999999999904e+00 1.250488238794076612e-01
2.393000000000000238e+00 1.249532110886140968e-01
2.394000000000000128e+00 1.248576869671043366e-01
2.395000000000000018e+00 1.247622514142587985e-01
2.395999999999999908e+00 1.246669043295979273e-01
2.397000000000000242e+00 1.245716456127813065e-01
2.398000000000000131e+00 1.244764751636081579e-01
2.399000000000000021e+00 1.243813928820164116e-01
2.399999999999999911e+00 1.242863986680829008e-01
2.401000000000000245e+00 1.241914924220230282e-01
2.402000000000000135e+00 1.240966740441905997e-01
2.403000000000000025e+00 1.240019434350772692e-01
2.403999999999999915e+00 1.239073004953128027e-01
2.405000000000000249e+00 1.238127451256643557e-01
2.406000000000000139e+00 1.237182772270367243e-01
2.407000000000000028e+00 1.236238967004717609e-01
2.407999999999999918e+00 1.235296034471481258e-01
2.409000000000000252e+00 1.234353973683812861e-01
2.410000000000000142e+00 1.233412783656232664e-01
2.411000000000000032e+00 1.232472463404621771e-01
2.411999999999999922e+00 1.231533011946222833e-01
2.413000000000000256e+00 1.230594428299634918e-01
2.414000000000000146e+00 1.229656711484814341e-01
2.415000000000000036e+00 1.228719860523069390e-01
2.415999999999999925e+00 1.227783874437060330e-01
2.417000000000000259e+00 1.226848752250794400e-01
2.418000000000000149e+00 1.225914492989628318e-01
2.419000000000000039e+00 1.224981095680261617e-01
2.419999999999999929e+00 1.224048559350734422e-01
2.421000000000000263e+00 1.223116883030428703e-01
2.422000000000000153e+00 1.222186065750063416e-01
2.423000000000000043e+00 1.221256106541692560e-01
2.423999999999999932e+00 1.220327004438703788e-01
2.425000000000000266e+00 1.219398758475813971e-01
2.426000000000000156e+00 1.218471367689071549e-01
2.427000000000000046e+00 1.217544831115848769e-01
2.427999999999999936e+00 1.216619147794842509e-01
2.429000000000000270e+00 1.215694316766072203e-01
2.430000000000000160e+00 1.214770337070877476e-01
2.431000000000000050e+00 1.213847207751915791e-01
2.431999999999999940e+00 1.212924927853157725e-01
2.432999999999999829e+00 1.212003496419889886e-01
2.434000000000000163e+00 1.211082912498707281e-01
2.435000000000000053e+00 1.210163175137516228e-01
2.435999999999999943e+00 1.209244283385528945e-01
2.436999999999999833e+00 1.208326236293260775e-01
2.438000000000000167e+00 1.207409032912531016e-01
2.439000000000000057e+00 1.206492672296458346e-01
2.439999999999999947e+00 1.205577153499459153e-01
2.440999999999999837e+00 1.204662475577247122e-01
2.442000000000000171e+00 1.203748637586827402e-01
2.443000000000000060e+00 1.202835638586498834e-01
2.443999999999999950e+00 1.201923477635848531e-01
2.444999999999999840e+00 1.201012153795750770e-01
2.446000000000000174e+00 1.200101666128365191e-01
2.447000000000000064e+00 1.199192013697134990e-01
2.447999999999999954e+00 1.198283195566783033e-01
2.448999999999999844e+00 1.197375210803312690e-01
2.450000000000000178e+00 1.196468058474001311e-01
2.451000000000000068e+00 1.195561737647403422e-01
2.451999999999999957e+00 1.194656247393344195e-01
2.452999999999999847e+00 1.193751586782920426e-01
2.454000000000000181e+00 1.192847754888495676e-01
2.455000000000000071e+00 1.191944750783700824e-01
2.455999999999999961e+00 1.191042573543430461e-01
2.456999999999999851e+00 1.190141222243840530e-01
2.458000000000000185e+00 1.189240695962346800e-01
2.459000000000000075e+00 1.188340993777623616e-01
2.459999999999999964e+00 1.187442114769600987e-01
2.460999999999999854e+00 1.186544058019461390e-01
2.462000000000000188e+00 1.185646822609639495e-01
2.463000000000000078e+00 1.184750407623820501e-01
2.463999999999999968e+00 1.183854812146934027e-01
2.464999999999999858e+00 1.182960035265159249e-01
2.466000000000000192e+00 1.182066076065914628e-01
2.467000000000000082e+00 1.181172933637862493e-01
2.467999999999999972e+00 1.180280607070903487e-01
2.468999999999999861e+00 1.179389095456175179e-01
2.470000000000000195e+00 1.178498397886050264e-01
2.471000000000000085e+00 1.177608513454135586e-01
2.471999999999999975e+00 1.176719441255268672e-01
2.472999999999999865e+00 1.175831180385513847e-01
2.474000000000000199e+00 1.174943729942165838e-01
2.475000000000000089e+00 1.174057089023742700e-01
2.475999999999999979e+00 1.173171256729985401e-01
2.476999999999999869e+00 1.172286232161856706e-01
2.478000000000000203e+00 1.171402014421536464e-01
2.479000000000000092e+00 1.170518602612424103e-01
2.479999999999999982e+00 1.169635995839132664e-01
2.480999999999999872e+00 1.168754193207488246e-01
2.482000000000000206e+00 1.167873193824527228e-01
2.483000000000000096e+00 1.166992996798496968e-01
2.483999999999999986e+00 1.166113601238850106e-01
2.484999999999999876e+00 1.165235006256244987e-01
2.486000000000000210e+00 1.164357210962543437e-01
2.487000000000000099e+00 1.163480214470807017e-01
2.487999999999999989e+00 1.162604015895298964e-01
2.488999999999999879e+00 1.161728614351476563e-01
2.490000000000000213e+00 1.160854008955994887e-01
2.491000000000000103e+00 1.159980198826701253e-01
2.491999999999999993e+00 1.159107183082634385e-01
2.492999999999999883e+00 1.158234960844022193e-01
2.494000000000000217e+00 1.157363531232280252e-01
2.495000000000000107e+00 1.156492893370009711e-01
2.495999999999999996e+00 1.155623046380995361e-01
2.496999999999999886e+00 1.154753989390203545e-01
2.498000000000000220e+00 1.153885721523779662e-01
2.499000000000000110e+00 1.153018241909048863e-01
2.500000000000000000e+00 1.152151549674509806e-01
2.500999999999999890e+00 1.151285643949836041e-01
2.502000000000000224e+00 1.150420523865873235e-01
2.503000000000000114e+00 1.149556188554638064e-01
2.504000000000000004e+00 1.148692637149313633e-01
2.504999999999999893e+00 1.147829868784250862e-01
2.506000000000000227e+00 1.146967882594963767e-01
2.507000000000000117e+00 1.146106677718130989e-01
2.508000000000000007e+00 1.145246253291589550e-01
2.508999999999999897e+00 1.144386608454336374e-01
2.510000000000000231e+00 1.143527742346524267e-01
2.511000000000000121e+00 1.142669654109463445e-01
2.512000000000000011e+00 1.141812342885615283e-01
2.512999999999999901e+00 1.140955807818591766e-01
2.514000000000000234e+00 1.140100048053156040e-01
2.515000000000000124e+00 1.139245062735217695e-01
2.516000000000000014e+00 1.138390851011832072e-01
2.516999999999999904e+00 1.137537412031199013e-01
2.518000000000000238e+00 1.136684744942659392e-01
2.519000000000000128e+00 1.135832848896694974e-01
2.520000000000000018e+00 1.134981723044924951e-01
2.520999999999999908e+00 1.134131366540105795e-01
2.522000000000000242e+00 1.133281778536126966e-01
2.523000000000000131e+00 1.132432958188013400e-01
2.524000000000000021e+00 1.131584904651918438e-01
2.524999999999999911e+00 1.130737617085125490e-01
2.526000000000000245e+00 1.129891094646044564e-01
2.527000000000000135e+00 1.129045336494212265e-01
2.528000000000000025e+00 1.128200341790288053e-01
2.528999999999999915e+00 1.127356109696053404e-01
2.530000000000000249e+00 1.126512639374408625e-01
2.531000000000000139e+00 1.125669929989373957e-01
2.532000000000000028e+00 1.124827980706085695e-01
2.532999999999999918e+00 1.123986790690793547e-01
2.534000000000000252e+00 1.123146359110859666e-01
2.535000000000000142e+00 1.122306685134760174e-01
2.536000000000000032e+00 1.121467767932077808e-01
2.536999999999999922e+00 1.120629606673502754e-01
2.538000000000000256e+00 1.119792200530830978e-01
2.539000000000000146e+00 1.118955548676963396e-01
2.540000000000000036e+00 1.118119650285901434e-01
2.540999999999999925e+00 1.117284504532748413e-01
2.542000000000000259e+00 1.116450110593704831e-01
2.543000000000000149e+00 1.115616467646068505e-01
2.544000000000000039e+00 1.114783574868231791e-01
2.544999999999999929e+00 1.113951431439680895e-01
2.546000000000000263e+00 1.113120036540992674e-01
2.547000000000000153e+00 1.112289389353835478e-01
2.548000000000000043e+00 1.111459489060963174e-01
2.548999999999999932e+00 1.110630334846216954e-01
2.550000000000000266e+00 1.109801925894522978e-01
2.551000000000000156e+00 1.108974261391889593e-01
2.552000000000000046e+00 1.108147340525406227e-01
2.552999999999999936e+00 1.107321162483241722e-01
2.554000000000000270e+00 1.106495726454641976e-01
2.555000000000000160e+00 1.105671031629928691e-01
2.556000000000000050e+00 1.104847077200499239e-01
2.556999999999999940e+00 1.104023862358820829e-01
2.558000000000000274e+00 1.103201386298432590e-01
2.559000000000000163e+00 1.102379648213942936e-01
2.560000000000000053e+00 1.101558647301027205e-01
2.560999999999999943e+00 1.100738382756426409e-01
2.561999999999999833e+00 1.099918853777944738e-01
2.563000000000000167e+00 1.099100059564448312e-01
2.564000000000000057e+00 1.098281999315865315e-01
2.564999999999999947e+00 1.097464672233181143e-01
2.565999999999999837e+00 1.096648077518438125e-01
2.567000000000000171e+00 1.095832214374734825e-01
2.568000000000000060e+00 1.095017082006223136e-01
2.568999999999999950e+00 1.094202679618107299e-01
2.569999999999999840e+00 1.093389006416640441e-01
2.571000000000000174e+00 1.092576061609125682e-01
2.572000000000000064e+00 1.091763844403912803e-01
2.572999999999999954e+00 1.090952354010397141e-01
2.573999999999999844e+00 1.090141589639016945e-01
2.575000000000000178e+00 1.089331550501251994e-01
2.576000000000000068e+00 1.088522235809624289e-01
2.576999999999999957e+00 1.087713644777693056e-01
2.577999999999999847e+00 1.086905776620053915e-01
2.579000000000000181e+00 1.086098630552339711e-01
2.580000000000000071e+00 1.085292205791215242e-01
2.580999999999999961e+00 1.084486501554378229e-01
2.581999999999999851e+00 1.083681517060557237e-01
2.583000000000000185e+00 1.082877251529508061e-01
2.584000000000000075e+00 1.082073704182015261e-01
2.584999999999999964e+00 1.081270874239887853e-01
2.585999999999999854e+00 1.080468760925959032e-01
2.587000000000000188e+00 1.079667363464083679e-01
2.588000000000000078e+00 1.078866681079139328e-01
2.588999999999999968e+00 1.078066712997020477e-01
2.589999999999999858e+00 1.077267458444639836e-01
2.591000000000000192e+00 1.076468916649925694e-01
2.592000000000000082e+00 1.075671086841820390e-01
2.592999999999999972e+00 1.074873968250278922e-01
2.593999999999999861e+00 1.074077560106267565e-01
2.595000000000000195e+00 1.073281861641761786e-01
2.596000000000000085e+00 1.072486872089745136e-01
2.596999999999999975e+00 1.071692590684206470e-01
2.597999999999999865e+00 1.070899016660139952e-01
2.599000000000000199e+00 1.070106149253541999e-01
2.600000000000000089e+00 1.069313987701412533e-01
2.600999999999999979e+00 1.068522531241748591e-01
2.601999999999999869e+00 1.067731779113546692e-01
2.603000000000000203e+00 1.066941730556800194e-01
2.604000000000000092e+00 1.066152384812496939e-01
2.604999999999999982e+00 1.065363741122619667e-01
2.605999999999999872e+00 1.064575798730141853e-01
2.607000000000000206e+00 1.063788556879026737e-01
2.608000000000000096e+00 1.063002014814228569e-01
2.608999999999999986e+00 1.062216171781687063e-01
2.609999999999999876e+00 1.061431027028327950e-01
2.611000000000000210e+00 1.060646579802061451e-01
2.612000000000000099e+00 1.059862829351780750e-01
2.612999999999999989e+00 1.059079774927359913e-01
2.613999999999999879e+00 1.058297415779651807e-01
2.615000000000000213e+00 1.057515751160488099e-01
2.616000000000000103e+00 1.056734780322676343e-01
2.616999999999999993e+00 1.055954502519999560e-01
2.617999999999999883e+00 1.055174917007214164e-01
2.619000000000000217e+00 1.054396023040047592e-01
2.620000000000000107e+00 1.053617819875198591e-01
2.620999999999999996e+00 1.052840306770334439e-01
2.621999999999999886e+00 1.052063482984089138e-01
2.623000000000000220e+00 1.051287347776062586e-01
2.624000000000000110e+00 1.050511900406820159e-01
2.625000000000000000e+00 1.049737140137888686e-01
2.625999999999999890e+00 1.048963066231756031e-01
2.627000000000000224e+00 1.048189677951870957e-01
2.628000000000000114e+00 1.047416974562639519e-01
2.629000000000000004e+00 1.046644955329425197e-01
2.629999999999999893e+00 1.045873619518546127e-01
2.631000000000000227e+00 1.045102966397273292e-01
2.632000000000000117e+00 1.044332995233832606e-01
2.633000000000000007e+00 1.043563705297397698e-01
2.633999999999999897e+00 1.042795095858093241e-01
2.635000000000000231e+00 1.042027166186991205e-01
2.636000000000000121e+00 1.041259915556110721e-01
2.637000000000000011e+00 1.040493343238413637e-01
2.637999999999999901e+00 1.039727448507806878e-01
2.639000000000000234e+00 1.038962230639137591e-01
2.640000000000000124e+00 1.038197688908196609e-01
2.641000000000000014e+00 1.037433822591709714e-01
2.641999999999999904e+00 1.036670630967342910e-01
2.643000000000000238e+00 1.035908113313697143e-01
2.644000000000000128e+00 1.035146268910307199e-01
2.645000000000000018e+00 1.034385097037642393e-01
2.645999999999999908e+00 1.033624596977102267e-01
2.647000000000000242e+00 1.032864768011017703e-01
2.648000000000000131e+00 1.032105609422648146e-01
2.649000000000000021e+00 1.031347120496179520e-01
2.649999999999999911e+00 1.030589300516724094e-01
2.651000000000000245e+00 1.029832148770317701e-01
2.652000000000000135e+00 1.029075664543921409e-01
2.653000000000000025e+00 1.028319847125415132e-01
2.653999999999999915e+00 1.027564695803600686e-01
2.655000000000000249e+00 1.026810209868197071e-01
2.656000000000000139e+00 1.026056388609841857e-01
2.657000000000000028e+00 1.025303231320087716e-01
2.657999999999999918e+00 1.024550737291401864e-01
2.659000000000000252e+00 1.023798905817163846e-01
2.660000000000000142e+00 1.023047736191666224e-01
2.661000000000000032e+00 1.022297227710110556e-01
2.661999999999999922e+00 1.021547379668606564e-01
2.663000000000000256e+00 1.020798191364172408e-01
2.664000000000000146e+00 1.020049662094732051e-01
2.665000000000000036e+00 1.019301791159113596e-01
2.665999999999999925e+00 1.018554577857048310e-01
2.667000000000000259e+00 1.017808021489168546e-01
2.668000000000000149e+00 1.017062121357008297e-01
2.669000000000000039e+00 1.016316876762998755e-01
2.669999999999999929e+00 1.015572287010470670e-01
2.671000000000000263e+00 1.014828351403648798e-01
2.672000000000000153e+00 1.014085069247654403e-01
2.673000000000000043e+00 1.013342439848500809e-01
2.673999999999999932e+00 1.012600462513093408e-01
2.675000000000000266e+00 1.011859136549229099e-01
2.676000000000000156e+00 1.011118461265593516e-01
2.677000000000000046e+00 1.010378435971760192e-01
2.677999999999999936e+00 1.009639059978188480e-01
2.679000000000000270e+00 1.008900332596223137e-01
2.680000000000000160e+00 1.008162253138094044e-01
2.681000000000000050e+00 1.007424820916910935e-01
2.681999999999999940e+00 1.006688035246667140e-01
2.683000000000000274e+00 1.005951895442233346e-01
2.684000000000000163e+00 1.005216400819359812e-01
2.685000000000000053e+00 1.004481550694674152e-01
2.685999999999999943e+00 1.003747344385678142e-01
2.687000000000000277e+00 1.003013781210748412e-01
2.688000000000000167e+00 1.002280860489135478e-01
2.689000000000000057e+00 1.001548581540959992e-01
2.689999999999999947e+00 1.000816943687213439e-01
2.690999999999999837e+00 1.000085946249756191e-01
2.692000000000000171e+00 9.993555885513158432e-02
2.693000000000000060e+00 9.986258699154867968e-02
2.693999999999999950e+00 9.978967896667281789e-02
2.694999999999999840e+00 9.971683471303621760e-02
2.696000000000000174e+00 9.964405416325727849e-02
2.697000000000000064e+00 9.957133725004062297e-02
2.697999999999999954e+00 9.949868390617677694e-02
2.698999999999999844e+00 9.942609406454197551e-02
2.700000000000000178e+00 9.935356765809835733e-02
2.701000000000000068e+00 9.928110461989346491e-02
2.701999999999999957e+00 9.920870488306030022e-02
2.702999999999999847e+00 9.913636838081726910e-02
2.704000000000000181e+00 9.906409504646769559e-02
2.705000000000000071e+00 9.899188481340026602e-02
2.705999999999999961e+00 9.891973761508834895e-02
2.706999999999999851e+00 9.884765338509021726e-02
2.708000000000000185e+00 9.877563205704859017e-02
2.709000000000000075e+00 9.870367356469096631e-02
2.709999999999999964e+00 9.863177784182902696e-02
2.710999999999999854e+00 9.855994482235891363e-02
2.712000000000000188e+00 9.848817444026068679e-02
2.713000000000000078e+00 9.841646662959854797e-02
2.713999999999999968e+00 9.834482132452050662e-02
2.714999999999999858e+00 9.827323845925839407e-02
2.716000000000000192e+00 9.820171796812753040e-02
2.717000000000000082e+00 9.813025978552690487e-02
2.717999999999999972e+00 9.805886384593869021e-02
2.718999999999999861e+00 9.798753008392845076e-02
2.720000000000000195e+00 9.791625843414471231e-02
2.721000000000000085e+00 9.784504883131905917e-02
2.721999999999999975e+00 9.777390121026593994e-02
2.722999999999999865e+00 9.770281550588259811e-02
2.724000000000000199e+00 9.763179165314869734e-02
2.725000000000000089e+00 9.756082958712654352e-02
2.725999999999999979e+00 9.748992924296071005e-02
2.726999999999999869e+00 9.741909055587802402e-02
2.728000000000000203e+00 9.734831346118735795e-02
2.729000000000000092e+00 9.727759789427972703e-02
2.729999999999999982e+00 9.720694379062780333e-02
2.730999999999999872e+00 9.713635108578609623e-02
2.732000000000000206e+00 9.706581971539063325e-02
2.733000000000000096e+00 9.699534961515908493e-02
2.733999999999999986e+00 9.692494072089029300e-02
2.734999999999999876e+00 9.685459296846442301e-02
2.736000000000000210e+00 9.678430629384271455e-02
2.737000000000000099e+00 9.671408063306743963e-02
2.737999999999999989e+00 9.664391592226168060e-02
2.738999999999999879e+00 9.657381209762928853e-02
2.740000000000000213e+00 9.650376909545473059e-02
2.741000000000000103e+00 9.643378685210293733e-02
2.741999999999999993e+00 9.636386530401927497e-02
2.742999999999999883e+00 9.629400438772925397e-02
2.744000000000000217e+00 9.622420403983862613e-02
2.745000000000000107e+00 9.615446419703307934e-02
2.745999999999999996e+00 9.608478479607829303e-02
2.746999999999999886e+00 9.601516577381956352e-02
2.748000000000000220e+00 9.594560706718188725e-02
2.749000000000000110e+00 9.587610861316983590e-02
2.750000000000000000e+00 9.580667034886738986e-02
2.750999999999999890e+00 9.573729221143766066e-02
2.752000000000000224e+00 9.566797413812309914e-02
2.753000000000000114e+00 9.559871606624517626e-02
2.754000000000000004e+00 9.552951793320423046e-02
2.754999999999999893e+00 9.546037967647938438e-02
2.756000000000000227e+00 9.539130123362843383e-02
2.757000000000000117e+00 9.532228254228798658e-02
2.758000000000000007e+00 9.525332354017272685e-02
2.758999999999999897e+00 9.518442416507597037e-02
2.760000000000000231e+00 9.511558435486906771e-02
2.761000000000000121e+00 9.504680404750152911e-02
2.762000000000000011e+00 9.497808318100085800e-02
2.762999999999999901e+00 9.490942169347241220e-02
2.764000000000000234e+00 9.484081952309919572e-02
2.765000000000000124e+00 9.477227660814206700e-02
2.766000000000000014e+00 9.470379288693912823e-02
2.766999999999999904e+00 9.463536829790598903e-02
2.768000000000000238e+00 9.456700277953557221e-02
2.769000000000000128e+00 9.449869627039794717e-02
2.770000000000000018e+00 9.443044870914017730e-02
2.770999999999999908e+00 9.436226003448629218e-02
2.772000000000000242e+00 9.429413018523709333e-02
2.773000000000000131e+00 9.422605910027015419e-02
2.774000000000000021e+00 9.415804671853947316e-02
2.774999999999999911e+00 9.409009297907576508e-02
2.776000000000000245e+00 9.402219782098580891e-02
2.777000000000000135e+00 9.395436118345287801e-02
2.778000000000000025e+00 9.388658300573621274e-02
2.778999999999999915e+00 9.381886322717111759e-02
2.780000000000000249e+00 9.375120178716866981e-02
2.781000000000000139e+00 9.368359862521595527e-02
2.782000000000000028e+00 9.361605368087556889e-02
2.782999999999999918e+00 9.354856689378564238e-02
2.784000000000000252e+00 9.348113820365985815e-02
2.785000000000000142e+00 9.341376755028713008e-02
2.786000000000000032e+00 9.334645487353161741e-02
2.786999999999999922e+00 9.327920011333257211e-02
2.788000000000000256e+00 9.321200320970428332e-02
2.789000000000000146e+00 9.314486410273585537e-02
2.790000000000000036e+00 9.307778273259116608e-02
2.790999999999999925e+00 9.301075903950878354e-02
2.792000000000000259e+00 9.294379296380173017e-02
2.793000000000000149e+00 9.287688444585764924e-02
2.794000000000000039e+00 9.281003342613827756e-02
2.794999999999999929e+00 9.274323984517968134e-02
2.796000000000000263e+00 9.267650364359199255e-02
2.797000000000000153e+00 9.260982476205931180e-02
2.798000000000000043e+00 9.254320314133968051e-02
2.798999999999999932e+00 9.247663872226487281e-02
2.800000000000000266e+00 9.241013144574025673e-02
2.801000000000000156e+00 9.234368125274487749e-02
2.802000000000000046e+00 9.227728808433106888e-02
2.802999999999999936e+00 9.221095188162459211e-02
2.804000000000000270e+00 9.214467258582437204e-02
2.805000000000000160e+00 9.207845013820251112e-02
2.806000000000000050e+00 9.201228448010401184e-02
2.806999999999999940e+00 9.194617555294685995e-02
2.808000000000000274e+00 9.188012329822174695e-02
2.809000000000000163e+00 9.181412765749209781e-02
2.810000000000000053e+00 9.174818857239386283e-02
2.810999999999999943e+00 9.168230598463554537e-02
2.812000000000000277e+00 9.161647983599775780e-02
2.813000000000000167e+00 9.155071006833369329e-02
2.814000000000000057e+00 9.148499662356841811e-02
2.814999999999999947e+00 9.141933944369910747e-02
2.815999999999999837e+00 9.135373847079490683e-02
2.817000000000000171e+00 9.128819364699666816e-02
2.818000000000000060e+00 9.122270491451706098e-02
2.818999999999999950e+00 9.115727221564036420e-02
2.819999999999999840e+00 9.109189549272218855e-02
2.821000000000000174e+00 9.102657468818967090e-02
2.822000000000000064e+00 9.096130974454130769e-02
2.822999999999999954e+00 9.089610060434656635e-02
2.823999999999999844e+00 9.083094721024612128e-02
2.825000000000000178e+00 9.076584950495157622e-02
2.826000000000000068e+00 9.070080743124546430e-02
2.826999999999999957e+00 9.063582093198088718e-02
2.827999999999999847e+00 9.057088995008186205e-02
2.829000000000000181e+00 9.050601442854266931e-02
2.830000000000000071e+00 9.044119431042836610e-02
2.830999999999999961e+00 9.037642953887405073e-02
2.831999999999999851e+00 9.031172005708515416e-02
2.833000000000000185e+00 9.024706580833727343e-02
2.834000000000000075e+00 9.018246673597606067e-02
2.834999999999999964e+00 9.011792278341700102e-02
2.835999999999999854e+00 9.005343389414546817e-02
2.837000000000000188e+00 8.998900001171647456e-02
2.838000000000000078e+00 8.992462107975476848e-02
2.838999999999999968e+00 8.986029704195451495e-02
2.839999999999999858e+00 8.979602784207935118e-02
2.841000000000000192e+00 8.973181342396210902e-02
2.842000000000000082e+00 8.966765373150498153e-02
2.842999999999999972e+00 8.960354870867918986e-02
2.843999999999999861e+00 8.953949829952490003e-02
2.845000000000000195e+00 8.947550244815118126e-02
2.846000000000000085e+00 8.941156109873610314e-02
2.846999999999999975e+00 8.934767419552623602e-02
2.847999999999999865e+00 8.928384168283670652e-02
2.849000000000000199e+00 8.922006350505128081e-02
2.850000000000000089e+00 8.915633960662200375e-02
2.850999999999999979e+00 8.909266993206935159e-02
2.851999999999999869e+00 8.902905442598187113e-02
2.853000000000000203e+00 8.896549303301619360e-02
2.854000000000000092e+00 8.890198569789704852e-02
2.854999999999999982e+00 8.883853236541694454e-02
2.855999999999999872e+00 8.877513298043629431e-02
2.857000000000000206e+00 8.871178748788308144e-02
2.858000000000000096e+00 8.864849583275295763e-02
2.858999999999999986e+00 8.858525796010914555e-02
2.859999999999999876e+00 8.852207381508205020e-02
2.861000000000000210e+00 8.845894334286956429e-02
2.862000000000000099e+00 8.839586648873670738e-02
2.862999999999999989e+00 8.833284319801559814e-02
2.863999999999999879e+00 8.826987341610538496e-02
2.865000000000000213e+00 8.820695708847202388e-02
2.866000000000000103e+00 8.814409416064844516e-02
2.866999999999999993e+00 8.808128457823410917e-02
2.867999999999999883e+00 8.801852828689527009e-02
2.869000000000000217e+00 8.795582523236439298e-02
2.870000000000000107e+00 8.789317536044073675e-02
2.870999999999999996e+00 8.783057861698968793e-02
2.871999999999999886e+00 8.776803494794274685e-02
2.873000000000000220e+00 8.770554429929768026e-02
2.874000000000000110e+00 8.764310661711834094e-02
2.875000000000000000e+00 8.758072184753433465e-02
2.875999999999999890e+00 8.751838993674125600e-02
2.877000000000000224e+00 8.745611083100027217e-02
2.878000000000000114e+00 8.739388447663840043e-02
2.879000000000000004e+00 8.733171082004805019e-02
2.879999999999999893e+00 8.726958980768707852e-02
2.881000000000000227e+00 8.720752138607879012e-02
2.882000000000000117e+00 8.714550550181170141e-02
2.883000000000000007e+00 8.708354210153952668e-02
2.883999999999999897e+00 8.702163113198096989e-02
2.885000000000000231e+00 8.695977253991972467e-02
2.886000000000000121e+00 8.689796627220447434e-02
2.887000000000000011e+00 8.683621227574860046e-02
2.887999999999999901e+00 8.677451049753014123e-02
2.889000000000000234e+00 8.671286088459179142e-02
2.890000000000000124e+00 8.665126338404076367e-02
2.891000000000000014e+00 8.658971794304859415e-02
2.891999999999999904e+00 8.652822450885121197e-02
2.893000000000000238e+00 8.646678302874875877e-02
2.894000000000000128e+00 8.640539345010546379e-02
2.895000000000000018e+00 8.634405572034965781e-02
2.895999999999999908e+00 8.628276978697355104e-02
2.897000000000000242e+00 8.622153559753316376e-02
2.898000000000000131e+00 8.616035309964845124e-02
2.899000000000000021e+00 8.609922224100284571e-02
2.899999999999999911e+00 8.603814296934342298e-02
2.901000000000000245e+00 8.597711523248068033e-02
2.902000000000000135e+00 8.591613897828870305e-02
2.903000000000000025e+00 8.585521415470456774e-02
2.903999999999999915e+00 8.579434070972878634e-02
2.905000000000000249e+00 8.573351859142490372e-02
2.906000000000000139e+00 8.567274774791948377e-02
2.907000000000000028e+00 8.561202812740201229e-02
2.907999999999999918e+00 8.555135967812481368e-02
2.909000000000000252e+00 8.549074234840296771e-02
2.910000000000000142e+00 8.543017608661425399e-02
2.911000000000000032e+00 8.536966084119892995e-02
2.911999999999999922e+00 8.530919656065977241e-02
2.913000000000000256e+00 8.524878319356196665e-02
2.914000000000000146e+00 8.518842068853291205e-02
2.915000000000000036e+00 8.512810899426230538e-02
2.915999999999999925e+00 8.506784805950193262e-02
2.917000000000000259e+00 8.500763783306554411e-02
2.918000000000000149e+00 8.494747826382889611e-02
2.919000000000000039e+00 8.488736930072955655e-02
2.919999999999999929e+00 8.482731089276687730e-02
2.921000000000000263e+00 8.476730298900175820e-02
2.922000000000000153e+00 8.470734553855686910e-02
2.923000000000000043e+00 8.464743849061627523e-02
2.923999999999999932e+00 8.458758179442542324e-02
2.925000000000000266e+00 8.452777539929097472e-02
2.926000000000000156e+00 8.446801925458105598e-02
2.927000000000000046e+00 8.440831330972477231e-02
2.927999999999999936e+00 8.434865751421231905e-02
2.929000000000000270e+00 8.428905181759474563e-02
2.930000000000000160e+00 8.422949616948413598e-02
2.931000000000000050e+00 8.416999051955323385e-02
2.931999999999999940e+00 8.411053481753553995e-02
2.933000000000000274e+00 8.405112901322511765e-02
2.934000000000000163e+00 8.399177305647667624e-02
2.935000000000000053e+00 8.393246689720515463e-02
2.935999999999999943e+00 8.387321048538599888e-02
2.937000000000000277e+00 8.381400377105488464e-02
2.938000000000000167e+00 8.375484670430756451e-02
2.939000000000000057e+00 8.369573923530000681e-02
2.939999999999999947e+00 8.363668131424817354e-02
2.941000000000000281e+00 8.357767289142778444e-02
2.942000000000000171e+00 8.351871391717460846e-02
2.943000000000000060e+00 8.345980434188399188e-02
2.943999999999999950e+00 8.340094411601102486e-02
2.944999999999999840e+00 8.334213319007023613e-02
2.946000000000000174e+00 8.328337151463591215e-02
2.947000000000000064e+00 8.322465904034145878e-02
2.947999999999999954e+00 8.316599571787976208e-02
2.948999999999999844e+00 8.310738149800282748e-02
2.950000000000000178e+00 8.304881633152189080e-02
2.951000000000000068e+00 8.299030016930726561e-02
2.951999999999999957e+00 8.293183296228817669e-02
2.952999999999999847e+00 8.287341466145274615e-02
2.954000000000000181e+00 8.281504521784791018e-02
2.955000000000000071e+00 8.275672458257939124e-02
2.955999999999999961e+00 8.269845270681147609e-02
2.956999999999999851e+00 8.264022954176700186e-02
2.958000000000000185e+00 8.258205503872734221e-02
2.959000000000000075e+00 8.252392914903221299e-02
2.959999999999999964e+00 8.246585182407968617e-02
2.960999999999999854e+00 8.240782301532595389e-02
2.962000000000000188e+00 8.234984267428537008e-02
2.963000000000000078e+00 8.229191075253051990e-02
2.963999999999999968e+00 8.223402720169169233e-02
2.964999999999999858e+00 8.217619197345726878e-02
2.966000000000000192e+00 8.211840501957339000e-02
2.967000000000000082e+00 8.206066629184378958e-02
2.967999999999999972e+00 8.200297574213001595e-02
2.968999999999999861e+00 8.194533332235116874e-02
2.970000000000000195e+00 8.188773898448367672e-02
2.971000000000000085e+00 8.183019268056150597e-02
2.971999999999999975e+00 8.177269436267588232e-02
2.972999999999999865e+00 8.171524398297527747e-02
2.974000000000000199e+00 8.165784149366524247e-02
2.975000000000000089e+00 8.160048684700857424e-02
2.975999999999999979e+00 8.154317999532491312e-02
2.976999999999999869e+00 8.148592089099079838e-02
2.978000000000000203e+00 8.142870948643964046e-02
2.979000000000000092e+00 8.137154573416162384e-02
2.979999999999999982e+00 8.131442958670359600e-02
2.980999999999999872e+00 8.125736099666892864e-02
2.982000000000000206e+00 8.120033991671750384e-02
2.983000000000000096e+00 8.114336629956575564e-02
2.983999999999999986e+00 8.108644009798622598e-02
2.984999999999999876e+00 8.102956126480796717e-02
2.986000000000000210e+00 8.097272975291602837e-02
2.987000000000000099e+00 8.091594551525167767e-02
2.987999999999999989e+00 8.085920850481218003e-02
2.988999999999999879e+00 8.080251867465072790e-02
2.990000000000000213e+00 8.074587597787635795e-02
2.991000000000000103e+00 8.068928036765393719e-02
2.991999999999999993e+00 8.063273179720403805e-02
2.992999999999999883e+00 8.057623021980282740e-02
2.994000000000000217e+00 8.051977558878205266e-02
2.995000000000000107e+00 8.046336785752895848e-02
2.995999999999999996e+00 8.040700697948609255e-02
2.996999999999999886e+00 8.035069290815143039e-02
2.998000000000000220e+00 8.029442559707800076e-02
2.999000000000000110e+00 8.023820499987427413e-02
3.000000000000000000e+00 8.018203107020351050e-02
3.000999999999999890e+00 8.012590376178418961e-02
3.002000000000000224e+00 8.006982302838953902e-02
3.003000000000000114e+00 8.001378882384779789e-02
3.004000000000000004e+00 7.995780110204186997e-02
3.004999999999999893e+00 7.990185981690936523e-02
3.006000000000000227e+00 7.984596492244253052e-02
3.007000000000000117e+00 7.979011637268811075e-02
3.008000000000000007e+00 7.973431412174739052e-02
3.008999999999999897e+00 7.967855812377594438e-02
3.010000000000000231e+00 7.962284833298366449e-02
3.011000000000000121e+00 7.956718470363478846e-02
3.012000000000000011e+00 7.951156719004759399e-02
3.012999999999999901e+00 7.945599574659446829e-02
3.014000000000000234e+00 7.940047032770168600e-02
3.015000000000000124e+00 7.934499088784970067e-02
3.016000000000000014e+00 7.928955738157265898e-02
3.016999999999999904e+00 7.923416976345837304e-02
3.018000000000000238e+00 7.917882798814858403e-02
3.019000000000000128e+00 7.912353201033849037e-02
3.020000000000000018e+00 7.906828178477694202e-02
3.020999999999999908e+00 7.901307726626609351e-02
3.022000000000000242e+00 7.895791840966170927e-02
3.023000000000000131e+00 7.890280516987276116e-02
3.024000000000000021e+00 7.884773750186144237e-02
3.024999999999999911e+00 7.879271536064318127e-02
3.026000000000000245e+00 7.873773870128644714e-02
3.027000000000000135e+00 7.868280747891276405e-02
3.028000000000000025e+00 7.862792164869661371e-02
3.028999999999999915e+00 7.857308116586533830e-02
3.030000000000000249e+00 7.851828598569901563e-02
3.031000000000000139e+00 7.846353606353057009e-02
3.032000000000000028e+00 7.840883135474546739e-02
3.032999999999999918e+00 7.835417181478181170e-02
3.034000000000000252e+00 7.829955739913019297e-02
3.035000000000000142e+00 7.824498806333363143e-02
3.036000000000000032e+00 7.819046376298752210e-02
3.036999999999999922e+00 7.813598445373946821e-02
3.038000000000000256e+00 7.808155009128932289e-02
3.039000000000000146e+00 7.802716063138920299e-02
3.040000000000000036e+00 7.797281602984304505e-02
3.040999999999999925e+00 7.791851624250700770e-02
3.042000000000000259e+00 7.786426122528894433e-02
3.043000000000000149e+00 7.781005093414873619e-02
3.044000000000000039e+00 7.775588532509798700e-02
3.044999999999999929e+00 7.770176435419996752e-02
3.046000000000000263e+00 7.764768797756957386e-02
3.047000000000000153e+00 7.759365615137332750e-02
3.048000000000000043e+00 7.753966883182912551e-02
3.048999999999999932e+00 7.748572597520633765e-02
3.050000000000000266e+00 7.743182753782565375e-02
3.051000000000000156e+00 7.737797347605912535e-02
3.052000000000000046e+00 7.732416374632983258e-02
3.052999999999999936e+00 7.727039830511213403e-02
3.054000000000000270e+00 7.721667710893130587e-02
3.055000000000000160e+00 7.716300011436373618e-02
3.056000000000000050e+00 7.710936727803661961e-02
3.056999999999999940e+00 7.705577855662809617e-02
3.058000000000000274e+00 7.700223390686694591e-02
3.059000000000000163e+00 7.694873328553274161e-02
3.060000000000000053e+00 7.689527664945566832e-02
3.060999999999999943e+00 7.684186395551644011e-02
3.062000000000000277e+00 7.678849516064623071e-02
3.063000000000000167e+00 7.673517022182679836e-02
3.064000000000000057e+00 7.668188909609004178e-02
3.064999999999999947e+00 7.662865174051819439e-02
3.066000000000000281e+00 7.657545811224376886e-02
3.067000000000000171e+00 7.652230816844936279e-02
3.068000000000000060e+00 7.646920186636760319e-02
3.068999999999999950e+00 7.641613916328120204e-02
3.070000000000000284e+00 7.636312001652270642e-02
3.071000000000000174e+00 7.631014438347463735e-02
3.072000000000000064e+00 7.625721222156917056e-02
3.072999999999999954e+00 7.620432348828824753e-02
3.073999999999999844e+00 7.615147814116351999e-02
3.075000000000000178e+00 7.609867613777618334e-02
3.076000000000000068e+00 7.604591743575696283e-02
3.076999999999999957e+00 7.599320199278596089e-02
3.077999999999999847e+00 7.594052976659268483e-02
3.079000000000000181e+00 7.588790071495601919e-02
3.080000000000000071e+00 7.583531479570401745e-02
3.080999999999999961e+00 7.578277196671394378e-02
3.081999999999999851e+00 7.573027218591214804e-02
3.083000000000000185e+00 7.567781541127391320e-02
3.084000000000000075e+00 7.562540160082373286e-02
3.084999999999999964e+00 7.557303071263471450e-02
3.085999999999999854e+00 7.552070270482903747e-02
3.087000000000000188e+00 7.546841753557750887e-02
3.088000000000000078e+00 7.541617516309964686e-02
3.088999999999999968e+00 7.536397554566363899e-02
3.089999999999999858e+00 7.531181864158623118e-02
3.091000000000000192e+00 7.525970440923253346e-02
3.092000000000000082e+00 7.520763280701633913e-02
3.092999999999999972e+00 7.515560379339958352e-02
3.093999999999999861e+00 7.510361732689262160e-02
3.095000000000000195e+00 7.505167336605388095e-02
3.096000000000000085e+00 7.499977186949013941e-02
3.096999999999999975e+00 7.494791279585617805e-02
3.097999999999999865e+00 7.489609610385478122e-02
3.099000000000000199e+00 7.484432175223670880e-02
3.100000000000000089e+00 7.479258969980068228e-02
3.100999999999999979e+00 7.474089990539313499e-02
3.101999999999999869e+00 7.468925232790835089e-02
3.103000000000000203e+00 7.463764692628822861e-02
3.104000000000000092e+00 7.458608365952250352e-02
3.104999999999999982e+00 7.453456248664819261e-02
3.105999999999999872e+00 7.448308336675005248e-02
3.107000000000000206e+00 7.443164625896005193e-02
3.108000000000000096e+00 7.438025112245771897e-02
3.108999999999999986e+00 7.432889791646983546e-02
3.109999999999999876e+00 7.427758660027036774e-02
3.111000000000000210e+00 7.422631713318049440e-02
3.112000000000000099e+00 7.417508947456849522e-02
3.112999999999999989e+00 7.412390358384975120e-02
3.113999999999999879e+00 7.407275942048650863e-02
3.115000000000000213e+00 7.402165694398796236e-02
3.116000000000000103e+00 7.397059611391028355e-02
3.116999999999999993e+00 7.391957688985628661e-02
3.117999999999999883e+00 7.386859923147556795e-02
3.119000000000000217e+00 7.381766309846429786e-02
3.120000000000000107e+00 7.376676845056541476e-02
3.120999999999999996e+00 7.371591524756826441e-02
3.121999999999999886e+00 7.366510344930861376e-02
3.123000000000000220e+00 7.361433301566876197e-02
3.124000000000000110e+00 7.356360390657722126e-02
3.125000000000000000e+00 7.351291608200889727e-02
3.125999999999999890e+00 7.346226950198479766e-02
3.127000000000000224e+00 7.341166412657218476e-02
3.128000000000000114e+00 7.336109991588431190e-02
3.129000000000000004e+00 7.331057683008053438e-02
3.129999999999999893e+00 7.326009482936607364e-02
3.131000000000000227e+00 7.320965387399210045e-02
3.132000000000000117e+00 7.315925392425566554e-02
3.133000000000000007e+00 7.310889494049951920e-02
3.133999999999999897e+00 7.305857688311212517e-02
3.135000000000000231e+00 7.300829971252761896e-02
3.136000000000000121e+00 7.295806338922573853e-02
3.137000000000000011e+00 7.290786787373165767e-02
3.137999999999999901e+00 7.285771312661612487e-02
3.139000000000000234e+00 7.280759910849519956e-02
3.140000000000000124e+00 7.275752578003032156e-02
3.141000000000000014e+00 7.270749310192811676e-02
3.141999999999999904e+00 7.265750103494054979e-02
3.143000000000000238e+00 7.260754953986461868e-02
3.144000000000000128e+00 7.255763857754256307e-02
3.145000000000000018e+00 7.250776810886143398e-02
3.145999999999999908e+00 7.245793809475342684e-02
3.147000000000000242e+00 7.240814849619552074e-02
3.148000000000000131e+00 7.235839927420963102e-02
3.149000000000000021e+00 7.230869038986238728e-02
3.149999999999999911e+00 7.225902180426518884e-02
3.151000000000000245e+00 7.220939347857402435e-02
3.152000000000000135e+00 7.215980537398952732e-02
3.153000000000000025e+00 7.211025745175692059e-02
3.153999999999999915e+00 7.206074967316578039e-02
3.155000000000000249e+00 7.201128199955013354e-02
3.156000000000000139e+00 7.196185439228849900e-02
3.157000000000000028e+00 7.191246681280354103e-02
3.157999999999999918e+00 7.186311922256219398e-02
3.159000000000000252e+00 7.181381158307550971e-02
3.160000000000000142e+00 7.176454385589883800e-02
3.161000000000000032e+00 7.171531600263135464e-02
3.161999999999999922e+00 7.166612798491642233e-02
3.163000000000000256e+00 7.161697976444120206e-02
3.164000000000000146e+00 7.156787130293681964e-02
3.165000000000000036e+00 7.151880256217817144e-02
3.165999999999999925e+00 7.146977350398391049e-02
3.167000000000000259e+00 7.142078409021639096e-02
3.168000000000000149e+00 7.137183428278159880e-02
3.169000000000000039e+00 7.132292404362913785e-02
3.169999999999999929e+00 7.127405333475203553e-02
3.171000000000000263e+00 7.122522211818695104e-02
3.172000000000000153e+00 7.117643035601375900e-02
3.173000000000000043e+00 7.112767801035577153e-02
3.173999999999999932e+00 7.107896504337958554e-02
3.175000000000000266e+00 7.103029141729497176e-02
3.176000000000000156e+00 7.098165709435493020e-02
3.177000000000000046e+00 7.093306203685552369e-02
3.177999999999999936e+00 7.088450620713589168e-02
3.179000000000000270e+00 7.083598956757813925e-02
3.180000000000000160e+00 7.078751208060730937e-02
3.181000000000000050e+00 7.073907370869139677e-02
3.181999999999999940e+00 7.069067441434105648e-02
3.183000000000000274e+00 7.064231416010979814e-02
3.184000000000000163e+00 7.059399290859393050e-02
3.185000000000000053e+00 7.054571062243217283e-02
3.185999999999999943e+00 7.049746726430605737e-02
3.187000000000000277e+00 7.044926279693945748e-02
3.188000000000000167e+00 7.040109718309889297e-02
3.189000000000000057e+00 7.035297038559315541e-02
3.189999999999999947e+00 7.030488236727347462e-02
3.191000000000000281e+00 7.025683309103333829e-02
3.192000000000000171e+00 7.020882251980847810e-02
3.193000000000000060e+00 7.016085061657682809e-02
3.193999999999999950e+00 7.011291734435848300e-02
3.195000000000000284e+00 7.006502266621553177e-02
3.196000000000000174e+00 7.001716654525214079e-02
3.197000000000000064e+00 6.996934894461442900e-02
3.197999999999999954e+00 6.992156982749034300e-02
3.199000000000000288e+00 6.987382915710971254e-02
3.200000000000000178e+00 6.982612689674429218e-02
3.201000000000000068e+00 6.977846300970737270e-02
3.201999999999999957e+00 6.973083745935400313e-02
3.202999999999999847e+00 6.968325020908086587e-02
3.204000000000000181e+00 6.963570122232615178e-02
3.205000000000000071e+00 6.958819046256962959e-02
3.205999999999999961e+00 6.954071789333253484e-02
3.206999999999999851e+00 6.949328347817740337e-02
3.208000000000000185e+00 6.944588718070812683e-02
3.209000000000000075e+00 6.939852896456999432e-02
3.209999999999999964e+00 6.935120879344938705e-02
3.210999999999999854e+00 6.930392663107400042e-02
3.212000000000000188e+00 6.925668244121245543e-02
3.213000000000000078e+00 6.920947618767468723e-02
3.213999999999999968e+00 6.916230783431141782e-02
3.214999999999999858e+00 6.911517734501447519e-02
3.216000000000000192e+00 6.906808468371641863e-02
3.217000000000000082e+00 6.902102981439084406e-02
3.217999999999999972e+00 6.897401270105203708e-02
3.218999999999999861e+00 6.892703330775504234e-02
3.220000000000000195e+00 6.888009159859552477e-02
3.221000000000000085e+00 6.883318753770986675e-02
3.221999999999999975e+00 6.878632108927491828e-02
3.222999999999999865e+00 6.873949221750813576e-02
3.224000000000000199e+00 6.869270088666745711e-02
3.225000000000000089e+00 6.864594706105109356e-02
3.225999999999999979e+00 6.859923070499776565e-02
3.226999999999999869e+00 6.855255178288637008e-02
3.228000000000000203e+00 6.850591025913607690e-02
3.229000000000000092e+00 6.845930609820638502e-02
3.229999999999999982e+00 6.841273926459674748e-02
3.230999999999999872e+00 6.836620972284680742e-02
3.232000000000000206e+00 6.831971743753613435e-02
3.233000000000000096e+00 6.827326237328443237e-02
3.233999999999999986e+00 6.822684449475124868e-02
3.234999999999999876e+00 6.818046376663594588e-02
3.236000000000000210e+00 6.813412015367774355e-02
3.237000000000000099e+00 6.808781362065574605e-02
3.237999999999999989e+00 6.804154413238856780e-02
3.238999999999999879e+00 6.799531165373462471e-02
3.240000000000000213e+00 6.794911614959188439e-02
3.241000000000000103e+00 6.790295758489788003e-02
3.241999999999999993e+00 6.785683592462961322e-02
3.242999999999999883e+00 6.781075113380358177e-02
3.244000000000000217e+00 6.776470317747566863e-02
3.245000000000000107e+00 6.771869202074108640e-02
3.245999999999999996e+00 6.767271762873429408e-02
3.246999999999999886e+00 6.762677996662906643e-02
3.248000000000000220e+00 6.758087899963832745e-02
3.249000000000000110e+00 6.753501469301417814e-02
3.250000000000000000e+00 6.748918701204770221e-02
3.250999999999999890e+00 6.744339592206906320e-02
3.252000000000000224e+00 6.739764138844742125e-02
3.253000000000000114e+00 6.735192337659089146e-02
3.254000000000000004e+00 6.730624185194639120e-02
3.254999999999999893e+00 6.726059677999968178e-02
3.256000000000000227e+00 6.721498812627525743e-02
3.257000000000000117e+00 6.716941585633647016e-02
3.258000000000000007e+00 6.712387993578518286e-02
3.258999999999999897e+00 6.707838033026197744e-02
3.260000000000000231e+00 6.703291700544584952e-02
3.261000000000000121e+00 6.698748992705458316e-02
3.262000000000000011e+00 6.694209906084414019e-02
3.262999999999999901e+00 6.689674437260904882e-02
3.264000000000000234e+00 6.685142582818211221e-02
3.265000000000000124e+00 6.680614339343460273e-02
3.266000000000000014e+00 6.676089703427581790e-02
3.266999999999999904e+00 6.671568671665346895e-02
3.268000000000000238e+00 6.667051240655333388e-02
3.269000000000000128e+00 6.662537406999920198e-02
3.270000000000000018e+00 6.658027167305317906e-02
3.270999999999999908e+00 6.653520518181509080e-02
3.272000000000000242e+00 6.649017456242292679e-02
3.273000000000000131e+00 6.644517978105245193e-02
3.274000000000000021e+00 6.640022080391735915e-02
3.274999999999999911e+00 6.635529759726910282e-02
3.276000000000000245e+00 6.631041012739688489e-02
3.277000000000000135e+00 6.626555836062772431e-02
3.278000000000000025e+00 6.622074226332613778e-02
3.278999999999999915e+00 6.617596180189433408e-02
3.280000000000000249e+00 6.613121694277204754e-02
3.281000000000000139e+00 6.608650765243656577e-02
3.282000000000000028e+00 6.604183389740259091e-02
3.282999999999999918e+00 6.599719564422223961e-02
3.284000000000000252e+00 6.595259285948493200e-02
3.285000000000000142e+00 6.590802550981753050e-02
3.286000000000000032e+00 6.586349356188406223e-02
3.286999999999999922e+00 6.581899698238574681e-02
3.288000000000000256e+00 6.577453573806094078e-02
3.289000000000000146e+00 6.573010979568529033e-02
3.290000000000000036e+00 6.568571912207134267e-02
3.290999999999999925e+00 6.564136368406864319e-02
3.292000000000000259e+00 6.559704344856377711e-02
3.293000000000000149e+00 6.555275838248027231e-02
3.294000000000000039e+00 6.550850845277841894e-02
3.294999999999999929e+00 6.546429362645540817e-02
3.296000000000000263e+00 6.542011387054520732e-02
3.297000000000000153e+00 6.537596915211839332e-02
3.298000000000000043e+00 6.533185943828237474e-02
3.298999999999999932e+00 6.528778469618101710e-02
3.300000000000000266e+00 6.524374489299497593e-02
3.301000000000000156e+00 6.519973999594126657e-02
3.302000000000000046e+00 6.515576997227340295e-02
3.302999999999999936e+00 6.511183478928138368e-02
3.304000000000000270e+00 6.506793441429155334e-02
3.305000000000000160e+00 6.502406881466663013e-02
3.306000000000000050e+00 6.498023795780560885e-02
3.306999999999999940e+00 6.493644181114370528e-02
3.308000000000000274e+00 6.489268034215234238e-02
3.309000000000000163e+00 6.484895351833912247e-02
3.310000000000000053e+00 6.480526130724771627e-02
3.310999999999999943e+00 6.476160367645782123e-02
3.312000000000000277e+00 6.471798059358510602e-02
3.313000000000000167e+00 6.467439202628139094e-02
3.314000000000000057e+00 6.463083794223418999e-02
3.314999999999999947e+00 6.458731830916696059e-02
3.316000000000000281e+00 6.454383309483895104e-02
3.317000000000000171e+00 6.450038226704528366e-02
3.318000000000000060e+00 6.445696579361669121e-02
3.318999999999999950e+00 6.441358364241958623e-02
3.320000000000000284e+00 6.437023578135603330e-02
3.321000000000000174e+00 6.432692217836372128e-02
3.322000000000000064e+00 6.428364280141581066e-02
3.322999999999999954e+00 6.424039761852098906e-02
3.324000000000000288e+00 6.419718659772337410e-02
3.325000000000000178e+00 6.415400970710245787e-02
3.326000000000000068e+00 6.411086691477313471e-02
3.326999999999999957e+00 6.406775818888554852e-02
3.328000000000000291e+00 6.402468349762507893e-02
3.329000000000000181e+00 6.398164280921245228e-02
3.330000000000000071e+00 6.393863609190345021e-02
3.330999999999999961e+00 6.389566331398895127e-02
3.331999999999999851e+00 6.385272444379497259e-02
3.333000000000000185e+00 6.380981944968246167e-02
3.334000000000000075e+00 6.376694830004753234e-02
3.334999999999999964e+00 6.372411096332107616e-02
3.335999999999999854e+00 6.368130740796891509e-02
3.337000000000000188e+00 6.363853760249170433e-02
3.338000000000000078e+00 6.359580151542494619e-02
3.338999999999999968e+00 6.355309911533886524e-02
3.339999999999999858e+00 6.351043037083838050e-02
3.341000000000000192e+00 6.346779525056306381e-02
3.342000000000000082e+00 6.342519372318720927e-02
3.342999999999999972e+00 6.338262575741956950e-02
3.343999999999999861e+00 6.334009132200345282e-02
3.345000000000000195e+00 6.329759038571661223e-02
3.346000000000000085e+00 6.325512291737138415e-02
3.346999999999999975e+00 6.321268888581434153e-02
3.347999999999999865e+00 6.317028825992648811e-02
3.349000000000000199e+00 6.312792100862310574e-02
3.350000000000000089e+00 6.308558710085372667e-02
3.350999999999999979e+00 6.304328650560211966e-02
3.351999999999999869e+00 6.300101919188620669e-02
3.353000000000000203e+00 6.295878512875804911e-02
3.354000000000000092e+00 6.291658428530377822e-02
3.354999999999999982e+00 6.287441663064358144e-02
3.355999999999999872e+00 6.283228213393159123e-02
3.357000000000000206e+00 6.279018076435595452e-02
3.358000000000000096e+00 6.274811249113866618e-02
3.358999999999999986e+00 6.270607728353566612e-02
3.359999999999999876e+00 6.266407511083657567e-02
3.361000000000000210e+00 6.262210594236489181e-02
3.362000000000000099e+00 6.258016974747783456e-02
3.362999999999999989e+00 6.253826649556624984e-02
3.363999999999999879e+00 6.249639615605471349e-02
3.365000000000000213e+00 6.245455869840128155e-02
3.366000000000000103e+00 6.241275409209768449e-02
3.366999999999999993e+00 6.237098230666907051e-02
3.367999999999999883e+00 6.232924331167413734e-02
3.369000000000000217e+00 6.228753707670491718e-02
3.370000000000000107e+00 6.224586357138692239e-02
3.370999999999999996e+00 6.220422276537890260e-02
3.371999999999999886e+00 6.216261462837298357e-02
3.373000000000000220e+00 6.212103913009447975e-02
3.374000000000000110e+00 6.207949624030194985e-02
3.375000000000000000e+00 6.203798592878707885e-02
3.375999999999999890e+00 6.199650816537477516e-02
3.377000000000000224e+00 6.195506291992288611e-02
3.378000000000000114e+00 6.191365016232242002e-02
3.379000000000000004e+00 6.187226986249728250e-02
3.379999999999999893e+00 6.183092199040438053e-02
3.381000000000000227e+00 6.178960651603349757e-02
3.382000000000000117e+00 6.174832340940738379e-02
3.383000000000000007e+00 6.170707264058145070e-02
3.383999999999999897e+00 6.166585417964404181e-02
3.385000000000000231e+00 6.162466799671609263e-02
3.386000000000000121e+00 6.158351406195141514e-02
3.387000000000000011e+00 6.154239234553630228e-02
3.387999999999999901e+00 6.150130281768977081e-02
3.389000000000000234e+00 6.146024544866333233e-02
3.390000000000000124e+00 6.141922020874111821e-02
3.391000000000000014e+00 6.137822706823966440e-02
3.391999999999999904e+00 6.133726599750798786e-02
3.393000000000000238e+00 6.129633696692745465e-02
3.394000000000000128e+00 6.125543994691191180e-02
3.395000000000000018e+00 6.121457490790738198e-02
3.395999999999999908e+00 6.117374182039229252e-02
3.397000000000000242e+00 6.113294065487723250e-02
3.398000000000000131e+00 6.109217138190493890e-02
3.399000000000000021e+00 6.105143397205047007e-02
3.399999999999999911e+00 6.101072839592081021e-02
3.401000000000000245e+00 6.097005462415512611e-02
3.402000000000000135e+00 6.092941262742458675e-02
3.403000000000000025e+00 6.088880237643230775e-02
3.403999999999999915e+00 6.084822384191341388e-02
3.405000000000000249e+00 6.080767699463485859e-02
3.406000000000000139e+00 6.076716180539561141e-02
3.407000000000000028e+00 6.072667824502628320e-02
3.407999999999999918e+00 6.068622628438938987e-02
3.409000000000000252e+00 6.064580589437908870e-02
3.410000000000000142e+00 6.060541704592133788e-02
3.411000000000000032e+00 6.056505970997375782e-02
3.411999999999999922e+00 6.052473385752547147e-02
3.413000000000000256e+00 6.048443945959728479e-02
3.414000000000000146e+00 6.044417648724154102e-02
3.415000000000000036e+00 6.040394491154199574e-02
3.415999999999999925e+00 6.036374470361397654e-02
3.417000000000000259e+00 6.032357583460412620e-02
3.418000000000000149e+00 6.028343827569056235e-02
3.419000000000000039e+00 6.024333199808267619e-02
3.419999999999999929e+00 6.020325697302112561e-02
3.421000000000000263e+00 6.016321317177789063e-02
3.422000000000000153e+00 6.012320056565618326e-02
3.423000000000000043e+00 6.008321912599032255e-02
3.423999999999999932e+00 6.004326882414579708e-02
3.425000000000000266e+00 6.000334963151918860e-02
3.426000000000000156e+00 5.996346151953816511e-02
3.427000000000000046e+00 5.992360445966136984e-02
3.427999999999999936e+00 5.988377842337838652e-02
3.429000000000000270e+00 5.984398338220989211e-02
3.430000000000000160e+00 5.980421930770731670e-02
3.431000000000000050e+00 5.976448617145297543e-02
3.431999999999999940e+00 5.972478394506005456e-02
3.433000000000000274e+00 5.968511260017243109e-02
3.434000000000000163e+00 5.964547210846487396e-02
3.435000000000000053e+00 5.960586244164269021e-02
3.435999999999999943e+00 5.956628357144195390e-02
3.437000000000000277e+00 5.952673546962926332e-02
3.438000000000000167e+00 5.948721810800197685e-02
3.439000000000000057e+00 5.944773145838779665e-02
3.439999999999999947e+00 5.940827549264507401e-02
3.441000000000000281e+00 5.936885018266249703e-02
3.442000000000000171e+00 5.932945550035938209e-02
3.443000000000000060e+00 5.929009141768525060e-02
3.443999999999999950e+00 5.925075790662003017e-02
3.445000000000000284e+00 5.921145493917393671e-02
3.446000000000000174e+00 5.917218248738758540e-02
3.447000000000000064e+00 5.913294052333167156e-02
3.447999999999999954e+00 5.909372901910717873e-02
3.449000000000000288e+00 5.905454794684517755e-02
3.450000000000000178e+00 5.901539727870695057e-02
3.451000000000000068e+00 5.897627698688375636e-02
3.451999999999999957e+00 5.893718704359699606e-02
3.453000000000000291e+00 5.889812742109801907e-02
3.454000000000000181e+00 5.885909809166816470e-02
3.455000000000000071e+00 5.882009902761868581e-02
3.455999999999999961e+00 5.878113020129072802e-02
3.456999999999999851e+00 5.874219158505528116e-02
3.458000000000000185e+00 5.870328315131315144e-02
3.459000000000000075e+00 5.866440487249498237e-02
3.459999999999999964e+00 5.862555672106106730e-02
3.460999999999999854e+00 5.858673866950144665e-02
3.462000000000000188e+00 5.854795069033576910e-02
3.463000000000000078e+00 5.850919275611345810e-02
3.463999999999999968e+00 5.847046483941335804e-02
3.464999999999999858e+00 5.843176691284397012e-02
3.466000000000000192e+00 5.839309894904318871e-02
3.467000000000000082e+00 5.835446092067857887e-02
3.467999999999999972e+00 5.831585280044693231e-02
3.468999999999999861e+00 5.827727456107462123e-02
3.470000000000000195e+00 5.823872617531720280e-02
3.471000000000000085e+00 5.820020761595973841e-02
3.471999999999999975e+00 5.816171885581648132e-02
3.472999999999999865e+00 5.812325986773094616e-02
3.474000000000000199e+00 5.808483062457583945e-02
3.475000000000000089e+00 5.804643109925314293e-02
3.475999999999999979e+00 5.800806126469387064e-02
3.476999999999999869e+00 5.796972109385820776e-02
3.478000000000000203e+00 5.793141055973535791e-02
3.479000000000000092e+00 5.789312963534359868e-02
3.479999999999999982e+00 5.785487829373017754e-02
3.480999999999999872e+00 5.781665650797128408e-02
3.482000000000000206e+00 5.777846425117211943e-02
3.483000000000000096e+00 5.774030149646666027e-02
3.483999999999999986e+00 5.770216821701776300e-02
3.484999999999999876e+00 5.766406438601712897e-02
3.486000000000000210e+00 5.762598997668516576e-02
3.487000000000000099e+00 5.758794496227113285e-02
3.487999999999999989e+00 5.754992931605288492e-02
3.488999999999999879e+00 5.751194301133697590e-02
3.490000000000000213e+00 5.747398602145857571e-02
3.491000000000000103e+00 5.743605831978151888e-02
3.491999999999999993e+00 5.739815987969812405e-02
3.492999999999999883e+00 5.736029067462924957e-02
3.494000000000000217e+00 5.732245067802421712e-02
3.495000000000000107e+00 5.728463986336088803e-02
3.495999999999999996e+00 5.724685820414544823e-02
3.496999999999999886e+00 5.720910567391248452e-02
3.498000000000000220e+00 5.717138224622489440e-02
3.499000000000000110e+00 5.713368789467394848e-02
3.500000000000000000e+00 5.709602259287920034e-02
3.500999999999999890e+00 5.705838631448832687e-02
3.502000000000000224e+00 5.702077903317730179e-02
3.503000000000000114e+00 5.698320072265024988e-02
3.504000000000000004e+00 5.694565135663934990e-02
3.504999999999999893e+00 5.690813090890503578e-02
3.506000000000000227e+00 5.687063935323561498e-02
3.507000000000000117e+00 5.683317666344755298e-02
3.508000000000000007e+00 5.679574281338521657e-02
3.508999999999999897e+00 5.675833777692097792e-02
3.510000000000000231e+00 5.672096152795506885e-02
3.511000000000000121e+00 5.668361404041571266e-02
3.512000000000000011e+00 5.664629528825886051e-02
3.512999999999999901e+00 5.660900524546837176e-02
3.514000000000000234e+00 5.657174388605576421e-02
3.515000000000000124e+00 5.653451118406042919e-02
3.516000000000000014e+00 5.649730711354940954e-02
3.516999999999999904e+00 5.646013164861740652e-02
3.518000000000000238e+00 5.642298476338671737e-02
3.519000000000000128e+00 5.638586643200738102e-02
3.520000000000000018e+00 5.634877662865691444e-02
3.520999999999999908e+00 5.631171532754033343e-02
3.522000000000000242e+00 5.627468250289022200e-02
3.523000000000000131e+00 5.623767812896660057e-02
3.524000000000000021e+00 5.620070218005691898e-02
3.524999999999999911e+00 5.616375463047603572e-02
3.526000000000000245e+00 5.612683545456616935e-02
3.527000000000000135e+00 5.608994462669680825e-02
3.528000000000000025e+00 5.605308212126489803e-02
3.528999999999999915e+00 5.601624791269443904e-02
3.530000000000000249e+00 5.597944197543677780e-02
3.531000000000000139e+00 5.594266428397046825e-02
3.532000000000000028e+00 5.590591481280109826e-02
3.532999999999999918e+00 5.586919353646154635e-02
3.534000000000000252e+00 5.583250042951160702e-02
3.535000000000000142e+00 5.579583546653829607e-02
3.536000000000000032e+00 5.575919862215552442e-02
3.536999999999999922e+00 5.572258987100428551e-02
3.538000000000000256e+00 5.568600918775241243e-02
3.539000000000000146e+00 5.564945654709477912e-02
3.540000000000000036e+00 5.561293192375310612e-02
3.540999999999999925e+00 5.557643529247594666e-02
3.542000000000000259e+00 5.553996662803863116e-02
3.543000000000000149e+00 5.550352590524338520e-02
3.544000000000000039e+00 5.546711309891914216e-02
3.544999999999999929e+00 5.543072818392151546e-02
3.546000000000000263e+00 5.539437113513278471e-02
3.547000000000000153e+00 5.535804192746204139e-02
3.548000000000000043e+00 5.532174053584481416e-02
3.548999999999999932e+00 5.528546693524329786e-02
3.550000000000000266e+00 5.524922110064621472e-02
3.551000000000000156e+00 5.521300300706890457e-02
3.552000000000000046e+00 5.517681262955304727e-02
3.552999999999999936e+00 5.514064994316687784e-02
3.554000000000000270e+00 5.510451492300499216e-02
3.555000000000000160e+00 5.506840754418843714e-02
3.556000000000000050e+00 5.503232778186453039e-02
3.556999999999999940e+00 5.499627561120701974e-02
3.558000000000000274e+00 5.496025100741586122e-02
3.559000000000000163e+00 5.492425394571732317e-02
3.560000000000000053e+00 5.488828440136381270e-02
3.560999999999999943e+00 5.485234234963402150e-02
3.562000000000000277e+00 5.481642776583275228e-02
3.563000000000000167e+00 5.478054062529098822e-02
3.564000000000000057e+00 5.474468090336571252e-02
3.564999999999999947e+00 5.470884857544004720e-02
3.566000000000000281e+00 5.467304361692311432e-02
3.567000000000000171e+00 5.463726600325007760e-02
3.568000000000000060e+00 5.460151570988198283e-02
3.568999999999999950e+00 5.456579271230589667e-02
3.570000000000000284e+00 5.453009698603466376e-02
3.571000000000000174e+00 5.449442850660717735e-02
3.572000000000000064e+00 5.445878724958805317e-02
3.572999999999999954e+00 5.442317319056764330e-02
3.574000000000000288e+00 5.438758630516223047e-02
3.575000000000000178e+00 5.435202656901374357e-02
3.576000000000000068e+00 5.431649395778986172e-02
3.576999999999999957e+00 5.428098844718389632e-02
3.578000000000000291e+00 5.424551001291481184e-02
3.579000000000000181e+00 5.421005863072718423e-02
3.580000000000000071e+00 5.417463427639125639e-02
3.580999999999999961e+00 5.413923692570270924e-02
3.582000000000000295e+00 5.410386655448280735e-02
3.583000000000000185e+00 5.406852313857822556e-02
3.584000000000000075e+00 5.403320665386118077e-02
3.584999999999999964e+00 5.399791707622930009e-02
3.585999999999999854e+00 5.396265438160550293e-02
3.587000000000000188e+00 5.392741854593825074e-02
3.588000000000000078e+00 5.389220954520117929e-02
3.588999999999999968e+00 5.385702735539326519e-02
3.589999999999999858e+00 5.382187195253878426e-02
3.591000000000000192e+00 5.378674331268719355e-02
3.592000000000000082e+00 5.375164141191323547e-02
3.592999999999999972e+00 5.371656622631674344e-02
3.593999999999999861e+00 5.368151773202271826e-02
3.595000000000000195e+00 5.364649590518127953e-02
3.596000000000000085e+00 5.361150072196764482e-02
3.596999999999999975e+00 5.357653215858205337e-02
3.597999999999999865e+00 5.354159019124977992e-02
3.599000000000000199e+00 5.350667479622100986e-02
3.600000000000000089e+00 5.347178594977106819e-02
3.600999999999999979e+00 5.343692362820001707e-02
3.601999999999999869e+00 5.340208780783289866e-02
3.603000000000000203e+00 5.336727846501959638e-02
3.604000000000000092e+00 5.333249557613484876e-02
3.604999999999999982e+00 5.329773911757821475e-02
3.605999999999999872e+00 5.326300906577395577e-02
3.607000000000000206e+00 5.322830539717113979e-02
3.608000000000000096e+00 5.319362808824351641e-02
3.608999999999999986e+00 5.315897711548948912e-02
3.609999999999999876e+00 5.312435245543219164e-02
3.611000000000000210e+00 5.308975408461933526e-02
3.612000000000000099e+00 5.305518197962320187e-02
3.612999999999999989e+00 5.302063611704065788e-02
3.613999999999999879e+00 5.298611647349309173e-02
3.615000000000000213e+00 5.295162302562635842e-02
3.616000000000000103e+00 5.291715575011083500e-02
3.616999999999999993e+00 5.288271462364135117e-02
3.617999999999999883e+00 5.284829962293707828e-02
3.619000000000000217e+00 5.281391072474156401e-02
3.620000000000000107e+00 5.277954790582281563e-02
3.620999999999999996e+00 5.274521114297303637e-02
3.621999999999999886e+00 5.271090041300881268e-02
3.623000000000000220e+00 5.267661569277086453e-02
3.624000000000000110e+00 5.264235695912431595e-02
3.625000000000000000e+00 5.260812418895835507e-02
3.625999999999999890e+00 5.257391735918637982e-02
3.627000000000000224e+00 5.253973644674593546e-02
3.628000000000000114e+00 5.250558142859867300e-02
3.629000000000000004e+00 5.247145228173036302e-02
3.629999999999999893e+00 5.243734898315074305e-02
3.631000000000000227e+00 5.240327150989364940e-02
3.632000000000000117e+00 5.236921983901685063e-02
3.633000000000000007e+00 5.233519394760217242e-02
3.633999999999999897e+00 5.230119381275526863e-02
3.635000000000000231e+00 5.226721941160578783e-02
3.636000000000000121e+00 5.223327072130715815e-02
3.637000000000000011e+00 5.219934771903674692e-02
3.637999999999999901e+00 5.216545038199570800e-02
3.639000000000000234e+00 5.213157868740890544e-02
3.640000000000000124e+00 5.209773261252511473e-02
3.641000000000000014e+00 5.206391213461671746e-02
3.641999999999999904e+00 5.203011723097985403e-02
3.643000000000000238e+00 5.199634787893429866e-02
3.644000000000000128e+00 5.196260405582351499e-02
3.645000000000000018e+00 5.192888573901453114e-02
3.645999999999999908e+00 5.189519290589802991e-02
3.647000000000000242e+00 5.186152553388813369e-02
3.648000000000000131e+00 5.182788360042264730e-02
3.649000000000000021e+00 5.179426708296273191e-02
3.649999999999999911e+00 5.176067595899311313e-02
3.651000000000000245e+00 5.172711020602189375e-02
3.652000000000000135e+00 5.169356980158065079e-02
3.653000000000000025e+00 5.166005472322433845e-02
3.653999999999999915e+00 5.162656494853117006e-02
3.655000000000000249e+00 5.159310045510279857e-02
3.656000000000000139e+00 5.155966122056415690e-02
3.657000000000000028e+00 5.152624722256341633e-02
3.657999999999999918e+00 5.149285843877199342e-02
3.659000000000000252e+00 5.145949484688455700e-02
3.660000000000000142e+00 5.142615642461886849e-02
3.661000000000000032e+00 5.139284314971599710e-02
3.661999999999999922e+00 5.135955499993997975e-02
3.663000000000000256e+00 5.132629195307805703e-02
3.664000000000000146e+00 5.129305398694055523e-02
3.665000000000000036e+00 5.125984107936074757e-02
3.665999999999999925e+00 5.122665320819501378e-02
3.667000000000000259e+00 5.119349035132266662e-02
3.668000000000000149e+00 5.116035248664601437e-02
3.669000000000000039e+00 5.112723959209030528e-02
3.669999999999999929e+00 5.109415164560367900e-02
3.671000000000000263e+00 5.106108862515709029e-02
3.672000000000000153e+00 5.102805050874446163e-02
3.673000000000000043e+00 5.099503727438246120e-02
3.673999999999999932e+00 5.096204890011053756e-02
3.675000000000000266e+00 5.092908536399093355e-02
3.676000000000000156e+00 5.089614664410867934e-02
3.677000000000000046e+00 5.086323271857142586e-02
3.677999999999999936e+00 5.083034356550956978e-02
3.679000000000000270e+00 5.079747916307610772e-02
3.680000000000000160e+00 5.076463948944674037e-02
3.681000000000000050e+00 5.073182452281971982e-02
3.681999999999999940e+00 5.069903424141585652e-02
3.683000000000000274e+00 5.066626862347852617e-02
3.684000000000000163e+00 5.063352764727365590e-02
3.685000000000000053e+00 5.060081129108957854e-02
3.685999999999999943e+00 5.056811953323721298e-02
3.687000000000000277e+00 5.053545235204982139e-02
3.688000000000000167e+00 5.050280972588309936e-02
3.689000000000000057e+00 5.047019163311514123e-02
3.689999999999999947e+00 5.043759805214636377e-02
3.691000000000000281e+00 5.040502896139950617e-02
3.692000000000000171e+00 5.037248433931969943e-02
3.693000000000000060e+00 5.033996416437425819e-02
3.693999999999999950e+00 5.030746841505275707e-02
3.695000000000000284e+00 5.027499706986696820e-02
3.696000000000000174e+00 5.024255010735097920e-02
3.697000000000000064e+00 5.021012750606090175e-02
3.697999999999999954e+00 5.017772924457507278e-02
3.699000000000000288e+00 5.014535530149384635e-02
3.700000000000000178e+00 5.011300565543980179e-02
3.701000000000000068e+00 5.008068028505750086e-02
3.701999999999999957e+00 5.004837916901348771e-02
3.703000000000000291e+00 5.001610228599642077e-02
3.704000000000000181e+00 4.998384961471685761e-02
3.705000000000000071e+00 4.995162113390734515e-02
3.705999999999999961e+00 4.991941682232235722e-02
3.707000000000000295e+00 4.988723665873824598e-02
3.708000000000000185e+00 4.985508062195322110e-02
3.709000000000000075e+00 4.982294869078744692e-02
3.709999999999999964e+00 4.979084084408276489e-02
3.711000000000000298e+00 4.975875706070289478e-02
3.712000000000000188e+00 4.972669731953331673e-02
3.713000000000000078e+00 4.969466159948122269e-02
3.713999999999999968e+00 4.966264987947555803e-02
3.714999999999999858e+00 4.963066213846691749e-02
3.716000000000000192e+00 4.959869835542763533e-02
3.717000000000000082e+00 4.956675850935157029e-02
3.717999999999999972e+00 4.953484257925429984e-02
3.718999999999999861e+00 4.950295054417290508e-02
3.720000000000000195e+00 4.947108238316605400e-02
3.721000000000000085e+00 4.943923807531399456e-02
3.721999999999999975e+00 4.940741759971844366e-02
3.722999999999999865e+00 4.937562093550256631e-02
3.724000000000000199e+00 4.934384806181099647e-02
3.725000000000000089e+00 4.931209895780987867e-02
3.725999999999999979e+00 4.928037360268668760e-02
3.726999999999999869e+00 4.924867197565026972e-02
3.728000000000000203e+00 4.921699405593082943e-02
3.729000000000000092e+00 4.918533982277994987e-02
3.729999999999999982e+00 4.915370925547048880e-02
3.730999999999999872e+00 4.912210233329653009e-02
3.732000000000000206e+00 4.909051903557341140e-02
3.733000000000000096e+00 4.905895934163784222e-02
3.733999999999999986e+00 4.902742323084754994e-02
3.734999999999999876e+00 4.899591068258151577e-02
3.736000000000000210e+00 4.896442167623985681e-02
3.737000000000000099e+00 4.893295619124382601e-02
3.737999999999999989e+00 4.890151420703574975e-02
3.738999999999999879e+00 4.887009570307906253e-02
3.740000000000000213e+00 4.883870065885821676e-02
3.741000000000000103e+00 4.880732905387870357e-02
3.741999999999999993e+00 4.877598086766696955e-02
3.742999999999999883e+00 4.874465607977051390e-02
3.744000000000000217e+00 4.871335466975765943e-02
3.745000000000000107e+00 4.868207661721783708e-02
3.745999999999999996e+00 4.865082190176116955e-02
3.746999999999999886e+00 4.861959050301876972e-02
3.748000000000000220e+00 4.858838240064256020e-02
3.749000000000000110e+00 4.855719757430532885e-02
3.750000000000000000e+00 4.852603600370060388e-02
3.750999999999999890e+00 4.849489766854270245e-02
3.752000000000000224e+00 4.846378254856666817e-02
3.753000000000000114e+00 4.843269062352835441e-02
3.754000000000000004e+00 4.840162187320418835e-02
3.754999999999999893e+00 4.837057627739136528e-02
3.756000000000000227e+00 4.833955381590765432e-02
3.757000000000000117e+00 4.830855446859153718e-02
3.758000000000000007e+00 4.827757821530200000e-02
3.758999999999999897e+00 4.824662503591865131e-02
3.760000000000000231e+00 4.821569491034163879e-02
3.761000000000000121e+00 4.818478781849162840e-02
3.762000000000000011e+00 4.815390374030983217e-02
3.762999999999999901e+00 4.812304265575786943e-02
3.764000000000000234e+00 4.809220454481785700e-02
3.765000000000000124e+00 4.806138938749229816e-02
3.766000000000000014e+00 4.803059716380412431e-02
3.766999999999999904e+00 4.799982785379666717e-02
3.768000000000000238e+00 4.796908143753353393e-02
3.769000000000000128e+00 4.793835789509878764e-02
3.770000000000000018e+00 4.790765720659669047e-02
3.770999999999999908e+00 4.787697935215179390e-02
3.772000000000000242e+00 4.784632431190893181e-02
3.773000000000000131e+00 4.781569206603322048e-02
3.774000000000000021e+00 4.778508259470988506e-02
3.774999999999999911e+00 4.775449587814440539e-02
3.776000000000000245e+00 4.772393189656237711e-02
3.777000000000000135e+00 4.769339063020957420e-02
3.778000000000000025e+00 4.766287205935187260e-02
3.778999999999999915e+00 4.763237616427518084e-02
3.780000000000000249e+00 4.760190292528556494e-02
3.781000000000000139e+00 4.757145232270904717e-02
3.782000000000000028e+00 4.754102433689173790e-02
3.782999999999999918e+00 4.751061894819969683e-02
3.784000000000000252e+00 4.748023613701893991e-02
3.785000000000000142e+00 4.744987588375547405e-02
3.786000000000000032e+00 4.741953816883519995e-02
3.786999999999999922e+00 4.738922297270391215e-02
3.788000000000000256e+00 4.735893027582729897e-02
3.789000000000000146e+00 4.732866005869088705e-02
3.790000000000000036e+00 4.729841230180000661e-02
3.790999999999999925e+00 4.726818698567982618e-02
3.792000000000000259e+00 4.723798409087532485e-02
3.793000000000000149e+00 4.720780359795117426e-02
3.794000000000000039e+00 4.717764548749178027e-02
3.794999999999999929e+00 4.714750974010131768e-02
3.796000000000000263e+00 4.711739633640355668e-02
3.797000000000000153e+00 4.708730525704205028e-02
3.798000000000000043e+00 4.705723648267989140e-02
3.798999999999999932e+00 4.702718999399983779e-02
3.800000000000000266e+00 4.699716577170420795e-02
3.801000000000000156e+00 4.696716379651490886e-02
3.802000000000000046e+00 4.693718404917344295e-02
3.802999999999999936e+00 4.690722651044072766e-02
3.804000000000000270e+00 4.687729116109724814e-02
3.805000000000000160e+00 4.684737798194297392e-02
3.806000000000000050e+00 4.681748695379734510e-02
3.806999999999999940e+00 4.678761805749916819e-02
3.808000000000000274e+00 4.675777127390665783e-02
3.809000000000000163e+00 4.672794658389752692e-02
3.810000000000000053e+00 4.669814396836871606e-02
3.810999999999999943e+00 4.666836340823657392e-02
3.812000000000000277e+00 4.663860488443676705e-02
3.813000000000000167e+00 4.660886837792422438e-02
3.814000000000000057e+00 4.657915386967314414e-02
3.814999999999999947e+00 4.654946134067702856e-02
3.816000000000000281e+00 4.651979077194854512e-02
3.817000000000000171e+00 4.649014214451962362e-02
3.818000000000000060e+00 4.646051543944128975e-02
3.818999999999999950e+00 4.643091063778380378e-02
3.820000000000000284e+00 4.640132772063650102e-02
3.821000000000000174e+00 4.637176666910788891e-02
3.822000000000000064e+00 4.634222746432552220e-02
3.822999999999999954e+00 4.631271008743603756e-02
3.824000000000000288e+00 4.628321451960507732e-02
3.825000000000000178e+00 4.625374074201741431e-02
3.826000000000000068e+00 4.622428873587670906e-02
3.826999999999999957e+00 4.619485848240561382e-02
3.828000000000000291e+00 4.616544996284576569e-02
3.829000000000000181e+00 4.613606315845776573e-02
3.830000000000000071e+00 4.610669805052108189e-02
3.830999999999999961e+00 4.607735462033404894e-02
3.832000000000000295e+00 4.604803284921388934e-02
3.833000000000000185e+00 4.601873271849670627e-02
3.834000000000000075e+00 4.598945420953738650e-02
3.834999999999999964e+00 4.596019730370957262e-02
3.836000000000000298e+00 4.593096198240579492e-02
3.837000000000000188e+00 4.590174822703724233e-02
3.838000000000000078e+00 4.587255601903388741e-02
3.838999999999999968e+00 4.584338533984434749e-02
3.839999999999999858e+00 4.581423617093607209e-02
3.841000000000000192e+00 4.578510849379499592e-02
3.842000000000000082e+00 4.575600228992578178e-02
3.842999999999999972e+00 4.572691754085179972e-02
3.843999999999999861e+00 4.569785422811481479e-02
3.845000000000000195e+00 4.566881233327541728e-02
3.846000000000000085e+00 4.563979183791257860e-02
3.846999999999999975e+00 4.561079272362387332e-02
3.847999999999999865e+00 4.558181497202534738e-02
3.849000000000000199e+00 4.555285856475154577e-02
3.850000000000000089e+00 4.552392348345555423e-02
3.850999999999999979e+00 4.549500970980888820e-02
3.851999999999999869e+00 4.546611722550136098e-02
3.853000000000000203e+00 4.543724601224137516e-02
3.854000000000000092e+00 4.540839605175556182e-02
3.854999999999999982e+00 4.537956732578903030e-02
3.855999999999999872e+00 4.535075981610520168e-02
3.857000000000000206e+00 4.532197350448569778e-02
3.858000000000000096e+00 4.529320837273065337e-02
3.858999999999999986e+00 4.526446440265831372e-02
3.859999999999999876e+00 4.523574157610521507e-02
3.861000000000000210e+00 4.520703987492611514e-02
3.862000000000000099e+00 4.517835928099407650e-02
3.862999999999999989e+00 4.514969977620024444e-02
3.863999999999999879e+00 4.512106134245395805e-02
3.865000000000000213e+00 4.509244396168277103e-02
3.866000000000000103e+00 4.506384761583226428e-02
3.866999999999999993e+00 4.503527228686615702e-02
3.867999999999999883e+00 4.500671795676628589e-02
3.869000000000000217e+00 4.497818460753257724e-02
3.870000000000000107e+00 4.494967222118291528e-02
3.870999999999999996e+00 4.492118077975321144e-02
3.871999999999999886e+00 4.489271026529746689e-02
3.873000000000000220e+00 4.486426065988752265e-02
3.874000000000000110e+00 4.483583194561337887e-02
3.875000000000000000e+00 4.480742410458275760e-02
3.875999999999999890e+00 4.477903711892144284e-02
3.877000000000000224e+00 4.475067097077297523e-02
3.878000000000000114e+00 4.472232564229895041e-02
3.879000000000000004e+00 4.469400111567867206e-02
3.879999999999999893e+00 4.466569737310937399e-02
3.881000000000000227e+00 4.463741439680597028e-02
3.882000000000000117e+00 4.460915216900133290e-02
3.883000000000000007e+00 4.458091067194600021e-02
3.883999999999999897e+00 4.455268988790823254e-02
3.885000000000000231e+00 4.452448979917408844e-02
3.886000000000000121e+00 4.449631038804733457e-02
3.887000000000000011e+00 4.446815163684939703e-02
3.887999999999999901e+00 4.444001352791931980e-02
3.889000000000000234e+00 4.441189604361392429e-02
3.890000000000000124e+00 4.438379916630747629e-02
3.891000000000000014e+00 4.435572287839206068e-02
3.891999999999999904e+00 4.432766716227717896e-02
3.893000000000000238e+00 4.429963200038992965e-02
3.894000000000000128e+00 4.427161737517500834e-02
3.895000000000000018e+00 4.424362326909456189e-02
3.895999999999999908e+00 4.421564966462832036e-02
3.897000000000000242e+00 4.418769654427341653e-02
3.898000000000000131e+00 4.415976389054457329e-02
3.899000000000000021e+00 4.413185168597372893e-02
3.899999999999999911e+00 4.410395991311047426e-02
3.901000000000000245e+00 4.407608855452166408e-02
3.902000000000000135e+00 4.404823759279157674e-02
3.903000000000000025e+00 4.402040701052185173e-02
3.903999999999999915e+00 4.399259679033149656e-02
3.905000000000000249e+00 4.396480691485676190e-02
3.906000000000000139e+00 4.393703736675125260e-02
3.907000000000000028e+00 4.390928812868588604e-02
3.907999999999999918e+00 4.388155918334873257e-02
3.909000000000000252e+00 4.385385051344520280e-02
3.910000000000000142e+00 4.382616210169788112e-02
3.911000000000000032e+00 4.379849393084660203e-02
3.911999999999999922e+00 4.377084598364829049e-02
3.913000000000000256e+00 4.374321824287707994e-02
3.914000000000000146e+00 4.371561069132429839e-02
3.915000000000000036e+00 4.368802331179832965e-02
3.915999999999999925e+00 4.366045608712460641e-02
3.917000000000000259e+00 4.363290900014571427e-02
3.918000000000000149e+00 4.360538203372135019e-02
3.919000000000000039e+00 4.357787517072815586e-02
3.919999999999999929e+00 4.355038839405982187e-02
3.921000000000000263e+00 4.352292168662702521e-02
3.922000000000000153e+00 4.349547503135749865e-02
3.923000000000000043e+00 4.346804841119585733e-02
3.923999999999999932e+00 4.344064180910370970e-02
3.925000000000000266e+00 4.341325520805946331e-02
3.926000000000000156e+00 4.338588859105865086e-02
3.927000000000000046e+00 4.335854194111350701e-02
3.927999999999999936e+00 4.333121524125321811e-02
3.929000000000000270e+00 4.330390847452369324e-02
3.930000000000000160e+00 4.327662162398790424e-02
3.931000000000000050e+00 4.324935467272536527e-02
3.931999999999999940e+00 4.322210760383252831e-02
3.933000000000000274e+00 4.319488040042258892e-02
3.934000000000000163e+00 4.316767304562546537e-02
3.935000000000000053e+00 4.314048552258784031e-02
3.935999999999999943e+00 4.311331781447307054e-02
3.937000000000000277e+00 4.308616990446118011e-02
3.938000000000000167e+00 4.305904177574893660e-02
3.939000000000000057e+00 4.303193341154969848e-02
3.939999999999999947e+00 4.300484479509348451e-02
3.941000000000000281e+00 4.297777590962691824e-02
3.942000000000000171e+00 4.295072673841317940e-02
3.943000000000000060e+00 4.292369726473206637e-02
3.943999999999999950e+00 4.289668747187996151e-02
3.945000000000000284e+00 4.286969734316972008e-02
3.946000000000000174e+00 4.284272686193072582e-02
3.947000000000000064e+00 4.281577601150890477e-02
3.947999999999999954e+00 4.278884477526660041e-02
3.949000000000000288e+00 4.276193313658258749e-02
3.950000000000000178e+00 4.273504107885227332e-02
3.951000000000000068e+00 4.270816858548723977e-02
3.951999999999999957e+00 4.268131563991561100e-02
3.953000000000000291e+00 4.265448222558185232e-02
3.954000000000000181e+00 4.262766832594686028e-02
3.955000000000000071e+00 4.260087392448781707e-02
3.955999999999999961e+00 4.257409900469816960e-02
3.957000000000000295e+00 4.254734355008777530e-02
3.958000000000000185e+00 4.252060754418279798e-02
3.959000000000000075e+00 4.249389097052557601e-02
3.959999999999999964e+00 4.246719381267478194e-02
3.961000000000000298e+00 4.244051605420525591e-02
3.962000000000000188e+00 4.241385767870811674e-02
3.963000000000000078e+00 4.238721866979059533e-02
3.963999999999999968e+00 4.236059901107622205e-02
3.965000000000000302e+00 4.233399868620455614e-02
3.966000000000000192e+00 4.230741767883138688e-02
3.967000000000000082e+00 4.228085597262862261e-02
3.967999999999999972e+00 4.225431355128419358e-02
3.968999999999999861e+00 4.222779039850220462e-02
3.970000000000000195e+00 4.220128649800279630e-02
3.971000000000000085e+00 4.217480183352214501e-02
3.971999999999999975e+00 4.214833638881245598e-02
3.972999999999999865e+00 4.212189014764192857e-02
3.974000000000000199e+00 4.209546309379483264e-02
3.975000000000000089e+00 4.206905521107135587e-02
3.975999999999999979e+00 4.204266648328763151e-02
3.976999999999999869e+00 4.201629689427575920e-02
3.978000000000000203e+00 4.198994642788372172e-02
3.979000000000000092e+00 4.196361506797541968e-02
3.979999999999999982e+00 4.193730279843067843e-02
3.980999999999999872e+00 4.191100960314515789e-02
3.982000000000000206e+00 4.188473546603031783e-02
3.983000000000000096e+00 4.185848037101352198e-02
3.983999999999999986e+00 4.183224430203787841e-02
3.984999999999999876e+00 4.180602724306235751e-02
3.986000000000000210e+00 4.177982917806159768e-02
3.987000000000000099e+00 4.175365009102616903e-02
3.987999999999999989e+00 4.172748996596220561e-02
3.988999999999999879e+00 4.170134878689163438e-02
3.990000000000000213e+00 4.167522653785206421e-02
3.991000000000000103e+00 4.164912320289683445e-02
3.991999999999999993e+00 4.162303876609488307e-02
3.992999999999999883e+00 4.159697321153088545e-02
3.994000000000000217e+00 4.157092652330505317e-02
3.995000000000000107e+00 4.154489868553323806e-02
3.995999999999999996e+00 4.151888968234690447e-02
3.996999999999999886e+00 4.149289949789310844e-02
3.998000000000000220e+00 4.146692811633444914e-02
3.999000000000000110e+00 4.144097552184905497e-02
4.000000000000000000e+00 4.141504169863054197e-02
4.001000000000000334e+00 4.138912663088810395e-02
4.001999999999999780e+00 4.136323030284645708e-02
4.003000000000000114e+00 4.133735269874563856e-02
4.004000000000000448e+00 4.131149380284122874e-02
4.004999999999999893e+00 4.128565359940430252e-02
4.006000000000000227e+00 4.125983207272121422e-02
4.006999999999999673e+00 4.123402920709386132e-02
4.008000000000000007e+00 4.120824498683937215e-02
4.009000000000000341e+00 4.118247939629036958e-02
4.009999999999999787e+00 4.115673241979484615e-02
4.011000000000000121e+00 4.113100404171592117e-02
4.012000000000000455e+00 4.110529424643221547e-02
4.012999999999999901e+00 4.107960301833761541e-02
4.014000000000000234e+00 4.105393034184118273e-02
4.014999999999999680e+00 4.102827620136744596e-02
4.016000000000000014e+00 4.100264058135588002e-02
4.017000000000000348e+00 4.097702346626146130e-02
4.017999999999999794e+00 4.095142484055423748e-02
4.019000000000000128e+00 4.092584468871945241e-02
4.020000000000000462e+00 4.090028299525758082e-02
4.020999999999999908e+00 4.087473974468416177e-02
4.022000000000000242e+00 4.084921492152994438e-02
4.022999999999999687e+00 4.082370851034083231e-02
4.024000000000000021e+00 4.079822049567770337e-02
4.025000000000000355e+00 4.077275086211661070e-02
4.025999999999999801e+00 4.074729959424872733e-02
4.027000000000000135e+00 4.072186667668017263e-02
4.028000000000000469e+00 4.069645209403214420e-02
4.028999999999999915e+00 4.067105583094089705e-02
4.030000000000000249e+00 4.064567787205763949e-02
4.030999999999999694e+00 4.062031820204854704e-02
4.032000000000000028e+00 4.059497680559484567e-02
4.033000000000000362e+00 4.056965366739262446e-02
4.033999999999999808e+00 4.054434877215298133e-02
4.035000000000000142e+00 4.051906210460181484e-02
4.036000000000000476e+00 4.049379364948007404e-02
4.036999999999999922e+00 4.046854339154352248e-02
4.038000000000000256e+00 4.044331131556270359e-02
4.038999999999999702e+00 4.041809740632319736e-02
4.040000000000000036e+00 4.039290164862520405e-02
4.041000000000000369e+00 4.036772402728391190e-02
4.041999999999999815e+00 4.034256452712921964e-02
4.043000000000000149e+00 4.031742313300581970e-02
4.044000000000000483e+00 4.029229982977321212e-02
4.044999999999999929e+00 4.026719460230559350e-02
4.046000000000000263e+00 4.024210743549191255e-02
4.046999999999999709e+00 4.021703831423578679e-02
4.048000000000000043e+00 4.019198722345563440e-02
4.049000000000000377e+00 4.016695414808445219e-02
4.049999999999999822e+00 4.014193907306998904e-02
4.051000000000000156e+00 4.011694198337457246e-02
4.052000000000000490e+00 4.009196286397518488e-02
4.052999999999999936e+00 4.006700169986347065e-02
4.054000000000000270e+00 4.004205847604559720e-02
4.054999999999999716e+00 4.001713317754233834e-02
4.056000000000000050e+00 3.999222578938905343e-02
4.057000000000000384e+00 3.996733629663560411e-02
4.057999999999999829e+00 3.994246468434653474e-02
4.059000000000000163e+00 3.991761093760065604e-02
4.060000000000000497e+00 3.989277504149148224e-02
4.060999999999999943e+00 3.986795698112696046e-02
4.062000000000000277e+00 3.984315674162943605e-02
4.062999999999999723e+00 3.981837430813581907e-02
4.064000000000000057e+00 3.979360966579730680e-02
4.065000000000000391e+00 3.976886279977970978e-02
4.065999999999999837e+00 3.974413369526305639e-02
4.067000000000000171e+00 3.971942233744186340e-02
4.068000000000000504e+00 3.969472871152496252e-02
4.068999999999999950e+00 3.967005280273563916e-02
4.070000000000000284e+00 3.964539459631134799e-02
4.070999999999999730e+00 3.962075407750401124e-02
4.072000000000000064e+00 3.959613123157978282e-02
4.073000000000000398e+00 3.957152604381918015e-02
4.073999999999999844e+00 3.954693849951691070e-02
4.075000000000000178e+00 3.952236858398194136e-02
4.076000000000000512e+00 3.949781628253749149e-02
4.076999999999999957e+00 3.947328158052108849e-02
4.078000000000000291e+00 3.944876446328436648e-02
4.078999999999999737e+00 3.942426491619317047e-02
4.080000000000000071e+00 3.939978292462752163e-02
4.081000000000000405e+00 3.937531847398167972e-02
4.081999999999999851e+00 3.935087154966395578e-02
4.083000000000000185e+00 3.932644213709673292e-02
4.084000000000000519e+00 3.930203022171673000e-02
4.084999999999999964e+00 3.927763578897456448e-02
4.086000000000000298e+00 3.925325882433495367e-02
4.086999999999999744e+00 3.922889931327681878e-02
4.088000000000000078e+00 3.920455724129294495e-02
4.089000000000000412e+00 3.918023259389027263e-02
4.089999999999999858e+00 3.915592535658976581e-02
4.091000000000000192e+00 3.913163551492625930e-02
4.092000000000000526e+00 3.910736305444872246e-02
4.092999999999999972e+00 3.908310796072007876e-02
4.094000000000000306e+00 3.905887021931709474e-02
4.094999999999999751e+00 3.903464981583057436e-02
4.096000000000000085e+00 3.901044673586524097e-02
4.097000000000000419e+00 3.898626096503965410e-02
4.097999999999999865e+00 3.896209248898638289e-02
4.099000000000000199e+00 3.893794129335174242e-02
4.099999999999999645e+00 3.891380736379600885e-02
4.100999999999999979e+00 3.888969068599325979e-02
4.102000000000000313e+00 3.886559124563135348e-02
4.102999999999999758e+00 3.884150902841213004e-02
4.104000000000000092e+00 3.881744402005100902e-02
4.105000000000000426e+00 3.879339620627736407e-02
4.105999999999999872e+00 3.876936557283428009e-02
4.107000000000000206e+00 3.874535210547853242e-02
4.107999999999999652e+00 3.872135578998079503e-02
4.108999999999999986e+00 3.869737661212523105e-02
4.110000000000000320e+00 3.867341455770987452e-02
4.110999999999999766e+00 3.864946961254649149e-02
4.112000000000000099e+00 3.862554176246037196e-02
4.113000000000000433e+00 3.860163099329054492e-02
4.113999999999999879e+00 3.857773729088975756e-02
4.115000000000000213e+00 3.855386064112416994e-02
4.115999999999999659e+00 3.853000102987385461e-02
4.116999999999999993e+00 3.850615844303220681e-02
4.118000000000000327e+00 3.848233286650633994e-02
4.118999999999999773e+00 3.845852428621700236e-02
4.120000000000000107e+00 3.843473268809832755e-02
4.121000000000000441e+00 3.841095805809811858e-02
4.121999999999999886e+00 3.838720038217764696e-02
4.123000000000000220e+00 3.836345964631172195e-02
4.123999999999999666e+00 3.833973583648859346e-02
4.125000000000000000e+00 3.831602893871004223e-02
4.126000000000000334e+00 3.829233893899134517e-02
4.126999999999999780e+00 3.826866582336106715e-02
4.128000000000000114e+00 3.824500957786143573e-02
4.129000000000000448e+00 3.822137018854789708e-02
4.129999999999999893e+00 3.819774764148942819e-02
4.131000000000000227e+00 3.817414192276827323e-02
4.131999999999999673e+00 3.815055301848022801e-02
4.133000000000000007e+00 3.812698091473427919e-02
4.134000000000000341e+00 3.810342559765281245e-02
4.134999999999999787e+00 3.807988705337159857e-02
4.136000000000000121e+00 3.805636526803960612e-02
4.137000000000000455e+00 3.803286022781920961e-02
4.137999999999999901e+00 3.800937191888603683e-02
4.139000000000000234e+00 3.798590032742893419e-02
4.139999999999999680e+00 3.796244543965011931e-02
4.141000000000000014e+00 3.793900724176487577e-02
4.142000000000000348e+00 3.791558572000187227e-02
4.142999999999999794e+00 3.789218086060294061e-02
4.144000000000000128e+00 3.786879264982304788e-02
4.145000000000000462e+00 3.784542107393040061e-02
4.145999999999999908e+00 3.782206611920638922e-02
4.147000000000000242e+00 3.779872777194549782e-02
4.147999999999999687e+00 3.777540601845533891e-02
4.149000000000000021e+00 3.775210084505673663e-02
4.150000000000000355e+00 3.772881223808355333e-02
4.150999999999999801e+00 3.770554018388275891e-02
4.152000000000000135e+00 3.768228466881439614e-02
4.153000000000000469e+00 3.765904567925157376e-02
4.153999999999999915e+00 3.763582320158049416e-02
4.155000000000000249e+00 3.761261722220029385e-02
4.155999999999999694e+00 3.758942772752323080e-02
4.157000000000000028e+00 3.756625470397453870e-02
4.158000000000000362e+00 3.754309813799239226e-02
4.158999999999999808e+00 3.751995801602802522e-02
4.160000000000000142e+00 3.749683432454556375e-02
4.161000000000000476e+00 3.747372705002210980e-02
4.161999999999999922e+00 3.745063617894774100e-02
4.163000000000000256e+00 3.742756169782535808e-02
4.163999999999999702e+00 3.740450359317087220e-02
4.165000000000000036e+00 3.738146185151300371e-02
4.166000000000000369e+00 3.735843645939339319e-02
4.166999999999999815e+00 3.733542740336656673e-02
4.168000000000000149e+00 3.731243466999980413e-02
4.169000000000000483e+00 3.728945824587331231e-02
4.169999999999999929e+00 3.726649811758008662e-02
4.171000000000000263e+00 3.724355427172591076e-02
4.171999999999999709e+00 3.722062669492941928e-02
4.173000000000000043e+00 3.719771537382191712e-02
4.174000000000000377e+00 3.717482029504756702e-02
4.174999999999999822e+00 3.715194144526325765e-02
4.176000000000000156e+00 3.712907881113859665e-02
4.177000000000000490e+00 3.710623237935587598e-02
4.177999999999999936e+00 3.708340213661018986e-02
4.179000000000000270e+00 3.706058806960926127e-02
4.179999999999999716e+00 3.703779016507349753e-02
4.181000000000000050e+00 3.701500840973599021e-02
4.182000000000000384e+00 3.699224279034239726e-02
4.182999999999999829e+00 3.696949329365117193e-02
4.184000000000000163e+00 3.694675990643322971e-02
4.185000000000000497e+00 3.692404261547219818e-02
4.185999999999999943e+00 3.690134140756427122e-02
4.187000000000000277e+00 3.687865626951817438e-02
4.187999999999999723e+00 3.685598718815529667e-02
4.189000000000000057e+00 3.683333415030946856e-02
4.190000000000000391e+00 3.681069714282715621e-02
4.190999999999999837e+00 3.678807615256731584e-02
4.192000000000000171e+00 3.676547116640135893e-02
4.193000000000000504e+00 3.674288217121330496e-02
4.193999999999999950e+00 3.672030915389957323e-02
4.195000000000000284e+00 3.669775210136908689e-02
4.195999999999999730e+00 3.667521100054318278e-02
4.197000000000000064e+00 3.665268583835570859e-02
4.198000000000000398e+00 3.663017660175285628e-02
4.198999999999999844e+00 3.660768327769334946e-02
4.200000000000000178e+00 3.658520585314815887e-02
4.201000000000000512e+00 3.656274431510080775e-02
4.201999999999999957e+00 3.654029865054708726e-02
4.203000000000000291e+00 3.651786884649516757e-02
4.203999999999999737e+00 3.649545488996553538e-02
4.205000000000000071e+00 3.647305676799112578e-02
4.206000000000000405e+00 3.645067446761701691e-02
4.206999999999999851e+00 3.642830797590078384e-02
4.208000000000000185e+00 3.640595727991215169e-02
4.209000000000000519e+00 3.638362236673316208e-02
4.209999999999999964e+00 3.636130322345820787e-02
4.211000000000000298e+00 3.633899983719374865e-02
4.211999999999999744e+00 3.631671219505869935e-02
4.213000000000000078e+00 3.629444028418396528e-02
4.214000000000000412e+00 3.627218409171291402e-02
4.214999999999999858e+00 3.624994360480092437e-02
4.216000000000000192e+00 3.622771881061562921e-02
4.217000000000000526e+00 3.620550969633679755e-02
4.217999999999999972e+00 3.618331624915648720e-02
4.219000000000000306e+00 3.616113845627864920e-02
4.219999999999999751e+00 3.613897630491964830e-02
4.221000000000000085e+00 3.611682978230772861e-02
4.222000000000000419e+00 3.609469887568341612e-02
4.222999999999999865e+00 3.607258357229920637e-02
4.224000000000000199e+00 3.605048385941969635e-02
4.224999999999999645e+00 3.602839972432168164e-02
4.225999999999999979e+00 3.600633115429374698e-02
4.227000000000000313e+00 3.598427813663677283e-02
4.227999999999999758e+00 3.596224065866353292e-02
4.229000000000000092e+00 3.594021870769881916e-02
4.230000000000000426e+00 3.591821227107944159e-02
4.230999999999999872e+00 3.589622133615420763e-02
4.232000000000000206e+00 3.587424589028387345e-02
4.232999999999999652e+00 3.585228592084118565e-02
4.233999999999999986e+00 3.583034141521074939e-02
4.235000000000000320e+00 3.580841236078925044e-02
4.235999999999999766e+00 3.578649874498514294e-02
4.237000000000000099e+00 3.576460055521889919e-02
4.238000000000000433e+00 3.574271777892279456e-02
4.238999999999999879e+00 3.572085040354112256e-02
4.240000000000000213e+00 3.569899841652984102e-02
4.240999999999999659e+00 3.567716180535696752e-02
4.241999999999999993e+00 3.565534055750218395e-02
4.243000000000000327e+00 3.563353466045711404e-02
4.243999999999999773e+00 3.561174410172523314e-02
4.245000000000000107e+00 3.558996886882168087e-02
4.246000000000000441e+00 3.556820894927344850e-02
4.246999999999999886e+00 3.554646433061939281e-02
4.248000000000000220e+00 3.552473500040996546e-02
4.248999999999999666e+00 3.550302094620757382e-02
4.250000000000000000e+00 3.548132215558610913e-02
4.251000000000000334e+00 3.545963861613141838e-02
4.251999999999999780e+00 3.543797031544097809e-02
4.253000000000000114e+00 3.541631724112390828e-02
4.254000000000000448e+00 3.539467938080111120e-02
4.254999999999999893e+00 3.537305672210510482e-02
4.256000000000000227e+00 3.535144925268005750e-02
4.256999999999999673e+00 3.532985696018185739e-02
4.258000000000000007e+00 3.530827983227792510e-02
4.259000000000000341e+00 3.528671785664736632e-02
4.259999999999999787e+00 3.526517102098092327e-02
4.261000000000000121e+00 3.524363931298091918e-02
4.262000000000000455e+00 3.522212272036121666e-02
4.262999999999999901e+00 3.520062123084730793e-02
4.264000000000000234e+00 3.517913483217616905e-02
4.264999999999999680e+00 3.515766351209642648e-02
4.266000000000000014e+00 3.513620725836814895e-02
4.267000000000000348e+00 3.511476605876297924e-02
4.267999999999999794e+00 3.509333990106412032e-02
4.269000000000000128e+00 3.507192877306609252e-02
4.270000000000000462e+00 3.505053266257510819e-02
4.270999999999999908e+00 3.502915155740873171e-02
4.272000000000000242e+00 3.500778544539602521e-02
4.272999999999999687e+00 3.498643431437747225e-02
4.274000000000000021e+00 3.496509815220504025e-02
4.275000000000000355e+00 3.494377694674204865e-02
4.275999999999999801e+00 3.492247068586327302e-02
4.277000000000000135e+00 3.490117935745488953e-02
4.278000000000000469e+00 3.487990294941446107e-02
4.278999999999999915e+00 3.485864144965090256e-02
4.280000000000000249e+00 3.483739484608444625e-02
4.280999999999999694e+00 3.481616312664678053e-02
4.282000000000000028e+00 3.479494627928086947e-02
4.283000000000000362e+00 3.477374429194095978e-02
4.283999999999999808e+00 3.475255715259267103e-02
4.285000000000000142e+00 3.473138484921292624e-02
4.286000000000000476e+00 3.471022736978984086e-02
4.286999999999999922e+00 3.468908470232295871e-02
4.288000000000000256e+00 3.466795683482294665e-02
4.288999999999999702e+00 3.464684375531178195e-02
4.290000000000000036e+00 3.462574545182264818e-02
4.291000000000000369e+00 3.460466191240001849e-02
4.291999999999999815e+00 3.458359312509951683e-02
4.293000000000000149e+00 3.456253907798798736e-02
4.294000000000000483e+00 3.454149975914343890e-02
4.294999999999999929e+00 3.452047515665514210e-02
4.296000000000000263e+00 3.449946525862340047e-02
4.296999999999999709e+00 3.447847005315977237e-02
4.298000000000000043e+00 3.445748952838693230e-02
4.299000000000000377e+00 3.443652367243864310e-02
4.299999999999999822e+00 3.441557247345982534e-02
4.301000000000000156e+00 3.439463591960652267e-02
4.302000000000000490e+00 3.437371399904579072e-02
4.302999999999999936e+00 3.435280669995584291e-02
4.304000000000000270e+00 3.433191401052591157e-02
4.304999999999999716e+00 3.431103591895633825e-02
4.306000000000000050e+00 3.429017241345839323e-02
4.307000000000000384e+00 3.426932348225458086e-02
4.307999999999999829e+00 3.424848911357821629e-02
4.309000000000000163e+00 3.422766929567373773e-02
4.310000000000000497e+00 3.420686401679650518e-02
4.310999999999999943e+00 3.418607326521299478e-02
4.312000000000000277e+00 3.416529702920051426e-02
4.312999999999999723e+00 3.414453529704739726e-02
4.314000000000000057e+00 3.412378805705291313e-02
4.315000000000000391e+00 3.410305529752724607e-02
4.315999999999999837e+00 3.408233700679158540e-02
4.317000000000000171e+00 3.406163317317791733e-02
4.318000000000000504e+00 3.404094378502923318e-02
4.318999999999999950e+00 3.402026883069934199e-02
4.320000000000000284e+00 3.399960829855296768e-02
4.320999999999999730e+00 3.397896217696570048e-02
4.322000000000000064e+00 3.395833045432392061e-02
4.323000000000000398e+00 3.393771311902497173e-02
4.323999999999999844e+00 3.391711015947694585e-02
4.325000000000000178e+00 3.389652156409871109e-02
4.326000000000000512e+00 3.387594732132008513e-02
4.326999999999999957e+00 3.385538741958154380e-02
4.328000000000000291e+00 3.383484184733440842e-02
4.328999999999999737e+00 3.381431059304076253e-02
4.330000000000000071e+00 3.379379364517345885e-02
4.331000000000000405e+00 3.377329099221607067e-02
4.331999999999999851e+00 3.375280262266296821e-02
4.333000000000000185e+00 3.373232852501916595e-02
4.334000000000000519e+00 3.371186868780044754e-02
4.334999999999999964e+00 3.369142309953333803e-02
4.336000000000000298e+00 3.367099174875492346e-02
4.336999999999999744e+00 3.365057462401307986e-02
4.338000000000000078e+00 3.363017171386635529e-02
4.339000000000000412e+00 3.360978300688383796e-02
4.339999999999999858e+00 3.358940849164546855e-02
4.341000000000000192e+00 3.356904815674155440e-02
4.342000000000000526e+00 3.354870199077329002e-02
4.342999999999999972e+00 3.352836998235227128e-02
4.344000000000000306e+00 3.350805212010081469e-02
4.344999999999999751e+00 3.348774839265183934e-02
4.346000000000000085e+00 3.346745878864867269e-02
4.347000000000000419e+00 3.344718329674540441e-02
4.347999999999999865e+00 3.342692190560663662e-02
4.349000000000000199e+00 3.340667460390737975e-02
4.350000000000000533e+00 3.338644138033333708e-02
4.350999999999999979e+00 3.336622222358066880e-02
4.352000000000000313e+00 3.334601712235601284e-02
4.352999999999999758e+00 3.332582606537657505e-02
4.354000000000000092e+00 3.330564904136992799e-02
4.355000000000000426e+00 3.328548603907428849e-02
4.355999999999999872e+00 3.326533704723817764e-02
4.357000000000000206e+00 3.324520205462067057e-02
4.357999999999999652e+00 3.322508104999125078e-02
4.358999999999999986e+00 3.320497402212979621e-02
4.360000000000000320e+00 3.318488095982669028e-02
4.360999999999999766e+00 3.316480185188262070e-02
4.362000000000000099e+00 3.314473668710876675e-02
4.363000000000000433e+00 3.312468545432659117e-02
4.363999999999999879e+00 3.310464814236804831e-02
4.365000000000000213e+00 3.308462474007530657e-02
4.365999999999999659e+00 3.306461523630105370e-02
4.366999999999999993e+00 3.304461961990823315e-02
4.368000000000000327e+00 3.302463787977005100e-02
4.368999999999999773e+00 3.300467000477020491e-02
4.370000000000000107e+00 3.298471598380252334e-02
4.371000000000000441e+00 3.296477580577118760e-02
4.371999999999999886e+00 3.294484945959076649e-02
4.373000000000000220e+00 3.292493693418592493e-02
4.373999999999999666e+00 3.290503821849177085e-02
4.375000000000000000e+00 3.288515330145348747e-02
4.376000000000000334e+00 3.286528217202665247e-02
4.376999999999999780e+00 3.284542481917702289e-02
4.378000000000000114e+00 3.282558123188049348e-02
4.379000000000000448e+00 3.280575139912327021e-02
4.379999999999999893e+00 3.278593530990175919e-02
4.381000000000000227e+00 3.276613295322247654e-02
4.381999999999999673e+00 3.274634431810216628e-02
4.383000000000000007e+00 3.272656939356768241e-02
4.384000000000000341e+00 3.270680816865612767e-02
4.384999999999999787e+00 3.268706063241470783e-02
4.386000000000000121e+00 3.266732677390068312e-02
4.387000000000000455e+00 3.264760658218154865e-02
4.387999999999999901e+00 3.262790004633488172e-02
4.389000000000000234e+00 3.260820715544825166e-02
4.389999999999999680e+00 3.258852789861948346e-02
4.391000000000000014e+00 3.256886226495638026e-02
4.392000000000000348e+00 3.254921024357679965e-02
4.392999999999999794e+00 3.252957182360875082e-02
4.394000000000000128e+00 3.250994699419017947e-02
4.395000000000000462e+00 3.249033574446910655e-02
4.395999999999999908e+00 3.247073806360363524e-02
4.397000000000000242e+00 3.245115394076176357e-02
4.397999999999999687e+00 3.243158336512164813e-02
4.399000000000000021e+00 3.241202632587125709e-02
4.400000000000000355e+00 3.239248281220866860e-02
4.400999999999999801e+00 3.237295281334195279e-02
4.402000000000000135e+00 3.235343631848897061e-02
4.403000000000000469e+00 3.233393331687776234e-02
4.403999999999999915e+00 3.231444379774611048e-02
4.405000000000000249e+00 3.229496775034183115e-02
4.405999999999999694e+00 3.227550516392264923e-02
4.407000000000000028e+00 3.225605602775617753e-02
4.408000000000000362e+00 3.223662033111990982e-02
4.408999999999999808e+00 3.221719806330125557e-02
4.410000000000000142e+00 3.219778921359751217e-02
4.411000000000000476e+00 3.217839377131577472e-02
4.411999999999999922e+00 3.215901172577309564e-02
4.413000000000000256e+00 3.213964306629626955e-02
4.413999999999999702e+00 3.212028778222197206e-02
4.415000000000000036e+00 3.210094586289673202e-02
4.416000000000000369e+00 3.208161729767682740e-02
4.416999999999999815e+00 3.206230207592841719e-02
4.418000000000000149e+00 3.204300018702734010e-02
4.419000000000000483e+00 3.202371162035930890e-02
4.419999999999999929e+00 3.200443636531979941e-02
4.421000000000000263e+00 3.198517441131402267e-02
4.421999999999999709e+00 3.196592574775693890e-02
4.423000000000000043e+00 3.194669036407321583e-02
4.424000000000000377e+00 3.192746824969736053e-02
4.424999999999999822e+00 3.190825939407351819e-02
4.426000000000000156e+00 3.188906378665550684e-02
4.427000000000000490e+00 3.186988141690690057e-02
4.427999999999999936e+00 3.185071227430100183e-02
4.429000000000000270e+00 3.183155634832068870e-02
4.429999999999999716e+00 3.181241362845862314e-02
4.431000000000000050e+00 3.179328410421698725e-02
4.432000000000000384e+00 3.177416776510773311e-02
4.432999999999999829e+00 3.175506460065237457e-02
4.434000000000000163e+00 3.173597460038207752e-02
4.435000000000000497e+00 3.171689775383763898e-02
4.435999999999999943e+00 3.169783405056944559e-02
4.437000000000000277e+00 3.167878348013750817e-02
4.437999999999999723e+00 3.165974603211135080e-02
4.439000000000000057e+00 3.164072169607014956e-02
4.440000000000000391e+00 3.162171046160262844e-02
4.440999999999999837e+00 3.160271231830703853e-02
4.442000000000000171e+00 3.158372725579119272e-02
4.443000000000000504e+00 3.156475526367241713e-02
4.443999999999999950e+00 3.154579633157768986e-02
4.445000000000000284e+00 3.152685044914327328e-02
4.445999999999999730e+00 3.150791760601513031e-02
4.447000000000000064e+00 3.148899779184865383e-02
4.448000000000000398e+00 3.147009099630866669e-02
4.448999999999999844e+00 3.145119720906962291e-02
4.450000000000000178e+00 3.143231641981521912e-02
4.451000000000000512e+00 3.141344861823876927e-02
4.451999999999999957e+00 3.139459379404303807e-02
4.453000000000000291e+00 3.137575193694011610e-02
4.453999999999999737e+00 3.135692303665160718e-02
4.455000000000000071e+00 3.133810708290849650e-02
4.456000000000000405e+00 3.131930406545115064e-02
4.456999999999999851e+00 3.130051397402940083e-02
4.458000000000000185e+00 3.128173679840236254e-02
4.459000000000000519e+00 3.126297252833866447e-02
4.459999999999999964e+00 3.124422115361617097e-02
4.461000000000000298e+00 3.122548266402214862e-02
4.461999999999999744e+00 3.120675704935322800e-02
4.463000000000000078e+00 3.118804429941536213e-02
4.464000000000000412e+00 3.116934440402380560e-02
4.464999999999999858e+00 3.115065735300321173e-02
4.466000000000000192e+00 3.113198313618740706e-02
4.467000000000000526e+00 3.111332174341962381e-02
4.467999999999999972e+00 3.109467316455234720e-02
4.469000000000000306e+00 3.107603738944729813e-02
4.469999999999999751e+00 3.105741440797556152e-02
4.471000000000000085e+00 3.103880421001735043e-02
4.472000000000000419e+00 3.102020678546223154e-02
4.472999999999999865e+00 3.100162212420899330e-02
4.474000000000000199e+00 3.098305021616558352e-02
4.475000000000000533e+00 3.096449105124923426e-02
4.475999999999999979e+00 3.094594461938638894e-02
4.477000000000000313e+00 3.092741091051260174e-02
4.477999999999999758e+00 3.090888991457278398e-02
4.479000000000000092e+00 3.089038162152080158e-02
4.480000000000000426e+00 3.087188602131993309e-02
4.480999999999999872e+00 3.085340310394240129e-02
4.482000000000000206e+00 3.083493285936970973e-02
4.482999999999999652e+00 3.081647527759249702e-02
4.483999999999999986e+00 3.079803034861040845e-02
4.485000000000000320e+00 3.077959806243242211e-02
4.485999999999999766e+00 3.076117840907642564e-02
4.487000000000000099e+00 3.074277137856954931e-02
4.488000000000000433e+00 3.072437696094788839e-02
4.488999999999999879e+00 3.070599514625675999e-02
4.490000000000000213e+00 3.068762592455047747e-02
4.490999999999999659e+00 3.066926928589240250e-02
4.491999999999999993e+00 3.065092522035497632e-02
4.493000000000000327e+00 3.063259371801971276e-02
4.493999999999999773e+00 3.061427476897712885e-02
4.495000000000000107e+00 3.059596836332676220e-02
4.496000000000000441e+00 3.057767449117714323e-02
4.496999999999999886e+00 3.055939314264592699e-02
4.498000000000000220e+00 3.054112430785961910e-02
4.498999999999999666e+00 3.052286797695380124e-02
4.500000000000000000e+00 3.050462414007296813e-02
4.501000000000000334e+00 3.048639278737064889e-02
4.501999999999999780e+00 3.046817390900937242e-02
4.503000000000000114e+00 3.044996749516045570e-02
4.504000000000000448e+00 3.043177353600429180e-02
4.504999999999999893e+00 3.041359202173020762e-02
4.506000000000000227e+00 3.039542294253633550e-02
4.506999999999999673e+00 3.037726628862989775e-02
4.508000000000000007e+00 3.035912205022679722e-02
4.509000000000000341e+00 3.034099021755206835e-02
4.509999999999999787e+00 3.032287078083944695e-02
4.511000000000000121e+00 3.030476373033163043e-02
4.512000000000000455e+00 3.028666905628015979e-02
4.512999999999999901e+00 3.026858674894546131e-02
4.514000000000000234e+00 3.025051679859677364e-02
4.514999999999999680e+00 3.023245919551220684e-02
4.516000000000000014e+00 3.021441392997862782e-02
4.517000000000000348e+00 3.019638099229181305e-02
4.517999999999999794e+00 3.017836037275629241e-02
4.519000000000000128e+00 3.016035206168545674e-02
4.520000000000000462e+00 3.014235604940140173e-02
4.520999999999999908e+00 3.012437232623508057e-02
4.522000000000000242e+00 3.010640088252616517e-02
4.522999999999999687e+00 3.008844170862317799e-02
4.524000000000000021e+00 3.007049479488324920e-02
4.525000000000000355e+00 3.005256013167242196e-02
4.525999999999999801e+00 3.003463770936539573e-02
4.527000000000000135e+00 3.001672751834555050e-02
4.528000000000000469e+00 2.999882954900504398e-02
4.528999999999999915e+00 2.998094379174479421e-02
4.530000000000000249e+00 2.996307023697432348e-02
4.530999999999999694e+00 2.994520887511186932e-02
4.532000000000000028e+00 2.992735969658438452e-02
4.533000000000000362e+00 2.990952269182747814e-02
4.533999999999999808e+00 2.989169785128541895e-02
4.535000000000000142e+00 2.987388516541111469e-02
4.536000000000000476e+00 2.985608462466617097e-02
4.536999999999999922e+00 2.983829621952076641e-02
4.538000000000000256e+00 2.982051994045378102e-02
4.538999999999999702e+00 2.980275577795264697e-02
4.540000000000000036e+00 2.978500372251343190e-02
4.541000000000000369e+00 2.976726376464079032e-02
4.541999999999999815e+00 2.974953589484802610e-02
4.543000000000000149e+00 2.973182010365697445e-02
4.544000000000000483e+00 2.971411638159802623e-02
4.544999999999999929e+00 2.969642471921018004e-02
4.546000000000000263e+00 2.967874510704097621e-02
4.546999999999999709e+00 2.966107753564653504e-02
4.548000000000000043e+00 2.964342199559142146e-02
4.549000000000000377e+00 2.962577847744885320e-02
4.549999999999999822e+00 2.960814697180046834e-02
4.551000000000000156e+00 2.959052746923647795e-02
4.552000000000000490e+00 2.957291996035554815e-02
4.552999999999999936e+00 2.955532443576492849e-02
4.554000000000000270e+00 2.953774088608022291e-02
4.554999999999999716e+00 2.952016930192561880e-02
4.556000000000000050e+00 2.950260967393372388e-02
4.557000000000000384e+00 2.948506199274558703e-02
4.557999999999999829e+00 2.946752624901079892e-02
4.559000000000000163e+00 2.945000243338726301e-02
4.560000000000000497e+00 2.943249053654141412e-02
4.560999999999999943e+00 2.941499054914807620e-02
4.562000000000000277e+00 2.939750246189046234e-02
4.562999999999999723e+00 2.938002626546026147e-02
4.564000000000000057e+00 2.936256195055746490e-02
4.565000000000000391e+00 2.934510950789050512e-02
4.565999999999999837e+00 2.932766892817626619e-02
4.567000000000000171e+00 2.931024020213983741e-02
4.568000000000000504e+00 2.929282332051483945e-02
4.568999999999999950e+00 2.927541827404312944e-02
4.570000000000000284e+00 2.925802505347493976e-02
4.570999999999999730e+00 2.924064364956889539e-02
4.572000000000000064e+00 2.922327405309187859e-02
4.573000000000000398e+00 2.920591625481913298e-02
4.573999999999999844e+00 2.918857024553417681e-02
4.575000000000000178e+00 2.917123601602886890e-02
4.576000000000000512e+00 2.915391355710330798e-02
4.576999999999999957e+00 2.913660285956597845e-02
4.578000000000000291e+00 2.911930391423354220e-02
4.578999999999999737e+00 2.910201671193093920e-02
4.580000000000000071e+00 2.908474124349140835e-02
4.581000000000000405e+00 2.906747749975643197e-02
4.581999999999999851e+00 2.905022547157576004e-02
4.583000000000000185e+00 2.903298514980724374e-02
4.584000000000000519e+00 2.901575652531714761e-02
4.584999999999999964e+00 2.899853958897981657e-02
4.586000000000000298e+00 2.898133433167785974e-02
4.586999999999999744e+00 2.896414074430207763e-02
4.588000000000000078e+00 2.894695881775142740e-02
4.589000000000000412e+00 2.892978854293310614e-02
4.589999999999999858e+00 2.891262991076247804e-02
4.591000000000000192e+00 2.889548291216300843e-02
4.592000000000000526e+00 2.887834753806637483e-02
4.592999999999999972e+00 2.886122377941244960e-02
4.594000000000000306e+00 2.884411162714908480e-02
4.594999999999999751e+00 2.882701107223242451e-02
4.596000000000000085e+00 2.880992210562668965e-02
4.597000000000000419e+00 2.879284471830416414e-02
4.597999999999999865e+00 2.877577890124534757e-02
4.599000000000000199e+00 2.875872464543866719e-02
4.600000000000000533e+00 2.874168194188080755e-02
4.600999999999999979e+00 2.872465078157649537e-02
4.602000000000000313e+00 2.870763115553843711e-02
4.602999999999999758e+00 2.869062305478751324e-02
4.604000000000000092e+00 2.867362647035255965e-02
4.605000000000000426e+00 2.865664139327058976e-02
4.605999999999999872e+00 2.863966781458655853e-02
4.607000000000000206e+00 2.862270572535345614e-02
4.608000000000000540e+00 2.860575511663235315e-02
4.608999999999999986e+00 2.858881597949227901e-02
4.610000000000000320e+00 2.857188830501028801e-02
4.610999999999999766e+00 2.855497208427145231e-02
4.612000000000000099e+00 2.853806730836878913e-02
4.613000000000000433e+00 2.852117396840335786e-02
4.613999999999999879e+00 2.850429205548413863e-02
4.615000000000000213e+00 2.848742156072809131e-02
4.615999999999999659e+00 2.847056247526015202e-02
4.616999999999999993e+00 2.845371479021316721e-02
4.618000000000000327e+00 2.843687849672798043e-02
4.618999999999999773e+00 2.842005358595332126e-02
4.620000000000000107e+00 2.840324004904587821e-02
4.621000000000000441e+00 2.838643787717017725e-02
4.621999999999999886e+00 2.836964706149879001e-02
4.623000000000000220e+00 2.835286759321204927e-02
4.623999999999999666e+00 2.833609946349825368e-02
4.625000000000000000e+00 2.831934266355358443e-02
4.626000000000000334e+00 2.830259718458208104e-02
4.626999999999999780e+00 2.828586301779564827e-02
4.628000000000000114e+00 2.826914015441403874e-02
4.629000000000000448e+00 2.825242858566488768e-02
4.629999999999999893e+00 2.823572830278367474e-02
4.631000000000000227e+00 2.821903929701366151e-02
4.631999999999999673e+00 2.820236155960602342e-02
4.633000000000000007e+00 2.818569508181963806e-02
4.634000000000000341e+00 2.816903985492132112e-02
4.634999999999999787e+00 2.815239587018560433e-02
4.636000000000000121e+00 2.813576311889484996e-02
4.637000000000000455e+00 2.811914159233915717e-02
4.637999999999999901e+00 2.810253128181649726e-02
4.639000000000000234e+00 2.808593217863253680e-02
4.639999999999999680e+00 2.806934427410072083e-02
4.641000000000000014e+00 2.805276755954225557e-02
4.642000000000000348e+00 2.803620202628610489e-02
4.642999999999999794e+00 2.801964766566895568e-02
4.644000000000000128e+00 2.800310446903520739e-02
4.645000000000000462e+00 2.798657242773702411e-02
4.645999999999999908e+00 2.797005153313430678e-02
4.647000000000000242e+00 2.795354177659453709e-02
4.647999999999999687e+00 2.793704314949305156e-02
4.649000000000000021e+00 2.792055564321276051e-02
4.650000000000000355e+00 2.790407924914432500e-02
4.650999999999999801e+00 2.788761395868608398e-02
4.652000000000000135e+00 2.787115976324398142e-02
4.653000000000000469e+00 2.785471665423169124e-02
4.653999999999999915e+00 2.783828462307050972e-02
4.655000000000000249e+00 2.782186366118933121e-02
4.655999999999999694e+00 2.780545376002478350e-02
4.657000000000000028e+00 2.778905491102104039e-02
4.658000000000000362e+00 2.777266710562993624e-02
4.658999999999999808e+00 2.775629033531092082e-02
4.660000000000000142e+00 2.773992459153099693e-02
4.661000000000000476e+00 2.772356986576486951e-02
4.661999999999999922e+00 2.770722614949469934e-02
4.663000000000000256e+00 2.769089343421033550e-02
4.663999999999999702e+00 2.767457171140916966e-02
4.665000000000000036e+00 2.765826097259611871e-02
4.666000000000000369e+00 2.764196120928370110e-02
4.666999999999999815e+00 2.762567241299198825e-02
4.668000000000000149e+00 2.760939457524857685e-02
4.669000000000000483e+00 2.759312768758861653e-02
4.669999999999999929e+00 2.757687174155473708e-02
4.671000000000000263e+00 2.756062672869716637e-02
4.671999999999999709e+00 2.754439264057356729e-02
4.673000000000000043e+00 2.752816946874914183e-02
4.674000000000000377e+00 2.751195720479660337e-02
4.674999999999999822e+00 2.749575584029614536e-02
4.676000000000000156e+00 2.747956536683541021e-02
4.677000000000000490e+00 2.746338577600953776e-02
4.677999999999999936e+00 2.744721705942117229e-02
4.679000000000000270e+00 2.743105920868034106e-02
4.679999999999999716e+00 2.741491221540458961e-02
4.681000000000000050e+00 2.739877607121884995e-02
4.682000000000000384e+00 2.738265076775552725e-02
4.682999999999999829e+00 2.736653629665447215e-02
4.684000000000000163e+00 2.735043264956287662e-02
4.685000000000000497e+00 2.733433981813545438e-02
4.685999999999999943e+00 2.731825779403421195e-02
4.687000000000000277e+00 2.730218656892862902e-02
4.687999999999999723e+00 2.728612613449561686e-02
4.689000000000000057e+00 2.727007648241929968e-02
4.690000000000000391e+00 2.725403760439136167e-02
4.690999999999999837e+00 2.723800949211075198e-02
4.692000000000000171e+00 2.722199213728380626e-02
4.693000000000000504e+00 2.720598553162421190e-02
4.693999999999999950e+00 2.718998966685300459e-02
4.695000000000000284e+00 2.717400453469855787e-02
4.695999999999999730e+00 2.715803012689656931e-02
4.697000000000000064e+00 2.714206643519007089e-02
4.698000000000000398e+00 2.712611345132938737e-02
4.698999999999999844e+00 2.711017116707218136e-02
4.700000000000000178e+00 2.709423957418337012e-02
4.701000000000000512e+00 2.707831866443519836e-02
4.701999999999999957e+00 2.706240842960722440e-02
4.703000000000000291e+00 2.704650886148622646e-02
4.703999999999999737e+00 2.703061995186628250e-02
4.705000000000000071e+00 2.701474169254872160e-02
4.706000000000000405e+00 2.699887407534211706e-02
4.706999999999999851e+00 2.698301709206237659e-02
4.708000000000000185e+00 2.696717073453249944e-02
4.709000000000000519e+00 2.695133499458286785e-02
4.709999999999999964e+00 2.693550986405097644e-02
4.711000000000000298e+00 2.691969533478161952e-02
4.711999999999999744e+00 2.690389139862676277e-02
4.713000000000000078e+00 2.688809804744554666e-02
4.714000000000000412e+00 2.687231527310438364e-02
4.714999999999999858e+00 2.685654306747684017e-02
4.716000000000000192e+00 2.684078142244362974e-02
4.717000000000000526e+00 2.682503032989267885e-02
4.717999999999999972e+00 2.680928978171910962e-02
4.719000000000000306e+00 2.679355976982513224e-02
4.719999999999999751e+00 2.677784028612018030e-02
4.721000000000000085e+00 2.676213132252076854e-02
4.722000000000000419e+00 2.674643287095058650e-02
4.722999999999999865e+00 2.673074492334047772e-02
4.724000000000000199e+00 2.671506747162837730e-02
4.725000000000000533e+00 2.669940050775932577e-02
4.725999999999999979e+00 2.668374402368552459e-02
4.727000000000000313e+00 2.666809801136622166e-02
4.727999999999999758e+00 2.665246246276778072e-02
4.729000000000000092e+00 2.663683736986365014e-02
4.730000000000000426e+00 2.662122272463437328e-02
4.730999999999999872e+00 2.660561851906758854e-02
4.732000000000000206e+00 2.659002474515792525e-02
4.733000000000000540e+00 2.657444139490714244e-02
4.733999999999999986e+00 2.655886846032405602e-02
4.735000000000000320e+00 2.654330593342443811e-02
4.735999999999999766e+00 2.652775380623121834e-02
4.737000000000000099e+00 2.651221207077425479e-02
4.738000000000000433e+00 2.649668071909048322e-02
4.738999999999999879e+00 2.648115974322384769e-02
4.740000000000000213e+00 2.646564913522532134e-02
4.740999999999999659e+00 2.645014888715283008e-02
4.741999999999999993e+00 2.643465899107132894e-02
4.743000000000000327e+00 2.641917943905275692e-02
4.743999999999999773e+00 2.640371022317605787e-02
4.745000000000000107e+00 2.638825133552707286e-02
4.746000000000000441e+00 2.637280276819870331e-02
4.746999999999999886e+00 2.635736451329075136e-02
4.748000000000000220e+00 2.634193656291000663e-02
4.748999999999999666e+00 2.632651890917018025e-02
4.750000000000000000e+00 2.631111154419191883e-02
4.751000000000000334e+00 2.629571446010280436e-02
4.751999999999999780e+00 2.628032764903738897e-02
4.753000000000000114e+00 2.626495110313707693e-02
4.754000000000000448e+00 2.624958481455018713e-02
4.754999999999999893e+00 2.623422877543204329e-02
4.756000000000000227e+00 2.621888297794470676e-02
4.756999999999999673e+00 2.620354741425727149e-02
4.758000000000000007e+00 2.618822207654560724e-02
4.759000000000000341e+00 2.617290695699253655e-02
4.759999999999999787e+00 2.615760204778774453e-02
4.761000000000000121e+00 2.614230734112769558e-02
4.762000000000000455e+00 2.612702282921579300e-02
4.762999999999999901e+00 2.611174850426230612e-02
4.764000000000000234e+00 2.609648435848426276e-02
4.764999999999999680e+00 2.608123038410556024e-02
4.766000000000000014e+00 2.606598657335694458e-02
4.767000000000000348e+00 2.605075291847596883e-02
4.767999999999999794e+00 2.603552941170702434e-02
4.769000000000000128e+00 2.602031604530123318e-02
4.770000000000000462e+00 2.600511281151660081e-02
4.770999999999999908e+00 2.598991970261789811e-02
4.772000000000000242e+00 2.597473671087665095e-02
4.772999999999999687e+00 2.595956382857122352e-02
4.774000000000000021e+00 2.594440104798672111e-02
4.775000000000000355e+00 2.592924836141496589e-02
4.775999999999999801e+00 2.591410576115464257e-02
4.777000000000000135e+00 2.589897323951111108e-02
4.778000000000000469e+00 2.588385078879649331e-02
4.778999999999999915e+00 2.586873840132969740e-02
4.780000000000000249e+00 2.585363606943626852e-02
4.780999999999999694e+00 2.583854378544857971e-02
4.782000000000000028e+00 2.582346154170563415e-02
4.783000000000000362e+00 2.580838933055319695e-02
4.783999999999999808e+00 2.579332714434373966e-02
4.785000000000000142e+00 2.577827497543640212e-02
4.786000000000000476e+00 2.576323281619703059e-02
4.786999999999999922e+00 2.574820065899819169e-02
4.788000000000000256e+00 2.573317849621908210e-02
4.788999999999999702e+00 2.571816632024556334e-02
4.790000000000000036e+00 2.570316412347020338e-02
4.791000000000000369e+00 2.568817189829218986e-02
4.791999999999999815e+00 2.567318963711739607e-02
4.793000000000000149e+00 2.565821733235832194e-02
4.794000000000000483e+00 2.564325497643407670e-02
4.794999999999999929e+00 2.562830256177049335e-02
4.796000000000000263e+00 2.561336008079989623e-02
4.796999999999999709e+00 2.559842752596133697e-02
4.798000000000000043e+00 2.558350488970043482e-02
4.799000000000000377e+00 2.556859216446938365e-02
4.799999999999999822e+00 2.555368934272707337e-02
4.801000000000000156e+00 2.553879641693885053e-02
4.802000000000000490e+00 2.552391337957675768e-02
4.802999999999999936e+00 2.550904022311938080e-02
4.804000000000000270e+00 2.549417694005185961e-02
4.804999999999999716e+00 2.547932352286588764e-02
4.806000000000000050e+00 2.546447996405976077e-02
4.807000000000000384e+00 2.544964625613828010e-02
4.807999999999999829e+00 2.543482239161286990e-02
4.809000000000000163e+00 2.542000836300139371e-02
4.810000000000000497e+00 2.540520416282828972e-02
4.810999999999999943e+00 2.539040978362458109e-02
4.812000000000000277e+00 2.537562521792768172e-02
4.812999999999999723e+00 2.536085045828161827e-02
4.814000000000000057e+00 2.534608549723690527e-02
4.815000000000000391e+00 2.533133032735052428e-02
4.815999999999999837e+00 2.531658494118600375e-02
4.817000000000000171e+00 2.530184933131329056e-02
4.818000000000000504e+00 2.528712349030888193e-02
4.818999999999999950e+00 2.527240741075569008e-02
4.820000000000000284e+00 2.525770108524312899e-02
4.820999999999999730e+00 2.524300450636706578e-02
4.822000000000000064e+00 2.522831766672975831e-02
4.823000000000000398e+00 2.521364055894005293e-02
4.823999999999999844e+00 2.519897317561313813e-02
4.825000000000000178e+00 2.518431550937062086e-02
4.826000000000000512e+00 2.516966755284056820e-02
4.826999999999999957e+00 2.515502929865752468e-02
4.828000000000000291e+00 2.514040073946232495e-02
4.828999999999999737e+00 2.512578186790233314e-02
4.830000000000000071e+00 2.511117267663126942e-02
4.831000000000000405e+00 2.509657315830919957e-02
4.831999999999999851e+00 2.508198330560266684e-02
4.833000000000000185e+00 2.506740311118454273e-02
4.834000000000000519e+00 2.505283256773408254e-02
4.834999999999999964e+00 2.503827166793693923e-02
4.836000000000000298e+00 2.502372040448510790e-02
4.836999999999999744e+00 2.500917877007692580e-02
4.838000000000000078e+00 2.499464675741711397e-02
4.839000000000000412e+00 2.498012435921670438e-02
4.839999999999999858e+00 2.496561156819313357e-02
4.841000000000000192e+00 2.495110837707006923e-02
4.842000000000000526e+00 2.493661477857761488e-02
4.842999999999999972e+00 2.492213076545209127e-02
4.844000000000000306e+00 2.490765633043620988e-02
4.844999999999999751e+00 2.489319146627895496e-02
4.846000000000000085e+00 2.487873616573562513e-02
4.847000000000000419e+00 2.486429042156778832e-02
4.847999999999999865e+00 2.484985422654334419e-02
4.849000000000000199e+00 2.483542757343641660e-02
4.850000000000000533e+00 2.482101045502746114e-02
4.850999999999999979e+00 2.480660286410319576e-02
4.852000000000000313e+00 2.479220479345654871e-02
4.852999999999999758e+00 2.477781623588675916e-02
4.854000000000000092e+00 2.476343718419931478e-02
4.855000000000000426e+00 2.474906763120590311e-02
4.855999999999999872e+00 2.473470756972452611e-02
4.857000000000000206e+00 2.472035699257933011e-02
4.858000000000000540e+00 2.470601589260075157e-02
4.858999999999999986e+00 2.469168426262544069e-02
4.860000000000000320e+00 2.467736209549620946e-02
4.860999999999999766e+00 2.466304938406214606e-02
4.862000000000000099e+00 2.464874612117847266e-02
4.863000000000000433e+00 2.463445229970668421e-02
4.863999999999999879e+00 2.462016791251440614e-02
4.865000000000000213e+00 2.460589295247546035e-02
4.865999999999999659e+00 2.459162741246985473e-02
4.866999999999999993e+00 2.457737128538373464e-02
4.868000000000000327e+00 2.456312456410947656e-02
4.868999999999999773e+00 2.454888724154556667e-02
4.870000000000000107e+00 2.453465931059661820e-02
4.871000000000000441e+00 2.452044076417346855e-02
4.871999999999999886e+00 2.450623159519301278e-02
4.873000000000000220e+00 2.449203179657835974e-02
4.873999999999999666e+00 2.447784136125866206e-02
4.875000000000000000e+00 2.446366028216925836e-02
4.876000000000000334e+00 2.444948855225158660e-02
4.876999999999999780e+00 2.443532616445318398e-02
4.878000000000000114e+00 2.442117311172768701e-02
4.879000000000000448e+00 2.440702938703483843e-02
4.879999999999999893e+00 2.439289498334049761e-02
4.881000000000000227e+00 2.437876989361653299e-02
4.881999999999999673e+00 2.436465411084099211e-02
4.883000000000000007e+00 2.435054762799790731e-02
4.884000000000000341e+00 2.433645043807746225e-02
4.884999999999999787e+00 2.432236253407581844e-02
4.886000000000000121e+00 2.430828390899525057e-02
4.887000000000000455e+00 2.429421455584403894e-02
4.887999999999999901e+00 2.428015446763659435e-02
4.889000000000000234e+00 2.426610363739322568e-02
4.889999999999999680e+00 2.425206205814040700e-02
4.891000000000000014e+00 2.423802972291053820e-02
4.892000000000000348e+00 2.422400662474208030e-02
4.892999999999999794e+00 2.420999275667956585e-02
4.894000000000000128e+00 2.419598811177340117e-02
4.895000000000000462e+00 2.418199268308012309e-02
4.895999999999999908e+00 2.416800646366218733e-02
4.897000000000000242e+00 2.415402944658804132e-02
4.897999999999999687e+00 2.414006162493220059e-02
4.899000000000000021e+00 2.412610299177500930e-02
4.900000000000000355e+00 2.411215354020294910e-02
4.900999999999999801e+00 2.409821326330833027e-02
4.902000000000000135e+00 2.408428215418952079e-02
4.903000000000000469e+00 2.407036020595074849e-02
4.903999999999999915e+00 2.405644741170231277e-02
4.905000000000000249e+00 2.404254376456032086e-02
4.905999999999999694e+00 2.402864925764694112e-02
4.907000000000000028e+00 2.401476388409014978e-02
4.908000000000000362e+00 2.400088763702393560e-02
4.908999999999999808e+00 2.398702050958819929e-02
4.910000000000000142e+00 2.397316249492871879e-02
4.911000000000000476e+00 2.395931358619719787e-02
4.911999999999999922e+00 2.394547377655124529e-02
4.913000000000000256e+00 2.393164305915434012e-02
4.913999999999999702e+00 2.391782142717590459e-02
4.915000000000000036e+00 2.390400887379117573e-02
4.916000000000000369e+00 2.389020539218132330e-02
4.916999999999999815e+00 2.387641097553339781e-02
4.918000000000000149e+00 2.386262561704022289e-02
4.919000000000000483e+00 2.384884930990058619e-02
4.919999999999999929e+00 2.383508204731911440e-02
4.921000000000000263e+00 2.382132382250621086e-02
4.921999999999999709e+00 2.380757462867822902e-02
4.923000000000000043e+00 2.379383445905725036e-02
4.924000000000000377e+00 2.378010330687127874e-02
4.924999999999999822e+00 2.376638116535409462e-02
4.926000000000000156e+00 2.375266802774531755e-02
4.927000000000000490e+00 2.373896388729033677e-02
4.927999999999999936e+00 2.372526873724044652e-02
4.929000000000000270e+00 2.371158257085266216e-02
4.929999999999999716e+00 2.369790538138979649e-02
4.931000000000000050e+00 2.368423716212050834e-02
4.932000000000000384e+00 2.367057790631921232e-02
4.932999999999999829e+00 2.365692760726609625e-02
4.934000000000000163e+00 2.364328625824711066e-02
4.935000000000000497e+00 2.362965385255400355e-02
4.935999999999999943e+00 2.361603038348429606e-02
4.937000000000000277e+00 2.360241584434123741e-02
4.937999999999999723e+00 2.358881022843382913e-02
4.939000000000000057e+00 2.357521352907684248e-02
4.940000000000000391e+00 2.356162573959075940e-02
4.940999999999999837e+00 2.354804685330182806e-02
4.942000000000000171e+00 2.353447686354200041e-02
4.943000000000000504e+00 2.352091576364896339e-02
4.943999999999999950e+00 2.350736354696613198e-02
4.945000000000000284e+00 2.349382020684258679e-02
4.945999999999999730e+00 2.348028573663321628e-02
4.947000000000000064e+00 2.346676012969847042e-02
4.948000000000000398e+00 2.345324337940460704e-02
4.948999999999999844e+00 2.343973547912353225e-02
4.950000000000000178e+00 2.342623642223284897e-02
4.951000000000000512e+00 2.341274620211581184e-02
4.951999999999999957e+00 2.339926481216138276e-02
4.953000000000000291e+00 2.338579224576417190e-02
4.953999999999999737e+00 2.337232849632443418e-02
4.955000000000000071e+00 2.335887355724811792e-02
4.956000000000000405e+00 2.334542742194680928e-02
4.956999999999999851e+00 2.333199008383774267e-02
4.958000000000000185e+00 2.331856153634376955e-02
4.959000000000000519e+00 2.330514177289339656e-02
4.959999999999999964e+00 2.329173078692077167e-02
4.961000000000000298e+00 2.327832857186561480e-02
4.961999999999999744e+00 2.326493512117335308e-02
4.963000000000000078e+00 2.325155042829491273e-02
4.964000000000000412e+00 2.323817448668690291e-02
4.964999999999999858e+00 2.322480728981155679e-02
4.966000000000000192e+00 2.321144883113660656e-02
4.967000000000000526e+00 2.319809910413543966e-02
4.967999999999999972e+00 2.318475810228707093e-02
4.969000000000000306e+00 2.317142581907597962e-02
4.969999999999999751e+00 2.315810224799235567e-02
4.971000000000000085e+00 2.314478738253178056e-02
4.972000000000000419e+00 2.313148121619559502e-02
4.972999999999999865e+00 2.311818374249057992e-02
4.974000000000000199e+00 2.310489495492905332e-02
4.975000000000000533e+00 2.309161484702896769e-02
4.975999999999999979e+00 2.307834341231376762e-02
4.977000000000000313e+00 2.306508064431239680e-02
4.977999999999999758e+00 2.305182653655938815e-02
4.979000000000000092e+00 2.303858108259479107e-02
4.980000000000000426e+00 2.302534427596412969e-02
4.980999999999999872e+00 2.301211611021851747e-02
4.982000000000000206e+00 2.299889657891449057e-02
4.983000000000000540e+00 2.298568567561413631e-02
4.983999999999999986e+00 2.297248339388508961e-02
4.985000000000000320e+00 2.295928972730035961e-02
4.985999999999999766e+00 2.294610466943853774e-02
4.987000000000000099e+00 2.293292821388365210e-02
4.988000000000000433e+00 2.291976035422521943e-02
4.988999999999999879e+00 2.290660108405824513e-02
4.990000000000000213e+00 2.289345039698316084e-02
4.991000000000000547e+00 2.288030828660590071e-02
4.991999999999999993e+00 2.286717474653785637e-02
4.993000000000000327e+00 2.285404977039579358e-02
4.993999999999999773e+00 2.284093335180205353e-02
4.995000000000000107e+00 2.282782548438423709e-02
4.996000000000000441e+00 2.281472616177556909e-02
4.996999999999999886e+00 2.280163537761460343e-02
4.998000000000000220e+00 2.278855312554528903e-02
4.998999999999999666e+00 2.277547939921708425e-02
5.000000000000000000e+00 2.276241419228476962e-02
5.001000000000000334e+00 2.274935749840858307e-02
5.001999999999999780e+00 2.273630931125416449e-02
5.003000000000000114e+00 2.272326962449252793e-02
5.004000000000000448e+00 2.271023843180012061e-02
5.004999999999999893e+00 2.269721572685872227e-02
5.006000000000000227e+00 2.268420150335551111e-02
5.006999999999999673e+00 2.267119575498307074e-02
5.008000000000000007e+00 2.265819847543931384e-02
5.009000000000000341e+00 2.264520965842754460e-02
5.009999999999999787e+00 2.263222929765644834e-02
5.011000000000000121e+00 2.261925738683999432e-02
5.012000000000000455e+00 2.260629391969755722e-02
5.012999999999999901e+00 2.259333888995386161e-02
5.014000000000000234e+00 2.258039229133894030e-02
5.014999999999999680e+00 2.256745411758816905e-02
5.016000000000000014e+00 2.255452436244227005e-02
5.017000000000000348e+00 2.254160301964724944e-02
5.017999999999999794e+00 2.252869008295449449e-02
5.019000000000000128e+00 2.251578554612064520e-02
5.020000000000000462e+00 2.250288940290767065e-02
5.020999999999999908e+00 2.249000164708288285e-02
5.022000000000000242e+00 2.247712227241882230e-02
5.022999999999999687e+00 2.246425127269336894e-02
5.024000000000000021e+00 2.245138864168963466e-02
5.025000000000000355e+00 2.243853437319610900e-02
5.025999999999999801e+00 2.242568846100650298e-02
5.027000000000000135e+00 2.241285089891974919e-02
5.028000000000000469e+00 2.240002168074015088e-02
5.028999999999999915e+00 2.238720080027721201e-02
5.030000000000000249e+00 2.237438825134571360e-02
5.030999999999999694e+00 2.236158402776564427e-02
5.032000000000000028e+00 2.234878812336229051e-02
5.033000000000000362e+00 2.233600053196614990e-02
5.033999999999999808e+00 2.232322124741299707e-02
5.035000000000000142e+00 2.231045026354380387e-02
5.036000000000000476e+00 2.229768757420476019e-02
5.036999999999999922e+00 2.228493317324731215e-02
5.038000000000000256e+00 2.227218705452805800e-02
5.038999999999999702e+00 2.225944921190890768e-02
5.040000000000000036e+00 2.224671963925686433e-02
5.041000000000000369e+00 2.223399833044421500e-02
5.041999999999999815e+00 2.222128527934844403e-02
5.043000000000000149e+00 2.220858047985214273e-02
5.044000000000000483e+00 2.219588392584316561e-02
5.044999999999999929e+00 2.218319561121456091e-02
5.046000000000000263e+00 2.217051552986443533e-02
5.046999999999999709e+00 2.215784367569623853e-02
5.048000000000000043e+00 2.214518004261842310e-02
5.049000000000000377e+00 2.213252462454469785e-02
5.049999999999999822e+00 2.211987741539393065e-02
5.051000000000000156e+00 2.210723840909008947e-02
5.052000000000000490e+00 2.209460759956229092e-02
5.052999999999999936e+00 2.208198498074486274e-02
5.054000000000000270e+00 2.206937054657717376e-02
5.054999999999999716e+00 2.205676429100379699e-02
5.056000000000000050e+00 2.204416620797437082e-02
5.057000000000000384e+00 2.203157629144372048e-02
5.057999999999999829e+00 2.201899453537172965e-02
5.059000000000000163e+00 2.200642093372342720e-02
5.060000000000000497e+00 2.199385548046893166e-02
5.060999999999999943e+00 2.198129816958348595e-02
5.062000000000000277e+00 2.196874899504739145e-02
5.062999999999999723e+00 2.195620795084606003e-02
5.064000000000000057e+00 2.194367503096998628e-02
5.065000000000000391e+00 2.193115022941476144e-02
5.065999999999999837e+00 2.191863354018103865e-02
5.067000000000000171e+00 2.190612495727453299e-02
5.068000000000000504e+00 2.189362447470604572e-02
5.068999999999999950e+00 2.188113208649147129e-02
5.070000000000000284e+00 2.186864778665164460e-02
5.070999999999999730e+00 2.185617156921261170e-02
5.072000000000000064e+00 2.184370342820529665e-02
5.073000000000000398e+00 2.183124335766581728e-02
5.073999999999999844e+00 2.181879135163526315e-02
5.075000000000000178e+00 2.180634740415974063e-02
5.076000000000000512e+00 2.179391150929039025e-02
5.076999999999999957e+00 2.178148366108339021e-02
5.078000000000000291e+00 2.176906385359994936e-02
5.078999999999999737e+00 2.175665208090626218e-02
5.080000000000000071e+00 2.174424833707352608e-02
5.081000000000000405e+00 2.173185261617797265e-02
5.081999999999999851e+00 2.171946491230081558e-02
5.083000000000000185e+00 2.170708521952826112e-02
5.084000000000000519e+00 2.169471353195148722e-02
5.084999999999999964e+00 2.168234984366671642e-02
5.086000000000000298e+00 2.166999414877505969e-02
5.086999999999999744e+00 2.165764644138270037e-02
5.088000000000000078e+00 2.164530671560071715e-02
5.089000000000000412e+00 2.163297496554515698e-02
5.089999999999999858e+00 2.162065118533711139e-02
5.091000000000000192e+00 2.160833536910248751e-02
5.092000000000000526e+00 2.159602751097227866e-02
5.092999999999999972e+00 2.158372760508234928e-02
5.094000000000000306e+00 2.157143564557350429e-02
5.094999999999999751e+00 2.155915162659151688e-02
5.096000000000000085e+00 2.154687554228707641e-02
5.097000000000000419e+00 2.153460738681577807e-02
5.097999999999999865e+00 2.152234715433819917e-02
5.099000000000000199e+00 2.151009483901977423e-02
5.100000000000000533e+00 2.149785043503087134e-02
5.100999999999999979e+00 2.148561393654674356e-02
5.102000000000000313e+00 2.147338533774761568e-02
5.102999999999999758e+00 2.146116463281852460e-02
5.104000000000000092e+00 2.144895181594946854e-02
5.105000000000000426e+00 2.143674688133526823e-02
5.105999999999999872e+00 2.142454982317572657e-02
5.107000000000000206e+00 2.141236063567540648e-02
5.108000000000000540e+00 2.140017931304384960e-02
5.108999999999999986e+00 2.138800584949540617e-02
5.110000000000000320e+00 2.137584023924929064e-02
5.110999999999999766e+00 2.136368247652963362e-02
5.112000000000000099e+00 2.135153255556536053e-02
5.113000000000000433e+00 2.133939047059029911e-02
5.113999999999999879e+00 2.132725621584307882e-02
5.115000000000000213e+00 2.131512978556716550e-02
5.116000000000000547e+00 2.130301117401092389e-02
5.116999999999999993e+00 2.129090037542752736e-02
5.118000000000000327e+00 2.127879738407493018e-02
5.118999999999999773e+00 2.126670219421596467e-02
5.120000000000000107e+00 2.125461480011823015e-02
5.121000000000000441e+00 2.124253519605421789e-02
5.121999999999999886e+00 2.123046337630116187e-02
5.123000000000000220e+00 2.121839933514112556e-02
5.123999999999999666e+00 2.120634306686097759e-02
5.125000000000000000e+00 2.119429456575233975e-02
5.126000000000000334e+00 2.118225382611169105e-02
5.126999999999999780e+00 2.117022084224028794e-02
5.128000000000000114e+00 2.115819560844411223e-02
5.129000000000000448e+00 2.114617811903395442e-02
5.129999999999999893e+00 2.113416836832540668e-02
5.131000000000000227e+00 2.112216635063880396e-02
5.131999999999999673e+00 2.111017206029922391e-02
5.133000000000000007e+00 2.109818549163653204e-02
5.134000000000000341e+00 2.108620663898534350e-02
5.134999999999999787e+00 2.107423549668503010e-02
5.136000000000000121e+00 2.106227205907969594e-02
5.137000000000000455e+00 2.105031632051816703e-02
5.137999999999999901e+00 2.103836827535407114e-02
5.139000000000000234e+00 2.102642791794571281e-02
5.139999999999999680e+00 2.101449524265611157e-02
5.141000000000000014e+00 2.100257024385306093e-02
5.142000000000000348e+00 2.099065291590904506e-02
5.142999999999999794e+00 2.097874325320125619e-02
5.144000000000000128e+00 2.096684125011160152e-02
5.145000000000000462e+00 2.095494690102672058e-02
5.145999999999999908e+00 2.094306020033790544e-02
5.147000000000000242e+00 2.093118114244114925e-02
5.147999999999999687e+00 2.091930972173719830e-02
5.149000000000000021e+00 2.090744593263139939e-02
5.150000000000000355e+00 2.089558976953383856e-02
5.150999999999999801e+00 2.088374122685930645e-02
5.152000000000000135e+00 2.087190029902714905e-02
5.153000000000000469e+00 2.086006698046150021e-02
5.153999999999999915e+00 2.084824126559111507e-02
5.155000000000000249e+00 2.083642314884938743e-02
5.155999999999999694e+00 2.082461262467442606e-02
5.157000000000000028e+00 2.081280968750892288e-02
5.158000000000000362e+00 2.080101433180023968e-02
5.158999999999999808e+00 2.078922655200043240e-02
5.160000000000000142e+00 2.077744634256610545e-02
5.161000000000000476e+00 2.076567369795854351e-02
5.161999999999999922e+00 2.075390861264368378e-02
5.163000000000000256e+00 2.074215108109203967e-02
5.163999999999999702e+00 2.073040109777878059e-02
5.165000000000000036e+00 2.071865865718365216e-02
5.166000000000000369e+00 2.070692375379107331e-02
5.166999999999999815e+00 2.069519638209002185e-02
5.168000000000000149e+00 2.068347653657407262e-02
5.169000000000000483e+00 2.067176421174142173e-02
5.169999999999999929e+00 2.066005940209487621e-02
5.171000000000000263e+00 2.064836210214175682e-02
5.171999999999999709e+00 2.063667230639409933e-02
5.173000000000000043e+00 2.062499000936835608e-02
5.174000000000000377e+00 2.061331520558570829e-02
5.174999999999999822e+00 2.060164788957182316e-02
5.176000000000000156e+00 2.058998805585693370e-02
5.177000000000000490e+00 2.057833569897587686e-02
5.177999999999999936e+00 2.056669081346803804e-02
5.179000000000000270e+00 2.055505339387731292e-02
5.179999999999999716e+00 2.054342343475222890e-02
5.181000000000000050e+00 2.053180093064577508e-02
5.182000000000000384e+00 2.052018587611552716e-02
5.182999999999999829e+00 2.050857826572360237e-02
5.184000000000000163e+00 2.049697809403663168e-02
5.185000000000000497e+00 2.048538535562577367e-02
5.185999999999999943e+00 2.047380004506674234e-02
5.187000000000000277e+00 2.046222215693971683e-02
5.187999999999999723e+00 2.045065168582945250e-02
5.189000000000000057e+00 2.043908862632516296e-02
5.190000000000000391e+00 2.042753297302059290e-02
5.190999999999999837e+00 2.041598472051402505e-02
5.192000000000000171e+00 2.040444386340816568e-02
5.193000000000000504e+00 2.039291039631025912e-02
5.193999999999999950e+00 2.038138431383205301e-02
5.195000000000000284e+00 2.036986561058975673e-02
5.195999999999999730e+00 2.035835428120405521e-02
5.197000000000000064e+00 2.034685032030012983e-02
5.198000000000000398e+00 2.033535372250762363e-02
5.198999999999999844e+00 2.032386448246066915e-02
5.200000000000000178e+00 2.031238259479782593e-02
5.201000000000000512e+00 2.030090805416212910e-02
5.201999999999999957e+00 2.028944085520110671e-02
5.203000000000000291e+00 2.027798099256666528e-02
5.203999999999999737e+00 2.026652846091523200e-02
5.205000000000000071e+00 2.025508325490762637e-02
5.206000000000000405e+00 2.024364536920911228e-02
5.206999999999999851e+00 2.023221479848944654e-02
5.208000000000000185e+00 2.022079153742272623e-02
5.209000000000000519e+00 2.020937558068753789e-02
5.209999999999999964e+00 2.019796692296686735e-02
5.211000000000000298e+00 2.018656555894813784e-02
5.211999999999999744e+00 2.017517148332316143e-02
5.213000000000000078e+00 2.016378469078815641e-02
5.214000000000000412e+00 2.015240517604376808e-02
5.214999999999999858e+00 2.014103293379504445e-02
5.216000000000000192e+00 2.012966795875142934e-02
5.217000000000000526e+00 2.011831024562670683e-02
5.217999999999999972e+00 2.010695978913916784e-02
5.219000000000000306e+00 2.009561658401133252e-02
5.219999999999999751e+00 2.008428062497025213e-02
5.221000000000000085e+00 2.007295190674722798e-02
5.222000000000000419e+00 2.006163042407801966e-02
5.222999999999999865e+00 2.005031617170274783e-02
5.224000000000000199e+00 2.003900914436582484e-02
5.225000000000000533e+00 2.002770933681611437e-02
5.225999999999999979e+00 2.001641674380678915e-02
5.227000000000000313e+00 2.000513136009533788e-02
5.227999999999999758e+00 1.999385318044369711e-02
5.229000000000000092e+00 1.998258219961801876e-02
5.230000000000000426e+00 1.997131841238893035e-02
5.230999999999999872e+00 1.996006181353128517e-02
5.232000000000000206e+00 1.994881239782430454e-02
5.233000000000000540e+00 1.993757016005157437e-02
5.233999999999999986e+00 1.992633509500094449e-02
5.235000000000000320e+00 1.991510719746459809e-02
5.235999999999999766e+00 1.990388646223906904e-02
5.237000000000000099e+00 1.989267288412515863e-02
5.238000000000000433e+00 1.988146645792797720e-02
5.238999999999999879e+00 1.987026717845697885e-02
5.240000000000000213e+00 1.985907504052588507e-02
5.241000000000000547e+00 1.984789003895271603e-02
5.241999999999999993e+00 1.983671216855976277e-02
5.243000000000000327e+00 1.982554142417362192e-02
5.243999999999999773e+00 1.981437780062521650e-02
5.245000000000000107e+00 1.980322129274962595e-02
5.246000000000000441e+00 1.979207189538633241e-02
5.246999999999999886e+00 1.978092960337904382e-02
5.248000000000000220e+00 1.976979441157569392e-02
5.248999999999999666e+00 1.975866631482851854e-02
5.250000000000000000e+00 1.974754530799400012e-02
5.251000000000000334e+00 1.973643138593289201e-02
5.251999999999999780e+00 1.972532454351018025e-02
5.253000000000000114e+00 1.971422477559508363e-02
5.254000000000000448e+00 1.970313207706107794e-02
5.254999999999999893e+00 1.969204644278590641e-02
5.256000000000000227e+00 1.968096786765150333e-02
5.256999999999999673e+00 1.966989634654403921e-02
5.258000000000000007e+00 1.965883187435390339e-02
5.259000000000000341e+00 1.964777444597575612e-02
5.259999999999999787e+00 1.963672405630841750e-02
5.261000000000000121e+00 1.962568070025495076e-02
5.262000000000000455e+00 1.961464437272262759e-02
5.262999999999999901e+00 1.960361506862291076e-02
5.264000000000000234e+00 1.959259278287149922e-02
5.264999999999999680e+00 1.958157751038823793e-02
5.266000000000000014e+00 1.957056924609721152e-02
5.267000000000000348e+00 1.955956798492664711e-02
5.267999999999999794e+00 1.954857372180904621e-02
5.269000000000000128e+00 1.953758645168098343e-02
5.270000000000000462e+00 1.952660616948327654e-02
5.270999999999999908e+00 1.951563287016094828e-02
5.272000000000000242e+00 1.950466654866305979e-02
5.272999999999999687e+00 1.949370719994300907e-02
5.274000000000000021e+00 1.948275481895822558e-02
5.275000000000000355e+00 1.947180940067036806e-02
5.275999999999999801e+00 1.946087094004523774e-02
5.277000000000000135e+00 1.944993943205273676e-02
5.278000000000000469e+00 1.943901487166697917e-02
5.278999999999999915e+00 1.942809725386623193e-02
5.280000000000000249e+00 1.941718657363280739e-02
5.280999999999999694e+00 1.940628282595324716e-02
5.282000000000000028e+00 1.939538600581817984e-02
5.283000000000000362e+00 1.938449610822238350e-02
5.283999999999999808e+00 1.937361312816475098e-02
5.285000000000000142e+00 1.936273706064825170e-02
5.286000000000000476e+00 1.935186790068004620e-02
5.286999999999999922e+00 1.934100564327138200e-02
5.288000000000000256e+00 1.933015028343757630e-02
5.288999999999999702e+00 1.931930181619809922e-02
5.290000000000000036e+00 1.930846023657648361e-02
5.291000000000000369e+00 1.929762553960040483e-02
5.291999999999999815e+00 1.928679772030156281e-02
5.293000000000000149e+00 1.927597677371582427e-02
5.294000000000000483e+00 1.926516269488308744e-02
5.294999999999999929e+00 1.925435547884735490e-02
5.296000000000000263e+00 1.924355512065667115e-02
5.296999999999999709e+00 1.923276161536322665e-02
5.298000000000000043e+00 1.922197495802319828e-02
5.299000000000000377e+00 1.921119514369688808e-02
5.299999999999999822e+00 1.920042216744865388e-02
5.301000000000000156e+00 1.918965602434686765e-02
5.302000000000000490e+00 1.917889670946398492e-02
5.302999999999999936e+00 1.916814421787656902e-02
5.304000000000000270e+00 1.915739854466510031e-02
5.304999999999999716e+00 1.914665968491423634e-02
5.306000000000000050e+00 1.913592763371257249e-02
5.307000000000000384e+00 1.912520238615280851e-02
5.307999999999999829e+00 1.911448393733164441e-02
5.309000000000000163e+00 1.910377228234980129e-02
5.310000000000000497e+00 1.909306741631205950e-02
5.310999999999999943e+00 1.908236933432717886e-02
5.312000000000000277e+00 1.907167803150794025e-02
5.312999999999999723e+00 1.906099350297117342e-02
5.314000000000000057e+00 1.905031574383770493e-02
5.315000000000000391e+00 1.903964474923232689e-02
5.315999999999999837e+00 1.902898051428388027e-02
5.317000000000000171e+00 1.901832303412518896e-02
5.318000000000000504e+00 1.900767230389305285e-02
5.318999999999999950e+00 1.899702831872829636e-02
5.320000000000000284e+00 1.898639107377569912e-02
5.320999999999999730e+00 1.897576056418405835e-02
5.322000000000000064e+00 1.896513678510610215e-02
5.323000000000000398e+00 1.895451973169858667e-02
5.323999999999999844e+00 1.894390939912220240e-02
5.325000000000000178e+00 1.893330578254161234e-02
5.326000000000000512e+00 1.892270887712546937e-02
5.326999999999999957e+00 1.891211867804637459e-02
5.328000000000000291e+00 1.890153518048085651e-02
5.328999999999999737e+00 1.889095837960944047e-02
5.330000000000000071e+00 1.888038827061656183e-02
5.331000000000000405e+00 1.886982484869065280e-02
5.331999999999999851e+00 1.885926810902404868e-02
5.333000000000000185e+00 1.884871804681301916e-02
5.334000000000000519e+00 1.883817465725780987e-02
5.334999999999999964e+00 1.882763793556254533e-02
5.336000000000000298e+00 1.881710787693529827e-02
5.336999999999999744e+00 1.880658447658808616e-02
5.338000000000000078e+00 1.879606772973682616e-02
5.339000000000000412e+00 1.878555763160137670e-02
5.339999999999999858e+00 1.877505417740544733e-02
5.341000000000000192e+00 1.876455736237672700e-02
5.342000000000000526e+00 1.875406718174676968e-02
5.342999999999999972e+00 1.874358363075106018e-02
5.344000000000000306e+00 1.873310670462895178e-02
5.344999999999999751e+00 1.872263639862370432e-02
5.346000000000000085e+00 1.871217270798247040e-02
5.347000000000000419e+00 1.870171562795629183e-02
5.347999999999999865e+00 1.869126515380009276e-02
5.349000000000000199e+00 1.868082128077267270e-02
5.350000000000000533e+00 1.867038400413672389e-02
5.350999999999999979e+00 1.865995331915880351e-02
5.352000000000000313e+00 1.864952922110929556e-02
5.352999999999999758e+00 1.863911170526255309e-02
5.354000000000000092e+00 1.862870076689665533e-02
5.355000000000000426e+00 1.861829640129365748e-02
5.355999999999999872e+00 1.860789860373942423e-02
5.357000000000000206e+00 1.859750736952366437e-02
5.358000000000000540e+00 1.858712269393992395e-02
5.358999999999999986e+00 1.857674457228564169e-02
5.360000000000000320e+00 1.856637299986203457e-02
5.360999999999999766e+00 1.855600797197421575e-02
5.362000000000000099e+00 1.854564948393109050e-02
5.363000000000000433e+00 1.853529753104541516e-02
5.363999999999999879e+00 1.852495210863377290e-02
5.365000000000000213e+00 1.851461321201653895e-02
5.366000000000000547e+00 1.850428083651793620e-02
5.366999999999999993e+00 1.849395497746602821e-02
5.368000000000000327e+00 1.848363563019262204e-02
5.368999999999999773e+00 1.847332279003340016e-02
5.370000000000000107e+00 1.846301645232781979e-02
5.371000000000000441e+00 1.845271661241912331e-02
5.371999999999999886e+00 1.844242326565440071e-02
5.373000000000000220e+00 1.843213640738446124e-02
5.374000000000000554e+00 1.842185603296399993e-02
5.375000000000000000e+00 1.841158213775141370e-02
5.376000000000000334e+00 1.840131471710893321e-02
5.376999999999999780e+00 1.839105376640257430e-02
5.378000000000000114e+00 1.838079928100206512e-02
5.379000000000000448e+00 1.837055125628098487e-02
5.379999999999999893e+00 1.836030968761666327e-02
5.381000000000000227e+00 1.835007457039013884e-02
5.381999999999999673e+00 1.833984589998631509e-02
5.383000000000000007e+00 1.832962367179374538e-02
5.384000000000000341e+00 1.831940788120482722e-02
5.384999999999999787e+00 1.830919852361567735e-02
5.386000000000000121e+00 1.829899559442612136e-02
5.387000000000000455e+00 1.828879908903980472e-02
5.387999999999999901e+00 1.827860900286407478e-02
5.389000000000000234e+00 1.826842533131000160e-02
5.389999999999999680e+00 1.825824806979243695e-02
5.391000000000000014e+00 1.824807721372991021e-02
5.392000000000000348e+00 1.823791275854472552e-02
5.392999999999999794e+00 1.822775469966289238e-02
5.394000000000000128e+00 1.821760303251413610e-02
5.395000000000000462e+00 1.820745775253190465e-02
5.395999999999999908e+00 1.819731885515336531e-02
5.397000000000000242e+00 1.818718633581938027e-02
5.397999999999999687e+00 1.817706018997454834e-02
5.399000000000000021e+00 1.816694041306715288e-02
5.400000000000000355e+00 1.815682700054916873e-02
5.400999999999999801e+00 1.814671994787629694e-02
5.402000000000000135e+00 1.813661925050788840e-02
5.403000000000000469e+00 1.812652490390704099e-02
5.403999999999999915e+00 1.811643690354050595e-02
5.405000000000000249e+00 1.810635524487869130e-02
5.405999999999999694e+00 1.809627992339575553e-02
5.407000000000000028e+00 1.808621093456946882e-02
5.408000000000000362e+00 1.807614827388129633e-02
5.408999999999999808e+00 1.806609193681641204e-02
5.410000000000000142e+00 1.805604191886358428e-02
5.411000000000000476e+00 1.804599821551530758e-02
5.411999999999999922e+00 1.803596082226768815e-02
5.413000000000000256e+00 1.802592973462051676e-02
5.413999999999999702e+00 1.801590494807725137e-02
5.415000000000000036e+00 1.800588645814495126e-02
5.416000000000000369e+00 1.799587426033436716e-02
5.416999999999999815e+00 1.798586835015987540e-02
5.418000000000000149e+00 1.797586872313949521e-02
5.419000000000000483e+00 1.796587537479484367e-02
5.419999999999999929e+00 1.795588830065126748e-02
5.421000000000000263e+00 1.794590749623764178e-02
5.421999999999999709e+00 1.793593295708651586e-02
5.423000000000000043e+00 1.792596467873405763e-02
5.424000000000000377e+00 1.791600265672003631e-02
5.424999999999999822e+00 1.790604688658787788e-02
5.426000000000000156e+00 1.789609736388456801e-02
5.427000000000000490e+00 1.788615408416074221e-02
5.427999999999999936e+00 1.787621704297063380e-02
5.429000000000000270e+00 1.786628623587204964e-02
5.429999999999999716e+00 1.785636165842644993e-02
5.431000000000000050e+00 1.784644330619883715e-02
5.432000000000000384e+00 1.783653117475783589e-02
5.432999999999999829e+00 1.782662525967566858e-02
5.434000000000000163e+00 1.781672555652811726e-02
5.435000000000000497e+00 1.780683206089455836e-02
5.435999999999999943e+00 1.779694476835796263e-02
5.437000000000000277e+00 1.778706367450483272e-02
5.437999999999999723e+00 1.777718877492532115e-02
5.439000000000000057e+00 1.776732006521307070e-02
5.440000000000000391e+00 1.775745754096533582e-02
5.440999999999999837e+00 1.774760119778291331e-02
5.442000000000000171e+00 1.773775103127017347e-02
5.443000000000000504e+00 1.772790703703504278e-02
5.443999999999999950e+00 1.771806921068899698e-02
5.445000000000000284e+00 1.770823754784705065e-02
5.445999999999999730e+00 1.769841204412780922e-02
5.447000000000000064e+00 1.768859269515334065e-02
5.448000000000000398e+00 1.767877949654932113e-02
5.448999999999999844e+00 1.766897244394497607e-02
5.450000000000000178e+00 1.765917153297296566e-02
5.451000000000000512e+00 1.764937675926959298e-02
5.451999999999999957e+00 1.763958811847466529e-02
5.453000000000000291e+00 1.762980560623143497e-02
5.453999999999999737e+00 1.762002921818676959e-02
5.455000000000000071e+00 1.761025894999098534e-02
5.456000000000000405e+00 1.760049479729796501e-02
5.456999999999999851e+00 1.759073675576509205e-02
5.458000000000000185e+00 1.758098482105320548e-02
5.459000000000000519e+00 1.757123898882673868e-02
5.459999999999999964e+00 1.756149925475354936e-02
5.461000000000000298e+00 1.755176561450502715e-02
5.461999999999999744e+00 1.754203806375605537e-02
5.463000000000000078e+00 1.753231659818498683e-02
5.464000000000000412e+00 1.752260121347369928e-02
5.464999999999999858e+00 1.751289190530752951e-02
5.466000000000000192e+00 1.750318866937530457e-02
5.467000000000000526e+00 1.749349150136934525e-02
5.467999999999999972e+00 1.748380039698542096e-02
5.469000000000000306e+00 1.747411535192278098e-02
5.469999999999999751e+00 1.746443636188415097e-02
5.471000000000000085e+00 1.745476342257571215e-02
5.472000000000000419e+00 1.744509652970713601e-02
5.472999999999999865e+00 1.743543567899153574e-02
5.474000000000000199e+00 1.742578086614545926e-02
5.475000000000000533e+00 1.741613208688893438e-02
5.475999999999999979e+00 1.740648933694546874e-02
5.477000000000000313e+00 1.739685261204192146e-02
5.477999999999999758e+00 1.738722190790870786e-02
5.479000000000000092e+00 1.737759722027959822e-02
5.480000000000000426e+00 1.736797854489185652e-02
5.480999999999999872e+00 1.735836587748616072e-02
5.482000000000000206e+00 1.734875921380659922e-02
5.483000000000000540e+00 1.733915854960072292e-02
5.483999999999999986e+00 1.732956388061951056e-02
5.485000000000000320e+00 1.731997520261730275e-02
5.485999999999999766e+00 1.731039251135194773e-02
5.487000000000000099e+00 1.730081580258461746e-02
5.488000000000000433e+00 1.729124507207997069e-02
5.488999999999999879e+00 1.728168031560605930e-02
5.490000000000000213e+00 1.727212152893431441e-02
5.491000000000000547e+00 1.726256870783956371e-02
5.491999999999999993e+00 1.725302184810009742e-02
5.493000000000000327e+00 1.724348094549754684e-02
5.493999999999999773e+00 1.723394599581692943e-02
5.495000000000000107e+00 1.722441699484671129e-02
5.496000000000000441e+00 1.721489393837869267e-02
5.496999999999999886e+00 1.720537682220807732e-02
5.498000000000000220e+00 1.719586564213345867e-02
5.499000000000000554e+00 1.718636039395678508e-02
5.500000000000000000e+00 1.717686107348342234e-02
5.501000000000000334e+00 1.716736767652204607e-02
5.501999999999999780e+00 1.715788019888476665e-02
5.503000000000000114e+00 1.714839863638700779e-02
5.504000000000000448e+00 1.713892298484758631e-02
5.504999999999999893e+00 1.712945324008869133e-02
5.506000000000000227e+00 1.711998939793580449e-02
5.506999999999999673e+00 1.711053145421785257e-02
5.508000000000000007e+00 1.710107940476703406e-02
5.509000000000000341e+00 1.709163324541893014e-02
5.509999999999999787e+00 1.708219297201248044e-02
5.511000000000000121e+00 1.707275858038993094e-02
5.512000000000000455e+00 1.706333006639688607e-02
5.512999999999999901e+00 1.705390742588230868e-02
5.514000000000000234e+00 1.704449065469842983e-02
5.514999999999999680e+00 1.703507974870087371e-02
5.516000000000000014e+00 1.702567470374855702e-02
5.517000000000000348e+00 1.701627551570373750e-02
5.517999999999999794e+00 1.700688218043197933e-02
5.519000000000000128e+00 1.699749469380214956e-02
5.520000000000000462e+00 1.698811305168648408e-02
5.520999999999999908e+00 1.697873724996047315e-02
5.522000000000000242e+00 1.696936728450294460e-02
5.522999999999999687e+00 1.696000315119602225e-02
5.524000000000000021e+00 1.695064484592512244e-02
5.525000000000000355e+00 1.694129236457898521e-02
5.525999999999999801e+00 1.693194570304961885e-02
5.527000000000000135e+00 1.692260485723235883e-02
5.528000000000000469e+00 1.691326982302577414e-02
5.528999999999999915e+00 1.690394059633181303e-02
5.530000000000000249e+00 1.689461717305560870e-02
5.530999999999999694e+00 1.688529954910563194e-02
5.532000000000000028e+00 1.687598772039361483e-02
5.533000000000000362e+00 1.686668168283456462e-02
5.533999999999999808e+00 1.685738143234679146e-02
5.535000000000000142e+00 1.684808696485180779e-02
5.536000000000000476e+00 1.683879827627444981e-02
5.536999999999999922e+00 1.682951536254281497e-02
5.538000000000000256e+00 1.682023821958821344e-02
5.538999999999999702e+00 1.681096684334529301e-02
5.540000000000000036e+00 1.680170122975183783e-02
5.541000000000000369e+00 1.679244137474901130e-02
5.541999999999999815e+00 1.678318727428115137e-02
5.543000000000000149e+00 1.677393892429583297e-02
5.544000000000000483e+00 1.676469632074393395e-02
5.544999999999999929e+00 1.675545945957950325e-02
5.546000000000000263e+00 1.674622833675987882e-02
5.546999999999999709e+00 1.673700294824560092e-02
5.548000000000000043e+00 1.672778329000046069e-02
5.549000000000000377e+00 1.671856935799145502e-02
5.549999999999999822e+00 1.670936114818883517e-02
5.551000000000000156e+00 1.670015865656604426e-02
5.552000000000000490e+00 1.669096187909974507e-02
5.552999999999999936e+00 1.668177081176986515e-02
5.554000000000000270e+00 1.667258545055947880e-02
5.554999999999999716e+00 1.666340579145490428e-02
5.556000000000000050e+00 1.665423183044567254e-02
5.557000000000000384e+00 1.664506356352450991e-02
5.557999999999999829e+00 1.663590098668734849e-02
5.559000000000000163e+00 1.662674409593329142e-02
5.560000000000000497e+00 1.661759288726468928e-02
5.560999999999999943e+00 1.660844735668703595e-02
5.562000000000000277e+00 1.659930750020905191e-02
5.562999999999999723e+00 1.659017331384261829e-02
5.564000000000000057e+00 1.658104479360282199e-02
5.565000000000000391e+00 1.657192193550788978e-02
5.565999999999999837e+00 1.656280473557929928e-02
5.567000000000000171e+00 1.655369318984163673e-02
5.568000000000000504e+00 1.654458729432269071e-02
5.568999999999999950e+00 1.653548704505343123e-02
5.570000000000000284e+00 1.652639243806794389e-02
5.570999999999999730e+00 1.651730346940352007e-02
5.572000000000000064e+00 1.650822013510062566e-02
5.573000000000000398e+00 1.649914243120285950e-02
5.573999999999999844e+00 1.649007035375697067e-02
5.575000000000000178e+00 1.648100389881287584e-02
5.576000000000000512e+00 1.647194306242362113e-02
5.576999999999999957e+00 1.646288784064543417e-02
5.578000000000000291e+00 1.645383822953766159e-02
5.578999999999999737e+00 1.644479422516277947e-02
5.580000000000000071e+00 1.643575582358644191e-02
5.581000000000000405e+00 1.642672302087740122e-02
5.581999999999999851e+00 1.641769581310756690e-02
5.583000000000000185e+00 1.640867419635195015e-02
5.584000000000000519e+00 1.639965816668870549e-02
5.584999999999999964e+00 1.639064772019914809e-02
5.586000000000000298e+00 1.638164285296762890e-02
5.586999999999999744e+00 1.637264356108171851e-02
5.588000000000000078e+00 1.636364984063199204e-02
5.589000000000000412e+00 1.635466168771224776e-02
5.589999999999999858e+00 1.634567909841931968e-02
5.591000000000000192e+00 1.633670206885317819e-02
5.592000000000000526e+00 1.632773059511688496e-02
5.592999999999999972e+00 1.631876467331663458e-02
5.594000000000000306e+00 1.630980429956165045e-02
5.594999999999999751e+00 1.630084946996434789e-02
5.596000000000000085e+00 1.629190018064015019e-02
5.597000000000000419e+00 1.628295642770762053e-02
5.597999999999999865e+00 1.627401820728839946e-02
5.599000000000000199e+00 1.626508551550719453e-02
5.600000000000000533e+00 1.625615834849180111e-02
5.600999999999999979e+00 1.624723670237312317e-02
5.602000000000000313e+00 1.623832057328512130e-02
5.602999999999999758e+00 1.622940995736479874e-02
5.604000000000000092e+00 1.622050485075228823e-02
5.605000000000000426e+00 1.621160524959073743e-02
5.605999999999999872e+00 1.620271115002642343e-02
5.607000000000000206e+00 1.619382254820858277e-02
5.608000000000000540e+00 1.618493944028960921e-02
5.608999999999999986e+00 1.617606182242493917e-02
5.610000000000000320e+00 1.616718969077298590e-02
5.610999999999999766e+00 1.615832304149533716e-02
5.612000000000000099e+00 1.614946187075650547e-02
5.613000000000000433e+00 1.614060617472413278e-02
5.613999999999999879e+00 1.613175594956888295e-02
5.615000000000000213e+00 1.612291119146445906e-02
5.616000000000000547e+00 1.611407189658757219e-02
5.616999999999999993e+00 1.610523806111802472e-02
5.618000000000000327e+00 1.609640968123860275e-02
5.618999999999999773e+00 1.608758675313515588e-02
5.620000000000000107e+00 1.607876927299652092e-02
5.621000000000000441e+00 1.606995723701461556e-02
5.621999999999999886e+00 1.606115064138432733e-02
5.623000000000000220e+00 1.605234948230357603e-02
5.624000000000000554e+00 1.604355375597331379e-02
5.625000000000000000e+00 1.603476345859749727e-02
5.626000000000000334e+00 1.602597858638309808e-02
5.626999999999999780e+00 1.601719913554007155e-02
5.628000000000000114e+00 1.600842510228141224e-02
5.629000000000000448e+00 1.599965648282307765e-02
5.629999999999999893e+00 1.599089327338407487e-02
5.631000000000000227e+00 1.598213547018636008e-02
5.631999999999999673e+00 1.597338306945491476e-02
5.633000000000000007e+00 1.596463606741769375e-02
5.634000000000000341e+00 1.595589446030567377e-02
5.634999999999999787e+00 1.594715824435277360e-02
5.636000000000000121e+00 1.593842741579590619e-02
5.637000000000000455e+00 1.592970197087498554e-02
5.637999999999999901e+00 1.592098190583290246e-02
5.639000000000000234e+00 1.591226721691548635e-02
5.639999999999999680e+00 1.590355790037161279e-02
5.641000000000000014e+00 1.589485395245303009e-02
5.642000000000000348e+00 1.588615536941452577e-02
5.642999999999999794e+00 1.587746214751384333e-02
5.644000000000000128e+00 1.586877428301164059e-02
5.645000000000000462e+00 1.586009177217162849e-02
5.645999999999999908e+00 1.585141461126036294e-02
5.647000000000000242e+00 1.584274279654742865e-02
5.647999999999999687e+00 1.583407632430536283e-02
5.649000000000000021e+00 1.582541519080959275e-02
5.650000000000000355e+00 1.581675939233853634e-02
5.650999999999999801e+00 1.580810892517357097e-02
5.652000000000000135e+00 1.579946378559899181e-02
5.653000000000000469e+00 1.579082396990199449e-02
5.653999999999999915e+00 1.578218947437278266e-02
5.655000000000000249e+00 1.577356029530446388e-02
5.655999999999999694e+00 1.576493642899304617e-02
5.657000000000000028e+00 1.575631787173749007e-02
5.658000000000000362e+00 1.574770461983970513e-02
5.658999999999999808e+00 1.573909666960448053e-02
5.660000000000000142e+00 1.573049401733954064e-02
5.661000000000000476e+00 1.572189665935554842e-02
5.661999999999999922e+00 1.571330459196606383e-02
5.663000000000000256e+00 1.570471781148753340e-02
5.663999999999999702e+00 1.569613631423938394e-02
5.665000000000000036e+00 1.568756009654384206e-02
5.666000000000000369e+00 1.567898915472614937e-02
5.666999999999999815e+00 1.567042348511439240e-02
5.668000000000000149e+00 1.566186308403954772e-02
5.669000000000000483e+00 1.565330794783550972e-02
5.669999999999999929e+00 1.564475807283908018e-02
5.671000000000000263e+00 1.563621345538989543e-02
5.671999999999999709e+00 1.562767409183056858e-02
5.673000000000000043e+00 1.561913997850651083e-02
5.674000000000000377e+00 1.561061111176606335e-02
5.674999999999999822e+00 1.560208748796045909e-02
5.676000000000000156e+00 1.559356910344376207e-02
5.677000000000000490e+00 1.558505595457295410e-02
5.677999999999999936e+00 1.557654803770787411e-02
5.679000000000000270e+00 1.556804534921124063e-02
5.679999999999999716e+00 1.555954788544863625e-02
5.681000000000000050e+00 1.555105564278848503e-02
5.682000000000000384e+00 1.554256861760210454e-02
5.682999999999999829e+00 1.553408680626367812e-02
5.684000000000000163e+00 1.552561020515021324e-02
5.685000000000000497e+00 1.551713881064159702e-02
5.685999999999999943e+00 1.550867261912056323e-02
5.687000000000000277e+00 1.550021162697269236e-02
5.687999999999999723e+00 1.549175583058644105e-02
5.689000000000000057e+00 1.548330522635305365e-02
5.690000000000000391e+00 1.547485981066666107e-02
5.690999999999999837e+00 1.546641957992422878e-02
5.692000000000000171e+00 1.545798453052554117e-02
5.693000000000000504e+00 1.544955465887322930e-02
5.693999999999999950e+00 1.544112996137278655e-02
5.695000000000000284e+00 1.543271043443247142e-02
5.695999999999999730e+00 1.542429607446341513e-02
5.697000000000000064e+00 1.541588687787956782e-02
5.698000000000000398e+00 1.540748284109770723e-02
5.698999999999999844e+00 1.539908396053740400e-02
5.700000000000000178e+00 1.539069023262105464e-02
5.701000000000000512e+00 1.538230165377390060e-02
5.701999999999999957e+00 1.537391822042397452e-02
5.703000000000000291e+00 1.536553992900211406e-02
5.703999999999999737e+00 1.535716677594195674e-02
5.705000000000000071e+00 1.534879875767995207e-02
5.706000000000000405e+00 1.534043587065537714e-02
5.706999999999999851e+00 1.533207811131026728e-02
5.708000000000000185e+00 1.532372547608949406e-02
5.709000000000000519e+00 1.531537796144069249e-02
5.709999999999999964e+00 1.530703556381429742e-02
5.711000000000000298e+00 1.529869827966354526e-02
5.711999999999999744e+00 1.529036610544445667e-02
5.713000000000000078e+00 1.528203903761581745e-02
5.714000000000000412e+00 1.527371707263921671e-02
5.714999999999999858e+00 1.526540020697902955e-02
5.716000000000000192e+00 1.525708843710238231e-02
5.717000000000000526e+00 1.524878175947918905e-02
5.717999999999999972e+00 1.524048017058214632e-02
5.719000000000000306e+00 1.523218366688670368e-02
5.719999999999999751e+00 1.522389224487110011e-02
5.721000000000000085e+00 1.521560590101629987e-02
5.722000000000000419e+00 1.520732463180607397e-02
5.722999999999999865e+00 1.519904843372693083e-02
5.724000000000000199e+00 1.519077730326812495e-02
5.725000000000000533e+00 1.518251123692171238e-02
5.725999999999999979e+00 1.517425023118243628e-02
5.727000000000000313e+00 1.516599428254786219e-02
5.727999999999999758e+00 1.515774338751822194e-02
5.729000000000000092e+00 1.514949754259656972e-02
5.730000000000000426e+00 1.514125674428863817e-02
5.730999999999999872e+00 1.513302098910296496e-02
5.732000000000000206e+00 1.512479027355077138e-02
5.733000000000000540e+00 1.511656459414603519e-02
5.733999999999999986e+00 1.510834394740548370e-02
5.735000000000000320e+00 1.510012832984853823e-02
5.735999999999999766e+00 1.509191773799737832e-02
5.737000000000000099e+00 1.508371216837690008e-02
5.738000000000000433e+00 1.507551161751471275e-02
5.738999999999999879e+00 1.506731608194116986e-02
5.740000000000000213e+00 1.505912555818931034e-02
5.741000000000000547e+00 1.505094004279492956e-02
5.741999999999999993e+00 1.504275953229650999e-02
5.743000000000000327e+00 1.503458402323525067e-02
5.743999999999999773e+00 1.502641351215506030e-02
5.745000000000000107e+00 1.501824799560253637e-02
5.746000000000000441e+00 1.501008747012702246e-02
5.746999999999999886e+00 1.500193193228054403e-02
5.748000000000000220e+00 1.499378137861778065e-02
5.749000000000000554e+00 1.498563580569619788e-02
5.750000000000000000e+00 1.497749521007588416e-02
5.751000000000000334e+00 1.496935958831966187e-02
5.751999999999999780e+00 1.496122893699299711e-02
5.753000000000000114e+00 1.495310325266408120e-02
5.754000000000000448e+00 1.494498253190378219e-02
5.754999999999999893e+00 1.493686677128566211e-02
5.756000000000000227e+00 1.492875596738592325e-02
5.757000000000000561e+00 1.492065011678349144e-02
5.758000000000000007e+00 1.491254921605996223e-02
5.759000000000000341e+00 1.490445326179955232e-02
5.759999999999999787e+00 1.489636225058922278e-02
5.761000000000000121e+00 1.488827617901854021e-02
5.762000000000000455e+00 1.488019504367979300e-02
5.762999999999999901e+00 1.487211884116790110e-02
5.764000000000000234e+00 1.486404756808042474e-02
5.764999999999999680e+00 1.485598122101765110e-02
5.766000000000000014e+00 1.484791979658243478e-02
5.767000000000000348e+00 1.483986329138035042e-02
5.767999999999999794e+00 1.483181170201963196e-02
5.769000000000000128e+00 1.482376502511108599e-02
5.770000000000000462e+00 1.481572325726825297e-02
5.770999999999999908e+00 1.480768639510728069e-02
5.772000000000000242e+00 1.479965443524693981e-02
5.772999999999999687e+00 1.479162737430870025e-02
5.774000000000000021e+00 1.478360520891658023e-02
5.775000000000000355e+00 1.477558793569731972e-02
5.775999999999999801e+00 1.476757555128024174e-02
5.777000000000000135e+00 1.475956805229731821e-02
5.778000000000000469e+00 1.475156543538314914e-02
5.778999999999999915e+00 1.474356769717496615e-02
5.780000000000000249e+00 1.473557483431261680e-02
5.780999999999999694e+00 1.472758684343855075e-02
5.782000000000000028e+00 1.471960372119786309e-02
5.783000000000000362e+00 1.471162546423827183e-02
5.783999999999999808e+00 1.470365206921008319e-02
5.785000000000000142e+00 1.469568353276624884e-02
5.786000000000000476e+00 1.468771985156227394e-02
5.786999999999999922e+00 1.467976102225636119e-02
5.788000000000000256e+00 1.467180704150920258e-02
5.788999999999999702e+00 1.466385790598422056e-02
5.790000000000000036e+00 1.465591361234732347e-02
5.791000000000000369e+00 1.464797415726709282e-02
5.791999999999999815e+00 1.464003953741468793e-02
5.793000000000000149e+00 1.463210974946382859e-02
5.794000000000000483e+00 1.462418479009087481e-02
5.794999999999999929e+00 1.461626465597476443e-02
5.796000000000000263e+00 1.460834934379698878e-02
5.796999999999999709e+00 1.460043885024166904e-02
5.798000000000000043e+00 1.459253317199546950e-02
5.799000000000000377e+00 1.458463230574766518e-02
5.799999999999999822e+00 1.457673624819010375e-02
5.801000000000000156e+00 1.456884499601717765e-02
5.802000000000000490e+00 1.456095854592589188e-02
5.802999999999999936e+00 1.455307689461582052e-02
5.804000000000000270e+00 1.454520003878906863e-02
5.804999999999999716e+00 1.453732797515033467e-02
5.806000000000000050e+00 1.452946070040689146e-02
5.807000000000000384e+00 1.452159821126856008e-02
5.807999999999999829e+00 1.451374050444772038e-02
5.809000000000000163e+00 1.450588757665930220e-02
5.810000000000000497e+00 1.449803942462082017e-02
5.810999999999999943e+00 1.449019604505230943e-02
5.812000000000000277e+00 1.448235743467636734e-02
5.812999999999999723e+00 1.447452359021815169e-02
5.814000000000000057e+00 1.446669450840534950e-02
5.815000000000000391e+00 1.445887018596818396e-02
5.815999999999999837e+00 1.445105061963947342e-02
5.817000000000000171e+00 1.444323580615449083e-02
5.818000000000000504e+00 1.443542574225112687e-02
5.818999999999999950e+00 1.442762042466975980e-02
5.820000000000000284e+00 1.441981985015330751e-02
5.820999999999999730e+00 1.441202401544724662e-02
5.822000000000000064e+00 1.440423291729953266e-02
5.823000000000000398e+00 1.439644655246069202e-02
5.823999999999999844e+00 1.438866491768375951e-02
5.825000000000000178e+00 1.438088800972427486e-02
5.826000000000000512e+00 1.437311582534032788e-02
5.826999999999999957e+00 1.436534836129250980e-02
5.828000000000000291e+00 1.435758561434392726e-02
5.828999999999999737e+00 1.434982758126019352e-02
5.830000000000000071e+00 1.434207425880943548e-02
5.831000000000000405e+00 1.433432564376230581e-02
5.831999999999999851e+00 1.432658173289194474e-02
5.833000000000000185e+00 1.431884252297399747e-02
5.834000000000000519e+00 1.431110801078660545e-02
5.834999999999999964e+00 1.430337819311045325e-02
5.836000000000000298e+00 1.429565306672864883e-02
5.836999999999999744e+00 1.428793262842686235e-02
5.838000000000000078e+00 1.428021687499322900e-02
5.839000000000000412e+00 1.427250580321836465e-02
5.839999999999999858e+00 1.426479940989539702e-02
5.841000000000000192e+00 1.425709769181990674e-02
5.842000000000000526e+00 1.424940064579000715e-02
5.842999999999999972e+00 1.424170826860625579e-02
5.844000000000000306e+00 1.423402055707169607e-02
5.844999999999999751e+00 1.422633750799187982e-02
5.846000000000000085e+00 1.421865911817476492e-02
5.847000000000000419e+00 1.421098538443087145e-02
5.847999999999999865e+00 1.420331630357312379e-02
5.849000000000000199e+00 1.419565187241694608e-02
5.850000000000000533e+00 1.418799208778021882e-02
5.850999999999999979e+00 1.418033694648328236e-02
5.852000000000000313e+00 1.417268644534895768e-02
5.852999999999999758e+00 1.416504058120251347e-02
5.854000000000000092e+00 1.415739935087167653e-02
5.855000000000000426e+00 1.414976275118664389e-02
5.855999999999999872e+00 1.414213077898004295e-02
5.857000000000000206e+00 1.413450343108696786e-02
5.858000000000000540e+00 1.412688070434494486e-02
5.858999999999999986e+00 1.411926259559399474e-02
5.860000000000000320e+00 1.411164910167651484e-02
5.860999999999999766e+00 1.410404021943741440e-02
5.862000000000000099e+00 1.409643594572400696e-02
5.863000000000000433e+00 1.408883627738601908e-02
5.863999999999999879e+00 1.408124121127568747e-02
5.865000000000000213e+00 1.407365074424760630e-02
5.866000000000000547e+00 1.406606487315885563e-02
5.866999999999999993e+00 1.405848359486893198e-02
5.868000000000000327e+00 1.405090690623972925e-02
5.868999999999999773e+00 1.404333480413562200e-02
5.870000000000000107e+00 1.403576728542335790e-02
5.871000000000000441e+00 1.402820434697214964e-02
5.871999999999999886e+00 1.402064598565360039e-02
5.873000000000000220e+00 1.401309219834173843e-02
5.874000000000000554e+00 1.400554298191301894e-02
5.875000000000000000e+00 1.399799833324628581e-02
5.876000000000000334e+00 1.399045824922280981e-02
5.876999999999999780e+00 1.398292272672628338e-02
5.878000000000000114e+00 1.397539176264278593e-02
5.879000000000000448e+00 1.396786535386079948e-02
5.879999999999999893e+00 1.396034349727124160e-02
5.881000000000000227e+00 1.395282618976739948e-02
5.882000000000000561e+00 1.394531342824495423e-02
5.883000000000000007e+00 1.393780520960200865e-02
5.884000000000000341e+00 1.393030153073904903e-02
5.884999999999999787e+00 1.392280238855894345e-02
5.886000000000000121e+00 1.391530777996697471e-02
5.887000000000000455e+00 1.390781770187078312e-02
5.887999999999999901e+00 1.390033215118043237e-02
5.889000000000000234e+00 1.389285112480832113e-02
5.889999999999999680e+00 1.388537461966928011e-02
5.891000000000000014e+00 1.387790263268049405e-02
5.892000000000000348e+00 1.387043516076152602e-02
5.892999999999999794e+00 1.386297220083432431e-02
5.894000000000000128e+00 1.385551374982319471e-02
5.895000000000000462e+00 1.384805980465484039e-02
5.895999999999999908e+00 1.384061036225830814e-02
5.897000000000000242e+00 1.383316541956501958e-02
5.897999999999999687e+00 1.382572497350878851e-02
5.899000000000000021e+00 1.381828902102573073e-02
5.900000000000000355e+00 1.381085755905439756e-02
5.900999999999999801e+00 1.380343058453564753e-02
5.902000000000000135e+00 1.379600809441271052e-02
5.903000000000000469e+00 1.378859008563117564e-02
5.903999999999999915e+00 1.378117655513898601e-02
5.905000000000000249e+00 1.377376749988643012e-02
5.905999999999999694e+00 1.376636291682615393e-02
5.907000000000000028e+00 1.375896280291313140e-02
5.908000000000000362e+00 1.375156715510470785e-02
5.908999999999999808e+00 1.374417597036054796e-02
5.910000000000000142e+00 1.373678924564267732e-02
5.911000000000000476e+00 1.372940697791544089e-02
5.911999999999999922e+00 1.372202916414553241e-02
5.913000000000000256e+00 1.371465580130198751e-02
5.913999999999999702e+00 1.370728688635615942e-02
5.915000000000000036e+00 1.369992241628173110e-02
5.916000000000000369e+00 1.369256238805471176e-02
5.916999999999999815e+00 1.368520679865347679e-02
5.918000000000000149e+00 1.367785564505866712e-02
5.919000000000000483e+00 1.367050892425329157e-02
5.919999999999999929e+00 1.366316663322265750e-02
5.921000000000000263e+00 1.365582876895438114e-02
5.921999999999999709e+00 1.364849532843844492e-02
5.923000000000000043e+00 1.364116630866706731e-02
5.924000000000000377e+00 1.363384170663483642e-02
5.924999999999999822e+00 1.362652151933867184e-02
5.926000000000000156e+00 1.361920574377771531e-02
5.927000000000000490e+00 1.361189437695349384e-02
5.927999999999999936e+00 1.360458741586980519e-02
5.929000000000000270e+00 1.359728485753275776e-02
5.929999999999999716e+00 1.358998669895076540e-02
5.931000000000000050e+00 1.358269293713451273e-02
5.932000000000000384e+00 1.357540356909702449e-02
5.932999999999999829e+00 1.356811859185358751e-02
5.934000000000000163e+00 1.356083800242178020e-02
5.935000000000000497e+00 1.355356179782149333e-02
5.935999999999999943e+00 1.354628997507489711e-02
5.937000000000000277e+00 1.353902253120642905e-02
5.937999999999999723e+00 1.353175946324284770e-02
5.939000000000000057e+00 1.352450076821315635e-02
5.940000000000000391e+00 1.351724644314865852e-02
5.940999999999999837e+00 1.350999648508295452e-02
5.942000000000000171e+00 1.350275089105188592e-02
5.943000000000000504e+00 1.349550965809357371e-02
5.943999999999999950e+00 1.348827278324844087e-02
5.945000000000000284e+00 1.348104026355913428e-02
5.945999999999999730e+00 1.347381209607064270e-02
5.947000000000000064e+00 1.346658827783012158e-02
5.948000000000000398e+00 1.345936880588708556e-02
5.948999999999999844e+00 1.345215367729325935e-02
5.950000000000000178e+00 1.344494288910262972e-02
5.951000000000000512e+00 1.343773643837147154e-02
5.951999999999999957e+00 1.343053432215829401e-02
5.953000000000000291e+00 1.342333653752386322e-02
5.953999999999999737e+00 1.341614308153119516e-02
5.955000000000000071e+00 1.340895395124556619e-02
5.956000000000000405e+00 1.340176914373449914e-02
5.956999999999999851e+00 1.339458865606776503e-02
5.958000000000000185e+00 1.338741248531736747e-02
5.959000000000000519e+00 1.338024062855758776e-02
5.959999999999999964e+00 1.337307308286489992e-02
5.961000000000000298e+00 1.336590984531804693e-02
5.961999999999999744e+00 1.335875091299801309e-02
5.963000000000000078e+00 1.335159628298799445e-02
5.964000000000000412e+00 1.334444595237345259e-02
5.964999999999999858e+00 1.333729991824205915e-02
5.966000000000000192e+00 1.333015817768370276e-02
5.967000000000000526e+00 1.332302072779053756e-02
5.967999999999999972e+00 1.331588756565691561e-02
5.969000000000000306e+00 1.330875868837941463e-02
5.969999999999999751e+00 1.330163409305685877e-02
5.971000000000000085e+00 1.329451377679024063e-02
5.972000000000000419e+00 1.328739773668282699e-02
5.972999999999999865e+00 1.328028596984007909e-02
5.974000000000000199e+00 1.327317847336965430e-02
5.975000000000000533e+00 1.326607524438143393e-02
5.975999999999999979e+00 1.325897627998755615e-02
5.977000000000000313e+00 1.325188157730227204e-02
5.977999999999999758e+00 1.324479113344213636e-02
5.979000000000000092e+00 1.323770494552583589e-02
5.980000000000000426e+00 1.323062301067430731e-02
5.980999999999999872e+00 1.322354532601065745e-02
5.982000000000000206e+00 1.321647188866020839e-02
5.983000000000000540e+00 1.320940269575049397e-02
5.983999999999999986e+00 1.320233774441120604e-02
5.985000000000000320e+00 1.319527703177425168e-02
5.985999999999999766e+00 1.318822055497373240e-02
5.987000000000000099e+00 1.318116831114593719e-02
5.988000000000000433e+00 1.317412029742931999e-02
5.988999999999999879e+00 1.316707651096455690e-02
5.990000000000000213e+00 1.316003694889449939e-02
5.991000000000000547e+00 1.315300160836413955e-02
5.991999999999999993e+00 1.314597048652072636e-02
5.993000000000000327e+00 1.313894358051360088e-02
5.993999999999999773e+00 1.313192088749435237e-02
5.995000000000000107e+00 1.312490240461669337e-02
5.996000000000000441e+00 1.311788812903654650e-02
5.996999999999999886e+00 1.311087805791199407e-02
5.998000000000000220e+00 1.310387218840325385e-02
5.999000000000000554e+00 1.309687051767275366e-02
6.000000000000000000e+00 1.308987304288509318e-02
6.001000000000000334e+00 1.308287976120697284e-02
6.001999999999999780e+00 1.307589066980733780e-02
6.003000000000000114e+00 1.306890576585720623e-02
6.004000000000000448e+00 1.306192504652983581e-02
6.004999999999999893e+00 1.305494850900059019e-02
6.006000000000000227e+00 1.304797615044697885e-02
6.007000000000000561e+00 1.304100796804871440e-02
6.008000000000000007e+00 1.303404395898760497e-02
6.009000000000000341e+00 1.302708412044765313e-02
6.009999999999999787e+00 1.302012844961496565e-02
6.011000000000000121e+00 1.301317694367781080e-02
6.012000000000000455e+00 1.300622959982662002e-02
6.012999999999999901e+00 1.299928641525393939e-02
6.014000000000000234e+00 1.299234738715445737e-02
6.015000000000000568e+00 1.298541251272501522e-02
6.016000000000000014e+00 1.297848178916458615e-02
6.017000000000000348e+00 1.297155521367424416e-02
6.017999999999999794e+00 1.296463278345725070e-02
6.019000000000000128e+00 1.295771449571895759e-02
6.020000000000000462e+00 1.295080034766683645e-02
6.020999999999999908e+00 1.294389033651052907e-02
6.022000000000000242e+00 1.293698445946176064e-02
6.022999999999999687e+00 1.293008271373441431e-02
6.024000000000000021e+00 1.292318509654443934e-02
6.025000000000000355e+00 1.291629160510997937e-02
6.025999999999999801e+00 1.290940223665122330e-02
6.027000000000000135e+00 1.290251698839052497e-02
6.028000000000000469e+00 1.289563585755231293e-02
6.028999999999999915e+00 1.288875884136318414e-02
6.030000000000000249e+00 1.288188593705176868e-02
6.030999999999999694e+00 1.287501714184887715e-02
6.032000000000000028e+00 1.286815245298736712e-02
6.033000000000000362e+00 1.286129186770225766e-02
6.033999999999999808e+00 1.285443538323061130e-02
6.035000000000000142e+00 1.284758299681163993e-02
6.036000000000000476e+00 1.284073470568662667e-02
6.036999999999999922e+00 1.283389050709896582e-02
6.038000000000000256e+00 1.282705039829413161e-02
6.038999999999999702e+00 1.282021437651972157e-02
6.040000000000000036e+00 1.281338243902538365e-02
6.041000000000000369e+00 1.280655458306288220e-02
6.041999999999999815e+00 1.279973080588607884e-02
6.043000000000000149e+00 1.279291110475089949e-02
6.044000000000000483e+00 1.278609547691534828e-02
6.044999999999999929e+00 1.277928391963956134e-02
6.046000000000000263e+00 1.277247643018568184e-02
6.046999999999999709e+00 1.276567300581800922e-02
6.048000000000000043e+00 1.275887364380285001e-02
6.049000000000000377e+00 1.275207834140863229e-02
6.049999999999999822e+00 1.274528709590587103e-02
6.051000000000000156e+00 1.273849990456708131e-02
6.052000000000000490e+00 1.273171676466691542e-02
6.052999999999999936e+00 1.272493767348208994e-02
6.054000000000000270e+00 1.271816262829135805e-02
6.054999999999999716e+00 1.271139162637554589e-02
6.056000000000000050e+00 1.270462466501755261e-02
6.057000000000000384e+00 1.269786174150233128e-02
6.057999999999999829e+00 1.269110285311692010e-02
6.059000000000000163e+00 1.268434799715036955e-02
6.060000000000000497e+00 1.267759717089381351e-02
6.060999999999999943e+00 1.267085037164044845e-02
6.062000000000000277e+00 1.266410759668550046e-02
6.062999999999999723e+00 1.265736884332627557e-02
6.064000000000000057e+00 1.265063410886208516e-02
6.065000000000000391e+00 1.264390339059434133e-02
6.065999999999999837e+00 1.263717668582646503e-02
6.067000000000000171e+00 1.263045399186392241e-02
6.068000000000000504e+00 1.262373530601424224e-02
6.068999999999999950e+00 1.261702062558697594e-02
6.070000000000000284e+00 1.261030994789371848e-02
6.070999999999999730e+00 1.260360327024811003e-02
6.072000000000000064e+00 1.259690058996582041e-02
6.073000000000000398e+00 1.259020190436454557e-02
6.073999999999999844e+00 1.258350721076401980e-02
6.075000000000000178e+00 1.257681650648600352e-02
6.076000000000000512e+00 1.257012978885427984e-02
6.076999999999999957e+00 1.256344705519470660e-02
6.078000000000000291e+00 1.255676830283507586e-02
6.078999999999999737e+00 1.255009352910528217e-02
6.080000000000000071e+00 1.254342273133720806e-02
6.081000000000000405e+00 1.253675590686476049e-02
6.081999999999999851e+00 1.253009305302386737e-02
6.083000000000000185e+00 1.252343416715245676e-02
6.084000000000000519e+00 1.251677924659050367e-02
6.084999999999999964e+00 1.251012828867995551e-02
6.086000000000000298e+00 1.250348129076480665e-02
6.086999999999999744e+00 1.249683825019102905e-02
6.088000000000000078e+00 1.249019916430663645e-02
6.089000000000000412e+00 1.248356403046162015e-02
6.089999999999999858e+00 1.247693284600798896e-02
6.091000000000000192e+00 1.247030560829974662e-02
6.092000000000000526e+00 1.246368231469290565e-02
6.092999999999999972e+00 1.245706296254547527e-02
6.094000000000000306e+00 1.245044754921744053e-02
6.094999999999999751e+00 1.244383607207084214e-02
6.096000000000000085e+00 1.243722852846963073e-02
6.097000000000000419e+00 1.243062491577981953e-02
6.097999999999999865e+00 1.242402523136938546e-02
6.099000000000000199e+00 1.241742947260827609e-02
6.100000000000000533e+00 1.241083763686845302e-02
6.100999999999999979e+00 1.240424972152386236e-02
6.102000000000000313e+00 1.239766572395041740e-02
6.102999999999999758e+00 1.239108564152602635e-02
6.104000000000000092e+00 1.238450947163056981e-02
6.105000000000000426e+00 1.237793721164590077e-02
6.105999999999999872e+00 1.237136885895587582e-02
6.107000000000000206e+00 1.236480441094630310e-02
6.108000000000000540e+00 1.235824386500495968e-02
6.108999999999999986e+00 1.235168721852162796e-02
6.110000000000000320e+00 1.234513446888801588e-02
6.110999999999999766e+00 1.233858561349784021e-02
6.112000000000000099e+00 1.233204064974674670e-02
6.113000000000000433e+00 1.232549957503238126e-02
6.113999999999999879e+00 1.231896238675433790e-02
6.115000000000000213e+00 1.231242908231416910e-02
6.116000000000000547e+00 1.230589965911538068e-02
6.116999999999999993e+00 1.229937411456345948e-02
6.118000000000000327e+00 1.229285244606583873e-02
6.118999999999999773e+00 1.228633465103189971e-02
6.120000000000000107e+00 1.227982072687297532e-02
6.121000000000000441e+00 1.227331067100236733e-02
6.121999999999999886e+00 1.226680448083531869e-02
6.123000000000000220e+00 1.226030215378900307e-02
6.124000000000000554e+00 1.225380368728257521e-02
6.125000000000000000e+00 1.224730907873712062e-02
6.126000000000000334e+00 1.224081832557564510e-02
6.126999999999999780e+00 1.223433142522314422e-02
6.128000000000000114e+00 1.222784837510648703e-02
6.129000000000000448e+00 1.222136917265455487e-02
6.129999999999999893e+00 1.221489381529811472e-02
6.131000000000000227e+00 1.220842230046988337e-02
6.132000000000000561e+00 1.220195462560452054e-02
6.133000000000000007e+00 1.219549078813861494e-02
6.134000000000000341e+00 1.218903078551066520e-02
6.134999999999999787e+00 1.218257461516112847e-02
6.136000000000000121e+00 1.217612227453236315e-02
6.137000000000000455e+00 1.216967376106868268e-02
6.137999999999999901e+00 1.216322907221628787e-02
6.139000000000000234e+00 1.215678820542331721e-02
6.140000000000000568e+00 1.215035115813985038e-02
6.141000000000000014e+00 1.214391792781787348e-02
6.142000000000000348e+00 1.213748851191126001e-02
6.142999999999999794e+00 1.213106290787583676e-02
6.144000000000000128e+00 1.212464111316932831e-02
6.145000000000000462e+00 1.211822312525137092e-02
6.145999999999999908e+00 1.211180894158353158e-02
6.147000000000000242e+00 1.210539855962925425e-02
6.147999999999999687e+00 1.209899197685392058e-02
6.149000000000000021e+00 1.209258919072478573e-02
6.150000000000000355e+00 1.208619019871103560e-02
6.150999999999999801e+00 1.207979499828376428e-02
6.152000000000000135e+00 1.207340358691593417e-02
6.153000000000000469e+00 1.206701596208242105e-02
6.153999999999999915e+00 1.206063212126003321e-02
6.155000000000000249e+00 1.205425206192742293e-02
6.155999999999999694e+00 1.204787578156516110e-02
6.157000000000000028e+00 1.204150327765571293e-02
6.158000000000000362e+00 1.203513454768342754e-02
6.158999999999999808e+00 1.202876958913456397e-02
6.160000000000000142e+00 1.202240839949723222e-02
6.161000000000000476e+00 1.201605097626146437e-02
6.161999999999999922e+00 1.200969731691916252e-02
6.163000000000000256e+00 1.200334741896411268e-02
6.163999999999999702e+00 1.199700127989198652e-02
6.165000000000000036e+00 1.199065889720032051e-02
6.166000000000000369e+00 1.198432026838855587e-02
6.166999999999999815e+00 1.197798539095798823e-02
6.168000000000000149e+00 1.197165426241180233e-02
6.169000000000000483e+00 1.196532688025504949e-02
6.169999999999999929e+00 1.195900324199465278e-02
6.171000000000000263e+00 1.195268334513941225e-02
6.171999999999999709e+00 1.194636718719998582e-02
6.173000000000000043e+00 1.194005476568892402e-02
6.174000000000000377e+00 1.193374607812060922e-02
6.174999999999999822e+00 1.192744112201131988e-02
6.176000000000000156e+00 1.192113989487915415e-02
6.177000000000000490e+00 1.191484239424413054e-02
6.177999999999999936e+00 1.190854861762808380e-02
6.179000000000000270e+00 1.190225856255471004e-02
6.179999999999999716e+00 1.189597222654959277e-02
6.181000000000000050e+00 1.188968960714011612e-02
6.182000000000000384e+00 1.188341070185557416e-02
6.182999999999999829e+00 1.187713550822709109e-02
6.184000000000000163e+00 1.187086402378761084e-02
6.185000000000000497e+00 1.186459624607197685e-02
6.185999999999999943e+00 1.185833217261686445e-02
6.187000000000000277e+00 1.185207180096076174e-02
6.187999999999999723e+00 1.184581512864404940e-02
6.189000000000000057e+00 1.183956215320889314e-02
6.190000000000000391e+00 1.183331287219936689e-02
6.190999999999999837e+00 1.182706728316133306e-02
6.192000000000000171e+00 1.182082538364251020e-02
6.193000000000000504e+00 1.181458717119246438e-02
6.193999999999999950e+00 1.180835264336255880e-02
6.195000000000000284e+00 1.180212179770603713e-02
6.195999999999999730e+00 1.179589463177793500e-02
6.197000000000000064e+00 1.178967114313514246e-02
6.198000000000000398e+00 1.178345132933636755e-02
6.198999999999999844e+00 1.177723518794215711e-02
6.200000000000000178e+00 1.177102271651486211e-02
6.201000000000000512e+00 1.176481391261867578e-02
6.201999999999999957e+00 1.175860877381960413e-02
6.203000000000000291e+00 1.175240729768547640e-02
6.203999999999999737e+00 1.174620948178594498e-02
6.205000000000000071e+00 1.174001532369248028e-02
6.206000000000000405e+00 1.173382482097834294e-02
6.206999999999999851e+00 1.172763797121866187e-02
6.208000000000000185e+00 1.172145477199032157e-02
6.209000000000000519e+00 1.171527522087205744e-02
6.209999999999999964e+00 1.170909931544440730e-02
6.211000000000000298e+00 1.170292705328969743e-02
6.211999999999999744e+00 1.169675843199209295e-02
6.213000000000000078e+00 1.169059344913751103e-02
6.214000000000000412e+00 1.168443210231374756e-02
6.214999999999999858e+00 1.167827438911034528e-02
6.216000000000000192e+00 1.167212030711865800e-02
6.217000000000000526e+00 1.166596985393186098e-02
6.217999999999999972e+00 1.165982302714489716e-02
6.219000000000000306e+00 1.165367982435452400e-02
6.219999999999999751e+00 1.164754024315929962e-02
6.221000000000000085e+00 1.164140428115954459e-02
6.222000000000000419e+00 1.163527193595741312e-02
6.222999999999999865e+00 1.162914320515682012e-02
6.224000000000000199e+00 1.162301808636348466e-02
6.225000000000000533e+00 1.161689657718488478e-02
6.225999999999999979e+00 1.161077867523033734e-02
6.227000000000000313e+00 1.160466437811089394e-02
6.227999999999999758e+00 1.159855368343941720e-02
6.229000000000000092e+00 1.159244658883052011e-02
6.230000000000000426e+00 1.158634309190063535e-02
6.230999999999999872e+00 1.158024319026795639e-02
6.232000000000000206e+00 1.157414688155244085e-02
6.233000000000000540e+00 1.156805416337582972e-02
6.233999999999999986e+00 1.156196503336166630e-02
6.235000000000000320e+00 1.155587948913520437e-02
6.235999999999999766e+00 1.154979752832353823e-02
6.237000000000000099e+00 1.154371914855547437e-02
6.238000000000000433e+00 1.153764434746162339e-02
6.238999999999999879e+00 1.153157312267434446e-02
6.240000000000000213e+00 1.152550547182777316e-02
6.241000000000000547e+00 1.151944139255778495e-02
6.241999999999999993e+00 1.151338088250205768e-02
6.243000000000000327e+00 1.150732393929999355e-02
6.243999999999999773e+00 1.150127056059276932e-02
6.245000000000000107e+00 1.149522074402331215e-02
6.246000000000000441e+00 1.148917448723631510e-02
6.246999999999999886e+00 1.148313178787821465e-02
6.248000000000000220e+00 1.147709264359720628e-02
6.249000000000000554e+00 1.147105705204323929e-02
6.250000000000000000e+00 1.146502501086801330e-02
6.251000000000000334e+00 1.145899651772495573e-02
6.251999999999999780e+00 1.145297157026929288e-02
6.253000000000000114e+00 1.144695016615793204e-02
6.254000000000000448e+00 1.144093230304956375e-02
6.254999999999999893e+00 1.143491797860462372e-02
6.256000000000000227e+00 1.142890719048525114e-02
6.257000000000000561e+00 1.142289993635538237e-02
6.258000000000000007e+00 1.141689621388065727e-02
6.259000000000000341e+00 1.141089602072844003e-02
6.259999999999999787e+00 1.140489935456785904e-02
6.261000000000000121e+00 1.139890621306976354e-02
6.262000000000000455e+00 1.139291659390673055e-02
6.262999999999999901e+00 1.138693049475309436e-02
6.264000000000000234e+00 1.138094791328488238e-02
6.265000000000000568e+00 1.137496884717986712e-02
6.266000000000000014e+00 1.136899329411755581e-02
6.267000000000000348e+00 1.136302125177916095e-02
6.267999999999999794e+00 1.135705271784763840e-02
6.269000000000000128e+00 1.135108769000766141e-02
6.270000000000000462e+00 1.134512616594561887e-02
6.270999999999999908e+00 1.133916814334962400e-02
6.272000000000000242e+00 1.133321361990950911e-02
6.272999999999999687e+00 1.132726259331679960e-02
6.274000000000000021e+00 1.132131506126478684e-02
6.275000000000000355e+00 1.131537102144842752e-02
6.275999999999999801e+00 1.130943047156440437e-02
6.277000000000000135e+00 1.130349340931112966e-02
6.278000000000000469e+00 1.129755983238871393e-02
6.278999999999999915e+00 1.129162973849895391e-02
6.280000000000000249e+00 1.128570312534538274e-02
6.280999999999999694e+00 1.127977999063323883e-02
6.282000000000000028e+00 1.127386033206942764e-02
6.283000000000000362e+00 1.126794414736260845e-02
6.283999999999999808e+00 1.126203143422310760e-02
6.285000000000000142e+00 1.125612219036294624e-02
6.286000000000000476e+00 1.125021641349586293e-02
6.286999999999999922e+00 1.124431410133730838e-02
6.288000000000000256e+00 1.123841525160438129e-02
6.288999999999999702e+00 1.123251986201590814e-02
6.290000000000000036e+00 1.122662793029238944e-02
6.291000000000000369e+00 1.122073945415604651e-02
6.291999999999999815e+00 1.121485443133075043e-02
6.293000000000000149e+00 1.120897285954209829e-02
6.294000000000000483e+00 1.120309473651734042e-02
6.294999999999999929e+00 1.119722005998543407e-02
6.296000000000000263e+00 1.119134882767701400e-02
6.296999999999999709e+00 1.118548103732439243e-02
6.298000000000000043e+00 1.117961668666158162e-02
6.299000000000000377e+00 1.117375577342424008e-02
6.299999999999999822e+00 1.116789829534974715e-02
6.301000000000000156e+00 1.116204425017711978e-02
6.302000000000000490e+00 1.115619363564707492e-02
6.302999999999999936e+00 1.115034644950199487e-02
6.304000000000000270e+00 1.114450268948592900e-02
6.304999999999999716e+00 1.113866235334461802e-02
6.306000000000000050e+00 1.113282543882544023e-02
6.307000000000000384e+00 1.112699194367747224e-02
6.307999999999999829e+00 1.112116186565146117e-02
6.309000000000000163e+00 1.111533520249976745e-02
6.310000000000000497e+00 1.110951195197649143e-02
6.310999999999999943e+00 1.110369211183734675e-02
6.312000000000000277e+00 1.109787567983971587e-02
6.312999999999999723e+00 1.109206265374264831e-02
6.314000000000000057e+00 1.108625303130685025e-02
6.315000000000000391e+00 1.108044681029468799e-02
6.315999999999999837e+00 1.107464398847018451e-02
6.317000000000000171e+00 1.106884456359900903e-02
6.318000000000000504e+00 1.106304853344848398e-02
6.318999999999999950e+00 1.105725589578760749e-02
6.320000000000000284e+00 1.105146664838699971e-02
6.320999999999999730e+00 1.104568078901892875e-02
6.322000000000000064e+00 1.103989831545733845e-02
6.323000000000000398e+00 1.103411922547779637e-02
6.323999999999999844e+00 1.102834351685751460e-02
6.325000000000000178e+00 1.102257118737537053e-02
6.326000000000000512e+00 1.101680223481185661e-02
6.326999999999999957e+00 1.101103665694913407e-02
6.328000000000000291e+00 1.100527445157095489e-02
6.328999999999999737e+00 1.099951561646278671e-02
6.330000000000000071e+00 1.099376014941165144e-02
6.331000000000000405e+00 1.098800804820626760e-02
6.331999999999999851e+00 1.098225931063695308e-02
6.333000000000000185e+00 1.097651393449568073e-02
6.334000000000000519e+00 1.097077191757603667e-02
6.334999999999999964e+00 1.096503325767324809e-02
6.336000000000000298e+00 1.095929795258416932e-02
6.336999999999999744e+00 1.095356600010727842e-02
6.338000000000000078e+00 1.094783739804267887e-02
6.339000000000000412e+00 1.094211214419209786e-02
6.339999999999999858e+00 1.093639023635889669e-02
6.341000000000000192e+00 1.093067167234805862e-02
6.342000000000000526e+00 1.092495644996616458e-02
6.342999999999999972e+00 1.091924456702143831e-02
6.344000000000000306e+00 1.091353602132371335e-02
6.344999999999999751e+00 1.090783081068443135e-02
6.346000000000000085e+00 1.090212893291666978e-02
6.347000000000000419e+00 1.089643038583509513e-02
6.347999999999999865e+00 1.089073516725601320e-02
6.349000000000000199e+00 1.088504327499731708e-02
6.350000000000000533e+00 1.087935470687851659e-02
6.350999999999999979e+00 1.087366946072074007e-02
6.352000000000000313e+00 1.086798753434671527e-02
6.352999999999999758e+00 1.086230892558077629e-02
6.354000000000000092e+00 1.085663363224885665e-02
6.355000000000000426e+00 1.085096165217850316e-02
6.355999999999999872e+00 1.084529298319886204e-02
6.357000000000000206e+00 1.083962762314065117e-02
6.358000000000000540e+00 1.083396556983625379e-02
6.358999999999999986e+00 1.082830682111959007e-02
6.360000000000000320e+00 1.082265137482618655e-02
6.360999999999999766e+00 1.081699922879320215e-02
6.362000000000000099e+00 1.081135038085935009e-02
6.363000000000000433e+00 1.080570482886494474e-02
6.363999999999999879e+00 1.080006257065189469e-02
6.365000000000000213e+00 1.079442360406371836e-02
6.366000000000000547e+00 1.078878792694547457e-02
6.366999999999999993e+00 1.078315553714387885e-02
6.368000000000000327e+00 1.077752643250714550e-02
6.368999999999999773e+00 1.077190061088517149e-02
6.370000000000000107e+00 1.076627807012935090e-02
6.371000000000000441e+00 1.076065880809270320e-02
6.371999999999999886e+00 1.075504282262982475e-02
6.373000000000000220e+00 1.074943011159689744e-02
6.374000000000000554e+00 1.074382067285164881e-02
6.375000000000000000e+00 1.073821450425342834e-02
6.376000000000000334e+00 1.073261160366312250e-02
6.376999999999999780e+00 1.072701196894321543e-02
6.378000000000000114e+00 1.072141559795775426e-02
6.379000000000000448e+00 1.071582248857235256e-02
6.379999999999999893e+00 1.071023263865421987e-02
6.381000000000000227e+00 1.070464604607209921e-02
6.382000000000000561e+00 1.069906270869633129e-02
6.383000000000000007e+00 1.069348262439879203e-02
6.384000000000000341e+00 1.068790579105295679e-02
6.384999999999999787e+00 1.068233220653383962e-02
6.386000000000000121e+00 1.067676186871803316e-02
6.387000000000000455e+00 1.067119477548367050e-02
6.387999999999999901e+00 1.066563092471048239e-02
6.389000000000000234e+00 1.066007031427971402e-02
6.390000000000000568e+00 1.065451294207418569e-02
6.391000000000000014e+00 1.064895880597829282e-02
6.392000000000000348e+00 1.064340790387795048e-02
6.392999999999999794e+00 1.063786023366065404e-02
6.394000000000000128e+00 1.063231579321543933e-02
6.395000000000000462e+00 1.062677458043289128e-02
6.395999999999999908e+00 1.062123659320516646e-02
6.397000000000000242e+00 1.061570182942592894e-02
6.398000000000000576e+00 1.061017028699042658e-02
6.399000000000000021e+00 1.060464196379544248e-02
6.400000000000000355e+00 1.059911685773929149e-02
6.400999999999999801e+00 1.059359496672185319e-02
6.402000000000000135e+00 1.058807628864451983e-02
6.403000000000000469e+00 1.058256082141025012e-02
6.403999999999999915e+00 1.057704856292354841e-02
6.405000000000000249e+00 1.057153951109041784e-02
6.405999999999999694e+00 1.056603366381843843e-02
6.407000000000000028e+00 1.056053101901670115e-02
6.408000000000000362e+00 1.055503157459584951e-02
6.408999999999999808e+00 1.054953532846804320e-02
6.410000000000000142e+00 1.054404227854699796e-02
6.411000000000000476e+00 1.053855242274791618e-02
6.411999999999999922e+00 1.053306575898757536e-02
6.413000000000000256e+00 1.052758228518426049e-02
6.413999999999999702e+00 1.052210199925778314e-02
6.415000000000000036e+00 1.051662489912948660e-02
6.416000000000000369e+00 1.051115098272221299e-02
6.416999999999999815e+00 1.050568024796037954e-02
6.418000000000000149e+00 1.050021269276987627e-02
6.419000000000000483e+00 1.049474831507813712e-02
6.419999999999999929e+00 1.048928711281409999e-02
6.421000000000000263e+00 1.048382908390824327e-02
6.421999999999999709e+00 1.047837422629253890e-02
6.423000000000000043e+00 1.047292253790049234e-02
6.424000000000000377e+00 1.046747401666710785e-02
6.424999999999999822e+00 1.046202866052891797e-02
6.426000000000000156e+00 1.045658646742394539e-02
6.427000000000000490e+00 1.045114743529175494e-02
6.427999999999999936e+00 1.044571156207338598e-02
6.429000000000000270e+00 1.044027884571141485e-02
6.429999999999999716e+00 1.043484928414990451e-02
6.431000000000000050e+00 1.042942287533443237e-02
6.432000000000000384e+00 1.042399961721207115e-02
6.432999999999999829e+00 1.041857950773141667e-02
6.434000000000000163e+00 1.041316254484254966e-02
6.435000000000000497e+00 1.040774872649704967e-02
6.435999999999999943e+00 1.040233805064800718e-02
6.437000000000000277e+00 1.039693051524999585e-02
6.437999999999999723e+00 1.039152611825911246e-02
6.439000000000000057e+00 1.038612485763291265e-02
6.440000000000000391e+00 1.038072673133047866e-02
6.440999999999999837e+00 1.037533173731236373e-02
6.442000000000000171e+00 1.036993987354062861e-02
6.443000000000000504e+00 1.036455113797880682e-02
6.443999999999999950e+00 1.035916552859195844e-02
6.445000000000000284e+00 1.035378304334656600e-02
6.445999999999999730e+00 1.034840368021067505e-02
6.447000000000000064e+00 1.034302743715376054e-02
6.448000000000000398e+00 1.033765431214681181e-02
6.448999999999999844e+00 1.033228430316229102e-02
6.450000000000000178e+00 1.032691740817413308e-02
6.451000000000000512e+00 1.032155362515776477e-02
6.451999999999999957e+00 1.031619295209011689e-02
6.453000000000000291e+00 1.031083538694952881e-02
6.453999999999999737e+00 1.030548092771590984e-02
6.455000000000000071e+00 1.030012957237055188e-02
6.456000000000000405e+00 1.029478131889630284e-02
6.456999999999999851e+00 1.028943616527742792e-02
6.458000000000000185e+00 1.028409410949969287e-02
6.459000000000000519e+00 1.027875514955032751e-02
6.459999999999999964e+00 1.027341928341802581e-02
6.461000000000000298e+00 1.026808650909294060e-02
6.461999999999999744e+00 1.026275682456675130e-02
6.463000000000000078e+00 1.025743022783250427e-02
6.464000000000000412e+00 1.025210671688481061e-02
6.464999999999999858e+00 1.024678628971967959e-02
6.466000000000000192e+00 1.024146894433460367e-02
6.467000000000000526e+00 1.023615467872854290e-02
6.467999999999999972e+00 1.023084349090191102e-02
6.469000000000000306e+00 1.022553537885658066e-02
6.469999999999999751e+00 1.022023034059589205e-02
6.471000000000000085e+00 1.021492837412462350e-02
6.472000000000000419e+00 1.020962947744901393e-02
6.472999999999999865e+00 1.020433364857678028e-02
6.474000000000000199e+00 1.019904088551705675e-02
6.475000000000000533e+00 1.019375118628046070e-02
6.475999999999999979e+00 1.018846454887904242e-02
6.477000000000000313e+00 1.018318097132630932e-02
6.477999999999999758e+00 1.017790045163720174e-02
6.479000000000000092e+00 1.017262298782812061e-02
6.480000000000000426e+00 1.016734857791691538e-02
6.480999999999999872e+00 1.016207721992289613e-02
6.482000000000000206e+00 1.015680891186675899e-02
6.483000000000000540e+00 1.015154365177071971e-02
6.483999999999999986e+00 1.014628143765835926e-02
6.485000000000000320e+00 1.014102226755476781e-02
6.485999999999999766e+00 1.013576613948641292e-02
6.487000000000000099e+00 1.013051305148124706e-02
6.488000000000000433e+00 1.012526300156864519e-02
6.488999999999999879e+00 1.012001598777940471e-02
6.490000000000000213e+00 1.011477200814575594e-02
6.491000000000000547e+00 1.010953106070138809e-02
6.491999999999999993e+00 1.010429314348140241e-02
6.493000000000000327e+00 1.009905825452234174e-02
6.493999999999999773e+00 1.009382639186215402e-02
6.495000000000000107e+00 1.008859755354024959e-02
6.496000000000000441e+00 1.008337173759744736e-02
6.496999999999999886e+00 1.007814894207599045e-02
6.498000000000000220e+00 1.007292916501954620e-02
6.499000000000000554e+00 1.006771240447320963e-02
6.500000000000000000e+00 1.006249865848352597e-02
6.501000000000000334e+00 1.005728792509839181e-02
6.501999999999999780e+00 1.005208020236720602e-02
6.503000000000000114e+00 1.004687548834071013e-02
6.504000000000000448e+00 1.004167378107113234e-02
6.504999999999999893e+00 1.003647507861207301e-02
6.506000000000000227e+00 1.003127937901856191e-02
6.507000000000000561e+00 1.002608668034702874e-02
6.508000000000000007e+00 1.002089698065536730e-02
6.509000000000000341e+00 1.001571027800280365e-02
6.509999999999999787e+00 1.001052657045004013e-02
6.511000000000000121e+00 1.000534585605915468e-02
6.512000000000000455e+00 1.000016813289365987e-02
6.512999999999999901e+00 9.994993399018447383e-03
6.514000000000000234e+00 9.989821652499840041e-03
6.515000000000000568e+00 9.984652891405543240e-03
6.516000000000000014e+00 9.979487113804676179e-03
6.517000000000000348e+00 9.974324317767771855e-03
6.517999999999999794e+00 9.969164501366756248e-03
6.519000000000000128e+00 9.964007662674950055e-03
6.520000000000000462e+00 9.958853799767061754e-03
6.520999999999999908e+00 9.953702910719256988e-03
6.522000000000000242e+00 9.948554993609016323e-03
6.523000000000000576e+00 9.943410046515275755e-03
6.524000000000000021e+00 9.938268067518350388e-03
6.525000000000000355e+00 9.933129054699930960e-03
6.525999999999999801e+00 9.927993006143122010e-03
6.527000000000000135e+00 9.922859919932414119e-03
6.528000000000000469e+00 9.917729794153673506e-03
6.528999999999999915e+00 9.912602626894204474e-03
6.530000000000000249e+00 9.907478416242615840e-03
6.530999999999999694e+00 9.902357160288997873e-03
6.532000000000000028e+00 9.897238857124740150e-03
6.533000000000000362e+00 9.892123504842685947e-03
6.533999999999999808e+00 9.887011101537014277e-03
6.535000000000000142e+00 9.881901645303321421e-03
6.536000000000000476e+00 9.876795134238558482e-03
6.536999999999999922e+00 9.871691566441064339e-03
6.538000000000000256e+00 9.866590940010560445e-03
6.538999999999999702e+00 9.861493253048164709e-03
6.540000000000000036e+00 9.856398503656320365e-03
6.541000000000000369e+00 9.851306689938906999e-03
6.541999999999999815e+00 9.846217810001126058e-03
6.543000000000000149e+00 9.841131861949591053e-03
6.544000000000000483e+00 9.836048843892272048e-03
6.544999999999999929e+00 9.830968753938514743e-03
6.546000000000000263e+00 9.825891590199017922e-03
6.546999999999999709e+00 9.820817350785878558e-03
6.548000000000000043e+00 9.815746033812532828e-03
6.549000000000000377e+00 9.810677637393794281e-03
6.549999999999999822e+00 9.805612159645865980e-03
6.551000000000000156e+00 9.800549598686269376e-03
6.552000000000000490e+00 9.795489952633922373e-03
6.552999999999999936e+00 9.790433219609111573e-03
6.554000000000000270e+00 9.785379397733443702e-03
6.554999999999999716e+00 9.780328485129934080e-03
6.556000000000000050e+00 9.775280479922921623e-03
6.557000000000000384e+00 9.770235380238117412e-03
6.557999999999999829e+00 9.765193184202597756e-03
6.559000000000000163e+00 9.760153889944762559e-03
6.560000000000000497e+00 9.755117495594415114e-03
6.560999999999999943e+00 9.750083999282666697e-03
6.562000000000000277e+00 9.745053399142007688e-03
6.562999999999999723e+00 9.740025693306269411e-03
6.564000000000000057e+00 9.735000879910638005e-03
6.565000000000000391e+00 9.729978957091638819e-03
6.565999999999999837e+00 9.724959922987167632e-03
6.567000000000000171e+00 9.719943775736428204e-03
6.568000000000000504e+00 9.714930513480015545e-03
6.568999999999999950e+00 9.709920134359837848e-03
6.570000000000000284e+00 9.704912636519159863e-03
6.570999999999999730e+00 9.699908018102580340e-03
6.572000000000000064e+00 9.694906277256045909e-03
6.573000000000000398e+00 9.689907412126854552e-03
6.573999999999999844e+00 9.684911420863615700e-03
6.575000000000000178e+00 9.679918301616295337e-03
6.576000000000000512e+00 9.674928052536186512e-03
6.576999999999999957e+00 9.669940671775949237e-03
6.578000000000000291e+00 9.664956157489528951e-03
6.578999999999999737e+00 9.659974507832258875e-03
6.580000000000000071e+00 9.654995720960740310e-03
6.581000000000000405e+00 9.650019795032960604e-03
6.581999999999999851e+00 9.645046728208222023e-03
6.583000000000000185e+00 9.640076518647146958e-03
6.584000000000000519e+00 9.635109164511690069e-03
6.584999999999999964e+00 9.630144663965153895e-03
6.586000000000000298e+00 9.625183015172126405e-03
6.586999999999999744e+00 9.620224216298560796e-03
6.588000000000000078e+00 9.615268265511700899e-03
6.589000000000000412e+00 9.610315160980141894e-03
6.589999999999999858e+00 9.605364900873780004e-03
6.591000000000000192e+00 9.600417483363852394e-03
6.592000000000000526e+00 9.595472906622892068e-03
6.592999999999999972e+00 9.590531168824774702e-03
6.594000000000000306e+00 9.585592268144673550e-03
6.594999999999999751e+00 9.580656202759088927e-03
6.596000000000000085e+00 9.575722970845843007e-03
6.597000000000000419e+00 9.570792570584043396e-03
6.597999999999999865e+00 9.565865000154147313e-03
6.599000000000000199e+00 9.560940257737913020e-03
6.600000000000000533e+00 9.556018341518394618e-03
6.600999999999999979e+00 9.551099249679978476e-03
6.602000000000000313e+00 9.546182980408341595e-03
6.602999999999999758e+00 9.541269531890479369e-03
6.604000000000000092e+00 9.536358902314681293e-03
6.605000000000000426e+00 9.531451089870560459e-03
6.605999999999999872e+00 9.526546092749043140e-03
6.607000000000000206e+00 9.521643909142308085e-03
6.608000000000000540e+00 9.516744537243911409e-03
6.608999999999999986e+00 9.511847975248649556e-03
6.610000000000000320e+00 9.506954221352644299e-03
6.610999999999999766e+00 9.502063273753311515e-03
6.612000000000000099e+00 9.497175130649385469e-03
6.613000000000000433e+00 9.492289790240856368e-03
6.613999999999999879e+00 9.487407250729064032e-03
6.615000000000000213e+00 9.482527510316583405e-03
6.616000000000000547e+00 9.477650567207347720e-03
6.616999999999999993e+00 9.472776419606532272e-03
6.618000000000000327e+00 9.467905065720635949e-03
6.618999999999999773e+00 9.463036503757422252e-03
6.620000000000000107e+00 9.458170731925969604e-03
6.621000000000000441e+00 9.453307748436633184e-03
6.621999999999999886e+00 9.448447551501060540e-03
6.623000000000000220e+00 9.443590139332184649e-03
6.624000000000000554e+00 9.438735510144216981e-03
6.625000000000000000e+00 9.433883662152678720e-03
6.626000000000000334e+00 9.429034593574331380e-03
6.626999999999999780e+00 9.424188302627270475e-03
6.628000000000000114e+00 9.419344787530838786e-03
6.629000000000000448e+00 9.414504046505664525e-03
6.629999999999999893e+00 9.409666077773668272e-03
6.631000000000000227e+00 9.404830879558036955e-03
6.632000000000000561e+00 9.399998450083237728e-03
6.633000000000000007e+00 9.395168787575033584e-03
6.634000000000000341e+00 9.390341890260419169e-03
6.634999999999999787e+00 9.385517756367716194e-03
6.636000000000000121e+00 9.380696384126483225e-03
6.637000000000000455e+00 9.375877771767559057e-03
6.637999999999999901e+00 9.371061917523071383e-03
6.639000000000000234e+00 9.366248819626395161e-03
6.640000000000000568e+00 9.361438476312194251e-03
6.641000000000000014e+00 9.356630885816379778e-03
6.642000000000000348e+00 9.351826046376143092e-03
6.642999999999999794e+00 9.347023956229952302e-03
6.644000000000000128e+00 9.342224613617514106e-03
6.645000000000000462e+00 9.337428016779827575e-03
6.645999999999999908e+00 9.332634163959140777e-03
6.647000000000000242e+00 9.327843053398957723e-03
6.648000000000000576e+00 9.323054683344062649e-03
6.649000000000000021e+00 9.318269052040488790e-03
6.650000000000000355e+00 9.313486157735525323e-03
6.650999999999999801e+00 9.308705998677717364e-03
6.652000000000000135e+00 9.303928573116890255e-03
6.653000000000000469e+00 9.299153879304095788e-03
6.653999999999999915e+00 9.294381915491659041e-03
6.655000000000000249e+00 9.289612679933148889e-03
6.656000000000000583e+00 9.284846170883407496e-03
6.657000000000000028e+00 9.280082386598503472e-03
6.658000000000000362e+00 9.275321325335766573e-03
6.658999999999999808e+00 9.270562985353785965e-03
6.660000000000000142e+00 9.265807364912385935e-03
6.661000000000000476e+00 9.261054462272650181e-03
6.661999999999999922e+00 9.256304275696906197e-03
6.663000000000000256e+00 9.251556803448716601e-03
6.663999999999999702e+00 9.246812043792922500e-03
6.665000000000000036e+00 9.242069994995548085e-03
6.666000000000000369e+00 9.237330655323927261e-03
6.666999999999999815e+00 9.232594023046597834e-03
6.668000000000000149e+00 9.227860096433351811e-03
6.669000000000000483e+00 9.223128873755211121e-03
6.669999999999999929e+00 9.218400353284443224e-03
6.671000000000000263e+00 9.213674533294557642e-03
6.671999999999999709e+00 9.208951412060304223e-03
6.673000000000000043e+00 9.204230987857647123e-03
6.674000000000000377e+00 9.199513258963811640e-03
6.674999999999999822e+00 9.194798223657244321e-03
6.676000000000000156e+00 9.190085880217619893e-03
6.677000000000000490e+00 9.185376226925862087e-03
6.677999999999999936e+00 9.180669262064114142e-03
6.679000000000000270e+00 9.175964983915747483e-03
6.679999999999999716e+00 9.171263390765363455e-03
6.681000000000000050e+00 9.166564480898803727e-03
6.682000000000000384e+00 9.161868252603120807e-03
6.682999999999999829e+00 9.157174704166617940e-03
6.684000000000000163e+00 9.152483833878781450e-03
6.685000000000000497e+00 9.147795640030365744e-03
6.685999999999999943e+00 9.143110120913316985e-03
6.687000000000000277e+00 9.138427274820832072e-03
6.687999999999999723e+00 9.133747100047308332e-03
6.689000000000000057e+00 9.129069594888369540e-03
6.690000000000000391e+00 9.124394757640846843e-03
6.690999999999999837e+00 9.119722586602822118e-03
6.692000000000000171e+00 9.115053080073556857e-03
6.693000000000000504e+00 9.110386236353558084e-03
6.693999999999999950e+00 9.105722053744526312e-03
6.695000000000000284e+00 9.101060530549405850e-03
6.695999999999999730e+00 9.096401665072313680e-03
6.697000000000000064e+00 9.091745455618608848e-03
6.698000000000000398e+00 9.087091900494857766e-03
6.698999999999999844e+00 9.082440998008835947e-03
6.700000000000000178e+00 9.077792746469519336e-03
6.701000000000000512e+00 9.073147144187103386e-03
6.701999999999999957e+00 9.068504189472994387e-03
6.703000000000000291e+00 9.063863880639781712e-03
6.703999999999999737e+00 9.059226216001298529e-03
6.705000000000000071e+00 9.054591193872555885e-03
6.706000000000000405e+00 9.049958812569765254e-03
6.706999999999999851e+00 9.045329070410361091e-03
6.708000000000000185e+00 9.040701965712964402e-03
6.709000000000000519e+00 9.036077496797394887e-03
6.709999999999999964e+00 9.031455661984696959e-03
6.711000000000000298e+00 9.026836459597079032e-03
6.711999999999999744e+00 9.022219887957986378e-03
6.713000000000000078e+00 9.017605945392005717e-03
6.714000000000000412e+00 9.012994630224990117e-03
6.714999999999999858e+00 9.008385940783932358e-03
6.716000000000000192e+00 9.003779875397046467e-03
6.717000000000000526e+00 8.999176432393733022e-03
6.717999999999999972e+00 8.994575610104572211e-03
6.719000000000000306e+00 8.989977406861358530e-03
6.719999999999999751e+00 8.985381820997071292e-03
6.721000000000000085e+00 8.980788850845855542e-03
6.722000000000000419e+00 8.976198494743086245e-03
6.722999999999999865e+00 8.971610751025285019e-03
6.724000000000000199e+00 8.967025618030182582e-03
6.725000000000000533e+00 8.962443094096699675e-03
6.725999999999999979e+00 8.957863177564922771e-03
6.727000000000000313e+00 8.953285866776131835e-03
6.727999999999999758e+00 8.948711160072798584e-03
6.729000000000000092e+00 8.944139055798562207e-03
6.730000000000000426e+00 8.939569552298244973e-03
6.730999999999999872e+00 8.935002647917864374e-03
6.732000000000000206e+00 8.930438341004593231e-03
6.733000000000000540e+00 8.925876629906801321e-03
6.733999999999999986e+00 8.921317512974032832e-03
6.735000000000000320e+00 8.916760988556992479e-03
6.735999999999999766e+00 8.912207055007581938e-03
6.737000000000000099e+00 8.907655710678872088e-03
6.738000000000000433e+00 8.903106953925083930e-03
6.738999999999999879e+00 8.898560783101647567e-03
6.740000000000000213e+00 8.894017196565129346e-03
6.741000000000000547e+00 8.889476192673306451e-03
6.741999999999999993e+00 8.884937769785083636e-03
6.743000000000000327e+00 8.880401926260553941e-03
6.743999999999999773e+00 8.875868660460990017e-03
6.745000000000000107e+00 8.871337970748816373e-03
6.746000000000000441e+00 8.866809855487612843e-03
6.746999999999999886e+00 8.862284313042152750e-03
6.748000000000000220e+00 8.857761341778345662e-03
6.749000000000000554e+00 8.853240940063279024e-03
6.750000000000000000e+00 8.848723106265212954e-03
6.751000000000000334e+00 8.844207838753545547e-03
6.751999999999999780e+00 8.839695135898844106e-03
6.753000000000000114e+00 8.835184996072841662e-03
6.754000000000000448e+00 8.830677417648428312e-03
6.754999999999999893e+00 8.826172398999642538e-03
6.756000000000000227e+00 8.821669938501688554e-03
6.757000000000000561e+00 8.817170034530912026e-03
6.758000000000000007e+00 8.812672685464852107e-03
6.759000000000000341e+00 8.808177889682146031e-03
6.759999999999999787e+00 8.803685645562627990e-03
6.761000000000000121e+00 8.799195951487258013e-03
6.762000000000000455e+00 8.794708805838168802e-03
6.762999999999999901e+00 8.790224206998625833e-03
6.764000000000000234e+00 8.785742153353048173e-03
6.765000000000000568e+00 8.781262643287005010e-03
6.766000000000000014e+00 8.776785675187231267e-03
6.767000000000000348e+00 8.772311247441563417e-03
6.767999999999999794e+00 8.767839358439036626e-03
6.769000000000000128e+00 8.763370006569777201e-03
6.770000000000000462e+00 8.758903190225104940e-03
6.770999999999999908e+00 8.754438907797458536e-03
6.772000000000000242e+00 8.749977157680412926e-03
6.773000000000000576e+00 8.745517938268689700e-03
6.774000000000000021e+00 8.741061247958157102e-03
6.775000000000000355e+00 8.736607085145823084e-03
6.775999999999999801e+00 8.732155448229817971e-03
6.777000000000000135e+00 8.727706335609430877e-03
6.778000000000000469e+00 8.723259745685068081e-03
6.778999999999999915e+00 8.718815676858289454e-03
6.780000000000000249e+00 8.714374127531782435e-03
6.781000000000000583e+00 8.709935096109355096e-03
6.782000000000000028e+00 8.705498580995970834e-03
6.783000000000000362e+00 8.701064580597705003e-03
6.783999999999999808e+00 8.696633093321783081e-03
6.785000000000000142e+00 8.692204117576537298e-03
6.786000000000000476e+00 8.687777651771455209e-03
6.786999999999999922e+00 8.683353694317145002e-03
6.788000000000000256e+00 8.678932243625311210e-03
6.788999999999999702e+00 8.674513298108848386e-03
6.790000000000000036e+00 8.670096856181702324e-03
6.791000000000000369e+00 8.665682916259012311e-03
6.791999999999999815e+00 8.661271476756998364e-03
6.793000000000000149e+00 8.656862536093015009e-03
6.794000000000000483e+00 8.652456092685539141e-03
6.794999999999999929e+00 8.648052144954178691e-03
6.796000000000000263e+00 8.643650691319630999e-03
6.796999999999999709e+00 8.639251730203767812e-03
6.798000000000000043e+00 8.634855260029510385e-03
6.799000000000000377e+00 8.630461279220964788e-03
6.799999999999999822e+00 8.626069786203302212e-03
6.801000000000000156e+00 8.621680779402831826e-03
6.802000000000000490e+00 8.617294257246990372e-03
6.802999999999999936e+00 8.612910218164300524e-03
6.804000000000000270e+00 8.608528660584422940e-03
6.804999999999999716e+00 8.604149582938111149e-03
6.806000000000000050e+00 8.599772983657246253e-03
6.807000000000000384e+00 8.595398861174800495e-03
6.807999999999999829e+00 8.591027213924894504e-03
6.809000000000000163e+00 8.586658040342694947e-03
6.810000000000000497e+00 8.582291338864535962e-03
6.810999999999999943e+00 8.577927107927842826e-03
6.812000000000000277e+00 8.573565345971123283e-03
6.812999999999999723e+00 8.569206051434016119e-03
6.814000000000000057e+00 8.564849222757251260e-03
6.815000000000000391e+00 8.560494858382667119e-03
6.815999999999999837e+00 8.556142956753212334e-03
6.817000000000000171e+00 8.551793516312911070e-03
6.818000000000000504e+00 8.547446535506928941e-03
6.818999999999999950e+00 8.543102012781494947e-03
6.820000000000000284e+00 8.538759946583960453e-03
6.820999999999999730e+00 8.534420335362762761e-03
6.822000000000000064e+00 8.530083177567437253e-03
6.823000000000000398e+00 8.525748471648615656e-03
6.823999999999999844e+00 8.521416216058046861e-03
6.825000000000000178e+00 8.517086409248529263e-03
6.826000000000000512e+00 8.512759049674011383e-03
6.826999999999999957e+00 8.508434135789491246e-03
6.828000000000000291e+00 8.504111666051080570e-03
6.828999999999999737e+00 8.499791638915963135e-03
6.830000000000000071e+00 8.495474052842434676e-03
6.831000000000000405e+00 8.491158906289880334e-03
6.831999999999999851e+00 8.486846197718753843e-03
6.833000000000000185e+00 8.482535925590608747e-03
6.834000000000000519e+00 8.478228088368086265e-03
6.834999999999999964e+00 8.473922684514923961e-03
6.836000000000000298e+00 8.469619712495921049e-03
6.836999999999999744e+00 8.465319170776985230e-03
6.838000000000000078e+00 8.461021057825091063e-03
6.839000000000000412e+00 8.456725372108300776e-03
6.839999999999999858e+00 8.452432112095760799e-03
6.841000000000000192e+00 8.448141276257700033e-03
6.842000000000000526e+00 8.443852863065412495e-03
6.842999999999999972e+00 8.439566870991309366e-03
6.844000000000000306e+00 8.435283298508832253e-03
6.844999999999999751e+00 8.431002144092536454e-03
6.846000000000000085e+00 8.426723406218026777e-03
6.847000000000000419e+00 8.422447083362009576e-03
6.847999999999999865e+00 8.418173174002259798e-03
6.849000000000000199e+00 8.413901676617605366e-03
6.850000000000000533e+00 8.409632589687972282e-03
6.850999999999999979e+00 8.405365911694358608e-03
6.852000000000000313e+00 8.401101641118808444e-03
6.852999999999999758e+00 8.396839776444467440e-03
6.854000000000000092e+00 8.392580316155535958e-03
6.855000000000000426e+00 8.388323258737279478e-03
6.855999999999999872e+00 8.384068602676049420e-03
6.857000000000000206e+00 8.379816346459253648e-03
6.858000000000000540e+00 8.375566488575351271e-03
6.858999999999999986e+00 8.371319027513896005e-03
6.860000000000000320e+00 8.367073961765491077e-03
6.860999999999999766e+00 8.362831289821797895e-03
6.862000000000000099e+00 8.358591010175562067e-03
6.863000000000000433e+00 8.354353121320557893e-03
6.863999999999999879e+00 8.350117621751668162e-03
6.865000000000000213e+00 8.345884509964792211e-03
6.866000000000000547e+00 8.341653784456906640e-03
6.866999999999999993e+00 8.337425443726060106e-03
6.868000000000000327e+00 8.333199486271338635e-03
6.868999999999999773e+00 8.328975910592900309e-03
6.870000000000000107e+00 8.324754715191938839e-03
6.871000000000000441e+00 8.320535898570733876e-03
6.871999999999999886e+00 8.316319459232604169e-03
6.873000000000000220e+00 8.312105395681902362e-03
6.874000000000000554e+00 8.307893706424082647e-03
6.875000000000000000e+00 8.303684389965607093e-03
6.876000000000000334e+00 8.299477444814016766e-03
6.876999999999999780e+00 8.295272869477881422e-03
6.878000000000000114e+00 8.291070662466841143e-03
6.879000000000000448e+00 8.286870822291578578e-03
6.879999999999999893e+00 8.282673347463806804e-03
6.881000000000000227e+00 8.278478236496317894e-03
6.882000000000000561e+00 8.274285487902917000e-03
6.883000000000000007e+00 8.270095100198496946e-03
6.884000000000000341e+00 8.265907071898941083e-03
6.884999999999999787e+00 8.261721401521236047e-03
6.886000000000000121e+00 8.257538087583365938e-03
6.887000000000000455e+00 8.253357128604383447e-03
6.887999999999999901e+00 8.249178523104364752e-03
6.889000000000000234e+00 8.245002269604435538e-03
6.890000000000000568e+00 8.240828366626764059e-03
6.891000000000000014e+00 8.236656812694566343e-03
6.892000000000000348e+00 8.232487606332064556e-03
6.892999999999999794e+00 8.228320746064563332e-03
6.894000000000000128e+00 8.224156230418352628e-03
6.895000000000000462e+00 8.219994057920813543e-03
6.895999999999999908e+00 8.215834227100321172e-03
6.897000000000000242e+00 8.211676736486296646e-03
6.898000000000000576e+00 8.207521584609208873e-03
6.899000000000000021e+00 8.203368770000532897e-03
6.900000000000000355e+00 8.199218291192798477e-03
6.900999999999999801e+00 8.195070146719562326e-03
6.902000000000000135e+00 8.190924335115387298e-03
6.903000000000000469e+00 8.186780854915906569e-03
6.903999999999999915e+00 8.182639704657754254e-03
6.905000000000000249e+00 8.178500882878596626e-03
6.906000000000000583e+00 8.174364388117132119e-03
6.907000000000000028e+00 8.170230218913079184e-03
6.908000000000000362e+00 8.166098373807184965e-03
6.908999999999999808e+00 8.161968851341230499e-03
6.910000000000000142e+00 8.157841650057997759e-03
6.911000000000000476e+00 8.153716768501304349e-03
6.911999999999999922e+00 8.149594205216012174e-03
6.913000000000000256e+00 8.145473958747958057e-03
6.913999999999999702e+00 8.141356027644045673e-03
6.915000000000000036e+00 8.137240410452150144e-03
6.916000000000000369e+00 8.133127105721223854e-03
6.916999999999999815e+00 8.129016112001188898e-03
6.918000000000000149e+00 8.124907427843009941e-03
6.919000000000000483e+00 8.120801051798647377e-03
6.919999999999999929e+00 8.116696982421109374e-03
6.921000000000000263e+00 8.112595218264380750e-03
6.921999999999999709e+00 8.108495757883504504e-03
6.923000000000000043e+00 8.104398599834479466e-03
6.924000000000000377e+00 8.100303742674378263e-03
6.924999999999999822e+00 8.096211184961248433e-03
6.926000000000000156e+00 8.092120925254150596e-03
6.927000000000000490e+00 8.088032962113163651e-03
6.927999999999999936e+00 8.083947294099383049e-03
6.929000000000000270e+00 8.079863919774899969e-03
6.929999999999999716e+00 8.075782837702816935e-03
6.931000000000000050e+00 8.071704046447235673e-03
6.932000000000000384e+00 8.067627544573291801e-03
6.932999999999999829e+00 8.063553330647094119e-03
6.934000000000000163e+00 8.059481403235762773e-03
6.935000000000000497e+00 8.055411760907446594e-03
6.935999999999999943e+00 8.051344402231271069e-03
6.937000000000000277e+00 8.047279325777366085e-03
6.937999999999999723e+00 8.043216530116876345e-03
6.939000000000000057e+00 8.039156013821933608e-03
6.940000000000000391e+00 8.035097775465677508e-03
6.940999999999999837e+00 8.031041813622253819e-03
6.942000000000000171e+00 8.026988126866783230e-03
6.943000000000000504e+00 8.022936713775415118e-03
6.943999999999999950e+00 8.018887572925272045e-03
6.945000000000000284e+00 8.014840702894479238e-03
6.945999999999999730e+00 8.010796102262155924e-03
6.947000000000000064e+00 8.006753769608420529e-03
6.948000000000000398e+00 8.002713703514380272e-03
6.948999999999999844e+00 7.998675902562151982e-03
6.950000000000000178e+00 7.994640365334804849e-03
6.951000000000000512e+00 7.990607090416441960e-03
6.951999999999999957e+00 7.986576076392137846e-03
6.953000000000000291e+00 7.982547321847959301e-03
6.953999999999999737e+00 7.978520825370960176e-03
6.955000000000000071e+00 7.974496585549176175e-03
6.956000000000000405e+00 7.970474600971652612e-03
6.956999999999999851e+00 7.966454870228394103e-03
6.958000000000000185e+00 7.962437391910418341e-03
6.959000000000000519e+00 7.958422164609698854e-03
6.959999999999999964e+00 7.954409186919222247e-03
6.961000000000000298e+00 7.950398457432932692e-03
6.961999999999999744e+00 7.946389974745787441e-03
6.963000000000000078e+00 7.942383737453690903e-03
6.964000000000000412e+00 7.938379744153555365e-03
6.964999999999999858e+00 7.934377993443264554e-03
6.966000000000000192e+00 7.930378483921673646e-03
6.967000000000000526e+00 7.926381214188633548e-03
6.967999999999999972e+00 7.922386182844966609e-03
6.969000000000000306e+00 7.918393388492461424e-03
6.969999999999999751e+00 7.914402829733907518e-03
6.971000000000000085e+00 7.910414505173043315e-03
6.972000000000000419e+00 7.906428413414592557e-03
6.972999999999999865e+00 7.902444553064271252e-03
6.974000000000000199e+00 7.898462922728746033e-03
6.975000000000000533e+00 7.894483521015661920e-03
6.975999999999999979e+00 7.890506346533633641e-03
6.977000000000000313e+00 7.886531397892259515e-03
6.977999999999999758e+00 7.882558673702104099e-03
6.979000000000000092e+00 7.878588172574684315e-03
6.980000000000000426e+00 7.874619893122519754e-03
6.980999999999999872e+00 7.870653833959066759e-03
6.982000000000000206e+00 7.866689993698761790e-03
6.983000000000000540e+00 7.862728370957011020e-03
6.983999999999999986e+00 7.858768964350181657e-03
6.985000000000000320e+00 7.854811772495614089e-03
6.985999999999999766e+00 7.850856794011604536e-03
6.987000000000000099e+00 7.846904027517405053e-03
6.988000000000000433e+00 7.842953471633256485e-03
6.988999999999999879e+00 7.839005124980343367e-03
6.990000000000000213e+00 7.835058986180807802e-03
6.991000000000000547e+00 7.831115053857773747e-03
6.991999999999999993e+00 7.827173326635308848e-03
6.993000000000000327e+00 7.823233803138433112e-03
6.993999999999999773e+00 7.819296481993146669e-03
6.995000000000000107e+00 7.815361361826389866e-03
6.996000000000000441e+00 7.811428441266064955e-03
6.996999999999999886e+00 7.807497718941048236e-03
6.998000000000000220e+00 7.803569193481125869e-03
6.999000000000000554e+00 7.799642863517099699e-03
7.000000000000000000e+00 7.795718727680671020e-03
7.001000000000000334e+00 7.791796784604533392e-03
7.001999999999999780e+00 7.787877032922304980e-03
7.003000000000000114e+00 7.783959471268576263e-03
7.004000000000000448e+00 7.780044098278881409e-03
7.004999999999999893e+00 7.776130912589700878e-03
7.006000000000000227e+00 7.772219912838468359e-03
7.007000000000000561e+00 7.768311097663554293e-03
7.008000000000000007e+00 7.764404465704315313e-03
7.009000000000000341e+00 7.760500015601015308e-03
7.009999999999999787e+00 7.756597745994881811e-03
7.011000000000000121e+00 7.752697655528079101e-03
7.012000000000000455e+00 7.748799742843733365e-03
7.012999999999999901e+00 7.744904006585899732e-03
7.014000000000000234e+00 7.741010445399577888e-03
7.015000000000000568e+00 7.737119057930719017e-03
7.016000000000000014e+00 7.733229842826223194e-03
7.017000000000000348e+00 7.729342798733893419e-03
7.017999999999999794e+00 7.725457924302538831e-03
7.019000000000000128e+00 7.721575218181843739e-03
7.020000000000000462e+00 7.717694679022463894e-03
7.020999999999999908e+00 7.713816305476002208e-03
7.022000000000000242e+00 7.709940096194971455e-03
7.023000000000000576e+00 7.706066049832839375e-03
7.024000000000000021e+00 7.702194165044023468e-03
7.025000000000000355e+00 7.698324440483834616e-03
7.025999999999999801e+00 7.694456874808575098e-03
7.027000000000000135e+00 7.690591466675418021e-03
7.028000000000000469e+00 7.686728214742527890e-03
7.028999999999999915e+00 7.682867117668969528e-03
7.030000000000000249e+00 7.679008174114747114e-03
7.031000000000000583e+00 7.675151382740793768e-03
7.032000000000000028e+00 7.671296742208980231e-03
7.033000000000000362e+00 7.667444251182102717e-03
7.033999999999999808e+00 7.663593908323885519e-03
7.035000000000000142e+00 7.659745712298988811e-03
7.036000000000000476e+00 7.655899661772973958e-03
7.036999999999999922e+00 7.652055755412378972e-03
7.038000000000000256e+00 7.648213991884623975e-03
7.039000000000000590e+00 7.644374369858066703e-03
7.040000000000000036e+00 7.640536888001998178e-03
7.041000000000000369e+00 7.636701544986625352e-03
7.041999999999999815e+00 7.632868339483084123e-03
7.043000000000000149e+00 7.629037270163432395e-03
7.044000000000000483e+00 7.625208335700630127e-03
7.044999999999999929e+00 7.621381534768610459e-03
7.046000000000000263e+00 7.617556866042154810e-03
7.046999999999999709e+00 7.613734328197041198e-03
7.048000000000000043e+00 7.609913919909887248e-03
7.049000000000000377e+00 7.606095639858301977e-03
7.049999999999999822e+00 7.602279486720766102e-03
7.051000000000000156e+00 7.598465459176692756e-03
7.052000000000000490e+00 7.594653555906409267e-03
7.052999999999999936e+00 7.590843775591167575e-03
7.054000000000000270e+00 7.587036116913106927e-03
7.054999999999999716e+00 7.583230578555324140e-03
7.056000000000000050e+00 7.579427159201777321e-03
7.057000000000000384e+00 7.575625857537394287e-03
7.057999999999999829e+00 7.571826672247963276e-03
7.059000000000000163e+00 7.568029602020220556e-03
7.060000000000000497e+00 7.564234645541790571e-03
7.060999999999999943e+00 7.560441801501213699e-03
7.062000000000000277e+00 7.556651068587947120e-03
7.062999999999999723e+00 7.552862445492347469e-03
7.064000000000000057e+00 7.549075930905686446e-03
7.065000000000000391e+00 7.545291523520134339e-03
7.065999999999999837e+00 7.541509222028776500e-03
7.067000000000000171e+00 7.537729025125594270e-03
7.068000000000000504e+00 7.533950931505486656e-03
7.068999999999999950e+00 7.530174939864239976e-03
7.070000000000000284e+00 7.526401048898565156e-03
7.070999999999999730e+00 7.522629257306060434e-03
7.072000000000000064e+00 7.518859563785228704e-03
7.073000000000000398e+00 7.515091967035469715e-03
7.073999999999999844e+00 7.511326465757107822e-03
7.075000000000000178e+00 7.507563058651328669e-03
7.076000000000000512e+00 7.503801744420258990e-03
7.076999999999999957e+00 7.500042521766891145e-03
7.078000000000000291e+00 7.496285389395127355e-03
7.078999999999999737e+00 7.492530346009777104e-03
7.080000000000000071e+00 7.488777390316533715e-03
7.081000000000000405e+00 7.485026521021984763e-03
7.081999999999999851e+00 7.481277736833621614e-03
7.083000000000000185e+00 7.477531036459822075e-03
7.084000000000000519e+00 7.473786418609875554e-03
7.084999999999999964e+00 7.470043881993939684e-03
7.086000000000000298e+00 7.466303425323077628e-03
7.086999999999999744e+00 7.462565047309250264e-03
7.088000000000000078e+00 7.458828746665292775e-03
7.089000000000000412e+00 7.455094522104949335e-03
7.089999999999999858e+00 7.451362372342835820e-03
7.091000000000000192e+00 7.447632296094471895e-03
7.092000000000000526e+00 7.443904292076250657e-03
7.092999999999999972e+00 7.440178359005480274e-03
7.094000000000000306e+00 7.436454495600314588e-03
7.094999999999999751e+00 7.432732700579835518e-03
7.096000000000000085e+00 7.429012972663973265e-03
7.097000000000000419e+00 7.425295310573579166e-03
7.097999999999999865e+00 7.421579713030360646e-03
7.099000000000000199e+00 7.417866178756921114e-03
7.100000000000000533e+00 7.414154706476733941e-03
7.100999999999999979e+00 7.410445294914187568e-03
7.102000000000000313e+00 7.406737942794504835e-03
7.102999999999999758e+00 7.403032648843842732e-03
7.104000000000000092e+00 7.399329411789170100e-03
7.105000000000000426e+00 7.395628230358409876e-03
7.105999999999999872e+00 7.391929103280310727e-03
7.107000000000000206e+00 7.388232029284517305e-03
7.108000000000000540e+00 7.384537007101565041e-03
7.108999999999999986e+00 7.380844035462833311e-03
7.110000000000000320e+00 7.377153113100610483e-03
7.110999999999999766e+00 7.373464238748039280e-03
7.112000000000000099e+00 7.369777411139146264e-03
7.113000000000000433e+00 7.366092629008832299e-03
7.113999999999999879e+00 7.362409891092865609e-03
7.115000000000000213e+00 7.358729196127897394e-03
7.116000000000000547e+00 7.355050542851433205e-03
7.116999999999999993e+00 7.351373930001869374e-03
7.118000000000000327e+00 7.347699356318461786e-03
7.118999999999999773e+00 7.344026820541338894e-03
7.120000000000000107e+00 7.340356321411495646e-03
7.121000000000000441e+00 7.336687857670803892e-03
7.121999999999999886e+00 7.333021428061996770e-03
7.123000000000000220e+00 7.329357031328666110e-03
7.124000000000000554e+00 7.325694666215299723e-03
7.125000000000000000e+00 7.322034331467209417e-03
7.126000000000000334e+00 7.318376025830610788e-03
7.126999999999999780e+00 7.314719748052566847e-03
7.128000000000000114e+00 7.311065496880996689e-03
7.129000000000000448e+00 7.307413271064688506e-03
7.129999999999999893e+00 7.303763069353313465e-03
7.131000000000000227e+00 7.300114890497371931e-03
7.132000000000000561e+00 7.296468733248251577e-03
7.133000000000000007e+00 7.292824596358179687e-03
7.134000000000000341e+00 7.289182478580265648e-03
7.134999999999999787e+00 7.285542378668457587e-03
7.136000000000000121e+00 7.281904295377571862e-03
7.137000000000000455e+00 7.278268227463282648e-03
7.137999999999999901e+00 7.274634173682120210e-03
7.139000000000000234e+00 7.271002132791479569e-03
7.140000000000000568e+00 7.267372103549587549e-03
7.141000000000000014e+00 7.263744084715565222e-03
7.142000000000000348e+00 7.260118075049348980e-03
7.142999999999999794e+00 7.256494073311752120e-03
7.144000000000000128e+00 7.252872078264437951e-03
7.145000000000000462e+00 7.249252088669917195e-03
7.145999999999999908e+00 7.245634103291558395e-03
7.147000000000000242e+00 7.242018120893571435e-03
7.148000000000000576e+00 7.238404140241030960e-03
7.149000000000000021e+00 7.234792160099854687e-03
7.150000000000000355e+00 7.231182179236805146e-03
7.150999999999999801e+00 7.227574196419503556e-03
7.152000000000000135e+00 7.223968210416404669e-03
7.153000000000000469e+00 7.220364219996836669e-03
7.153999999999999915e+00 7.216762223930942195e-03
7.155000000000000249e+00 7.213162220989736452e-03
7.156000000000000583e+00 7.209564209945067310e-03
7.157000000000000028e+00 7.205968189569621381e-03
7.158000000000000362e+00 7.202374158636947431e-03
7.158999999999999808e+00 7.198782115921427763e-03
7.160000000000000142e+00 7.195192060198278214e-03
7.161000000000000476e+00 7.191603990243584585e-03
7.161999999999999922e+00 7.188017904834242792e-03
7.163000000000000256e+00 7.184433802748007442e-03
7.164000000000000590e+00 7.180851682763466672e-03
7.165000000000000036e+00 7.177271543660051697e-03
7.166000000000000369e+00 7.173693384218042014e-03
7.166999999999999815e+00 7.170117203218533304e-03
7.168000000000000149e+00 7.166542999443474733e-03
7.169000000000000483e+00 7.162970771675644666e-03
7.169999999999999929e+00 7.159400518698680153e-03
7.171000000000000263e+00 7.155832239297014487e-03
7.171999999999999709e+00 7.152265932255953522e-03
7.173000000000000043e+00 7.148701596361613231e-03
7.174000000000000377e+00 7.145139230400961335e-03
7.174999999999999822e+00 7.141578833161781742e-03
7.176000000000000156e+00 7.138020403432700570e-03
7.177000000000000490e+00 7.134463940003175735e-03
7.177999999999999936e+00 7.130909441663500423e-03
7.179000000000000270e+00 7.127356907204784008e-03
7.179999999999999716e+00 7.123806335418987612e-03
7.181000000000000050e+00 7.120257725098873801e-03
7.182000000000000384e+00 7.116711075038061225e-03
7.182999999999999829e+00 7.113166384030982989e-03
7.184000000000000163e+00 7.109623650872903995e-03
7.185000000000000497e+00 7.106082874359901866e-03
7.185999999999999943e+00 7.102544053288910308e-03
7.187000000000000277e+00 7.099007186457660136e-03
7.187999999999999723e+00 7.095472272664720033e-03
7.189000000000000057e+00 7.091939310709474004e-03
7.190000000000000391e+00 7.088408299392149996e-03
7.190999999999999837e+00 7.084879237513773929e-03
7.192000000000000171e+00 7.081352123876220005e-03
7.193000000000000504e+00 7.077826957282158660e-03
7.193999999999999950e+00 7.074303736535090398e-03
7.195000000000000284e+00 7.070782460439350124e-03
7.195999999999999730e+00 7.067263127800075921e-03
7.197000000000000064e+00 7.063745737423234201e-03
7.198000000000000398e+00 7.060230288115591085e-03
7.198999999999999844e+00 7.056716778684775718e-03
7.200000000000000178e+00 7.053205207939174451e-03
7.201000000000000512e+00 7.049695574688048805e-03
7.201999999999999957e+00 7.046187877741429649e-03
7.203000000000000291e+00 7.042682115910191797e-03
7.203999999999999737e+00 7.039178288006011502e-03
7.205000000000000071e+00 7.035676392841386413e-03
7.206000000000000405e+00 7.032176429229619954e-03
7.206999999999999851e+00 7.028678395984851689e-03
7.208000000000000185e+00 7.025182291921987926e-03
7.209000000000000519e+00 7.021688115856800604e-03
7.209999999999999964e+00 7.018195866605836213e-03
7.211000000000000298e+00 7.014705542986459166e-03
7.211999999999999744e+00 7.011217143816851800e-03
7.213000000000000078e+00 7.007730667916007433e-03
7.214000000000000412e+00 7.004246114103709550e-03
7.214999999999999858e+00 7.000763481200572569e-03
7.216000000000000192e+00 6.997282768027998472e-03
7.217000000000000526e+00 6.993803973408210632e-03
7.217999999999999972e+00 6.990327096164235601e-03
7.219000000000000306e+00 6.986852135119906576e-03
7.219999999999999751e+00 6.983379089099852992e-03
7.221000000000000085e+00 6.979907956929510930e-03
7.222000000000000419e+00 6.976438737435133527e-03
7.222999999999999865e+00 6.972971429443765821e-03
7.224000000000000199e+00 6.969506031783252557e-03
7.225000000000000533e+00 6.966042543282245127e-03
7.225999999999999979e+00 6.962580962770199833e-03
7.227000000000000313e+00 6.959121289077364013e-03
7.227999999999999758e+00 6.955663521034806396e-03
7.229000000000000092e+00 6.952207657474358989e-03
7.230000000000000426e+00 6.948753697228682996e-03
7.230999999999999872e+00 6.945301639131232392e-03
7.232000000000000206e+00 6.941851482016255653e-03
7.233000000000000540e+00 6.938403224718786219e-03
7.233999999999999986e+00 6.934956866074675451e-03
7.235000000000000320e+00 6.931512404920557070e-03
7.235999999999999766e+00 6.928069840093867109e-03
7.237000000000000099e+00 6.924629170432823957e-03
7.238000000000000433e+00 6.921190394776460461e-03
7.238999999999999879e+00 6.917753511964583150e-03
7.240000000000000213e+00 6.914318520837798264e-03
7.241000000000000547e+00 6.910885420237513482e-03
7.241999999999999993e+00 6.907454209005913642e-03
7.243000000000000327e+00 6.904024885985976349e-03
7.243999999999999773e+00 6.900597450021486723e-03
7.245000000000000107e+00 6.897171899956994028e-03
7.246000000000000441e+00 6.893748234637855909e-03
7.246999999999999886e+00 6.890326452910217579e-03
7.248000000000000220e+00 6.886906553620998801e-03
7.249000000000000554e+00 6.883488535617919915e-03
7.250000000000000000e+00 6.880072397749476681e-03
7.251000000000000334e+00 6.876658138864968038e-03
7.251999999999999780e+00 6.873245757814457069e-03
7.253000000000000114e+00 6.869835253448810901e-03
7.254000000000000448e+00 6.866426624619662543e-03
7.254999999999999893e+00 6.863019870179458588e-03
7.256000000000000227e+00 6.859614988981388092e-03
7.257000000000000561e+00 6.856211979879456297e-03
7.258000000000000007e+00 6.852810841728438664e-03
7.259000000000000341e+00 6.849411573383886072e-03
7.259999999999999787e+00 6.846014173702136101e-03
7.261000000000000121e+00 6.842618641540311290e-03
7.262000000000000455e+00 6.839224975756302664e-03
7.262999999999999901e+00 6.835833175208795749e-03
7.264000000000000234e+00 6.832443238757228941e-03
7.265000000000000568e+00 6.829055165261847284e-03
7.266000000000000014e+00 6.825668953583659097e-03
7.267000000000000348e+00 6.822284602584449860e-03
7.267999999999999794e+00 6.818902111126778735e-03
7.269000000000000128e+00 6.815521478073984646e-03
7.270000000000000462e+00 6.812142702290185405e-03
7.270999999999999908e+00 6.808765782640263838e-03
7.272000000000000242e+00 6.805390717989882529e-03
7.273000000000000576e+00 6.802017507205463873e-03
7.274000000000000021e+00 6.798646149154236908e-03
7.275000000000000355e+00 6.795276642704159258e-03
7.275999999999999801e+00 6.791908986723996927e-03
7.277000000000000135e+00 6.788543180083258383e-03
7.278000000000000469e+00 6.785179221652232716e-03
7.278999999999999915e+00 6.781817110301993981e-03
7.280000000000000249e+00 6.778456844904360429e-03
7.281000000000000583e+00 6.775098424331925731e-03
7.282000000000000028e+00 6.771741847458078063e-03
7.283000000000000362e+00 6.768387113156921174e-03
7.283999999999999808e+00 6.765034220303378469e-03
7.285000000000000142e+00 6.761683167773090662e-03
7.286000000000000476e+00 6.758333954442513787e-03
7.286999999999999922e+00 6.754986579188831594e-03
7.288000000000000256e+00 6.751641040890006724e-03
7.289000000000000590e+00 6.748297338424764230e-03
7.290000000000000036e+00 6.744955470672583768e-03
7.291000000000000369e+00 6.741615436513731692e-03
7.291999999999999815e+00 6.738277234829200338e-03
7.293000000000000149e+00 6.734940864500780881e-03
7.294000000000000483e+00 6.731606324410989613e-03
7.294999999999999929e+00 6.728273613443140795e-03
7.296000000000000263e+00 6.724942730481272939e-03
7.296999999999999709e+00 6.721613674410214720e-03
7.298000000000000043e+00 6.718286444115521665e-03
7.299000000000000377e+00 6.714961038483531659e-03
7.299999999999999822e+00 6.711637456401336327e-03
7.301000000000000156e+00 6.708315696756774957e-03
7.302000000000000490e+00 6.704995758438440576e-03
7.302999999999999936e+00 6.701677640335712040e-03
7.304000000000000270e+00 6.698361341338672503e-03
7.304999999999999716e+00 6.695046860338216971e-03
7.306000000000000050e+00 6.691734196225933469e-03
7.307000000000000384e+00 6.688423347894223610e-03
7.307999999999999829e+00 6.685114314236198507e-03
7.309000000000000163e+00 6.681807094145741227e-03
7.310000000000000497e+00 6.678501686517472093e-03
7.310999999999999943e+00 6.675198090246795522e-03
7.312000000000000277e+00 6.671896304229816763e-03
7.312999999999999723e+00 6.668596327363439900e-03
7.314000000000000057e+00 6.665298158545277657e-03
7.315000000000000391e+00 6.662001796673717308e-03
7.315999999999999837e+00 6.658707240647894661e-03
7.317000000000000171e+00 6.655414489367670640e-03
7.318000000000000504e+00 6.652123541733685058e-03
7.318999999999999950e+00 6.648834396647292436e-03
7.320000000000000284e+00 6.645547053010620112e-03
7.320999999999999730e+00 6.642261509726518805e-03
7.322000000000000064e+00 6.638977765698601645e-03
7.323000000000000398e+00 6.635695819831215550e-03
7.323999999999999844e+00 6.632415671029457706e-03
7.325000000000000178e+00 6.629137318199163423e-03
7.326000000000000512e+00 6.625860760246917412e-03
7.326999999999999957e+00 6.622585996080032102e-03
7.328000000000000291e+00 6.619313024606583197e-03
7.328999999999999737e+00 6.616041844735365447e-03
7.330000000000000071e+00 6.612772455375920400e-03
7.331000000000000405e+00 6.609504855438539002e-03
7.331999999999999851e+00 6.606239043834253796e-03
7.333000000000000185e+00 6.602975019474811164e-03
7.334000000000000519e+00 6.599712781272719896e-03
7.334999999999999964e+00 6.596452328141219103e-03
7.336000000000000298e+00 6.593193658994277347e-03
7.336999999999999744e+00 6.589936772746616059e-03
7.338000000000000078e+00 6.586681668313676581e-03
7.339000000000000412e+00 6.583428344611647921e-03
7.339999999999999858e+00 6.580176800557438997e-03
7.341000000000000192e+00 6.576927035068697719e-03
7.342000000000000526e+00 6.573679047063832673e-03
7.342999999999999972e+00 6.570432835461941130e-03
7.344000000000000306e+00 6.567188399182882774e-03
7.344999999999999751e+00 6.563945737147241534e-03
7.346000000000000085e+00 6.560704848276335995e-03
7.347000000000000419e+00 6.557465731492199447e-03
7.347999999999999865e+00 6.554228385717621522e-03
7.349000000000000199e+00 6.550992809876096147e-03
7.350000000000000533e+00 6.547759002891863182e-03
7.350999999999999979e+00 6.544526963689900612e-03
7.352000000000000313e+00 6.541296691195874237e-03
7.352999999999999758e+00 6.538068184336230486e-03
7.354000000000000092e+00 6.534841442038093196e-03
7.355000000000000426e+00 6.531616463229352083e-03
7.355999999999999872e+00 6.528393246838595093e-03
7.357000000000000206e+00 6.525171791795156967e-03
7.358000000000000540e+00 6.521952097029079347e-03
7.358999999999999986e+00 6.518734161471144602e-03
7.360000000000000320e+00 6.515517984052840265e-03
7.360999999999999766e+00 6.512303563706398936e-03
7.362000000000000099e+00 6.509090899364748835e-03
7.363000000000000433e+00 6.505879989961564983e-03
7.363999999999999879e+00 6.502670834431234503e-03
7.365000000000000213e+00 6.499463431708867901e-03
7.366000000000000547e+00 6.496257780730286917e-03
7.366999999999999993e+00 6.493053880432046211e-03
7.368000000000000327e+00 6.489851729751417754e-03
7.368999999999999773e+00 6.486651327626373476e-03
7.370000000000000107e+00 6.483452672995628635e-03
7.371000000000000441e+00 6.480255764798608861e-03
7.371999999999999886e+00 6.477060601975453621e-03
7.373000000000000220e+00 6.473867183467015354e-03
7.374000000000000554e+00 6.470675508214872480e-03
7.375000000000000000e+00 6.467485575161308585e-03
7.376000000000000334e+00 6.464297383249327164e-03
7.376999999999999780e+00 6.461110931422656828e-03
7.378000000000000114e+00 6.457926218625720076e-03
7.379000000000000448e+00 6.454743243803656716e-03
7.379999999999999893e+00 6.451562005902348150e-03
7.381000000000000227e+00 6.448382503868344516e-03
7.382000000000000561e+00 6.445204736648936679e-03
7.383000000000000007e+00 6.442028703192123271e-03
7.384000000000000341e+00 6.438854402446602017e-03
7.384999999999999787e+00 6.435681833361789686e-03
7.386000000000000121e+00 6.432510994887818620e-03
7.387000000000000455e+00 6.429341885975508111e-03
7.387999999999999901e+00 6.426174505576424251e-03
7.389000000000000234e+00 6.423008852642792324e-03
7.390000000000000568e+00 6.419844926127584415e-03
7.391000000000000014e+00 6.416682724984468233e-03
7.392000000000000348e+00 6.413522248167814049e-03
7.392999999999999794e+00 6.410363494632699034e-03
7.394000000000000128e+00 6.407206463334905525e-03
7.395000000000000462e+00 6.404051153230925358e-03
7.395999999999999908e+00 6.400897563277945998e-03
7.397000000000000242e+00 6.397745692433865275e-03
7.398000000000000576e+00 6.394595539657280982e-03
7.399000000000000021e+00 6.391447103907514291e-03
7.400000000000000355e+00 6.388300384144544701e-03
7.400999999999999801e+00 6.385155379329098511e-03
7.402000000000000135e+00 6.382012088422571623e-03
7.403000000000000469e+00 6.378870510387078981e-03
7.403999999999999915e+00 6.375730644185425081e-03
7.405000000000000249e+00 6.372592488781121320e-03
7.406000000000000583e+00 6.369456043138375587e-03
7.407000000000000028e+00 6.366321306222102669e-03
7.408000000000000362e+00 6.363188276997880886e-03
7.408999999999999808e+00 6.360056954432044031e-03
7.410000000000000142e+00 6.356927337491568610e-03
7.411000000000000476e+00 6.353799425144158845e-03
7.411999999999999922e+00 6.350673216358205045e-03
7.413000000000000256e+00 6.347548710102789669e-03
7.414000000000000590e+00 6.344425905347704682e-03
7.415000000000000036e+00 6.341304801063413384e-03
7.416000000000000369e+00 6.338185396221085108e-03
7.416999999999999815e+00 6.335067689792603894e-03
7.418000000000000149e+00 6.331951680750499099e-03
7.419000000000000483e+00 6.328837368068035603e-03
7.419999999999999929e+00 6.325724750719152224e-03
7.421000000000000263e+00 6.322613827678473866e-03
7.422000000000000597e+00 6.319504597921321923e-03
7.423000000000000043e+00 6.316397060423716014e-03
7.424000000000000377e+00 6.313291214162355773e-03
7.424999999999999822e+00 6.310187058114630383e-03
7.426000000000000156e+00 6.307084591258615980e-03
7.427000000000000490e+00 6.303983812573084322e-03
7.427999999999999936e+00 6.300884721037497589e-03
7.429000000000000270e+00 6.297787315631989298e-03
7.429999999999999716e+00 6.294691595337391192e-03
7.431000000000000050e+00 6.291597559135221097e-03
7.432000000000000384e+00 6.288505206007677720e-03
7.432999999999999829e+00 6.285414534937651919e-03
7.434000000000000163e+00 6.282325544908700689e-03
7.435000000000000497e+00 6.279238234905090525e-03
7.435999999999999943e+00 6.276152603911769670e-03
7.437000000000000277e+00 6.273068650914331683e-03
7.437999999999999723e+00 6.269986374899106513e-03
7.439000000000000057e+00 6.266905774853061620e-03
7.440000000000000391e+00 6.263826849763872232e-03
7.440999999999999837e+00 6.260749598619884913e-03
7.442000000000000171e+00 6.257674020410134048e-03
7.443000000000000504e+00 6.254600114124320154e-03
7.443999999999999950e+00 6.251527878752831564e-03
7.445000000000000284e+00 6.248457313286738361e-03
7.445999999999999730e+00 6.245388416717781964e-03
7.447000000000000064e+00 6.242321188038385538e-03
7.448000000000000398e+00 6.239255626241661801e-03
7.448999999999999844e+00 6.236191730321373125e-03
7.450000000000000178e+00 6.233129499271977507e-03
7.451000000000000512e+00 6.230068932088610352e-03
7.451999999999999957e+00 6.227010027767066261e-03
7.453000000000000291e+00 6.223952785303832856e-03
7.453999999999999737e+00 6.220897203696063027e-03
7.455000000000000071e+00 6.217843281941586205e-03
7.456000000000000405e+00 6.214791019038897954e-03
7.456999999999999851e+00 6.211740413987182526e-03
7.458000000000000185e+00 6.208691465786274691e-03
7.459000000000000519e+00 6.205644173436697039e-03
7.459999999999999964e+00 6.202598535939644366e-03
7.461000000000000298e+00 6.199554552296973262e-03
7.461999999999999744e+00 6.196512221511220331e-03
7.463000000000000078e+00 6.193471542585576167e-03
7.464000000000000412e+00 6.190432514523908775e-03
7.464999999999999858e+00 6.187395136330775709e-03
7.466000000000000192e+00 6.184359407011365099e-03
7.467000000000000526e+00 6.181325325571563299e-03
7.467999999999999972e+00 6.178292891017905450e-03
7.469000000000000306e+00 6.175262102357609306e-03
7.469999999999999751e+00 6.172232958598542277e-03
7.471000000000000085e+00 6.169205458749247445e-03
7.472000000000000419e+00 6.166179601818934895e-03
7.472999999999999865e+00 6.163155386817470438e-03
7.474000000000000199e+00 6.160132812755393823e-03
7.475000000000000533e+00 6.157111878643905731e-03
7.475999999999999979e+00 6.154092583494862566e-03
7.477000000000000313e+00 6.151074926320803347e-03
7.477999999999999758e+00 6.148058906134900269e-03
7.479000000000000092e+00 6.145044521951016810e-03
7.480000000000000426e+00 6.142031772783653962e-03
7.480999999999999872e+00 6.139020657647993595e-03
7.482000000000000206e+00 6.136011175559862030e-03
7.483000000000000540e+00 6.133003325535748250e-03
7.483999999999999986e+00 6.129997106592816915e-03
7.485000000000000320e+00 6.126992517748861521e-03
7.485999999999999766e+00 6.123989558022370321e-03
7.487000000000000099e+00 6.120988226432452599e-03
7.488000000000000433e+00 6.117988521998903723e-03
7.488999999999999879e+00 6.114990443742160039e-03
7.490000000000000213e+00 6.111993990683326633e-03
7.491000000000000547e+00 6.108999161844147832e-03
7.491999999999999993e+00 6.106005956247039304e-03
7.493000000000000327e+00 6.103014372915062033e-03
7.493999999999999773e+00 6.100024410871944004e-03
7.495000000000000107e+00 6.097036069142038571e-03
7.496000000000000441e+00 6.094049346750387772e-03
7.496999999999999886e+00 6.091064242722666819e-03
7.498000000000000220e+00 6.088080756085206650e-03
7.499000000000000554e+00 6.085098885864995664e-03
7.500000000000000000e+00 6.082118631089658035e-03
7.501000000000000334e+00 6.079139990787493612e-03
7.501999999999999780e+00 6.076162963987425010e-03
7.503000000000000114e+00 6.073187549719055722e-03
7.504000000000000448e+00 6.070213747012605937e-03
7.504999999999999893e+00 6.067241554898975854e-03
7.506000000000000227e+00 6.064270972409683234e-03
7.507000000000000561e+00 6.061301998576931922e-03
7.508000000000000007e+00 6.058334632433537252e-03
7.509000000000000341e+00 6.055368873012978090e-03
7.509999999999999787e+00 6.052404719349382088e-03
7.511000000000000121e+00 6.049442170477521349e-03
7.512000000000000455e+00 6.046481225432802017e-03
7.512999999999999901e+00 6.043521883251303309e-03
7.514000000000000234e+00 6.040564142969709858e-03
7.515000000000000568e+00 6.037608003625388915e-03
7.516000000000000014e+00 6.034653464256331361e-03
7.517000000000000348e+00 6.031700523901168190e-03
7.517999999999999794e+00 6.028749181599185256e-03
7.519000000000000128e+00 6.025799436390303319e-03
7.520000000000000462e+00 6.022851287315090195e-03
7.520999999999999908e+00 6.019904733414752941e-03
7.522000000000000242e+00 6.016959773731127455e-03
7.523000000000000576e+00 6.014016407306714898e-03
7.524000000000000021e+00 6.011074633184639200e-03
7.525000000000000355e+00 6.008134450408666137e-03
7.525999999999999801e+00 6.005195858023197261e-03
7.527000000000000135e+00 6.002258855073287248e-03
7.528000000000000469e+00 5.999323440604615275e-03
7.528999999999999915e+00 5.996389613663499762e-03
7.530000000000000249e+00 5.993457373296898379e-03
7.531000000000000583e+00 5.990526718552399363e-03
7.532000000000000028e+00 5.987597648478251017e-03
7.533000000000000362e+00 5.984670162123299254e-03
7.533999999999999808e+00 5.981744258537067399e-03
7.535000000000000142e+00 5.978819936769664244e-03
7.536000000000000476e+00 5.975897195871884664e-03
7.536999999999999922e+00 5.972976034895119413e-03
7.538000000000000256e+00 5.970056452891414969e-03
7.539000000000000590e+00 5.967138448913431904e-03
7.540000000000000036e+00 5.964222022014487382e-03
7.541000000000000369e+00 5.961307171248497044e-03
7.541999999999999815e+00 5.958393895670052211e-03
7.543000000000000149e+00 5.955482194334319260e-03
7.544000000000000483e+00 5.952572066297154990e-03
7.544999999999999929e+00 5.949663510615005139e-03
7.546000000000000263e+00 5.946756526344955558e-03
7.547000000000000597e+00 5.943851112544728740e-03
7.548000000000000043e+00 5.940947268272667343e-03
7.549000000000000377e+00 5.938044992587745464e-03
7.549999999999999822e+00 5.935144284549564303e-03
7.551000000000000156e+00 5.932245143218349559e-03
7.552000000000000490e+00 5.929347567654960974e-03
7.552999999999999936e+00 5.926451556920877585e-03
7.554000000000000270e+00 5.923557110078215074e-03
7.554999999999999716e+00 5.920664226189695407e-03
7.556000000000000050e+00 5.917772904318681533e-03
7.557000000000000384e+00 5.914883143529155694e-03
7.557999999999999829e+00 5.911994942885729840e-03
7.559000000000000163e+00 5.909108301453627407e-03
7.560000000000000497e+00 5.906223218298697203e-03
7.560999999999999943e+00 5.903339692487429881e-03
7.562000000000000277e+00 5.900457723086907635e-03
7.562999999999999723e+00 5.897577309164867519e-03
7.564000000000000057e+00 5.894698449789626850e-03
7.565000000000000391e+00 5.891821144030167344e-03
7.565999999999999837e+00 5.888945390956068331e-03
7.567000000000000171e+00 5.886071189637526700e-03
7.568000000000000504e+00 5.883198539145356905e-03
7.568999999999999950e+00 5.880327438551018714e-03
7.570000000000000284e+00 5.877457886926556498e-03
7.570999999999999730e+00 5.874589883344653006e-03
7.572000000000000064e+00 5.871723426878586866e-03
7.573000000000000398e+00 5.868858516602295031e-03
7.573999999999999844e+00 5.865995151590288649e-03
7.575000000000000178e+00 5.863133330917718981e-03
7.576000000000000512e+00 5.860273053660342707e-03
7.576999999999999957e+00 5.857414318894533199e-03
7.578000000000000291e+00 5.854557125697284863e-03
7.578999999999999737e+00 5.851701473146200989e-03
7.580000000000000071e+00 5.848847360319503301e-03
7.581000000000000405e+00 5.845994786296008529e-03
7.581999999999999851e+00 5.843143750155185660e-03
7.583000000000000185e+00 5.840294250977074407e-03
7.584000000000000519e+00 5.837446287842347654e-03
7.584999999999999964e+00 5.834599859832287176e-03
7.586000000000000298e+00 5.831754966028793175e-03
7.586999999999999744e+00 5.828911605514358260e-03
7.588000000000000078e+00 5.826069777372098676e-03
7.589000000000000412e+00 5.823229480685729147e-03
7.589999999999999858e+00 5.820390714539606242e-03
7.591000000000000192e+00 5.817553478018648583e-03
7.592000000000000526e+00 5.814717770208416639e-03
7.592999999999999972e+00 5.811883590195063287e-03
7.594000000000000306e+00 5.809050937065357231e-03
7.594999999999999751e+00 5.806219809906672594e-03
7.596000000000000085e+00 5.803390207806984578e-03
7.597000000000000419e+00 5.800562129854887686e-03
7.597999999999999865e+00 5.797735575139560150e-03
7.599000000000000199e+00 5.794910542750802106e-03
7.600000000000000533e+00 5.792087031779019103e-03
7.600999999999999979e+00 5.789265041315216909e-03
7.602000000000000313e+00 5.786444570451008441e-03
7.602999999999999758e+00 5.783625618278601631e-03
7.604000000000000092e+00 5.780808183890814161e-03
7.605000000000000426e+00 5.777992266381069136e-03
7.605999999999999872e+00 5.775177864843380332e-03
7.607000000000000206e+00 5.772364978372381689e-03
7.608000000000000540e+00 5.769553606063283942e-03
7.608999999999999986e+00 5.766743747011930134e-03
7.610000000000000320e+00 5.763935400314727960e-03
7.610999999999999766e+00 5.761128565068719155e-03
7.612000000000000099e+00 5.758323240371512712e-03
7.613000000000000433e+00 5.755519425321349927e-03
7.613999999999999879e+00 5.752717119017041955e-03
7.615000000000000213e+00 5.749916320558015777e-03
7.616000000000000547e+00 5.747117029044286445e-03
7.616999999999999993e+00 5.744319243576479633e-03
7.618000000000000327e+00 5.741522963255793477e-03
7.618999999999999773e+00 5.738728187184058416e-03
7.620000000000000107e+00 5.735934914463656532e-03
7.621000000000000441e+00 5.733143144197608287e-03
7.621999999999999886e+00 5.730352875489497060e-03
7.623000000000000220e+00 5.727564107443521187e-03
7.624000000000000554e+00 5.724776839164468813e-03
7.625000000000000000e+00 5.721991069757711816e-03
7.626000000000000334e+00 5.719206798329221422e-03
7.626999999999999780e+00 5.716424023985576010e-03
7.628000000000000114e+00 5.713642745833914273e-03
7.629000000000000448e+00 5.710862962982002876e-03
7.629999999999999893e+00 5.708084674538180074e-03
7.631000000000000227e+00 5.705307879611373929e-03
7.632000000000000561e+00 5.702532577311105778e-03
7.633000000000000007e+00 5.699758766747498040e-03
7.634000000000000341e+00 5.696986447031254265e-03
7.634999999999999787e+00 5.694215617273660004e-03
7.636000000000000121e+00 5.691446276586601891e-03
7.637000000000000455e+00 5.688678424082545086e-03
7.637999999999999901e+00 5.685912058874560172e-03
7.639000000000000234e+00 5.683147180076281516e-03
7.640000000000000568e+00 5.680383786801951503e-03
7.641000000000000014e+00 5.677621878166389316e-03
7.642000000000000348e+00 5.674861453284998740e-03
7.642999999999999794e+00 5.672102511273776834e-03
7.644000000000000128e+00 5.669345051249297454e-03
7.645000000000000462e+00 5.666589072328725996e-03
7.645999999999999908e+00 5.663834573629817661e-03
7.647000000000000242e+00 5.661081554270895773e-03
7.648000000000000576e+00 5.658330013370881269e-03
7.649000000000000021e+00 5.655579950049272747e-03
7.650000000000000355e+00 5.652831363426152542e-03
7.650999999999999801e+00 5.650084252622184985e-03
7.652000000000000135e+00 5.647338616758620748e-03
7.653000000000000469e+00 5.644594454957293367e-03
7.653999999999999915e+00 5.641851766340599296e-03
7.655000000000000249e+00 5.639110550031545613e-03
7.656000000000000583e+00 5.636370805153686700e-03
7.657000000000000028e+00 5.633632530831191899e-03
7.658000000000000362e+00 5.630895726188775256e-03
7.658999999999999808e+00 5.628160390351758836e-03
7.660000000000000142e+00 5.625426522446026756e-03
7.661000000000000476e+00 5.622694121598049467e-03
7.661999999999999922e+00 5.619963186934869015e-03
7.663000000000000256e+00 5.617233717584107708e-03
7.664000000000000590e+00 5.614505712673961181e-03
7.665000000000000036e+00 5.611779171333212274e-03
7.666000000000000369e+00 5.609054092691206743e-03
7.666999999999999815e+00 5.606330475877881886e-03
7.668000000000000149e+00 5.603608320023726642e-03
7.669000000000000483e+00 5.600887624259833636e-03
7.669999999999999929e+00 5.598168387717840193e-03
7.671000000000000263e+00 5.595450609529983854e-03
7.672000000000000597e+00 5.592734288829057272e-03
7.673000000000000043e+00 5.590019424748437701e-03
7.674000000000000377e+00 5.587306016422063579e-03
7.674999999999999822e+00 5.584594062984469219e-03
7.676000000000000156e+00 5.581883563570725834e-03
7.677000000000000490e+00 5.579174517316505717e-03
7.677999999999999936e+00 5.576466923358036273e-03
7.679000000000000270e+00 5.573760780832126907e-03
7.679999999999999716e+00 5.571056088876143002e-03
7.681000000000000050e+00 5.568352846628031073e-03
7.682000000000000384e+00 5.565651053226304892e-03
7.682999999999999829e+00 5.562950707810044616e-03
7.684000000000000163e+00 5.560251809518902862e-03
7.685000000000000497e+00 5.557554357493085621e-03
7.685999999999999943e+00 5.554858350873404307e-03
7.687000000000000277e+00 5.552163788801180340e-03
7.687999999999999723e+00 5.549470670418358773e-03
7.689000000000000057e+00 5.546778994867412015e-03
7.690000000000000391e+00 5.544088761291401414e-03
7.690999999999999837e+00 5.541399968833935624e-03
7.692000000000000171e+00 5.538712616639206165e-03
7.693000000000000504e+00 5.536026703851958802e-03
7.693999999999999950e+00 5.533342229617504819e-03
7.695000000000000284e+00 5.530659193081718418e-03
7.695999999999999730e+00 5.527977593391050597e-03
7.697000000000000064e+00 5.525297429692490117e-03
7.698000000000000398e+00 5.522618701133612078e-03
7.698999999999999844e+00 5.519941406862541484e-03
7.700000000000000178e+00 5.517265546027970598e-03
7.701000000000000512e+00 5.514591117779144187e-03
7.701999999999999957e+00 5.511918121265886421e-03
7.703000000000000291e+00 5.509246555638561832e-03
7.703999999999999737e+00 5.506576420048105679e-03
7.705000000000000071e+00 5.503907713646012667e-03
7.706000000000000405e+00 5.501240435584335217e-03
7.706999999999999851e+00 5.498574585015688666e-03
7.708000000000000185e+00 5.495910161093241729e-03
7.709000000000000519e+00 5.493247162970719098e-03
7.709999999999999964e+00 5.490585589802412722e-03
7.711000000000000298e+00 5.487925440743164456e-03
7.711999999999999744e+00 5.485266714948373000e-03
7.713000000000000078e+00 5.482609411573997373e-03
7.714000000000000412e+00 5.479953529776550834e-03
7.714999999999999858e+00 5.477299068713107830e-03
7.716000000000000192e+00 5.474646027541281434e-03
7.717000000000000526e+00 5.471994405419269326e-03
7.717999999999999972e+00 5.469344201505789600e-03
7.719000000000000306e+00 5.466695414960138881e-03
7.719999999999999751e+00 5.464048044942152425e-03
7.721000000000000085e+00 5.461402090612232745e-03
7.722000000000000419e+00 5.458757551131325318e-03
7.722999999999999865e+00 5.456114425660934207e-03
7.724000000000000199e+00 5.453472713363104706e-03
7.725000000000000533e+00 5.450832413400448495e-03
7.725999999999999979e+00 5.448193524936117624e-03
7.727000000000000313e+00 5.445556047133822720e-03
7.727999999999999758e+00 5.442919979157820852e-03
7.729000000000000092e+00 5.440285320172910319e-03
7.730000000000000426e+00 5.437652069344461880e-03
7.730999999999999872e+00 5.435020225838375386e-03
7.732000000000000206e+00 5.432389788821104064e-03
7.733000000000000540e+00 5.429760757459646710e-03
7.733999999999999986e+00 5.427133130921570243e-03
7.735000000000000320e+00 5.424506908374965471e-03
7.735999999999999766e+00 5.421882088988474839e-03
7.737000000000000099e+00 5.419258671931301979e-03
7.738000000000000433e+00 5.416636656373181348e-03
7.738999999999999879e+00 5.414016041484399910e-03
7.740000000000000213e+00 5.411396826435784999e-03
7.741000000000000547e+00 5.408779010398717321e-03
7.741999999999999993e+00 5.406162592545124893e-03
7.743000000000000327e+00 5.403547572047463082e-03
7.743999999999999773e+00 5.400933948078751046e-03
7.745000000000000107e+00 5.398321719812539631e-03
7.746000000000000441e+00 5.395710886422922653e-03
7.746999999999999886e+00 5.393101447084547306e-03
7.748000000000000220e+00 5.390493400972595078e-03
7.749000000000000554e+00 5.387886747262782619e-03
7.750000000000000000e+00 5.385281485131394701e-03
7.751000000000000334e+00 5.382677613755214828e-03
7.751999999999999780e+00 5.380075132311617180e-03
7.753000000000000114e+00 5.377474039978469462e-03
7.754000000000000448e+00 5.374874335934215312e-03
7.754999999999999893e+00 5.372276019357819649e-03
7.756000000000000227e+00 5.369679089428789492e-03
7.757000000000000561e+00 5.367083545327176568e-03
7.758000000000000007e+00 5.364489386233562557e-03
7.759000000000000341e+00 5.361896611329069508e-03
7.759999999999999787e+00 5.359305219795366775e-03
7.761000000000000121e+00 5.356715210814648465e-03
7.762000000000000455e+00 5.354126583569647317e-03
7.762999999999999901e+00 5.351539337243639907e-03
7.764000000000000234e+00 5.348953471020444043e-03
7.765000000000000568e+00 5.346368984084391880e-03
7.766000000000000014e+00 5.343785875620371550e-03
7.767000000000000348e+00 5.341204144813792472e-03
7.767999999999999794e+00 5.338623790850605295e-03
7.769000000000000128e+00 5.336044812917299304e-03
7.770000000000000462e+00 5.333467210200884198e-03
7.770999999999999908e+00 5.330890981888923921e-03
7.772000000000000242e+00 5.328316127169488089e-03
7.773000000000000576e+00 5.325742645231207502e-03
7.774000000000000021e+00 5.323170535263217762e-03
7.775000000000000355e+00 5.320599796455212187e-03
7.775999999999999801e+00 5.318030427997397572e-03
7.777000000000000135e+00 5.315462429080518476e-03
7.778000000000000469e+00 5.312895798895849418e-03
7.778999999999999915e+00 5.310330536635197475e-03
7.780000000000000249e+00 5.307766641490890142e-03
7.781000000000000583e+00 5.305204112655800483e-03
7.782000000000000028e+00 5.302642949323325451e-03
7.783000000000000362e+00 5.300083150687375476e-03
7.783999999999999808e+00 5.297524715942412629e-03
7.785000000000000142e+00 5.294967644283407257e-03
7.786000000000000476e+00 5.292411934905871806e-03
7.786999999999999922e+00 5.289857587005839142e-03
7.788000000000000256e+00 5.287304599779863411e-03
7.789000000000000590e+00 5.284752972425038262e-03
7.790000000000000036e+00 5.282202704138982095e-03
7.791000000000000369e+00 5.279653794119821587e-03
7.791999999999999815e+00 5.277106241566235922e-03
7.793000000000000149e+00 5.274560045677396079e-03
7.794000000000000483e+00 5.272015205653030750e-03
7.794999999999999929e+00 5.269471720693375168e-03
7.796000000000000263e+00 5.266929589999191919e-03
7.797000000000000597e+00 5.264388812771754467e-03
7.798000000000000043e+00 5.261849388212893122e-03
7.799000000000000377e+00 5.259311315524921315e-03
7.799999999999999822e+00 5.256774593910698914e-03
7.801000000000000156e+00 5.254239222573600133e-03
7.802000000000000490e+00 5.251705200717523073e-03
7.802999999999999936e+00 5.249172527546883647e-03
7.804000000000000270e+00 5.246641202266624261e-03
7.805000000000000604e+00 5.244111224082204266e-03
7.806000000000000050e+00 5.241582592199598226e-03
7.807000000000000384e+00 5.239055305825307193e-03
7.807999999999999829e+00 5.236529364166350904e-03
7.809000000000000163e+00 5.234004766430261704e-03
7.810000000000000497e+00 5.231481511825103632e-03
7.810999999999999943e+00 5.228959599559440327e-03
7.812000000000000277e+00 5.226439028842374060e-03
7.812999999999999723e+00 5.223919798883503232e-03
7.814000000000000057e+00 5.221401908892964010e-03
7.815000000000000391e+00 5.218885358081389557e-03
7.815999999999999837e+00 5.216370145659939526e-03
7.817000000000000171e+00 5.213856270840293121e-03
7.818000000000000504e+00 5.211343732834638684e-03
7.818999999999999950e+00 5.208832530855683242e-03
7.820000000000000284e+00 5.206322664116637758e-03
7.820999999999999730e+00 5.203814131831253562e-03
7.822000000000000064e+00 5.201306933213759032e-03
7.823000000000000398e+00 5.198801067478934189e-03
7.823999999999999844e+00 5.196296533842039572e-03
7.825000000000000178e+00 5.193793331518871750e-03
7.826000000000000512e+00 5.191291459725726892e-03
7.826999999999999957e+00 5.188790917679425053e-03
7.828000000000000291e+00 5.186291704597283288e-03
7.828999999999999737e+00 5.183793819697142535e-03
7.830000000000000071e+00 5.181297262197342469e-03
7.831000000000000405e+00 5.178802031316744048e-03
7.831999999999999851e+00 5.176308126274723441e-03
7.833000000000000185e+00 5.173815546291146011e-03
7.834000000000000519e+00 5.171324290586403610e-03
7.834999999999999964e+00 5.168834358381399832e-03
7.836000000000000298e+00 5.166345748897524862e-03
7.836999999999999744e+00 5.163858461356706647e-03
7.838000000000000078e+00 5.161372494981360595e-03
7.839000000000000412e+00 5.158887848994416457e-03
7.839999999999999858e+00 5.156404522619309656e-03
7.841000000000000192e+00 5.153922515079989095e-03
7.842000000000000526e+00 5.151441825600900672e-03
7.842999999999999972e+00 5.148962453407002031e-03
7.844000000000000306e+00 5.146484397723753886e-03
7.844999999999999751e+00 5.144007657777130427e-03
7.846000000000000085e+00 5.141532232793597640e-03
7.847000000000000419e+00 5.139058122000134121e-03
7.847999999999999865e+00 5.136585324624226741e-03
7.849000000000000199e+00 5.134113839893854163e-03
7.850000000000000533e+00 5.131643667037513734e-03
7.850999999999999979e+00 5.129174805284199799e-03
7.852000000000000313e+00 5.126707253863401967e-03
7.852999999999999758e+00 5.124241012005119854e-03
7.854000000000000092e+00 5.121776078939855280e-03
7.855000000000000426e+00 5.119312453898610532e-03
7.855999999999999872e+00 5.116850136112896172e-03
7.857000000000000206e+00 5.114389124814708483e-03
7.858000000000000540e+00 5.111929419236558962e-03
7.858999999999999986e+00 5.109471018611448298e-03
7.860000000000000320e+00 5.107013922172892392e-03
7.860999999999999766e+00 5.104558129154886797e-03
7.862000000000000099e+00 5.102103638791945749e-03
7.863000000000000433e+00 5.099650450319070071e-03
7.863999999999999879e+00 5.097198562971759321e-03
7.865000000000000213e+00 5.094747975986019597e-03
7.866000000000000547e+00 5.092298688598345321e-03
7.866999999999999993e+00 5.089850700045739189e-03
7.868000000000000327e+00 5.087404009565688751e-03
7.868999999999999773e+00 5.084958616396187230e-03
7.870000000000000107e+00 5.082514519775718775e-03
7.871000000000000441e+00 5.080071718943275812e-03
7.871999999999999886e+00 5.077630213138325209e-03
7.873000000000000220e+00 5.075190001600843846e-03
7.874000000000000554e+00 5.072751083571302132e-03
7.875000000000000000e+00 5.070313458290666604e-03
7.876000000000000334e+00 5.067877125000385188e-03
7.876999999999999780e+00 5.065442082942424491e-03
7.878000000000000114e+00 5.063008331359217760e-03
7.879000000000000448e+00 5.060575869493706518e-03
7.879999999999999893e+00 5.058144696589324078e-03
7.881000000000000227e+00 5.055714811889988614e-03
7.882000000000000561e+00 5.053286214640123099e-03
7.883000000000000007e+00 5.050858904084634497e-03
7.884000000000000341e+00 5.048432879468916362e-03
7.884999999999999787e+00 5.046008140038860980e-03
7.886000000000000121e+00 5.043584685040846359e-03
7.887000000000000455e+00 5.041162513721753578e-03
7.887999999999999901e+00 5.038741625328934694e-03
7.889000000000000234e+00 5.036322019110243964e-03
7.890000000000000568e+00 5.033903694314019635e-03
7.891000000000000014e+00 5.031486650189090880e-03
7.892000000000000348e+00 5.029070885984779533e-03
7.892999999999999794e+00 5.026656400950884479e-03
7.894000000000000128e+00 5.024243194337704201e-03
7.895000000000000462e+00 5.021831265396012496e-03
7.895999999999999908e+00 5.019420613377087968e-03
7.897000000000000242e+00 5.017011237532680197e-03
7.898000000000000576e+00 5.014603137115032291e-03
7.899000000000000021e+00 5.012196311376871348e-03
7.900000000000000355e+00 5.009790759571411921e-03
7.900999999999999801e+00 5.007386480952349082e-03
7.902000000000000135e+00 5.004983474773872301e-03
7.903000000000000469e+00 5.002581740290642023e-03
7.903999999999999915e+00 5.000181276757826102e-03
7.905000000000000249e+00 4.997782083431042549e-03
7.906000000000000583e+00 4.995384159566427194e-03
7.907000000000000028e+00 4.992987504420578170e-03
7.908000000000000362e+00 4.990592117250580197e-03
7.908999999999999808e+00 4.988197997314006323e-03
7.910000000000000142e+00 4.985805143868909245e-03
7.911000000000000476e+00 4.983413556173821313e-03
7.911999999999999922e+00 4.981023233487757128e-03
7.913000000000000256e+00 4.978634175070210943e-03
7.914000000000000590e+00 4.976246380181161867e-03
7.915000000000000036e+00 4.973859848081072996e-03
7.916000000000000369e+00 4.971474578030877535e-03
7.916999999999999815e+00 4.969090569291990077e-03
7.918000000000000149e+00 4.966707821126317007e-03
7.919000000000000483e+00 4.964326332796231353e-03
7.919999999999999929e+00 4.961946103564584057e-03
7.921000000000000263e+00 4.959567132694711784e-03
7.922000000000000597e+00 4.957189419450429117e-03
7.923000000000000043e+00 4.954812963096025952e-03
7.924000000000000377e+00 4.952437762896260559e-03
7.924999999999999822e+00 4.950063818116392546e-03
7.926000000000000156e+00 4.947691128022125608e-03
7.927000000000000490e+00 4.945319691879672581e-03
7.927999999999999936e+00 4.942949508955696465e-03
7.929000000000000270e+00 4.940580578517352051e-03
7.930000000000000604e+00 4.938212899832263372e-03
7.931000000000000050e+00 4.935846472168524575e-03
7.932000000000000384e+00 4.933481294794713791e-03
7.932999999999999829e+00 4.931117366979884467e-03
7.934000000000000163e+00 4.928754687993548884e-03
7.935000000000000497e+00 4.926393257105710251e-03
7.935999999999999943e+00 4.924033073586837547e-03
7.937000000000000277e+00 4.921674136707867263e-03
7.937999999999999723e+00 4.919316445740225946e-03
7.939000000000000057e+00 4.916959999955789438e-03
7.940000000000000391e+00 4.914604798626923642e-03
7.940999999999999837e+00 4.912250841026461964e-03
7.942000000000000171e+00 4.909898126427696650e-03
7.943000000000000504e+00 4.907546654104405666e-03
7.943999999999999950e+00 4.905196423330838822e-03
7.945000000000000284e+00 4.902847433381700426e-03
7.945999999999999730e+00 4.900499683532182245e-03
7.947000000000000064e+00 4.898153173057932276e-03
7.948000000000000398e+00 4.895807901235079036e-03
7.948999999999999844e+00 4.893463867340204672e-03
7.950000000000000178e+00 4.891121070650379654e-03
7.951000000000000512e+00 4.888779510443126350e-03
7.951999999999999957e+00 4.886439185996446777e-03
7.953000000000000291e+00 4.884100096588793113e-03
7.953999999999999737e+00 4.881762241499114537e-03
7.955000000000000071e+00 4.879425620006788700e-03
7.956000000000000405e+00 4.877090231391694591e-03
7.956999999999999851e+00 4.874756074934157891e-03
7.958000000000000185e+00 4.872423149914976125e-03
7.959000000000000519e+00 4.870091455615411721e-03
7.959999999999999964e+00 4.867760991317189416e-03
7.961000000000000298e+00 4.865431756302500584e-03
7.961999999999999744e+00 4.863103749854017117e-03
7.963000000000000078e+00 4.860776971254835918e-03
7.964000000000000412e+00 4.858451419788556089e-03
7.964999999999999858e+00 4.856127094739227761e-03
7.966000000000000192e+00 4.853803995391356430e-03
7.967000000000000526e+00 4.851482121029919437e-03
7.967999999999999972e+00 4.849161470940353824e-03
7.969000000000000306e+00 4.846842044408557204e-03
7.969999999999999751e+00 4.844523840720891227e-03
7.971000000000000085e+00 4.842206859164180713e-03
7.972000000000000419e+00 4.839891099025704115e-03
7.972999999999999865e+00 4.837576559593214330e-03
7.974000000000000199e+00 4.835263240154904878e-03
7.975000000000000533e+00 4.832951139999458467e-03
7.975999999999999979e+00 4.830640258415984552e-03
7.977000000000000313e+00 4.828330594694077438e-03
7.977999999999999758e+00 4.826022148123777257e-03
7.979000000000000092e+00 4.823714917995588179e-03
7.980000000000000426e+00 4.821408903600468004e-03
7.980999999999999872e+00 4.819104104229851582e-03
7.982000000000000206e+00 4.816800519175593563e-03
7.983000000000000540e+00 4.814498147730049936e-03
7.983999999999999986e+00 4.812196989186001694e-03
7.985000000000000320e+00 4.809897042836701678e-03
7.985999999999999766e+00 4.807598307975857223e-03
7.987000000000000099e+00 4.805300783897633633e-03
7.988000000000000433e+00 4.803004469896642037e-03
7.988999999999999879e+00 4.800709365267961937e-03
7.990000000000000213e+00 4.798415469307120394e-03
7.991000000000000547e+00 4.796122781310098969e-03
7.991999999999999993e+00 4.793831300573345860e-03
7.993000000000000327e+00 4.791541026393747287e-03
7.993999999999999773e+00 4.789251958068650901e-03
7.995000000000000107e+00 4.786964094895863192e-03
7.996000000000000441e+00 4.784677436173630401e-03
7.996999999999999886e+00 4.782391981200663673e-03
7.998000000000000220e+00 4.780107729276123450e-03
[truncated: 100,051 more chars]
