# Supplementary material for: Quadrupolar 23Na+ NMR relaxation as a probe of subpicosecond collective dynamics in aqueous electrolyte solutions
Source: Nat Commun. 2023 Jan 5;14:84. doi: 10.1038/s41467-022-35695-3 (PMC9816157; doi:10.1038/s41467-022-35695-3)
Supplement: Supplementary file 3 — Source data [file 41467_2022_35695_MOESM3_ESM.zip › Source Data/Figure5/fig5g_tau_struct_vs_tauc_T10degC.dat]

# tauc (ps); 	 tau struct (ps)
5.358984986827599606e-01 5.136046008575106958e-01
5.872285727423836033e-01 5.853719756718269718e-01
6.252049822895761055e-01 6.046038230687965642e-01
6.704440819285150122e-01 6.621763334523518285e-01
7.221001706619524230e-01 6.781585457204420964e-01
7.674674737775267763e-01 7.872242835488791890e-01
8.345354998542007241e-01 8.146086988191763023e-01
8.812069851311292723e-01 9.241786271999609115e-01
9.605156579784729365e-01 9.847704620149481114e-01
