# Supplementary material for: Quadrupolar 23Na+ NMR relaxation as a probe of subpicosecond collective dynamics in aqueous electrolyte solutions
Source: Nat Commun. 2023 Jan 5;14:84. doi: 10.1038/s41467-022-35695-3 (PMC9816157; doi:10.1038/s41467-022-35695-3)
Supplement: Supplementary file 3 — Source data [file 41467_2022_35695_MOESM3_ESM.zip › Source Data/Figure5/fig5g_tau_struct_vs_tauc_T50degC.dat]

# tauc (ps); 	 tau struct (ps)
2.770561584557668100e-01 2.028140031831758561e-01
2.873422862284363277e-01 2.100346638754881368e-01
3.017027324415110789e-01 2.310098130798075022e-01
3.188531727750502642e-01 2.340414290669982633e-01
3.316975382206201473e-01 2.544646399497781930e-01
3.493159883996943549e-01 2.755282357046697217e-01
3.658002890952219421e-01 3.033109013642245610e-01
3.830733961423868350e-01 3.227986016262098246e-01
4.055851967089088572e-01 3.603968954218799148e-01
