# Supplementary material for: Quadrupolar 23Na+ NMR relaxation as a probe of subpicosecond collective dynamics in aqueous electrolyte solutions
Source: Nat Commun. 2023 Jan 5;14:84. doi: 10.1038/s41467-022-35695-3 (PMC9816157; doi:10.1038/s41467-022-35695-3)
Supplement: Supplementary file 3 — Source data [file 41467_2022_35695_MOESM3_ESM.zip › Source Data/Figure5/fig5b_viscosity_exp_T40degC.dat]

# c (mol/kg); 	 visc (mPa*s)
0.000000000000000000e+00 6.515359999999998930e-01
1.061224489795918463e-01 6.585524525516814887e-01
2.122448979591836926e-01 6.656471987891302566e-01
3.183673469387755528e-01 6.728241583206450160e-01
4.244897959183673852e-01 6.800872507545254742e-01
5.306122448979592177e-01 6.874403956990708942e-01
6.367346938775511056e-01 6.948875127625802062e-01
7.428571428571428825e-01 7.024325215533526734e-01
8.489795918367347705e-01 7.100793416796875590e-01
9.551020408163266584e-01 7.178318927498849034e-01
1.061224489795918435e+00 7.256940943722427484e-01
1.167346938775510212e+00 7.336698661550609124e-01
1.273469387755102211e+00 7.417631277066391027e-01
1.379591836734693988e+00 7.499777986352760273e-01
1.485714285714285765e+00 7.583177985492709494e-01
1.591836734693877764e+00 7.667870470569234653e-01
1.697959183673469541e+00 7.753894637665328382e-01
1.804081632653061318e+00 7.841289682863976651e-01
1.910204081632653317e+00 7.930094802248177643e-01
2.016326530612245094e+00 8.020349191900925101e-01
2.122448979591836871e+00 8.112092047905204995e-01
2.228571428571428648e+00 8.205362566344022168e-01
2.334693877551020424e+00 8.300199943300360372e-01
2.440816326530612645e+00 8.396643374857210018e-01
2.546938775510204422e+00 8.494732057097569289e-01
2.653061224489796199e+00 8.594505186104429706e-01
2.759183673469387976e+00 8.696001957960777240e-01
2.865306122448979753e+00 8.799261568749616735e-01
2.971428571428571530e+00 8.904323214553935273e-01
3.077551020408163751e+00 9.011226091456722154e-01
3.183673469387755528e+00 9.120009395540970010e-01
3.289795918367347305e+00 9.230712322889678134e-01
3.395918367346939082e+00 9.343374069585834718e-01
3.502040816326530859e+00 9.458033831712430173e-01
3.608163265306122636e+00 9.574730805352460461e-01
3.714285714285714413e+00 9.693504186588920435e-01
3.820408163265306634e+00 9.814393171504798286e-01
3.926530612244898411e+00 9.937436956183087755e-01
4.032653061224490187e+00 1.006267473670678037e+00
4.138775510204082408e+00 1.019014570915886653e+00
4.244897959183673741e+00 1.031988906962234998e+00
4.351020408163265962e+00 1.045194401418021446e+00
4.457142857142857295e+00 1.058634973891544817e+00
4.563265306122449516e+00 1.072314543991105484e+00
4.669387755102040849e+00 1.086237031325002267e+00
4.775510204081633070e+00 1.100406355501534206e+00
4.881632653061225291e+00 1.114826436129000342e+00
4.987755102040816624e+00 1.129501192815700383e+00
5.093877551020408845e+00 1.144434545169934481e+00
5.200000000000000178e+00 1.159630412799999899e+00
