# Supplementary material for: Quadrupolar 23Na+ NMR relaxation as a probe of subpicosecond collective dynamics in aqueous electrolyte solutions
Source: Nat Commun. 2023 Jan 5;14:84. doi: 10.1038/s41467-022-35695-3 (PMC9816157; doi:10.1038/s41467-022-35695-3)
Supplement: Supplementary file 3 — Source data [file 41467_2022_35695_MOESM3_ESM.zip › Source Data/Figure5/fig5c_stress_acf_c0.06m.dat]

# t (ps); 	 stress acf * V/kT (GPa)
0.000000000000000000e+00 1.063283276830379442e+01
1.000000000000000021e-03 1.059716736237620971e+01
2.000000000000000042e-03 1.049174706181012873e+01
3.000000000000000062e-03 1.032108209550489519e+01
4.000000000000000083e-03 1.009224517298890511e+01
5.000000000000000104e-03 9.814267626665493793e+00
6.000000000000000125e-03 9.497407009777997899e+00
7.000000000000000146e-03 9.152373157688106886e+00
8.000000000000000167e-03 8.789595343469976285e+00
9.000000000000001055e-03 8.418597412067132524e+00
1.000000000000000021e-02 8.047525356515428996e+00
1.099999999999999936e-02 7.682847703806639394e+00
1.200000000000000025e-02 7.329227685357878386e+00
1.300000000000000114e-02 6.989549535938400560e+00
1.400000000000000029e-02 6.665070796135806219e+00
1.499999999999999944e-02 6.355667333872113467e+00
1.600000000000000033e-02 6.060137112510290081e+00
1.700000000000000122e-02 5.776530993777138967e+00
1.800000000000000211e-02 5.502482913998690606e+00
1.899999999999999953e-02 5.235516666857973789e+00
2.000000000000000042e-02 4.973311726067940697e+00
2.100000000000000130e-02 4.713915832338487988e+00
2.199999999999999872e-02 4.455896957981530626e+00
2.299999999999999961e-02 4.198432065364905874e+00
2.400000000000000050e-02 3.941334327501277102e+00
2.500000000000000139e-02 3.685024257203110221e+00
2.600000000000000228e-02 3.430453259823782020e+00
2.699999999999999969e-02 3.178990416548390208e+00
2.800000000000000058e-02 2.932284781514707284e+00
2.900000000000000147e-02 2.692116036831342374e+00
2.999999999999999889e-02 2.460246029577796811e+00
3.099999999999999978e-02 2.238282679271486053e+00
3.200000000000000067e-02 2.027565785619453553e+00
3.300000000000000155e-02 1.829081926559433580e+00
3.400000000000000244e-02 1.643412781753245344e+00
3.500000000000000333e-02 1.470718117467330055e+00
3.600000000000000422e-02 1.310751781733787480e+00
3.699999999999999817e-02 1.162906373233186574e+00
3.799999999999999906e-02 1.026280225480314723e+00
3.899999999999999994e-02 8.997589816725171108e-01
4.000000000000000083e-02 7.821036446841865830e-01
4.100000000000000172e-02 6.720373367471000892e-01
4.200000000000000261e-02 5.683240847232691184e-01
4.300000000000000350e-02 4.698345417706819016e-01
4.399999999999999745e-02 3.755955207725554801e-01
4.499999999999999833e-02 2.848219990461219320e-01
4.599999999999999922e-02 1.969320675083715000e-01
4.700000000000000011e-02 1.115466835527562234e-01
4.800000000000000100e-02 2.847692392066939263e-02
4.900000000000000189e-02 -5.229794706080762717e-02
5.000000000000000278e-02 -1.306583226525425689e-01
5.100000000000000366e-02 -2.063749187897903070e-01
5.200000000000000455e-02 -2.791396894341754420e-01
5.299999999999999850e-02 -3.485950164468687995e-01
5.399999999999999939e-02 -4.143598488537373892e-01
5.500000000000000028e-02 -4.760520341014216616e-01
5.600000000000000117e-02 -5.333066075092981473e-01
5.700000000000000205e-02 -5.857901539808441083e-01
5.800000000000000294e-02 -6.332116360585164916e-01
5.900000000000000383e-02 -6.753301692720056204e-01
5.999999999999999778e-02 -7.119602479190041411e-01
6.099999999999999867e-02 -7.429749242344489968e-01
6.199999999999999956e-02 -7.683072202570159215e-01
6.300000000000000044e-02 -7.879500507566793432e-01
6.400000000000000133e-02 -8.019547067583786548e-01
6.500000000000000222e-02 -8.104279724423191222e-01
6.600000000000000311e-02 -8.135277943733305595e-01
6.700000000000000400e-02 -8.114575231877171335e-01
6.800000000000000488e-02 -8.044588086289216067e-01
6.900000000000000577e-02 -7.928032772337478828e-01
7.000000000000000666e-02 -7.767833258731978718e-01
7.100000000000000755e-02 -7.567024348563349267e-01
7.200000000000000844e-02 -7.328654941082406449e-01
7.299999999999999545e-02 -7.055697378421602606e-01
7.399999999999999634e-02 -6.750967926685669251e-01
7.499999999999999722e-02 -6.417063296616541956e-01
7.599999999999999811e-02 -6.056316391022099621e-01
7.699999999999999900e-02 -5.670773170533409679e-01
7.799999999999999989e-02 -5.262190443290944986e-01
7.900000000000000078e-02 -4.832052505282981580e-01
8.000000000000000167e-02 -4.381603430116406961e-01
8.100000000000000255e-02 -3.911890397068229497e-01
8.200000000000000344e-02 -3.423813062943284469e-01
8.300000000000000433e-02 -2.918173939830419061e-01
8.400000000000000522e-02 -2.395725171046738100e-01
8.500000000000000611e-02 -1.857208395531630696e-01
8.600000000000000699e-02 -1.303384974589343326e-01
8.700000000000000788e-02 -7.350557278823575957e-02
8.799999999999999489e-02 -1.530699958866022815e-02
8.899999999999999578e-02 4.416741119274771726e-02
8.999999999999999667e-02 1.048236717739810808e-01
9.099999999999999756e-02 1.665647044034717639e-01
9.199999999999999845e-02 2.292915674030160111e-01
9.299999999999999933e-02 2.929045093730874294e-01
9.400000000000000022e-02 3.573036179791597711e-01
9.500000000000000111e-02 4.223888986178152005e-01
9.600000000000000200e-02 4.880597166116893981e-01
9.700000000000000289e-02 5.542136204479901629e-01
9.800000000000000377e-02 6.207446656811701491e-01
9.900000000000000466e-02 6.875414198429607993e-01
1.000000000000000056e-01 7.544849028486985132e-01
1.010000000000000064e-01 8.214467263043250256e-01
1.020000000000000073e-01 8.882876686558984769e-01
1.030000000000000082e-01 9.548569165794240643e-01
1.040000000000000091e-01 1.020992137692784407e+00
1.049999999999999961e-01 1.086520414096426856e+00
1.059999999999999970e-01 1.151260069553620147e+00
1.069999999999999979e-01 1.215023272101377616e+00
1.079999999999999988e-01 1.277619242752242590e+00
1.089999999999999997e-01 1.338857855678564190e+00
1.100000000000000006e-01 1.398553383879706180e+00
1.110000000000000014e-01 1.456528110159292622e+00
1.120000000000000023e-01 1.512615607395181083e+00
1.130000000000000032e-01 1.566663470478448561e+00
1.140000000000000041e-01 1.618535393671406863e+00
1.150000000000000050e-01 1.668112505501725185e+00
1.160000000000000059e-01 1.715293984811805839e+00
1.170000000000000068e-01 1.759997003551641237e+00
1.180000000000000077e-01 1.802156103557786215e+00
1.190000000000000085e-01 1.841722137118866565e+00
1.199999999999999956e-01 1.878660864639766670e+00
1.209999999999999964e-01 1.912951384211980965e+00
1.219999999999999973e-01 1.944584480244562874e+00
1.229999999999999982e-01 1.973560966558961960e+00
1.239999999999999991e-01 1.999890105431035625e+00
1.250000000000000000e-01 2.023588124558422852e+00
1.260000000000000009e-01 2.044676881533093571e+00
1.270000000000000018e-01 2.063182686710951064e+00
1.280000000000000027e-01 2.079135261091498599e+00
1.290000000000000036e-01 2.092566878805127484e+00
1.300000000000000044e-01 2.103511672311259240e+00
1.310000000000000053e-01 2.112005089175112094e+00
1.320000000000000062e-01 2.118083514516169163e+00
1.330000000000000071e-01 2.121784069809751649e+00
1.340000000000000080e-01 2.123144552737435742e+00
1.350000000000000089e-01 2.122203560297266645e+00
1.360000000000000098e-01 2.119000736974860910e+00
1.370000000000000107e-01 2.113577184736438852e+00
1.380000000000000115e-01 2.105975943418862073e+00
1.390000000000000124e-01 2.096242586512279793e+00
1.400000000000000133e-01 2.084425818209280301e+00
1.410000000000000142e-01 2.070578066644033211e+00
1.420000000000000151e-01 2.054756012999681580e+00
1.430000000000000160e-01 2.037021061777876341e+00
1.440000000000000169e-01 2.017439646142384024e+00
1.449999999999999900e-01 1.996083443986438777e+00
1.459999999999999909e-01 1.973029440834852322e+00
1.469999999999999918e-01 1.948359877500579262e+00
1.479999999999999927e-01 1.922162061476645922e+00
1.489999999999999936e-01 1.894528088695657919e+00
1.499999999999999944e-01 1.865554463921290207e+00
1.509999999999999953e-01 1.835341644041025955e+00
1.519999999999999962e-01 1.803993494466678671e+00
1.529999999999999971e-01 1.771616697688061626e+00
1.539999999999999980e-01 1.738320114072311240e+00
1.549999999999999989e-01 1.704214104103039196e+00
1.559999999999999998e-01 1.669409855968722045e+00
1.570000000000000007e-01 1.634018707756899946e+00
1.580000000000000016e-01 1.598151505702771313e+00
1.590000000000000024e-01 1.561917989803329077e+00
1.600000000000000033e-01 1.525426220758683948e+00
1.610000000000000042e-01 1.488782047293459199e+00
1.620000000000000051e-01 1.452088599129906399e+00
1.630000000000000060e-01 1.415445769021438149e+00
1.640000000000000069e-01 1.378949719112219530e+00
1.650000000000000078e-01 1.342692357826054783e+00
1.660000000000000087e-01 1.306760813684868738e+00
1.670000000000000095e-01 1.271236923436143806e+00
1.680000000000000104e-01 1.236196776313487344e+00
1.690000000000000113e-01 1.201710317216290846e+00
1.700000000000000122e-01 1.167841098336292571e+00
1.710000000000000131e-01 1.134646169525085790e+00
1.720000000000000140e-01 1.102176179829320812e+00
1.730000000000000149e-01 1.070475634962680278e+00
1.740000000000000158e-01 1.039583353372635965e+00
1.750000000000000167e-01 1.009533049653389636e+00
1.759999999999999898e-01 9.803540062675458744e-01
1.769999999999999907e-01 9.520717762737948009e-01
1.779999999999999916e-01 9.247088385886631512e-01
1.789999999999999925e-01 8.982851790064636521e-01
1.799999999999999933e-01 8.728187641305280575e-01
1.809999999999999942e-01 8.483258896214799227e-01
1.819999999999999951e-01 8.248214152959040257e-01
1.829999999999999960e-01 8.023189133188097788e-01
1.839999999999999969e-01 7.808307533186013005e-01
1.849999999999999978e-01 7.603681526750968311e-01
1.859999999999999987e-01 7.409412298059875335e-01
1.869999999999999996e-01 7.225590393274298195e-01
1.880000000000000004e-01 7.052296148355408079e-01
1.890000000000000013e-01 6.889600059050812186e-01
1.900000000000000022e-01 6.737562813680281204e-01
1.910000000000000031e-01 6.596234837234110637e-01
1.920000000000000040e-01 6.465655252014085308e-01
1.930000000000000049e-01 6.345850277124451821e-01
1.940000000000000058e-01 6.236830847469028161e-01
1.950000000000000067e-01 6.138589815451682696e-01
1.960000000000000075e-01 6.051098816785749346e-01
1.970000000000000084e-01 5.974304955605310719e-01
1.980000000000000093e-01 5.908127735184364182e-01
1.990000000000000102e-01 5.852456038332470856e-01
2.000000000000000111e-01 5.807145918001551665e-01
2.010000000000000120e-01 5.772018792450941405e-01
2.020000000000000129e-01 5.746860432796406792e-01
2.030000000000000138e-01 5.731420783721548062e-01
2.040000000000000147e-01 5.725414773036991978e-01
2.050000000000000155e-01 5.728523696017751021e-01
2.060000000000000164e-01 5.740397532201571007e-01
2.070000000000000173e-01 5.760658041854942457e-01
2.080000000000000182e-01 5.788902303645271363e-01
2.089999999999999913e-01 5.824706487393570553e-01
2.099999999999999922e-01 5.867629970679422158e-01
2.109999999999999931e-01 5.917219235214019601e-01
2.119999999999999940e-01 5.973011925458014959e-01
2.129999999999999949e-01 6.034540463548719869e-01
2.139999999999999958e-01 6.101335827244923626e-01
2.149999999999999967e-01 6.172930612390897798e-01
2.159999999999999976e-01 6.248862097299980878e-01
2.169999999999999984e-01 6.328675026752283994e-01
2.179999999999999993e-01 6.411923835949975281e-01
2.190000000000000002e-01 6.498174446478083288e-01
2.200000000000000011e-01 6.587005512789677608e-01
2.210000000000000020e-01 6.678008976260078056e-01
2.220000000000000029e-01 6.770790036959875025e-01
2.230000000000000038e-01 6.864966463704147426e-01
2.240000000000000047e-01 6.960167543581583516e-01
2.250000000000000056e-01 7.056032843688202494e-01
2.260000000000000064e-01 7.152211126482642678e-01
2.270000000000000073e-01 7.248359559773721594e-01
2.280000000000000082e-01 7.344143521966584043e-01
2.290000000000000091e-01 7.439236916151564794e-01
2.300000000000000100e-01 7.533323118869061918e-01
2.310000000000000109e-01 7.626096356479746818e-01
2.320000000000000118e-01 7.717263480400938791e-01
2.330000000000000127e-01 7.806545602584753496e-01
2.340000000000000135e-01 7.893679846135693845e-01
2.350000000000000144e-01 7.978420581409763068e-01
2.360000000000000153e-01 8.060540144923719064e-01
2.370000000000000162e-01 8.139829034709693545e-01
2.380000000000000171e-01 8.216095291236953368e-01
2.390000000000000180e-01 8.289163367195164778e-01
2.399999999999999911e-01 8.358872136143088438e-01
2.409999999999999920e-01 8.425072533794202290e-01
2.419999999999999929e-01 8.487624871917456293e-01
2.429999999999999938e-01 8.546396345195569344e-01
2.439999999999999947e-01 8.601258645604108466e-01
2.449999999999999956e-01 8.652086370316839359e-01
2.459999999999999964e-01 8.698756293935206996e-01
2.469999999999999973e-01 8.741147746728884504e-01
2.479999999999999982e-01 8.779143786905202473e-01
2.489999999999999991e-01 8.812633600373122045e-01
2.500000000000000000e-01 8.841515319845324461e-01
2.510000000000000009e-01 8.865699393270786155e-01
2.520000000000000018e-01 8.885111872877090589e-01
2.530000000000000027e-01 8.899697521869340822e-01
2.540000000000000036e-01 8.909422531360683406e-01
2.550000000000000044e-01 8.914276347341528739e-01
2.560000000000000053e-01 8.914273152448742854e-01
2.570000000000000062e-01 8.909452442636830449e-01
2.580000000000000071e-01 8.899879047775317575e-01
2.590000000000000080e-01 8.885642071786717944e-01
2.600000000000000089e-01 8.866853348150099956e-01
2.610000000000000098e-01 8.843645140417540906e-01
2.620000000000000107e-01 8.816166993428956600e-01
2.630000000000000115e-01 8.784582157076744613e-01
2.640000000000000124e-01 8.749063687570755032e-01
2.650000000000000133e-01 8.709790570686302136e-01
2.660000000000000142e-01 8.666943918845023687e-01
2.670000000000000151e-01 8.620704185134095976e-01
2.680000000000000160e-01 8.571249025466441962e-01
2.690000000000000169e-01 8.518752141311785042e-01
2.700000000000000178e-01 8.463383390722325483e-01
2.710000000000000187e-01 8.405309562960667780e-01
2.720000000000000195e-01 8.344696108178440985e-01
2.730000000000000204e-01 8.281708880762691516e-01
2.740000000000000213e-01 8.216516050742675992e-01
2.750000000000000222e-01 8.149289793515201996e-01
2.760000000000000231e-01 8.080207172312016128e-01
2.770000000000000240e-01 8.009450489689975416e-01
2.780000000000000249e-01 7.937206669461956965e-01
2.790000000000000258e-01 7.863665803801030973e-01
2.800000000000000266e-01 7.789019424605567732e-01
2.810000000000000275e-01 7.713458090369295084e-01
2.820000000000000284e-01 7.637168912547558364e-01
2.830000000000000293e-01 7.560333560208889470e-01
2.840000000000000302e-01 7.483126630398002632e-01
2.850000000000000311e-01 7.405714802536664809e-01
2.860000000000000320e-01 7.328256771773424827e-01
2.870000000000000329e-01 7.250904164024338794e-01
2.880000000000000338e-01 7.173802919701172121e-01
2.889999999999999791e-01 7.097095233102337364e-01
2.899999999999999800e-01 7.020921531649836345e-01
2.909999999999999809e-01 6.945421953855369646e-01
2.919999999999999818e-01 6.870737579957857388e-01
2.929999999999999827e-01 6.797010733734850652e-01
2.939999999999999836e-01 6.724384601666565375e-01
2.949999999999999845e-01 6.653002378016547036e-01
2.959999999999999853e-01 6.583005950463601819e-01
2.969999999999999862e-01 6.514534546545277527e-01
2.979999999999999871e-01 6.447723220750528617e-01
2.989999999999999880e-01 6.382701727154140858e-01
2.999999999999999889e-01 6.319593445642535112e-01
3.009999999999999898e-01 6.258514500539048564e-01
3.019999999999999907e-01 6.199572841617403407e-01
3.029999999999999916e-01 6.142867513147602931e-01
3.039999999999999925e-01 6.088487585182880135e-01
3.049999999999999933e-01 6.036511357272710265e-01
3.059999999999999942e-01 5.987005412177183183e-01
3.069999999999999951e-01 5.940024046150343962e-01
3.079999999999999960e-01 5.895608905362497154e-01
3.089999999999999969e-01 5.853789088518347450e-01
3.099999999999999978e-01 5.814581658900893624e-01
3.109999999999999987e-01 5.777992764734036779e-01
3.119999999999999996e-01 5.744018954829884782e-01
3.130000000000000004e-01 5.712648830190113491e-01
3.140000000000000013e-01 5.683864896350679929e-01
3.150000000000000022e-01 5.657645032059800405e-01
3.160000000000000031e-01 5.633963815562774702e-01
3.170000000000000040e-01 5.612793459929401596e-01
3.180000000000000049e-01 5.594103991597813019e-01
3.190000000000000058e-01 5.577862709588953249e-01
3.200000000000000067e-01 5.564033234901452074e-01
3.210000000000000075e-01 5.552573737270037890e-01
3.220000000000000084e-01 5.543434801329626405e-01
3.230000000000000093e-01 5.536556965648598005e-01
3.240000000000000102e-01 5.531868611648250722e-01
3.250000000000000111e-01 5.529284066077242432e-01
3.260000000000000120e-01 5.528702621067574929e-01
3.270000000000000129e-01 5.530008493902655031e-01
3.280000000000000138e-01 5.533071940889814355e-01
3.290000000000000147e-01 5.537751461020113952e-01
3.300000000000000155e-01 5.543897113016653666e-01
3.310000000000000164e-01 5.551354433571131786e-01
3.320000000000000173e-01 5.559968956066898560e-01
3.330000000000000182e-01 5.569590785897020613e-01
3.340000000000000191e-01 5.580079074812411832e-01
3.350000000000000200e-01 5.591305666055061963e-01
3.360000000000000209e-01 5.603158189682744261e-01
3.370000000000000218e-01 5.615541796566742017e-01
3.380000000000000226e-01 5.628379979251156850e-01
3.390000000000000235e-01 5.641614036576034774e-01
3.400000000000000244e-01 5.655201276411176980e-01
3.410000000000000253e-01 5.669112401119683620e-01
3.420000000000000262e-01 5.683327781082659902e-01
3.430000000000000271e-01 5.697833376252114945e-01
3.440000000000000280e-01 5.712616079604910801e-01
3.450000000000000289e-01 5.727659271363313431e-01
3.460000000000000298e-01 5.742938437400859630e-01
3.470000000000000306e-01 5.758417501565290531e-01
3.480000000000000315e-01 5.774046211158930797e-01
3.490000000000000324e-01 5.789758524327350830e-01
3.500000000000000333e-01 5.805472292340780882e-01
3.510000000000000342e-01 5.821090313491140700e-01
3.519999999999999796e-01 5.836502489906237878e-01
3.529999999999999805e-01 5.851589156190003527e-01
3.539999999999999813e-01 5.866225158464029033e-01
3.549999999999999822e-01 5.880284418755293840e-01
3.559999999999999831e-01 5.893644497156449447e-01
3.569999999999999840e-01 5.906191140402767825e-01
3.579999999999999849e-01 5.917822570723797471e-01
3.589999999999999858e-01 5.928452789449615290e-01
3.599999999999999867e-01 5.938014250896200830e-01
3.609999999999999876e-01 5.946459419355186737e-01
3.619999999999999885e-01 5.953761244429254251e-01
3.629999999999999893e-01 5.959912337531344528e-01
3.639999999999999902e-01 5.964922793298204073e-01
3.649999999999999911e-01 5.968817178830028158e-01
3.659999999999999920e-01 5.971630436903634376e-01
3.669999999999999929e-01 5.973403274913410277e-01
3.679999999999999938e-01 5.974177381593047675e-01
3.689999999999999947e-01 5.973990932880697269e-01
3.699999999999999956e-01 5.972874932086246202e-01
3.709999999999999964e-01 5.970850261308965345e-01
3.719999999999999973e-01 5.967926235665869106e-01
3.729999999999999982e-01 5.964100458835233098e-01
3.739999999999999991e-01 5.959360037688989920e-01
3.750000000000000000e-01 5.953683954992626814e-01
3.760000000000000009e-01 5.947046432794402815e-01
3.770000000000000018e-01 5.939420745232653065e-01
3.780000000000000027e-01 5.930783486791683101e-01
3.790000000000000036e-01 5.921118352018021058e-01
3.800000000000000044e-01 5.910419586901751732e-01
3.810000000000000053e-01 5.898694354236767579e-01
3.820000000000000062e-01 5.885964039433950745e-01
3.830000000000000071e-01 5.872264232291731778e-01
3.840000000000000080e-01 5.857643511131581660e-01
3.850000000000000089e-01 5.842160877803754815e-01
3.860000000000000098e-01 5.825882787298219956e-01
3.870000000000000107e-01 5.808879552469478069e-01
3.880000000000000115e-01 5.791221786110697378e-01
3.890000000000000124e-01 5.772977464487768495e-01
3.900000000000000133e-01 5.754209323942285348e-01
3.910000000000000142e-01 5.734973282174412601e-01
3.920000000000000151e-01 5.715317532220767216e-01
3.930000000000000160e-01 5.695282461528518025e-01
3.940000000000000169e-01 5.674900861267350161e-01
3.950000000000000178e-01 5.654198791746802844e-01
3.960000000000000187e-01 5.633196316710781248e-01
3.970000000000000195e-01 5.611908540533783185e-01
3.980000000000000204e-01 5.590346521338392938e-01
3.990000000000000213e-01 5.568518404099200847e-01
4.000000000000000222e-01 5.546430421514045861e-01
4.010000000000000231e-01 5.524088114373152392e-01
4.020000000000000240e-01 5.501497603503787692e-01
4.030000000000000249e-01 5.478667006436785947e-01
4.040000000000000258e-01 5.455608150102189136e-01
4.050000000000000266e-01 5.432337892353783504e-01
4.060000000000000275e-01 5.408879727668559623e-01
4.070000000000000284e-01 5.385265105746441794e-01
4.080000000000000293e-01 5.361534532898656336e-01
4.090000000000000302e-01 5.337738092635214704e-01
4.100000000000000311e-01 5.313935734205110784e-01
4.110000000000000320e-01 5.290196973183707296e-01
4.120000000000000329e-01 5.266599919950373243e-01
4.130000000000000338e-01 5.243229658809075433e-01
4.140000000000000346e-01 5.220176181551759997e-01
4.150000000000000355e-01 5.197531829587122010e-01
4.160000000000000364e-01 5.175388279272252756e-01
4.169999999999999818e-01 5.153833465455993634e-01
4.179999999999999827e-01 5.132948647782599183e-01
4.189999999999999836e-01 5.112805622754501567e-01
4.199999999999999845e-01 5.093464484600456199e-01
4.209999999999999853e-01 5.074971735842488396e-01
4.219999999999999862e-01 5.057359243069413646e-01
4.229999999999999871e-01 5.040643886540892016e-01
4.239999999999999880e-01 5.024827812850690689e-01
4.249999999999999889e-01 5.009899360272236368e-01
4.259999999999999898e-01 4.995834511020046942e-01
4.269999999999999907e-01 4.982599013167463009e-01
4.279999999999999916e-01 4.970150727378009892e-01
4.289999999999999925e-01 4.958442313062025875e-01
4.299999999999999933e-01 4.947423862092998337e-01
4.309999999999999942e-01 4.937045315848986315e-01
4.319999999999999951e-01 4.927258480663777029e-01
4.329999999999999960e-01 4.918018667182875725e-01
4.339999999999999969e-01 4.909285777052226907e-01
4.349999999999999978e-01 4.901024627292129288e-01
4.359999999999999987e-01 4.893205089773521865e-01
4.369999999999999996e-01 4.885802027432341044e-01
4.380000000000000004e-01 4.878794990981515922e-01
4.390000000000000013e-01 4.872168162152102910e-01
4.400000000000000022e-01 4.865910426237045061e-01
4.410000000000000031e-01 4.860015542878218242e-01
4.420000000000000040e-01 4.854482526579683710e-01
4.430000000000000049e-01 4.849316066892389587e-01
4.440000000000000058e-01 4.844526599802465583e-01
4.450000000000000067e-01 4.840130117924242303e-01
4.460000000000000075e-01 4.836147481649087920e-01
4.470000000000000084e-01 4.832603211142468824e-01
4.480000000000000093e-01 4.829523599677787993e-01
4.490000000000000102e-01 4.826934472200470339e-01
4.500000000000000111e-01 4.824858390065480118e-01
4.510000000000000120e-01 4.823311925524490507e-01
4.520000000000000129e-01 4.822302871075233033e-01
4.530000000000000138e-01 4.821828233605408021e-01
4.540000000000000147e-01 4.821872530718790961e-01
4.550000000000000155e-01 4.822407471992297689e-01
4.560000000000000164e-01 4.823392391632793097e-01
4.570000000000000173e-01 4.824775971466643276e-01
4.580000000000000182e-01 4.826498773510449758e-01
4.590000000000000191e-01 4.828496463003476014e-01
4.600000000000000200e-01 4.830703221643686263e-01
4.610000000000000209e-01 4.833055242231028559e-01
4.620000000000000218e-01 4.835493790949457749e-01
4.630000000000000226e-01 4.837967474292907410e-01
4.640000000000000235e-01 4.840433768624655686e-01
4.650000000000000244e-01 4.842859621751955390e-01
4.660000000000000253e-01 4.845221268806186865e-01
4.670000000000000262e-01 4.847503142009028099e-01
4.680000000000000271e-01 4.849696347201096769e-01
4.690000000000000280e-01 4.851796760072692449e-01
4.700000000000000289e-01 4.853802806667144032e-01
4.710000000000000298e-01 4.855713455557779112e-01
4.720000000000000306e-01 4.857526223456075098e-01
4.730000000000000315e-01 4.859235695222371421e-01
4.740000000000000324e-01 4.860832324306771368e-01
4.750000000000000333e-01 4.862301684326539308e-01
4.760000000000000342e-01 4.863624228577555497e-01
4.770000000000000351e-01 4.864775521542241132e-01
4.780000000000000360e-01 4.865726914714986751e-01
4.790000000000000369e-01 4.866446402169820606e-01
4.799999999999999822e-01 4.866899969535487536e-01
4.809999999999999831e-01 4.867052981080668972e-01
4.819999999999999840e-01 4.866871702364957697e-01
4.829999999999999849e-01 4.866324863416528479e-01
4.839999999999999858e-01 4.865385204836668587e-01
4.849999999999999867e-01 4.864030776500039011e-01
4.859999999999999876e-01 4.862246096717572352e-01
4.869999999999999885e-01 4.860023033062824127e-01
4.879999999999999893e-01 4.857361175586952795e-01
4.889999999999999902e-01 4.854267740612399629e-01
4.899999999999999911e-01 4.850757040452816082e-01
4.909999999999999920e-01 4.846849238703057061e-01
4.919999999999999929e-01 4.842568873203988988e-01
4.929999999999999938e-01 4.837942740115913076e-01
4.939999999999999947e-01 4.832997812775438606e-01
4.949999999999999956e-01 4.827758805525845243e-01
4.959999999999999964e-01 4.822246145688126040e-01
4.969999999999999973e-01 4.816474035550007415e-01
4.979999999999999982e-01 4.810449217821328172e-01
4.989999999999999991e-01 4.804170230003994568e-01
5.000000000000000000e-01 4.797627728848481987e-01
5.010000000000000009e-01 4.790805393360374476e-01
5.020000000000000018e-01 4.783681793312103969e-01
5.030000000000000027e-01 4.776232976236658989e-01
5.040000000000000036e-01 4.768435333189552372e-01
5.050000000000000044e-01 4.760268758836704861e-01
5.060000000000000053e-01 4.751719599081184464e-01
5.070000000000000062e-01 4.742782993246379974e-01
5.080000000000000071e-01 4.733464691272829539e-01
5.090000000000000080e-01 4.723781650383672148e-01
5.100000000000000089e-01 4.713761921237202279e-01
5.110000000000000098e-01 4.703443218799833736e-01
5.120000000000000107e-01 4.692871058601413847e-01
5.130000000000000115e-01 4.682095911293227553e-01
5.140000000000000124e-01 4.671170035965244716e-01
5.150000000000000133e-01 4.660144506392298047e-01
5.160000000000000142e-01 4.649066070922766580e-01
5.170000000000000151e-01 4.637974960919619138e-01
5.180000000000000160e-01 4.626903224188126384e-01
5.190000000000000169e-01 4.615874016504706856e-01
5.200000000000000178e-01 4.604901814901903312e-01
5.210000000000000187e-01 4.593993712893975068e-01
5.220000000000000195e-01 4.583151288740516249e-01
5.230000000000000204e-01 4.572372984500372994e-01
5.240000000000000213e-01 4.561656626949788240e-01
5.250000000000000222e-01 4.551001578756072585e-01
5.260000000000000231e-01 4.540410308675428275e-01
5.270000000000000240e-01 4.529889272639202047e-01
5.280000000000000249e-01 4.519448618659577810e-01
5.290000000000000258e-01 4.509101088563993165e-01
5.300000000000000266e-01 4.498860043655002472e-01
5.310000000000000275e-01 4.488737170615979544e-01
5.320000000000000284e-01 4.478740090894064996e-01
5.330000000000000293e-01 4.468870459541323115e-01
5.340000000000000302e-01 4.459122881934268201e-01
5.350000000000000311e-01 4.449484759106541176e-01
5.360000000000000320e-01 4.439937180464578192e-01
5.370000000000000329e-01 4.430456885431113823e-01
5.380000000000000338e-01 4.421018891627369052e-01
5.390000000000000346e-01 4.411599645951151394e-01
5.400000000000000355e-01 4.402180059398498324e-01
5.410000000000000364e-01 4.392748129023194559e-01
5.420000000000000373e-01 4.383301286663547347e-01
5.430000000000000382e-01 4.373847557648167239e-01
5.440000000000000391e-01 4.364405981045250682e-01
5.450000000000000400e-01 4.355005922888066094e-01
5.460000000000000409e-01 4.345685786257188488e-01
5.470000000000000417e-01 4.336490674749701735e-01
5.480000000000000426e-01 4.327469736697421854e-01
5.490000000000000435e-01 4.318673012264427347e-01
5.500000000000000444e-01 4.310148242094463122e-01
5.510000000000000453e-01 4.301937728637074687e-01
5.520000000000000462e-01 4.294075622531765002e-01
5.530000000000000471e-01 4.286585581295520031e-01
5.540000000000000480e-01 4.279479163158838029e-01
5.550000000000000488e-01 4.272755287527404966e-01
5.560000000000000497e-01 4.266400438708513598e-01
5.570000000000000506e-01 4.260389977734820866e-01
5.580000000000000515e-01 4.254690124254829064e-01
5.590000000000000524e-01 4.249260604183948131e-01
5.600000000000000533e-01 4.244057686941751784e-01
5.610000000000000542e-01 4.239037124989378791e-01
5.620000000000000551e-01 4.234156998553101348e-01
5.630000000000000560e-01 4.229380229252105994e-01
5.640000000000000568e-01 4.224676397432321484e-01
5.650000000000000577e-01 4.220023165872224813e-01
5.660000000000000586e-01 4.215406927793602931e-01
5.670000000000000595e-01 4.210822886604003168e-01
5.680000000000000604e-01 4.206274461828878874e-01
5.690000000000000613e-01 4.201772050801384495e-01
5.700000000000000622e-01 4.197330910182098251e-01
5.710000000000000631e-01 4.192968747295068299e-01
5.720000000000000639e-01 4.188702576669531275e-01
5.730000000000000648e-01 4.184545563585637118e-01
5.740000000000000657e-01 4.180503854436659061e-01
5.750000000000000666e-01 4.176574064026540301e-01
5.760000000000000675e-01 4.172741653961545838e-01
5.769999999999999574e-01 4.168980435144610808e-01
5.779999999999999583e-01 4.165253362493314127e-01
5.789999999999999591e-01 4.161514757111652307e-01
5.799999999999999600e-01 4.157713431472380150e-01
5.809999999999999609e-01 4.153796387396685441e-01
5.819999999999999618e-01 4.149712719649697457e-01
5.829999999999999627e-01 4.145417264483042818e-01
5.839999999999999636e-01 4.140873632036653484e-01
5.849999999999999645e-01 4.136055741454794377e-01
5.859999999999999654e-01 4.130948713495055102e-01
5.869999999999999662e-01 4.125548344962118863e-01
5.879999999999999671e-01 4.119859795933704105e-01
5.889999999999999680e-01 4.113895596089417461e-01
5.899999999999999689e-01 4.107673517462729906e-01
5.909999999999999698e-01 4.101214440458008648e-01
5.919999999999999707e-01 4.094540361494563574e-01
5.929999999999999716e-01 4.087673031300027016e-01
5.939999999999999725e-01 4.080633000019388557e-01
5.949999999999999734e-01 4.073439079062944890e-01
5.959999999999999742e-01 4.066108269465349423e-01
5.969999999999999751e-01 4.058656077309671373e-01
5.979999999999999760e-01 4.051096923429580721e-01
5.989999999999999769e-01 4.043444995080581750e-01
5.999999999999999778e-01 4.035715003145991520e-01
6.009999999999999787e-01 4.027922941934849455e-01
6.019999999999999796e-01 4.020086626447526568e-01
6.029999999999999805e-01 4.012226066137720148e-01
6.039999999999999813e-01 4.004363316707766351e-01
6.049999999999999822e-01 3.996521993177069021e-01
6.059999999999999831e-01 3.988726274158442275e-01
6.069999999999999840e-01 3.980999878615351650e-01
6.079999999999999849e-01 3.973364575016473110e-01
6.089999999999999858e-01 3.965838746330486719e-01
6.099999999999999867e-01 3.958436313254085070e-01
6.109999999999999876e-01 3.951165554348448627e-01
6.119999999999999885e-01 3.944028384821323674e-01
6.129999999999999893e-01 3.937020104400159037e-01
6.139999999999999902e-01 3.930129406551482463e-01
6.149999999999999911e-01 3.923339092883696422e-01
6.159999999999999920e-01 3.916627154895810370e-01
6.169999999999999929e-01 3.909968305756878482e-01
6.179999999999999938e-01 3.903335902301873217e-01
6.189999999999999947e-01 3.896703968989406186e-01
6.199999999999999956e-01 3.890049350759581803e-01
6.209999999999999964e-01 3.883353667974857593e-01
6.219999999999999973e-01 3.876604802487644830e-01
6.229999999999999982e-01 3.869797859303771292e-01
6.239999999999999991e-01 3.862935295160185301e-01
6.250000000000000000e-01 3.856026522439987003e-01
6.260000000000000009e-01 3.849086833692519916e-01
6.270000000000000018e-01 3.842135826973289703e-01
6.280000000000000027e-01 3.835195731189866009e-01
6.290000000000000036e-01 3.828289556480622413e-01
6.300000000000000044e-01 3.821439882661806786e-01
6.310000000000000053e-01 3.814667626982949922e-01
6.320000000000000062e-01 3.807991550938505942e-01
6.330000000000000071e-01 3.801428148274342833e-01
6.340000000000000080e-01 3.794991633610505510e-01
6.350000000000000089e-01 3.788694111259809927e-01
6.360000000000000098e-01 3.782545605382804932e-01
6.370000000000000107e-01 3.776553881151960002e-01
6.380000000000000115e-01 3.770723902047730114e-01
6.390000000000000124e-01 3.765057171104692624e-01
6.400000000000000133e-01 3.759550867515143446e-01
6.410000000000000142e-01 3.754197216968414574e-01
6.420000000000000151e-01 3.748983171562586536e-01
6.430000000000000160e-01 3.743890347352388792e-01
6.440000000000000169e-01 3.738895779429340371e-01
6.450000000000000178e-01 3.733972915979300589e-01
6.460000000000000187e-01 3.729093012982606647e-01
6.470000000000000195e-01 3.724227039068783718e-01
6.480000000000000204e-01 3.719347192942986657e-01
6.490000000000000213e-01 3.714428372406748946e-01
6.500000000000000222e-01 3.709449235287031188e-01
6.510000000000000231e-01 3.704392838636620389e-01
6.520000000000000240e-01 3.699246671055329005e-01
6.530000000000000249e-01 3.694002333324269416e-01
6.540000000000000258e-01 3.688654716134959766e-01
6.550000000000000266e-01 3.683201249267843425e-01
6.560000000000000275e-01 3.677640984275299951e-01
6.570000000000000284e-01 3.671974158024197132e-01
6.580000000000000293e-01 3.666201972146109767e-01
6.590000000000000302e-01 3.660326844223046328e-01
6.600000000000000311e-01 3.654352899807800092e-01
6.610000000000000320e-01 3.648286758959856657e-01
6.620000000000000329e-01 3.642138030215731348e-01
6.630000000000000338e-01 3.635919575295983863e-01
6.640000000000000346e-01 3.629647232300884374e-01
6.650000000000000355e-01 3.623339021824660278e-01
6.660000000000000364e-01 3.617013915830918913e-01
6.670000000000000373e-01 3.610690169444316644e-01
6.680000000000000382e-01 3.604383554002411616e-01
6.690000000000000391e-01 3.598105656435930944e-01
6.700000000000000400e-01 3.591862690968729566e-01
6.710000000000000409e-01 3.585654768393525815e-01
6.720000000000000417e-01 3.579475809717033719e-01
6.730000000000000426e-01 3.573314326208604230e-01
6.740000000000000435e-01 3.567154718839671834e-01
6.750000000000000444e-01 3.560979148050383292e-01
6.760000000000000453e-01 3.554769906136031055e-01
6.770000000000000462e-01 3.548511727559773843e-01
6.780000000000000471e-01 3.542193961756415765e-01
6.790000000000000480e-01 3.535812450877909296e-01
6.800000000000000488e-01 3.529370719557466951e-01
6.810000000000000497e-01 3.522880430396320151e-01
6.820000000000000506e-01 3.516360992431589727e-01
6.830000000000000515e-01 3.509838293606764581e-01
6.840000000000000524e-01 3.503342663304063187e-01
6.850000000000000533e-01 3.496906372827818243e-01
6.860000000000000542e-01 3.490560874187236817e-01
6.870000000000000551e-01 3.484334289280558439e-01
6.880000000000000560e-01 3.478249259016440997e-01
6.890000000000000568e-01 3.472321559276739800e-01
6.900000000000000577e-01 3.466559851117729241e-01
6.910000000000000586e-01 3.460966101927110961e-01
6.920000000000000595e-01 3.455537317394838381e-01
6.930000000000000604e-01 3.450267242546695146e-01
6.940000000000000613e-01 3.445148724741819435e-01
6.950000000000000622e-01 3.440175401428935409e-01
6.960000000000000631e-01 3.435342943343929201e-01
6.970000000000000639e-01 3.430649285274801619e-01
6.980000000000000648e-01 3.426094070735142272e-01
6.990000000000000657e-01 3.421677314145606941e-01
7.000000000000000666e-01 3.417397483598292318e-01
7.010000000000000675e-01 3.413249420346814444e-01
7.020000000000000684e-01 3.409222814635470278e-01
7.030000000000000693e-01 3.405301046154253219e-01
7.039999999999999591e-01 3.401460976723510998e-01
7.049999999999999600e-01 3.397673591001936222e-01
7.059999999999999609e-01 3.393905675614693473e-01
7.069999999999999618e-01 3.390121943987858266e-01
7.079999999999999627e-01 3.386287605045721905e-01
7.089999999999999636e-01 3.382370890618825454e-01
7.099999999999999645e-01 3.378345117115272300e-01
7.109999999999999654e-01 3.374190239017626491e-01
7.119999999999999662e-01 3.369893640359578613e-01
7.129999999999999671e-01 3.365450074169656913e-01
7.139999999999999680e-01 3.360861008222698620e-01
7.149999999999999689e-01 3.356133363559203331e-01
7.159999999999999698e-01 3.351278013904055442e-01
7.169999999999999707e-01 3.346308113296036502e-01
7.179999999999999716e-01 3.341237616994081061e-01
7.189999999999999725e-01 3.336080126073834862e-01
7.199999999999999734e-01 3.330847965635074792e-01
7.209999999999999742e-01 3.325551723891969624e-01
7.219999999999999751e-01 3.320200072608485153e-01
7.229999999999999760e-01 3.314799847674866906e-01
7.239999999999999769e-01 3.309356130788286832e-01
7.249999999999999778e-01 3.303872489758262199e-01
7.259999999999999787e-01 3.298350921261703483e-01
7.269999999999999796e-01 3.292791739713088472e-01
7.279999999999999805e-01 3.287193309517397188e-01
7.289999999999999813e-01 3.281551535482839510e-01
7.299999999999999822e-01 3.275859427073294916e-01
7.309999999999999831e-01 3.270106496022560094e-01
7.319999999999999840e-01 3.264278375056638981e-01
7.329999999999999849e-01 3.258356789986694979e-01
7.339999999999999858e-01 3.252319753096052368e-01
7.349999999999999867e-01 3.246142344061963558e-01
7.359999999999999876e-01 3.239797948792604854e-01
7.369999999999999885e-01 3.233259985950208693e-01
7.379999999999999893e-01 3.226504044468262444e-01
7.389999999999999902e-01 3.219510359453642279e-01
7.399999999999999911e-01 3.212266399146880280e-01
7.409999999999999920e-01 3.204769080614774945e-01
7.419999999999999929e-01 3.197026707221969910e-01
7.429999999999999938e-01 3.189060118033001934e-01
7.439999999999999947e-01 3.180902986232757024e-01
7.449999999999999956e-01 3.172600913905861408e-01
7.459999999999999964e-01 3.164209513250666461e-01
7.469999999999999973e-01 3.155791491139224303e-01
7.479999999999999982e-01 3.147413035231892420e-01
7.489999999999999991e-01 3.139139946605765674e-01
7.500000000000000000e-01 3.131033843751618306e-01
7.510000000000000009e-01 3.123148905973090472e-01
7.520000000000000018e-01 3.115529633433533618e-01
7.530000000000000027e-01 3.108209579209245121e-01
7.540000000000000036e-01 3.101211252177805133e-01
7.550000000000000044e-01 3.094546958347609844e-01
7.560000000000000053e-01 3.088220234181682788e-01
7.570000000000000062e-01 3.082227521379133361e-01
7.580000000000000071e-01 3.076560041667912304e-01
7.590000000000000080e-01 3.071205198276995563e-01
7.600000000000000089e-01 3.066147455775820596e-01
7.610000000000000098e-01 3.061368806261337006e-01
7.620000000000000107e-01 3.056848544583660732e-01
7.630000000000000115e-01 3.052562966143788081e-01
7.640000000000000124e-01 3.048484695807925915e-01
7.650000000000000133e-01 3.044581987503806042e-01
7.660000000000000142e-01 3.040818306004017257e-01
7.670000000000000151e-01 3.037152127636706944e-01
7.680000000000000160e-01 3.033536980693631313e-01
7.690000000000000169e-01 3.029921917834010325e-01
7.700000000000000178e-01 3.026252421893588784e-01
7.710000000000000187e-01 3.022471523057097542e-01
7.720000000000000195e-01 3.018521447983636419e-01
7.730000000000000204e-01 3.014345492760350242e-01
7.740000000000000213e-01 3.009890376971041115e-01
7.750000000000000222e-01 3.005108588916958756e-01
7.760000000000000231e-01 2.999960946542681861e-01
7.770000000000000240e-01 2.994419008156009587e-01
7.780000000000000249e-01 2.988467272812009301e-01
7.790000000000000258e-01 2.982104466135790943e-01
7.800000000000000266e-01 2.975344348498281666e-01
7.810000000000000275e-01 2.968215252883857347e-01
7.820000000000000284e-01 2.960758667053866589e-01
7.830000000000000293e-01 2.953026766970290318e-01
7.840000000000000302e-01 2.945079356965322193e-01
7.850000000000000311e-01 2.936980185863248272e-01
7.860000000000000320e-01 2.928793333645288710e-01
7.870000000000000329e-01 2.920579946744362165e-01
7.880000000000000338e-01 2.912395533039605078e-01
7.890000000000000346e-01 2.904288027049509169e-01
7.900000000000000355e-01 2.896297024884549320e-01
7.910000000000000364e-01 2.888453587291063829e-01
7.920000000000000373e-01 2.880780997754651129e-01
7.930000000000000382e-01 2.873296132079349308e-01
7.940000000000000391e-01 2.866011213467513641e-01
7.950000000000000400e-01 2.858935686271988352e-01
7.960000000000000409e-01 2.852077888644862225e-01
7.970000000000000417e-01 2.845446555266032962e-01
7.980000000000000426e-01 2.839051802351312825e-01
7.990000000000000435e-01 2.832905411323193845e-01
8.000000000000000444e-01 2.827020471482057928e-01
8.010000000000000453e-01 2.821410505743928709e-01
8.020000000000000462e-01 2.816088075709840544e-01
8.030000000000000471e-01 2.811063128468740957e-01
8.040000000000000480e-01 2.806341400716804713e-01
8.050000000000000488e-01 2.801923199209881421e-01
8.060000000000000497e-01 2.797802643406407386e-01
8.070000000000000506e-01 2.793967724591998603e-01
8.080000000000000515e-01 2.790401080672330059e-01
8.090000000000000524e-01 2.787081471625368345e-01
8.100000000000000533e-01 2.783985530082285775e-01
8.110000000000000542e-01 2.781089766414746589e-01
8.120000000000000551e-01 2.778372374991361360e-01
8.130000000000000560e-01 2.775814490862387740e-01
8.140000000000000568e-01 2.773400841055562727e-01
8.150000000000000577e-01 2.771119784497803051e-01
8.160000000000000586e-01 2.768962576014365462e-01
8.170000000000000595e-01 2.766922536440697411e-01
8.180000000000000604e-01 2.764994074781556010e-01
8.190000000000000613e-01 2.763171978319606259e-01
8.200000000000000622e-01 2.761451135476610808e-01
8.210000000000000631e-01 2.759826768751065806e-01
8.220000000000000639e-01 2.758295252918108731e-01
8.230000000000000648e-01 2.756855263935067968e-01
8.240000000000000657e-01 2.755508773305070380e-01
8.250000000000000666e-01 2.754261973633448934e-01
8.260000000000000675e-01 2.753125418381452971e-01
8.270000000000000684e-01 2.752113367314973913e-01
8.280000000000000693e-01 2.751242333391302197e-01
8.290000000000000702e-01 2.750528851847385270e-01
8.300000000000000711e-01 2.749986757991960684e-01
8.310000000000000719e-01 2.749624325819045034e-01
8.320000000000000728e-01 2.749441726255124618e-01
8.329999999999999627e-01 2.749429344298433553e-01
8.339999999999999636e-01 2.749566811392153420e-01
8.349999999999999645e-01 2.749823478188008763e-01
8.359999999999999654e-01 2.750159712417713509e-01
8.369999999999999662e-01 2.750529470194429393e-01
8.379999999999999671e-01 2.750883269390009267e-01
8.389999999999999680e-01 2.751171517843312153e-01
8.399999999999999689e-01 2.751347712108360155e-01
8.409999999999999698e-01 2.751371009442266091e-01
8.419999999999999707e-01 2.751207953863680777e-01
8.429999999999999716e-01 2.750833393833757023e-01
8.439999999999999725e-01 2.750230483196154374e-01
8.449999999999999734e-01 2.749389991745164741e-01
8.459999999999999742e-01 2.748309185347302397e-01
8.469999999999999751e-01 2.746990652717549719e-01
8.479999999999999760e-01 2.745441078594187956e-01
8.489999999999999769e-01 2.743670294439284341e-01
8.499999999999999778e-01 2.741690676945047755e-01
8.509999999999999787e-01 2.739516588613284953e-01
8.519999999999999796e-01 2.737163938145581454e-01
8.529999999999999805e-01 2.734649735478030252e-01
8.539999999999999813e-01 2.731991269521319432e-01
8.549999999999999822e-01 2.729205252103760748e-01
8.559999999999999831e-01 2.726306600341663056e-01
8.569999999999999840e-01 2.723307212488410567e-01
8.579999999999999849e-01 2.720214891423968773e-01
8.589999999999999858e-01 2.717032659848399034e-01
8.599999999999999867e-01 2.713758463842648183e-01
8.609999999999999876e-01 2.710385700586414592e-01
8.619999999999999885e-01 2.706904353091763027e-01
8.629999999999999893e-01 2.703302500887819204e-01
8.639999999999999902e-01 2.699568225833304247e-01
8.649999999999999911e-01 2.695691463936574217e-01
8.659999999999999920e-01 2.691665518961621206e-01
8.669999999999999929e-01 2.687488268637209243e-01
8.679999999999999938e-01 2.683162533610251588e-01
8.689999999999999947e-01 2.678695990501577251e-01
8.699999999999999956e-01 2.674100246149725413e-01
8.709999999999999964e-01 2.669389729790070942e-01
8.719999999999999973e-01 2.664580122233361492e-01
8.729999999999999982e-01 2.659687041312056577e-01
8.739999999999999991e-01 2.654724480458084956e-01
8.750000000000000000e-01 2.649703598630200330e-01
8.760000000000000009e-01 2.644631787185734995e-01
8.770000000000000018e-01 2.639511899530388450e-01
8.780000000000000027e-01 2.634341904813459201e-01
8.790000000000000036e-01 2.629114693291588756e-01
8.800000000000000044e-01 2.623818291421534110e-01
8.810000000000000053e-01 2.618436502626724227e-01
8.820000000000000062e-01 2.612949783019090644e-01
8.830000000000000071e-01 2.607336776944457202e-01
8.840000000000000080e-01 2.601576187382818039e-01
8.850000000000000089e-01 2.595648922114744961e-01
8.860000000000000098e-01 2.589540559063140401e-01
8.870000000000000107e-01 2.583243393557434486e-01
8.880000000000000115e-01 2.576758303997796484e-01
8.890000000000000124e-01 2.570095731786845028e-01
8.900000000000000133e-01 2.563276020926719134e-01
8.910000000000000142e-01 2.556328916205564128e-01
8.920000000000000151e-01 2.549292227363076924e-01
8.930000000000000160e-01 2.542210228556910367e-01
8.940000000000000169e-01 2.535131615594155563e-01
8.950000000000000178e-01 2.528107708405838983e-01
8.960000000000000187e-01 2.521190575541445433e-01
8.970000000000000195e-01 2.514431506636586322e-01
8.980000000000000204e-01 2.507879682592801251e-01
8.990000000000000213e-01 2.501580888469474018e-01
9.000000000000000222e-01 2.495576178926991739e-01
9.010000000000000231e-01 2.489900312994529075e-01
9.020000000000000240e-01 2.484580106538968047e-01
9.030000000000000249e-01 2.479632295234742989e-01
9.040000000000000258e-01 2.475061804343699767e-01
9.050000000000000266e-01 2.470859905749524799e-01
9.060000000000000275e-01 2.467003147757909631e-01
9.070000000000000284e-01 2.463453060638849668e-01
9.080000000000000293e-01 2.460157046702800832e-01
9.090000000000000302e-01 2.457050309471904004e-01
9.100000000000000311e-01 2.454059082228695066e-01
9.110000000000000320e-01 2.451104619651787442e-01
9.120000000000000329e-01 2.448107919674874788e-01
9.130000000000000338e-01 2.444994466790566534e-01
9.140000000000000346e-01 2.441698713890391448e-01
9.150000000000000355e-01 2.438168067022910557e-01
9.160000000000000364e-01 2.434365442464905827e-01
9.170000000000000373e-01 2.430270722674689188e-01
9.180000000000000382e-01 2.425880909696688792e-01
9.190000000000000391e-01 2.421208871801341644e-01
9.200000000000000400e-01 2.416281122063843323e-01
9.210000000000000409e-01 2.411134953493810074e-01
9.220000000000000417e-01 2.405815056175354960e-01
9.230000000000000426e-01 2.400370010448549529e-01
9.240000000000000435e-01 2.394849273615064777e-01
9.250000000000000444e-01 2.389300457627763496e-01
9.260000000000000453e-01 2.383767315247633245e-01
9.270000000000000462e-01 2.378288270943300919e-01
9.280000000000000471e-01 2.372895693734290989e-01
9.290000000000000480e-01 2.367615546585860042e-01
9.300000000000000488e-01 2.362467276148229600e-01
9.310000000000000497e-01 2.357464035219470622e-01
9.320000000000000506e-01 2.352612685938929304e-01
9.330000000000000515e-01 2.347914395360087558e-01
9.340000000000000524e-01 2.343365081540962347e-01
9.350000000000000533e-01 2.338956335230430172e-01
9.360000000000000542e-01 2.334676683377438500e-01
9.370000000000000551e-01 2.330513361498039171e-01
9.380000000000000560e-01 2.326454296538703059e-01
9.390000000000000568e-01 2.322490395186887213e-01
9.400000000000000577e-01 2.318617732267541365e-01
9.410000000000000586e-01 2.314839281645762192e-01
9.420000000000000595e-01 2.311166259506554355e-01
9.430000000000000604e-01 2.307618269666421862e-01
9.440000000000000613e-01 2.304222616957504466e-01
9.450000000000000622e-01 2.301012449197325227e-01
9.460000000000000631e-01 2.298024022905945929e-01
9.470000000000000639e-01 2.295293210442584109e-01
9.480000000000000648e-01 2.292851845003092137e-01
9.490000000000000657e-01 2.290723993008460524e-01
9.500000000000000666e-01 2.288922635544272388e-01
9.510000000000000675e-01 2.287447430031874784e-01
9.520000000000000684e-01 2.286283268679603353e-01
9.530000000000000693e-01 2.285400280900724279e-01
9.540000000000000702e-01 2.284755192029811199e-01
9.550000000000000711e-01 2.284293652748160264e-01
9.560000000000000719e-01 2.283953701703489991e-01
9.570000000000000728e-01 2.283669582300888734e-01
9.580000000000000737e-01 2.283376083188985439e-01
9.590000000000000746e-01 2.283012481507024627e-01
9.599999999999999645e-01 2.282526030840920650e-01
9.609999999999999654e-01 2.281874351140627810e-01
9.619999999999999662e-01 2.281026929447835527e-01
9.629999999999999671e-01 2.279965387406832356e-01
9.639999999999999680e-01 2.278682840475801663e-01
9.649999999999999689e-01 2.277182234454002696e-01
9.659999999999999698e-01 2.275474132702100249e-01
9.669999999999999707e-01 2.273574340424008022e-01
9.679999999999999716e-01 2.271501383083329162e-01
9.689999999999999725e-01 2.269274230450470664e-01
9.699999999999999734e-01 2.266910380444102924e-01
9.709999999999999742e-01 2.264424690317888567e-01
9.719999999999999751e-01 2.261828389337643408e-01
9.729999999999999760e-01 2.259128918427161514e-01
9.739999999999999769e-01 2.256330005178866505e-01
9.749999999999999778e-01 2.253432090413937661e-01
9.759999999999999787e-01 2.250433199073491597e-01
9.769999999999999796e-01 2.247329856326099329e-01
9.779999999999999805e-01 2.244118063974442912e-01
9.789999999999999813e-01 2.240794354786788400e-01
9.799999999999999822e-01 2.237356821578605215e-01
9.809999999999999831e-01 2.233805806673227479e-01
9.819999999999999840e-01 2.230144359159362266e-01
9.829999999999999849e-01 2.226378489192211430e-01
9.839999999999999858e-01 2.222517056670571811e-01
9.849999999999999867e-01 2.218571359085661499e-01
9.859999999999999876e-01 2.214554666701218366e-01
9.869999999999999885e-01 2.210481464964508536e-01
9.879999999999999893e-01 2.206366724581248218e-01
9.889999999999999902e-01 2.202225196831414933e-01
9.899999999999999911e-01 2.198070989381741003e-01
9.909999999999999920e-01 2.193916888272848531e-01
9.919999999999999929e-01 2.189774254608659321e-01
9.929999999999999938e-01 2.185652920687757017e-01
9.939999999999999947e-01 2.181561310811150067e-01
9.949999999999999956e-01 2.177506831211296345e-01
9.959999999999999964e-01 2.173496331476297005e-01
9.969999999999999973e-01 2.169536666369984990e-01
9.979999999999999982e-01 2.165634871275348983e-01
9.989999999999999991e-01 2.161798498931451484e-01
1.000000000000000000e+00 2.158035000516199398e-01
1.001000000000000112e+00 2.154350902659099842e-01
1.002000000000000002e+00 2.150750245491007961e-01
1.003000000000000114e+00 2.147232621285018461e-01
1.004000000000000004e+00 2.143791112728546666e-01
1.005000000000000115e+00 2.140410301397020487e-01
1.006000000000000005e+00 2.137064975460986338e-01
1.007000000000000117e+00 2.133719736633092057e-01
1.008000000000000007e+00 2.130329643967776021e-01
1.009000000000000119e+00 2.126842541233735784e-01
1.010000000000000009e+00 2.123202227892976857e-01
1.011000000000000121e+00 2.119353028918164183e-01
1.012000000000000011e+00 2.115244570683627590e-01
1.013000000000000123e+00 2.110836868609157757e-01
1.014000000000000012e+00 2.106104380071922022e-01
1.015000000000000124e+00 2.101039292218271903e-01
1.016000000000000014e+00 2.095652976225707287e-01
1.017000000000000126e+00 2.089975896556197088e-01
1.018000000000000016e+00 2.084055736523362790e-01
1.019000000000000128e+00 2.077954250670851211e-01
1.020000000000000018e+00 2.071742953894681882e-01
1.021000000000000130e+00 2.065498338509311471e-01
1.022000000000000020e+00 2.059296884512262782e-01
1.023000000000000131e+00 2.053210177461503583e-01
1.024000000000000021e+00 2.047300699360798393e-01
1.024999999999999911e+00 2.041618226431840266e-01
1.026000000000000023e+00 2.036197352123312043e-01
1.026999999999999913e+00 2.031056059481917697e-01
1.028000000000000025e+00 2.026195562484021107e-01
1.028999999999999915e+00 2.021601464127274483e-01
1.030000000000000027e+00 2.017246104813477658e-01
1.030999999999999917e+00 2.013091937598887604e-01
1.032000000000000028e+00 2.009095481727623256e-01
1.032999999999999918e+00 2.005211906858470894e-01
1.034000000000000030e+00 2.001399193339197524e-01
1.034999999999999920e+00 1.997622079415951879e-01
1.036000000000000032e+00 1.993854805291594423e-01
1.036999999999999922e+00 1.990082781091040698e-01
1.038000000000000034e+00 1.986302810577621758e-01
1.038999999999999924e+00 1.982522366002712477e-01
1.040000000000000036e+00 1.978757460195873785e-01
1.040999999999999925e+00 1.975030182017136759e-01
1.042000000000000037e+00 1.971365889643606761e-01
1.042999999999999927e+00 1.967790564892855643e-01
1.044000000000000039e+00 1.964328430469130804e-01
1.044999999999999929e+00 1.961000259285867187e-01
1.046000000000000041e+00 1.957822031403195218e-01
1.046999999999999931e+00 1.954804064429838950e-01
1.048000000000000043e+00 1.951950884854804780e-01
1.048999999999999932e+00 1.949260938278692401e-01
1.050000000000000044e+00 1.946726874203744406e-01
1.050999999999999934e+00 1.944336231890267108e-01
1.052000000000000046e+00 1.942072343490149622e-01
1.052999999999999936e+00 1.939915350513567172e-01
1.054000000000000048e+00 1.937843837430697769e-01
1.054999999999999938e+00 1.935836446133778199e-01
1.056000000000000050e+00 1.933873776444756387e-01
1.056999999999999940e+00 1.931940254742178786e-01
1.058000000000000052e+00 1.930025941028736258e-01
1.058999999999999941e+00 1.928127998097915741e-01
1.060000000000000053e+00 1.926251775526774956e-01
1.060999999999999943e+00 1.924411337669828526e-01
1.062000000000000055e+00 1.922629386320302280e-01
1.062999999999999945e+00 1.920936523426986231e-01
1.064000000000000057e+00 1.919369708363921068e-01
1.064999999999999947e+00 1.917970263398174613e-01
1.066000000000000059e+00 1.916780999632365368e-01
1.066999999999999948e+00 1.915843297148792368e-01
1.068000000000000060e+00 1.915193728559135555e-01
1.068999999999999950e+00 1.914860897261050909e-01
1.070000000000000062e+00 1.914862752668116119e-01
1.070999999999999952e+00 1.915204425027060287e-01
1.072000000000000064e+00 1.915877194076903156e-01
1.072999999999999954e+00 1.916858690167476953e-01
1.074000000000000066e+00 1.918114031904183669e-01
1.074999999999999956e+00 1.919598223771725731e-01
1.076000000000000068e+00 1.921259624547545231e-01
1.076999999999999957e+00 1.923043670057591470e-01
1.078000000000000069e+00 1.924897290393892402e-01
1.078999999999999959e+00 1.926772850849122753e-01
1.080000000000000071e+00 1.928631600157261483e-01
1.080999999999999961e+00 1.930446141222446343e-01
1.082000000000000073e+00 1.932201623880277774e-01
1.082999999999999963e+00 1.933895312288040624e-01
1.084000000000000075e+00 1.935534780420796186e-01
1.084999999999999964e+00 1.937134632434050485e-01
1.086000000000000076e+00 1.938712136162107635e-01
1.086999999999999966e+00 1.940282470149919392e-01
1.088000000000000078e+00 1.941853905280954973e-01
1.088999999999999968e+00 1.943423568745555330e-01
1.090000000000000080e+00 1.944974482086788137e-01
1.090999999999999970e+00 1.946474124914178427e-01
1.092000000000000082e+00 1.947874869909178575e-01
1.092999999999999972e+00 1.949116097157210514e-01
1.094000000000000083e+00 1.950127951841718332e-01
1.094999999999999973e+00 1.950836011657562652e-01
1.096000000000000085e+00 1.951166618817428144e-01
1.096999999999999975e+00 1.951052245161926657e-01
1.098000000000000087e+00 1.950436426901040188e-01
1.098999999999999977e+00 1.949277734975538856e-01
1.100000000000000089e+00 1.947552656117756131e-01
1.100999999999999979e+00 1.945257225112910493e-01
1.102000000000000091e+00 1.942407188178310873e-01
1.102999999999999980e+00 1.939037135116661315e-01
1.104000000000000092e+00 1.935198530656399851e-01
1.104999999999999982e+00 1.930956789993455713e-01
1.106000000000000094e+00 1.926387884589419730e-01
1.106999999999999984e+00 1.921574379683986256e-01
1.108000000000000096e+00 1.916601219832470004e-01
1.108999999999999986e+00 1.911551584958519345e-01
1.110000000000000098e+00 1.906502819509110214e-01
1.110999999999999988e+00 1.901522658804960242e-01
1.112000000000000099e+00 1.896666063590085882e-01
1.112999999999999989e+00 1.891972843235878443e-01
1.114000000000000101e+00 1.887466129789220071e-01
1.114999999999999991e+00 1.883152007699799846e-01
1.116000000000000103e+00 1.879020086143419754e-01
1.116999999999999993e+00 1.875045071370403382e-01
1.118000000000000105e+00 1.871189197723143738e-01
1.118999999999999995e+00 1.867405340470533193e-01
1.120000000000000107e+00 1.863640384723219412e-01
1.120999999999999996e+00 1.859838904554475814e-01
1.122000000000000108e+00 1.855946528076953539e-01
1.122999999999999998e+00 1.851913109916416555e-01
1.124000000000000110e+00 1.847695287048533308e-01
1.125000000000000000e+00 1.843258784208560430e-01
1.126000000000000112e+00 1.838579893321720948e-01
1.127000000000000002e+00 1.833646349003779652e-01
1.128000000000000114e+00 1.828457575536248103e-01
1.129000000000000004e+00 1.823024267120141040e-01
1.130000000000000115e+00 1.817367090095474425e-01
1.131000000000000005e+00 1.811514971204554458e-01
1.132000000000000117e+00 1.805502537956753806e-01
1.133000000000000007e+00 1.799367561745155442e-01
1.134000000000000119e+00 1.793148008849249908e-01
1.135000000000000009e+00 1.786879522497448469e-01
1.136000000000000121e+00 1.780593296465495801e-01
1.137000000000000011e+00 1.774314778599334341e-01
1.138000000000000123e+00 1.768063199445074896e-01
1.139000000000000012e+00 1.761851869048784436e-01
1.140000000000000124e+00 1.755689355462251022e-01
1.141000000000000014e+00 1.749580978149972432e-01
1.142000000000000126e+00 1.743530348402393682e-01
1.143000000000000016e+00 1.737540829533750220e-01
1.144000000000000128e+00 1.731616403784276836e-01
1.145000000000000018e+00 1.725762126844299083e-01
1.146000000000000130e+00 1.719983877973730590e-01
1.147000000000000020e+00 1.714287599078321012e-01
1.148000000000000131e+00 1.708678274685460352e-01
1.149000000000000021e+00 1.703158764027019045e-01
1.150000000000000133e+00 1.697728863709712654e-01
1.151000000000000023e+00 1.692384781502091484e-01
1.152000000000000135e+00 1.687118820484714288e-01
1.153000000000000025e+00 1.681919764135619555e-01
1.153999999999999915e+00 1.676773566188487219e-01
1.155000000000000027e+00 1.671664580590535021e-01
1.155999999999999917e+00 1.666576869543831829e-01
1.157000000000000028e+00 1.661495646641630575e-01
1.157999999999999918e+00 1.656408684742511628e-01
1.159000000000000030e+00 1.651307647100628273e-01
1.159999999999999920e+00 1.646188988430612732e-01
1.161000000000000032e+00 1.641054823721609934e-01
1.161999999999999922e+00 1.635913184833391321e-01
1.163000000000000034e+00 1.630777839386515493e-01
1.163999999999999924e+00 1.625667708468117312e-01
1.165000000000000036e+00 1.620605820040122158e-01
1.165999999999999925e+00 1.615617710051542866e-01
1.167000000000000037e+00 1.610729670340084740e-01
1.167999999999999927e+00 1.605967140096552226e-01
1.169000000000000039e+00 1.601353043722241465e-01
1.169999999999999929e+00 1.596906515236265478e-01
1.171000000000000041e+00 1.592642408410189503e-01
1.171999999999999931e+00 1.588571251860748379e-01
1.173000000000000043e+00 1.584699944428483165e-01
1.173999999999999932e+00 1.581033122251938317e-01
1.175000000000000044e+00 1.577574908282864397e-01
1.175999999999999934e+00 1.574330819736733944e-01
1.177000000000000046e+00 1.571309625134429400e-01
1.177999999999999936e+00 1.568524751378180537e-01
1.179000000000000048e+00 1.565995012220124660e-01
1.179999999999999938e+00 1.563744422351450170e-01
1.181000000000000050e+00 1.561800832716166432e-01
1.181999999999999940e+00 1.560193898282305480e-01
1.183000000000000052e+00 1.558952021448805070e-01
1.183999999999999941e+00 1.558099154142611187e-01
1.185000000000000053e+00 1.557651613470054375e-01
1.185999999999999943e+00 1.557615541593720121e-01
1.187000000000000055e+00 1.557985313260097926e-01
1.187999999999999945e+00 1.558743154320913482e-01
1.189000000000000057e+00 1.559860136550425269e-01
1.189999999999999947e+00 1.561298256654317929e-01
1.191000000000000059e+00 1.563013252159570765e-01
1.191999999999999948e+00 1.564957780739950899e-01
1.193000000000000060e+00 1.567084460585073391e-01
1.193999999999999950e+00 1.569348882987086635e-01
1.195000000000000062e+00 1.571711464780372047e-01
1.195999999999999952e+00 1.574138876222459793e-01
1.197000000000000064e+00 1.576604747065207257e-01
1.197999999999999954e+00 1.579089619824648738e-01
1.199000000000000066e+00 1.581580560013305659e-01
1.199999999999999956e+00 1.584070565775825279e-01
1.201000000000000068e+00 1.586557944471525261e-01
1.201999999999999957e+00 1.589045643521637685e-01
1.203000000000000069e+00 1.591540801434554731e-01
1.203999999999999959e+00 1.594054281680277740e-01
1.205000000000000071e+00 1.596600118504594712e-01
1.205999999999999961e+00 1.599194882211282809e-01
1.207000000000000073e+00 1.601856768119462315e-01
1.207999999999999963e+00 1.604604510885605240e-01
1.209000000000000075e+00 1.607455928315896510e-01
1.209999999999999964e+00 1.610426332569878938e-01
1.211000000000000076e+00 1.613526683113445936e-01
1.211999999999999966e+00 1.616761885847613212e-01
1.213000000000000078e+00 1.620129188592607239e-01
1.213999999999999968e+00 1.623616918925603336e-01
1.215000000000000080e+00 1.627203662532296646e-01
1.215999999999999970e+00 1.630857846454153159e-01
1.217000000000000082e+00 1.634537837205283228e-01
1.217999999999999972e+00 1.638192669898492770e-01
1.219000000000000083e+00 1.641763120005605425e-01
1.219999999999999973e+00 1.645183432426958192e-01
1.221000000000000085e+00 1.648383361361026311e-01
1.221999999999999975e+00 1.651290702869306626e-01
1.223000000000000087e+00 1.653834166258666971e-01
1.223999999999999977e+00 1.655946468820812811e-01
1.225000000000000089e+00 1.657567371023321579e-01
1.225999999999999979e+00 1.658646779127741222e-01
1.227000000000000091e+00 1.659147401892802631e-01
1.227999999999999980e+00 1.659046830231153680e-01
1.229000000000000092e+00 1.658338857862279581e-01
1.229999999999999982e+00 1.657033939953320156e-01
1.231000000000000094e+00 1.655158625618746160e-01
1.231999999999999984e+00 1.652754037983608093e-01
1.233000000000000096e+00 1.649873326232173532e-01
1.233999999999999986e+00 1.646578367572310575e-01
1.235000000000000098e+00 1.642935734144567728e-01
1.235999999999999988e+00 1.639012310348513246e-01
1.237000000000000099e+00 1.634870543034863399e-01
1.237999999999999989e+00 1.630564299851602617e-01
1.239000000000000101e+00 1.626134984285084462e-01
1.239999999999999991e+00 1.621608878219918670e-01
1.241000000000000103e+00 1.616995657139928544e-01
1.241999999999999993e+00 1.612288660828128106e-01
1.243000000000000105e+00 1.607466743637286366e-01
1.243999999999999995e+00 1.602497632555277274e-01
1.245000000000000107e+00 1.597342668789281939e-01
1.245999999999999996e+00 1.591962036682874615e-01
1.247000000000000108e+00 1.586320240916635205e-01
1.247999999999999998e+00 1.580391142404070914e-01
1.249000000000000110e+00 1.574161768907967329e-01
1.250000000000000000e+00 1.567634752235392281e-01
1.251000000000000112e+00 1.560828983930511726e-01
1.252000000000000002e+00 1.553778205327453199e-01
1.253000000000000114e+00 1.546528284383080487e-01
1.254000000000000004e+00 1.539133152700678520e-01
1.255000000000000115e+00 1.531650328181023146e-01
1.256000000000000005e+00 1.524136242326845914e-01
1.257000000000000117e+00 1.516642292574643391e-01
1.258000000000000007e+00 1.509211635655916262e-01
1.259000000000000119e+00 1.501877341980408231e-01
1.260000000000000009e+00 1.494661588866816049e-01
1.261000000000000121e+00 1.487576169131454851e-01
1.262000000000000011e+00 1.480623511836722250e-01
1.263000000000000123e+00 1.473798705190421665e-01
1.264000000000000012e+00 1.467091705063058027e-01
1.265000000000000124e+00 1.460489617213923119e-01
1.266000000000000014e+00 1.453979352025643323e-01
1.267000000000000126e+00 1.447549889675013302e-01
1.268000000000000016e+00 1.441194394735092199e-01
1.269000000000000128e+00 1.434911912861056571e-01
1.270000000000000018e+00 1.428708763802931936e-01
1.271000000000000130e+00 1.422598943486307610e-01
1.272000000000000020e+00 1.416603982204505396e-01
1.273000000000000131e+00 1.410752148330634004e-01
1.274000000000000021e+00 1.405076913614710377e-01
1.275000000000000133e+00 1.399614825804276208e-01
1.276000000000000023e+00 1.394403332243815685e-01
1.277000000000000135e+00 1.389478430343435156e-01
1.278000000000000025e+00 1.384872618493189766e-01
1.279000000000000137e+00 1.380612994310179698e-01
1.280000000000000027e+00 1.376719908495311340e-01
1.280999999999999917e+00 1.373205714068925498e-01
1.282000000000000028e+00 1.370073967363619749e-01
1.282999999999999918e+00 1.367318619765077459e-01
1.284000000000000030e+00 1.364923674727172576e-01
1.284999999999999920e+00 1.362862851896158023e-01
1.286000000000000032e+00 1.361100056374512091e-01
1.286999999999999922e+00 1.359590141382566175e-01
1.288000000000000034e+00 1.358280685501717100e-01
1.288999999999999924e+00 1.357114638532777862e-01
1.290000000000000036e+00 1.356033633694124496e-01
1.290999999999999925e+00 1.354981749226795984e-01
1.292000000000000037e+00 1.353909233274096513e-01
1.292999999999999927e+00 1.352775959381609661e-01
1.294000000000000039e+00 1.351553721664156271e-01
1.294999999999999929e+00 1.350227509991614172e-01
1.296000000000000041e+00 1.348795291925592443e-01
1.296999999999999931e+00 1.347266261201190141e-01
1.298000000000000043e+00 1.345658351217751403e-01
1.298999999999999932e+00 1.343994991197632327e-01
1.300000000000000044e+00 1.342301550000934984e-01
1.300999999999999934e+00 1.340602281435735732e-01
1.302000000000000046e+00 1.338918022198571645e-01
1.302999999999999936e+00 1.337264942457803973e-01
1.304000000000000048e+00 1.335654311280919659e-01
1.304999999999999938e+00 1.334093437553445505e-01
1.306000000000000050e+00 1.332587255112375191e-01
1.306999999999999940e+00 1.331140397051699120e-01
1.308000000000000052e+00 1.329759191904300308e-01
1.308999999999999941e+00 1.328453287340175815e-01
1.310000000000000053e+00 1.327236686403924781e-01
1.310999999999999943e+00 1.326127784285527078e-01
1.312000000000000055e+00 1.325148685842104934e-01
1.312999999999999945e+00 1.324323846383325121e-01
1.314000000000000057e+00 1.323678254168619006e-01
1.314999999999999947e+00 1.323235393731282961e-01
1.316000000000000059e+00 1.323015298388830197e-01
1.316999999999999948e+00 1.323032942869581952e-01
1.318000000000000060e+00 1.323296895983329668e-01
1.318999999999999950e+00 1.323808659646016905e-01
1.320000000000000062e+00 1.324562331034215279e-01
1.320999999999999952e+00 1.325544818596234020e-01
1.322000000000000064e+00 1.326736666305711188e-01
1.322999999999999954e+00 1.328113074980276920e-01
1.324000000000000066e+00 1.329645423444033026e-01
1.324999999999999956e+00 1.331303306167237743e-01
1.326000000000000068e+00 1.333056432989728479e-01
1.326999999999999957e+00 1.334876757473829612e-01
1.328000000000000069e+00 1.336740062263183648e-01
1.328999999999999959e+00 1.338627263078959462e-01
1.330000000000000071e+00 1.340524653294769275e-01
1.330999999999999961e+00 1.342423608209601660e-01
1.332000000000000073e+00 1.344319266850048378e-01
1.332999999999999963e+00 1.346208650245057092e-01
1.334000000000000075e+00 1.348088470911335546e-01
1.334999999999999964e+00 1.349952968162256850e-01
1.336000000000000076e+00 1.351792200019130419e-01
1.336999999999999966e+00 1.353591063150337837e-01
1.338000000000000078e+00 1.355329150061654886e-01
1.338999999999999968e+00 1.356981587122094435e-01
1.340000000000000080e+00 1.358520707985194920e-01
1.340999999999999970e+00 1.359918338481851674e-01
1.342000000000000082e+00 1.361148341780601678e-01
1.342999999999999972e+00 1.362189147554503377e-01
1.344000000000000083e+00 1.363025874957635442e-01
1.344999999999999973e+00 1.363652097818813247e-01
1.346000000000000085e+00 1.364070532039704520e-01
1.346999999999999975e+00 1.364293169691165597e-01
1.348000000000000087e+00 1.364340437741792811e-01
1.348999999999999977e+00 1.364239752114375925e-01
1.350000000000000089e+00 1.364023481683804273e-01
1.350999999999999979e+00 1.363726433668182303e-01
1.352000000000000091e+00 1.363383262833104959e-01
1.352999999999999980e+00 1.363025880905972265e-01
1.354000000000000092e+00 1.362681141974592391e-01
1.354999999999999982e+00 1.362368779601401403e-01
1.356000000000000094e+00 1.362099831956195828e-01
1.356999999999999984e+00 1.361875489977087961e-01
1.358000000000000096e+00 1.361686531301118941e-01
1.358999999999999986e+00 1.361513405819037847e-01
1.360000000000000098e+00 1.361326639991724263e-01
1.360999999999999988e+00 1.361087833962739690e-01
1.362000000000000099e+00 1.360751161118366193e-01
1.362999999999999989e+00 1.360265210580823281e-01
1.364000000000000101e+00 1.359575130228801720e-01
1.364999999999999991e+00 1.358625141762102584e-01
1.366000000000000103e+00 1.357361133576508450e-01
1.366999999999999993e+00 1.355733530431005307e-01
1.368000000000000105e+00 1.353699969645399404e-01
1.368999999999999995e+00 1.351227994777412789e-01
1.370000000000000107e+00 1.348297394260521420e-01
1.370999999999999996e+00 1.344901974198056682e-01
1.372000000000000108e+00 1.341050853683892485e-01
1.372999999999999998e+00 1.336768578473857549e-01
1.374000000000000110e+00 1.332094490527108710e-01
1.375000000000000000e+00 1.327081220517964677e-01
1.376000000000000112e+00 1.321792096146174877e-01
1.377000000000000002e+00 1.316298286284213470e-01
1.378000000000000114e+00 1.310675241200522645e-01
1.379000000000000004e+00 1.304999257924225053e-01
1.380000000000000115e+00 1.299344016972136528e-01
1.381000000000000005e+00 1.293777788665583517e-01
1.382000000000000117e+00 1.288361088773639085e-01
1.383000000000000007e+00 1.283144995499204133e-01
1.384000000000000119e+00 1.278170368394552503e-01
1.385000000000000009e+00 1.273467474072652317e-01
1.386000000000000121e+00 1.269056414641852315e-01
1.387000000000000011e+00 1.264948131806660769e-01
1.388000000000000123e+00 1.261145623840134733e-01
1.389000000000000012e+00 1.257645620098042649e-01
1.390000000000000124e+00 1.254440168600884364e-01
1.391000000000000014e+00 1.251518282921280645e-01
1.392000000000000126e+00 1.248867151795578778e-01
1.393000000000000016e+00 1.246472865963058479e-01
1.394000000000000128e+00 1.244320761576436507e-01
1.395000000000000018e+00 1.242395245227077005e-01
1.396000000000000130e+00 1.240679161447336837e-01
1.397000000000000020e+00 1.239153001567500495e-01
1.398000000000000131e+00 1.237794125976688087e-01
1.399000000000000021e+00 1.236576283271640792e-01
1.400000000000000133e+00 1.235469615178047542e-01
1.401000000000000023e+00 1.234441228578553318e-01
1.402000000000000135e+00 1.233456327026033195e-01
1.403000000000000025e+00 1.232479914239463792e-01
1.404000000000000137e+00 1.231478657110070124e-01
1.405000000000000027e+00 1.230422817545497871e-01
1.406000000000000139e+00 1.229287800493947397e-01
1.407000000000000028e+00 1.228055333759150158e-01
1.407999999999999918e+00 1.226713865239348195e-01
1.409000000000000030e+00 1.225258269508807535e-01
1.409999999999999920e+00 1.223689018435013265e-01
1.411000000000000032e+00 1.222010777526659486e-01
1.411999999999999922e+00 1.220231078440021377e-01
1.413000000000000034e+00 1.218358831427606426e-01
1.413999999999999924e+00 1.216403281372752943e-01
1.415000000000000036e+00 1.214373089280999102e-01
1.415999999999999925e+00 1.212276020147458749e-01
1.417000000000000037e+00 1.210118782872900561e-01
1.417999999999999927e+00 1.207907226767518244e-01
1.419000000000000039e+00 1.205646402724871308e-01
1.419999999999999929e+00 1.203340960689195244e-01
1.421000000000000041e+00 1.200995431265618335e-01
1.421999999999999931e+00 1.198614702701427531e-01
1.423000000000000043e+00 1.196204470612807630e-01
1.423999999999999932e+00 1.193771951727136404e-01
1.425000000000000044e+00 1.191326388584716123e-01
1.425999999999999934e+00 1.188879988914497143e-01
1.427000000000000046e+00 1.186448378768164280e-01
1.427999999999999936e+00 1.184051373995419348e-01
1.429000000000000048e+00 1.181712905508436606e-01
1.429999999999999938e+00 1.179460929137134129e-01
1.431000000000000050e+00 1.177326748024059427e-01
1.431999999999999940e+00 1.175343680717452072e-01
1.433000000000000052e+00 1.173545415359942556e-01
1.433999999999999941e+00 1.171963911892645455e-01
1.435000000000000053e+00 1.170627155206125092e-01
1.435999999999999943e+00 1.169556901547012806e-01
1.437000000000000055e+00 1.168766795584907647e-01
1.437999999999999945e+00 1.168260960830535128e-01
1.439000000000000057e+00 1.168033435740317566e-01
1.439999999999999947e+00 1.168068257940146903e-01
1.441000000000000059e+00 1.168340490085736511e-01
1.441999999999999948e+00 1.168817874810910290e-01
1.443000000000000060e+00 1.169463003622942948e-01
1.443999999999999950e+00 1.170235499000124163e-01
1.445000000000000062e+00 1.171094226340703148e-01
1.445999999999999952e+00 1.171999515771169481e-01
1.447000000000000064e+00 1.172914632404451762e-01
1.447999999999999954e+00 1.173807320998069975e-01
1.449000000000000066e+00 1.174650813651166026e-01
1.449999999999999956e+00 1.175424563370254666e-01
1.451000000000000068e+00 1.176114687841893075e-01
1.451999999999999957e+00 1.176714437582700029e-01
1.453000000000000069e+00 1.177224169986403474e-01
1.453999999999999959e+00 1.177650991810844788e-01
1.455000000000000071e+00 1.178008182459961001e-01
1.455999999999999961e+00 1.178314072216041231e-01
1.457000000000000073e+00 1.178590677841875739e-01
1.457999999999999963e+00 1.178862021025494783e-01
1.459000000000000075e+00 1.179152215630604322e-01
1.459999999999999964e+00 1.179483638376502413e-01
1.461000000000000076e+00 1.179875312441143881e-01
1.461999999999999966e+00 1.180341496441573712e-01
1.463000000000000078e+00 1.180890880577090407e-01
1.463999999999999968e+00 1.181525944656100224e-01
1.465000000000000080e+00 1.182242908595646097e-01
1.465999999999999970e+00 1.183031891826906851e-01
1.467000000000000082e+00 1.183877380161574705e-01
1.467999999999999972e+00 1.184758959303212900e-01
1.469000000000000083e+00 1.185652370519977988e-01
1.469999999999999973e+00 1.186530588925870100e-01
1.471000000000000085e+00 1.187364924310607278e-01
1.471999999999999975e+00 1.188126115985687209e-01
1.473000000000000087e+00 1.188785463206453175e-01
1.473999999999999977e+00 1.189315760616514034e-01
1.475000000000000089e+00 1.189692023799960446e-01
1.475999999999999979e+00 1.189892074899065039e-01
1.477000000000000091e+00 1.189897164201446228e-01
1.477999999999999980e+00 1.189692448146455889e-01
1.479000000000000092e+00 1.189267782599749135e-01
1.479999999999999982e+00 1.188618143165525998e-01
1.481000000000000094e+00 1.187744551461796527e-01
1.481999999999999984e+00 1.186654441940739602e-01
1.483000000000000096e+00 1.185362138761077572e-01
1.483999999999999986e+00 1.183888747966376220e-01
1.485000000000000098e+00 1.182261631002068381e-01
1.485999999999999988e+00 1.180513269943151700e-01
1.487000000000000099e+00 1.178679865389827136e-01
1.487999999999999989e+00 1.176799311638227347e-01
1.489000000000000101e+00 1.174909189540231103e-01
1.489999999999999991e+00 1.173044550694348070e-01
1.491000000000000103e+00 1.171236118035652168e-01
1.491999999999999993e+00 1.169508544240015768e-01
1.493000000000000105e+00 1.167879494137561008e-01
1.493999999999999995e+00 1.166359454656793193e-01
1.495000000000000107e+00 1.164952217229326820e-01
1.495999999999999996e+00 1.163656156827316684e-01
1.497000000000000108e+00 1.162466290531056490e-01
1.497999999999999998e+00 1.161376388337035243e-01
1.499000000000000110e+00 1.160381213529071143e-01
1.500000000000000000e+00 1.159478374868734146e-01
1.501000000000000112e+00 1.158669423391427006e-01
1.502000000000000002e+00 1.157959902889212078e-01
1.503000000000000114e+00 1.157358360543097320e-01
1.504000000000000004e+00 1.156874451962063705e-01
1.505000000000000115e+00 1.156516191607858401e-01
1.506000000000000005e+00 1.156287043114576918e-01
1.507000000000000117e+00 1.156183199286159452e-01
1.508000000000000007e+00 1.156191292920182301e-01
1.509000000000000119e+00 1.156287538887727784e-01
1.510000000000000009e+00 1.156437754231920551e-01
1.511000000000000121e+00 1.156599107455492381e-01
1.512000000000000011e+00 1.156722693346463188e-01
1.513000000000000123e+00 1.156757050605632386e-01
1.514000000000000012e+00 1.156651902389774361e-01
1.515000000000000124e+00 1.156361867256914949e-01
1.516000000000000014e+00 1.155849469674637142e-01
1.517000000000000126e+00 1.155087209270375948e-01
1.518000000000000016e+00 1.154058750438901326e-01
1.519000000000000128e+00 1.152758833531376814e-01
1.520000000000000018e+00 1.151192395189455375e-01
1.521000000000000130e+00 1.149373081827764070e-01
1.522000000000000020e+00 1.147321141902536701e-01
1.523000000000000131e+00 1.145061529363299441e-01
1.524000000000000021e+00 1.142621764712238724e-01
1.525000000000000133e+00 1.140030215350686660e-01
1.526000000000000023e+00 1.137314820437545643e-01
1.527000000000000135e+00 1.134502239557020342e-01
1.528000000000000025e+00 1.131617359655564953e-01
1.529000000000000137e+00 1.128683103278169952e-01
1.530000000000000027e+00 1.125720601381259706e-01
1.531000000000000139e+00 1.122749179678102921e-01
1.532000000000000028e+00 1.119786484698134105e-01
1.533000000000000140e+00 1.116848542720953186e-01
1.534000000000000030e+00 1.113949484662600381e-01
1.535000000000000142e+00 1.111101374709878298e-01
1.536000000000000032e+00 1.108313702576902010e-01
1.536999999999999922e+00 1.105592920807261098e-01
1.538000000000000034e+00 1.102942101693834831e-01
1.538999999999999924e+00 1.100360426456986340e-01
1.540000000000000036e+00 1.097842947371350519e-01
1.540999999999999925e+00 1.095380383926048140e-01
1.542000000000000037e+00 1.092959072493489975e-01
1.542999999999999927e+00 1.090560914245832513e-01
1.544000000000000039e+00 1.088163479468483158e-01
1.544999999999999929e+00 1.085740383991852520e-01
1.546000000000000041e+00 1.083261923057698556e-01
1.546999999999999931e+00 1.080695913076829412e-01
1.548000000000000043e+00 1.078009225900264656e-01
1.548999999999999932e+00 1.075169600481991894e-01
1.550000000000000044e+00 1.072147869992388369e-01
1.550999999999999934e+00 1.068920350108198969e-01
1.552000000000000046e+00 1.065471240354193272e-01
1.552999999999999936e+00 1.061794537767300206e-01
1.554000000000000048e+00 1.057895359511042688e-01
1.554999999999999938e+00 1.053790382015174776e-01
1.556000000000000050e+00 1.049507180288600655e-01
1.556999999999999940e+00 1.045082702316855877e-01
1.558000000000000052e+00 1.040561083270027387e-01
1.558999999999999941e+00 1.035990684663986722e-01
1.560000000000000053e+00 1.031421048836091287e-01
1.560999999999999943e+00 1.026900189080458964e-01
1.562000000000000055e+00 1.022471992734683005e-01
1.562999999999999945e+00 1.018174300816114403e-01
1.564000000000000057e+00 1.014037720535980597e-01
1.564999999999999947e+00 1.010085058975828121e-01
1.566000000000000059e+00 1.006331485214222582e-01
1.566999999999999948e+00 1.002785111372039434e-01
1.568000000000000060e+00 9.994479637835380903e-02
1.568999999999999950e+00 9.963172960736198236e-02
1.570000000000000062e+00 9.933870152988173718e-02
1.570999999999999952e+00 9.906489312438195027e-02
1.572000000000000064e+00 9.880940880837425777e-02
1.572999999999999954e+00 9.857136667751997816e-02
1.574000000000000066e+00 9.834996726744664464e-02
1.574999999999999956e+00 9.814453575314911749e-02
1.576000000000000068e+00 9.795454576776248257e-02
1.576999999999999957e+00 9.777962004469738233e-02
1.578000000000000069e+00 9.761950241911965254e-02
1.578999999999999959e+00 9.747404274997883977e-02
1.580000000000000071e+00 9.734313671351078889e-02
1.580999999999999961e+00 9.722668686187518894e-02
1.582000000000000073e+00 9.712450981033986241e-02
1.582999999999999963e+00 9.703627799822221733e-02
1.584000000000000075e+00 9.696142625971888862e-02
1.584999999999999964e+00 9.689907323916509274e-02
1.586000000000000076e+00 9.684798746453558704e-02
1.586999999999999966e+00 9.680657832570013777e-02
1.588000000000000078e+00 9.677293801694515640e-02
1.588999999999999968e+00 9.674495253123978344e-02
1.590000000000000080e+00 9.672046213500537504e-02
1.590999999999999970e+00 9.669746187973445040e-02
1.592000000000000082e+00 9.667430095651909083e-02
1.592999999999999972e+00 9.664984655131210467e-02
1.594000000000000083e+00 9.662360149612866933e-02
1.594999999999999973e+00 9.659571688065020367e-02
1.596000000000000085e+00 9.656691728097943628e-02
1.596999999999999975e+00 9.653833938663734793e-02
1.598000000000000087e+00 9.651129534517474684e-02
1.598999999999999977e+00 9.648700875635171648e-02
1.600000000000000089e+00 9.646634627083228164e-02
1.600999999999999979e+00 9.644957194824479996e-02
1.602000000000000091e+00 9.643619941550354846e-02
1.602999999999999980e+00 9.642489385447064465e-02
1.604000000000000092e+00 9.641348062609440828e-02
1.604999999999999982e+00 9.639905728399843221e-02
1.606000000000000094e+00 9.637816719700555146e-02
1.606999999999999984e+00 9.634706741058271517e-02
1.608000000000000096e+00 9.630202145031230287e-02
1.608999999999999986e+00 9.623960330063030533e-02
1.610000000000000098e+00 9.615700213578824707e-02
1.610999999999999988e+00 9.605225762840229053e-02
1.612000000000000099e+00 9.592442810587663293e-02
1.612999999999999989e+00 9.577366263874269314e-02
1.614000000000000101e+00 9.560116973314250477e-02
1.614999999999999991e+00 9.540911731798347450e-02
1.616000000000000103e+00 9.520045382927166955e-02
1.616999999999999993e+00 9.497870052373370842e-02
1.618000000000000105e+00 9.474772703578938915e-02
1.618999999999999995e+00 9.451154102230581444e-02
1.620000000000000107e+00 9.427407944387933281e-02
1.620999999999999996e+00 9.403905070722520798e-02
1.622000000000000108e+00 9.380978906352629987e-02
1.622999999999999998e+00 9.358914199629227160e-02
1.624000000000000110e+00 9.337936351281093950e-02
1.625000000000000000e+00 9.318204429901701114e-02
1.626000000000000112e+00 9.299804442363446277e-02
1.627000000000000002e+00 9.282747564756370362e-02
1.628000000000000114e+00 9.266970331870738598e-02
1.629000000000000004e+00 9.252343106635292636e-02
1.630000000000000115e+00 9.238681213713796636e-02
1.631000000000000005e+00 9.225764963437343980e-02
1.632000000000000117e+00 9.213362733745644739e-02
1.633000000000000007e+00 9.201257614027037735e-02
1.634000000000000119e+00 9.189274718920562024e-02
1.635000000000000009e+00 9.177306337492011079e-02
1.636000000000000121e+00 9.165330073063363003e-02
1.637000000000000011e+00 9.153420385478068522e-02
1.638000000000000123e+00 9.141746029206938851e-02
1.639000000000000012e+00 9.130558667591825994e-02
1.640000000000000124e+00 9.120167620552288579e-02
1.641000000000000014e+00 9.110907577946676661e-02
1.642000000000000126e+00 9.103100483208424742e-02
1.643000000000000016e+00 9.097018570912131230e-02
1.644000000000000128e+00 9.092853264729693075e-02
1.645000000000000018e+00 9.090694985045490173e-02
1.646000000000000130e+00 9.090528049737520155e-02
1.647000000000000020e+00 9.092239624080471205e-02
1.648000000000000131e+00 9.095643943048058178e-02
1.649000000000000021e+00 9.100515349306624591e-02
1.650000000000000133e+00 9.106625678723487272e-02
1.651000000000000023e+00 9.113779608633779117e-02
1.652000000000000135e+00 9.121841529064225740e-02
1.653000000000000025e+00 9.130748832986311514e-02
1.654000000000000137e+00 9.140510615135821748e-02
1.655000000000000027e+00 9.151193923195417856e-02
1.656000000000000139e+00 9.162896805142720091e-02
1.657000000000000028e+00 9.175717270312826190e-02
1.658000000000000140e+00 9.189722569676243846e-02
1.659000000000000030e+00 9.204922412569035983e-02
1.660000000000000142e+00 9.221253586136866909e-02
1.661000000000000032e+00 9.238577014231111328e-02
1.662000000000000144e+00 9.256686788422593959e-02
1.663000000000000034e+00 9.275331021302501977e-02
1.664000000000000146e+00 9.294239902315314106e-02
1.665000000000000036e+00 9.313155825691057932e-02
1.665999999999999925e+00 9.331864094069762527e-02
1.667000000000000037e+00 9.350216617636154803e-02
1.667999999999999927e+00 9.368145214722910230e-02
1.669000000000000039e+00 9.385665200989982970e-02
1.669999999999999929e+00 9.402868983317283491e-02
1.671000000000000041e+00 9.419907942008845514e-02
1.671999999999999931e+00 9.436967533305999634e-02
1.673000000000000043e+00 9.454237951957475405e-02
1.673999999999999932e+00 9.471885095201522387e-02
1.675000000000000044e+00 9.490024743979805222e-02
1.675999999999999934e+00 9.508704329467231042e-02
1.677000000000000046e+00 9.527890682674612643e-02
1.677999999999999936e+00 9.547469952186636577e-02
1.679000000000000048e+00 9.567256644266565468e-02
1.679999999999999938e+00 9.587011245445745122e-02
1.681000000000000050e+00 9.606463310251757426e-02
1.681999999999999940e+00 9.625338251288581559e-02
1.683000000000000052e+00 9.643383597304158728e-02
1.683999999999999941e+00 9.660391709476014166e-02
1.685000000000000053e+00 9.676217690013280692e-02
1.685999999999999943e+00 9.690786851650322331e-02
1.687000000000000055e+00 9.704095673807029698e-02
1.687999999999999945e+00 9.716202239634698368e-02
1.689000000000000057e+00 9.727209998390384804e-02
1.689999999999999947e+00 9.737243614379383072e-02
1.691000000000000059e+00 9.746422693058531816e-02
1.691999999999999948e+00 9.754832131237158033e-02
1.693000000000000060e+00 9.762495846035967872e-02
1.693999999999999950e+00 9.769353970970857948e-02
1.695000000000000062e+00 9.775249350748509147e-02
1.695999999999999952e+00 9.779921949767507450e-02
1.697000000000000064e+00 9.783017755492820489e-02
1.697999999999999954e+00 9.784107951861624464e-02
1.699000000000000066e+00 9.782718986232699643e-02
1.699999999999999956e+00 9.778370100093361494e-02
1.701000000000000068e+00 9.770615880554690824e-02
1.701999999999999957e+00 9.759085554805853324e-02
1.703000000000000069e+00 9.743518328691667951e-02
1.703999999999999959e+00 9.723788377058424637e-02
1.705000000000000071e+00 9.699915917330458048e-02
1.705999999999999961e+00 9.672065085373200699e-02
1.707000000000000073e+00 9.640526379734914997e-02
1.707999999999999963e+00 9.605690252138539276e-02
1.709000000000000075e+00 9.568010306726922043e-02
1.709999999999999964e+00 9.527966667460045780e-02
1.711000000000000076e+00 9.486027275766853450e-02
1.711999999999999966e+00 9.442615889805638929e-02
1.713000000000000078e+00 9.398088082170573399e-02
1.713999999999999968e+00 9.352717284940557929e-02
1.715000000000000080e+00 9.306688205408678027e-02
1.715999999999999970e+00 9.260101543248515366e-02
1.717000000000000082e+00 9.212985115096376798e-02
1.717999999999999972e+00 9.165309027288413846e-02
1.719000000000000083e+00 9.117003905163276190e-02
1.719999999999999973e+00 9.067976916221455463e-02
1.721000000000000085e+00 9.018127438761802672e-02
1.721999999999999975e+00 8.967360235231580656e-02
1.723000000000000087e+00 8.915596929055515096e-02
1.723999999999999977e+00 8.862786491349310125e-02
1.725000000000000089e+00 8.808914239828970205e-02
1.725999999999999979e+00 8.754013359193181520e-02
1.727000000000000091e+00 8.698174282454156081e-02
1.727999999999999980e+00 8.641553635110307829e-02
1.729000000000000092e+00 8.584380659950682779e-02
1.729999999999999982e+00 8.526957999338492800e-02
1.731000000000000094e+00 8.469656796979882496e-02
1.731999999999999984e+00 8.412901686643338428e-02
1.733000000000000096e+00 8.357149290443365020e-02
1.733999999999999986e+00 8.302860543060421039e-02
1.735000000000000098e+00 8.250468399072639902e-02
1.735999999999999988e+00 8.200345546178847145e-02
1.737000000000000099e+00 8.152777137369333904e-02
1.737999999999999989e+00 8.107939825695534286e-02
1.739000000000000101e+00 8.065892729841832309e-02
1.739999999999999991e+00 8.026579987358875568e-02
1.741000000000000103e+00 7.989845125549502325e-02
1.741999999999999993e+00 7.955454998427924362e-02
1.743000000000000105e+00 7.923127960484629972e-02
1.743999999999999995e+00 7.892567240954680152e-02
1.745000000000000107e+00 7.863490653818891452e-02
1.745999999999999996e+00 7.835656488577527612e-02
1.747000000000000108e+00 7.808881218056848428e-02
1.747999999999999998e+00 7.783050143023391432e-02
1.749000000000000110e+00 7.758120591206070504e-02
1.750000000000000000e+00 7.734118059149389102e-02
1.751000000000000112e+00 7.711124105076394564e-02
1.752000000000000002e+00 7.689260498448777237e-02
1.753000000000000114e+00 7.668671491413416030e-02
1.754000000000000004e+00 7.649506754309097489e-02
1.755000000000000115e+00 7.631903043703844314e-02
1.756000000000000005e+00 7.615970035348729184e-02
1.757000000000000117e+00 7.601780689826251325e-02
1.758000000000000007e+00 7.589366408255494856e-02
1.759000000000000119e+00 7.578716004357970160e-02
1.760000000000000009e+00 7.569780664446226770e-02
1.761000000000000121e+00 7.562479300706295704e-02
1.762000000000000011e+00 7.556709880352238673e-02
1.763000000000000123e+00 7.552358907280723455e-02
1.764000000000000012e+00 7.549311960724394699e-02
1.765000000000000124e+00 7.547462753933165125e-02
1.766000000000000014e+00 7.546720049892541304e-02
1.767000000000000126e+00 7.547014296302870240e-02
1.768000000000000016e+00 7.548300528903729989e-02
1.769000000000000128e+00 7.550560230553467200e-02
1.770000000000000018e+00 7.553801872029235198e-02
1.771000000000000130e+00 7.558059801120789456e-02
1.772000000000000020e+00 7.563392108096046729e-02
1.773000000000000131e+00 7.569878036278618327e-02
1.774000000000000021e+00 7.577612689836722704e-02
1.775000000000000133e+00 7.586701036820360511e-02
1.776000000000000023e+00 7.597247881944328707e-02
1.777000000000000135e+00 7.609345081941516764e-02
1.778000000000000025e+00 7.623056077038747880e-02
1.779000000000000137e+00 7.638398909456857455e-02
1.780000000000000027e+00 7.655329361463554527e-02
1.781000000000000139e+00 7.673725872386090441e-02
1.782000000000000028e+00 7.693377840298407100e-02
1.783000000000000140e+00 7.713982804927026204e-02
1.784000000000000030e+00 7.735150934456876126e-02
1.785000000000000142e+00 7.756416922754695575e-02
1.786000000000000032e+00 7.777262882824387269e-02
1.787000000000000144e+00 7.797144971180727802e-02
1.788000000000000034e+00 7.815527837595966087e-02
1.789000000000000146e+00 7.831919960994292162e-02
1.790000000000000036e+00 7.845906275790374973e-02
1.791000000000000147e+00 7.857180021419130078e-02
1.792000000000000037e+00 7.865565204866960258e-02
1.792999999999999927e+00 7.871029430684199635e-02
1.794000000000000039e+00 7.873687013287865299e-02
1.794999999999999929e+00 7.873786455287230812e-02
1.796000000000000041e+00 7.871687397153277754e-02
1.796999999999999931e+00 7.867826785981353599e-02
1.798000000000000043e+00 7.862676919767851158e-02
1.798999999999999932e+00 7.856700873699176690e-02
1.800000000000000044e+00 7.850308684928657132e-02
1.800999999999999934e+00 7.843822924194278345e-02
1.802000000000000046e+00 7.837450397603089314e-02
1.802999999999999936e+00 7.831271860704726306e-02
1.804000000000000048e+00 7.825242316451944125e-02
1.804999999999999938e+00 7.819205130937412207e-02
1.806000000000000050e+00 7.812917555934018043e-02
1.806999999999999940e+00 7.806080460648037733e-02
1.808000000000000052e+00 7.798375019359604643e-02
1.808999999999999941e+00 7.789496622574165752e-02
1.810000000000000053e+00 7.779187182695308789e-02
1.810999999999999943e+00 7.767260910824633213e-02
1.812000000000000055e+00 7.753624868437787587e-02
1.812999999999999945e+00 7.738293708917058644e-02
1.814000000000000057e+00 7.721396166318128529e-02
1.814999999999999947e+00 7.703175635662649900e-02
1.816000000000000059e+00 7.683984120972556231e-02
1.816999999999999948e+00 7.664269544235115250e-02
1.818000000000000060e+00 7.644553486367755557e-02
1.818999999999999950e+00 7.625405592945742883e-02
1.820000000000000062e+00 7.607410734071799741e-02
1.820999999999999952e+00 7.591133459016777274e-02
1.822000000000000064e+00 7.577082036797076758e-02
1.822999999999999954e+00 7.565675396303392364e-02
1.824000000000000066e+00 7.557215597674690755e-02
1.824999999999999956e+00 7.551870489129820785e-02
1.826000000000000068e+00 7.549666520368759903e-02
1.826999999999999957e+00 7.550492208834580499e-02
1.828000000000000069e+00 7.554111084623342520e-02
1.828999999999999959e+00 7.560184024563727789e-02
1.830000000000000071e+00 7.568296123212166215e-02
1.830999999999999961e+00 7.577985882077011015e-02
1.832000000000000073e+00 7.588772200304871873e-02
1.832999999999999963e+00 7.600180644473682190e-02
1.834000000000000075e+00 7.611763131576536334e-02
1.834999999999999964e+00 7.623113877482655398e-02
1.836000000000000076e+00 7.633879603405561987e-02
1.836999999999999966e+00 7.643765112563319364e-02
1.838000000000000078e+00 7.652536485100770725e-02
1.838999999999999968e+00 7.660021839721689596e-02
1.840000000000000080e+00 7.666110895964463323e-02
1.840999999999999970e+00 7.670754415485232791e-02
1.842000000000000082e+00 7.673964377440707640e-02
1.842999999999999972e+00 7.675811953761493833e-02
1.844000000000000083e+00 7.676427756861646523e-02
1.844999999999999973e+00 7.675996698091998305e-02
1.846000000000000085e+00 7.674754423710498930e-02
1.846999999999999975e+00 7.672978132434214726e-02
1.848000000000000087e+00 7.670974943695942072e-02
1.848999999999999977e+00 7.669068536299107619e-02
1.850000000000000089e+00 7.667581048531561805e-02
1.850999999999999979e+00 7.666813212456029258e-02
1.852000000000000091e+00 7.667026100629055485e-02
1.852999999999999980e+00 7.668421070414364882e-02
1.854000000000000092e+00 7.671124178397389914e-02
1.854999999999999982e+00 7.675173858136614957e-02
1.856000000000000094e+00 7.680513191399507278e-02
1.856999999999999984e+00 7.686989779576014481e-02
1.858000000000000096e+00 7.694362054075820634e-02
1.858999999999999986e+00 7.702312943697656178e-02
1.860000000000000098e+00 7.710470548966243121e-02
1.860999999999999988e+00 7.718436214377004390e-02
1.862000000000000099e+00 7.725814820247267622e-02
1.862999999999999989e+00 7.732246222532332403e-02
1.864000000000000101e+00 7.737434890934927201e-02
1.864999999999999991e+00 7.741173253758074080e-02
1.866000000000000103e+00 7.743359695299821543e-02
1.866999999999999993e+00 7.744004067396538515e-02
1.868000000000000105e+00 7.743225558412200615e-02
1.868999999999999995e+00 7.741241684672746370e-02
1.870000000000000107e+00 7.738350920445549730e-02
1.870999999999999996e+00 7.734907161121164221e-02
1.872000000000000108e+00 7.731291756878348742e-02
1.872999999999999998e+00 7.727882338899660919e-02
1.874000000000000110e+00 7.725023463259293732e-02
1.875000000000000000e+00 7.722996688318921332e-02
1.876000000000000112e+00 7.721994729523144751e-02
1.877000000000000002e+00 7.722101497905378698e-02
1.878000000000000114e+00 7.723280343251592850e-02
1.879000000000000004e+00 7.725368501541760025e-02
1.880000000000000115e+00 7.728083866666593527e-02
1.881000000000000005e+00 7.731039064022444951e-02
1.882000000000000117e+00 7.733765764468492065e-02
1.883000000000000007e+00 7.735745133316386524e-02
1.884000000000000119e+00 7.736446315930745055e-02
1.885000000000000009e+00 7.735364384218332279e-02
1.886000000000000121e+00 7.732058799338367705e-02
1.887000000000000011e+00 7.726188298551843470e-02
1.888000000000000123e+00 7.717537550146583158e-02
1.889000000000000012e+00 7.706033640194827339e-02
1.890000000000000124e+00 7.691752222068708178e-02
1.891000000000000014e+00 7.674909795707149374e-02
1.892000000000000126e+00 7.655844861867543150e-02
1.893000000000000016e+00 7.634990554155850206e-02
1.894000000000000128e+00 7.612838083603719330e-02
1.895000000000000018e+00 7.589897788055725847e-02
1.896000000000000130e+00 7.566658470162744565e-02
1.897000000000000020e+00 7.543553440082940986e-02
1.898000000000000131e+00 7.520931343704825855e-02
1.899000000000000021e+00 7.499037783328546536e-02
1.900000000000000133e+00 7.478007940410662246e-02
1.901000000000000023e+00 7.457870746404722528e-02
1.902000000000000135e+00 7.438563948694533468e-02
1.903000000000000025e+00 7.419956362061398691e-02
1.904000000000000137e+00 7.401878114307880452e-02
1.905000000000000027e+00 7.384150921681156832e-02
1.906000000000000139e+00 7.366617533756622538e-02
1.907000000000000028e+00 7.349165155947141870e-02
1.908000000000000140e+00 7.331740596219006589e-02
1.909000000000000030e+00 7.314355631144450753e-02
1.910000000000000142e+00 7.297083643258774066e-02
1.911000000000000032e+00 7.280045704993942657e-02
1.912000000000000144e+00 7.263391574708850940e-02
1.913000000000000034e+00 7.247277247328469396e-02
1.914000000000000146e+00 7.231842821783064645e-02
1.915000000000000036e+00 7.217190732332458281e-02
1.916000000000000147e+00 7.203371293717041046e-02
1.917000000000000037e+00 7.190370141574152496e-02
1.918000000000000149e+00 7.178103668635939238e-02
1.919000000000000039e+00 7.166418097649758512e-02
1.919999999999999929e+00 7.155095631695455871e-02
1.921000000000000041e+00 7.143863100577574343e-02
1.921999999999999931e+00 7.132406957135069281e-02
1.923000000000000043e+00 7.120393045891122707e-02
1.923999999999999932e+00 7.107489656553635238e-02
1.925000000000000044e+00 7.093391806875352923e-02
1.925999999999999934e+00 7.077846372945804931e-02
1.927000000000000046e+00 7.060673257117262847e-02
1.927999999999999936e+00 7.041781395540200328e-02
1.929000000000000048e+00 7.021175670194301777e-02
1.929999999999999938e+00 6.998954160030640415e-02
1.931000000000000050e+00 6.975296270649733454e-02
1.931999999999999940e+00 6.950441961148799697e-02
1.933000000000000052e+00 6.924664891336809736e-02
1.933999999999999941e+00 6.898244448375828730e-02
1.935000000000000053e+00 6.871437725382957551e-02
1.935999999999999943e+00 6.844457022574586269e-02
1.937000000000000055e+00 6.817453885805864477e-02
1.937999999999999945e+00 6.790511329412998731e-02
1.939000000000000057e+00 6.763645704968944405e-02
1.939999999999999947e+00 6.736816053122315906e-02
1.941000000000000059e+00 6.709939185149034480e-02
1.941999999999999948e+00 6.682908828456272932e-02
1.943000000000000060e+00 6.655615862681837913e-02
1.943999999999999950e+00 6.627968299786193840e-02
1.945000000000000062e+00 6.599908195464040950e-02
1.945999999999999952e+00 6.571424114023451113e-02
1.947000000000000064e+00 6.542560259049361171e-02
1.947999999999999954e+00 6.513419441796407250e-02
1.949000000000000066e+00 6.484162274642239765e-02
1.949999999999999956e+00 6.455003070800698073e-02
1.951000000000000068e+00 6.426200033091657160e-02
1.951999999999999957e+00 6.398042857614474888e-02
1.953000000000000069e+00 6.370838010410075081e-02
1.953999999999999959e+00 6.344890144373223351e-02
1.955000000000000071e+00 6.320482974407418131e-02
1.955999999999999961e+00 6.297860581790377943e-02
1.957000000000000073e+00 6.277208184655391765e-02
1.957999999999999963e+00 6.258637979521608496e-02
1.959000000000000075e+00 6.242178287144089371e-02
1.959999999999999964e+00 6.227767823492050964e-02
1.961000000000000076e+00 6.215256688344735631e-02
1.961999999999999966e+00 6.204416450602916883e-02
1.963000000000000078e+00 6.194954576166896570e-02
1.963999999999999968e+00 6.186536510515756176e-02
1.965000000000000080e+00 6.178812470303147314e-02
1.965999999999999970e+00 6.171446850740177487e-02
1.967000000000000082e+00 6.164143683097368653e-02
1.967999999999999972e+00 6.156671098318603624e-02
1.969000000000000083e+00 6.148876474430347433e-02
1.969999999999999973e+00 6.140694499254506500e-02
1.971000000000000085e+00 6.132145108831915659e-02
1.971999999999999975e+00 6.123324113792574103e-02
1.973000000000000087e+00 6.114388670092204409e-02
1.973999999999999977e+00 6.105537261694904405e-02
1.975000000000000089e+00 6.096992900688379818e-02
1.975999999999999979e+00 6.088985861741801064e-02
1.977000000000000091e+00 6.081741907423304089e-02
1.977999999999999980e+00 6.075476633154507089e-02
1.979000000000000092e+00 6.070393365902643917e-02
1.979999999999999982e+00 6.066686774057671733e-02
1.981000000000000094e+00 6.064546631900279150e-02
1.981999999999999984e+00 6.064164561326650799e-02
1.983000000000000096e+00 6.065734459229367437e-02
1.983999999999999986e+00 6.069452798936351284e-02
1.985000000000000098e+00 6.075510107599498000e-02
1.985999999999999988e+00 6.084079957736652361e-02
1.987000000000000099e+00 6.095302552732985435e-02
1.987999999999999989e+00 6.109266830600877662e-02
1.989000000000000101e+00 6.125992109659612189e-02
1.989999999999999991e+00 6.145412335281567190e-02
1.991000000000000103e+00 6.167367127789866871e-02
1.991999999999999993e+00 6.191597995927781983e-02
1.993000000000000105e+00 6.217753505642131806e-02
1.993999999999999995e+00 6.245402119746178149e-02
1.995000000000000107e+00 6.274051346490863712e-02
1.995999999999999996e+00 6.303173371544382175e-02
1.997000000000000108e+00 6.332234193283438339e-02
1.997999999999999998e+00 6.360721754853190801e-02
1.999000000000000110e+00 6.388176951188354047e-02
2.000000000000000000e+00 6.414217075175289440e-02
2.000999999999999890e+00 6.438554701091390997e-02
2.002000000000000224e+00 6.461008273781652933e-02
2.003000000000000114e+00 6.481505799590793482e-02
2.004000000000000004e+00 6.500077990261589334e-02
2.004999999999999893e+00 6.516844838694572928e-02
2.006000000000000227e+00 6.531995464457590606e-02
2.007000000000000117e+00 6.545763586965344660e-02
2.008000000000000007e+00 6.558399323785504831e-02
2.008999999999999897e+00 6.570142344798976519e-02
2.010000000000000231e+00 6.581197826065904311e-02
2.011000000000000121e+00 6.591715632166560146e-02
2.012000000000000011e+00 6.601777299982063141e-02
2.012999999999999901e+00 6.611390290405876058e-02
2.014000000000000234e+00 6.620489271151179522e-02
2.015000000000000124e+00 6.628947296662682231e-02
2.016000000000000014e+00 6.636591834480486118e-02
2.016999999999999904e+00 6.643226649051521548e-02
2.018000000000000238e+00 6.648654759851650720e-02
2.019000000000000128e+00 6.652701923310624932e-02
2.020000000000000018e+00 6.655235191149914964e-02
2.020999999999999908e+00 6.656176030142051114e-02
2.022000000000000242e+00 6.655506639073663355e-02
2.023000000000000131e+00 6.653269509379376723e-02
2.024000000000000021e+00 6.649558036024608154e-02
2.024999999999999911e+00 6.644503151963357390e-02
2.026000000000000245e+00 6.638258223378813716e-02
2.027000000000000135e+00 6.630979770758731184e-02
2.028000000000000025e+00 6.622813739223250284e-02
2.028999999999999915e+00 6.613884373891312785e-02
2.030000000000000249e+00 6.604289201207561022e-02
2.031000000000000139e+00 6.594100578913655863e-02
2.032000000000000028e+00 6.583370439957555997e-02
2.032999999999999918e+00 6.572141407813709979e-02
2.034000000000000252e+00 6.560458212696887448e-02
2.035000000000000142e+00 6.548378689950076770e-02
2.036000000000000032e+00 6.535981563709696018e-02
2.036999999999999922e+00 6.523372841589508697e-02
2.038000000000000256e+00 6.510687420694712124e-02
2.039000000000000146e+00 6.498083986565314496e-02
2.040000000000000036e+00 6.485739343777370547e-02
2.040999999999999925e+00 6.473837601538563746e-02
2.042000000000000259e+00 6.462558641318096042e-02
2.043000000000000149e+00 6.452063403173306788e-02
2.044000000000000039e+00 6.442478929625473916e-02
2.044999999999999929e+00 6.433886460035616317e-02
2.046000000000000263e+00 6.426309775069309616e-02
2.047000000000000153e+00 6.419705655110635734e-02
2.048000000000000043e+00 6.413959896676600658e-02
2.048999999999999932e+00 6.408888990739340652e-02
2.049999999999999822e+00 6.404245061903671155e-02
2.051000000000000156e+00 6.399725623341431802e-02
2.052000000000000046e+00 6.394988470993738516e-02
2.052999999999999936e+00 6.389665957890229564e-02
2.053999999999999826e+00 6.383382058261212466e-02
2.055000000000000160e+00 6.375769582289562976e-02
2.056000000000000050e+00 6.366484391246181318e-02
2.056999999999999940e+00 6.355221984409760438e-02
2.057999999999999829e+00 6.341732249478403138e-02
2.059000000000000163e+00 6.325833672650700568e-02
2.060000000000000053e+00 6.307425006704113490e-02
2.060999999999999943e+00 6.286495110311970946e-02
2.061999999999999833e+00 6.263129236582486159e-02
2.063000000000000167e+00 6.237510101313554350e-02
2.064000000000000057e+00 6.209911800898266360e-02
2.064999999999999947e+00 6.180690097903760588e-02
2.065999999999999837e+00 6.150265905039298958e-02
2.067000000000000171e+00 6.119102833015799964e-02
2.068000000000000060e+00 6.087684568419691328e-02
2.068999999999999950e+00 6.056488347773009151e-02
2.069999999999999840e+00 6.025959626681902381e-02
2.071000000000000174e+00 5.996488759493504711e-02
2.072000000000000064e+00 5.968391063821815862e-02
2.072999999999999954e+00 5.941891179479812796e-02
2.073999999999999844e+00 5.917113809015998871e-02
2.075000000000000178e+00 5.894080342439507458e-02
2.076000000000000068e+00 5.872710693844847285e-02
2.076999999999999957e+00 5.852833137286162640e-02
2.077999999999999847e+00 5.834198790359471781e-02
2.079000000000000181e+00 5.816499041776252571e-02
2.080000000000000071e+00 5.799388797483270158e-02
2.080999999999999961e+00 5.782509209117175225e-02
2.081999999999999851e+00 5.765512406550860752e-02
2.083000000000000185e+00 5.748085113033100241e-02
2.084000000000000075e+00 5.729971656011110387e-02
2.084999999999999964e+00 5.710992166468842335e-02
2.085999999999999854e+00 5.691057608680059193e-02
2.087000000000000188e+00 5.670178699110279413e-02
2.088000000000000078e+00 5.648467084484731782e-02
2.088999999999999968e+00 5.626129833149212667e-02
2.089999999999999858e+00 5.603455540147701114e-02
2.091000000000000192e+00 5.580793590235668539e-02
2.092000000000000082e+00 5.558529910976501426e-02
2.092999999999999972e+00 5.537058356055906544e-02
2.093999999999999861e+00 5.516752495511743209e-02
2.095000000000000195e+00 5.497942196431689771e-02
2.096000000000000085e+00 5.480893199071128902e-02
2.096999999999999975e+00 5.465796370780838520e-02
2.097999999999999865e+00 5.452760882441849005e-02
2.099000000000000199e+00 5.441818120099455036e-02
2.100000000000000089e+00 5.432927919586068299e-02
2.100999999999999979e+00 5.425991246987223182e-02
2.101999999999999869e+00 5.420865790421033198e-02
2.103000000000000203e+00 5.417384047065489788e-02
2.104000000000000092e+00 5.415371785239059266e-02
2.104999999999999982e+00 5.414670157330658817e-02
2.105999999999999872e+00 5.415153882356810167e-02
2.107000000000000206e+00 5.416748175527923148e-02
2.108000000000000096e+00 5.419440062310458550e-02
2.108999999999999986e+00 5.423283012246211260e-02
2.109999999999999876e+00 5.428392168216252672e-02
2.111000000000000210e+00 5.434931228052077706e-02
2.112000000000000099e+00 5.443090952954221518e-02
2.112999999999999989e+00 5.453061723009720169e-02
2.113999999999999879e+00 5.465004457745874233e-02
2.115000000000000213e+00 5.479021208847988794e-02
2.116000000000000103e+00 5.495131686199665466e-02
2.116999999999999993e+00 5.513258189777873325e-02
2.117999999999999883e+00 5.533218437495094483e-02
2.119000000000000217e+00 5.554728616761469423e-02
2.120000000000000107e+00 5.577416182728901078e-02
2.120999999999999996e+00 5.600839409138576308e-02
2.121999999999999886e+00 5.624512265343208778e-02
2.123000000000000220e+00 5.647930165355478926e-02
2.124000000000000110e+00 5.670598125947613061e-02
2.125000000000000000e+00 5.692054127373492867e-02
2.125999999999999890e+00 5.711891546660371327e-02
2.127000000000000224e+00 5.729775311334765753e-02
2.128000000000000114e+00 5.745454800102832438e-02
2.129000000000000004e+00 5.758769108543061732e-02
2.129999999999999893e+00 5.769650692285448884e-02
2.131000000000000227e+00 5.778121293273338205e-02
2.132000000000000117e+00 5.784285539963079925e-02
2.133000000000000007e+00 5.788319789557522244e-02
2.133999999999999897e+00 5.790458410649244186e-02
2.135000000000000231e+00 5.790976964372403918e-02
2.136000000000000121e+00 5.790176312186957885e-02
2.137000000000000011e+00 5.788365026430172117e-02
2.137999999999999901e+00 5.785841206621526039e-02
2.139000000000000234e+00 5.782877416102415180e-02
2.140000000000000124e+00 5.779705736627751417e-02
2.141000000000000014e+00 5.776505636930471393e-02
2.141999999999999904e+00 5.773394260173109194e-02
2.143000000000000238e+00 5.770421337502777692e-02
2.144000000000000128e+00 5.767568640188074774e-02
2.145000000000000018e+00 5.764755782166799264e-02
2.145999999999999908e+00 5.761849171753698207e-02
2.147000000000000242e+00 5.758677201204136231e-02
2.148000000000000131e+00 5.755046903992894897e-02
2.149000000000000021e+00 5.750761194061911052e-02
2.149999999999999911e+00 5.745632929349075990e-02
2.151000000000000245e+00 5.739496518373586598e-02
2.152000000000000135e+00 5.732211692621853871e-02
2.153000000000000025e+00 5.723661979649692644e-02
2.153999999999999915e+00 5.713747924609906270e-02
2.155000000000000249e+00 5.702377633692851111e-02
2.156000000000000139e+00 5.689457385787993760e-02
2.157000000000000028e+00 5.674885602393271028e-02
2.157999999999999918e+00 5.658551617026426339e-02
2.159000000000000252e+00 5.640343420677508546e-02
2.160000000000000142e+00 5.620160797827832011e-02
2.161000000000000032e+00 5.597934527897537038e-02
2.161999999999999922e+00 5.573647825949704787e-02
2.163000000000000256e+00 5.547356459107898041e-02
2.164000000000000146e+00 5.519201992666244311e-02
2.165000000000000036e+00 5.489417128604313217e-02
2.165999999999999925e+00 5.458319503325009120e-02
2.167000000000000259e+00 5.426295715372199402e-02
2.168000000000000149e+00 5.393776226316781414e-02
2.169000000000000039e+00 5.361206059590781919e-02
2.169999999999999929e+00 5.329013880180789170e-02
2.171000000000000263e+00 5.297584540592465557e-02
2.172000000000000153e+00 5.267236664209541674e-02
2.173000000000000043e+00 5.238211952147126677e-02
2.173999999999999932e+00 5.210672395120109074e-02
2.175000000000000266e+00 5.184707248806751101e-02
2.176000000000000156e+00 5.160347759650237703e-02
2.177000000000000046e+00 5.137586147795458746e-02
2.177999999999999936e+00 5.116394234510050071e-02
2.178999999999999826e+00 5.096740829788827531e-02
2.180000000000000160e+00 5.078604219464297881e-02
2.181000000000000050e+00 5.061977862129461714e-02
2.181999999999999940e+00 5.046869955920201684e-02
2.182999999999999829e+00 5.033299534050196533e-02
2.184000000000000163e+00 5.021288069333944282e-02
2.185000000000000053e+00 5.010851266013782723e-02
2.185999999999999943e+00 5.001990444297454291e-02
2.186999999999999833e+00 4.994687974830652050e-02
2.188000000000000167e+00 4.988906912925115261e-02
2.189000000000000057e+00 4.984591752678767251e-02
2.189999999999999947e+00 4.981673995596774124e-02
2.190999999999999837e+00 4.980078163058032636e-02
2.192000000000000171e+00 4.979727628250715105e-02
2.193000000000000060e+00 4.980548675512803947e-02
2.193999999999999950e+00 4.982473293076999238e-02
2.194999999999999840e+00 4.985440199371862086e-02
2.196000000000000174e+00 4.989391495351549327e-02
2.197000000000000064e+00 4.994271863637956416e-02
2.197999999999999954e+00 5.000025190219930388e-02
2.198999999999999844e+00 5.006592131558352393e-02
2.200000000000000178e+00 5.013909131855269485e-02
2.201000000000000068e+00 5.021905193827565922e-02
2.201999999999999957e+00 5.030502432546254260e-02
2.202999999999999847e+00 5.039611468701043345e-02
2.204000000000000181e+00 5.049128000398296623e-02
2.205000000000000071e+00 5.058927006977953500e-02
2.205999999999999961e+00 5.068856118738418459e-02
2.206999999999999851e+00 5.078729450643663240e-02
2.208000000000000185e+00 5.088319603921508810e-02
2.209000000000000075e+00 5.097353628828105165e-02
2.209999999999999964e+00 5.105510356588508630e-02
2.210999999999999854e+00 5.112423362295936968e-02
2.212000000000000188e+00 5.117688410305676339e-02
2.213000000000000078e+00 5.120878338765329219e-02
2.213999999999999968e+00 5.121564423510329561e-02
2.214999999999999858e+00 5.119345541755924989e-02
2.216000000000000192e+00 5.113880319518261663e-02
2.217000000000000082e+00 5.104924977017896021e-02
2.217999999999999972e+00 5.092367560436678736e-02
2.218999999999999861e+00 5.076255886653611299e-02
2.220000000000000195e+00 5.056818346611104131e-02
2.221000000000000085e+00 5.034467997734518724e-02
2.221999999999999975e+00 5.009789924488840251e-02
2.222999999999999865e+00 4.983510298748828476e-02
2.224000000000000199e+00 4.956448646864368424e-02
2.225000000000000089e+00 4.929458164230839101e-02
2.225999999999999979e+00 4.903357944075432268e-02
2.226999999999999869e+00 4.878867135621800522e-02
2.228000000000000203e+00 4.856544525334328261e-02
2.229000000000000092e+00 4.836744745263894807e-02
2.229999999999999982e+00 4.819593793475428212e-02
2.230999999999999872e+00 4.804987297327263651e-02
2.232000000000000206e+00 4.792609259783166958e-02
2.233000000000000096e+00 4.781972331504557444e-02
2.233999999999999986e+00 4.772469836113003155e-02
2.234999999999999876e+00 4.763438176402050306e-02
2.236000000000000210e+00 4.754217890565303611e-02
2.237000000000000099e+00 4.744214507426965793e-02
2.237999999999999989e+00 4.732946338070044556e-02
2.238999999999999879e+00 4.720081591374458013e-02
2.240000000000000213e+00 4.705460396850943278e-02
2.241000000000000103e+00 4.689101048522858334e-02
2.241999999999999993e+00 4.671189495045192236e-02
2.242999999999999883e+00 4.652055766777417334e-02
2.244000000000000217e+00 4.632139522343948351e-02
2.245000000000000107e+00 4.611944733399332697e-02
2.245999999999999996e+00 4.591990020788876831e-02
2.246999999999999886e+00 4.572759336739946889e-02
2.248000000000000220e+00 4.554655466681416937e-02
2.249000000000000110e+00 4.537964058717813831e-02
2.250000000000000000e+00 4.522828572664528562e-02
2.250999999999999890e+00 4.509239983472262264e-02
2.252000000000000224e+00 4.497044856419734477e-02
2.253000000000000114e+00 4.485965776003086880e-02
2.254000000000000004e+00 4.475635880954812601e-02
2.254999999999999893e+00 4.465640985434193855e-02
2.256000000000000227e+00 4.455565452437609819e-02
2.257000000000000117e+00 4.445037180654089204e-02
2.258000000000000007e+00 4.433766230271859315e-02
2.258999999999999897e+00 4.421574335098499287e-02
2.260000000000000231e+00 4.408414071358669750e-02
2.261000000000000121e+00 4.394377809621417136e-02
2.262000000000000011e+00 4.379692506561900373e-02
2.262999999999999901e+00 4.364705720942597955e-02
2.264000000000000234e+00 4.349861159318429982e-02
2.265000000000000124e+00 4.335668058620050641e-02
2.266000000000000014e+00 4.322664618462181835e-02
2.266999999999999904e+00 4.311380111162189943e-02
2.268000000000000238e+00 4.302297989400936939e-02
2.269000000000000128e+00 4.295822955395378617e-02
2.270000000000000018e+00 4.292254914251114606e-02
2.270999999999999908e+00 4.291773003262826930e-02
2.272000000000000242e+00 4.294428070658128788e-02
2.273000000000000131e+00 4.300146070726718062e-02
2.274000000000000021e+00 4.308739963480120311e-02
2.274999999999999911e+00 4.319925974132787089e-02
2.276000000000000245e+00 4.333345013701096066e-02
2.277000000000000135e+00 4.348584706207312550e-02
2.278000000000000025e+00 4.365200372319807259e-02
2.278999999999999915e+00 4.382736102682915913e-02
2.280000000000000249e+00 4.400741298018555347e-02
2.281000000000000139e+00 4.418786353724418053e-02
2.282000000000000028e+00 4.436475626374241504e-02
2.282999999999999918e+00 4.453455855730337892e-02
2.284000000000000252e+00 4.469422326079279528e-02
2.285000000000000142e+00 4.484123068533368145e-02
2.286000000000000032e+00 4.497359289196876941e-02
2.286999999999999922e+00 4.508982896148355790e-02
2.288000000000000256e+00 4.518894409456253314e-02
2.289000000000000146e+00 4.527039973338161521e-02
2.290000000000000036e+00 4.533410607105085172e-02
2.290999999999999925e+00 4.538040077466134331e-02
2.292000000000000259e+00 4.541004794473108008e-02
2.293000000000000149e+00 4.542421613431692901e-02
2.294000000000000039e+00 4.542447071508630418e-02
2.294999999999999929e+00 4.541270788605559355e-02
2.296000000000000263e+00 4.539107032865319358e-02
2.297000000000000153e+00 4.536183459509895988e-02
2.298000000000000043e+00 4.532729585669429545e-02
2.298999999999999932e+00 4.528962447769486338e-02
2.300000000000000266e+00 4.525075717411449622e-02
2.301000000000000156e+00 4.521229289739168988e-02
2.302000000000000046e+00 4.517544600441827235e-02
2.302999999999999936e+00 4.514102426626359632e-02
2.304000000000000270e+00 4.510948597103314750e-02
2.305000000000000160e+00 4.508098412903065177e-02
2.306000000000000050e+00 4.505547399753904309e-02
2.306999999999999940e+00 4.503281183236130386e-02
2.307999999999999829e+00 4.501285290897266700e-02
2.309000000000000163e+00 4.499552338918118982e-02
2.310000000000000053e+00 4.498086526185084838e-02
2.310999999999999943e+00 4.496904534024375594e-02
2.311999999999999833e+00 4.496033499922653942e-02
2.313000000000000167e+00 4.495506482890825051e-02
2.314000000000000057e+00 4.495358051364358593e-02
2.314999999999999947e+00 4.495620814510165736e-02
2.315999999999999837e+00 4.496322941061369621e-02
2.317000000000000171e+00 4.497489635874046821e-02
2.318000000000000060e+00 4.499144943866005553e-02
2.318999999999999950e+00 4.501316848596217252e-02
2.319999999999999840e+00 4.504041786322220825e-02
2.321000000000000174e+00 4.507363261258573450e-02
2.322000000000000064e+00 4.511329225297362744e-02
2.322999999999999954e+00 4.515982588191738006e-02
2.323999999999999844e+00 4.521348217461840929e-02
2.325000000000000178e+00 4.527414098713724439e-02
2.326000000000000068e+00 4.534115111460250425e-02
2.326999999999999957e+00 4.541316508464100787e-02
2.327999999999999847e+00 4.548805053713683710e-02
2.329000000000000181e+00 4.556286114078338806e-02
2.330000000000000071e+00 4.563392113253873783e-02
2.330999999999999961e+00 4.569699965729241697e-02
2.331999999999999851e+00 4.574756600805272855e-02
2.333000000000000185e+00 4.578109037909649376e-02
2.334000000000000075e+00 4.579337503501457185e-02
2.334999999999999964e+00 4.578085850426382580e-02
2.335999999999999854e+00 4.574088335755819440e-02
2.337000000000000188e+00 4.567187216613596140e-02
2.338000000000000078e+00 4.557343718755334921e-02
2.338999999999999968e+00 4.544636787361978902e-02
2.339999999999999858e+00 4.529255504850952102e-02
2.341000000000000192e+00 4.511484377302588805e-02
2.342000000000000082e+00 4.491681314479533532e-02
2.342999999999999972e+00 4.470250300351341632e-02
2.343999999999999861e+00 4.447615410967380167e-02
2.345000000000000195e+00 4.424190785980119944e-02
2.346000000000000085e+00 4.400355000073304101e-02
2.346999999999999975e+00 4.376425361008771248e-02
2.347999999999999865e+00 4.352639066449210531e-02
2.349000000000000199e+00 4.329138908607799846e-02
2.350000000000000089e+00 4.305963760750597391e-02
2.350999999999999979e+00 4.283049499423913220e-02
2.351999999999999869e+00 4.260235498481564076e-02
2.353000000000000203e+00 4.237280048988031206e-02
2.354000000000000092e+00 4.213884708475539725e-02
2.354999999999999982e+00 4.189723747915137519e-02
2.355999999999999872e+00 4.164477034776214309e-02
2.357000000000000206e+00 4.137866060959895925e-02
2.358000000000000096e+00 4.109685091399910284e-02
2.358999999999999986e+00 4.079828669790980938e-02
2.359999999999999876e+00 4.048308464606550222e-02
2.361000000000000210e+00 4.015260050855290475e-02
2.362000000000000099e+00 3.980937509966251536e-02
2.362999999999999989e+00 3.945697020826737650e-02
2.363999999999999879e+00 3.909970277919142673e-02
2.365000000000000213e+00 3.874230514173943735e-02
2.366000000000000103e+00 3.838958549992639580e-02
2.366999999999999993e+00 3.804607471281625658e-02
2.367999999999999883e+00 3.771574790537968180e-02
2.369000000000000217e+00 3.740183314356893690e-02
2.370000000000000107e+00 3.710671470502464181e-02
2.370999999999999996e+00 3.683193294756736264e-02
2.371999999999999886e+00 3.657829205392020694e-02
2.373000000000000220e+00 3.634602352244262896e-02
2.374000000000000110e+00 3.613498551275094034e-02
2.375000000000000000e+00 3.594487179932648324e-02
2.375999999999999890e+00 3.577540418287872281e-02
2.377000000000000224e+00 3.562646253787420808e-02
2.378000000000000114e+00 3.549816864242979347e-02
2.379000000000000004e+00 3.539091565042400134e-02
2.379999999999999893e+00 3.530534874755342223e-02
2.381000000000000227e+00 3.524229179078260804e-02
2.382000000000000117e+00 3.520267106382626854e-02
2.383000000000000007e+00 3.518740547636806798e-02
2.383999999999999897e+00 3.519731688567153544e-02
2.385000000000000231e+00 3.523302572811999600e-02
2.386000000000000121e+00 3.529485055734356974e-02
2.387000000000000011e+00 3.538275286127974539e-02
2.387999999999999901e+00 3.549627203094269517e-02
2.389000000000000234e+00 3.563451357662735658e-02
2.390000000000000124e+00 3.579617717973297697e-02
2.391000000000000014e+00 3.597960785903115549e-02
2.391999999999999904e+00 3.618289475119900594e-02
2.393000000000000238e+00 3.640400109824481339e-02
2.394000000000000128e+00 3.664088159790252625e-02
2.395000000000000018e+00 3.689162046096451653e-02
2.395999999999999908e+00 3.715453861072138403e-02
2.397000000000000242e+00 3.742825949928143409e-02
2.398000000000000131e+00 3.771175880825065191e-02
2.399000000000000021e+00 3.800433998601609326e-02
2.399999999999999911e+00 3.830558301983217478e-02
2.401000000000000245e+00 3.861522410002490163e-02
2.402000000000000135e+00 3.893303288875499951e-02
2.403000000000000025e+00 3.925864716507925650e-02
2.403999999999999915e+00 3.959139062510820539e-02
2.405000000000000249e+00 3.993013565535234038e-02
2.406000000000000139e+00 4.027317665990492318e-02
2.407000000000000028e+00 4.061816501535271684e-02
2.407999999999999918e+00 4.096212484221200406e-02
2.409000000000000252e+00 4.130153134925667463e-02
2.410000000000000142e+00 4.163248772350145593e-02
2.411000000000000032e+00 4.195093798125123369e-02
2.411999999999999922e+00 4.225294178043359494e-02
2.413000000000000256e+00 4.253494127287511806e-02
2.414000000000000146e+00 4.279400636521446533e-02
2.415000000000000036e+00 4.302802978528027372e-02
2.415999999999999925e+00 4.323583416956219144e-02
2.417000000000000259e+00 4.341720445731132860e-02
2.418000000000000149e+00 4.357280003862424450e-02
2.419000000000000039e+00 4.370400446841776060e-02
2.419999999999999929e+00 4.381268673600758473e-02
2.421000000000000263e+00 4.390094287848881477e-02
2.422000000000000153e+00 4.397081918307026854e-02
2.423000000000000043e+00 4.402404578662762885e-02
2.423999999999999932e+00 4.406183287197851239e-02
2.425000000000000266e+00 4.408472800095724481e-02
2.426000000000000156e+00 4.409257022725261710e-02
2.427000000000000046e+00 4.408454912004677179e-02
2.427999999999999936e+00 4.405934447551257405e-02
2.429000000000000270e+00 4.401534665879684033e-02
2.430000000000000160e+00 4.395093403270122767e-02
2.431000000000000050e+00 4.386475204997764693e-02
2.431999999999999940e+00 4.375597470087762980e-02
2.432999999999999829e+00 4.362452068983661141e-02
2.434000000000000163e+00 4.347121258399385541e-02
2.435000000000000053e+00 4.329783287530827168e-02
2.435999999999999943e+00 4.310710897180047158e-02
2.436999999999999833e+00 4.290262687005463871e-02
2.438000000000000167e+00 4.268868026661735982e-02
2.439000000000000057e+00 4.247007193108837814e-02
2.439999999999999947e+00 4.225187371945077902e-02
2.440999999999999837e+00 4.203916670021682483e-02
2.442000000000000171e+00 4.183678320389824096e-02
2.443000000000000060e+00 4.164902442011270134e-02
2.443999999999999950e+00 4.147943882634696350e-02
2.444999999999999840e+00 4.133061150980926746e-02
2.446000000000000174e+00 4.120404035689150674e-02
2.447000000000000064e+00 4.110007337957446300e-02
2.447999999999999954e+00 4.101796420941929838e-02
2.448999999999999844e+00 4.095601582487534698e-02
2.450000000000000178e+00 4.091181304033967431e-02
2.451000000000000068e+00 4.088252084684529386e-02
2.451999999999999957e+00 4.086520369860439234e-02
2.452999999999999847e+00 4.085713878641329677e-02
2.454000000000000181e+00 4.085608657954487716e-02
2.455000000000000071e+00 4.086048356217387989e-02
2.455999999999999961e+00 4.086951771839987535e-02
2.456999999999999851e+00 4.088310932487463495e-02
2.458000000000000185e+00 4.090180990469126365e-02
2.459000000000000075e+00 4.092659912329865701e-02
2.459999999999999964e+00 4.095865137315450599e-02
2.460999999999999854e+00 4.099907911936235411e-02
2.462000000000000188e+00 4.104868163137965348e-02
2.463000000000000078e+00 4.110772907440312512e-02
2.463999999999999968e+00 4.117578112316554184e-02
2.464999999999999858e+00 4.125156968722742262e-02
2.466000000000000192e+00 4.133295249777991370e-02
2.467000000000000082e+00 4.141690903758666470e-02
2.467999999999999972e+00 4.149963467659798649e-02
2.468999999999999861e+00 4.157666406925047964e-02
2.470000000000000195e+00 4.164309215259242442e-02
2.471000000000000085e+00 4.169381956377433279e-02
2.471999999999999975e+00 4.172384596434187271e-02
2.472999999999999865e+00 4.172858095966048425e-02
2.474000000000000199e+00 4.170414630384113724e-02
2.475000000000000089e+00 4.164764695339934902e-02
2.475999999999999979e+00 4.155738638617822306e-02
2.476999999999999869e+00 4.143299999300680686e-02
2.478000000000000203e+00 4.127549594739989003e-02
2.479000000000000092e+00 4.108722431790815671e-02
2.479999999999999982e+00 4.087171881833966125e-02
2.480999999999999872e+00 4.063348204565155053e-02
2.482000000000000206e+00 4.037770512635784764e-02
2.483000000000000096e+00 4.010993007784879882e-02
2.483999999999999986e+00 3.983570321751729593e-02
2.484999999999999876e+00 3.956023007506296457e-02
2.486000000000000210e+00 3.928805320679860935e-02
2.487000000000000099e+00 3.902280274124757947e-02
2.487999999999999989e+00 3.876701297294032206e-02
2.488999999999999879e+00 3.852201153095551750e-02
2.490000000000000213e+00 3.828791414877110583e-02
2.491000000000000103e+00 3.806369533398423072e-02
2.491999999999999993e+00 3.784734300529331991e-02
2.492999999999999883e+00 3.763608868426358833e-02
2.494000000000000217e+00 3.742667760897600698e-02
2.495000000000000107e+00 3.721566884122264746e-02
2.495999999999999996e+00 3.699977016529907431e-02
2.496999999999999886e+00 3.677612834762263722e-02
2.498000000000000220e+00 3.654259648291300483e-02
2.499000000000000110e+00 3.629794608537308120e-02
2.500000000000000000e+00 3.604196669206925774e-02
2.500999999999999890e+00 3.577550865800228214e-02
2.502000000000000224e+00 3.550039931700928186e-02
2.503000000000000114e+00 3.521926338345419266e-02
2.504000000000000004e+00 3.493527823089426915e-02
2.504999999999999893e+00 3.465186338500857166e-02
2.506000000000000227e+00 3.437234081086552873e-02
2.507000000000000117e+00 3.409963171285886746e-02
2.508000000000000007e+00 3.383597246323062635e-02
2.508999999999999897e+00 3.358273561244030925e-02
2.510000000000000231e+00 3.334035204162228566e-02
2.511000000000000121e+00 3.310832805763419540e-02
2.512000000000000011e+00 3.288539241006090130e-02
2.512999999999999901e+00 3.266971521962556274e-02
2.514000000000000234e+00 3.245921781118082244e-02
2.515000000000000124e+00 3.225190965766105283e-02
2.516000000000000014e+00 3.204620708176277727e-02
2.516999999999999904e+00 3.184122289884377260e-02
2.518000000000000238e+00 3.163698897128473797e-02
2.519000000000000128e+00 3.143457915470941610e-02
2.520000000000000018e+00 3.123613927915060845e-02
2.520999999999999908e+00 3.104482122595279142e-02
2.522000000000000242e+00 3.086462557495614142e-02
2.523000000000000131e+00 3.070020627035056557e-02
2.524000000000000021e+00 3.055659765090277744e-02
2.524999999999999911e+00 3.043896150429875602e-02
2.526000000000000245e+00 3.035229227160872803e-02
2.527000000000000135e+00 3.030114558194854993e-02
2.528000000000000025e+00 3.028940175196830759e-02
2.528999999999999915e+00 3.032003748746725513e-02
2.530000000000000249e+00 3.039497746943304810e-02
2.531000000000000139e+00 3.051497412836944381e-02
2.532000000000000028e+00 3.067958813532593518e-02
2.532999999999999918e+00 3.088723033102028226e-02
2.534000000000000252e+00 3.113528519108964623e-02
2.535000000000000142e+00 3.142030778039637401e-02
2.536000000000000032e+00 3.173826698672780472e-02
2.536999999999999922e+00 3.208484755464465626e-02
2.538000000000000256e+00 3.245575000952410222e-02
2.539000000000000146e+00 3.284698750792471034e-02
2.540000000000000036e+00 3.325512394423717905e-02
2.540999999999999925e+00 3.367744393289835714e-02
2.542000000000000259e+00 3.411201384047123780e-02
2.543000000000000149e+00 3.455765006438030890e-02
2.544000000000000039e+00 3.501377839029011507e-02
2.544999999999999929e+00 3.548020785041024888e-02
2.546000000000000263e+00 3.595682859737119041e-02
2.547000000000000153e+00 3.644332001799583526e-02
2.548000000000000043e+00 3.693883820449798960e-02
2.548999999999999932e+00 3.744177570535910105e-02
2.550000000000000266e+00 3.794959426595197888e-02
2.551000000000000156e+00 3.845876674875749190e-02
2.552000000000000046e+00 3.896480982288565847e-02
2.552999999999999936e+00 3.946243372198777327e-02
2.554000000000000270e+00 3.994578813091768238e-02
2.555000000000000160e+00 4.040875082408158098e-02
2.556000000000000050e+00 4.084526089520596620e-02
2.556999999999999940e+00 4.124966920178853996e-02
2.558000000000000274e+00 4.161705873142339251e-02
2.559000000000000163e+00 4.194352697841101374e-02
2.560000000000000053e+00 4.222639253946244148e-02
2.560999999999999943e+00 4.246431251605579937e-02
2.561999999999999833e+00 4.265729935150541774e-02
2.563000000000000167e+00 4.280663243333374807e-02
2.564000000000000057e+00 4.291467892680028012e-02
2.564999999999999947e+00 4.298461837499238658e-02
2.565999999999999837e+00 4.302011897190426148e-02
2.567000000000000171e+00 4.302498462320596823e-02
2.568000000000000060e+00 4.300279599678948073e-02
2.568999999999999950e+00 4.295659992393840304e-02
2.569999999999999840e+00 4.288866450619824994e-02
2.571000000000000174e+00 4.280033267252332518e-02
2.572000000000000064e+00 4.269197129516685146e-02
2.572999999999999954e+00 4.256303006949143514e-02
2.573999999999999844e+00 4.241220989213655840e-02
2.575000000000000178e+00 4.223772620635058567e-02
2.576000000000000068e+00 4.203762388612374001e-02
2.576999999999999957e+00 4.181013693317692931e-02
2.577999999999999847e+00 4.155406761958354428e-02
2.579000000000000181e+00 4.126910061318650458e-02
2.580000000000000071e+00 4.095609025742754511e-02
2.580999999999999961e+00 4.061723094443294574e-02
2.581999999999999851e+00 4.025612479725339948e-02
2.583000000000000185e+00 3.987771608366529746e-02
2.584000000000000075e+00 3.948811250244556315e-02
2.584999999999999964e+00 3.909429609192052041e-02
2.585999999999999854e+00 3.870373760862583917e-02
2.587000000000000188e+00 3.832397378560492562e-02
2.588000000000000078e+00 3.796216334367126521e-02
2.588999999999999968e+00 3.762465881907735982e-02
2.589999999999999858e+00 3.731663939385837514e-02
2.591000000000000192e+00 3.704182946027369250e-02
2.592000000000000082e+00 3.680230829039175811e-02
2.592999999999999972e+00 3.659846134815027130e-02
2.593999999999999861e+00 3.642902840517842078e-02
2.595000000000000195e+00 3.629126855492982584e-02
2.596000000000000085e+00 3.618121948501085150e-02
2.596999999999999975e+00 3.609403030587244460e-02
2.597999999999999865e+00 3.602432894102804151e-02
2.599000000000000199e+00 3.596660002390365124e-02
2.600000000000000089e+00 3.591552006204240532e-02
2.600999999999999979e+00 3.586626685330029929e-02
2.601999999999999869e+00 3.581474989494432687e-02
2.603000000000000203e+00 3.575776417369171123e-02
2.604000000000000092e+00 3.569307893370886331e-02
2.604999999999999982e+00 3.561948457121268813e-02
2.605999999999999872e+00 3.553677031355688409e-02
2.607000000000000206e+00 3.544566750834657332e-02
2.608000000000000096e+00 3.534777774282279322e-02
2.608999999999999986e+00 3.524545293775440541e-02
2.609999999999999876e+00 3.514167435724876304e-02
2.611000000000000210e+00 3.503989667121924778e-02
2.612000000000000099e+00 3.494388443633154873e-02
2.612999999999999989e+00 3.485752265510107945e-02
2.613999999999999879e+00 3.478461576828975610e-02
2.615000000000000213e+00 3.472868487940371229e-02
2.616000000000000103e+00 3.469274628620601375e-02
2.616999999999999993e+00 3.467914709877848584e-02
2.617999999999999883e+00 3.468939147711993382e-02
2.619000000000000217e+00 3.472402891856794099e-02
2.620000000000000107e+00 3.478258870452568402e-02
2.620999999999999996e+00 3.486357998870739244e-02
2.621999999999999886e+00 3.496454812108230198e-02
2.623000000000000220e+00 3.508218729789037982e-02
2.624000000000000110e+00 3.521251236894467479e-02
2.625000000000000000e+00 3.535106833988903297e-02
2.625999999999999890e+00 3.549315019413810945e-02
2.627000000000000224e+00 3.563404817557028204e-02
2.628000000000000114e+00 3.576924802594198122e-02
2.629000000000000004e+00 3.589463860152079799e-02
2.629999999999999893e+00 3.600665147776972719e-02
2.631000000000000227e+00 3.610235612657385074e-02
2.632000000000000117e+00 3.617953075841383315e-02
2.633000000000000007e+00 3.623669203100125802e-02
2.633999999999999897e+00 3.627312010859151670e-02
2.635000000000000231e+00 3.628884619226429437e-02
2.636000000000000121e+00 3.628464854368860376e-02
2.637000000000000011e+00 3.626202910795122553e-02
2.637999999999999901e+00 3.622315068954756051e-02
2.639000000000000234e+00 3.617074585290757510e-02
2.640000000000000124e+00 3.610797318456190202e-02
2.641000000000000014e+00 3.603822144076771622e-02
2.641999999999999904e+00 3.596487630128101382e-02
2.643000000000000238e+00 3.589108260991540761e-02
2.644000000000000128e+00 3.581949775298560318e-02
2.645000000000000018e+00 3.575208534639703201e-02
2.645999999999999908e+00 3.568996787578960356e-02
2.647000000000000242e+00 3.563334362149202933e-02
2.648000000000000131e+00 3.558146223842955508e-02
2.649000000000000021e+00 3.553270098316661102e-02
2.649999999999999911e+00 3.548468372427363710e-02
2.651000000000000245e+00 3.543445716582866584e-02
2.652000000000000135e+00 3.537870978489080637e-02
2.653000000000000025e+00 3.531400167502046078e-02
2.653999999999999915e+00 3.523700787935928752e-02
2.655000000000000249e+00 3.514472891579973474e-02
2.656000000000000139e+00 3.503468967711957649e-02
2.657000000000000028e+00 3.490507369652484648e-02
2.657999999999999918e+00 3.475482650731038375e-02
2.659000000000000252e+00 3.458368941314345080e-02
2.660000000000000142e+00 3.439223077056122874e-02
2.661000000000000032e+00 3.418180550279732721e-02
2.661999999999999922e+00 3.395452566447778459e-02
2.663000000000000256e+00 3.371321743532699339e-02
2.664000000000000146e+00 3.346133672883470911e-02
2.665000000000000036e+00 3.320290294334246606e-02
2.665999999999999925e+00 3.294238720072723697e-02
2.667000000000000259e+00 3.268457939861620087e-02
2.668000000000000149e+00 3.243443687480972171e-02
2.669000000000000039e+00 3.219687819749141727e-02
2.669999999999999929e+00 3.197659704539559250e-02
2.671000000000000263e+00 3.177784263831910649e-02
2.672000000000000153e+00 3.160422434544472164e-02
2.673000000000000043e+00 3.145854786453149143e-02
2.673999999999999932e+00 3.134270310551807298e-02
2.675000000000000266e+00 3.125761485456757943e-02
2.676000000000000156e+00 3.120321125866808848e-02
2.677000000000000046e+00 3.117849950868900252e-02
2.677999999999999936e+00 3.118167708435376148e-02
2.679000000000000270e+00 3.121027885255777887e-02
2.680000000000000160e+00 3.126134556483644439e-02
2.681000000000000050e+00 3.133161045006795098e-02
2.681999999999999940e+00 3.141767453996478082e-02
2.683000000000000274e+00 3.151616495817129160e-02
2.684000000000000163e+00 3.162387478382543138e-02
2.685000000000000053e+00 3.173787026671921058e-02
2.685999999999999943e+00 3.185557993805689797e-02
2.687000000000000277e+00 3.197484918222402717e-02
2.688000000000000167e+00 3.209398654733688211e-02
2.689000000000000057e+00 3.221177792409512380e-02
2.689999999999999947e+00 3.232747529552933846e-02
2.690999999999999837e+00 3.244077371419797767e-02
2.692000000000000171e+00 3.255174408263602354e-02
2.693000000000000060e+00 3.266076508507406023e-02
2.693999999999999950e+00 3.276842515351587048e-02
2.694999999999999840e+00 3.287544570917548536e-02
2.696000000000000174e+00 3.298258945333863712e-02
2.697000000000000064e+00 3.309058902455869894e-02
2.697999999999999954e+00 3.320009116972440916e-02
2.698999999999999844e+00 3.331163855940211249e-02
2.700000000000000178e+00 3.342563780185377892e-02
2.701000000000000068e+00 3.354234288316881168e-02
2.701999999999999957e+00 3.366184890064122942e-02
2.702999999999999847e+00 3.378404824436014031e-02
2.704000000000000181e+00 3.390859761779404374e-02
2.705000000000000071e+00 3.403485239717125854e-02
2.705999999999999961e+00 3.416178473837499369e-02
2.706999999999999851e+00 3.428792041666669371e-02
2.708000000000000185e+00 3.441128686570480572e-02
2.709000000000000075e+00 3.452938994660824379e-02
2.709999999999999964e+00 3.463927553592297676e-02
2.710999999999999854e+00 3.473762713501243882e-02
2.712000000000000188e+00 3.482097420102469448e-02
2.713000000000000078e+00 3.488593133045841260e-02
2.713999999999999968e+00 3.492949242293859335e-02
2.714999999999999858e+00 3.494931589713164144e-02
2.716000000000000192e+00 3.494398517160383910e-02
2.717000000000000082e+00 3.491317182729786195e-02
2.717999999999999972e+00 3.485770834179156147e-02
2.718999999999999861e+00 3.477953435582863823e-02
2.720000000000000195e+00 3.468151240301080990e-02
2.721000000000000085e+00 3.456713864642056017e-02
2.721999999999999975e+00 3.444018489753251921e-02
2.722999999999999865e+00 3.430431893576718627e-02
2.724000000000000199e+00 3.416274874435792225e-02
2.725000000000000089e+00 3.401792168956000589e-02
2.725999999999999979e+00 3.387133348950531475e-02
2.726999999999999869e+00 3.372344689737020312e-02
2.728000000000000203e+00 3.357373536570481404e-02
2.729000000000000092e+00 3.342081605643257985e-02
2.729999999999999982e+00 3.326267904602394493e-02
2.730999999999999872e+00 3.309695182799288898e-02
2.732000000000000206e+00 3.292117954321306661e-02
2.733000000000000096e+00 3.273310646666693913e-02
2.733999999999999986e+00 3.253093124642335993e-02
2.734999999999999876e+00 3.231350319057656184e-02
2.736000000000000210e+00 3.208046609205075089e-02
2.737000000000000099e+00 3.183235712435048687e-02
2.737999999999999989e+00 3.157063505922665797e-02
2.738999999999999879e+00 3.129763683495968146e-02
2.740000000000000213e+00 3.101647351381706802e-02
2.741000000000000103e+00 3.073087649031531685e-02
2.741999999999999993e+00 3.044497719397329036e-02
2.742999999999999883e+00 3.016304524199012183e-02
2.744000000000000217e+00 2.988919763402583807e-02
2.745000000000000107e+00 2.962710650428080836e-02
2.745999999999999996e+00 2.937970925600904420e-02
2.746999999999999886e+00 2.914898874263989817e-02
2.748000000000000220e+00 2.893579635422156501e-02
2.749000000000000110e+00 2.873980224382651980e-02
2.750000000000000000e+00 2.855952414043311585e-02
2.750999999999999890e+00 2.839246560932812830e-02
2.752000000000000224e+00 2.823535471636088798e-02
2.753000000000000114e+00 2.808444162088410620e-02
2.754000000000000004e+00 2.793581729759093621e-02
2.754999999999999893e+00 2.778574588987405350e-02
2.756000000000000227e+00 2.763095009197596985e-02
2.757000000000000117e+00 2.746881822830373951e-02
2.758000000000000007e+00 2.729756402905521642e-02
2.758999999999999897e+00 2.711628377990215472e-02
2.760000000000000231e+00 2.692494030797161833e-02
2.761000000000000121e+00 2.672429483056544194e-02
2.762000000000000011e+00 2.651579648630905325e-02
2.762999999999999901e+00 2.630143569584911592e-02
2.764000000000000234e+00 2.608360530789375145e-02
2.765000000000000124e+00 2.586496321356694314e-02
2.766000000000000014e+00 2.564830201957574857e-02
2.766999999999999904e+00 2.543645570973631503e-02
2.768000000000000238e+00 2.523220251359933886e-02
2.769000000000000128e+00 2.503820009044075909e-02
2.770000000000000018e+00 2.485691587669268052e-02
2.770999999999999908e+00 2.469056114079071218e-02
2.772000000000000242e+00 2.454101843465847366e-02
2.773000000000000131e+00 2.440978346776945598e-02
2.774000000000000021e+00 2.429790141849045085e-02
2.774999999999999911e+00 2.420593635715479613e-02
2.776000000000000245e+00 2.413395917735461707e-02
2.777000000000000135e+00 2.408158691058321851e-02
2.778000000000000025e+00 2.404805673622939510e-02
2.778999999999999915e+00 2.403235590414559697e-02
2.780000000000000249e+00 2.403337426299749155e-02
2.781000000000000139e+00 2.405009008005642990e-02
2.782000000000000028e+00 2.408173466056645617e-02
2.782999999999999918e+00 2.412794745044464714e-02
2.784000000000000252e+00 2.418887710565344532e-02
2.785000000000000142e+00 2.426519889217331610e-02
2.786000000000000032e+00 2.435806924882363486e-02
2.786999999999999922e+00 2.446898543367232240e-02
2.788000000000000256e+00 2.459957539742321439e-02
2.789000000000000146e+00 2.475133674871129313e-02
2.790000000000000036e+00 2.492533403982263515e-02
2.790999999999999925e+00 2.512189557743340837e-02
2.792000000000000259e+00 2.534036845052410961e-02
2.793000000000000149e+00 2.557892339838782267e-02
2.794000000000000039e+00 2.583447410822605275e-02
2.794999999999999929e+00 2.610269322006242287e-02
2.796000000000000263e+00 2.637817263694414507e-02
2.797000000000000153e+00 2.665465635932756649e-02
2.798000000000000043e+00 2.692538878705768787e-02
2.798999999999999932e+00 2.718348242722599603e-02
2.800000000000000266e+00 2.742232660010504933e-02
2.801000000000000156e+00 2.763595748307589098e-02
2.802000000000000046e+00 2.781939339951419732e-02
2.802999999999999936e+00 2.796890760313492513e-02
2.804000000000000270e+00 2.808220768295544706e-02
2.805000000000000160e+00 2.815855701024243957e-02
2.806000000000000050e+00 2.819879834577502728e-02
2.806999999999999940e+00 2.820530727948928826e-02
2.808000000000000274e+00 2.818182624246012499e-02
2.809000000000000163e+00 2.813327281512345221e-02
2.810000000000000053e+00 2.806546472457933580e-02
2.810999999999999943e+00 2.798480504261156507e-02
2.812000000000000277e+00 2.789796708571181880e-02
2.813000000000000167e+00 2.781158532689712026e-02
2.814000000000000057e+00 2.773195617042784750e-02
2.814999999999999947e+00 2.766479896524822249e-02
2.815999999999999837e+00 2.761507747733279311e-02
2.817000000000000171e+00 2.758687195657043983e-02
2.818000000000000060e+00 2.758329172377830402e-02
2.818999999999999950e+00 2.760642047986135508e-02
2.819999999999999840e+00 2.765732100686327938e-02
2.821000000000000174e+00 2.773600123636279710e-02
2.822000000000000064e+00 2.784142496454615132e-02
2.822999999999999954e+00 2.797149726039330556e-02
2.823999999999999844e+00 2.812309350486002016e-02
2.825000000000000178e+00 2.829210316846557036e-02
2.826000000000000068e+00 2.847354353517086642e-02
2.826999999999999957e+00 2.866171627096070901e-02
2.827999999999999847e+00 2.885043229197631690e-02
2.829000000000000181e+00 2.903331004363876935e-02
2.830000000000000071e+00 2.920409155341289684e-02
2.830999999999999961e+00 2.935698552146095985e-02
2.831999999999999851e+00 2.948699154071549380e-02
2.833000000000000185e+00 2.959017552345973370e-02
2.834000000000000075e+00 2.966388268288671151e-02
2.834999999999999964e+00 2.970685142714314317e-02
2.835999999999999854e+00 2.971923031751123531e-02
2.837000000000000188e+00 2.970249623794018329e-02
2.838000000000000078e+00 2.965927067074700454e-02
2.838999999999999968e+00 2.959307283746168832e-02
2.839999999999999858e+00 2.950801824071461188e-02
2.841000000000000192e+00 2.940850096571701738e-02
2.842000000000000082e+00 2.929889097846858151e-02
2.842999999999999972e+00 2.918328474571065673e-02
2.843999999999999861e+00 2.906531522039083187e-02
2.845000000000000195e+00 2.894804723326863810e-02
2.846000000000000085e+00 2.883394946952982929e-02
2.846999999999999975e+00 2.872494002099367297e-02
2.847999999999999865e+00 2.862249090013445005e-02
2.849000000000000199e+00 2.852775520000696424e-02
2.850000000000000089e+00 2.844169759590359572e-02
2.850999999999999979e+00 2.836521338313088489e-02
2.851999999999999869e+00 2.829919839624046168e-02
2.853000000000000203e+00 2.824455295388987250e-02
2.854000000000000092e+00 2.820215723167224589e-02
2.854999999999999982e+00 2.817279644018172435e-02
2.855999999999999872e+00 2.815702727678063427e-02
2.857000000000000206e+00 2.815507759947708313e-02
2.858000000000000096e+00 2.816674828083508969e-02
2.858999999999999986e+00 2.819135174541762337e-02
2.859999999999999876e+00 2.822771004373511930e-02
2.861000000000000210e+00 2.827419784868742333e-02
2.862000000000000099e+00 2.832884358838066302e-02
2.862999999999999989e+00 2.838947217876851975e-02
2.863999999999999879e+00 2.845387084654736956e-02
2.865000000000000213e+00 2.851994255966852632e-02
2.866000000000000103e+00 2.858585560718525723e-02
2.866999999999999993e+00 2.865015022809031670e-02
2.867999999999999883e+00 2.871180172133177763e-02
2.869000000000000217e+00 2.877023817403301376e-02
2.870000000000000107e+00 2.882532329146707609e-02
2.870999999999999996e+00 2.887728914119342891e-02
2.871999999999999886e+00 2.892666290425960351e-02
2.873000000000000220e+00 2.897419495477641591e-02
2.874000000000000110e+00 2.902076041877689819e-02
2.875000000000000000e+00 2.906728399419908002e-02
2.875999999999999890e+00 2.911465469734259709e-02
2.877000000000000224e+00 2.916364294339389082e-02
2.878000000000000114e+00 2.921481213187585371e-02
2.879000000000000004e+00 2.926842380165064345e-02
2.879999999999999893e+00 2.932436435021215301e-02
2.881000000000000227e+00 2.938204820956604943e-02
2.882000000000000117e+00 2.944037418078684562e-02
2.883000000000000007e+00 2.949769916999004857e-02
2.883999999999999897e+00 2.955186957915289028e-02
2.885000000000000231e+00 2.960030759770687636e-02
2.886000000000000121e+00 2.964011601762086071e-02
2.887000000000000011e+00 2.966823467707481107e-02
2.887999999999999901e+00 2.968161329902284720e-02
2.889000000000000234e+00 2.967737582212665384e-02
2.890000000000000124e+00 2.965296699415723505e-02
2.891000000000000014e+00 2.960628724452551985e-02
2.891999999999999904e+00 2.953575756219092505e-02
2.893000000000000238e+00 2.944036478589640710e-02
2.894000000000000128e+00 2.931967406704493601e-02
2.895000000000000018e+00 2.917377270833449929e-02
2.895999999999999908e+00 2.900323596576764515e-02
2.897000000000000242e+00 2.880904150219057783e-02
2.898000000000000131e+00 2.859250471458594026e-02
2.899000000000000021e+00 2.835521973674028431e-02
2.899999999999999911e+00 2.809899375329675750e-02
2.901000000000000245e+00 2.782580982001346334e-02
2.902000000000000135e+00 2.753776517049931136e-02
2.903000000000000025e+00 2.723701926840293303e-02
2.903999999999999915e+00 2.692572874232791388e-02
2.905000000000000249e+00 2.660594813679251908e-02
2.906000000000000139e+00 2.627953460566467836e-02
2.907000000000000028e+00 2.594803221385780928e-02
2.907999999999999918e+00 2.561257571671621963e-02
2.909000000000000252e+00 2.527380583193018435e-02
2.910000000000000142e+00 2.493182215371104321e-02
2.911000000000000032e+00 2.458619466460787439e-02
2.911999999999999922e+00 2.423602369317025967e-02
2.913000000000000256e+00 2.388006392812700232e-02
2.914000000000000146e+00 2.351690662885753610e-02
2.915000000000000036e+00 2.314520579582289919e-02
2.915999999999999925e+00 2.276393215226535718e-02
2.917000000000000259e+00 2.237263501481955366e-02
2.918000000000000149e+00 2.197168311145966668e-02
2.919000000000000039e+00 2.156244627738455183e-02
2.919999999999999929e+00 2.114741654256554679e-02
2.921000000000000263e+00 2.073023070283053215e-02
2.922000000000000153e+00 2.031558295298655642e-02
2.923000000000000043e+00 1.990904077735482919e-02
2.923999999999999932e+00 1.951675386372688989e-02
2.925000000000000266e+00 1.914512877236023217e-02
2.926000000000000156e+00 1.880042258623765977e-02
2.927000000000000046e+00 1.848836802735812773e-02
2.927999999999999936e+00 1.821382310875383284e-02
2.929000000000000270e+00 1.798048769027142321e-02
2.930000000000000160e+00 1.779071971610803743e-02
2.931000000000000050e+00 1.764546278592137724e-02
2.931999999999999940e+00 1.754429333972025440e-02
2.933000000000000274e+00 1.748555659628236308e-02
2.934000000000000163e+00 1.746660380284264721e-02
2.935000000000000053e+00 1.748408692455712121e-02
2.935999999999999943e+00 1.753427996238960535e-02
2.937000000000000277e+00 1.761338325692817300e-02
2.938000000000000167e+00 1.771779447985798173e-02
2.939000000000000057e+00 1.784432153537549026e-02
2.939999999999999947e+00 1.799030885007480568e-02
2.941000000000000281e+00 1.815369883528017425e-02
2.942000000000000171e+00 1.833303486939776364e-02
2.943000000000000060e+00 1.852740325152679723e-02
2.943999999999999950e+00 1.873635106155529390e-02
2.944999999999999840e+00 1.895979941522391368e-02
2.946000000000000174e+00 1.919794316120082209e-02
2.947000000000000064e+00 1.945116832145623448e-02
2.947999999999999954e+00 1.971997116150598500e-02
2.948999999999999844e+00 2.000488449909191072e-02
2.950000000000000178e+00 2.030640785336808654e-02
2.951000000000000068e+00 2.062496224560362440e-02
2.951999999999999957e+00 2.096080277294517027e-02
2.952999999999999847e+00 2.131400937108295437e-02
2.954000000000000181e+00 2.168443120604331836e-02
2.955000000000000071e+00 2.207166573460411785e-02
2.955999999999999961e+00 2.247505059886184889e-02
2.956999999999999851e+00 2.289364900270163608e-02
2.958000000000000185e+00 2.332622598557896471e-02
2.959000000000000075e+00 2.377119869020396375e-02
2.959999999999999964e+00 2.422658750121950769e-02
2.960999999999999854e+00 2.468994599357704489e-02
2.962000000000000188e+00 2.515829522989481218e-02
2.963000000000000078e+00 2.562805990104808154e-02
2.963999999999999968e+00 2.609509349151939092e-02
2.964999999999999858e+00 2.655473108996475248e-02
2.966000000000000192e+00 2.700194448646294973e-02
2.967000000000000082e+00 2.743154139216285106e-02
2.967999999999999972e+00 2.783845549347128620e-02
2.968999999999999861e+00 2.821801868396144400e-02
2.970000000000000195e+00 2.856624422488079559e-02
2.971000000000000085e+00 2.888003939896255715e-02
2.971999999999999975e+00 2.915733725087963843e-02
2.972999999999999865e+00 2.939708888443147775e-02
2.974000000000000199e+00 2.959917818513444279e-02
2.975000000000000089e+00 2.976423479466576774e-02
2.975999999999999979e+00 2.989339765537460392e-02
2.976999999999999869e+00 2.998804350837292604e-02
2.978000000000000203e+00 3.004956748884216391e-02
2.979000000000000092e+00 3.007921752969715604e-02
2.979999999999999982e+00 3.007801613096934903e-02
2.980999999999999872e+00 3.004676512880423075e-02
2.982000000000000206e+00 2.998612507395370663e-02
2.983000000000000096e+00 2.989673690854741453e-02
2.983999999999999986e+00 2.977936804133742357e-02
2.984999999999999876e+00 2.963505517592407434e-02
2.986000000000000210e+00 2.946521390579041541e-02
2.987000000000000099e+00 2.927173552268714368e-02
2.987999999999999989e+00 2.905701652371666527e-02
2.988999999999999879e+00 2.882396203620269520e-02
2.990000000000000213e+00 2.857594102580266610e-02
2.991000000000000103e+00 2.831669862179072780e-02
2.991999999999999993e+00 2.805021216385543067e-02
2.992999999999999883e+00 2.778051217258570293e-02
2.994000000000000217e+00 2.751144217362069475e-02
2.995000000000000107e+00 2.724641688710228646e-02
2.995999999999999996e+00 2.698816783558067103e-02
2.996999999999999886e+00 2.673853270102991703e-02
2.998000000000000220e+00 2.649829977378191301e-02
2.999000000000000110e+00 2.626716095047076580e-02
3.000000000000000000e+00 2.604376096138794755e-02
3.000999999999999890e+00 2.582587741526876091e-02
3.002000000000000224e+00 2.561067579377108647e-02
3.003000000000000114e+00 2.539504256070227936e-02
3.004000000000000004e+00 2.517594499726358639e-02
3.004999999999999893e+00 2.495075269386761926e-02
3.006000000000000227e+00 2.471754632373282176e-02
3.007000000000000117e+00 2.447530294033462353e-02
3.008000000000000007e+00 2.422400995755982431e-02
3.008999999999999897e+00 2.396463363100439711e-02
3.010000000000000231e+00 2.369901399119276469e-02
3.011000000000000121e+00 2.342967559985086740e-02
3.012000000000000011e+00 2.315956624388606014e-02
3.012999999999999901e+00 2.289179204678624263e-02
3.014000000000000234e+00 2.262935418024044146e-02
3.015000000000000124e+00 2.237492921579835661e-02
3.016000000000000014e+00 2.213070666864453209e-02
3.016999999999999904e+00 2.189829366432923322e-02
3.018000000000000238e+00 2.167867413433348725e-02
3.019000000000000128e+00 2.147223588105780928e-02
3.020000000000000018e+00 2.127882836079456053e-02
3.020999999999999908e+00 2.109782797204629370e-02
3.022000000000000242e+00 2.092821419008600997e-02
3.023000000000000131e+00 2.076865872051380721e-02
3.024000000000000021e+00 2.061759592775429598e-02
3.024999999999999911e+00 2.047330050288861947e-02
3.026000000000000245e+00 2.033396353510586244e-02
3.027000000000000135e+00 2.019776147198646538e-02
3.028000000000000025e+00 2.006296031120547232e-02
3.028999999999999915e+00 1.992799018910585904e-02
3.030000000000000249e+00 1.979154433761607865e-02
3.031000000000000139e+00 1.965265016511743082e-02
3.032000000000000028e+00 1.951072766895467492e-02
3.032999999999999918e+00 1.936561083174466805e-02
3.034000000000000252e+00 1.921753062580616386e-02
3.035000000000000142e+00 1.906707061041886322e-02
3.036000000000000032e+00 1.891509399451758375e-02
3.036999999999999922e+00 1.876264856680824253e-02
3.038000000000000256e+00 1.861086318902374290e-02
3.039000000000000146e+00 1.846085004156799991e-02
3.040000000000000036e+00 1.831361710549245236e-02
3.040999999999999925e+00 1.816999966117978024e-02
3.042000000000000259e+00 1.803060956999416944e-02
3.043000000000000149e+00 1.789581170489163570e-02
3.044000000000000039e+00 1.776572971504921522e-02
3.044999999999999929e+00 1.764026326508590786e-02
3.046000000000000263e+00 1.751912668527665778e-02
3.047000000000000153e+00 1.740188954244775363e-02
3.048000000000000043e+00 1.728806653827529363e-02
3.048999999999999932e+00 1.717717025613081996e-02
3.050000000000000266e+00 1.706878029808129790e-02
3.051000000000000156e+00 1.696262405163092776e-02
3.052000000000000046e+00 1.685864252039480718e-02
3.052999999999999936e+00 1.675706864648661074e-02
3.054000000000000270e+00 1.665849601012151307e-02
3.055000000000000160e+00 1.656391199694791025e-02
3.056000000000000050e+00 1.647473637089175505e-02
3.056999999999999940e+00 1.639280224517557921e-02
3.058000000000000274e+00 1.632028957485702481e-02
3.059000000000000163e+00 1.625960523329034874e-02
3.060000000000000053e+00 1.621322027763249379e-02
3.060999999999999943e+00 1.618347473263107711e-02
3.062000000000000277e+00 1.617238565740648434e-02
3.063000000000000167e+00 1.618146829105958362e-02
3.064000000000000057e+00 1.621160432673783916e-02
3.064999999999999947e+00 1.626298384817998974e-02
3.066000000000000281e+00 1.633512468633139050e-02
3.067000000000000171e+00 1.642696744882288229e-02
3.068000000000000060e+00 1.653700627416530150e-02
3.068999999999999950e+00 1.666348261986958998e-02
3.070000000000000284e+00 1.680456035841180681e-02
3.071000000000000174e+00 1.695849417366584316e-02
3.072000000000000064e+00 1.712376292546131593e-02
3.072999999999999954e+00 1.729912166113545952e-02
3.073999999999999844e+00 1.748362144325053824e-02
3.075000000000000178e+00 1.767654447762594117e-02
3.076000000000000068e+00 1.787729474718230058e-02
3.076999999999999957e+00 1.808525922172887074e-02
3.077999999999999847e+00 1.829963007562369209e-02
3.079000000000000181e+00 1.851925836360208619e-02
3.080000000000000071e+00 1.874249322154668621e-02
3.080999999999999961e+00 1.896708825091187808e-02
3.081999999999999851e+00 1.919015427725296111e-02
3.083000000000000185e+00 1.940818437859553186e-02
3.084000000000000075e+00 1.961714916604489697e-02
3.084999999999999964e+00 1.981267901446723961e-02
3.085999999999999854e+00 1.999029307006138650e-02
3.087000000000000188e+00 2.014568483474906899e-02
3.088000000000000078e+00 2.027504275154183230e-02
3.088999999999999968e+00 2.037534633844245713e-02
3.089999999999999858e+00 2.044465748429830781e-02
3.091000000000000192e+00 2.048233793738856237e-02
3.092000000000000082e+00 2.048919356985815302e-02
3.092999999999999972e+00 2.046748122219960858e-02
3.093999999999999861e+00 2.042081897129520082e-02
3.095000000000000195e+00 2.035397703743034234e-02
3.096000000000000085e+00 2.027256629125474482e-02
3.096999999999999975e+00 2.018265465635749045e-02
3.097999999999999865e+00 2.009035742167871244e-02
3.099000000000000199e+00 2.000142965043360394e-02
3.100000000000000089e+00 1.992092248132849158e-02
3.100999999999999979e+00 1.985288515295385511e-02
3.101999999999999869e+00 1.980019553299955382e-02
3.103000000000000203e+00 1.976447640161330468e-02
3.104000000000000092e+00 1.974610857722966517e-02
3.104999999999999982e+00 1.974432789738365251e-02
3.105999999999999872e+00 1.975740683271712955e-02
3.107000000000000206e+00 1.978285241430907671e-02
3.108000000000000096e+00 1.981765779613194403e-02
3.108999999999999986e+00 1.985854374821947529e-02
3.109999999999999876e+00 1.990222197954084199e-02
3.111000000000000210e+00 1.994561456688192375e-02
3.112000000000000099e+00 1.998607396431096792e-02
3.112999999999999989e+00 2.002153870172910730e-02
3.113999999999999879e+00 2.005064510880189346e-02
3.115000000000000213e+00 2.007278022302774398e-02
3.116000000000000103e+00 2.008805320795287869e-02
3.116999999999999993e+00 2.009721676388739539e-02
3.117999999999999883e+00 2.010151151872043712e-02
3.119000000000000217e+00 2.010249009053979852e-02
3.120000000000000107e+00 2.010180560687251441e-02
3.120999999999999996e+00 2.010100268288993880e-02
3.121999999999999886e+00 2.010133332698901820e-02
3.123000000000000220e+00 2.010363881412689097e-02
3.124000000000000110e+00 2.010826830064098639e-02
3.125000000000000000e+00 2.011507452616195096e-02
3.125999999999999890e+00 2.012346141689200230e-02
3.127000000000000224e+00 2.013247643413584864e-02
3.128000000000000114e+00 2.014094410726239084e-02
3.129000000000000004e+00 2.014757778468974012e-02
3.129999999999999893e+00 2.015108293680077309e-02
3.131000000000000227e+00 2.015025606623365925e-02
3.132000000000000117e+00 2.014406590134137226e-02
3.133000000000000007e+00 2.013168770888474832e-02
3.133999999999999897e+00 2.011255682986126322e-02
3.135000000000000231e+00 2.008639870131240235e-02
3.136000000000000121e+00 2.005323898145468936e-02
3.137000000000000011e+00 2.001342484204518893e-02
3.137999999999999901e+00 1.996759898105214190e-02
3.139000000000000234e+00 1.991665681820390527e-02
3.140000000000000124e+00 1.986165900694388323e-02
3.141000000000000014e+00 1.980372860892447642e-02
3.141999999999999904e+00 1.974392042432275216e-02
3.143000000000000238e+00 1.968309361353458645e-02
3.144000000000000128e+00 1.962183328827770898e-02
3.145000000000000018e+00 1.956040347973569613e-02
3.145999999999999908e+00 1.949877024625287086e-02
3.147000000000000242e+00 1.943669431437073866e-02
3.148000000000000131e+00 1.937386887927534246e-02
3.149000000000000021e+00 1.931009342751215802e-02
3.149999999999999911e+00 1.924545687482473802e-02
3.151000000000000245e+00 1.918047980303816055e-02
3.152000000000000135e+00 1.911619600792886092e-02
3.153000000000000025e+00 1.905414569627056354e-02
3.153999999999999915e+00 1.899629512077533403e-02
3.155000000000000249e+00 1.894485815527055528e-02
3.156000000000000139e+00 1.890207659354300324e-02
3.157000000000000028e+00 1.886998676761372784e-02
3.157999999999999918e+00 1.885019515366445284e-02
3.159000000000000252e+00 1.884372484412574766e-02
3.160000000000000142e+00 1.885092777108026210e-02
3.161000000000000032e+00 1.887147887192890811e-02
3.161999999999999922e+00 1.890445319852743916e-02
3.163000000000000256e+00 1.894844895900198514e-02
3.164000000000000146e+00 1.900174118435945733e-02
3.165000000000000036e+00 1.906243135066836708e-02
3.165999999999999925e+00 1.912855589707818452e-02
3.167000000000000259e+00 1.919815846930835249e-02
3.168000000000000149e+00 1.926931793925979602e-02
3.169000000000000039e+00 1.934012154733489100e-02
3.169999999999999929e+00 1.940864158077148030e-02
3.171000000000000263e+00 1.947290780464719026e-02
3.172000000000000153e+00 1.953090731433823266e-02
3.173000000000000043e+00 1.958065201494752633e-02
3.173999999999999932e+00 1.962029806907603785e-02
3.175000000000000266e+00 1.964831271390649753e-02
3.176000000000000156e+00 1.966367577113721163e-02
3.177000000000000046e+00 1.966607619429399864e-02
3.177999999999999936e+00 1.965606976987496063e-02
3.179000000000000270e+00 1.963515457845747131e-02
3.180000000000000160e+00 1.960573530003821910e-02
3.181000000000000050e+00 1.957099674291180522e-02
3.181999999999999940e+00 1.953463748812233475e-02
3.183000000000000274e+00 1.950055903459232964e-02
3.184000000000000163e+00 1.947247346622544770e-02
3.185000000000000053e+00 1.945354972117674039e-02
3.185999999999999943e+00 1.944609607532591863e-02
3.187000000000000277e+00 1.945134704379808399e-02
3.188000000000000167e+00 1.946936056361186357e-02
3.189000000000000057e+00 1.949903496640775086e-02
3.189999999999999947e+00 1.953824041979043691e-02
3.191000000000000281e+00 1.958406817075611719e-02
3.192000000000000171e+00 1.963313394195675965e-02
3.193000000000000060e+00 1.968192371044582070e-02
3.193999999999999950e+00 1.972714274902929651e-02
3.195000000000000284e+00 1.976602570194361391e-02
3.196000000000000174e+00 1.979659659753047959e-02
3.197000000000000064e+00 1.981782096157710255e-02
3.197999999999999954e+00 1.982968357643496646e-02
3.199000000000000288e+00 1.983316099437156324e-02
3.200000000000000178e+00 1.983011309097382560e-02
3.201000000000000068e+00 1.982308503297136593e-02
3.201999999999999957e+00 1.981508107926640422e-02
3.202999999999999847e+00 1.980929694496740348e-02
3.204000000000000181e+00 1.980886299306283682e-02
3.205000000000000071e+00 1.981658719867231480e-02
3.205999999999999961e+00 1.983475703599192966e-02
3.206999999999999851e+00 1.986497257361760638e-02
3.208000000000000185e+00 1.990804851430170649e-02
3.209000000000000075e+00 1.996397988310496044e-02
3.209999999999999964e+00 2.003194620352821351e-02
3.210999999999999854e+00 2.011038001341241069e-02
3.212000000000000188e+00 2.019706713229454248e-02
3.213000000000000078e+00 2.028927759276103956e-02
3.213999999999999968e+00 2.038389300040260171e-02
3.214999999999999858e+00 2.047754406645285047e-02
3.216000000000000192e+00 2.056675039518845310e-02
3.217000000000000082e+00 2.064804380266280215e-02
3.217999999999999972e+00 2.071809983573033587e-02
3.218999999999999861e+00 2.077386133193384263e-02
3.220000000000000195e+00 2.081266442734994518e-02
3.221000000000000085e+00 2.083236810925361698e-02
3.221999999999999975e+00 2.083145749777120734e-02
3.222999999999999865e+00 2.080915377108260092e-02
3.224000000000000199e+00 2.076547775554804520e-02
3.225000000000000089e+00 2.070128137678928573e-02
3.225999999999999979e+00 2.061825138536033455e-02
3.226999999999999869e+00 2.051884708876714966e-02
3.228000000000000203e+00 2.040618701716539335e-02
3.229000000000000092e+00 2.028390342009097833e-02
3.229999999999999982e+00 2.015593320259326596e-02
3.230999999999999872e+00 2.002628552624760930e-02
3.232000000000000206e+00 1.989878863158028865e-02
3.233000000000000096e+00 1.977681553730261180e-02
3.233999999999999986e+00 1.966304746425051944e-02
3.234999999999999876e+00 1.955926860057125363e-02
3.236000000000000210e+00 1.946617819376672900e-02
3.237000000000000099e+00 1.938332105738531028e-02
3.237999999999999989e+00 1.930907333796253594e-02
3.238999999999999879e+00 1.924071405015137862e-02
3.240000000000000213e+00 1.917458274548673389e-02
3.241000000000000103e+00 1.910630548351336874e-02
3.241999999999999993e+00 1.903108850452292153e-02
3.242999999999999883e+00 1.894403545974773090e-02
3.244000000000000217e+00 1.884049581783516294e-02
3.245000000000000107e+00 1.871642886448598650e-02
3.245999999999999996e+00 1.856870837803121718e-02
3.246999999999999886e+00 1.839540608572352159e-02
3.248000000000000220e+00 1.819599301231447294e-02
3.249000000000000110e+00 1.797147185804126579e-02
3.250000000000000000e+00 1.772438160931110590e-02
3.250999999999999890e+00 1.745870512344715325e-02
3.252000000000000224e+00 1.717966306331540280e-02
3.253000000000000114e+00 1.689339506090995272e-02
3.254000000000000004e+00 1.660655507049014698e-02
3.254999999999999893e+00 1.632585781923114737e-02
3.256000000000000227e+00 1.605759133939991049e-02
3.257000000000000117e+00 1.580715695011307778e-02
3.258000000000000007e+00 1.557865802276383986e-02
3.258999999999999897e+00 1.537458824692666814e-02
3.260000000000000231e+00 1.519564825061105011e-02
3.261000000000000121e+00 1.504069829732351468e-02
3.262000000000000011e+00 1.490687863575816847e-02
3.262999999999999901e+00 1.478986690344693232e-02
3.264000000000000234e+00 1.468425809122845573e-02
3.265000000000000124e+00 1.458404541861378807e-02
3.266000000000000014e+00 1.448316140195769937e-02
3.266999999999999904e+00 1.437600248360909432e-02
3.268000000000000238e+00 1.425794096582450217e-02
3.269000000000000128e+00 1.412572952578813532e-02
3.270000000000000018e+00 1.397776733161236462e-02
3.270999999999999908e+00 1.381424041993711480e-02
3.272000000000000242e+00 1.363708687560627117e-02
3.273000000000000131e+00 1.344980410080193547e-02
3.274000000000000021e+00 1.325713152530614072e-02
3.274999999999999911e+00 1.306464909696832509e-02
3.276000000000000245e+00 1.287828950358738296e-02
3.277000000000000135e+00 1.270387314918337320e-02
3.278000000000000025e+00 1.254667734149954826e-02
3.278999999999999915e+00 1.241107209783389419e-02
3.280000000000000249e+00 1.230027059092058880e-02
3.281000000000000139e+00 1.221619561423173059e-02
3.282000000000000028e+00 1.215947317905866423e-02
3.282999999999999918e+00 1.212953875729023794e-02
3.284000000000000252e+00 1.212482667112258806e-02
3.285000000000000142e+00 1.214300812033509459e-02
3.286000000000000032e+00 1.218126811003423897e-02
3.286999999999999922e+00 1.223655640313664819e-02
3.288000000000000256e+00 1.230583220408620719e-02
3.289000000000000146e+00 1.238625819681911031e-02
3.290000000000000036e+00 1.247537093506666424e-02
3.290999999999999925e+00 1.257119284048532556e-02
3.292000000000000259e+00 1.267232936160202217e-02
3.293000000000000149e+00 1.277802221621407268e-02
3.294000000000000039e+00 1.288815281572255368e-02
3.294999999999999929e+00 1.300319518495193435e-02
3.296000000000000263e+00 1.312412867015524433e-02
3.297000000000000153e+00 1.325226907732602807e-02
3.298000000000000043e+00 1.338907353174239798e-02
3.298999999999999932e+00 1.353590504639939386e-02
3.300000000000000266e+00 1.369380492294885662e-02
3.301000000000000156e+00 1.386328871745044940e-02
3.302000000000000046e+00 1.404421069106137621e-02
3.302999999999999936e+00 1.423572320341547071e-02
3.304000000000000270e+00 1.443632661455766797e-02
3.305000000000000160e+00 1.464401628600208935e-02
3.306000000000000050e+00 1.485650241511817134e-02
3.306999999999999940e+00 1.507147250555129769e-02
3.308000000000000274e+00 1.528683785571869659e-02
3.309000000000000163e+00 1.550093605032768461e-02
3.310000000000000053e+00 1.571268009449071010e-02
3.310999999999999943e+00 1.592159323217657435e-02
3.312000000000000277e+00 1.612776570264363996e-02
3.313000000000000167e+00 1.633173173271850603e-02
3.314000000000000057e+00 1.653430115450956611e-02
3.314999999999999947e+00 1.673635660451919249e-02
3.316000000000000281e+00 1.693868509718611179e-02
3.317000000000000171e+00 1.714184927885415224e-02
3.318000000000000060e+00 1.734611544590123136e-02
3.318999999999999950e+00 1.755145905684942637e-02
3.320000000000000284e+00 1.775759639414889110e-02
3.321000000000000174e+00 1.796408452186759944e-02
3.322000000000000064e+00 1.817040273478997062e-02
3.322999999999999954e+00 1.837605523164288074e-02
3.324000000000000288e+00 1.858062009761229233e-02
3.325000000000000178e+00 1.878377320921949950e-02
3.326000000000000068e+00 1.898529384498008274e-02
3.326999999999999957e+00 1.918503354693467874e-02
3.328000000000000291e+00 1.938287308134466549e-02
3.329000000000000181e+00 1.957867644683614419e-02
3.330000000000000071e+00 1.977225711648892062e-02
3.330999999999999961e+00 1.996335206166418089e-02
3.331999999999999851e+00 2.015161925865641482e-02
3.333000000000000185e+00 2.033663772531624225e-02
3.334000000000000075e+00 2.051791150942299663e-02
3.334999999999999964e+00 2.069486891261140132e-02
3.335999999999999854e+00 2.086684934347189310e-02
3.337000000000000188e+00 2.103307027209867439e-02
3.338000000000000078e+00 2.119257530955525812e-02
3.338999999999999968e+00 2.134417508177127026e-02
3.339999999999999858e+00 2.148640204653485056e-02
3.341000000000000192e+00 2.161745977350078632e-02
3.342000000000000082e+00 2.173522493571181796e-02
3.342999999999999972e+00 2.183725628944873168e-02
3.343999999999999861e+00 2.192089069810083252e-02
3.345000000000000195e+00 2.198337247912671155e-02
3.346000000000000085e+00 2.202201865797812075e-02
3.346999999999999975e+00 2.203441471892673281e-02
3.347999999999999865e+00 2.201860635610262615e-02
3.349000000000000199e+00 2.197328849740388251e-02
3.350000000000000089e+00 2.189793530451070516e-02
3.350999999999999979e+00 2.179289006530220688e-02
3.351999999999999869e+00 2.165938002178147831e-02
3.353000000000000203e+00 2.149947585645362036e-02
3.354000000000000092e+00 2.131597192821652054e-02
3.354999999999999982e+00 2.111222622344771996e-02
3.355999999999999872e+00 2.089195603942626753e-02
3.357000000000000206e+00 2.065901291363048120e-02
3.358000000000000096e+00 2.041715564970197211e-02
3.358999999999999986e+00 2.016982504171687188e-02
3.359999999999999876e+00 1.991996293803375423e-02
3.361000000000000210e+00 1.966986682280996018e-02
3.362000000000000099e+00 1.942108091205072690e-02
3.362999999999999989e+00 1.917435704888323725e-02
3.363999999999999879e+00 1.892963480987556318e-02
3.365000000000000213e+00 1.868610971184607103e-02
3.366000000000000103e+00 1.844229782362869982e-02
3.366999999999999993e+00 1.819618094512039444e-02
3.367999999999999883e+00 1.794534758585394560e-02
3.369000000000000217e+00 1.768720277179593875e-02
3.370000000000000107e+00 1.741917842500826860e-02
3.370999999999999996e+00 1.713894515508049624e-02
3.371999999999999886e+00 1.684462183032496910e-02
3.373000000000000220e+00 1.653497837441231938e-02
3.374000000000000110e+00 1.620957418242711598e-02
3.375000000000000000e+00 1.586882614649133202e-02
3.375999999999999890e+00 1.551403384129515159e-02
3.377000000000000224e+00 1.514729523108401983e-02
3.378000000000000114e+00 1.477137161530661831e-02
3.379000000000000004e+00 1.438946436881391108e-02
3.379999999999999893e+00 1.400496789695367637e-02
3.381000000000000227e+00 1.362120474685897531e-02
3.382000000000000117e+00 1.324118185911818749e-02
3.383000000000000007e+00 1.286739872220222895e-02
3.383999999999999897e+00 1.250173736911912130e-02
3.385000000000000231e+00 1.214544032587991200e-02
3.386000000000000121e+00 1.179918001179496544e-02
3.387000000000000011e+00 1.146319511170346139e-02
3.387999999999999901e+00 1.113747075674986417e-02
3.389000000000000234e+00 1.082192689223600117e-02
3.390000000000000124e+00 1.051659429035135297e-02
3.391000000000000014e+00 1.022173778733515524e-02
3.391999999999999904e+00 9.937902581393893292e-03
3.393000000000000238e+00 9.665907543235858698e-03
3.394000000000000128e+00 9.406775430373218866e-03
3.395000000000000018e+00 9.161624823338172102e-03
3.395999999999999908e+00 8.931514049029379287e-03
3.397000000000000242e+00 8.717329414962136924e-03
3.398000000000000131e+00 8.519666504120552986e-03
3.399000000000000021e+00 8.338754829676716523e-03
3.399999999999999911e+00 8.174423705846168078e-03
3.401000000000000245e+00 8.026097870187575908e-03
3.402000000000000135e+00 7.892816282810436943e-03
3.403000000000000025e+00 7.773279587929756221e-03
3.403999999999999915e+00 7.665903891880253632e-03
3.405000000000000249e+00 7.568865856979556904e-03
3.406000000000000139e+00 7.480164702931772769e-03
3.407000000000000028e+00 7.397686407480085803e-03
3.407999999999999918e+00 7.319278021412092827e-03
3.409000000000000252e+00 7.242815507183785959e-03
3.410000000000000142e+00 7.166307940426762738e-03
3.411000000000000032e+00 7.087991269138274250e-03
3.411999999999999922e+00 7.006427862290397039e-03
3.413000000000000256e+00 6.920611541658294730e-03
3.414000000000000146e+00 6.830037343821421594e-03
3.415000000000000036e+00 6.734766256008195215e-03
3.415999999999999925e+00 6.635460420333868549e-03
3.417000000000000259e+00 6.533393948372211678e-03
3.418000000000000149e+00 6.430424553490843124e-03
3.419000000000000039e+00 6.328919572857654233e-03
3.419999999999999929e+00 6.231681900136224438e-03
3.421000000000000263e+00 6.141818826384147154e-03
3.422000000000000153e+00 6.062599901280675205e-03
3.423000000000000043e+00 5.997300929118105049e-03
3.423999999999999932e+00 5.949043282849452406e-03
3.425000000000000266e+00 5.920626467367781642e-03
3.426000000000000156e+00 5.914372685011030743e-03
3.427000000000000046e+00 5.932004222722305278e-03
3.427999999999999936e+00 5.974540109791313600e-03
3.429000000000000270e+00 6.042238701145051863e-03
3.430000000000000160e+00 6.134599177586284348e-03
3.431000000000000050e+00 6.250404249537405699e-03
3.431999999999999940e+00 6.387811903275718295e-03
3.433000000000000274e+00 6.544506580972886400e-03
3.434000000000000163e+00 6.717865922686777624e-03
3.435000000000000053e+00 6.905176142140889185e-03
3.435999999999999943e+00 7.103804458585862881e-03
3.437000000000000277e+00 7.311406554055463296e-03
3.438000000000000167e+00 7.526043430416239598e-03
3.439000000000000057e+00 7.746303221494886190e-03
3.439999999999999947e+00 7.971339352228972580e-03
3.441000000000000281e+00 8.200857038573355212e-03
3.442000000000000171e+00 8.435071719694707190e-03
3.443000000000000060e+00 8.674619021858748918e-03
3.443999999999999950e+00 8.920438271451129955e-03
3.445000000000000284e+00 9.173674813347651100e-03
3.446000000000000174e+00 9.435550346096869059e-03
3.447000000000000064e+00 9.707258894370561844e-03
3.447999999999999954e+00 9.989885130569009161e-03
3.449000000000000288e+00 1.028431540169035506e-02
3.450000000000000178e+00 1.059118631854379100e-02
3.451000000000000068e+00 1.091083199164346630e-02
3.451999999999999957e+00 1.124326342769468683e-02
3.453000000000000291e+00 1.158815662102253945e-02
3.454000000000000181e+00 1.194485084797471466e-02
3.455000000000000071e+00 1.231235389954232935e-02
3.455999999999999961e+00 1.268934458746726925e-02
3.456999999999999851e+00 1.307419448966231149e-02
3.458000000000000185e+00 1.346496676864987647e-02
3.459000000000000075e+00 1.385943678746309402e-02
3.459999999999999964e+00 1.425511112867603944e-02
3.460999999999999854e+00 1.464926764712164674e-02
3.462000000000000188e+00 1.503902651882050960e-02
3.463000000000000078e+00 1.542143024254073562e-02
3.463999999999999968e+00 1.579356115890948389e-02
3.464999999999999858e+00 1.615266676637404017e-02
3.466000000000000192e+00 1.649629311837534293e-02
3.467000000000000082e+00 1.682240107083873837e-02
3.467999999999999972e+00 1.712947231574372606e-02
3.468999999999999861e+00 1.741656509591239105e-02
3.470000000000000195e+00 1.768333690221802340e-02
3.471000000000000085e+00 1.793002223902966791e-02
3.471999999999999975e+00 1.815737031463967449e-02
3.472999999999999865e+00 1.836654554667545639e-02
3.474000000000000199e+00 1.855902180125445708e-02
3.475000000000000089e+00 1.873646470950912635e-02
3.475999999999999979e+00 1.890061208721285912e-02
3.476999999999999869e+00 1.905318062929652403e-02
3.478000000000000203e+00 1.919576078275970002e-02
3.479000000000000092e+00 1.932974331364887069e-02
3.479999999999999982e+00 1.945626099985487897e-02
3.480999999999999872e+00 1.957614257625727924e-02
3.482000000000000206e+00 1.968989376227200244e-02
3.483000000000000096e+00 1.979768090522841112e-02
3.483999999999999986e+00 1.989934671387313253e-02
3.484999999999999876e+00 1.999444015209344075e-02
3.486000000000000210e+00 2.008224650458425437e-02
3.487000000000000099e+00 2.016186188478050548e-02
3.487999999999999989e+00 2.023225083022120452e-02
3.488999999999999879e+00 2.029232795205261966e-02
3.490000000000000213e+00 2.034106012287207471e-02
3.491000000000000103e+00 2.037756602962799077e-02
3.491999999999999993e+00 2.040120157030309717e-02
3.492999999999999883e+00 2.041163957099513884e-02
3.494000000000000217e+00 2.040892059659768498e-02
3.495000000000000107e+00 2.039349022676975251e-02
3.495999999999999996e+00 2.036616023829835448e-02
3.496999999999999886e+00 2.032804703217946929e-02
3.498000000000000220e+00 2.028045363842243681e-02
3.499000000000000110e+00 2.022474418056852130e-02
3.500000000000000000e+00 2.016217663743265567e-02
3.500999999999999890e+00 2.009376979717388684e-02
3.502000000000000224e+00 2.002019180536230084e-02
3.503000000000000114e+00 1.994171075053220374e-02
3.504000000000000004e+00 1.985822098437014377e-02
3.504999999999999893e+00 1.976935190648579019e-02
3.506000000000000227e+00 1.967466199839719085e-02
3.507000000000000117e+00 1.957385883007681585e-02
3.508000000000000007e+00 1.946706398291481177e-02
3.508999999999999897e+00 1.935503779239523131e-02
3.510000000000000231e+00 1.923934241600504941e-02
3.511000000000000121e+00 1.912240192729936991e-02
3.512000000000000011e+00 1.900743377432572573e-02
3.512999999999999901e+00 1.889825946132505166e-02
3.514000000000000234e+00 1.879898374832377275e-02
3.515000000000000124e+00 1.871359569175031975e-02
3.516000000000000014e+00 1.864554422879005288e-02
3.516999999999999904e+00 1.859728676731003949e-02
3.518000000000000238e+00 1.856993603144689933e-02
3.519000000000000128e+00 1.856298919362572505e-02
3.520000000000000018e+00 1.857422300544689028e-02
3.520999999999999908e+00 1.859973548108622907e-02
3.522000000000000242e+00 1.863415701673897668e-02
3.523000000000000131e+00 1.867099788638749633e-02
3.524000000000000021e+00 1.870309728560722723e-02
3.524999999999999911e+00 1.872315926996613936e-02
3.526000000000000245e+00 1.872427176189274053e-02
3.527000000000000135e+00 1.870037369536902208e-02
3.528000000000000025e+00 1.864666202211183801e-02
3.528999999999999915e+00 1.855985829676817106e-02
3.530000000000000249e+00 1.843833930700755977e-02
3.531000000000000139e+00 1.828211954124833380e-02
3.532000000000000028e+00 1.809269252856135837e-02
3.532999999999999918e+00 1.787277352137343553e-02
3.534000000000000252e+00 1.762595903238431058e-02
3.535000000000000142e+00 1.735633758773147059e-02
3.536000000000000032e+00 1.706812005382252889e-02
3.536999999999999922e+00 1.676530120527587250e-02
3.538000000000000256e+00 1.645137097604830109e-02
3.539000000000000146e+00 1.612913405144275961e-02
3.540000000000000036e+00 1.580059374318074777e-02
3.540999999999999925e+00 1.546694925964159188e-02
3.542000000000000259e+00 1.512864906614205633e-02
3.543000000000000149e+00 1.478552142182899647e-02
3.544000000000000039e+00 1.443696344433983980e-02
3.544999999999999929e+00 1.408214983633791599e-02
3.546000000000000263e+00 1.372029144956545509e-02
3.547000000000000153e+00 1.335089106404011190e-02
3.548000000000000043e+00 1.297400075960860114e-02
3.548999999999999932e+00 1.259044554098336446e-02
3.550000000000000266e+00 1.220197301923657725e-02
3.551000000000000156e+00 1.181131817344018529e-02
3.552000000000000046e+00 1.142216614043713163e-02
3.552999999999999936e+00 1.103897279216365865e-02
3.554000000000000270e+00 1.066667499411723917e-02
3.555000000000000160e+00 1.031031970135128616e-02
3.556000000000000050e+00 9.974623496452091412e-03
3.556999999999999940e+00 9.663540989792388652e-03
3.558000000000000274e+00 9.379878734310348118e-03
3.559000000000000163e+00 9.124988227945430436e-03
3.560000000000000053e+00 8.898595109983642448e-03
3.560999999999999943e+00 8.698755302214781701e-03
3.562000000000000277e+00 8.521978998199444474e-03
3.563000000000000167e+00 8.363471557944176030e-03
3.564000000000000057e+00 8.217478370430304768e-03
3.564999999999999947e+00 8.077725449024263094e-03
3.566000000000000281e+00 7.937891383094499570e-03
3.567000000000000171e+00 7.792060442011894926e-03
3.568000000000000060e+00 7.635157238070171271e-03
3.568999999999999950e+00 7.463285384133615599e-03
3.570000000000000284e+00 7.273962765485872742e-03
3.571000000000000174e+00 7.066221525921526948e-03
3.572000000000000064e+00 6.840600770434648870e-03
3.572999999999999954e+00 6.598997562140958457e-03
3.574000000000000288e+00 6.344426282083630124e-03
3.575000000000000178e+00 6.080708415532294110e-03
3.576000000000000068e+00 5.812128744520229061e-03
3.576999999999999957e+00 5.543091775135787144e-03
3.578000000000000291e+00 5.277811933399609648e-03
3.579000000000000181e+00 5.020061419237452187e-03
3.580000000000000071e+00 4.772957332200275515e-03
3.580999999999999961e+00 4.538833491293877039e-03
3.582000000000000295e+00 4.319186307245621338e-03
3.583000000000000185e+00 4.114671258592154067e-03
3.584000000000000075e+00 3.925171441989547261e-03
3.584999999999999964e+00 3.749926578985225863e-03
3.585999999999999854e+00 3.587702886252231663e-03
3.587000000000000188e+00 3.437008774438613575e-03
3.588000000000000078e+00 3.296306130715027059e-03
3.588999999999999968e+00 3.164242023725925140e-03
3.589999999999999858e+00 3.039851576694648731e-03
3.591000000000000192e+00 2.922704776336452516e-03
3.592000000000000082e+00 2.812979946501120276e-03
3.592999999999999972e+00 2.711460549658642558e-03
3.593999999999999861e+00 2.619460431581878412e-03
3.595000000000000195e+00 2.538661042846954066e-03
3.596000000000000085e+00 2.470916369566769199e-03
3.596999999999999975e+00 2.418023485566864975e-03
3.597999999999999865e+00 2.381525476090690097e-03
3.599000000000000199e+00 2.362555263712409672e-03
3.600000000000000089e+00 2.361745309865063026e-03
3.600999999999999979e+00 2.379226059664388791e-03
3.601999999999999869e+00 2.414699630363940919e-03
3.603000000000000203e+00 2.467570133224365660e-03
3.604000000000000092e+00 2.537120946772876591e-03
3.604999999999999982e+00 2.622685944976267409e-03
3.605999999999999872e+00 2.723818926055585760e-03
3.607000000000000206e+00 2.840415785577604917e-03
3.608000000000000096e+00 2.972768489599053338e-03
3.608999999999999986e+00 3.121576703085854332e-03
3.609999999999999876e+00 3.287876561477835052e-03
3.611000000000000210e+00 3.472945682026235253e-03
3.612000000000000099e+00 3.678128952922905207e-03
3.612999999999999989e+00 3.904664158316602848e-03
3.613999999999999879e+00 4.153505634319150201e-03
3.615000000000000213e+00 4.425140682577462584e-03
3.616000000000000103e+00 4.719448513473236372e-03
3.616999999999999993e+00 5.035599120011386223e-03
3.617999999999999883e+00 5.372019763160479702e-03
3.619000000000000217e+00 5.726410535088951800e-03
3.620000000000000107e+00 6.095834889981401571e-03
3.620999999999999996e+00 6.476869156424691458e-03
3.621999999999999886e+00 6.865798236468064961e-03
3.623000000000000220e+00 7.258839445315153245e-03
3.624000000000000110e+00 7.652364494736270221e-03
3.625000000000000000e+00 8.043118069988136956e-03
3.625999999999999890e+00 8.428385883367164183e-03
3.627000000000000224e+00 8.806098954965436640e-03
3.628000000000000114e+00 9.174856464296467923e-03
3.629000000000000004e+00 9.533890298276980965e-03
3.629999999999999893e+00 9.882952489404007307e-03
3.631000000000000227e+00 1.022215311499600175e-02
3.632000000000000117e+00 1.055178159436130636e-02
3.633000000000000007e+00 1.087215129222433331e-02
3.633999999999999897e+00 1.118344494676619220e-02
3.635000000000000231e+00 1.148565637484938971e-02
3.636000000000000121e+00 1.177857155373845076e-02
3.637000000000000011e+00 1.206183619119427161e-02
3.637999999999999901e+00 1.233506972267932843e-02
3.639000000000000234e+00 1.259800628985484512e-02
3.640000000000000124e+00 1.285064625288026736e-02
3.641000000000000014e+00 1.309336349664345575e-02
3.641999999999999904e+00 1.332696336690090619e-02
3.643000000000000238e+00 1.355267697545993119e-02
3.644000000000000128e+00 1.377206447903630594e-02
3.645000000000000018e+00 1.398687797500907173e-02
3.645999999999999908e+00 1.419888179965621278e-02
3.647000000000000242e+00 1.440965235548214742e-02
3.648000000000000131e+00 1.462040264503232552e-02
3.649000000000000021e+00 1.483185269384604439e-02
3.649999999999999911e+00 1.504416920828656641e-02
3.651000000000000245e+00 1.525696267826272268e-02
3.652000000000000135e+00 1.546935665612290609e-02
3.653000000000000025e+00 1.568011312637451055e-02
3.653999999999999915e+00 1.588778515177429601e-02
3.655000000000000249e+00 1.609086450501196613e-02
3.656000000000000139e+00 1.628793818704558222e-02
3.657000000000000028e+00 1.647778334629963065e-02
3.657999999999999918e+00 1.665946527202686114e-02
3.659000000000000252e+00 1.683235340461161980e-02
3.660000000000000142e+00 1.699611672971212267e-02
3.661000000000000032e+00 1.715068934303675546e-02
3.661999999999999922e+00 1.729619638403682991e-02
3.663000000000000256e+00 1.743287633878167278e-02
3.664000000000000146e+00 1.756098772747940670e-02
3.665000000000000036e+00 1.768070937929238848e-02
3.665999999999999925e+00 1.779206365548074639e-02
3.667000000000000259e+00 1.789484529972446350e-02
3.668000000000000149e+00 1.798855454847889460e-02
3.669000000000000039e+00 1.807235685357047247e-02
3.669999999999999929e+00 1.814504679971116335e-02
3.671000000000000263e+00 1.820503181317300115e-02
3.672000000000000153e+00 1.825032762072396550e-02
3.673000000000000043e+00 1.827858831027489098e-02
3.673999999999999932e+00 1.828713803916748315e-02
3.675000000000000266e+00 1.827304421068163751e-02
3.676000000000000156e+00 1.823322304701421176e-02
3.677000000000000046e+00 1.816455597623567800e-02
3.677999999999999936e+00 1.806403965159639191e-02
3.679000000000000270e+00 1.792891882132705006e-02
3.680000000000000160e+00 1.775683388700987145e-02
3.681000000000000050e+00 1.754594241872777655e-02
3.681999999999999940e+00 1.729499389998718703e-02
3.683000000000000274e+00 1.700336996858163238e-02
3.684000000000000163e+00 1.667107790590190500e-02
3.685000000000000053e+00 1.629870937220051497e-02
3.685999999999999943e+00 1.588738203428685311e-02
3.687000000000000277e+00 1.543867225513653914e-02
3.688000000000000167e+00 1.495456107269671486e-02
3.689000000000000057e+00 1.443739654768707095e-02
3.689999999999999947e+00 1.388991517861448352e-02
3.691000000000000281e+00 1.331526075534360254e-02
3.692000000000000171e+00 1.271701590946358422e-02
3.693000000000000060e+00 1.209926149828520481e-02
3.693999999999999950e+00 1.146654346357854105e-02
3.695000000000000284e+00 1.082383857700515428e-02
3.696000000000000174e+00 1.017645622472273734e-02
3.697000000000000064e+00 9.529854092671990670e-03
3.697999999999999954e+00 8.889443811203595960e-03
3.699000000000000288e+00 8.260354199821745222e-03
3.700000000000000178e+00 7.647227743927492889e-03
3.701000000000000068e+00 7.054024715926019741e-03
3.701999999999999957e+00 6.483893948220295807e-03
3.703000000000000291e+00 5.939142626211919677e-03
3.704000000000000181e+00 5.421224460344993556e-03
3.705000000000000071e+00 4.930822297035600613e-03
3.705999999999999961e+00 4.467964806215835895e-03
3.707000000000000295e+00 4.032163023093809917e-03
3.708000000000000185e+00 3.622549862888399270e-03
3.709000000000000075e+00 3.238025769829389316e-03
3.709999999999999964e+00 2.877356122951917495e-03
3.711000000000000298e+00 2.539281077040714957e-03
3.712000000000000188e+00 2.222581233750720118e-03
3.713000000000000078e+00 1.926134222127950501e-03
3.713999999999999968e+00 1.648957132432012345e-03
3.714999999999999858e+00 1.390245762929515809e-03
3.716000000000000192e+00 1.149394430239626024e-03
3.717000000000000082e+00 9.259904582581706843e-04
3.717999999999999972e+00 7.197910265491952496e-04
3.718999999999999861e+00 5.306614365672234325e-04
3.720000000000000195e+00 3.584942119289055771e-04
3.721000000000000085e+00 2.030888711066836441e-04
3.721999999999999975e+00 6.404378734221527936e-05
3.722999999999999865e+00 -5.934533124121831439e-05
3.724000000000000199e+00 -1.681600833712647964e-04
3.725000000000000089e+00 -2.638736202087067382e-04
3.725999999999999979e+00 -3.483149147704728168e-04
3.726999999999999869e+00 -4.235677181903158852e-04
3.728000000000000203e+00 -4.918268289559767819e-04
3.729000000000000092e+00 -5.552101887920259495e-04
3.729999999999999982e+00 -6.155772310113123659e-04
3.730999999999999872e+00 -6.743650158938555798e-04
3.732000000000000206e+00 -7.324603533099582117e-04
3.733000000000000096e+00 -7.901235388027827693e-04
3.733999999999999986e+00 -8.469634809993430592e-04
3.734999999999999876e+00 -9.019726312051469779e-04
3.736000000000000210e+00 -9.535926071966666041e-04
3.737000000000000099e+00 -9.998078952227140107e-04
3.737999999999999989e+00 -1.038259792023500530e-03
3.738999999999999879e+00 -1.066357672508823785e-03
3.740000000000000213e+00 -1.081404047711113491e-03
3.741000000000000103e+00 -1.080697323126353403e-03
3.741999999999999993e+00 -1.061635332665335175e-03
3.742999999999999883e+00 -1.021816542863093497e-03
3.744000000000000217e+00 -9.591142673219027383e-04
3.745000000000000107e+00 -8.717504563853743912e-04
3.745999999999999996e+00 -7.583895373617775175e-04
3.746999999999999886e+00 -6.181737419890886249e-04
3.748000000000000220e+00 -4.507814484143013835e-04
3.749000000000000110e+00 -2.564524078014592716e-04
3.750000000000000000e+00 -3.597577644749221185e-05
3.750999999999999890e+00 2.093486047939969628e-04
3.752000000000000224e+00 4.777958887614260422e-04
3.753000000000000114e+00 7.673459655807496945e-04
3.754000000000000004e+00 1.075810389542546834e-03
3.754999999999999893e+00 1.401010154307173435e-03
3.756000000000000227e+00 1.740891932145218488e-03
3.757000000000000117e+00 2.093645334917188048e-03
3.758000000000000007e+00 2.457747379947074380e-03
3.758999999999999897e+00 2.831965130339529624e-03
3.760000000000000231e+00 3.215316192368722261e-03
3.761000000000000121e+00 3.606967600924492878e-03
3.762000000000000011e+00 4.006104389936637582e-03
3.762999999999999901e+00 4.411833897065895078e-03
3.764000000000000234e+00 4.823088381510499088e-03
3.765000000000000124e+00 5.238570516437315340e-03
3.766000000000000014e+00 5.656756038684244807e-03
3.766999999999999904e+00 6.075950826473287478e-03
3.768000000000000238e+00 6.494373053990594447e-03
3.769000000000000128e+00 6.910257032669441316e-03
3.770000000000000018e+00 7.321956926240866248e-03
3.770999999999999908e+00 7.728015651000462276e-03
3.772000000000000242e+00 8.127180319857121166e-03
3.773000000000000131e+00 8.518376616212323602e-03
3.774000000000000021e+00 8.900604647101810832e-03
3.774999999999999911e+00 9.272810117667607682e-03
3.776000000000000245e+00 9.633735537026932513e-03
3.777000000000000135e+00 9.981782904607218801e-03
3.778000000000000025e+00 1.031492213036439010e-02
3.778999999999999915e+00 1.063066418968219677e-02
3.780000000000000249e+00 1.092611394144285368e-02
3.781000000000000139e+00 1.119811811345436219e-02
3.782000000000000028e+00 1.144346930319516120e-02
3.782999999999999918e+00 1.165918888157439770e-02
3.784000000000000252e+00 1.184281896764953837e-02
3.785000000000000142e+00 1.199270974970071714e-02
3.786000000000000032e+00 1.210826303810830055e-02
3.786999999999999922e+00 1.219009327057753514e-02
3.788000000000000256e+00 1.224009844860350117e-02
3.789000000000000146e+00 1.226139740175136161e-02
3.790000000000000036e+00 1.225818458798219254e-02
3.790999999999999925e+00 1.223546392206727694e-02
3.792000000000000259e+00 1.219872017577220726e-02
3.793000000000000149e+00 1.215353597939171533e-02
3.794000000000000039e+00 1.210522916072439767e-02
3.794999999999999929e+00 1.205851090724208499e-02
3.796000000000000263e+00 1.201720847029816644e-02
3.797000000000000153e+00 1.198409381744173531e-02
3.798000000000000043e+00 1.196079782363350559e-02
3.798999999999999932e+00 1.194783649170828334e-02
3.800000000000000266e+00 1.194472293892816055e-02
3.801000000000000156e+00 1.195016983681907070e-02
3.802000000000000046e+00 1.196233250584778814e-02
3.802999999999999936e+00 1.197908151773387046e-02
3.804000000000000270e+00 1.199824338006893684e-02
3.805000000000000160e+00 1.201784942212328136e-02
3.806000000000000050e+00 1.203630201237796370e-02
3.806999999999999940e+00 1.205249771224034191e-02
3.808000000000000274e+00 1.206587146701488221e-02
3.809000000000000163e+00 1.207639084735831307e-02
3.810000000000000053e+00 1.208450716967362712e-02
3.810999999999999943e+00 1.209106873817176846e-02
3.812000000000000277e+00 1.209719622484028458e-02
3.813000000000000167e+00 1.210416416135497164e-02
3.814000000000000057e+00 1.211327789154803547e-02
3.814999999999999947e+00 1.212573788817546648e-02
3.816000000000000281e+00 1.214254259360799879e-02
3.817000000000000171e+00 1.216439679551916710e-02
3.818000000000000060e+00 1.219163328701115649e-02
3.818999999999999950e+00 1.222416363456886763e-02
3.820000000000000284e+00 1.226146312798774389e-02
3.821000000000000174e+00 1.230256843403006520e-02
3.822000000000000064e+00 1.234607808309112244e-02
3.822999999999999954e+00 1.239019280471771213e-02
3.824000000000000288e+00 1.243274277527140100e-02
3.825000000000000178e+00 1.247123223792598150e-02
3.826000000000000068e+00 1.250288019824822607e-02
3.826999999999999957e+00 1.252466285892124900e-02
3.828000000000000291e+00 1.253338466524457455e-02
3.829000000000000181e+00 1.252573783035982637e-02
3.830000000000000071e+00 1.249837513541538284e-02
3.830999999999999961e+00 1.244800150392951811e-02
3.832000000000000295e+00 1.237146964466237335e-02
3.833000000000000185e+00 1.226588095111702872e-02
3.834000000000000075e+00 1.212869321456684982e-02
3.834999999999999964e+00 1.195783264855929985e-02
3.836000000000000298e+00 1.175181360905763230e-02
3.837000000000000188e+00 1.150982403910097950e-02
3.838000000000000078e+00 1.123183495757252778e-02
3.838999999999999968e+00 1.091866163641484408e-02
3.839999999999999858e+00 1.057198653755691241e-02
3.841000000000000192e+00 1.019434319147030817e-02
3.842000000000000082e+00 9.789040868865608522e-03
3.842999999999999972e+00 9.360028433341910370e-03
3.843999999999999861e+00 8.911705124623159682e-03
3.845000000000000195e+00 8.448682150560203954e-03
3.846000000000000085e+00 7.975524592139803665e-03
3.846999999999999975e+00 7.496512753881233795e-03
3.847999999999999865e+00 7.015423661855503361e-03
3.849000000000000199e+00 6.535367860626357765e-03
3.850000000000000089e+00 6.058701228709752196e-03
3.850999999999999979e+00 5.587033789361779863e-03
3.851999999999999869e+00 5.121293124212773600e-03
3.853000000000000203e+00 4.661864448363505116e-03
3.854000000000000092e+00 4.208753397175290026e-03
3.854999999999999982e+00 3.761765808012432384e-03
3.855999999999999872e+00 3.320670862446933273e-03
3.857000000000000206e+00 2.885326092142558030e-03
3.858000000000000096e+00 2.455757997857290105e-03
3.858999999999999986e+00 2.032176637430964470e-03
3.859999999999999876e+00 1.614951081988500728e-03
3.861000000000000210e+00 1.204531664646092291e-03
3.862000000000000099e+00 8.013858481894711857e-04
3.862999999999999989e+00 4.059033737731219298e-04
3.863999999999999879e+00 1.834867659960260941e-05
3.865000000000000213e+00 -3.611324719607348819e-04
3.866000000000000103e+00 -7.324694008918165118e-04
3.866999999999999993e+00 -1.095573631946498896e-03
3.867999999999999883e+00 -1.450182928304835943e-03
3.869000000000000217e+00 -1.795709968505767055e-03
3.870000000000000107e+00 -2.131097502908737857e-03
3.870999999999999996e+00 -2.454705272852060992e-03
3.871999999999999886e+00 -2.764289057847624329e-03
3.873000000000000220e+00 -3.057038191362549274e-03
3.874000000000000110e+00 -3.329719929854539368e-03
3.875000000000000000e+00 -3.578871282768788815e-03
3.875999999999999890e+00 -3.801041901672162510e-03
3.877000000000000224e+00 -3.993036233061428818e-03
3.878000000000000114e+00 -4.152098105978235636e-03
3.879000000000000004e+00 -4.276063042406088276e-03
3.879999999999999893e+00 -4.363384554821955405e-03
3.881000000000000227e+00 -4.413117048538576191e-03
3.882000000000000117e+00 -4.424828026957493103e-03
3.883000000000000007e+00 -4.398474644257343961e-03
3.883999999999999897e+00 -4.334264445832025810e-03
3.885000000000000231e+00 -4.232550569395412618e-03
3.886000000000000121e+00 -4.093785534711533690e-03
3.887000000000000011e+00 -3.918530411353787768e-03
3.887999999999999901e+00 -3.707503990597123440e-03
3.889000000000000234e+00 -3.461679207686727249e-03
3.890000000000000124e+00 -3.182401022766429000e-03
3.891000000000000014e+00 -2.871482286405605249e-03
3.891999999999999904e+00 -2.531261698888924959e-03
3.893000000000000238e+00 -2.164610342670927629e-03
3.894000000000000128e+00 -1.774867845688915232e-03
3.895000000000000018e+00 -1.365703058211152057e-03
3.895999999999999908e+00 -9.409452801717342260e-04
3.897000000000000242e+00 -5.043635184685951733e-04
3.898000000000000131e+00 -5.948183460849651932e-05
3.899000000000000021e+00 3.905961739652888420e-04
3.899999999999999911e+00 8.432946373576568526e-04
3.901000000000000245e+00 1.296601116290808670e-03
3.902000000000000135e+00 1.749032130698404330e-03
3.903000000000000025e+00 2.199517718944021295e-03
3.903999999999999915e+00 2.647257198763755971e-03
3.905000000000000249e+00 3.091540082065124487e-03
3.906000000000000139e+00 3.531586294385712175e-03
3.907000000000000028e+00 3.966389429207939875e-03
3.907999999999999918e+00 4.394636301797523979e-03
3.909000000000000252e+00 4.814688240295269921e-03
3.910000000000000142e+00 5.224632853617384998e-03
3.911000000000000032e+00 5.622379711386331184e-03
3.911999999999999922e+00 6.005826491652452824e-03
3.913000000000000256e+00 6.373033032877262714e-03
3.914000000000000146e+00 6.722410034417881583e-03
3.915000000000000036e+00 7.052893090990373405e-03
3.915999999999999925e+00 7.364073791578773509e-03
3.917000000000000259e+00 7.656293961294927987e-03
3.918000000000000149e+00 7.930674553496299545e-03
3.919000000000000039e+00 8.189082129258217282e-03
3.919999999999999929e+00 8.434032331883556388e-03
3.921000000000000263e+00 8.668525069837429084e-03
3.922000000000000153e+00 8.895832986431430681e-03
3.923000000000000043e+00 9.119244259472972930e-03
3.923999999999999932e+00 9.341806148934915857e-03
3.925000000000000266e+00 9.566054040213840121e-03
3.926000000000000156e+00 9.793790988882642573e-03
3.927000000000000046e+00 1.002590332625747163e-02
3.927999999999999936e+00 1.026227875993171966e-02
3.929000000000000270e+00 1.050179928267326417e-02
3.930000000000000160e+00 1.074243635699284258e-02
3.931000000000000050e+00 1.098141487561644057e-02
3.931999999999999940e+00 1.121544775261726530e-02
3.933000000000000274e+00 1.144103738568410210e-02
3.934000000000000163e+00 1.165478044496951956e-02
3.935000000000000053e+00 1.185366220196576448e-02
3.935999999999999943e+00 1.203531600560097704e-02
3.937000000000000277e+00 1.219823485595225229e-02
3.938000000000000167e+00 1.234190025064304044e-02
3.939000000000000057e+00 1.246683162759463191e-02
3.939999999999999947e+00 1.257454144154033886e-02
3.941000000000000281e+00 1.266741233464263594e-02
3.942000000000000171e+00 1.274849956514485447e-02
3.943000000000000060e+00 1.282127257802226014e-02
3.943999999999999950e+00 1.288935004292349196e-02
3.945000000000000284e+00 1.295618539030882720e-02
3.946000000000000174e+00 1.302480524220442706e-02
3.947000000000000064e+00 1.309759394873071837e-02
3.947999999999999954e+00 1.317611977262719489e-02
3.949000000000000288e+00 1.326108347794418933e-02
3.950000000000000178e+00 1.335232654444784214e-02
3.951000000000000068e+00 1.344891441189735061e-02
3.951999999999999957e+00 1.354930430743210047e-02
3.953000000000000291e+00 1.365153160389294407e-02
3.954000000000000181e+00 1.375340864750184029e-02
3.955000000000000071e+00 1.385272328866373262e-02
3.955999999999999961e+00 1.394738620897718884e-02
3.957000000000000295e+00 1.403552135593091540e-02
3.958000000000000185e+00 1.411550362184612988e-02
3.959000000000000075e+00 1.418595237530059783e-02
3.959999999999999964e+00 1.424568409006884799e-02
3.961000000000000298e+00 1.429364262538270099e-02
3.962000000000000188e+00 1.432882764374760441e-02
3.963000000000000078e+00 1.435025600913615758e-02
3.963999999999999968e+00 1.435692607226105554e-02
3.965000000000000302e+00 1.434783812905252205e-02
3.966000000000000192e+00 1.432202854680973865e-02
3.967000000000000082e+00 1.427864333737130162e-02
3.967999999999999972e+00 1.421701096251040859e-02
3.968999999999999861e+00 1.413674654740761441e-02
3.970000000000000195e+00 1.403784295712177770e-02
3.971000000000000085e+00 1.392075283146742247e-02
3.971999999999999975e+00 1.378644335897128217e-02
3.972999999999999865e+00 1.363642629067623666e-02
3.974000000000000199e+00 1.347273682586773262e-02
3.975000000000000089e+00 1.329786989406062971e-02
3.975999999999999979e+00 1.311464506591131576e-02
3.976999999999999869e+00 1.292603336478695929e-02
3.978000000000000203e+00 1.273493683089998128e-02
3.979000000000000092e+00 1.254393537284220587e-02
3.979999999999999982e+00 1.235506562680440366e-02
3.980999999999999872e+00 1.216963116306267814e-02
3.982000000000000206e+00 1.198807263187767584e-02
3.983000000000000096e+00 1.180995360868893236e-02
3.983999999999999986e+00 1.163405294687605909e-02
3.984999999999999876e+00 1.145854617124484297e-02
3.986000000000000210e+00 1.128129257676486509e-02
3.987000000000000099e+00 1.110016035677046861e-02
3.987999999999999989e+00 1.091338039343038753e-02
3.988999999999999879e+00 1.071986103135127641e-02
3.990000000000000213e+00 1.051943664621246902e-02
3.991000000000000103e+00 1.031302902004277780e-02
3.991999999999999993e+00 1.010270794319797008e-02
3.992999999999999883e+00 9.891612603665793715e-03
3.994000000000000217e+00 9.683780928089630660e-03
3.995000000000000107e+00 9.483865434290373805e-03
3.995999999999999996e+00 9.296782234298880607e-03
3.996999999999999886e+00 9.127302899106784148e-03
3.998000000000000220e+00 8.979636981584682501e-03
3.999000000000000110e+00 8.857040580703938112e-03
4.000000000000000000e+00 8.761489333232454560e-03
4.001000000000000334e+00 8.693440565211846272e-03
4.001999999999999780e+00 8.651742928171090793e-03
4.003000000000000114e+00 8.633693208930776769e-03
4.004000000000000448e+00 8.635221768985023444e-03
4.004999999999999893e+00 8.651246780490746274e-03
4.006000000000000227e+00 8.676085582284694467e-03
4.006999999999999673e+00 8.703964466451380791e-03
4.008000000000000007e+00 8.729496348983281293e-03
4.009000000000000341e+00 8.748099476224343446e-03
4.009999999999999787e+00 8.756318633584680294e-03
4.011000000000000121e+00 8.752040412838110045e-03
4.012000000000000455e+00 8.734523972351694934e-03
4.012999999999999901e+00 8.704304393185211333e-03
4.014000000000000234e+00 8.662980799750915478e-03
4.014999999999999680e+00 8.612908901127881364e-03
4.016000000000000014e+00 8.556834789252041468e-03
4.017000000000000348e+00 8.497516306720073048e-03
4.017999999999999794e+00 8.437350087964579776e-03
4.019000000000000128e+00 8.378061102095876039e-03
4.020000000000000462e+00 8.320448607994244614e-03
4.020999999999999908e+00 8.264254788381501099e-03
4.022000000000000242e+00 8.208113590901410656e-03
4.022999999999999687e+00 8.149650884185843935e-03
4.024000000000000021e+00 8.085658370799617481e-03
4.025000000000000355e+00 8.012398886054494102e-03
4.025999999999999801e+00 7.925926570099186413e-03
4.027000000000000135e+00 7.822500817228267289e-03
4.028000000000000469e+00 7.698963963470130574e-03
4.028999999999999915e+00 7.553103085042381371e-03
4.030000000000000249e+00 7.383953885925580683e-03
4.030999999999999694e+00 7.191992518227316444e-03
4.032000000000000028e+00 6.979244712662951121e-03
4.033000000000000362e+00 6.749273862689760851e-03
4.033999999999999808e+00 6.507031232730384369e-03
4.035000000000000142e+00 6.258633729362726890e-03
4.036000000000000476e+00 6.011031936313386212e-03
4.036999999999999922e+00 5.771632457154499650e-03
4.038000000000000256e+00 5.547883468607632713e-03
4.038999999999999702e+00 5.346860980491236100e-03
4.040000000000000036e+00 5.174887064799351191e-03
4.041000000000000369e+00 5.037184976184827523e-03
4.041999999999999815e+00 4.937614105202199274e-03
4.043000000000000149e+00 4.878504864917377823e-03
4.044000000000000483e+00 4.860581204490032649e-03
4.044999999999999929e+00 4.883010465816454981e-03
4.046000000000000263e+00 4.943533439218792368e-03
4.046999999999999709e+00 5.038677209859515269e-03
4.048000000000000043e+00 5.164051391921079155e-03
4.049000000000000377e+00 5.314648164872682289e-03
4.049999999999999822e+00 5.485153283695770425e-03
4.051000000000000156e+00 5.670211169140016751e-03
4.052000000000000490e+00 5.864598731841720418e-03
4.052999999999999936e+00 6.063355393046109855e-03
4.054000000000000270e+00 6.261808355854126332e-03
4.054999999999999716e+00 6.455560988562097577e-03
4.056000000000000050e+00 6.640436869256144924e-03
4.057000000000000384e+00 6.812430570912559810e-03
4.057999999999999829e+00 6.967673267173376053e-03
4.059000000000000163e+00 7.102464337845060260e-03
4.060000000000000497e+00 7.213318403843821912e-03
4.060999999999999943e+00 7.297083684884518237e-03
4.062000000000000277e+00 7.351068418826417657e-03
4.062999999999999723e+00 7.373184992347536250e-03
4.064000000000000057e+00 7.362090544331444456e-03
4.065000000000000391e+00 7.317311780660922145e-03
4.065999999999999837e+00 7.239331940100812192e-03
4.067000000000000171e+00 7.129645632783719947e-03
4.068000000000000504e+00 6.990746550500745622e-03
4.068999999999999950e+00 6.826076735500139457e-03
4.070000000000000284e+00 6.639896561819328205e-03
4.070999999999999730e+00 6.437091601688371689e-03
4.072000000000000064e+00 6.222913098902493022e-03
4.073000000000000398e+00 6.002678803947168393e-03
4.073999999999999844e+00 5.781440485277564330e-03
4.075000000000000178e+00 5.563687377950544445e-03
4.076000000000000512e+00 5.353075126889227965e-03
4.076999999999999957e+00 5.152252650322785600e-03
4.078000000000000291e+00 4.962794538455187095e-03
4.078999999999999737e+00 4.785243470794182073e-03
4.080000000000000071e+00 4.619266707873215250e-03
4.081000000000000405e+00 4.463893205529556943e-03
4.081999999999999851e+00 4.317786855071745721e-03
4.083000000000000185e+00 4.179534625177013830e-03
4.084000000000000519e+00 4.047893828390212653e-03
4.084999999999999964e+00 3.921996647575025363e-03
4.086000000000000298e+00 3.801468100252909828e-03
4.086999999999999744e+00 3.686479502007700918e-03
4.088000000000000078e+00 3.577745803212062630e-03
4.089000000000000412e+00 3.476468025933856544e-03
4.089999999999999858e+00 3.384263662678979167e-03
4.091000000000000192e+00 3.303061783447245377e-03
4.092000000000000526e+00 3.235020930525578375e-03
4.092999999999999972e+00 3.182395624695396295e-03
4.094000000000000306e+00 3.147421424086319953e-03
4.094999999999999751e+00 3.132155331253453669e-03
4.096000000000000085e+00 3.138337710603650299e-03
4.097000000000000419e+00 3.167226269329606343e-03
4.097999999999999865e+00 3.219455854186176625e-03
4.099000000000000199e+00 3.294928268691900246e-03
4.099999999999999645e+00 3.392758278457652828e-03
4.100999999999999979e+00 3.511290954055664142e-03
4.102000000000000313e+00 3.648176889241007154e-03
4.102999999999999758e+00 3.800508397676548994e-03
4.104000000000000092e+00 3.965022826139062880e-03
4.105000000000000426e+00 4.138289724969722132e-03
4.105999999999999872e+00 4.316928153569109076e-03
4.107000000000000206e+00 4.497784027543283956e-03
4.107999999999999652e+00 4.678087981094069744e-03
4.108999999999999986e+00 4.855580348449062104e-03
4.110000000000000320e+00 5.028613182146721670e-03
4.110999999999999766e+00 5.196173808707752785e-03
4.112000000000000099e+00 5.357912219231379843e-03
4.113000000000000433e+00 5.514086463637713799e-03
4.113999999999999879e+00 5.665492320672464548e-03
4.115000000000000213e+00 5.813329939284453927e-03
4.115999999999999659e+00 5.959019191010371010e-03
4.116999999999999993e+00 6.104016910436297835e-03
4.118000000000000327e+00 6.249614393015863467e-03
4.118999999999999773e+00 6.396745894630305289e-03
4.120000000000000107e+00 6.545846166160857772e-03
4.121000000000000441e+00 6.696778473501475461e-03
4.121999999999999886e+00 6.848801688025867897e-03
4.123000000000000220e+00 7.000619524604265002e-03
4.123999999999999666e+00 7.150487097747855458e-03
4.125000000000000000e+00 7.296351999558867499e-03
4.126000000000000334e+00 7.436030853767310912e-03
4.126999999999999780e+00 7.567393027327245884e-03
4.128000000000000114e+00 7.688572478377634668e-03
4.129000000000000448e+00 7.798150465717280065e-03
4.129999999999999893e+00 7.895321916813807447e-03
4.131000000000000227e+00 7.980031803251312963e-03
4.131999999999999673e+00 8.053026573764571899e-03
4.133000000000000007e+00 8.115849543979567621e-03
4.134000000000000341e+00 8.170742801911805991e-03
4.134999999999999787e+00 8.220455356427352686e-03
4.136000000000000121e+00 8.267976386897614438e-03
4.137000000000000455e+00 8.316221280264015497e-03
4.137999999999999901e+00 8.367714894962097541e-03
4.139000000000000234e+00 8.424310644852075342e-03
4.139999999999999680e+00 8.486982095302438370e-03
4.141000000000000014e+00 8.555709326367360104e-03
4.142000000000000348e+00 8.629493047537977260e-03
4.142999999999999794e+00 8.706501940903110803e-03
4.144000000000000128e+00 8.784293088952996320e-03
4.145000000000000462e+00 8.860137593813540574e-03
4.145999999999999908e+00 8.931349578898503672e-03
4.147000000000000242e+00 8.995637168218511073e-03
4.147999999999999687e+00 9.051390275429433904e-03
4.149000000000000021e+00 9.097897299717716546e-03
4.150000000000000355e+00 9.135467133043400495e-03
4.150999999999999801e+00 9.165441168888134246e-03
4.152000000000000135e+00 9.190084725648405353e-03
4.153000000000000469e+00 9.212381262177308031e-03
4.153999999999999915e+00 9.235751909300102605e-03
4.155000000000000249e+00 9.263707489928376879e-03
4.155999999999999694e+00 9.299496628922862551e-03
4.157000000000000028e+00 9.345743349359199661e-03
4.158000000000000362e+00 9.404148602219658884e-03
4.158999999999999808e+00 9.475282082863936001e-03
4.160000000000000142e+00 9.558451500466863190e-03
4.161000000000000476e+00 9.651694072097500438e-03
4.161999999999999922e+00 9.751870502387214451e-03
4.163000000000000256e+00 9.854876084789477783e-03
4.163999999999999702e+00 9.955933461958055286e-03
4.165000000000000036e+00 1.004994165083456306e-02
4.166000000000000369e+00 1.013186864728628407e-02
4.166999999999999815e+00 1.019713413973252249e-02
4.168000000000000149e+00 1.024200705281783259e-02
4.169000000000000483e+00 1.026389968390964066e-02
4.169999999999999929e+00 1.026161325508733076e-02
4.171000000000000263e+00 1.023547958267936875e-02
4.171999999999999709e+00 1.018737312433873332e-02
4.173000000000000043e+00 1.012061544629798068e-02
4.174000000000000377e+00 1.003975759898906306e-02
4.174999999999999822e+00 9.950254398509430706e-03
4.176000000000000156e+00 9.858079578252397848e-03
4.177000000000000490e+00 9.769315555129443052e-03
4.177999999999999936e+00 9.689741467075326312e-03
4.179000000000000270e+00 9.624475659090438867e-03
4.179999999999999716e+00 9.577686445915565075e-03
4.181000000000000050e+00 9.552426419850693420e-03
4.182000000000000384e+00 9.550535616325588409e-03
4.182999999999999829e+00 9.572655015257416217e-03
4.184000000000000163e+00 9.618312406938332379e-03
4.185000000000000497e+00 9.686069147322068015e-03
4.185999999999999943e+00 9.773676299087591737e-03
4.187000000000000277e+00 9.878261883707393012e-03
4.187999999999999723e+00 9.996489195295360508e-03
4.189000000000000057e+00 1.012469780246302332e-02
4.190000000000000391e+00 1.025903438806871452e-02
4.190999999999999837e+00 1.039553814848962268e-02
4.192000000000000171e+00 1.053024284964568409e-02
4.193000000000000504e+00 1.065926852832142779e-02
4.193999999999999950e+00 1.077889671350429866e-02
4.195000000000000284e+00 1.088566953963546365e-02
4.195999999999999730e+00 1.097650469273399841e-02
4.197000000000000064e+00 1.104880010372311615e-02
4.198000000000000398e+00 1.110055309289151824e-02
4.198999999999999844e+00 1.113046900681649576e-02
4.200000000000000178e+00 1.113803150673567909e-02
4.201000000000000512e+00 1.112355920869025419e-02
4.201999999999999957e+00 1.108820757768561559e-02
4.203000000000000291e+00 1.103393441727780651e-02
4.203999999999999737e+00 1.096338836146957575e-02
4.205000000000000071e+00 1.087976094515617255e-02
4.206000000000000405e+00 1.078659634044759272e-02
4.206999999999999851e+00 1.068756295246761981e-02
4.208000000000000185e+00 1.058622052098073807e-02
4.209000000000000519e+00 1.048580986275049649e-02
4.209999999999999964e+00 1.038906405461026763e-02
4.211000000000000298e+00 1.029805407972961794e-02
4.211999999999999744e+00 1.021409136955775399e-02
4.213000000000000078e+00 1.013768316084861544e-02
4.214000000000000412e+00 1.006853054410710747e-02
4.214999999999999858e+00 1.000559284029788054e-02
4.216000000000000192e+00 9.947186666842014122e-03
4.217000000000000526e+00 9.891121200313070932e-03
4.217999999999999972e+00 9.834911813540183137e-03
4.219000000000000306e+00 9.776006845843390400e-03
4.219999999999999751e+00 9.712060699131596156e-03
4.221000000000000085e+00 9.641219059322220231e-03
4.222000000000000419e+00 9.562392960698010147e-03
4.222999999999999865e+00 9.475490060722504757e-03
4.224000000000000199e+00 9.381565204108781655e-03
4.224999999999999645e+00 9.282886023736567141e-03
4.225999999999999979e+00 9.182874883024784093e-03
4.227000000000000313e+00 9.085964016969979434e-03
4.227999999999999758e+00 8.997305091491989912e-03
4.229000000000000092e+00 8.922456219434361790e-03
4.230000000000000426e+00 8.867002773017907194e-03
4.230999999999999872e+00 8.836193085475776629e-03
4.232000000000000206e+00 8.834618323180934082e-03
4.232999999999999652e+00 8.865939702966658606e-03
4.233999999999999986e+00 8.932703788447623333e-03
4.235000000000000320e+00 9.036215243502853517e-03
4.235999999999999766e+00 9.176502379066073245e-03
4.237000000000000099e+00 9.352338754845588784e-03
4.238000000000000433e+00 9.561314627035839495e-03
4.238999999999999879e+00 9.799974826657292457e-03
4.240000000000000213e+00 1.006396841345181051e-02
4.240999999999999659e+00 1.034826635723314590e-02
4.241999999999999993e+00 1.064739416014184523e-02
4.243000000000000327e+00 1.095567687185754202e-02
4.243999999999999773e+00 1.126746938566242084e-02
4.245000000000000107e+00 1.157736423690157446e-02
4.246000000000000441e+00 1.188035459157249854e-02
4.246999999999999886e+00 1.217193170382721047e-02
4.248000000000000220e+00 1.244812000385109654e-02
4.248999999999999666e+00 1.270547477684299056e-02
4.250000000000000000e+00 1.294103574049547400e-02
4.251000000000000334e+00 1.315226017375930624e-02
4.251999999999999780e+00 1.333695630313712875e-02
4.253000000000000114e+00 1.349322817347031224e-02
4.254000000000000448e+00 1.361943013191558964e-02
4.254999999999999893e+00 1.371413698861437616e-02
4.256000000000000227e+00 1.377610870008621168e-02
4.256999999999999673e+00 1.380427871139056940e-02
4.258000000000000007e+00 1.379772939055883517e-02
4.259000000000000341e+00 1.375570709985380127e-02
4.259999999999999787e+00 1.367764869036314397e-02
4.261000000000000121e+00 1.356324231785877021e-02
4.262000000000000455e+00 1.341251500718018512e-02
4.262999999999999901e+00 1.322596883544656203e-02
4.264000000000000234e+00 1.300470495450615528e-02
4.264999999999999680e+00 1.275056811927106556e-02
4.266000000000000014e+00 1.246623578333302777e-02
4.267000000000000348e+00 1.215526173460301264e-02
4.267999999999999794e+00 1.182206733593745181e-02
4.269000000000000128e+00 1.147183728743205074e-02
4.270000000000000462e+00 1.111034787206829390e-02
4.270999999999999908e+00 1.074375852842337012e-02
4.272000000000000242e+00 1.037832490012419694e-02
4.272999999999999687e+00 1.002011798897582684e-02
4.274000000000000021e+00 9.674718982657726576e-03
4.275000000000000355e+00 9.346942811491553219e-03
4.275999999999999801e+00 9.040611911084467031e-03
4.277000000000000135e+00 8.758354830480411315e-03
4.278000000000000469e+00 8.501507579488830346e-03
4.278999999999999915e+00 8.270075791541590948e-03
4.280000000000000249e+00 8.062811944147891402e-03
4.280999999999999694e+00 7.877350562813438192e-03
4.282000000000000028e+00 7.710453301987785397e-03
4.283000000000000362e+00 7.558307000624575264e-03
4.283999999999999808e+00 7.416844971108886575e-03
4.285000000000000142e+00 7.282101080860923017e-03
4.286000000000000476e+00 7.150510889743898028e-03
4.286999999999999922e+00 7.019171379176757097e-03
4.288000000000000256e+00 6.886011302494708143e-03
4.288999999999999702e+00 6.749856583025339203e-03
4.290000000000000036e+00 6.610413233341945471e-03
4.291000000000000369e+00 6.468141707503002533e-03
4.291999999999999815e+00 6.324072665296063926e-03
4.293000000000000149e+00 6.179574464818730559e-03
4.294000000000000483e+00 6.036096034844215530e-03
4.294999999999999929e+00 5.894941162181955262e-03
4.296000000000000263e+00 5.757045834509214033e-03
4.296999999999999709e+00 5.622841484377851147e-03
4.298000000000000043e+00 5.492153811531098016e-03
4.299000000000000377e+00 5.364174266310800000e-03
4.299999999999999822e+00 5.237503632261368385e-03
4.301000000000000156e+00 5.110246261556081193e-03
4.302000000000000490e+00 4.980178348942954428e-03
4.302999999999999936e+00 4.844947100932008900e-03
4.304000000000000270e+00 4.702327288081942051e-03
4.304999999999999716e+00 4.550476595429357209e-03
4.306000000000000050e+00 4.388181239457784009e-03
4.307000000000000384e+00 4.215069547906478108e-03
4.307999999999999829e+00 4.031759940377270188e-03
4.309000000000000163e+00 3.839910039737650434e-03
4.310000000000000497e+00 3.642165007252467449e-03
4.310999999999999943e+00 3.441991785557637316e-03
4.312000000000000277e+00 3.243433590394940395e-03
4.312999999999999723e+00 3.050763826777466974e-03
4.314000000000000057e+00 2.868122371483854387e-03
4.315000000000000391e+00 2.699151282701706990e-03
4.315999999999999837e+00 2.546687676964722296e-03
4.317000000000000171e+00 2.412563715127703529e-03
4.318000000000000504e+00 2.297517084748008313e-03
4.318999999999999950e+00 2.201239757485119568e-03
4.320000000000000284e+00 2.122547477901842901e-03
4.320999999999999730e+00 2.059626198075504514e-03
4.322000000000000064e+00 2.010361739258941828e-03
4.323000000000000398e+00 1.972664480416629063e-03
4.323999999999999844e+00 1.944772723745871604e-03
4.325000000000000178e+00 1.925508656409626778e-03
4.326000000000000512e+00 1.914451322039337862e-03
4.326999999999999957e+00 1.912034510742056676e-03
4.328000000000000291e+00 1.919560494172311638e-03
4.328999999999999737e+00 1.939125093351614076e-03
4.330000000000000071e+00 1.973479795317828293e-03
4.331000000000000405e+00 2.025832190382029566e-03
4.331999999999999851e+00 2.099600039029058708e-03
4.333000000000000185e+00 2.198166356996769915e-03
4.334000000000000519e+00 2.324584858715019863e-03
4.334999999999999964e+00 2.481348799163058619e-03
4.336000000000000298e+00 2.670166097050067060e-03
4.336999999999999744e+00 2.891800152152910423e-03
4.338000000000000078e+00 3.145978872072945770e-03
4.339000000000000412e+00 3.431393308576636495e-03
4.339999999999999858e+00 3.745759548429451573e-03
4.341000000000000192e+00 4.085958365721321060e-03
4.342000000000000526e+00 4.448233623728215132e-03
4.342999999999999972e+00 4.828423026919112862e-03
4.344000000000000306e+00 5.222185479657267745e-03
4.344999999999999751e+00 5.625193784285937963e-03
4.346000000000000085e+00 6.033286129161805934e-03
4.347000000000000419e+00 6.442549355026152245e-03
4.347999999999999865e+00 6.849334210721158729e-03
4.349000000000000199e+00 7.250213694890492513e-03
4.350000000000000533e+00 7.641905054350435662e-03
4.350999999999999979e+00 8.021169353485364112e-03
4.352000000000000313e+00 8.384722957709658808e-03
4.352999999999999758e+00 8.729192396388297387e-03
4.354000000000000092e+00 9.051090743368583186e-03
4.355000000000000426e+00 9.346873348024694467e-03
4.355999999999999872e+00 9.613025196579192896e-03
4.357000000000000206e+00 9.846180845129160614e-03
4.357999999999999652e+00 1.004326267490546210e-02
4.358999999999999986e+00 1.020163333228175581e-02
4.360000000000000320e+00 1.031919424601176853e-02
4.360999999999999766e+00 1.039448381095803634e-02
4.362000000000000099e+00 1.042673103239977542e-02
4.363000000000000433e+00 1.041587434768981475e-02
4.363999999999999879e+00 1.036256256199110173e-02
4.365000000000000213e+00 1.026813934661384084e-02
4.365999999999999659e+00 1.013460794940101127e-02
4.366999999999999993e+00 9.964596778812239569e-03
4.368000000000000327e+00 9.761312146077170612e-03
4.368999999999999773e+00 9.528484331776280319e-03
4.370000000000000107e+00 9.270288271773053507e-03
4.371000000000000441e+00 8.991246472001241524e-03
4.371999999999999886e+00 8.696114688567581005e-03
4.373000000000000220e+00 8.389718180730679556e-03
4.373999999999999666e+00 8.076807094596955353e-03
4.375000000000000000e+00 7.761883790219026302e-03
4.376000000000000334e+00 7.449047080234115666e-03
4.376999999999999780e+00 7.141858525834821059e-03
4.378000000000000114e+00 6.843260204552287750e-03
4.379000000000000448e+00 6.555528711592181583e-03
4.379999999999999893e+00 6.280309107542222068e-03
4.381000000000000227e+00 6.018699838131423389e-03
4.381999999999999673e+00 5.771381675675084366e-03
4.383000000000000007e+00 5.538785204168433958e-03
4.384000000000000341e+00 5.321275904567822866e-03
4.384999999999999787e+00 5.119311356340091636e-03
4.386000000000000121e+00 4.933572994162341643e-03
4.387000000000000455e+00 4.765038027714542553e-03
4.387999999999999901e+00 4.615004871160310364e-03
4.389000000000000234e+00 4.485069156042694773e-03
4.389999999999999680e+00 4.377027946902460435e-03
4.391000000000000014e+00 4.292758599538282552e-03
4.392000000000000348e+00 4.234089114754037778e-03
4.392999999999999794e+00 4.202651649148922940e-03
4.394000000000000128e+00 4.199751163747220475e-03
4.395000000000000462e+00 4.226278239753271902e-03
4.395999999999999908e+00 4.282643435308036185e-03
4.397000000000000242e+00 4.368738385434414902e-03
4.397999999999999687e+00 4.483930166786165294e-03
4.399000000000000021e+00 4.627097403071894592e-03
4.400000000000000355e+00 4.796663928648948159e-03
4.400999999999999801e+00 4.990673048100308616e-03
4.402000000000000135e+00 5.206839889639632360e-03
4.403000000000000469e+00 5.442643036946970270e-03
4.403999999999999915e+00 5.695411342747540469e-03
4.405000000000000249e+00 5.962385474314561319e-03
4.405999999999999694e+00 6.240799565872286528e-03
4.407000000000000028e+00 6.527939712429467814e-03
4.408000000000000362e+00 6.821177129044802070e-03
4.408999999999999808e+00 7.117968705572236612e-03
4.410000000000000142e+00 7.415856789251085678e-03
4.411000000000000476e+00 7.712399884044736711e-03
4.411999999999999922e+00 8.005114949888232981e-03
4.413000000000000256e+00 8.291414795614229435e-03
4.413999999999999702e+00 8.568541894352580540e-03
4.415000000000000036e+00 8.833553017877126060e-03
4.416000000000000369e+00 9.083336027922045766e-03
4.416999999999999815e+00 9.314679118994795975e-03
4.418000000000000149e+00 9.524381511398246833e-03
4.419000000000000483e+00 9.709408310938239667e-03
4.419999999999999929e+00 9.867049512006965603e-03
4.421000000000000263e+00 9.995077245641212013e-03
4.421999999999999709e+00 1.009188902213898828e-02
4.423000000000000043e+00 1.015660633596990846e-02
4.424000000000000377e+00 1.018911690333885837e-02
4.424999999999999822e+00 1.019005745627995889e-02
4.426000000000000156e+00 1.016075531084613751e-02
4.427000000000000490e+00 1.010311304368372021e-02
4.427999999999999936e+00 1.001946044417464585e-02
4.429000000000000270e+00 9.912377081149528063e-03
4.429999999999999716e+00 9.784519996844499509e-03
4.431000000000000050e+00 9.638469028329529897e-03
4.432000000000000384e+00 9.476611459406971902e-03
4.432999999999999829e+00 9.301052449615621401e-03
4.434000000000000163e+00 9.113584518732398276e-03
4.435000000000000497e+00 8.915662667430721347e-03
4.435999999999999943e+00 8.708430138123514005e-03
4.437000000000000277e+00 8.492747624474749832e-03
4.437999999999999723e+00 8.269208314978210295e-03
4.439000000000000057e+00 8.038187716158698773e-03
4.440000000000000391e+00 7.799867819252130803e-03
4.440999999999999837e+00 7.554301368915518171e-03
4.442000000000000171e+00 7.301481705169136048e-03
4.443000000000000504e+00 7.041428350776075470e-03
4.443999999999999950e+00 6.774302683132093703e-03
4.445000000000000284e+00 6.500526271984355571e-03
4.445999999999999730e+00 6.220880651276266236e-03
4.447000000000000064e+00 5.936605126042761478e-03
4.448000000000000398e+00 5.649425659410700108e-03
4.448999999999999844e+00 5.361562085008141423e-03
4.450000000000000178e+00 5.075663750991649299e-03
4.451000000000000512e+00 4.794716217734608203e-03
4.451999999999999957e+00 4.521891497291626386e-03
4.453000000000000291e+00 4.260391822983719025e-03
4.453999999999999737e+00 4.013276486966589965e-03
4.455000000000000071e+00 3.783303395383153748e-03
4.456000000000000405e+00 3.572764198201758366e-03
4.456999999999999851e+00 3.383382849605483505e-03
4.458000000000000185e+00 3.216249018620388235e-03
4.459000000000000519e+00 3.071810173075856069e-03
4.459999999999999964e+00 2.949942334102812359e-03
4.461000000000000298e+00 2.850085339980908041e-03
4.461999999999999744e+00 2.771438079466230237e-03
4.463000000000000078e+00 2.713190632061975548e-03
4.464000000000000412e+00 2.674748464182081457e-03
4.464999999999999858e+00 2.655912256094644045e-03
4.466000000000000192e+00 2.656988384978976100e-03
4.467000000000000526e+00 2.678794440893300134e-03
4.467999999999999972e+00 2.722541016910717381e-03
4.469000000000000306e+00 2.789627977540413018e-03
4.469999999999999751e+00 2.881366213078409306e-03
4.471000000000000085e+00 2.998630699945224135e-03
4.472000000000000419e+00 3.141575484740436342e-03
4.472999999999999865e+00 3.309383604815667543e-03
4.474000000000000199e+00 3.500121479914949062e-03
4.475000000000000533e+00 3.710704769024040627e-03
4.475999999999999979e+00 3.937001598990988623e-03
4.477000000000000313e+00 4.174051154918095516e-03
4.477999999999999758e+00 4.416371701340895614e-03
4.479000000000000092e+00 4.658330422029290444e-03
4.480000000000000426e+00 4.894522958397841232e-03
4.480999999999999872e+00 5.120131697247808089e-03
4.482000000000000206e+00 5.331195718924745634e-03
4.482999999999999652e+00 5.524808473734233241e-03
4.483999999999999986e+00 5.699198789667468505e-03
4.485000000000000320e+00 5.853711319374063811e-03
4.485999999999999766e+00 5.988703541992023045e-03
4.487000000000000099e+00 6.105384779852244571e-03
4.488000000000000433e+00 6.205603681199529584e-03
4.488999999999999879e+00 6.291664298996053374e-03
4.490000000000000213e+00 6.366125714971305506e-03
4.490999999999999659e+00 6.431652782424386074e-03
4.491999999999999993e+00 6.490873140397514229e-03
4.493000000000000327e+00 6.546300715699983341e-03
4.493999999999999773e+00 6.600227625897387047e-03
4.495000000000000107e+00 6.654660046398877538e-03
4.496000000000000441e+00 6.711222827176860188e-03
4.496999999999999886e+00 6.771063320796901104e-03
4.498000000000000220e+00 6.834740061060814997e-03
4.498999999999999666e+00 6.902140547179263889e-03
4.500000000000000000e+00 6.972403586243724853e-03
4.501000000000000334e+00 7.043891367068755641e-03
4.501999999999999780e+00 7.114226100447249013e-03
4.503000000000000114e+00 7.180434114349054826e-03
4.504000000000000448e+00 7.239130905297458396e-03
4.504999999999999893e+00 7.286812192330855385e-03
4.506000000000000227e+00 7.320144246570338582e-03
4.506999999999999673e+00 7.336304192294022808e-03
4.508000000000000007e+00 7.333282516650801997e-03
4.509000000000000341e+00 7.310139585491481039e-03
4.509999999999999787e+00 7.267180589481080089e-03
4.511000000000000121e+00 7.206010370774220027e-03
4.512000000000000455e+00 7.129496262677045837e-03
4.512999999999999901e+00 7.041604747919686172e-03
4.514000000000000234e+00 6.947143338544829565e-03
4.514999999999999680e+00 6.851414043613912944e-03
4.516000000000000014e+00 6.759845761313007864e-03
4.517000000000000348e+00 6.677594316431225210e-03
4.517999999999999794e+00 6.609184006718980993e-03
4.519000000000000128e+00 6.558214408013877603e-03
4.520000000000000462e+00 6.527140394514278736e-03
4.520999999999999908e+00 6.517169557082327057e-03
4.522000000000000242e+00 6.528246129073289085e-03
4.522999999999999687e+00 6.559151359689745046e-03
4.524000000000000021e+00 6.607675280999833999e-03
4.525000000000000355e+00 6.670845744024643878e-03
4.525999999999999801e+00 6.745195169421528726e-03
4.527000000000000135e+00 6.827038060760778904e-03
4.528000000000000469e+00 6.912725096529160305e-03
4.528999999999999915e+00 6.998866650197800403e-03
4.530000000000000249e+00 7.082519673650376595e-03
4.530999999999999694e+00 7.161337906282529316e-03
4.532000000000000028e+00 7.233671626972896888e-03
4.533000000000000362e+00 7.298636308051722858e-03
4.533999999999999808e+00 7.356148093978616409e-03
4.535000000000000142e+00 7.406931905419770687e-03
4.536000000000000476e+00 7.452485719250229700e-03
4.536999999999999922e+00 7.494996505902937027e-03
4.538000000000000256e+00 7.537208292141929673e-03
4.538999999999999702e+00 7.582238858828750129e-03
4.540000000000000036e+00 7.633320824069258007e-03
4.541000000000000369e+00 7.693534348024842588e-03
4.541999999999999815e+00 7.765479346042861511e-03
4.543000000000000149e+00 7.850988122441898351e-03
4.544000000000000483e+00 7.950862129139004558e-03
4.544999999999999929e+00 8.064703651167787549e-03
4.546000000000000263e+00 8.190828203941419999e-03
4.546999999999999709e+00 8.326320615438712047e-03
4.548000000000000043e+00 8.467216816065855148e-03
4.549000000000000377e+00 8.608789232566518498e-03
4.549999999999999822e+00 8.745923174599908381e-03
4.551000000000000156e+00 8.873539793095370359e-03
4.552000000000000490e+00 8.987035316582339325e-03
4.552999999999999936e+00 9.082659238776854063e-03
4.554000000000000270e+00 9.157816310208399813e-03
4.554999999999999716e+00 9.211271980788263147e-03
4.556000000000000050e+00 9.243203473694675681e-03
4.557000000000000384e+00 9.255169700862818025e-03
4.557999999999999829e+00 9.249952210443068007e-03
4.559000000000000163e+00 9.231316467008282567e-03
4.560000000000000497e+00 9.203743860999442222e-03
4.560999999999999943e+00 9.172106474234045445e-03
4.562000000000000277e+00 9.141382926673501802e-03
4.562999999999999723e+00 9.116358951999059199e-03
4.564000000000000057e+00 9.101383598295676239e-03
4.565000000000000391e+00 9.100139752036164389e-03
4.565999999999999837e+00 9.115462456737151095e-03
4.567000000000000171e+00 9.149180570083471561e-03
4.568000000000000504e+00 9.202023300924852892e-03
4.568999999999999950e+00 9.273545682358965564e-03
4.570000000000000284e+00 9.362138815402187494e-03
4.570999999999999730e+00 9.465100903334118174e-03
4.572000000000000064e+00 9.578764219615393607e-03
4.573000000000000398e+00 9.698706471141248925e-03
4.573999999999999844e+00 9.820019295825762468e-03
4.575000000000000178e+00 9.937604690793489307e-03
4.576000000000000512e+00 1.004648421840863455e-02
4.576999999999999957e+00 1.014210841795487594e-02
4.578000000000000291e+00 1.022062079926396201e-02
4.578999999999999737e+00 1.027904429929992966e-02
4.580000000000000071e+00 1.031542017028606352e-02
4.581000000000000405e+00 1.032885645036314866e-02
4.581999999999999851e+00 1.031948999758685800e-02
4.583000000000000185e+00 1.028839661806697260e-02
4.584000000000000519e+00 1.023744153859957803e-02
4.584999999999999964e+00 1.016909279785860667e-02
4.586000000000000298e+00 1.008623136740535720e-02
4.586999999999999744e+00 9.991938382857622897e-03
4.588000000000000078e+00 9.889317959941459554e-03
4.589000000000000412e+00 9.781327063593072899e-03
4.589999999999999858e+00 9.670651053686248749e-03
4.591000000000000192e+00 9.559592132748418597e-03
4.592000000000000526e+00 9.450017581683761714e-03
4.592999999999999972e+00 9.343313841247711041e-03
4.594000000000000306e+00 9.240378235033675294e-03
4.594999999999999751e+00 9.141640121812363504e-03
4.596000000000000085e+00 9.047115110430849899e-03
4.597000000000000419e+00 8.956454906698243373e-03
4.597999999999999865e+00 8.869029486078053304e-03
4.599000000000000199e+00 8.784001680975872528e-03
4.600000000000000533e+00 8.700389777117695927e-03
4.600999999999999979e+00 8.617158688527597546e-03
4.602000000000000313e+00 8.533263916651968872e-03
4.602999999999999758e+00 8.447739742496815016e-03
4.604000000000000092e+00 8.359751474108457689e-03
4.605000000000000426e+00 8.268675418090299864e-03
4.605999999999999872e+00 8.174155862066774525e-03
4.607000000000000206e+00 8.076164538123145262e-03
4.608000000000000540e+00 7.975041310706582412e-03
4.608999999999999986e+00 7.871495274572511483e-03
4.610000000000000320e+00 7.766575268861022376e-03
4.610999999999999766e+00 7.661604677292843148e-03
4.612000000000000099e+00 7.558055140327202270e-03
4.613000000000000433e+00 7.457398664821905492e-03
4.613999999999999879e+00 7.360939152221052106e-03
4.615000000000000213e+00 7.269640376026466864e-03
4.615999999999999659e+00 7.184000583908958792e-03
4.616999999999999993e+00 7.103936276030666137e-03
4.618000000000000327e+00 7.028759997860817288e-03
4.618999999999999773e+00 6.957188169954878730e-03
4.620000000000000107e+00 6.887420418163259228e-03
4.621000000000000441e+00 6.817261878870104971e-03
4.621999999999999886e+00 6.744268156138227659e-03
4.623000000000000220e+00 6.665893579282862122e-03
4.623999999999999666e+00 6.579665190201454579e-03
4.625000000000000000e+00 6.483312596655951832e-03
4.626000000000000334e+00 6.374903378872704383e-03
4.626999999999999780e+00 6.252959618282503094e-03
4.628000000000000114e+00 6.116559872500533339e-03
4.629000000000000448e+00 5.965393580771250794e-03
4.629999999999999893e+00 5.799808803073590313e-03
4.631000000000000227e+00 5.620808213994861469e-03
4.631999999999999673e+00 5.430006453388061712e-03
4.633000000000000007e+00 5.229556808204867402e-03
4.634000000000000341e+00 5.022009233190821709e-03
4.634999999999999787e+00 4.810147376508241979e-03
4.636000000000000121e+00 4.596814913641057189e-03
4.637000000000000455e+00 4.384727977639423999e-03
4.637999999999999901e+00 4.176316289521466926e-03
4.639000000000000234e+00 3.973607491688494267e-03
4.639999999999999680e+00 3.778148616473916456e-03
4.641000000000000014e+00 3.590993514813231764e-03
4.642000000000000348e+00 3.412722703590708676e-03
4.642999999999999794e+00 3.243503319626489783e-03
4.644000000000000128e+00 3.083157277775231634e-03
4.645000000000000462e+00 2.931230467702745836e-03
4.645999999999999908e+00 2.787023214614564853e-03
4.647000000000000242e+00 2.649589779625431425e-03
4.647999999999999687e+00 2.517717383786654845e-03
4.649000000000000021e+00 2.389874039158526847e-03
4.650000000000000355e+00 2.264155160483435902e-03
4.650999999999999801e+00 2.138273600796583487e-03
4.652000000000000135e+00 2.009584009210354724e-03
4.653000000000000469e+00 1.875166873864191021e-03
4.653999999999999915e+00 1.731991816033747302e-03
4.655000000000000249e+00 1.577162683298176079e-03
4.655999999999999694e+00 1.408174394271604615e-03
4.657000000000000028e+00 1.223221131746485280e-03
4.658000000000000362e+00 1.021483815442119757e-03
4.658999999999999808e+00 8.033745002060174853e-04
4.660000000000000142e+00 5.706996936104209760e-04
4.661000000000000476e+00 3.267337106357116839e-04
4.661999999999999922e+00 7.619086897975401297e-05
4.663000000000000256e+00 -1.749333419726769830e-04
4.663999999999999702e+00 -4.196018979373490653e-04
4.665000000000000036e+00 -6.500697866259815558e-04
4.666000000000000369e+00 -8.583064672770398477e-04
4.666999999999999815e+00 -1.036407544490717744e-03
4.668000000000000149e+00 -1.177042250035573298e-03
4.669000000000000483e+00 -1.273875836569463493e-03
4.669999999999999929e+00 -1.321913117941585832e-03
4.671000000000000263e+00 -1.317774652471532821e-03
4.671999999999999709e+00 -1.259854989673884216e-03
4.673000000000000043e+00 -1.148376993398042209e-03
4.674000000000000377e+00 -9.853029620027135664e-04
4.674999999999999822e+00 -7.741428094509333804e-04
4.676000000000000156e+00 -5.196624528908945452e-04
4.677000000000000490e+00 -2.275256651491740895e-04
4.677999999999999936e+00 9.608941541716306545e-05
4.679000000000000270e+00 4.448716132282845613e-04
4.679999999999999716e+00 8.127185025899195860e-04
4.681000000000000050e+00 1.193998768085778291e-03
4.682000000000000384e+00 1.583737646523226657e-03
4.682999999999999829e+00 1.977711847928806648e-03
4.684000000000000163e+00 2.372445450627615453e-03
4.685000000000000497e+00 2.765148273779387874e-03
4.685999999999999943e+00 3.153598800873496939e-03
4.687000000000000277e+00 3.535998429536572375e-03
4.687999999999999723e+00 3.910830765806956599e-03
4.689000000000000057e+00 4.276719173542593497e-03
4.690000000000000391e+00 4.632351071889045761e-03
4.690999999999999837e+00 4.976422504788731958e-03
4.692000000000000171e+00 5.307633950896340803e-03
4.693000000000000504e+00 5.624718550103614476e-03
4.693999999999999950e+00 5.926512416220636181e-03
4.695000000000000284e+00 6.212023573326433748e-03
4.695999999999999730e+00 6.480494522473568587e-03
4.697000000000000064e+00 6.731471518918204569e-03
4.698000000000000398e+00 6.964818896829332376e-03
4.698999999999999844e+00 7.180724043135655946e-03
4.700000000000000178e+00 7.379664156285713726e-03
4.701000000000000512e+00 7.562342235613062590e-03
4.701999999999999957e+00 7.729593781745342819e-03
4.703000000000000291e+00 7.882277224986472194e-03
4.703999999999999737e+00 8.021167103239157728e-03
4.705000000000000071e+00 8.146828797520676291e-03
4.706000000000000405e+00 8.259548620653554829e-03
4.706999999999999851e+00 8.359268931081577717e-03
4.708000000000000185e+00 8.445582755563792177e-03
4.709000000000000519e+00 8.517780222334429482e-03
4.709999999999999964e+00 8.574958901309289935e-03
4.711000000000000298e+00 8.616187215474106417e-03
4.711999999999999744e+00 8.640712091706560793e-03
4.713000000000000078e+00 8.648212348708224362e-03
4.714000000000000412e+00 8.639046174957641308e-03
4.714999999999999858e+00 8.614468394564176595e-03
4.716000000000000192e+00 8.576807785213946475e-03
4.717000000000000526e+00 8.529542853396309549e-03
4.717999999999999972e+00 8.477279959576438165e-03
4.719000000000000306e+00 8.425625863321104664e-03
4.719999999999999751e+00 8.380950232626372884e-03
4.721000000000000085e+00 8.350046933858736725e-03
4.722000000000000419e+00 8.339755036362165794e-03
4.722999999999999865e+00 8.356548996758507430e-03
4.724000000000000199e+00 8.406119149789023290e-03
4.725000000000000533e+00 8.492998482639646865e-03
4.725999999999999979e+00 8.620248678784176929e-03
4.727000000000000313e+00 8.789210419219256956e-03
4.727999999999999758e+00 8.999380639087067521e-03
4.729000000000000092e+00 9.248373064117970319e-03
4.730000000000000426e+00 9.532011368219800093e-03
4.730999999999999872e+00 9.844512202172058316e-03
4.732000000000000206e+00 1.017879294081061245e-02
4.733000000000000540e+00 1.052683258070175910e-02
4.733999999999999986e+00 1.088010944741978417e-02
4.735000000000000320e+00 1.123004648148048269e-02
4.735999999999999766e+00 1.156843981804070789e-02
4.737000000000000099e+00 1.188784786182100518e-02
4.738000000000000433e+00 1.218190705979457257e-02
4.738999999999999879e+00 1.244555613202982455e-02
4.740000000000000213e+00 1.267515659076869430e-02
4.740999999999999659e+00 1.286851199247954561e-02
4.741999999999999993e+00 1.302480240115065982e-02
4.743000000000000327e+00 1.314442000717886208e-02
4.743999999999999773e+00 1.322874471213508242e-02
4.745000000000000107e+00 1.327985801821383698e-02
4.746000000000000441e+00 1.330023697021118396e-02
4.746999999999999886e+00 1.329242406802689722e-02
4.748000000000000220e+00 1.325872638230029057e-02
4.748999999999999666e+00 1.320094644204435584e-02
4.750000000000000000e+00 1.312019435124258185e-02
4.751000000000000334e+00 1.301677863807412794e-02
4.751999999999999780e+00 1.289019196135848810e-02
4.753000000000000114e+00 1.273920949596608898e-02
4.754000000000000448e+00 1.256207583543695119e-02
4.754999999999999893e+00 1.235674411839343505e-02
4.756000000000000227e+00 1.212116606416305774e-02
4.756999999999999673e+00 1.185358260858293024e-02
4.758000000000000007e+00 1.155279420153621298e-02
4.759000000000000341e+00 1.121836529204421791e-02
4.759999999999999787e+00 1.085076322867134686e-02
4.761000000000000121e+00 1.045142771295323909e-02
4.762000000000000455e+00 1.002275754100490253e-02
4.762999999999999901e+00 9.568049502246569332e-03
4.764000000000000234e+00 9.091369578943521781e-03
4.764999999999999680e+00 8.597401554807473575e-03
4.766000000000000014e+00 8.091283867212379494e-03
4.767000000000000348e+00 7.578436413247034709e-03
4.767999999999999794e+00 7.064390267403149355e-03
4.769000000000000128e+00 6.554620005219904087e-03
4.770000000000000462e+00 6.054410131808603615e-03
4.770999999999999908e+00 5.568708099318810459e-03
4.772000000000000242e+00 5.102006956351733125e-03
4.772999999999999687e+00 4.658217670106975204e-03
4.774000000000000021e+00 4.240579138193942797e-03
4.775000000000000355e+00 3.851556105579628277e-03
4.775999999999999801e+00 3.492782054410893157e-03
4.777000000000000135e+00 3.165014100686949078e-03
4.778000000000000469e+00 2.868120702138420800e-03
4.778999999999999915e+00 2.601109188799462062e-03
4.780000000000000249e+00 2.362210642536922110e-03
4.780999999999999694e+00 2.148971630576072649e-03
4.782000000000000028e+00 1.958396368647659109e-03
4.783000000000000362e+00 1.787100836399071980e-03
4.783999999999999808e+00 1.631480513598942278e-03
4.785000000000000142e+00 1.487867368342150757e-03
4.786000000000000476e+00 1.352671436091324028e-03
4.786999999999999922e+00 1.222530587417972438e-03
4.788000000000000256e+00 1.094413860330147644e-03
4.788999999999999702e+00 9.657318675114760125e-04
4.790000000000000036e+00 8.344372461326240954e-04
4.791000000000000369e+00 6.990884438386717062e-04
4.791999999999999815e+00 5.589286369828434103e-04
4.793000000000000149e+00 4.139005944393915680e-04
4.794000000000000483e+00 2.646573802580762312e-04
4.794999999999999929e+00 1.125207575758729514e-04
4.796000000000000263e+00 -4.063338782692458233e-05
4.796999999999999709e+00 -1.925144778789886527e-04
4.798000000000000043e+00 -3.406258642234365197e-04
4.799000000000000377e+00 -4.824822337584561203e-04
4.799999999999999822e+00 -6.158636291547498051e-04
4.801000000000000156e+00 -7.390203029404254125e-04
4.802000000000000490e+00 -8.508639393879948972e-04
4.802999999999999936e+00 -9.510918453066528454e-04
4.804000000000000270e+00 -1.040216476349878653e-03
4.804999999999999716e+00 -1.119545043781513790e-03
4.806000000000000050e+00 -1.191071496631172528e-03
4.807000000000000384e+00 -1.257278261793379637e-03
4.807999999999999829e+00 -1.320930081602803398e-03
4.809000000000000163e+00 -1.384781401779973517e-03
4.810000000000000497e+00 -1.451312084309662508e-03
4.810999999999999943e+00 -1.522440446464966030e-03
4.812000000000000277e+00 -1.599296953817128195e-03
4.812999999999999723e+00 -1.682054357262892765e-03
4.814000000000000057e+00 -1.769821055192070730e-03
4.815000000000000391e+00 -1.860645336730287064e-03
4.815999999999999837e+00 -1.951599986259368921e-03
4.817000000000000171e+00 -2.038982154627150874e-03
4.818000000000000504e+00 -2.118565650853607325e-03
4.818999999999999950e+00 -2.185934133722237764e-03
4.820000000000000284e+00 -2.236844789365112756e-03
4.820999999999999730e+00 -2.267592646096503687e-03
4.822000000000000064e+00 -2.275335671987527546e-03
4.823000000000000398e+00 -2.258346478796140807e-03
4.823999999999999844e+00 -2.216169823688655081e-03
4.825000000000000178e+00 -2.149648728312539281e-03
4.826000000000000512e+00 -2.060832679009911954e-03
4.826999999999999957e+00 -1.952768111295343292e-03
4.828000000000000291e+00 -1.829187429657073288e-03
4.828999999999999737e+00 -1.694138953609138467e-03
4.830000000000000071e+00 -1.551607539355727384e-03
4.831000000000000405e+00 -1.405118048611691617e-03
4.831999999999999851e+00 -1.257428642130228435e-03
4.833000000000000185e+00 -1.110286933941227999e-03
4.834000000000000519e+00 -9.642998008357444575e-04
4.834999999999999964e+00 -8.188990346366783937e-04
4.836000000000000298e+00 -6.724180754883048823e-04
4.836999999999999744e+00 -5.222693831377188270e-04
4.838000000000000078e+00 -3.651857501171433887e-04
4.839000000000000412e+00 -1.975251585989086544e-04
4.839999999999999858e+00 -1.560372633318129291e-05
4.841000000000000192e+00 1.839768862861034828e-04
4.842000000000000526e+00 4.040174348781806713e-04
4.842999999999999972e+00 6.464523753203189286e-04
4.844000000000000306e+00 9.121493202484778125e-04
4.844999999999999751e+00 1.200794809290731905e-03
4.846000000000000085e+00 1.510863034807565777e-03
4.847000000000000419e+00 1.839685614669729586e-03
4.847999999999999865e+00 2.183614133721081037e-03
4.849000000000000199e+00 2.538262393023718502e-03
4.850000000000000533e+00 2.898801304884169455e-03
4.850999999999999979e+00 3.260287183934983731e-03
4.852000000000000313e+00 3.617996674599831784e-03
4.852999999999999758e+00 3.967714060653599120e-03
4.854000000000000092e+00 4.305971762438225853e-03
4.855000000000000426e+00 4.630205440757336963e-03
4.855999999999999872e+00 4.938823391487484095e-03
4.857000000000000206e+00 5.231185904123300708e-03
4.858000000000000540e+00 5.507487817503009010e-03
4.858999999999999986e+00 5.768567373706264337e-03
4.860000000000000320e+00 6.015653366899223822e-03
4.860999999999999766e+00 6.250112384994536627e-03
4.862000000000000099e+00 6.473144966896209919e-03
4.863000000000000433e+00 6.685563944571858500e-03
4.863999999999999879e+00 6.887570382235619869e-03
4.865000000000000213e+00 7.078623867867734308e-03
4.865999999999999659e+00 7.257355542075663926e-03
4.866999999999999993e+00 7.421591147409389334e-03
4.868000000000000327e+00 7.568435609349085172e-03
4.868999999999999773e+00 7.694434963536289813e-03
4.870000000000000107e+00 7.795808857181707116e-03
4.871000000000000441e+00 7.868734047666872677e-03
4.871999999999999886e+00 7.909670600905700788e-03
4.873000000000000220e+00 7.915680286219261425e-03
4.873999999999999666e+00 7.884734656485639301e-03
4.875000000000000000e+00 7.815962364273639981e-03
4.876000000000000334e+00 7.709799088724341061e-03
4.876999999999999780e+00 7.568042636034362849e-03
4.878000000000000114e+00 7.393792420276995223e-03
4.879000000000000448e+00 7.191264453440960290e-03
4.879999999999999893e+00 6.965508118809487885e-03
4.881000000000000227e+00 6.722076344802666026e-03
4.881999999999999673e+00 6.466641879846322070e-03
4.883000000000000007e+00 6.204632234173812141e-03
4.884000000000000341e+00 5.940892816201985040e-03
4.884999999999999787e+00 5.679429554873493234e-03
4.886000000000000121e+00 5.423214286390328973e-03
4.887000000000000455e+00 5.174102161515216000e-03
4.887999999999999901e+00 4.932826935314785222e-03
4.889000000000000234e+00 4.699089331262367407e-03
4.889999999999999680e+00 4.471708949290129596e-03
4.891000000000000014e+00 4.248882334464506270e-03
4.892000000000000348e+00 4.028447548054266136e-03
4.892999999999999794e+00 3.808196487673120873e-03
4.894000000000000128e+00 3.586218149309108871e-03
4.895000000000000462e+00 3.361182219108797831e-03
4.895999999999999908e+00 3.132605562564803447e-03
4.897000000000000242e+00 2.901032086577264024e-03
4.897999999999999687e+00 2.668125600252921944e-03
4.899000000000000021e+00 2.436642733832937273e-03
4.900000000000000355e+00 2.210304188895761621e-03
4.900999999999999801e+00 1.993538032926252430e-03
4.902000000000000135e+00 1.791150396218718025e-03
4.903000000000000469e+00 1.607942701638226260e-03
4.903999999999999915e+00 1.448302981183417337e-03
4.905000000000000249e+00 1.315803626216202529e-03
4.905999999999999694e+00 1.212877009380387535e-03
4.907000000000000028e+00 1.140586044284487609e-03
4.908000000000000362e+00 1.098521415088768351e-03
4.908999999999999808e+00 1.084838956657279080e-03
4.910000000000000142e+00 1.096440363672800816e-03
4.911000000000000476e+00 1.129285397602042924e-03
4.911999999999999922e+00 1.178803943221949299e-03
4.913000000000000256e+00 1.240360012919426626e-03
4.913999999999999702e+00 1.309722747200254070e-03
4.915000000000000036e+00 1.383489746474522502e-03
4.916000000000000369e+00 1.459407687964892108e-03
4.916999999999999815e+00 1.536553412335462613e-03
4.918000000000000149e+00 1.615364286239583677e-03
4.919000000000000483e+00 1.697486081298478370e-03
4.919999999999999929e+00 1.785498860750156210e-03
4.921000000000000263e+00 1.882526989088082305e-03
4.921999999999999709e+00 1.991790392587462766e-03
4.923000000000000043e+00 2.116182612648141292e-03
4.924000000000000377e+00 2.257877997355045054e-03
4.924999999999999822e+00 2.418053371609984840e-03
4.926000000000000156e+00 2.596708621770151080e-03
4.927000000000000490e+00 2.792642183605615214e-03
4.927999999999999936e+00 3.003523909275816230e-03
4.929000000000000270e+00 3.226082173232266113e-03
4.929999999999999716e+00 3.456381035292079278e-03
4.931000000000000050e+00 3.690121517618125645e-03
4.932000000000000384e+00 3.922967871115663405e-03
4.932999999999999829e+00 4.150841450382362213e-03
4.934000000000000163e+00 4.370176134905850301e-03
4.935000000000000497e+00 4.578096245629213398e-03
4.935999999999999943e+00 4.772505741800889614e-03
4.937000000000000277e+00 4.952104400714489076e-03
4.937999999999999723e+00 5.116325219939726714e-03
4.939000000000000057e+00 5.265233389714503096e-03
4.940000000000000391e+00 5.399348479563596294e-03
4.940999999999999837e+00 5.519478646406832979e-03
4.942000000000000171e+00 5.626557799024813240e-03
4.943000000000000504e+00 5.721496077520969205e-03
4.943999999999999950e+00 5.805052503010285116e-03
4.945000000000000284e+00 5.877752042784942232e-03
4.945999999999999730e+00 5.939832419386415277e-03
4.947000000000000064e+00 5.991238865694627387e-03
4.948000000000000398e+00 6.031642037594423487e-03
4.948999999999999844e+00 6.060500191122281111e-03
4.950000000000000178e+00 6.077131035536422268e-03
4.951000000000000512e+00 6.080810994595687788e-03
4.951999999999999957e+00 6.070885773635677045e-03
4.953000000000000291e+00 6.046871320026508435e-03
4.953999999999999737e+00 6.008546747909284010e-03
4.955000000000000071e+00 5.956030064523516916e-03
4.956000000000000405e+00 5.889811368259507962e-03
4.956999999999999851e+00 5.810767185659938480e-03
4.958000000000000185e+00 5.720137498839747425e-03
4.959000000000000519e+00 5.619476446149204371e-03
4.959999999999999964e+00 5.510612352560535256e-03
4.961000000000000298e+00 5.395559963519053030e-03
4.961999999999999744e+00 5.276459324202402608e-03
4.963000000000000078e+00 5.155501875051203206e-03
4.964000000000000412e+00 5.034836607698931973e-03
4.964999999999999858e+00 4.916474887859115760e-03
4.966000000000000192e+00 4.802186417943049915e-03
4.967000000000000526e+00 4.693392642022612381e-03
4.967999999999999972e+00 4.591065908269123183e-03
4.969000000000000306e+00 4.495647771524054030e-03
4.969999999999999751e+00 4.406996120800944598e-03
4.971000000000000085e+00 4.324384457469277430e-03
4.972000000000000419e+00 4.246544102818968283e-03
4.972999999999999865e+00 4.171766916134156747e-03
4.974000000000000199e+00 4.098035670248593478e-03
4.975000000000000533e+00 4.023228655273951640e-03
4.975999999999999979e+00 3.945320127440106635e-03
4.977000000000000313e+00 3.862586289200006275e-03
4.977999999999999758e+00 3.773803658000673966e-03
4.979000000000000092e+00 3.678402956595126349e-03
4.980000000000000426e+00 3.576569081955203403e-03
4.980999999999999872e+00 3.469264079600329915e-03
4.982000000000000206e+00 3.358191573561445688e-03
4.983000000000000540e+00 3.245655972759582154e-03
4.983999999999999986e+00 3.134391114360610218e-03
4.985000000000000320e+00 3.027344368552589877e-03
4.985999999999999766e+00 2.927442770457069389e-03
4.987000000000000099e+00 2.837382693214878134e-03
4.988000000000000433e+00 2.759453017241409074e-03
4.988999999999999879e+00 2.695423135652053569e-03
4.990000000000000213e+00 2.646489002237682828e-03
4.991000000000000547e+00 2.613281765127606522e-03
4.991999999999999993e+00 2.595921176140876790e-03
4.993000000000000327e+00 2.594089432057619660e-03
4.993999999999999773e+00 2.607154867218814103e-03
4.995000000000000107e+00 2.634267432565142158e-03
4.996000000000000441e+00 2.674480401369220325e-03
4.996999999999999886e+00 2.726871750508731186e-03
4.998000000000000220e+00 2.790661419351331708e-03
4.998999999999999666e+00 2.865334734550953246e-03
5.000000000000000000e+00 2.950738525514427172e-03
5.001000000000000334e+00 3.047164493345897330e-03
5.001999999999999780e+00 3.155381725509613395e-03
5.003000000000000114e+00 3.276604199344737567e-03
5.004000000000000448e+00 3.412404430940653346e-03
5.004999999999999893e+00 3.564571503584704204e-03
5.006000000000000227e+00 3.734927985924876761e-03
5.006999999999999673e+00 3.925106686859656212e-03
5.008000000000000007e+00 4.136334666528154909e-03
5.009000000000000341e+00 4.369255722825315068e-03
5.009999999999999787e+00 4.623773456152884855e-03
5.011000000000000121e+00 4.898971478490644904e-03
5.012000000000000455e+00 5.193085925153042778e-03
5.012999999999999901e+00 5.503516213273565438e-03
5.014000000000000234e+00 5.826906874156175149e-03
5.014999999999999680e+00 6.159250383417540567e-03
5.016000000000000014e+00 6.496029988162353545e-03
5.017000000000000348e+00 6.832370157014351977e-03
5.017999999999999794e+00 7.163227683566359208e-03
5.019000000000000128e+00 7.483589128918728683e-03
5.020000000000000462e+00 7.788685487859472491e-03
5.020999999999999908e+00 8.074184759635722256e-03
5.022000000000000242e+00 8.336389314715810309e-03
5.022999999999999687e+00 8.572376342990946016e-03
5.024000000000000021e+00 8.780116411636883569e-03
5.025000000000000355e+00 8.958528250898097761e-03
5.025999999999999801e+00 9.107489555000672019e-03
5.027000000000000135e+00 9.227797680893500692e-03
5.028000000000000469e+00 9.321090555571330885e-03
5.028999999999999915e+00 9.389727843701836316e-03
5.030000000000000249e+00 9.436641356286233975e-03
5.030999999999999694e+00 9.465134728557889413e-03
5.032000000000000028e+00 9.478664539514057921e-03
5.033000000000000362e+00 9.480584474703809481e-03
5.033999999999999808e+00 9.473867283673829617e-03
5.035000000000000142e+00 9.460826149633382379e-03
5.036000000000000476e+00 9.442873473567772735e-03
5.036999999999999922e+00 9.420332412505569644e-03
5.038000000000000256e+00 9.392363645491673060e-03
5.038999999999999702e+00 9.356979380513373926e-03
5.040000000000000036e+00 9.311230305600123533e-03
5.041000000000000369e+00 9.251482041234519380e-03
5.041999999999999815e+00 9.173813657596710872e-03
5.043000000000000149e+00 9.074455357015188614e-03
5.044000000000000483e+00 8.950218062974401104e-03
5.044999999999999929e+00 8.798891945521790728e-03
5.046000000000000263e+00 8.619511119200191224e-03
5.046999999999999709e+00 8.412492399745679847e-03
5.048000000000000043e+00 8.179624338131427294e-03
5.049000000000000377e+00 7.923905502081694113e-03
5.049999999999999822e+00 7.649271404637827607e-03
5.051000000000000156e+00 7.360256953159049868e-03
5.052000000000000490e+00 7.061619500146694775e-03
5.052999999999999936e+00 6.757971415184933946e-03
5.054000000000000270e+00 6.453491159101864931e-03
5.054999999999999716e+00 6.151683595620916108e-03
5.056000000000000050e+00 5.855263567930314196e-03
5.057000000000000384e+00 5.566109904726425361e-03
5.057999999999999829e+00 5.285323325495010043e-03
5.059000000000000163e+00 5.013323170569751984e-03
5.060000000000000497e+00 4.750022493021083606e-03
5.060999999999999943e+00 4.495000043306292443e-03
5.062000000000000277e+00 4.247698214130838333e-03
5.062999999999999723e+00 4.007606762653641991e-03
5.064000000000000057e+00 3.774436574290006979e-03
5.065000000000000391e+00 3.548267031793491798e-03
5.065999999999999837e+00 3.329646034914499151e-03
5.067000000000000171e+00 3.119668318483520726e-03
5.068000000000000504e+00 2.920008245609193552e-03
5.068999999999999950e+00 2.732879390052194660e-03
5.070000000000000284e+00 2.560946563651821974e-03
5.070999999999999730e+00 2.407159644324636475e-03
5.072000000000000064e+00 2.274526399901263384e-03
5.073000000000000398e+00 2.165828691752694907e-03
5.073999999999999844e+00 2.083289396336152587e-03
5.075000000000000178e+00 2.028267183020393809e-03
5.076000000000000512e+00 2.000929426676249269e-03
5.076999999999999957e+00 2.000042797390863894e-03
5.078000000000000291e+00 2.022835808788616112e-03
5.078999999999999737e+00 2.065018000229402063e-03
5.080000000000000071e+00 2.120964790516056183e-03
5.081000000000000405e+00 2.184049827193596145e-03
5.081999999999999851e+00 2.247098181235200783e-03
5.083000000000000185e+00 2.302953408214379778e-03
5.084000000000000519e+00 2.345068784008324473e-03
5.084999999999999964e+00 2.368082336447408214e-03
5.086000000000000298e+00 2.368302875374918900e-03
5.086999999999999744e+00 2.344089643390407946e-03
5.088000000000000078e+00 2.296057859903620751e-03
5.089000000000000412e+00 2.227105394021186829e-03
5.089999999999999858e+00 2.142260245330170673e-03
5.091000000000000192e+00 2.048343904708620732e-03
5.092000000000000526e+00 1.953494577355849825e-03
5.092999999999999972e+00 1.866571456764670170e-03
5.094000000000000306e+00 1.796506561656179045e-03
5.094999999999999751e+00 1.751647998625760917e-03
5.096000000000000085e+00 1.739142569931157118e-03
5.097000000000000419e+00 1.764432194326512804e-03
5.097999999999999865e+00 1.830882073967926875e-03
5.099000000000000199e+00 1.939579422512224729e-03
5.100000000000000533e+00 2.089330599142239647e-03
5.100999999999999979e+00 2.276825060145984663e-03
5.102000000000000313e+00 2.496958979358805935e-03
5.102999999999999758e+00 2.743300444344469371e-03
5.104000000000000092e+00 3.008604644495959431e-03
5.105000000000000426e+00 3.285375972295467763e-03
5.105999999999999872e+00 3.566376798091747211e-03
5.107000000000000206e+00 3.845082372526893982e-03
5.108000000000000540e+00 4.116005661813741667e-03
5.108999999999999986e+00 4.374916129055566975e-03
5.110000000000000320e+00 4.618889148077111491e-03
5.110999999999999766e+00 4.846264162552660001e-03
5.112000000000000099e+00 5.056480574476643688e-03
5.113000000000000433e+00 5.249833380725638272e-03
5.113999999999999879e+00 5.427200664256397362e-03
5.115000000000000213e+00 5.589748091400185449e-03
5.116000000000000547e+00 5.738676213207124545e-03
5.116999999999999993e+00 5.874987203770648710e-03
5.118000000000000327e+00 5.999327778773215665e-03
5.118999999999999773e+00 6.111907796030046323e-03
5.120000000000000107e+00 6.212478172936046136e-03
5.121000000000000441e+00 6.300393365444917869e-03
5.121999999999999886e+00 6.374716699406206451e-03
5.123000000000000220e+00 6.434388270963815708e-03
5.123999999999999666e+00 6.478400474164922214e-03
5.125000000000000000e+00 6.505961000124958413e-03
5.126000000000000334e+00 6.516641060108636918e-03
5.126999999999999780e+00 6.510466051169568058e-03
5.128000000000000114e+00 6.487941854729959226e-03
5.129000000000000448e+00 6.450012923198020394e-03
5.129999999999999893e+00 6.397975378432303913e-03
5.131000000000000227e+00 6.333356527478381341e-03
5.131999999999999673e+00 6.257782959357908147e-03
5.133000000000000007e+00 6.172852678941282041e-03
5.134000000000000341e+00 6.080055194921674296e-03
5.134999999999999787e+00 5.980721788097868689e-03
5.136000000000000121e+00 5.876039198797669734e-03
5.137000000000000455e+00 5.767107185946696891e-03
5.137999999999999901e+00 5.655007368003160152e-03
5.139000000000000234e+00 5.540885769490607252e-03
5.139999999999999680e+00 5.426020615370145614e-03
5.141000000000000014e+00 5.311852368520630398e-03
5.142000000000000348e+00 5.199974836129063124e-03
5.142999999999999794e+00 5.092078765426266522e-03
5.144000000000000128e+00 4.989843044956388321e-03
5.145000000000000462e+00 4.894799916441111391e-03
5.145999999999999908e+00 4.808194372228733089e-03
5.147000000000000242e+00 4.730843003466334191e-03
5.147999999999999687e+00 4.663025566129607065e-03
5.149000000000000021e+00 4.604417142140096973e-03
5.150000000000000355e+00 4.554069165886748781e-03
5.150999999999999801e+00 4.510468824395098310e-03
5.152000000000000135e+00 4.471654050958557940e-03
5.153000000000000469e+00 4.435395913195945908e-03
5.153999999999999915e+00 4.399410766374467659e-03
5.155000000000000249e+00 4.361625096743458781e-03
5.155999999999999694e+00 4.320395610816599001e-03
5.157000000000000028e+00 4.274724468687948406e-03
5.158000000000000362e+00 4.224395233184749000e-03
5.158999999999999808e+00 4.170035223958858291e-03
5.160000000000000142e+00 4.113083541682988412e-03
5.161000000000000476e+00 4.055653523038298645e-03
5.161999999999999922e+00 4.000302862353239015e-03
5.163000000000000256e+00 3.949765219343447965e-03
5.163999999999999702e+00 3.906593363428753976e-03
5.165000000000000036e+00 3.872849142581312899e-03
5.166000000000000369e+00 3.849788161551021080e-03
5.166999999999999815e+00 3.837640123305613351e-03
5.168000000000000149e+00 3.835485116872793150e-03
5.169000000000000483e+00 3.841228917085651260e-03
5.169999999999999929e+00 3.851700767157030612e-03
5.171000000000000263e+00 3.862871584805505163e-03
5.171999999999999709e+00 3.870156078470212129e-03
5.173000000000000043e+00 3.868764315461718176e-03
5.174000000000000377e+00 3.854107835817618087e-03
5.174999999999999822e+00 3.822181661503206828e-03
5.176000000000000156e+00 3.769931711270462903e-03
5.177000000000000490e+00 3.695521022967440238e-03
5.177999999999999936e+00 3.598543265433365879e-03
5.179000000000000270e+00 3.480083866512599655e-03
5.179999999999999716e+00 3.342690004469282307e-03
5.181000000000000050e+00 3.190199123500072915e-03
5.182000000000000384e+00 3.027471087198357370e-03
5.182999999999999829e+00 2.860035040169545996e-03
5.184000000000000163e+00 2.693670740678264820e-03
5.185000000000000497e+00 2.533982038915219299e-03
5.185999999999999943e+00 2.385997302539097885e-03
5.187000000000000277e+00 2.253822871087290784e-03
5.187999999999999723e+00 2.140384466075521443e-03
5.189000000000000057e+00 2.047279285048378937e-03
5.190000000000000391e+00 1.974734865044269847e-03
5.190999999999999837e+00 1.921706377406239745e-03
5.192000000000000171e+00 1.886039129905406689e-03
5.193000000000000504e+00 1.864721237969701193e-03
5.193999999999999950e+00 1.854180289598209323e-03
5.195000000000000284e+00 1.850613657486143522e-03
5.195999999999999730e+00 1.850287596493540914e-03
5.197000000000000064e+00 1.849818071319279294e-03
5.198000000000000398e+00 1.846400273575060603e-03
5.198999999999999844e+00 1.837950132254470700e-03
5.200000000000000178e+00 1.823184939139717428e-03
5.201000000000000512e+00 1.801622639385542460e-03
5.201999999999999957e+00 1.773518194965472338e-03
5.203000000000000291e+00 1.739740665796118361e-03
5.203999999999999737e+00 1.701636739950956921e-03
5.205000000000000071e+00 1.660868472791750001e-03
5.206000000000000405e+00 1.619280383916709472e-03
5.206999999999999851e+00 1.578775699707086902e-03
5.208000000000000185e+00 1.541246459267118498e-03
5.209000000000000519e+00 1.508534432459880800e-03
5.209999999999999964e+00 1.482419717069758400e-03
5.211000000000000298e+00 1.464606274891730930e-03
5.211999999999999744e+00 1.456740358914141668e-03
5.213000000000000078e+00 1.460383431366307468e-03
5.214000000000000412e+00 1.476989126048670583e-03
5.214999999999999858e+00 1.507845238325881227e-03
5.216000000000000192e+00 1.554006383416064877e-03
5.217000000000000526e+00 1.616183291317484227e-03
5.217999999999999972e+00 1.694665349454465295e-03
5.219000000000000306e+00 1.789227334657043618e-03
5.219999999999999751e+00 1.899062266384687067e-03
5.221000000000000085e+00 2.022742957909728651e-03
5.222000000000000419e+00 2.158248605579552414e-03
5.222999999999999865e+00 2.303004723990779209e-03
5.224000000000000199e+00 2.453987675966785072e-03
5.225000000000000533e+00 2.607869568224366070e-03
5.225999999999999979e+00 2.761192406842059160e-03
5.227000000000000313e+00 2.910570041840983280e-03
5.227999999999999758e+00 3.052892394831242546e-03
5.229000000000000092e+00 3.185529481589265306e-03
5.230000000000000426e+00 3.306500872177032830e-03
5.230999999999999872e+00 3.414599448431334099e-03
5.232000000000000206e+00 3.509447428573253449e-03
5.233000000000000540e+00 3.591490202327559788e-03
5.233999999999999986e+00 3.661914238804866127e-03
5.235000000000000320e+00 3.722510458470914933e-03
5.235999999999999766e+00 3.775487337240011638e-03
5.237000000000000099e+00 3.823259709092052296e-03
5.238000000000000433e+00 3.868226632958253735e-03
5.238999999999999879e+00 3.912585251620535713e-03
5.240000000000000213e+00 3.958135551592819809e-03
5.241000000000000547e+00 4.006159257427867673e-03
5.241999999999999993e+00 4.057342516968970476e-03
5.243000000000000327e+00 4.111748089046449173e-03
5.243999999999999773e+00 4.168841202989153651e-03
5.245000000000000107e+00 4.227573284686901751e-03
5.246000000000000441e+00 4.286500152564173480e-03
5.246999999999999886e+00 4.343941470183070898e-03
5.248000000000000220e+00 4.398168678760442860e-03
5.248999999999999666e+00 4.447595434804010872e-03
5.250000000000000000e+00 4.490978934036324484e-03
5.251000000000000334e+00 4.527577266514408276e-03
5.251999999999999780e+00 4.557283143593382491e-03
5.253000000000000114e+00 4.580684972880993445e-03
5.254000000000000448e+00 4.599089789261915154e-03
5.254999999999999893e+00 4.614452864369467285e-03
5.256000000000000227e+00 4.629268202306234016e-03
5.256999999999999673e+00 4.646393460531472730e-03
5.258000000000000007e+00 4.668828554771192393e-03
5.259000000000000341e+00 4.699492337908048323e-03
5.259999999999999787e+00 4.740994261396564227e-03
5.261000000000000121e+00 4.795402684855269541e-03
5.262000000000000455e+00 4.864092249205748467e-03
5.262999999999999901e+00 4.947609679734964010e-03
5.264000000000000234e+00 5.045628244947903893e-03
5.264999999999999680e+00 5.156964317879751160e-03
5.266000000000000014e+00 5.279650398957336233e-03
5.267000000000000348e+00 5.411062077018769303e-03
5.267999999999999794e+00 5.548095437740502116e-03
5.269000000000000128e+00 5.687372573823331300e-03
5.270000000000000462e+00 5.825447109406333042e-03
5.270999999999999908e+00 5.959011901757306148e-03
5.272000000000000242e+00 6.085100159440766550e-03
5.272999999999999687e+00 6.201235895002525471e-03
5.274000000000000021e+00 6.305565285544136901e-03
5.275000000000000355e+00 6.396913268958347512e-03
5.275999999999999801e+00 6.474808182161573451e-03
5.277000000000000135e+00 6.539433955499595122e-03
5.278000000000000469e+00 6.591524912410865258e-03
5.278999999999999915e+00 6.632231082884672800e-03
5.280000000000000249e+00 6.662921331993558113e-03
5.280999999999999694e+00 6.684994101821667943e-03
5.282000000000000028e+00 6.699683866361746780e-03
5.283000000000000362e+00 6.707880651986624677e-03
5.283999999999999808e+00 6.710018839949122293e-03
5.285000000000000142e+00 6.706003519630265343e-03
5.286000000000000476e+00 6.695216200884123066e-03
5.286999999999999922e+00 6.676579590596286480e-03
5.288000000000000256e+00 6.648694837428573666e-03
5.288999999999999702e+00 6.610009121070824396e-03
5.290000000000000036e+00 6.559024545307387891e-03
5.291000000000000369e+00 6.494491615148173524e-03
5.291999999999999815e+00 6.415592400355129600e-03
5.293000000000000149e+00 6.322042288650840149e-03
5.294000000000000483e+00 6.214172156666470173e-03
5.294999999999999929e+00 6.092930648811271943e-03
5.296000000000000263e+00 5.959815194822051972e-03
5.296999999999999709e+00 5.816764913326981194e-03
5.298000000000000043e+00 5.665995952375301944e-03
5.299000000000000377e+00 5.509827635286029639e-03
5.299999999999999822e+00 5.350479329626560421e-03
5.301000000000000156e+00 5.189878832433020284e-03
5.302000000000000490e+00 5.029509088401214016e-03
5.302999999999999936e+00 4.870274331102085810e-03
5.304000000000000270e+00 4.712439893707324849e-03
5.304999999999999716e+00 4.555633013700170243e-03
5.306000000000000050e+00 4.398914051339993317e-03
5.307000000000000384e+00 4.240909061667409198e-03
5.307999999999999829e+00 4.079998696167365553e-03
5.309000000000000163e+00 3.914519081003590105e-03
5.310000000000000497e+00 3.742968374101661704e-03
5.310999999999999943e+00 3.564181462208261281e-03
5.312000000000000277e+00 3.377467072396574729e-03
5.312999999999999723e+00 3.182682681431177590e-03
5.314000000000000057e+00 2.980247930908647147e-03
5.315000000000000391e+00 2.771122904173338192e-03
5.315999999999999837e+00 2.556741591939085817e-03
5.317000000000000171e+00 2.338923843941791147e-03
5.318000000000000504e+00 2.119799098026061996e-03
5.318999999999999950e+00 1.901731144926626510e-03
5.320000000000000284e+00 1.687259749619528324e-03
5.320999999999999730e+00 1.479041004197154943e-03
5.322000000000000064e+00 1.279796870057153422e-03
5.323000000000000398e+00 1.092266550661278885e-03
5.323999999999999844e+00 9.191510409439634932e-04
5.325000000000000178e+00 7.630428767057236602e-04
5.326000000000000512e+00 6.263550501029084647e-04
5.326999999999999957e+00 5.112504975578466889e-04
5.328000000000000291e+00 4.195667512284918083e-04
5.328999999999999737e+00 3.527659035232648334e-04
5.330000000000000071e+00 3.118922691407725227e-04
5.331000000000000405e+00 2.975612398986661510e-04
5.331999999999999851e+00 3.099640822478222433e-04
5.333000000000000185e+00 3.488789264419951707e-04
5.334000000000000519e+00 4.136930212719905418e-04
5.334999999999999964e+00 5.034151927728315557e-04
5.336000000000000298e+00 6.166801330150983775e-04
5.336999999999999744e+00 7.517220519664832238e-04
5.338000000000000078e+00 9.063720992348161263e-04
5.339000000000000412e+00 1.078042274462553138e-03
5.339999999999999858e+00 1.263735775489309692e-03
5.341000000000000192e+00 1.460103340779905085e-03
5.342000000000000526e+00 1.663532358852280258e-03
5.342999999999999972e+00 1.870303580432514361e-03
5.344000000000000306e+00 2.076772270194850167e-03
5.344999999999999751e+00 2.279563084630764711e-03
5.346000000000000085e+00 2.475792861075161357e-03
5.347000000000000419e+00 2.663241882782583798e-03
5.347999999999999865e+00 2.840504808600864423e-03
5.349000000000000199e+00 3.007057993510980996e-03
5.350000000000000533e+00 3.163285778208950027e-03
5.350999999999999979e+00 3.310421092183813124e-03
5.352000000000000313e+00 3.450449816490949468e-03
5.352999999999999758e+00 3.585966318925003487e-03
5.354000000000000092e+00 3.719982170070552409e-03
5.355000000000000426e+00 3.855717348936537475e-03
5.355999999999999872e+00 3.996365798110327813e-03
5.357000000000000206e+00 4.144836013926087546e-03
5.358000000000000540e+00 4.303493993837950553e-03
5.358999999999999986e+00 4.473882865886308173e-03
5.360000000000000320e+00 4.656487079920466898e-03
5.360999999999999766e+00 4.850538400724169717e-03
5.362000000000000099e+00 5.053878042215975870e-03
5.363000000000000433e+00 5.262930044909791896e-03
5.363999999999999879e+00 5.472805887534802453e-03
5.365000000000000213e+00 5.677526821752753965e-03
5.366000000000000547e+00 5.870369359638060065e-03
5.366999999999999993e+00 6.044319936608981599e-03
5.368000000000000327e+00 6.192592056175015396e-03
5.368999999999999773e+00 6.309159804293943893e-03
5.370000000000000107e+00 6.389247191084889040e-03
5.371000000000000441e+00 6.429731155661022428e-03
5.371999999999999886e+00 6.429415405229124518e-03
5.373000000000000220e+00 6.389122032088682089e-03
5.374000000000000554e+00 6.311603998468478735e-03
5.375000000000000000e+00 6.201323984901890851e-03
5.376000000000000334e+00 6.064083547627192351e-03
5.376999999999999780e+00 5.906557477428769909e-03
5.378000000000000114e+00 5.735821333575003012e-03
5.379000000000000448e+00 5.558878701029955176e-03
5.379999999999999893e+00 5.382277108321904813e-03
5.381000000000000227e+00 5.211821992098028891e-03
5.381999999999999673e+00 5.052379324394756788e-03
5.383000000000000007e+00 4.907810391247669109e-03
5.384000000000000341e+00 4.780973892173323060e-03
5.384999999999999787e+00 4.673793144171343138e-03
5.386000000000000121e+00 4.587345880328786915e-03
5.387000000000000455e+00 4.521947699043516768e-03
5.387999999999999901e+00 4.477219199098813121e-03
5.389000000000000234e+00 4.452117120419858340e-03
5.389999999999999680e+00 4.444949924213384765e-03
5.391000000000000014e+00 4.453393193977444285e-03
5.392000000000000348e+00 4.474520336273065876e-03
5.392999999999999794e+00 4.504856204217004209e-03
5.394000000000000128e+00 4.540504147150942367e-03
5.395000000000000462e+00 4.577289923470844075e-03
5.395999999999999908e+00 4.610978685430948062e-03
5.397000000000000242e+00 4.637475694618876584e-03
5.397999999999999687e+00 4.653059182914924714e-03
5.399000000000000021e+00 4.654557170132521057e-03
5.400000000000000355e+00 4.639490999471272692e-03
5.400999999999999801e+00 4.606138155350374130e-03
5.402000000000000135e+00 4.553523998133185771e-03
5.403000000000000469e+00 4.481336930936578519e-03
5.403999999999999915e+00 4.389801979780376222e-03
5.405000000000000249e+00 4.279519010823107025e-03
5.405999999999999694e+00 4.151297804162251519e-03
5.407000000000000028e+00 4.006034974753693891e-03
5.408000000000000362e+00 3.844619416049632320e-03
5.408999999999999808e+00 3.667885073640015595e-03
5.410000000000000142e+00 3.476604903735987847e-03
5.411000000000000476e+00 3.271505618270996538e-03
5.411999999999999922e+00 3.053291211464720378e-03
5.413000000000000256e+00 2.822656371230025229e-03
5.413999999999999702e+00 2.580285606800233195e-03
5.415000000000000036e+00 2.326833934269343686e-03
5.416000000000000369e+00 2.062922172598081246e-03
5.416999999999999815e+00 1.789129915582119649e-03
5.418000000000000149e+00 1.506032362118765126e-03
5.419000000000000483e+00 1.214289446238886678e-03
5.419999999999999929e+00 9.147624566138989888e-04
5.421000000000000263e+00 6.086816103287020965e-04
5.421999999999999709e+00 2.977943703630941312e-04
5.423000000000000043e+00 -1.551249600320058178e-05
5.424000000000000377e+00 -3.281652818283645190e-04
5.424999999999999822e+00 -6.364445733247323144e-04
5.426000000000000156e+00 -9.361543332025836026e-04
5.427000000000000490e+00 -1.222885409676288931e-03
5.427999999999999936e+00 -1.492347027420368047e-03
5.429000000000000270e+00 -1.740756563732812371e-03
5.429999999999999716e+00 -1.965200066762877625e-03
5.431000000000000050e+00 -2.163917380888979222e-03
5.432000000000000384e+00 -2.336493461826961906e-03
5.432999999999999829e+00 -2.483890504863737504e-03
5.434000000000000163e+00 -2.608380848868138962e-03
5.435000000000000497e+00 -2.713287196213987756e-03
5.435999999999999943e+00 -2.802656817831554372e-03
5.437000000000000277e+00 -2.880852443993669239e-03
5.437999999999999723e+00 -2.952106761126494210e-03
5.439000000000000057e+00 -3.020094449507377144e-03
5.440000000000000391e+00 -3.087574147748277636e-03
5.440999999999999837e+00 -3.156092847664498154e-03
5.442000000000000171e+00 -3.225836837746375897e-03
5.443000000000000504e+00 -3.295611819157751119e-03
5.443999999999999950e+00 -3.362955561204892391e-03
5.445000000000000284e+00 -3.424386270837537043e-03
5.445999999999999730e+00 -3.475773380617288265e-03
5.447000000000000064e+00 -3.512774889566145330e-03
5.448000000000000398e+00 -3.531323804410968232e-03
5.448999999999999844e+00 -3.528084450353129262e-03
5.450000000000000178e+00 -3.500848643369062433e-03
5.451000000000000512e+00 -3.448805539222005688e-03
5.451999999999999957e+00 -3.372658351628150808e-03
5.453000000000000291e+00 -3.274600579970696809e-03
5.453999999999999737e+00 -3.158121512716259051e-03
5.455000000000000071e+00 -3.027680584008938906e-03
5.456000000000000405e+00 -2.888324932417456452e-03
5.456999999999999851e+00 -2.745246925029229661e-03
5.458000000000000185e+00 -2.603359513622795305e-03
5.459000000000000519e+00 -2.466918583372679826e-03
5.459999999999999964e+00 -2.339235651405321449e-03
5.461000000000000298e+00 -2.222490830752627856e-03
5.461999999999999744e+00 -2.117659470981246659e-03
5.463000000000000078e+00 -2.024536575246139742e-03
5.464000000000000412e+00 -1.941841526526844183e-03
5.464999999999999858e+00 -1.867407127868853491e-03
5.466000000000000192e+00 -1.798395394029840815e-03
5.467000000000000526e+00 -1.731546117920194482e-03
5.467999999999999972e+00 -1.663444789937333895e-03
5.469000000000000306e+00 -1.590775690972132811e-03
5.469999999999999751e+00 -1.510563768693848081e-03
5.471000000000000085e+00 -1.420380880336862385e-03
5.472000000000000419e+00 -1.318510627233089854e-03
5.472999999999999865e+00 -1.204054176736890939e-03
5.474000000000000199e+00 -1.076956102501767931e-03
5.475000000000000533e+00 -9.379453039481901091e-04
5.475999999999999979e+00 -7.884042638884566955e-04
5.477000000000000313e+00 -6.301601995903168734e-04
5.477999999999999758e+00 -4.652367083068570711e-04
5.479000000000000092e+00 -2.956012470032787155e-04
5.480000000000000426e+00 -1.229341370541636713e-04
5.480999999999999872e+00 5.154508150040172562e-05
5.482000000000000206e+00 2.271647090786057773e-04
5.483000000000000540e+00 4.038037476251319377e-04
5.483999999999999986e+00 5.818059857115220803e-04
5.485000000000000320e+00 7.618394532510915475e-04
5.485999999999999766e+00 9.447150988518464645e-04
5.487000000000000099e+00 1.131197308665621726e-03
5.488000000000000433e+00 1.321842864052619323e-03
5.488999999999999879e+00 1.516893881093165503e-03
5.490000000000000213e+00 1.716210701504213790e-03
5.491000000000000547e+00 1.919266862436675878e-03
5.491999999999999993e+00 2.125207550794783098e-03
5.493000000000000327e+00 2.332921962247991310e-03
5.493999999999999773e+00 2.541140451310844924e-03
5.495000000000000107e+00 2.748515680490548011e-03
5.496000000000000441e+00 2.953677534708300245e-03
5.496999999999999886e+00 3.155270256057622538e-03
5.498000000000000220e+00 3.351942094937697143e-03
5.499000000000000554e+00 3.542304030125852359e-03
5.500000000000000000e+00 3.724881060773448972e-03
5.501000000000000334e+00 3.898074571173180437e-03
5.501999999999999780e+00 4.060143902925777981e-03
5.503000000000000114e+00 4.209223875479672049e-03
5.504000000000000448e+00 4.343390205469327241e-03
5.504999999999999893e+00 4.460763451734135743e-03
5.506000000000000227e+00 4.559628746333051381e-03
5.506999999999999673e+00 4.638567860118365978e-03
5.508000000000000007e+00 4.696581340799665417e-03
5.509000000000000341e+00 4.733162898717936835e-03
5.509999999999999787e+00 4.748349373876749671e-03
5.511000000000000121e+00 4.742720099181567221e-03
5.512000000000000455e+00 4.717349983633585195e-03
5.512999999999999901e+00 4.673757501342694527e-03
5.514000000000000234e+00 4.613808878914015844e-03
5.514999999999999680e+00 4.539645494163017068e-03
5.516000000000000014e+00 4.453599239714348991e-03
5.517000000000000348e+00 4.358128845593106128e-03
5.517999999999999794e+00 4.255762311262569278e-03
5.519000000000000128e+00 4.149034852955035824e-03
5.520000000000000462e+00 4.040447107427553794e-03
5.520999999999999908e+00 3.932406041701563479e-03
5.522000000000000242e+00 3.827164544117324634e-03
5.522999999999999687e+00 3.726751522564011095e-03
5.524000000000000021e+00 3.632917302189875818e-03
5.525000000000000355e+00 3.547065139112255856e-03
5.525999999999999801e+00 3.470204793795987012e-03
5.527000000000000135e+00 3.402917343570411365e-03
5.528000000000000469e+00 3.345324329120337968e-03
5.528999999999999915e+00 3.297095698707085132e-03
5.530000000000000249e+00 3.257462694040430626e-03
5.530999999999999694e+00 3.225270013012285827e-03
5.532000000000000028e+00 3.199028905838027011e-03
5.533000000000000362e+00 3.177014152636439652e-03
5.533999999999999808e+00 3.157373759532861295e-03
5.535000000000000142e+00 3.138243707085012265e-03
5.536000000000000476e+00 3.117857398270390112e-03
5.536999999999999922e+00 3.094664250061347072e-03
5.538000000000000256e+00 3.067398926929369024e-03
5.538999999999999702e+00 3.035142931094272651e-03
5.540000000000000036e+00 2.997329724164449725e-03
5.541000000000000369e+00 2.953733069626811314e-03
5.541999999999999815e+00 2.904419107903703865e-03
5.543000000000000149e+00 2.849700925462195743e-03
5.544000000000000483e+00 2.790069064624445174e-03
5.544999999999999929e+00 2.726146334246875875e-03
5.546000000000000263e+00 2.658652138549671366e-03
5.546999999999999709e+00 2.588381561770176226e-03
5.548000000000000043e+00 2.516213821552896242e-03
5.549000000000000377e+00 2.443103302497646144e-03
5.549999999999999822e+00 2.370102443297413767e-03
5.551000000000000156e+00 2.298366067787917244e-03
5.552000000000000490e+00 2.229162812080799118e-03
5.552999999999999936e+00 2.163882460495041623e-03
5.554000000000000270e+00 2.104017514090225811e-03
5.554999999999999716e+00 2.051168255581750123e-03
5.556000000000000050e+00 2.006984535987517675e-03
5.557000000000000384e+00 1.973131249069346674e-03
5.557999999999999829e+00 1.951217883363517199e-03
5.559000000000000163e+00 1.942687578195882682e-03
5.560000000000000497e+00 1.948722848894322845e-03
5.560999999999999943e+00 1.970111200373847807e-03
5.562000000000000277e+00 2.007145967722053208e-03
5.562999999999999723e+00 2.059516406730632632e-03
5.564000000000000057e+00 2.126298179321716754e-03
5.565000000000000391e+00 2.205948078657083127e-03
5.565999999999999837e+00 2.296381819046556822e-03
5.567000000000000171e+00 2.395121527137084906e-03
5.568000000000000504e+00 2.499480743805643484e-03
5.568999999999999950e+00 2.606779207750320893e-03
5.570000000000000284e+00 2.714553829794238721e-03
5.570999999999999730e+00 2.820735217158918447e-03
5.572000000000000064e+00 2.923792186975000297e-03
5.573000000000000398e+00 3.022796158349511791e-03
5.573999999999999844e+00 3.117395925936804028e-03
5.575000000000000178e+00 3.207750334392572757e-03
5.576000000000000512e+00 3.294368898781986112e-03
5.576999999999999957e+00 3.377949093321759490e-03
5.578000000000000291e+00 3.459174103397665619e-03
5.578999999999999737e+00 3.538530160534292691e-03
5.580000000000000071e+00 3.616163792598582182e-03
5.581000000000000405e+00 3.691772653034207288e-03
5.581999999999999851e+00 3.764570811438838933e-03
5.583000000000000185e+00 3.833318597783272157e-03
5.584000000000000519e+00 3.896399900828167312e-03
5.584999999999999964e+00 3.951958550307701525e-03
5.586000000000000298e+00 3.998048248776100121e-03
5.586999999999999744e+00 4.032794424966507432e-03
5.588000000000000078e+00 4.054542413694108872e-03
5.589000000000000412e+00 4.061972115162773914e-03
5.589999999999999858e+00 4.054171048109954899e-03
5.591000000000000192e+00 4.030662301538050565e-03
5.592000000000000526e+00 3.991393026752159713e-03
5.592999999999999972e+00 3.936686502680478844e-03
5.594000000000000306e+00 3.867179818215854981e-03
5.594999999999999751e+00 3.783782683546678318e-03
5.596000000000000085e+00 3.687634577844434158e-03
5.597000000000000419e+00 3.580104404562715979e-03
5.597999999999999865e+00 3.462804476702752675e-03
5.599000000000000199e+00 3.337642363847074471e-03
5.600000000000000533e+00 3.206863687184796381e-03
5.600999999999999979e+00 3.073062091142684214e-03
5.602000000000000313e+00 2.939146325392354674e-03
5.602999999999999758e+00 2.808265582421147662e-03
5.604000000000000092e+00 2.683659656830633851e-03
5.605000000000000426e+00 2.568465734781374445e-03
5.605999999999999872e+00 2.465514991997934564e-03
5.607000000000000206e+00 2.377110449959322826e-03
5.608000000000000540e+00 2.304847513573761268e-03
5.608999999999999986e+00 2.249498580937173749e-03
5.610000000000000320e+00 2.210974978419431077e-03
5.610999999999999766e+00 2.188385126952455215e-03
5.612000000000000099e+00 2.180163006284350363e-03
5.613000000000000433e+00 2.184286629929251683e-03
5.613999999999999879e+00 2.198531060500642786e-03
5.615000000000000213e+00 2.220734763699571714e-03
5.616000000000000547e+00 2.249056336762050249e-03
5.616999999999999993e+00 2.282164110311121936e-03
5.618000000000000327e+00 2.319359634395005716e-03
5.618999999999999773e+00 2.360593483876636482e-03
5.620000000000000107e+00 2.406399186371870232e-03
5.621000000000000441e+00 2.457732514968458733e-03
5.621999999999999886e+00 2.515772264447851091e-03
5.623000000000000220e+00 2.581682354478568968e-03
5.624000000000000554e+00 2.656369329417551401e-03
5.625000000000000000e+00 2.740307687601841336e-03
5.626000000000000334e+00 2.833404846317216699e-03
5.626999999999999780e+00 2.934954811273378806e-03
5.628000000000000114e+00 3.043627075857826235e-03
5.629000000000000448e+00 3.157551750697768465e-03
5.629999999999999893e+00 3.274416091180617789e-03
5.631000000000000227e+00 3.391616349868759039e-03
5.631999999999999673e+00 3.506380522674480433e-03
5.633000000000000007e+00 3.615898560365033657e-03
5.634000000000000341e+00 3.717403194899333851e-03
5.634999999999999787e+00 3.808209901807098081e-03
5.636000000000000121e+00 3.885744698092291009e-03
5.637000000000000455e+00 3.947527480419104826e-03
5.637999999999999901e+00 3.991163091635351913e-03
5.639000000000000234e+00 4.014353755596963488e-03
5.639999999999999680e+00 4.014929112303076975e-03
5.641000000000000014e+00 3.990920754771564924e-03
5.642000000000000348e+00 3.940694516193408124e-03
5.642999999999999794e+00 3.863073829848557347e-03
5.644000000000000128e+00 3.757493776584379906e-03
5.645000000000000462e+00 3.624138443422917581e-03
5.645999999999999908e+00 3.464035406137495887e-03
5.647000000000000242e+00 3.279105814673442029e-03
5.647999999999999687e+00 3.072155074279620673e-03
5.649000000000000021e+00 2.846799993209414136e-03
5.650000000000000355e+00 2.607351904292769511e-03
5.650999999999999801e+00 2.358659148226843055e-03
5.652000000000000135e+00 2.105924582109361919e-03
5.653000000000000469e+00 1.854551873434290678e-03
5.653999999999999915e+00 1.609972014404287537e-03
5.655000000000000249e+00 1.377521343694438618e-03
5.655999999999999694e+00 1.162351058943327268e-03
5.657000000000000028e+00 9.693455664962025240e-04
5.658000000000000362e+00 8.030633921354586721e-04
5.658999999999999808e+00 6.676865438306260571e-04
5.660000000000000142e+00 5.669252658798556999e-04
5.661000000000000476e+00 5.039335899525690301e-04
5.661999999999999922e+00 4.811640998180530910e-04
5.663000000000000256e+00 5.002105293646872406e-04
5.663999999999999702e+00 5.616360687705829928e-04
5.665000000000000036e+00 6.648010247106006651e-04
5.666000000000000369e+00 8.077373199002479964e-04
5.666999999999999815e+00 9.870856713507906739e-04
5.668000000000000149e+00 1.198117396903855764e-03
5.669000000000000483e+00 1.434867689378556670e-03
5.669999999999999929e+00 1.690372681266759467e-03
5.671000000000000263e+00 1.956989926924130457e-03
5.671999999999999709e+00 2.226807549102035027e-03
5.673000000000000043e+00 2.492080519165263981e-03
5.674000000000000377e+00 2.745674063841107345e-03
5.674999999999999822e+00 2.981463464553330001e-03
5.676000000000000156e+00 3.194658905210091306e-03
5.677000000000000490e+00 3.382049948484136537e-03
5.677999999999999936e+00 3.542120226730186873e-03
5.679000000000000270e+00 3.675048664784998087e-03
5.679999999999999716e+00 3.782595154855304502e-03
5.681000000000000050e+00 3.867911285661858236e-03
5.682000000000000384e+00 3.935250340381136851e-03
5.682999999999999829e+00 3.989640526240387230e-03
5.684000000000000163e+00 4.036526104546719722e-03
5.685000000000000497e+00 4.081392523760106125e-03
5.685999999999999943e+00 4.129391878413937560e-03
5.687000000000000277e+00 4.184988034021972468e-03
5.687999999999999723e+00 4.251631674240904067e-03
5.689000000000000057e+00 4.331486106630878449e-03
5.690000000000000391e+00 4.425213713552458329e-03
5.690999999999999837e+00 4.531852547065047185e-03
5.692000000000000171e+00 4.648797434296469099e-03
5.693000000000000504e+00 4.771873937101960526e-03
5.693999999999999950e+00 4.895551742478459513e-03
5.695000000000000284e+00 5.013255146977395847e-03
5.695999999999999730e+00 5.117783591563410117e-03
5.697000000000000064e+00 5.201800492321973467e-03
5.698000000000000398e+00 5.258373268691681097e-03
5.698999999999999844e+00 5.281495146284830369e-03
5.700000000000000178e+00 5.266573381138104672e-03
5.701000000000000512e+00 5.210801208652600554e-03
5.701999999999999957e+00 5.113396237138996894e-03
5.703000000000000291e+00 4.975668721733930364e-03
5.703999999999999737e+00 4.800903460072727773e-03
5.705000000000000071e+00 4.594080826516158851e-03
5.706000000000000405e+00 4.361459346684884615e-03
5.706999999999999851e+00 4.110067519894858301e-03
5.708000000000000185e+00 3.847185355681497203e-03
5.709000000000000519e+00 3.579816687608823166e-03
5.709999999999999964e+00 3.314274261334290012e-03
5.711000000000000298e+00 3.055851764830583902e-03
5.711999999999999744e+00 2.808641449315536342e-03
5.713000000000000078e+00 2.575475291220907011e-03
5.714000000000000412e+00 2.357976996114761331e-03
5.714999999999999858e+00 2.156697003643053261e-03
5.716000000000000192e+00 1.971292528636000782e-03
5.717000000000000526e+00 1.800736869188010892e-03
5.717999999999999972e+00 1.643528758634028647e-03
5.719000000000000306e+00 1.497845300171613079e-03
5.719999999999999751e+00 1.361716179029585656e-03
5.721000000000000085e+00 1.233139140365065774e-03
5.722000000000000419e+00 1.110178323591073718e-03
5.722999999999999865e+00 9.910778059344638440e-04
5.724000000000000199e+00 8.743561432805654334e-04
5.725000000000000533e+00 7.589160518716610423e-04
5.725999999999999979e+00 6.441615134524970735e-04
5.727000000000000313e+00 5.301134113396034631e-04
5.727999999999999758e+00 4.175098258130580087e-04
5.729000000000000092e+00 3.078688774542501965e-04
5.730000000000000426e+00 2.035072924316322558e-04
5.730999999999999872e+00 1.074906468958992093e-04
5.732000000000000206e+00 2.351027534272495914e-05
5.733000000000000540e+00 -4.429210076376065947e-05
5.733999999999999986e+00 -9.156085613346312492e-05
5.735000000000000320e+00 -1.140118126419772054e-04
5.735999999999999766e+00 -1.077198949838208489e-04
5.737000000000000099e+00 -6.938795129740400107e-05
5.738000000000000433e+00 3.431552320584339805e-06
5.738999999999999879e+00 1.121492804382817274e-04
5.740000000000000213e+00 2.570317840569526224e-04
5.741000000000000547e+00 4.371897458337649649e-04
5.741999999999999993e+00 6.506107380717292017e-04
5.743000000000000327e+00 8.942867771290580409e-04
5.743999999999999773e+00 1.164373811366642289e-03
5.745000000000000107e+00 1.456404874849495700e-03
5.746000000000000441e+00 1.765507041017541070e-03
5.746999999999999886e+00 2.086626538235144233e-03
5.748000000000000220e+00 2.414731727792357018e-03
5.749000000000000554e+00 2.744995506090561459e-03
5.750000000000000000e+00 3.072941949994367067e-03
5.751000000000000334e+00 3.394559429304437603e-03
5.751999999999999780e+00 3.706378839637566262e-03
5.753000000000000114e+00 4.005516304816388908e-03
5.754000000000000448e+00 4.289690491254201030e-03
5.754999999999999893e+00 4.557196436087130285e-03
5.756000000000000227e+00 4.806905468410768711e-03
5.757000000000000561e+00 5.038229123169402600e-03
5.758000000000000007e+00 5.251096546109551046e-03
5.759000000000000341e+00 5.445934438732880252e-03
5.759999999999999787e+00 5.623661878367789378e-03
5.761000000000000121e+00 5.785665712937033793e-03
5.762000000000000455e+00 5.933763298147170899e-03
5.762999999999999901e+00 6.070144735073828603e-03
5.764000000000000234e+00 6.197256013935262611e-03
5.764999999999999680e+00 6.317676553997391732e-03
5.766000000000000014e+00 6.433938119366200241e-03
5.767000000000000348e+00 6.548325727246734861e-03
5.767999999999999794e+00 6.662692629084829808e-03
5.769000000000000128e+00 6.778291449598122277e-03
5.770000000000000462e+00 6.895611044975310210e-03
5.770999999999999908e+00 7.014304927479966811e-03
5.772000000000000242e+00 7.133144835410804019e-03
5.772999999999999687e+00 7.250048620956610172e-03
5.774000000000000021e+00 7.362189366887138611e-03
5.775000000000000355e+00 7.466133158064687872e-03
5.775999999999999801e+00 7.558057198462814728e-03
5.777000000000000135e+00 7.634026695242211377e-03
5.778000000000000469e+00 7.690259568160504391e-03
5.778999999999999915e+00 7.723420328663066318e-03
5.780000000000000249e+00 7.730891178702505202e-03
5.780999999999999694e+00 7.710970655454675061e-03
5.782000000000000028e+00 7.663027917820842104e-03
5.783000000000000362e+00 7.587558716521265387e-03
5.783999999999999808e+00 7.486163726608304446e-03
5.785000000000000142e+00 7.361429944604975031e-03
5.786000000000000476e+00 7.216756842084756478e-03
5.786999999999999922e+00 7.056126074105112909e-03
5.788000000000000256e+00 6.883840696586154655e-03
5.788999999999999702e+00 6.704265212776607148e-03
5.790000000000000036e+00 6.521563465154305884e-03
5.791000000000000369e+00 6.339464798262841629e-03
5.791999999999999815e+00 6.161069777323681038e-03
5.793000000000000149e+00 5.988694412323092471e-03
5.794000000000000483e+00 5.823781435302858960e-03
5.794999999999999929e+00 5.666846375844314561e-03
5.796000000000000263e+00 5.517490672868435343e-03
5.796999999999999709e+00 5.374454329469723936e-03
5.798000000000000043e+00 5.235728197557062980e-03
5.799000000000000377e+00 5.098714613660826865e-03
5.799999999999999822e+00 4.960413779696728510e-03
5.801000000000000156e+00 4.817651186536173712e-03
5.802000000000000490e+00 4.667348429705066651e-03
5.802999999999999936e+00 4.506786560484219405e-03
5.804000000000000270e+00 4.333877316562964079e-03
5.804999999999999716e+00 4.147403310464656614e-03
5.806000000000000050e+00 3.947194659722453973e-03
5.807000000000000384e+00 3.734240175925804088e-03
5.807999999999999829e+00 3.510705058713579820e-03
5.809000000000000163e+00 3.279848268144993327e-03
5.810000000000000497e+00 3.045859659650487165e-03
5.810999999999999943e+00 2.813620275312285739e-03
5.812000000000000277e+00 2.588442619785906451e-03
5.812999999999999723e+00 2.375771710107293325e-03
5.814000000000000057e+00 2.180892732740339571e-03
5.815000000000000391e+00 2.008691149447550204e-03
5.815999999999999837e+00 1.863441120442566263e-03
5.817000000000000171e+00 1.748634051138461517e-03
5.818000000000000504e+00 1.666862514166110804e-03
5.818999999999999950e+00 1.619733030321001506e-03
5.820000000000000284e+00 1.607817655768396499e-03
5.820999999999999730e+00 1.630645283828500861e-03
5.822000000000000064e+00 1.686699176426846927e-03
5.823000000000000398e+00 1.773490472616585586e-03
5.823999999999999844e+00 1.887642466417291647e-03
5.825000000000000178e+00 2.025038815251155484e-03
5.826000000000000512e+00 2.181005547795595526e-03
5.826999999999999957e+00 2.350538128365620323e-03
5.828000000000000291e+00 2.528547565875723362e-03
5.828999999999999737e+00 2.710102892836840308e-03
5.830000000000000071e+00 2.890674705658422515e-03
5.831000000000000405e+00 3.066334646690868811e-03
5.831999999999999851e+00 3.233936745985965897e-03
5.833000000000000185e+00 3.391205090254533882e-03
5.834000000000000519e+00 3.536781496077799625e-03
5.834999999999999964e+00 3.670204815161563511e-03
5.836000000000000298e+00 3.791797356582844811e-03
5.836999999999999744e+00 3.902529391884674952e-03
5.838000000000000078e+00 4.003816774063863673e-03
5.839000000000000412e+00 4.097288183866168963e-03
5.839999999999999858e+00 4.184557719588450665e-03
5.841000000000000192e+00 4.266984517393873980e-03
5.842000000000000526e+00 4.345488122442795267e-03
5.842999999999999972e+00 4.420374920813622752e-03
5.844000000000000306e+00 4.491235012962358289e-03
5.844999999999999751e+00 4.556910933216244686e-03
5.846000000000000085e+00 4.615506739302528173e-03
5.847000000000000419e+00 4.664498282104864203e-03
5.847999999999999865e+00 4.700885377268206392e-03
5.849000000000000199e+00 4.721422601430362402e-03
5.850000000000000533e+00 4.722886605405929306e-03
5.850999999999999979e+00 4.702356630210203885e-03
5.852000000000000313e+00 4.657473783745759779e-03
5.852999999999999758e+00 4.586652124036663843e-03
5.854000000000000092e+00 4.489212884355367819e-03
5.855000000000000426e+00 4.365416652257496713e-03
5.855999999999999872e+00 4.216391199489482981e-03
5.857000000000000206e+00 4.043968566495401151e-03
5.858000000000000540e+00 3.850475958272039315e-03
5.858999999999999986e+00 3.638497206041889365e-03
5.860000000000000320e+00 3.410662273463284638e-03
5.860999999999999766e+00 3.169501788826438547e-03
5.862000000000000099e+00 2.917376780485015329e-03
5.863000000000000433e+00 2.656494982649219069e-03
5.863999999999999879e+00 2.389003103469331847e-03
5.865000000000000213e+00 2.117116600629912609e-03
5.866000000000000547e+00 1.843249852589735069e-03
5.866999999999999993e+00 1.570108869852054933e-03
5.868000000000000327e+00 1.300727895329764324e-03
5.868999999999999773e+00 1.038433979071445076e-03
5.870000000000000107e+00 7.867366037371747393e-04
5.871000000000000441e+00 5.491642824829274464e-04
5.871999999999999886e+00 3.290727628765377890e-04
5.873000000000000220e+00 1.294456389288216661e-04
5.874000000000000554e+00 -4.729497209267389889e-05
5.875000000000000000e+00 -1.994430879666791285e-04
5.876000000000000334e+00 -3.261074417031524205e-04
5.876999999999999780e+00 -4.272718835461769863e-04
5.878000000000000114e+00 -5.037847013217648358e-04
5.879000000000000448e+00 -5.573032233201030651e-04
5.879999999999999893e+00 -5.901879475569826857e-04
5.881000000000000227e+00 -6.053503235563114596e-04
5.882000000000000561e+00 -6.060671691621699044e-04
5.883000000000000007e+00 -5.957464069081534102e-04
5.884000000000000341e+00 -5.776998029735355223e-04
5.884999999999999787e+00 -5.548961013303952815e-04
5.886000000000000121e+00 -5.297406393772811613e-04
5.887000000000000455e+00 -5.038671081762783385e-04
5.887999999999999901e+00 -4.780025625096544109e-04
5.889000000000000234e+00 -4.519001528057862874e-04
5.889999999999999680e+00 -4.243324990521393780e-04
5.891000000000000014e+00 -3.931581544938929991e-04
5.892000000000000348e+00 -3.554721214686796388e-04
5.892999999999999794e+00 -3.078154012264080748e-04
5.894000000000000128e+00 -2.464158542482353456e-04
5.895000000000000462e+00 -1.674504524398089838e-04
5.895999999999999908e+00 -6.731466391466455032e-05
5.897000000000000242e+00 5.714089986634975484e-05
5.897999999999999687e+00 2.083986315750699044e-04
5.899000000000000021e+00 3.881179317789960263e-04
5.900000000000000355e+00 5.970298901768678794e-04
5.900999999999999801e+00 8.348872907453679711e-04
5.902000000000000135e+00 1.100442722622363510e-03
5.903000000000000469e+00 1.391489691679010819e-03
5.903999999999999915e+00 1.704917944815305874e-03
5.905000000000000249e+00 2.036789417417324017e-03
5.905999999999999694e+00 2.382447961689588417e-03
5.907000000000000028e+00 2.736637730186849450e-03
5.908000000000000362e+00 3.093671736819736829e-03
5.908999999999999808e+00 3.447625735012405709e-03
5.910000000000000142e+00 3.792584022765715414e-03
5.911000000000000476e+00 4.122919714063701460e-03
5.911999999999999922e+00 4.433604884569609245e-03
5.913000000000000256e+00 4.720504177164010391e-03
5.913999999999999702e+00 4.980639961903983795e-03
5.915000000000000036e+00 5.212383240009323300e-03
5.916000000000000369e+00 5.415531375171317961e-03
5.916999999999999815e+00 5.591267358742132813e-03
5.918000000000000149e+00 5.741992335722917798e-03
5.919000000000000483e+00 5.871054172316230411e-03
5.919999999999999929e+00 5.982396483671452783e-03
5.921000000000000263e+00 6.080170211931925327e-03
5.921999999999999709e+00 6.168371056837795505e-03
5.923000000000000043e+00 6.250506838332356950e-03
5.924000000000000377e+00 6.329375539503222410e-03
5.924999999999999822e+00 6.406933449041961673e-03
5.926000000000000156e+00 6.484288524316659912e-03
5.927000000000000490e+00 6.561754809036246354e-03
5.927999999999999936e+00 6.639032682135328697e-03
5.929000000000000270e+00 6.715392165612027280e-03
5.929999999999999716e+00 6.789883292635399449e-03
5.931000000000000050e+00 6.861517383514834610e-03
5.932000000000000384e+00 6.929423480054282443e-03
5.932999999999999829e+00 6.992933259582567902e-03
5.934000000000000163e+00 7.051637546161069851e-03
5.935000000000000497e+00 7.105388569355837458e-03
5.935999999999999943e+00 7.154280079350258843e-03
5.937000000000000277e+00 7.198580815822770880e-03
5.937999999999999723e+00 7.238671274327689378e-03
5.939000000000000057e+00 7.274970281797465098e-03
5.940000000000000391e+00 7.307840136502627253e-03
5.940999999999999837e+00 7.337504704140805460e-03
5.942000000000000171e+00 7.363959539823901508e-03
5.943000000000000504e+00 7.386865927273897695e-03
5.943999999999999950e+00 7.405505571043739799e-03
5.945000000000000284e+00 7.418727115564605588e-03
5.945999999999999730e+00 7.424958187889204794e-03
5.947000000000000064e+00 7.422268057574442704e-03
5.948000000000000398e+00 7.408501288688441704e-03
5.948999999999999844e+00 7.381440233593104458e-03
5.950000000000000178e+00 7.339028063294888472e-03
5.951000000000000512e+00 7.279582538759142053e-03
5.951999999999999957e+00 7.202014652110733106e-03
5.953000000000000291e+00 7.105979833197965598e-03
5.953999999999999737e+00 6.991966481759196404e-03
5.955000000000000071e+00 6.861321016188886256e-03
5.956000000000000405e+00 6.716183785211243817e-03
5.956999999999999851e+00 6.559310070400037850e-03
5.958000000000000185e+00 6.393859966698887606e-03
5.959000000000000519e+00 6.223136927820267436e-03
5.959999999999999964e+00 6.050262445488179160e-03
5.961000000000000298e+00 5.877889248755653953e-03
5.961999999999999744e+00 5.707932696300878697e-03
5.963000000000000078e+00 5.541363552538174607e-03
5.964000000000000412e+00 5.378087161248000340e-03
5.964999999999999858e+00 5.216931636295964007e-03
5.966000000000000192e+00 5.055765233394178375e-03
5.967000000000000526e+00 4.891724767339786402e-03
5.967999999999999972e+00 4.721538450546877534e-03
5.969000000000000306e+00 4.541923286991033162e-03
5.969999999999999751e+00 4.350006290429407965e-03
5.971000000000000085e+00 4.143700237346807300e-03
5.972000000000000419e+00 3.922020876723857595e-03
5.972999999999999865e+00 3.685278533610499268e-03
5.974000000000000199e+00 3.435136095983213657e-03
5.975000000000000533e+00 3.174521924843667822e-03
5.975999999999999979e+00 2.907400118469980442e-03
5.977000000000000313e+00 2.638462654089593958e-03
5.977999999999999758e+00 2.372747386100610388e-03
5.979000000000000092e+00 2.115229324565651419e-03
5.980000000000000426e+00 1.870449486993500370e-03
5.980999999999999872e+00 1.642218874128971657e-03
5.982000000000000206e+00 1.433377866777290786e-03
5.983000000000000540e+00 1.245672779054500783e-03
5.983999999999999986e+00 1.079730153967450867e-03
5.985000000000000320e+00 9.351309504797965938e-04
5.985999999999999766e+00 8.105657682729211543e-04
5.987000000000000099e+00 7.040437439355640929e-04
5.988000000000000433e+00 6.131414815443109265e-04
5.988999999999999879e+00 5.352603487258309487e-04
5.990000000000000213e+00 4.678536768271751513e-04
5.991000000000000547e+00 4.086151746647968168e-04
5.991999999999999993e+00 3.555994225331682930e-04
5.993000000000000327e+00 3.072807613981536718e-04
5.993999999999999773e+00 2.625346291462428384e-04
5.995000000000000107e+00 2.205732203521776705e-04
5.996000000000000441e+00 1.808208065107336248e-04
5.996999999999999886e+00 1.428054403402067066e-04
5.998000000000000220e+00 1.060092345854882223e-04
5.999000000000000554e+00 6.977426098168926227e-05
6.000000000000000000e+00 3.323686689765383901e-05
6.001000000000000334e+00 -4.669527609868420980e-06
6.001999999999999780e+00 -4.517510579208402349e-05
6.003000000000000114e+00 -8.957400933144409852e-05
6.004000000000000448e+00 -1.390771563308958842e-04
6.004999999999999893e+00 -1.946588590046683190e-04
6.006000000000000227e+00 -2.569046382171315604e-04
6.007000000000000561e+00 -3.258987311230244566e-04
6.008000000000000007e+00 -4.011621253145563584e-04
6.009000000000000341e+00 -4.816501280320877238e-04
6.009999999999999787e+00 -5.658494311763026660e-04
6.011000000000000121e+00 -6.519090099227243130e-04
6.012000000000000455e+00 -7.378456722768861721e-04
6.012999999999999901e+00 -8.217671704205363470e-04
6.014000000000000234e+00 -9.020802474018499656e-04
6.015000000000000568e+00 -9.776767599427127302e-04
6.016000000000000014e+00 -1.048046197245736848e-03
6.017000000000000348e+00 -1.113329036383649490e-03
6.017999999999999794e+00 -1.174285867754526610e-03
6.019000000000000128e+00 -1.232170078239118840e-03
6.020000000000000462e+00 -1.288545743718491838e-03
6.020999999999999908e+00 -1.345053407385317671e-03
6.022000000000000242e+00 -1.403127147190506201e-03
6.022999999999999687e+00 -1.463710059977904165e-03
6.024000000000000021e+00 -1.526997936550127805e-03
6.025000000000000355e+00 -1.592212818858915321e-03
6.025999999999999801e+00 -1.657464041243708304e-03
6.027000000000000135e+00 -1.719677776487304327e-03
6.028000000000000469e+00 -1.774651853499029401e-03
6.028999999999999915e+00 -1.817209642732136145e-03
6.030000000000000249e+00 -1.841494566132291380e-03
6.030999999999999694e+00 -1.841331438252928176e-03
6.032000000000000028e+00 -1.810705771469345781e-03
6.033000000000000362e+00 -1.744283548727063255e-03
6.033999999999999808e+00 -1.637902124102194558e-03
6.035000000000000142e+00 -1.489046251305302685e-03
6.036000000000000476e+00 -1.297183346830602579e-03
6.036999999999999922e+00 -1.063978191515014280e-03
6.038000000000000256e+00 -7.933271268494422211e-04
6.038999999999999702e+00 -4.911965623276662611e-04
6.040000000000000036e+00 -1.652774647387682445e-04
6.041000000000000369e+00 1.754786689665385931e-04
6.041999999999999815e+00 5.214644983498624821e-04
6.043000000000000149e+00 8.630422522017602979e-04
6.044000000000000483e+00 1.191169335902396344e-03
6.044999999999999929e+00 1.497964374810063911e-03
6.046000000000000263e+00 1.777160079721065971e-03
6.046999999999999709e+00 2.024411348795134534e-03
6.048000000000000043e+00 2.237437724117152631e-03
6.049000000000000377e+00 2.416014267582839315e-03
6.049999999999999822e+00 2.561819415536647094e-03
6.051000000000000156e+00 2.678140101779627556e-03
6.052000000000000490e+00 2.769502034646066473e-03
6.052999999999999936e+00 2.841216531529933923e-03
6.054000000000000270e+00 2.898906088487067205e-03
6.054999999999999716e+00 2.948022519754663149e-03
6.056000000000000050e+00 2.993409194184739296e-03
6.057000000000000384e+00 3.038918733185496952e-03
6.057999999999999829e+00 3.087130185208400695e-03
6.059000000000000163e+00 3.139177511591359493e-03
6.060000000000000497e+00 3.194709135693585712e-03
6.060999999999999943e+00 3.251984711556491544e-03
6.062000000000000277e+00 3.308084541614020324e-03
6.062999999999999723e+00 3.359228443671138150e-03
6.064000000000000057e+00 3.401167340560471396e-03
6.065000000000000391e+00 3.429585330238563243e-03
6.065999999999999837e+00 3.440486618429178505e-03
6.067000000000000171e+00 3.430537929471432108e-03
6.068000000000000504e+00 3.397304214409706865e-03
6.068999999999999950e+00 3.339416443205511786e-03
6.070000000000000284e+00 3.256629006917644877e-03
6.070999999999999730e+00 3.149785232714538176e-03
6.072000000000000064e+00 3.020736181955947265e-03
6.073000000000000398e+00 2.872197231216290416e-03
6.073999999999999844e+00 2.707592327989744290e-03
6.075000000000000178e+00 2.530879260651569540e-03
6.076000000000000512e+00 2.346385130427354991e-03
6.076999999999999957e+00 2.158620364114473365e-03
6.078000000000000291e+00 1.972150024340547144e-03
6.078999999999999737e+00 1.791418744820097442e-03
6.080000000000000071e+00 1.620613328592620693e-03
6.081000000000000405e+00 1.463539080602740874e-03
6.081999999999999851e+00 1.323496473790190201e-03
6.083000000000000185e+00 1.203168356398531466e-03
6.084000000000000519e+00 1.104532054758007456e-03
6.084999999999999964e+00 1.028765564990766256e-03
6.086000000000000298e+00 9.762070604090796345e-04
6.086999999999999744e+00 9.463122499444939642e-04
6.088000000000000078e+00 9.376601508975068288e-04
6.089000000000000412e+00 9.479922853231872093e-04
6.089999999999999858e+00 9.742868439143848687e-04
6.091000000000000192e+00 1.012881913240360051e-03
6.092000000000000526e+00 1.059629897242024468e-03
6.092999999999999972e+00 1.110089720647996006e-03
6.094000000000000306e+00 1.159739767141365965e-03
6.094999999999999751e+00 1.204175860229109553e-03
6.096000000000000085e+00 1.239328314925124868e-03
6.097000000000000419e+00 1.261627156104854061e-03
6.097999999999999865e+00 1.268159908978536360e-03
6.099000000000000199e+00 1.256790295645856788e-03
6.100000000000000533e+00 1.226227824585859752e-03
6.100999999999999979e+00 1.176051904427417730e-03
6.102000000000000313e+00 1.106710022385443007e-03
6.102999999999999758e+00 1.019475710239764509e-03
6.104000000000000092e+00 9.163734911435834343e-04
6.105000000000000426e+00 8.001070783565142992e-04
6.105999999999999872e+00 6.739593175603272261e-04
6.107000000000000206e+00 5.417038555321303153e-04
6.108000000000000540e+00 4.074823932671246753e-04
6.108999999999999986e+00 2.757119068119602556e-04
6.110000000000000320e+00 1.509374437449069440e-04
6.110999999999999766e+00 3.767856155452714974e-05
6.112000000000000099e+00 -5.975216744877579909e-05
6.113000000000000433e+00 -1.374405259842557286e-04
6.113999999999999879e+00 -1.920708286145455721e-04
6.115000000000000213e+00 -2.211050820106031203e-04
6.116000000000000547e+00 -2.229373973968299175e-04
6.116999999999999993e+00 -1.969997462599422714e-04
6.118000000000000327e+00 -1.438133479669244396e-04
6.118999999999999773e+00 -6.497721846329908475e-05
6.120000000000000107e+00 3.689992344030557987e-05
6.121000000000000441e+00 1.583280093443058256e-04
6.121999999999999886e+00 2.951215073460645966e-04
6.123000000000000220e+00 4.426283863561546205e-04
6.124000000000000554e+00 5.960040704813698940e-04
6.125000000000000000e+00 7.504912632345132287e-04
6.126000000000000334e+00 9.017304788477072553e-04
6.126999999999999780e+00 1.046039957940873020e-03
6.128000000000000114e+00 1.180671906887140795e-03
6.129000000000000448e+00 1.304031783778964674e-03
6.129999999999999893e+00 1.415806747181283997e-03
6.131000000000000227e+00 1.517019814882261588e-03
6.132000000000000561e+00 1.609976924248676666e-03
6.133000000000000007e+00 1.698114918278063531e-03
6.134000000000000341e+00 1.785737348833375728e-03
6.134999999999999787e+00 1.877689766268040000e-03
6.136000000000000121e+00 1.978968967235670683e-03
6.137000000000000455e+00 2.094313267580929193e-03
6.137999999999999901e+00 2.227811079487842204e-03
6.139000000000000234e+00 2.382584885335885857e-03
6.140000000000000568e+00 2.560516513995607455e-03
6.141000000000000014e+00 2.762109004831724869e-03
6.142000000000000348e+00 2.986451571427252948e-03
6.142999999999999794e+00 3.231274079904006714e-03
6.144000000000000128e+00 3.493099140554946531e-03
6.145000000000000462e+00 3.767459819169325600e-03
6.145999999999999908e+00 4.049186527443610246e-03
6.147000000000000242e+00 4.332707749486183063e-03
6.147999999999999687e+00 4.612369254105652162e-03
6.149000000000000021e+00 4.882761864037984609e-03
6.150000000000000355e+00 5.139018302811653761e-03
6.150999999999999801e+00 5.377063286154244899e-03
6.152000000000000135e+00 5.593822957912213123e-03
6.153000000000000469e+00 5.787357875479235032e-03
6.153999999999999915e+00 5.956895803601327220e-03
6.155000000000000249e+00 6.102794257734825596e-03
6.155999999999999694e+00 6.226416425992554841e-03
6.157000000000000028e+00 6.329927474177317152e-03
6.158000000000000362e+00 6.416058307413076423e-03
6.158999999999999808e+00 6.487833101598874420e-03
6.160000000000000142e+00 6.548307688123367054e-03
6.161000000000000476e+00 6.600351879133709368e-03
6.161999999999999922e+00 6.646454769364657476e-03
6.163000000000000256e+00 6.688629583434428996e-03
6.163999999999999702e+00 6.728329070670355759e-03
6.165000000000000036e+00 6.766423281914406458e-03
6.166000000000000369e+00 6.803230200321026648e-03
6.166999999999999815e+00 6.838541958505886705e-03
6.168000000000000149e+00 6.871694789795409000e-03
6.169000000000000483e+00 6.901614575160933129e-03
6.169999999999999929e+00 6.926911432991475145e-03
6.171000000000000263e+00 6.945941055925033449e-03
6.171999999999999709e+00 6.956889252458730091e-03
6.173000000000000043e+00 6.957867151707181064e-03
6.174000000000000377e+00 6.946991687585371035e-03
6.174999999999999822e+00 6.922486698785705779e-03
6.176000000000000156e+00 6.882781496652635826e-03
6.177000000000000490e+00 6.826605162042050264e-03
6.177999999999999936e+00 6.753091473189416598e-03
6.179000000000000270e+00 6.661896848347782264e-03
6.179999999999999716e+00 6.553308378565295307e-03
6.181000000000000050e+00 6.428346206055811016e-03
6.182000000000000384e+00 6.288828582505926086e-03
6.182999999999999829e+00 6.137399008262036000e-03
6.184000000000000163e+00 5.977461791559083790e-03
6.185000000000000497e+00 5.813034072270767405e-03
6.185999999999999943e+00 5.648518630969902136e-03
6.187000000000000277e+00 5.488382875509792251e-03
6.187999999999999723e+00 5.336813908780231770e-03
6.189000000000000057e+00 5.197360061275697017e-03
6.190000000000000391e+00 5.072607432400552674e-03
6.190999999999999837e+00 4.963970932987930677e-03
6.192000000000000171e+00 4.871551236970613277e-03
6.193000000000000504e+00 4.794160716650823321e-03
6.193999999999999950e+00 4.729442015402527712e-03
6.195000000000000284e+00 4.674116600218020112e-03
6.195999999999999730e+00 4.624278546557872641e-03
6.197000000000000064e+00 4.575748237604364277e-03
6.198000000000000398e+00 4.524431330928134487e-03
6.198999999999999844e+00 4.466666798173947288e-03
6.200000000000000178e+00 4.399490782118270146e-03
6.201000000000000512e+00 4.320872962524350061e-03
6.201999999999999957e+00 4.229842503158636434e-03
6.203000000000000291e+00 4.126535119191567826e-03
6.203999999999999737e+00 4.012171504257853495e-03
6.205000000000000071e+00 3.888943901339894822e-03
6.206000000000000405e+00 3.759840649401145676e-03
6.206999999999999851e+00 3.628419095004980360e-03
6.208000000000000185e+00 3.498535383457286423e-03
6.209000000000000519e+00 3.374071035399201553e-03
6.209999999999999964e+00 3.258651166828704926e-03
6.211000000000000298e+00 3.155442247553412721e-03
6.211999999999999744e+00 3.066979943069815008e-03
6.213000000000000078e+00 2.995100710607832232e-03
6.214000000000000412e+00 2.940962089198455569e-03
6.214999999999999858e+00 2.905158632468884689e-03
6.216000000000000192e+00 2.887901066528860989e-03
6.217000000000000526e+00 2.889211238430701868e-03
6.217999999999999972e+00 2.909117860609551198e-03
6.219000000000000306e+00 2.947796514650066844e-03
6.219999999999999751e+00 3.005611783259226621e-03
6.221000000000000085e+00 3.083087048945110098e-03
6.222000000000000419e+00 3.180743973441071872e-03
6.222999999999999865e+00 3.298880947824853020e-03
6.224000000000000199e+00 3.437321789916068012e-03
6.225000000000000533e+00 3.595161923786666883e-03
6.225999999999999979e+00 3.770547985175824995e-03
6.227000000000000313e+00 3.960556465990146269e-03
6.227999999999999758e+00 4.161168347743470983e-03
6.229000000000000092e+00 4.367338152527512445e-03
6.230000000000000426e+00 4.573174008709823823e-03
6.230999999999999872e+00 4.772185205733872615e-03
6.232000000000000206e+00 4.957585311619341038e-03
6.233000000000000540e+00 5.122651738042133251e-03
6.233999999999999986e+00 5.261065634743289712e-03
6.235000000000000320e+00 5.367253120257827782e-03
6.235999999999999766e+00 5.436737683069042815e-03
6.237000000000000099e+00 5.466410454803756827e-03
6.238000000000000433e+00 5.454762570509086306e-03
6.238999999999999879e+00 5.402081787120803849e-03
6.240000000000000213e+00 5.310522638231808361e-03
6.241000000000000547e+00 5.184095950837746755e-03
6.241999999999999993e+00 5.028528307649438034e-03
6.243000000000000327e+00 4.851005272116606405e-03
6.243999999999999773e+00 4.659801174329571485e-03
6.245000000000000107e+00 4.463788257593141913e-03
6.246000000000000441e+00 4.271883557905636376e-03
6.246999999999999886e+00 4.092459732395230081e-03
6.248000000000000220e+00 3.932792878064684389e-03
6.249000000000000554e+00 3.798587209345868736e-03
6.250000000000000000e+00 3.693609933541122485e-03
6.251000000000000334e+00 3.619517623195722504e-03
6.251999999999999780e+00 3.575859245903441515e-03
6.253000000000000114e+00 3.560270228677119269e-03
6.254000000000000448e+00 3.568837663928121299e-03
6.254999999999999893e+00 3.596587690876595130e-03
6.256000000000000227e+00 3.638050248996867273e-03
6.257000000000000561e+00 3.687847661501320040e-03
6.258000000000000007e+00 3.741215545525377467e-03
6.259000000000000341e+00 3.794427842425949268e-03
6.259999999999999787e+00 3.845084446232853535e-03
6.261000000000000121e+00 3.892224100987621161e-03
6.262000000000000455e+00 3.936301513675968637e-03
6.262999999999999901e+00 3.979014692335585898e-03
6.264000000000000234e+00 4.023040389749364155e-03
6.265000000000000568e+00 4.071706986840782291e-03
6.266000000000000014e+00 4.128643357351613127e-03
6.267000000000000348e+00 4.197428391784086520e-03
6.267999999999999794e+00 4.281286502836877637e-03
6.269000000000000128e+00 4.382833361754221238e-03
6.270000000000000462e+00 4.503873514875301499e-03
6.270999999999999908e+00 4.645276126340706392e-03
6.272000000000000242e+00 4.806891888049927633e-03
6.272999999999999687e+00 4.987539605354819258e-03
6.274000000000000021e+00 5.185034789232829087e-03
6.275000000000000355e+00 5.396278653179649269e-03
6.275999999999999801e+00 5.617381351844661329e-03
6.277000000000000135e+00 5.843828719877437738e-03
6.278000000000000469e+00 6.070676324088578567e-03
6.278999999999999915e+00 6.292790572381309379e-03
6.280000000000000249e+00 6.505092265926130587e-03
6.280999999999999694e+00 6.702808552079281799e-03
6.282000000000000028e+00 6.881723968033425301e-03
6.283000000000000362e+00 7.038396410357192386e-03
6.283999999999999808e+00 7.170332510360997134e-03
6.285000000000000142e+00 7.276101160017112504e-03
6.286000000000000476e+00 7.355387618104986154e-03
6.286999999999999922e+00 7.408984940686757191e-03
6.288000000000000256e+00 7.438715354033687173e-03
6.288999999999999702e+00 7.447295353679202722e-03
6.290000000000000036e+00 7.438176112508756120e-03
6.291000000000000369e+00 7.415346549478741764e-03
6.291999999999999815e+00 7.383131449636182696e-03
6.293000000000000149e+00 7.345982182034670356e-03
6.294000000000000483e+00 7.308261887291999347e-03
6.294999999999999929e+00 7.274062627172876543e-03
6.296000000000000263e+00 7.247005104890473851e-03
6.296999999999999709e+00 7.230075204085031730e-03
6.298000000000000043e+00 7.225480616673512005e-03
6.299000000000000377e+00 7.234527127449557130e-03
6.299999999999999822e+00 7.257551986139330023e-03
6.301000000000000156e+00 7.293886293907723972e-03
6.302000000000000490e+00 7.341863765107968856e-03
6.302999999999999936e+00 7.398897055669813143e-03
6.304000000000000270e+00 7.461621065366019767e-03
6.304999999999999716e+00 7.526071466992289086e-03
6.306000000000000050e+00 7.587920072802297779e-03
6.307000000000000384e+00 7.642746186406001487e-03
6.307999999999999829e+00 7.686331060386237916e-03
6.309000000000000163e+00 7.714937071195089591e-03
6.310000000000000497e+00 7.725569188189627783e-03
6.310999999999999943e+00 7.716177668375324115e-03
6.312000000000000277e+00 7.685792136648788089e-03
6.312999999999999723e+00 7.634557199115972123e-03
6.314000000000000057e+00 7.563686349290750857e-03
6.315000000000000391e+00 7.475320585214854582e-03
6.315999999999999837e+00 7.372304714119239967e-03
6.317000000000000171e+00 7.257923775738218779e-03
6.318000000000000504e+00 7.135610232621063601e-03
6.318999999999999950e+00 7.008679501128346583e-03
6.320000000000000284e+00 6.880111170242027459e-03
6.320999999999999730e+00 6.752389095748622706e-03
6.322000000000000064e+00 6.627430136366037512e-03
6.323000000000000398e+00 6.506591121056615190e-03
6.323999999999999844e+00 6.390740944576199165e-03
6.325000000000000178e+00 6.280372488262944176e-03
6.326000000000000512e+00 6.175736472708282486e-03
6.326999999999999957e+00 6.076966924167250157e-03
6.328000000000000291e+00 5.984179419764470639e-03
6.328999999999999737e+00 5.897532738410091353e-03
6.330000000000000071e+00 5.817237852699040992e-03
6.331000000000000405e+00 5.743529153143189792e-03
6.331999999999999851e+00 5.676619387025056904e-03
6.333000000000000185e+00 5.616634634598723953e-03
6.334000000000000519e+00 5.563543987419725632e-03
6.334999999999999964e+00 5.517114604930919639e-03
6.336000000000000298e+00 5.476879234512581698e-03
6.336999999999999744e+00 5.442133278851036919e-03
6.338000000000000078e+00 5.411952720800343279e-03
6.339000000000000412e+00 5.385225744902947913e-03
6.339999999999999858e+00 5.360688727127717150e-03
6.341000000000000192e+00 5.336968510512477004e-03
6.342000000000000526e+00 5.312632537480062485e-03
6.342999999999999972e+00 5.286240047584407110e-03
6.344000000000000306e+00 5.256423807151008876e-03
6.344999999999999751e+00 5.221976669301753478e-03
6.346000000000000085e+00 5.181968762643137348e-03
6.347000000000000419e+00 5.135851804629856972e-03
6.347999999999999865e+00 5.083581814997711890e-03
6.349000000000000199e+00 5.025694076191675186e-03
6.350000000000000533e+00 4.963343095197213228e-03
6.350999999999999979e+00 4.898280517795343576e-03
6.352000000000000313e+00 4.832761037795755762e-03
6.352999999999999758e+00 4.769379760724599439e-03
6.354000000000000092e+00 4.710881056295722520e-03
6.355000000000000426e+00 4.659926956710906676e-03
6.355999999999999872e+00 4.618866223489529951e-03
6.357000000000000206e+00 4.589553023502618810e-03
6.358000000000000540e+00 4.573182181432757128e-03
6.358999999999999986e+00 4.570218651925124151e-03
6.360000000000000320e+00 4.580381074236930528e-03
6.360999999999999766e+00 4.602676589788196569e-03
6.362000000000000099e+00 4.635515904697807762e-03
6.363000000000000433e+00 4.676838945838332137e-03
6.363999999999999879e+00 4.724276059990865050e-03
6.365000000000000213e+00 4.775302706391583614e-03
6.366000000000000547e+00 4.827394302777373962e-03
6.366999999999999993e+00 4.878152846818227702e-03
6.368000000000000327e+00 4.925396713589123843e-03
6.368999999999999773e+00 4.967238075271163122e-03
6.370000000000000107e+00 5.002113516252448648e-03
6.371000000000000441e+00 5.028789515946614948e-03
6.371999999999999886e+00 5.046342556229738152e-03
6.373000000000000220e+00 5.054110952212248833e-03
6.374000000000000554e+00 5.051652146347310364e-03
6.375000000000000000e+00 5.038677054395881982e-03
6.376000000000000334e+00 5.014991386717196353e-03
6.376999999999999780e+00 4.980458479709552570e-03
6.378000000000000114e+00 4.934982864694605065e-03
6.379000000000000448e+00 4.878522111997536832e-03
6.379999999999999893e+00 4.811121900393140922e-03
6.381000000000000227e+00 4.732993029030392249e-03
6.382000000000000561e+00 4.644597618780618199e-03
6.383000000000000007e+00 4.546709813076506637e-03
6.384000000000000341e+00 4.440467586713581390e-03
6.384999999999999787e+00 4.327371776495872804e-03
6.386000000000000121e+00 4.209225758622524641e-03
6.387000000000000455e+00 4.088031806346935186e-03
6.387999999999999901e+00 3.965824140550375763e-03
6.389000000000000234e+00 3.844509765716084583e-03
6.390000000000000568e+00 3.725705079819206095e-03
6.391000000000000014e+00 3.610608260870690461e-03
6.392000000000000348e+00 3.499925440306569501e-03
6.392999999999999794e+00 3.393844581106049158e-03
6.394000000000000128e+00 3.292076891726657042e-03
6.395000000000000462e+00 3.193925926079220490e-03
6.395999999999999908e+00 3.098393058678592434e-03
6.397000000000000242e+00 3.004272547294059570e-03
6.398000000000000576e+00 2.910249677299137517e-03
6.399000000000000021e+00 2.814963014526940168e-03
6.400000000000000355e+00 2.717056799575759581e-03
6.400999999999999801e+00 2.615209225857338757e-03
6.402000000000000135e+00 2.508164764228431633e-03
6.403000000000000469e+00 2.394772163985110086e-03
6.403999999999999915e+00 2.274044903081753281e-03
6.405000000000000249e+00 2.145260769799356166e-03
6.405999999999999694e+00 2.008069245204289512e-03
6.407000000000000028e+00 1.862624121094871550e-03
6.408000000000000362e+00 1.709705616040790160e-03
6.408999999999999808e+00 1.550813865681068557e-03
6.410000000000000142e+00 1.388203123973115590e-03
6.411000000000000476e+00 1.224837259277354031e-03
6.411999999999999922e+00 1.064274989423725061e-03
6.413000000000000256e+00 9.104707005767638398e-04
6.413999999999999702e+00 7.675209106187333560e-04
6.415000000000000036e+00 6.393865449652903765e-04
6.416000000000000369e+00 5.296107505454122986e-04
6.416999999999999815e+00 4.410749921658758911e-04
6.418000000000000149e+00 3.758108368579457558e-04
6.419000000000000483e+00 3.348832546361411237e-04
6.419999999999999929e+00 3.183312288503122750e-04
6.421000000000000263e+00 3.251757576506376251e-04
6.421999999999999709e+00 3.534728038404069640e-04
6.423000000000000043e+00 4.003988646440326932e-04
6.424000000000000377e+00 4.623378046880931248e-04
6.424999999999999822e+00 5.350308941748624413e-04
6.426000000000000156e+00 6.137192701016688789e-04
6.427000000000000490e+00 6.933488032679882476e-04
6.427999999999999936e+00 7.687852287362179201e-04
6.429000000000000270e+00 8.350794947175922689e-04
6.429999999999999716e+00 8.877315226439586038e-04
6.431000000000000050e+00 9.229758290640562631e-04
6.432000000000000384e+00 9.380248557323114843e-04
6.432999999999999829e+00 9.312468297429579841e-04
6.434000000000000163e+00 9.022885862382093490e-04
6.435000000000000497e+00 8.520952290539710820e-04
6.435999999999999943e+00 7.828436403419637788e-04
6.437000000000000277e+00 6.977807117855885357e-04
6.437999999999999723e+00 6.009897812243929173e-04
6.439000000000000057e+00 4.971024585725876974e-04
6.440000000000000391e+00 3.909795992029421047e-04
6.440999999999999837e+00 2.873955146071711887e-04
6.442000000000000171e+00 1.907047425621522657e-04
6.443000000000000504e+00 1.045875036650397219e-04
6.443999999999999950e+00 3.182761076002627926e-05
6.445000000000000284e+00 -2.582736821495935919e-05
6.445999999999999730e+00 -6.771075644955227614e-05
6.447000000000000064e+00 -9.420164734900263767e-05
6.448000000000000398e+00 -1.065990041463810335e-04
6.448999999999999844e+00 -1.069286246744271927e-04
6.450000000000000178e+00 -9.766771432357344851e-05
6.451000000000000512e+00 -8.145903135599926598e-05
6.451999999999999957e+00 -6.080451642752074474e-05
6.453000000000000291e+00 -3.777296510817561780e-05
6.453999999999999737e+00 -1.378530495509090129e-05
6.455000000000000071e+00 1.054850017541738670e-05
6.456000000000000405e+00 3.548078359043605341e-05
6.456999999999999851e+00 6.206937499968037447e-05
6.458000000000000185e+00 9.204009811533994223e-05
6.459000000000000519e+00 1.275554028776938059e-04
6.459999999999999964e+00 1.709331695344779392e-04
6.461000000000000298e+00 2.243536354073702183e-04
6.461999999999999744e+00 2.895789841958703345e-04
6.463000000000000078e+00 3.677251572242092449e-04
6.464000000000000412e+00 4.591134539743963036e-04
6.464999999999999858e+00 5.632162544841379280e-04
6.466000000000000192e+00 6.787059498069859245e-04
6.467000000000000526e+00 8.035782905720684644e-04
6.467999999999999972e+00 9.353717355219389818e-04
6.469000000000000306e+00 1.071418402607796907e-03
6.469999999999999751e+00 1.209118653226821938e-03
6.471000000000000085e+00 1.346201747284667734e-03
6.472000000000000419e+00 1.480943884806475023e-03
6.472999999999999865e+00 1.612317242328937779e-03
6.474000000000000199e+00 1.740079722179515903e-03
6.475000000000000533e+00 1.864771651669248605e-03
6.475999999999999979e+00 1.987661257600618295e-03
6.477000000000000313e+00 2.110645522452138812e-03
6.477999999999999758e+00 2.236104449091599021e-03
6.479000000000000092e+00 2.366739440091895734e-03
6.480000000000000426e+00 2.505403402149541763e-03
6.480999999999999872e+00 2.654920649762693152e-03
6.482000000000000206e+00 2.817926824290977600e-03
6.483000000000000540e+00 2.996707930892722211e-03
6.483999999999999986e+00 3.193056810300666081e-03
6.485000000000000320e+00 3.408162118976713634e-03
6.485999999999999766e+00 3.642503586867153892e-03
6.487000000000000099e+00 3.895804753985540343e-03
6.488000000000000433e+00 4.167001998250015674e-03
6.488999999999999879e+00 4.454271495557083314e-03
6.490000000000000213e+00 4.755098251255631021e-03
6.491000000000000547e+00 5.066385363942938792e-03
6.491999999999999993e+00 5.384594061546908554e-03
6.493000000000000327e+00 5.705901203393336230e-03
6.493999999999999773e+00 6.026377550410270609e-03
6.495000000000000107e+00 6.342148276778885110e-03
6.496000000000000441e+00 6.649567643142595928e-03
6.496999999999999886e+00 6.945354245305433889e-03
6.498000000000000220e+00 7.226732894718249610e-03
6.499000000000000554e+00 7.491529038437644804e-03
6.500000000000000000e+00 7.738259217337668631e-03
6.501000000000000334e+00 7.966188704916461055e-03
6.501999999999999780e+00 8.175337249495148034e-03
6.503000000000000114e+00 8.366434460199146869e-03
6.504000000000000448e+00 8.540809569364699386e-03
6.504999999999999893e+00 8.700218942612908749e-03
6.506000000000000227e+00 8.846613172561180322e-03
6.507000000000000561e+00 8.981857810357738586e-03
6.508000000000000007e+00 9.107429540965649231e-03
6.509000000000000341e+00 9.224146858436695767e-03
6.509999999999999787e+00 9.331947018873262487e-03
6.511000000000000121e+00 9.429784010304627026e-03
6.512000000000000455e+00 9.515634371924361345e-03
6.512999999999999901e+00 9.586651294040357887e-03
6.514000000000000234e+00 9.639429017114231613e-03
6.515000000000000568e+00 9.670379930007032970e-03
6.516000000000000014e+00 9.676149399234989026e-03
6.517000000000000348e+00 9.654022532662873829e-03
6.517999999999999794e+00 9.602278161436040432e-03
6.519000000000000128e+00 9.520428132140639627e-03
6.520000000000000462e+00 9.409292172285619454e-03
6.520999999999999908e+00 9.270941825480124784e-03
6.522000000000000242e+00 9.108473645180829512e-03
6.523000000000000576e+00 8.925670695638137503e-03
6.524000000000000021e+00 8.726577763699177800e-03
6.525000000000000355e+00 8.515065425179017475e-03
6.525999999999999801e+00 8.294421597806833288e-03
6.527000000000000135e+00 8.067012680414526946e-03
6.528000000000000469e+00 7.834067138109820569e-03
6.528999999999999915e+00 7.595598797794042047e-03
6.530000000000000249e+00 7.350446817338053204e-03
6.530999999999999694e+00 7.096452790563471079e-03
6.532000000000000028e+00 6.830741961810741711e-03
6.533000000000000362e+00 6.550086329740927374e-03
6.533999999999999808e+00 6.251305321022168453e-03
6.535000000000000142e+00 5.931688183626808268e-03
6.536000000000000476e+00 5.589389151345075524e-03
6.536999999999999922e+00 5.223746528515294495e-03
6.538000000000000256e+00 4.835523113386033627e-03
6.538999999999999702e+00 4.426998696512826278e-03
6.540000000000000036e+00 4.001924648161619448e-03
6.541000000000000369e+00 3.565336542394573812e-03
6.541999999999999815e+00 3.123254350625048748e-03
6.543000000000000149e+00 2.682260756728532813e-03
6.544000000000000483e+00 2.249054293440774181e-03
6.544999999999999929e+00 1.829970648725568480e-03
6.546000000000000263e+00 1.430581341049272370e-03
6.546999999999999709e+00 1.055360373725028333e-03
6.548000000000000043e+00 7.074779746240689258e-04
6.549000000000000377e+00 3.886987407102836202e-04
6.549999999999999822e+00 9.940914039789540012e-05
6.551000000000000156e+00 -1.612559666557435828e-04
6.552000000000000490e+00 -3.952084320029483622e-04
6.552999999999999936e+00 -6.051914416861975312e-04
6.554000000000000270e+00 -7.945117309916974267e-04
6.554999999999999716e+00 -9.668141100361145280e-04
6.556000000000000050e+00 -1.125838849317981494e-03
6.557000000000000384e+00 -1.275226471030524878e-03
6.557999999999999829e+00 -1.418339588610771250e-03
6.559000000000000163e+00 -1.558097005929575231e-03
6.560000000000000497e+00 -1.696846614708155806e-03
6.560999999999999943e+00 -1.836240772089310939e-03
6.562000000000000277e+00 -1.977159213708482802e-03
6.562999999999999723e+00 -2.119666681173399455e-03
6.564000000000000057e+00 -2.263032905152630257e-03
6.565000000000000391e+00 -2.405833050388263023e-03
6.565999999999999837e+00 -2.546087890496161448e-03
6.567000000000000171e+00 -2.681487452081821824e-03
6.568000000000000504e+00 -2.809636701978185120e-03
6.568999999999999950e+00 -2.928291939537672455e-03
6.570000000000000284e+00 -3.035587599946352327e-03
6.570999999999999730e+00 -3.130162553318376929e-03
6.572000000000000064e+00 -3.211223952529099462e-03
6.573000000000000398e+00 -3.278519991958631693e-03
6.573999999999999844e+00 -3.332243966808921039e-03
6.575000000000000178e+00 -3.372884415569742719e-03
6.576000000000000512e+00 -3.401055631836561854e-03
6.576999999999999957e+00 -3.417349532034118665e-03
6.578000000000000291e+00 -3.422203560392380033e-03
6.578999999999999737e+00 -3.415841892429466887e-03
6.580000000000000071e+00 -3.398236342504237870e-03
6.581000000000000405e+00 -3.369143208346359053e-03
6.581999999999999851e+00 -3.328154455782585553e-03
6.583000000000000185e+00 -3.274797215229142099e-03
6.584000000000000519e+00 -3.208590024706566967e-03
6.584999999999999964e+00 -3.129138414073394988e-03
6.586000000000000298e+00 -3.036154450553660029e-03
6.586999999999999744e+00 -2.929465832485481178e-03
6.588000000000000078e+00 -2.808979136796331284e-03
6.589000000000000412e+00 -2.674599619514143271e-03
6.589999999999999858e+00 -2.526121983186233044e-03
6.591000000000000192e+00 -2.363116695512510173e-03
6.592000000000000526e+00 -2.184842485144530659e-03
6.592999999999999972e+00 -1.990180603320731729e-03
6.594000000000000306e+00 -1.777631641292441462e-03
6.594999999999999751e+00 -1.545400269089035935e-03
6.596000000000000085e+00 -1.291534793166480843e-03
6.597000000000000419e+00 -1.014140744268637786e-03
6.597999999999999865e+00 -7.116510413387860121e-04
6.599000000000000199e+00 -3.830827948618514985e-04
6.600000000000000533e+00 -2.829966728125162773e-05
6.600999999999999979e+00 3.518078314983169651e-04
6.602000000000000313e+00 7.552216937200182095e-04
6.602999999999999758e+00 1.178782366071259207e-03
6.604000000000000092e+00 1.618309762019945258e-03
6.605000000000000426e+00 2.068785892202441336e-03
6.605999999999999872e+00 2.524644958216017750e-03
6.607000000000000206e+00 2.980077728234364984e-03
6.608000000000000540e+00 3.429358932970119535e-03
6.608999999999999986e+00 3.867155208860002368e-03
6.610000000000000320e+00 4.288763427243797756e-03
6.610999999999999766e+00 4.690301645375559436e-03
6.612000000000000099e+00 5.068787660202579183e-03
6.613000000000000433e+00 5.422165536516860077e-03
6.613999999999999879e+00 5.749242583612442989e-03
6.615000000000000213e+00 6.049565812476581476e-03
6.616000000000000547e+00 6.323266185706928263e-03
6.616999999999999993e+00 6.570884519457356396e-03
6.618000000000000327e+00 6.793197961076196875e-03
6.618999999999999773e+00 6.991095766839064592e-03
6.620000000000000107e+00 7.165467181021102638e-03
6.621000000000000441e+00 7.317153205701169491e-03
6.621999999999999886e+00 7.446941390548212150e-03
6.623000000000000220e+00 7.555589767152483607e-03
6.624000000000000554e+00 7.643895716390645967e-03
6.625000000000000000e+00 7.712752122339542812e-03
6.626000000000000334e+00 7.763238116498959347e-03
6.626999999999999780e+00 7.796668772914859373e-03
6.628000000000000114e+00 7.814623468880000506e-03
6.629000000000000448e+00 7.818972355506905586e-03
6.629999999999999893e+00 7.811857034400878155e-03
6.631000000000000227e+00 7.795635713150244998e-03
6.632000000000000561e+00 7.772808909409652592e-03
6.633000000000000007e+00 7.745915763159077518e-03
6.634000000000000341e+00 7.717413733677587658e-03
6.634999999999999787e+00 7.689542810963018692e-03
6.636000000000000121e+00 7.664185367384011675e-03
6.637000000000000455e+00 7.642742773879844000e-03
6.637999999999999901e+00 7.626023729813818756e-03
6.639000000000000234e+00 7.614171858613449743e-03
6.640000000000000568e+00 7.606623329621350904e-03
6.641000000000000014e+00 7.602124211797163175e-03
6.642000000000000348e+00 7.598823177156625516e-03
6.642999999999999794e+00 7.594391641796273927e-03
6.644000000000000128e+00 7.586218486322405564e-03
6.645000000000000462e+00 7.571644442524355471e-03
6.645999999999999908e+00 7.548203748366910833e-03
6.647000000000000242e+00 7.513872224102549451e-03
6.648000000000000576e+00 7.467290817494016616e-03
6.649000000000000021e+00 7.407903924814961995e-03
6.650000000000000355e+00 7.336062391146972415e-03
6.650999999999999801e+00 7.253024278575921288e-03
6.652000000000000135e+00 7.160906303277396988e-03
6.653000000000000469e+00 7.062515959620090968e-03
6.653999999999999915e+00 6.961145510404951123e-03
6.655000000000000249e+00 6.860316800463532247e-03
6.656000000000000583e+00 6.763495717594274377e-03
6.657000000000000028e+00 6.673781957953817123e-03
6.658000000000000362e+00 6.593617179914662563e-03
6.658999999999999808e+00 6.524511625631381970e-03
6.660000000000000142e+00 6.466850858452383513e-03
6.661000000000000476e+00 6.419752699969559669e-03
6.661999999999999922e+00 6.381029971239870514e-03
6.663000000000000256e+00 6.347268875597218522e-03
6.663999999999999702e+00 6.314010270177528028e-03
6.665000000000000036e+00 6.276037996678041249e-03
6.666000000000000369e+00 6.227748746928892833e-03
6.666999999999999815e+00 6.163576255912929340e-03
6.668000000000000149e+00 6.078466744251257228e-03
6.669000000000000483e+00 5.968297452215595711e-03
6.669999999999999929e+00 5.830263946522500594e-03
6.671000000000000263e+00 5.663153440004392060e-03
6.671999999999999709e+00 5.467500293980084337e-03
6.673000000000000043e+00 5.245577461837786296e-03
6.674000000000000377e+00 5.001270348119015753e-03
6.674999999999999822e+00 4.739791901301538754e-03
6.676000000000000156e+00 4.467312202300757935e-03
6.677000000000000490e+00 4.190510460523486254e-03
6.677999999999999936e+00 3.916096859310612237e-03
6.679000000000000270e+00 3.650343263768572859e-03
6.679999999999999716e+00 3.398650253882524400e-03
6.681000000000000050e+00 3.165168419244319704e-03
6.682000000000000384e+00 2.952521600992073867e-03
6.682999999999999829e+00 2.761622262055165363e-03
6.684000000000000163e+00 2.591622625453197937e-03
6.685000000000000497e+00 2.439978033626319376e-03
6.685999999999999943e+00 2.302680113341487329e-03
6.687000000000000277e+00 2.174590460796555543e-03
6.687999999999999723e+00 2.049891321147241045e-03
6.689000000000000057e+00 1.922607959303604007e-03
6.690000000000000391e+00 1.787151782088652798e-03
6.690999999999999837e+00 1.638861834110935407e-03
6.692000000000000171e+00 1.474443739808028184e-03
6.693000000000000504e+00 1.292314395211904788e-03
6.693999999999999950e+00 1.092775565532181888e-03
6.695000000000000284e+00 8.780445440524370241e-04
6.695999999999999730e+00 6.520965189033006574e-04
6.697000000000000064e+00 4.203493424212787605e-04
6.698000000000000398e+00 1.892381691545550750e-04
6.698999999999999844e+00 -3.431414936655577597e-05
6.700000000000000178e+00 -2.434504358001596941e-04
6.701000000000000512e+00 -4.319272134188228431e-04
6.701999999999999957e+00 -5.946087973865473580e-04
6.703000000000000291e+00 -7.278574671065057584e-04
6.703999999999999737e+00 -8.297782715316866578e-04
6.705000000000000071e+00 -9.002944603127430515e-04
6.706000000000000405e+00 -9.410648944386604264e-04
6.706999999999999851e+00 -9.552069274972795022e-04
6.708000000000000185e+00 -9.468899615896926580e-04
6.709000000000000519e+00 -9.207947378518126962e-04
6.709999999999999964e+00 -8.815349859898702692e-04
6.711000000000000298e+00 -8.330594268680603567e-04
6.711999999999999744e+00 -7.781339340102756685e-04
6.713000000000000078e+00 -7.179385733274605899e-04
6.714000000000000412e+00 -6.518214724705924000e-04
6.714999999999999858e+00 -5.772585385593793656e-04
6.716000000000000192e+00 -4.900037783733521323e-04
6.717000000000000526e+00 -3.844305907197130036e-04
6.717999999999999972e+00 -2.540323744219832283e-04
6.719000000000000306e+00 -9.203761661020302813e-05
6.719999999999999751e+00 1.079161536898474034e-04
6.721000000000000085e+00 3.511214611762063557e-04
6.722000000000000419e+00 6.412116532162227952e-04
6.722999999999999865e+00 9.796860941217002457e-04
6.724000000000000199e+00 1.365599350045796929e-03
6.725000000000000533e+00 1.795461900119972847e-03
6.725999999999999979e+00 2.263319182453103588e-03
6.727000000000000313e+00 2.761055118277672051e-03
6.727999999999999758e+00 3.278850422768401270e-03
6.729000000000000092e+00 3.805803492622947173e-03
6.730000000000000426e+00 4.330629057430408421e-03
6.730999999999999872e+00 4.842396347575483699e-03
6.732000000000000206e+00 5.331245318709964751e-03
6.733000000000000540e+00 5.789006677763087159e-03
6.733999999999999986e+00 6.209703157074322744e-03
6.735000000000000320e+00 6.589866561480304738e-03
6.735999999999999766e+00 6.928655239546013811e-03
6.737000000000000099e+00 7.227740369030595871e-03
6.738000000000000433e+00 7.491026630540682622e-03
6.738999999999999879e+00 7.724170656364433112e-03
6.740000000000000213e+00 7.933997391884241995e-03
6.741000000000000547e+00 8.127860014517653345e-03
6.741999999999999993e+00 8.312973140145236972e-03
6.743000000000000327e+00 8.495830571503274614e-03
6.743999999999999773e+00 8.681673248189289427e-03
6.745000000000000107e+00 8.874115384485738514e-03
6.746000000000000441e+00 9.074922345537908205e-03
6.746999999999999886e+00 9.283935739286732630e-03
6.748000000000000220e+00 9.499157995732166251e-03
6.749000000000000554e+00 9.716980738861794725e-03
6.750000000000000000e+00 9.932522242443286853e-03
6.751000000000000334e+00 1.014006404786199460e-02
6.751999999999999780e+00 1.033350527809249499e-02
6.753000000000000114e+00 1.050685758787625081e-02
6.754000000000000448e+00 1.065468518224838013e-02
6.754999999999999893e+00 1.077248228955368127e-02
6.756000000000000227e+00 1.085696611076570825e-02
6.757000000000000561e+00 1.090624535349169269e-02
6.758000000000000007e+00 1.091988481498714844e-02
6.759000000000000341e+00 1.089883460926031888e-02
6.759999999999999787e+00 1.084528223722992790e-02
6.761000000000000121e+00 1.076241763836597275e-02
6.762000000000000455e+00 1.065414372249114290e-02
6.762999999999999901e+00 1.052478291485493475e-02
6.764000000000000234e+00 1.037876936256619358e-02
6.765000000000000568e+00 1.022039274852380546e-02
6.766000000000000014e+00 1.005357953623095719e-02
6.767000000000000348e+00 9.881722748699545839e-03
6.767999999999999794e+00 9.707580624611461886e-03
6.769000000000000128e+00 9.533229536293711531e-03
6.770000000000000462e+00 9.360045119035214842e-03
6.770999999999999908e+00 9.188721483981268645e-03
6.772000000000000242e+00 9.019308261138154689e-03
6.773000000000000576e+00 8.851271574814547488e-03
6.774000000000000021e+00 8.683532686588278302e-03
6.775000000000000355e+00 8.514546288732841028e-03
6.775999999999999801e+00 8.342380791891441244e-03
6.777000000000000135e+00 8.164817971270926095e-03
6.778000000000000469e+00 7.979474273983223551e-03
6.778999999999999915e+00 7.783946704484664969e-03
6.780000000000000249e+00 7.575966916737973678e-03
6.781000000000000583e+00 7.353579396439407188e-03
6.782000000000000028e+00 7.115306325798570475e-03
6.783000000000000362e+00 6.860291400084365943e-03
6.783999999999999808e+00 6.588412249754216528e-03
6.785000000000000142e+00 6.300344653967932147e-03
6.786000000000000476e+00 5.997560225687307255e-03
6.786999999999999922e+00 5.682253160223358843e-03
6.788000000000000256e+00 5.357212631256271299e-03
6.788999999999999702e+00 5.025637346470744789e-03
6.790000000000000036e+00 4.690926184877912235e-03
6.791000000000000369e+00 4.356442337246685739e-03
6.791999999999999815e+00 4.025318370271169580e-03
6.793000000000000149e+00 3.700282120563600386e-03
6.794000000000000483e+00 3.383524090591199639e-03
6.794999999999999929e+00 3.076623255198248936e-03
6.796000000000000263e+00 2.780542425173789835e-03
6.796999999999999709e+00 2.495663402343945882e-03
6.798000000000000043e+00 2.221878110110463329e-03
6.799000000000000377e+00 1.958709548749662781e-03
6.799999999999999822e+00 1.705461470496527502e-03
6.801000000000000156e+00 1.461384094541442634e-03
6.802000000000000490e+00 1.225818075619643623e-03
6.802999999999999936e+00 9.983345973467747190e-04
6.804000000000000270e+00 7.788478335000300007e-04
6.804999999999999716e+00 5.676897032113435585e-04
6.806000000000000050e+00 3.656363062610118518e-04
6.807000000000000384e+00 1.738980781535581094e-04
6.807999999999999829e+00 -5.915711626149190871e-06
6.809000000000000163e+00 -1.718739106990846790e-04
6.810000000000000497e+00 -3.218508792023282812e-04
6.810999999999999943e+00 -4.536380523744784209e-04
6.812000000000000277e+00 -5.651004839098600118e-04
6.812999999999999723e+00 -6.543107599872982063e-04
6.814000000000000057e+00 -7.197106363162070067e-04
6.815000000000000391e+00 -7.602349723939848172e-04
6.815999999999999837e+00 -7.754465100318935116e-04
6.817000000000000171e+00 -7.656319845465184380e-04
6.818000000000000504e+00 -7.318444295024610982e-04
6.818999999999999950e+00 -6.759086491121453488e-04
6.820000000000000284e+00 -6.003624396540850660e-04
6.820999999999999730e+00 -5.083346843114084712e-04
6.822000000000000064e+00 -4.033653466717626243e-04
6.823000000000000398e+00 -2.891922316420480641e-04
6.823999999999999844e+00 -1.695117250892740068e-04
6.825000000000000178e+00 -4.777763493549985443e-05
6.826000000000000512e+00 7.299187408021522334e-05
6.826999999999999957e+00 1.903187326433017693e-04
6.828000000000000291e+00 3.022976648472106877e-04
6.828999999999999737e+00 4.075624224515123420e-04
6.830000000000000071e+00 5.051775963320762671e-04
6.831000000000000405e+00 5.944874787461707335e-04
6.831999999999999851e+00 6.749769829505912391e-04
6.833000000000000185e+00 7.461523989779476115e-04
6.834000000000000519e+00 8.074744157330315244e-04
6.834999999999999964e+00 8.583464187965492631e-04
6.836000000000000298e+00 8.981903135132374974e-04
6.836999999999999744e+00 9.265593540537080943e-04
6.838000000000000078e+00 9.432886011954044660e-04
6.839000000000000412e+00 9.486412402304767464e-04
6.839999999999999858e+00 9.434310257836186217e-04
6.841000000000000192e+00 9.290658151668394890e-04
6.842000000000000526e+00 9.075593891020117352e-04
6.842999999999999972e+00 8.814415395169555856e-04
6.844000000000000306e+00 8.536088962660078657e-04
6.844999999999999751e+00 8.271449203733257640e-04
6.846000000000000085e+00 8.050893120033870368e-04
6.847000000000000419e+00 7.902093628249148025e-04
6.847999999999999865e+00 7.848019943139998523e-04
6.849000000000000199e+00 7.905246628628099115e-04
6.850000000000000533e+00 8.082730349206226862e-04
6.850999999999999979e+00 8.381399268946354867e-04
6.852000000000000313e+00 8.794362542983035934e-04
6.852999999999999758e+00 9.307793671195776445e-04
6.854000000000000092e+00 9.902335872850355752e-04
6.855000000000000426e+00 1.055510411709286627e-03
6.855999999999999872e+00 1.124166471316593837e-03
6.857000000000000206e+00 1.193832984919059644e-03
6.858000000000000540e+00 1.262412116667878783e-03
6.858999999999999986e+00 1.328251507375126633e-03
6.860000000000000320e+00 1.390269121351173000e-03
6.860999999999999766e+00 1.448019369374483082e-03
6.862000000000000099e+00 1.501704452313958179e-03
6.863000000000000433e+00 1.552132285136322660e-03
6.863999999999999879e+00 1.600632220046670174e-03
6.865000000000000213e+00 1.648935977573133147e-03
6.866000000000000547e+00 1.699050129460136531e-03
6.866999999999999993e+00 1.753118649122724229e-03
6.868000000000000327e+00 1.813296622484459209e-03
6.868999999999999773e+00 1.881651374851820834e-03
6.870000000000000107e+00 1.960066433015657944e-03
6.871000000000000441e+00 2.050165946304980617e-03
6.871999999999999886e+00 2.153264312781504475e-03
6.873000000000000220e+00 2.270300407858541480e-03
6.874000000000000554e+00 2.401792082004296398e-03
6.875000000000000000e+00 2.547786607931290612e-03
6.876000000000000334e+00 2.707824858323314935e-03
6.876999999999999780e+00 2.880909484813791617e-03
6.878000000000000114e+00 3.065479632816140495e-03
6.879000000000000448e+00 3.259435589668506061e-03
6.879999999999999893e+00 3.460168752424583587e-03
6.881000000000000227e+00 3.664636282812897428e-03
6.882000000000000561e+00 3.869464361343389648e-03
6.883000000000000007e+00 4.071083937556730682e-03
6.884000000000000341e+00 4.265872553966959524e-03
6.884999999999999787e+00 4.450317142745398476e-03
6.886000000000000121e+00 4.621172017514278869e-03
6.887000000000000455e+00 4.775599112436327773e-03
6.887999999999999901e+00 4.911277612568228264e-03
6.889000000000000234e+00 5.026504606988442363e-03
6.890000000000000568e+00 5.120237849011183111e-03
6.891000000000000014e+00 5.192112977303265688e-03
6.892000000000000348e+00 5.242425904619284205e-03
6.892999999999999794e+00 5.272082981388157355e-03
6.894000000000000128e+00 5.282507364762429117e-03
6.895000000000000462e+00 5.275506869513219357e-03
6.895999999999999908e+00 5.253129072162259286e-03
6.897000000000000242e+00 5.217478993575551047e-03
6.898000000000000576e+00 5.170538015506843769e-03
6.899000000000000021e+00 5.113978565017287224e-03
6.900000000000000355e+00 5.049006722979096709e-03
6.900999999999999801e+00 4.976254447549800439e-03
6.902000000000000135e+00 4.895708956360796463e-03
6.903000000000000469e+00 4.806720071707805929e-03
6.903999999999999915e+00 4.708081917492711391e-03
6.905000000000000249e+00 4.598162936253894981e-03
6.906000000000000583e+00 4.475085850457800711e-03
6.907000000000000028e+00 4.336935927496064422e-03
6.908000000000000362e+00 4.181985624392143934e-03
6.908999999999999808e+00 4.008887121241589725e-03
6.910000000000000142e+00 3.816854503378049913e-03
6.911000000000000476e+00 3.605781331660320478e-03
6.911999999999999922e+00 3.376322562062120981e-03
6.913000000000000256e+00 3.129879741205140141e-03
6.913999999999999702e+00 2.868583370133888887e-03
6.915000000000000036e+00 2.595159915559180647e-03
6.916000000000000369e+00 2.312820439942119780e-03
6.916999999999999815e+00 2.025098555649299924e-03
6.918000000000000149e+00 1.735702506642046016e-03
6.919000000000000483e+00 1.448382910835023085e-03
6.919999999999999929e+00 1.166841198552526476e-03
6.921000000000000263e+00 8.946470336015965906e-04
6.921999999999999709e+00 6.351847965288477714e-04
6.923000000000000043e+00 3.916064651377524426e-04
6.924000000000000377e+00 1.667766632128481555e-04
6.924999999999999822e+00 -3.677423803870118099e-05
6.926000000000000156e+00 -2.169307595330719602e-04
6.927000000000000490e+00 -3.720584682624189466e-04
6.927999999999999936e+00 -5.010560207711568705e-04
6.929000000000000270e+00 -6.034047602195607898e-04
6.929999999999999716e+00 -6.791765742301236058e-04
6.931000000000000050e+00 -7.290208131608911981e-04
6.932000000000000384e+00 -7.541245304444565934e-04
6.932999999999999829e+00 -7.561636278228429930e-04
6.934000000000000163e+00 -7.372232861216899925e-04
6.935000000000000497e+00 -6.997439963290352912e-04
6.935999999999999943e+00 -6.464392732797065444e-04
6.937000000000000277e+00 -5.802510022849102691e-04
6.937999999999999723e+00 -5.042891576173747685e-04
6.939000000000000057e+00 -4.217575820268600105e-04
6.940000000000000391e+00 -3.358761718248522870e-04
6.940999999999999837e+00 -2.498106232351635049e-04
6.942000000000000171e+00 -1.665306861204990049e-04
6.943000000000000504e+00 -8.867820775567305093e-05
6.943999999999999950e+00 -1.843251416596652277e-05
6.945000000000000284e+00 4.266028868633814857e-05
6.945999999999999730e+00 9.381628194095177034e-05
6.947000000000000064e+00 1.351312904990753202e-04
6.948000000000000398e+00 1.676330068635621673e-04
6.948999999999999844e+00 1.932904284485434767e-04
6.950000000000000178e+00 2.149406900640488431e-04
6.951000000000000512e+00 2.361536989972106587e-04
6.951999999999999957e+00 2.610320203277546880e-04
6.953000000000000291e+00 2.939630263415911305e-04
6.953999999999999737e+00 3.393086937744577212e-04
6.955000000000000071e+00 4.011073288706729838e-04
6.956000000000000405e+00 4.827550892185705420e-04
6.956999999999999851e+00 5.867396944062177157e-04
6.958000000000000185e+00 7.144555378281169109e-04
6.959000000000000519e+00 8.660733095206920359e-04
6.959999999999999964e+00 1.040548712567598974e-03
6.961000000000000298e+00 1.235734241524799994e-03
6.961999999999999744e+00 1.448599885207068737e-03
6.963000000000000078e+00 1.675513269270395697e-03
6.964000000000000412e+00 1.912599564968971849e-03
6.964999999999999858e+00 2.156084310378189681e-03
6.966000000000000192e+00 2.402598335563832076e-03
6.967000000000000526e+00 2.649427727465572795e-03
6.967999999999999972e+00 2.894641255738898255e-03
6.969000000000000306e+00 3.137128359977305655e-03
6.969999999999999751e+00 3.376527137702099984e-03
6.971000000000000085e+00 3.613101273001882458e-03
6.972000000000000419e+00 3.847544758721501042e-03
6.972999999999999865e+00 4.080791062888194931e-03
6.974000000000000199e+00 4.313846779872359052e-03
6.975000000000000533e+00 4.547628130537343695e-03
6.975999999999999979e+00 4.782870022522802030e-03
6.977000000000000313e+00 5.020055117377734098e-03
6.977999999999999758e+00 5.259368610578312245e-03
6.979000000000000092e+00 5.500692238352965571e-03
6.980000000000000426e+00 5.743595767573135037e-03
6.980999999999999872e+00 5.987376172365959162e-03
6.982000000000000206e+00 6.231100406551843239e-03
6.983000000000000540e+00 6.473716806275500377e-03
6.983999999999999986e+00 6.714178325883631178e-03
6.985000000000000320e+00 6.951610648729135075e-03
6.985999999999999766e+00 7.185488553538408110e-03
6.987000000000000099e+00 7.415810846105347354e-03
6.988000000000000433e+00 7.643233366576042236e-03
6.988999999999999879e+00 7.869139839656565452e-03
6.990000000000000213e+00 8.095597796245813590e-03
6.991000000000000547e+00 8.325232947684243698e-03
6.991999999999999993e+00 8.560990275338490815e-03
6.993000000000000327e+00 8.805841556165368983e-03
6.993999999999999773e+00 9.062448754215839813e-03
6.995000000000000107e+00 9.332830405082105305e-03
6.996000000000000441e+00 9.618087857912085981e-03
6.996999999999999886e+00 9.918210275025667391e-03
6.998000000000000220e+00 1.023198576417117499e-02
6.999000000000000554e+00 1.055701710349376231e-02
7.000000000000000000e+00 1.088986825100387960e-02
7.001000000000000334e+00 1.122627601587708815e-02
7.001999999999999780e+00 1.156144520877099013e-02
7.003000000000000114e+00 1.189035077935769388e-02
7.004000000000000448e+00 1.220807699574203917e-02
7.004999999999999893e+00 1.251009068200199456e-02
7.006000000000000227e+00 1.279247236730786212e-02
7.007000000000000561e+00 1.305205879922534222e-02
7.008000000000000007e+00 1.328649478490113826e-02
7.009000000000000341e+00 1.349418099698009542e-02
7.009999999999999787e+00 1.367412645947606482e-02
7.011000000000000121e+00 1.382575530629005442e-02
7.012000000000000455e+00 1.394864991343360526e-02
7.012999999999999901e+00 1.404232838005347803e-02
7.014000000000000234e+00 1.410604982242742202e-02
7.015000000000000568e+00 1.413872225377811077e-02
7.016000000000000014e+00 1.413888700388285166e-02
7.017000000000000348e+00 1.410482128809370343e-02
7.017999999999999794e+00 1.403471608010716139e-02
7.019000000000000128e+00 1.392691905438583899e-02
7.020000000000000462e+00 1.378017849119739756e-02
7.020999999999999908e+00 1.359390827923840674e-02
7.022000000000000242e+00 1.336839054256146360e-02
7.023000000000000576e+00 1.310490232861543335e-02
7.024000000000000021e+00 1.280577104083329733e-02
7.025000000000000355e+00 1.247432752090461838e-02
7.025999999999999801e+00 1.211480115173656225e-02
7.027000000000000135e+00 1.173211406876537889e-02
7.028000000000000469e+00 1.133166682244866712e-02
7.028999999999999915e+00 1.091907922528162836e-02
7.030000000000000249e+00 1.049993708606081731e-02
7.031000000000000583e+00 1.007956323025690527e-02
7.032000000000000028e+00 9.662815251969675973e-03
7.033000000000000362e+00 9.253930169929092120e-03
7.033999999999999808e+00 8.856411168802614045e-03
7.035000000000000142e+00 8.472952140369954116e-03
7.036000000000000476e+00 8.105404900618642244e-03
7.036999999999999922e+00 7.754770869565592514e-03
7.038000000000000256e+00 7.421235187562116864e-03
7.039000000000000590e+00 7.104218998697940136e-03
7.040000000000000036e+00 6.802461016654367219e-03
7.041000000000000369e+00 6.514137914820929652e-03
7.041999999999999815e+00 6.237012093492721489e-03
7.043000000000000149e+00 5.968625216686489036e-03
7.044000000000000483e+00 5.706503567863791503e-03
7.044999999999999929e+00 5.448423923339273944e-03
7.046000000000000263e+00 5.192643014158659746e-03
7.046999999999999709e+00 4.938146613499822153e-03
7.048000000000000043e+00 4.684844607808098631e-03
7.049000000000000377e+00 4.433687401863944423e-03
7.049999999999999822e+00 4.186700717083942369e-03
7.051000000000000156e+00 3.946922935813989078e-03
7.052000000000000490e+00 3.718223500970335629e-03
7.052999999999999936e+00 3.505029791556277773e-03
7.054000000000000270e+00 3.311976793497439960e-03
7.054999999999999716e+00 3.143520370002848147e-03
7.056000000000000050e+00 3.003558145692032146e-03
7.057000000000000384e+00 2.895086339394846702e-03
7.057999999999999829e+00 2.819927584414183130e-03
7.059000000000000163e+00 2.778587840298617044e-03
7.060000000000000497e+00 2.770202386547676067e-03
7.060999999999999943e+00 2.792630414318315272e-03
7.062000000000000277e+00 2.842609236165244326e-03
7.062999999999999723e+00 2.916013990813216914e-03
7.064000000000000057e+00 3.008150103114000645e-03
7.065000000000000391e+00 3.114044496860903823e-03
7.065999999999999837e+00 3.228727114688425236e-03
7.067000000000000171e+00 3.347453877312173663e-03
7.068000000000000504e+00 3.465896891869657982e-03
7.068999999999999950e+00 3.580247261306274738e-03
7.070000000000000284e+00 3.687290626742833598e-03
7.070999999999999730e+00 3.784411531700786809e-03
7.072000000000000064e+00 3.869589481803006881e-03
7.073000000000000398e+00 3.941374384047605442e-03
7.073999999999999844e+00 3.998835957994379200e-03
7.075000000000000178e+00 4.041553825492224736e-03
7.076000000000000512e+00 4.069596115622772618e-03
7.076999999999999957e+00 4.083494706046700284e-03
7.078000000000000291e+00 4.084250510688067562e-03
7.078999999999999737e+00 4.073284999593711556e-03
7.080000000000000071e+00 4.052411498722052058e-03
7.081000000000000405e+00 4.023745288508645372e-03
7.081999999999999851e+00 3.989617347977163567e-03
7.083000000000000185e+00 3.952431244372514585e-03
7.084000000000000519e+00 3.914530156137096574e-03
7.084999999999999964e+00 3.878046719295817363e-03
7.086000000000000298e+00 3.844778517916040434e-03
7.086999999999999744e+00 3.816088730883526476e-03
7.088000000000000078e+00 3.792873796510432254e-03
7.089000000000000412e+00 3.775584882526484415e-03
7.089999999999999858e+00 3.764305954070196452e-03
7.091000000000000192e+00 3.758888503140823435e-03
7.092000000000000526e+00 3.759120921656010535e-03
7.092999999999999972e+00 3.764920621494566907e-03
7.094000000000000306e+00 3.776482109698325353e-03
7.094999999999999751e+00 3.794382530389048009e-03
7.096000000000000085e+00 3.819637704474269143e-03
7.097000000000000419e+00 3.853650034167553900e-03
7.097999999999999865e+00 3.898094817412789317e-03
7.099000000000000199e+00 3.954736597692362111e-03
7.100000000000000533e+00 4.025218759271103133e-03
7.100999999999999979e+00 4.110840771334732351e-03
7.102000000000000313e+00 4.212388641056834422e-03
7.102999999999999758e+00 4.330017326578982848e-03
7.104000000000000092e+00 4.463210775831575640e-03
7.105000000000000426e+00 4.610839539054092419e-03
7.105999999999999872e+00 4.771244862449645560e-03
7.107000000000000206e+00 4.942420163512629104e-03
7.108000000000000540e+00 5.122168204468967659e-03
7.108999999999999986e+00 5.308277423450915092e-03
7.110000000000000320e+00 5.498645616468107386e-03
7.110999999999999766e+00 5.691388501418987410e-03
7.112000000000000099e+00 5.884875325399128131e-03
7.113000000000000433e+00 6.077730569310136298e-03
7.113999999999999879e+00 6.268795916192186971e-03
7.115000000000000213e+00 6.457048198556481974e-03
7.116000000000000547e+00 6.641520930126086977e-03
7.116999999999999993e+00 6.821213861453794165e-03
7.118000000000000327e+00 6.995035392656090943e-03
7.118999999999999773e+00 7.161775525233032846e-03
7.120000000000000107e+00 7.320119961551193634e-03
7.121000000000000441e+00 7.468708413489145818e-03
7.121999999999999886e+00 7.606229635982861802e-03
7.123000000000000220e+00 7.731526029288522846e-03
7.124000000000000554e+00 7.843711353128730857e-03
7.125000000000000000e+00 7.942261268534147114e-03
7.126000000000000334e+00 8.027058516993335405e-03
7.126999999999999780e+00 8.098397036681800193e-03
7.128000000000000114e+00 8.156930142376927692e-03
7.129000000000000448e+00 8.203584376499506794e-03
7.129999999999999893e+00 8.239441441902832161e-03
7.131000000000000227e+00 8.265592454799443323e-03
7.132000000000000561e+00 8.283023703933111923e-03
7.133000000000000007e+00 8.292519200409806737e-03
7.134000000000000341e+00 8.294597648199054235e-03
7.134999999999999787e+00 8.289487824517893094e-03
7.136000000000000121e+00 8.277121990547123623e-03
7.137000000000000455e+00 8.257175623714866491e-03
7.137999999999999901e+00 8.229082547654224464e-03
7.139000000000000234e+00 8.192087499585415378e-03
7.140000000000000568e+00 8.145250963539726885e-03
7.141000000000000014e+00 8.087490938970246304e-03
7.142000000000000348e+00 8.017603711319380017e-03
7.142999999999999794e+00 7.934296905042163145e-03
7.144000000000000128e+00 7.836243225486091285e-03
7.145000000000000462e+00 7.722134103849915936e-03
7.145999999999999908e+00 7.590751564545645223e-03
7.147000000000000242e+00 7.441049728188551052e-03
7.148000000000000576e+00 7.272261674463050864e-03
7.149000000000000021e+00 7.083982130160757992e-03
7.150000000000000355e+00 6.876268902585897132e-03
7.150999999999999801e+00 6.649716026471476013e-03
7.152000000000000135e+00 6.405530022512899088e-03
7.153000000000000469e+00 6.145574003963850951e-03
7.153999999999999915e+00 5.872380047717172188e-03
7.155000000000000249e+00 5.589117042475147748e-03
7.156000000000000583e+00 5.299523625188799596e-03
7.157000000000000028e+00 5.007779535805501926e-03
7.158000000000000362e+00 4.718362176721782424e-03
7.158999999999999808e+00 4.435852141338512619e-03
7.160000000000000142e+00 4.164754462310348536e-03
7.161000000000000476e+00 3.909313924967056271e-03
7.161999999999999922e+00 3.673355006923058590e-03
7.163000000000000256e+00 3.460187691926292722e-03
7.164000000000000590e+00 3.272506654653713296e-03
7.165000000000000036e+00 3.112363632578205030e-03
7.166000000000000369e+00 2.981147202756392368e-03
7.166999999999999815e+00 2.879581729248801517e-03
7.168000000000000149e+00 2.807748622074340058e-03
7.169000000000000483e+00 2.765118842291822230e-03
7.169999999999999929e+00 2.750595544226340419e-03
7.171000000000000263e+00 2.762576241861386915e-03
7.171999999999999709e+00 2.799057339101184393e-03
7.173000000000000043e+00 2.857745750874829405e-03
7.174000000000000377e+00 2.936204270191827229e-03
7.174999999999999822e+00 3.031999193934755039e-03
7.176000000000000156e+00 3.142864197032034772e-03
7.177000000000000490e+00 3.266827121068253438e-03
7.177999999999999936e+00 3.402322831099664508e-03
7.179000000000000270e+00 3.548234111638917665e-03
7.179999999999999716e+00 3.703903830210655140e-03
7.181000000000000050e+00 3.869093942840166282e-03
7.182000000000000384e+00 4.043901245176677491e-03
7.182999999999999829e+00 4.228638743409625367e-03
7.184000000000000163e+00 4.423713563112104813e-03
7.185000000000000497e+00 4.629516069658458875e-03
7.185999999999999943e+00 4.846309197509902564e-03
7.187000000000000277e+00 5.074151169559825217e-03
7.187999999999999723e+00 5.312847779184019271e-03
7.189000000000000057e+00 5.561935557056810024e-03
7.190000000000000391e+00 5.820689822408194047e-03
7.190999999999999837e+00 6.088164225038265008e-03
7.192000000000000171e+00 6.363240889678415182e-03
7.193000000000000504e+00 6.644705682762100211e-03
7.193999999999999950e+00 6.931313397703995315e-03
7.195000000000000284e+00 7.221853677008614400e-03
7.195999999999999730e+00 7.515198722295849711e-03
7.197000000000000064e+00 7.810331762140619929e-03
7.198000000000000398e+00 8.106340930973314138e-03
7.198999999999999844e+00 8.402373318906915939e-03
7.200000000000000178e+00 8.697589505250468561e-03
7.201000000000000512e+00 8.991089123595998739e-03
7.201999999999999957e+00 9.281849510008780002e-03
7.203000000000000291e+00 9.568687666965102270e-03
7.203999999999999737e+00 9.850266226618177232e-03
7.205000000000000071e+00 1.012512212038657947e-02
7.206000000000000405e+00 1.039174704814184273e-02
7.206999999999999851e+00 1.064867583724298308e-02
7.208000000000000185e+00 1.089457615523658704e-02
7.209000000000000519e+00 1.112831466821400175e-02
7.209999999999999964e+00 1.134898352045836910e-02
7.211000000000000298e+00 1.155587187651010810e-02
7.211999999999999744e+00 1.174839228457866432e-02
7.213000000000000078e+00 1.192596535382726801e-02
7.214000000000000412e+00 1.208790276828361314e-02
7.214999999999999858e+00 1.223330863748892973e-02
7.216000000000000192e+00 1.236103564220608630e-02
7.217000000000000526e+00 1.246970164927796443e-02
7.217999999999999972e+00 1.255779943737425804e-02
7.219000000000000306e+00 1.262387578874429352e-02
7.219999999999999751e+00 1.266677386151347957e-02
7.221000000000000085e+00 1.268587994100926590e-02
7.222000000000000419e+00 1.268132943052108046e-02
7.222999999999999865e+00 1.265417177026457139e-02
7.224000000000000199e+00 1.260641152167560342e-02
7.225000000000000533e+00 1.254092204927746701e-02
7.225999999999999979e+00 1.246123442213812639e-02
7.227000000000000313e+00 1.237122851212205978e-02
7.227999999999999758e+00 1.227475388648147613e-02
7.229000000000000092e+00 1.217525601351202025e-02
7.230000000000000426e+00 1.207542709534317922e-02
7.230999999999999872e+00 1.197696963756914902e-02
7.232000000000000206e+00 1.188047801199809163e-02
7.233000000000000540e+00 1.178544207837721458e-02
7.233999999999999986e+00 1.169038668917446455e-02
7.235000000000000320e+00 1.159306046720020959e-02
7.235999999999999766e+00 1.149069893171622211e-02
7.237000000000000099e+00 1.138025861671451873e-02
7.238000000000000433e+00 1.125861537377152548e-02
7.238999999999999879e+00 1.112272591554045939e-02
7.240000000000000213e+00 1.096972822540043420e-02
7.241000000000000547e+00 1.079698272240298476e-02
7.241999999999999993e+00 1.060212693763824994e-02
7.243000000000000327e+00 1.038309895041438988e-02
7.243999999999999773e+00 1.013819461751019023e-02
7.245000000000000107e+00 9.866140100159558404e-03
7.246000000000000441e+00 9.566201260418986593e-03
7.246999999999999886e+00 9.238273385875609214e-03
7.248000000000000220e+00 8.882985464775828427e-03
7.249000000000000554e+00 8.501758027894969205e-03
7.250000000000000000e+00 8.096827044757339345e-03
7.251000000000000334e+00 7.671233009890761345e-03
7.251999999999999780e+00 7.228752055372640248e-03
7.253000000000000114e+00 6.773787255896386410e-03
7.254000000000000448e+00 6.311244055900906876e-03
7.254999999999999893e+00 5.846372824077983657e-03
7.256000000000000227e+00 5.384587550597052033e-03
7.257000000000000561e+00 4.931296363390323852e-03
7.258000000000000007e+00 4.491706733125741362e-03
7.259000000000000341e+00 4.070644692680755634e-03
7.259999999999999787e+00 3.672391543486979056e-03
7.261000000000000121e+00 3.300515676287186801e-03
7.262000000000000455e+00 2.957760273886664033e-03
7.262999999999999901e+00 2.645955013687428543e-03
7.264000000000000234e+00 2.365962391218004706e-03
7.265000000000000568e+00 2.117664558293107062e-03
7.266000000000000014e+00 1.900002975336089915e-03
7.267000000000000348e+00 1.711055459520088601e-03
7.267999999999999794e+00 1.548154814933784670e-03
7.269000000000000128e+00 1.408066468198980155e-03
7.270000000000000462e+00 1.287184176489256397e-03
7.270999999999999908e+00 1.181766425518266132e-03
7.272000000000000242e+00 1.088189163575396540e-03
7.273000000000000576e+00 1.003181670076600234e-03
7.274000000000000021e+00 9.240588883033519453e-04
7.275000000000000355e+00 8.488971727251221153e-04
7.275999999999999801e+00 7.766554687866460138e-04
7.277000000000000135e+00 7.072393085823267065e-04
7.278000000000000469e+00 6.414927298860598117e-04
7.278999999999999915e+00 5.811136025022288444e-04
7.280000000000000249e+00 5.285121699830631859e-04
7.281000000000000583e+00 4.866182875352046528e-04
7.282000000000000028e+00 4.586654453794192991e-04
7.283000000000000362e+00 4.479434195753226365e-04
7.283999999999999808e+00 4.575517720671795001e-04
7.285000000000000142e+00 4.902038855461998820e-04
7.286000000000000476e+00 5.480404879359497463e-04
7.286999999999999922e+00 6.325020296270548884e-04
7.288000000000000256e+00 7.442715174796729529e-04
7.289000000000000590e+00 8.832453696256970790e-04
7.290000000000000036e+00 1.048544723297357983e-03
7.291000000000000369e+00 1.238562580487912205e-03
7.291999999999999815e+00 1.451030866974247239e-03
7.293000000000000149e+00 1.683094263171294649e-03
7.294000000000000483e+00 1.931408280490036922e-03
7.294999999999999929e+00 2.192240066237191327e-03
7.296000000000000263e+00 2.461604914258755990e-03
7.296999999999999709e+00 2.735425418566089870e-03
7.298000000000000043e+00 3.009724769316964813e-03
7.299000000000000377e+00 3.280853165080247456e-03
7.299999999999999822e+00 3.545712650002398169e-03
7.301000000000000156e+00 3.801967179016615180e-03
7.302000000000000490e+00 4.048211138769499708e-03
7.302999999999999936e+00 4.284066614684588388e-03
7.304000000000000270e+00 4.510191079753428887e-03
7.304999999999999716e+00 4.728174568608080677e-03
7.306000000000000050e+00 4.940357674975499359e-03
7.307000000000000384e+00 5.149567783179147262e-03
7.307999999999999829e+00 5.358837165489846628e-03
7.309000000000000163e+00 5.571097120974451491e-03
7.310000000000000497e+00 5.788919529581355340e-03
7.310999999999999943e+00 6.014310465922990435e-03
7.312000000000000277e+00 6.248581320711861162e-03
7.312999999999999723e+00 6.492297279713543298e-03
7.314000000000000057e+00 6.745269710098211920e-03
7.315000000000000391e+00 7.006616079582078140e-03
7.315999999999999837e+00 7.274880432256323678e-03
7.317000000000000171e+00 7.548148549072113481e-03
7.318000000000000504e+00 7.824197676236177915e-03
7.318999999999999950e+00 8.100666831684822863e-03
7.320000000000000284e+00 8.375240934569280413e-03
7.320999999999999730e+00 8.645839920538472487e-03
7.322000000000000064e+00 8.910820083447913362e-03
7.323000000000000398e+00 9.169162955044942234e-03
7.323999999999999844e+00 9.420616560454836766e-03
7.325000000000000178e+00 9.665809630309982192e-03
7.326000000000000512e+00 9.906267533440354239e-03
7.326999999999999957e+00 1.014432525940589525e-02
7.328000000000000291e+00 1.038294959623458323e-02
7.328999999999999737e+00 1.062544529845100595e-02
7.330000000000000071e+00 1.087510566391689144e-02
7.331000000000000405e+00 1.113481566089191861e-02
7.331999999999999851e+00 1.140665385800611852e-02
7.333000000000000185e+00 1.169156640847767402e-02
7.334000000000000519e+00 1.198912669780079557e-02
7.334999999999999964e+00 1.229744173829124161e-02
7.336000000000000298e+00 1.261316959158499326e-02
7.336999999999999744e+00 1.293171485443214697e-02
7.338000000000000078e+00 1.324751277599958352e-02
7.339000000000000412e+00 1.355439051239566359e-02
7.339999999999999858e+00 1.384594875539220220e-02
7.341000000000000192e+00 1.411595741620532037e-02
7.342000000000000526e+00 1.435865229142751880e-02
7.342999999999999972e+00 1.456900114939921852e-02
7.344000000000000306e+00 1.474285716316502473e-02
7.344999999999999751e+00 1.487702716694383996e-02
7.346000000000000085e+00 1.496926637956067126e-02
7.347000000000000419e+00 1.501821150956308970e-02
7.347999999999999865e+00 1.502328234753025522e-02
7.349000000000000199e+00 1.498456484651158535e-02
7.350000000000000533e+00 1.490270048254954509e-02
7.350999999999999979e+00 1.477877244084815564e-02
7.352000000000000313e+00 1.461423952661127131e-02
7.352999999999999758e+00 1.441086036749606933e-02
7.354000000000000092e+00 1.417064535977023698e-02
7.355000000000000426e+00 1.389583652085822629e-02
7.355999999999999872e+00 1.358887304354591818e-02
7.357000000000000206e+00 1.325238211846553604e-02
7.358000000000000540e+00 1.288914946986517186e-02
7.358999999999999986e+00 1.250210134737604617e-02
7.360000000000000320e+00 1.209427081719601990e-02
7.360999999999999766e+00 1.166878449058013877e-02
7.362000000000000099e+00 1.122881974522567904e-02
7.363000000000000433e+00 1.077762818101830715e-02
7.363999999999999879e+00 1.031854645271724179e-02
7.365000000000000213e+00 9.855043088353712330e-03
7.366000000000000547e+00 9.390764390393074867e-03
7.366999999999999993e+00 8.929598298537715778e-03
7.368000000000000327e+00 8.475717326084800454e-03
7.368999999999999773e+00 8.033585165394966157e-03
7.370000000000000107e+00 7.607929909380604060e-03
7.371000000000000441e+00 7.203652054324762195e-03
7.371999999999999886e+00 6.825665162819102676e-03
7.373000000000000220e+00 6.478667793234011915e-03
7.374000000000000554e+00 6.166864900716259590e-03
7.375000000000000000e+00 5.893645578145048636e-03
7.376000000000000334e+00 5.661262522598417037e-03
7.376999999999999780e+00 5.470539163433566984e-03
7.378000000000000114e+00 5.320661367154430957e-03
7.379000000000000448e+00 5.209064607662120504e-03
7.379999999999999893e+00 5.131469522838215912e-03
7.381000000000000227e+00 5.082051119102939073e-03
7.382000000000000561e+00 5.053750955562802578e-03
7.383000000000000007e+00 5.038683337494800733e-03
7.384000000000000341e+00 5.028626536479147147e-03
7.384999999999999787e+00 5.015535744983261497e-03
7.386000000000000121e+00 4.992055206056386814e-03
7.387000000000000455e+00 4.951968837323601248e-03
7.387999999999999901e+00 4.890598764361466823e-03
7.389000000000000234e+00 4.805078657807493325e-03
7.390000000000000568e+00 4.694531954873655891e-03
7.391000000000000014e+00 4.560095812343956979e-03
7.392000000000000348e+00 4.404834043658063976e-03
7.392999999999999794e+00 4.233509363493558920e-03
7.394000000000000128e+00 4.052224514626146488e-03
7.395000000000000462e+00 3.867962519071599901e-03
7.395999999999999908e+00 3.688057175037821270e-03
7.397000000000000242e+00 3.519628487539093638e-03
7.398000000000000576e+00 3.369015397061803085e-03
7.399000000000000021e+00 3.241266852815171805e-03
7.400000000000000355e+00 3.139739454741031621e-03
7.400999999999999801e+00 3.065823861471978027e-03
7.402000000000000135e+00 3.018855588446708003e-03
7.403000000000000469e+00 2.996209946006786473e-03
7.403999999999999915e+00 2.993562890976078465e-03
7.405000000000000249e+00 3.005325037529307016e-03
7.406000000000000583e+00 3.025195058508906541e-03
7.407000000000000028e+00 3.046764704345564494e-03
7.408000000000000362e+00 3.064145416065326612e-03
7.408999999999999808e+00 3.072551644986610316e-03
7.410000000000000142e+00 3.068779248401111957e-03
7.411000000000000476e+00 3.051551090762999983e-03
7.411999999999999922e+00 3.021694757871843523e-03
7.413000000000000256e+00 2.982118222653993515e-03
7.414000000000000590e+00 2.937630442710256144e-03
7.415000000000000036e+00 2.894562013139447693e-03
7.416000000000000369e+00 2.860236903386543465e-03
7.416999999999999815e+00 2.842343695291508609e-03
7.418000000000000149e+00 2.848239675159879632e-03
7.419000000000000483e+00 2.884251905743021819e-03
7.419999999999999929e+00 2.955067366455364775e-03
7.421000000000000263e+00 3.063200155455709801e-03
7.422000000000000597e+00 3.208684764535743583e-03
7.423000000000000043e+00 3.388964011209754431e-03
7.424000000000000377e+00 3.598996714086179216e-03
7.424999999999999822e+00 3.831590953890223923e-03
7.426000000000000156e+00 4.077936096883430853e-03
7.427000000000000490e+00 4.328264961225071830e-03
7.427999999999999936e+00 4.572583730935270499e-03
7.429000000000000270e+00 4.801402416240385662e-03
7.429999999999999716e+00 5.006414671345197145e-03
7.431000000000000050e+00 5.181026516099763654e-03
7.432000000000000384e+00 5.320750414180329749e-03
7.432999999999999829e+00 5.423397131171040116e-03
7.434000000000000163e+00 5.489067977742257201e-03
7.435000000000000497e+00 5.519980852166777099e-03
7.435999999999999943e+00 5.520111577025875287e-03
7.437000000000000277e+00 5.494726846975424815e-03
7.437999999999999723e+00 5.449841472788022681e-03
7.439000000000000057e+00 5.391652256252067558e-03
7.440000000000000391e+00 5.325986190027091720e-03
7.440999999999999837e+00 5.257846524397037993e-03
7.442000000000000171e+00 5.191043851905370252e-03
7.443000000000000504e+00 5.127995729005451267e-03
7.443999999999999950e+00 5.069652339287772369e-03
7.445000000000000284e+00 5.015575529357794125e-03
7.445999999999999730e+00 4.964146780345552075e-03
7.447000000000000064e+00 4.912868901729219862e-03
7.448000000000000398e+00 4.858724684987464348e-03
7.448999999999999844e+00 4.798542553732055259e-03
7.450000000000000178e+00 4.729354591564924500e-03
7.451000000000000512e+00 4.648674055428224719e-03
7.451999999999999957e+00 4.554678502337128863e-03
7.453000000000000291e+00 4.446282397913997944e-03
7.453999999999999737e+00 4.323107461336872862e-03
7.455000000000000071e+00 4.185368283347950212e-03
7.456000000000000405e+00 4.033670440832532421e-03
7.456999999999999851e+00 3.868811072071844798e-03
7.458000000000000185e+00 3.691589365924435612e-03
7.459000000000000519e+00 3.502643816596617311e-03
7.459999999999999964e+00 3.302373091099465151e-03
7.461000000000000298e+00 3.090910701879100077e-03
7.461999999999999744e+00 2.868173106041324496e-03
7.463000000000000078e+00 2.633946896359280927e-03
7.464000000000000412e+00 2.388011053754569152e-03
7.464999999999999858e+00 2.130265944243375873e-03
7.466000000000000192e+00 1.860842878832984605e-03
7.467000000000000526e+00 1.580221083720589198e-03
7.467999999999999972e+00 1.289297508440526889e-03
7.469000000000000306e+00 9.894285153431955134e-04
7.469999999999999751e+00 6.824485369444001793e-04
7.471000000000000085e+00 3.706533692393786865e-04
7.472000000000000419e+00 5.674365667049554299e-05
7.472999999999999865e+00 -2.562746559787638955e-04
7.474000000000000199e+00 -5.652110773063544940e-04
7.475000000000000533e+00 -8.668644646735711732e-04
7.475999999999999979e+00 -1.158214484743051330e-03
7.477000000000000313e+00 -1.436634269985278493e-03
7.477999999999999758e+00 -1.700085737532030074e-03
7.479000000000000092e+00 -1.947318885214483711e-03
7.480000000000000426e+00 -2.178016682245918680e-03
7.480999999999999872e+00 -2.392865187273213960e-03
7.482000000000000206e+00 -2.593575312599645261e-03
7.483000000000000540e+00 -2.782786850500457154e-03
7.483999999999999986e+00 -2.963898717808434620e-03
7.485000000000000320e+00 -3.140804092425406816e-03
7.485999999999999766e+00 -3.317566257039780610e-03
7.487000000000000099e+00 -3.498034517179847685e-03
7.488000000000000433e+00 -3.685454781238547278e-03
7.488999999999999879e+00 -3.882086341031383558e-03
7.490000000000000213e+00 -4.088867552066545626e-03
7.491000000000000547e+00 -4.305205024631012824e-03
7.491999999999999993e+00 -4.528859452801339489e-03
7.493000000000000327e+00 -4.755995013791440920e-03
7.493999999999999773e+00 -4.981376289096929588e-03
7.495000000000000107e+00 -5.198671753077740987e-03
7.496000000000000441e+00 -5.400913153429764794e-03
7.496999999999999886e+00 -5.580961158602774745e-03
7.498000000000000220e+00 -5.732021620196633971e-03
7.499000000000000554e+00 -5.848121266736503072e-03
7.500000000000000000e+00 -5.924531805849096895e-03
7.501000000000000334e+00 -5.958037749854725416e-03
7.501999999999999780e+00 -5.947120786102931198e-03
7.503000000000000114e+00 -5.891995509561380635e-03
7.504000000000000448e+00 -5.794513858914915154e-03
7.504999999999999893e+00 -5.657966448600232866e-03
7.506000000000000227e+00 -5.486808681297727572e-03
7.507000000000000561e+00 -5.286333682136530251e-03
7.508000000000000007e+00 -5.062306303207602179e-03
7.509000000000000341e+00 -4.820619916900946607e-03
7.509999999999999787e+00 -4.566958481424064978e-03
7.511000000000000121e+00 -4.306499119641706355e-03
7.512000000000000455e+00 -4.043679803780383074e-03
7.512999999999999901e+00 -3.782009113726875812e-03
7.514000000000000234e+00 -3.523955171803342008e-03
7.515000000000000568e+00 -3.270907846893409982e-03
7.516000000000000014e+00 -3.023181836861811838e-03
7.517000000000000348e+00 -2.780092390123242805e-03
7.517999999999999794e+00 -2.540071216240429291e-03
7.519000000000000128e+00 -2.300846996826889316e-03
7.520000000000000462e+00 -2.059633863056165980e-03
7.520999999999999908e+00 -1.813376809369888392e-03
7.522000000000000242e+00 -1.559026134322512996e-03
7.523000000000000576e+00 -1.293815968817225688e-03
7.524000000000000021e+00 -1.015566706896123533e-03
7.525000000000000355e+00 -7.229552995667685869e-04
7.525999999999999801e+00 -4.157730791989355822e-04
7.527000000000000135e+00 -9.509783721455174199e-05
7.528000000000000469e+00 2.366159692406832882e-04
7.528999999999999915e+00 5.755723088461549199e-04
7.530000000000000249e+00 9.167828945550643470e-04
7.531000000000000583e+00 1.254373641785365119e-03
7.532000000000000028e+00 1.581978389692749584e-03
7.533000000000000362e+00 1.893207066390455466e-03
7.533999999999999808e+00 2.182164069732568136e-03
7.535000000000000142e+00 2.443931202807596119e-03
7.536000000000000476e+00 2.674977007901771509e-03
7.536999999999999922e+00 2.873453233817651643e-03
7.538000000000000256e+00 3.039347918087252024e-03
7.539000000000000590e+00 3.174464016395174819e-03
7.540000000000000036e+00 3.282273080734824256e-03
7.541000000000000369e+00 3.367623515338733203e-03
7.541999999999999815e+00 3.436361499958124569e-03
7.543000000000000149e+00 3.494910933964563184e-03
7.544000000000000483e+00 3.549840025877210817e-03
7.544999999999999929e+00 3.607459958761570062e-03
7.546000000000000263e+00 3.673486671286320913e-03
7.547000000000000597e+00 3.752776655396034521e-03
7.548000000000000043e+00 3.849142050767764400e-03
7.549000000000000377e+00 3.965268588671235980e-03
7.549999999999999822e+00 4.102673390262950685e-03
7.551000000000000156e+00 4.261733158225824124e-03
7.552000000000000490e+00 4.441744419370534901e-03
7.552999999999999936e+00 4.641022519527335070e-03
7.554000000000000270e+00 4.857023579720416880e-03
7.554999999999999716e+00 5.086486642680310317e-03
7.556000000000000050e+00 5.325623787049523460e-03
7.557000000000000384e+00 5.570318674100933377e-03
7.557999999999999829e+00 5.816368296619168175e-03
7.559000000000000163e+00 6.059716108787257562e-03
7.560000000000000497e+00 6.296680872336817177e-03
7.560999999999999943e+00 6.524161452365102518e-03
7.562000000000000277e+00 6.739782453082367349e-03
7.562999999999999723e+00 6.941960616346195927e-03
7.564000000000000057e+00 7.129897233398056582e-03
7.565000000000000391e+00 7.303481401456152731e-03
7.565999999999999837e+00 7.463107580546223148e-03
7.567000000000000171e+00 7.609428139136406068e-03
7.568000000000000504e+00 7.743090419443239905e-03
7.568999999999999950e+00 7.864438232088421035e-03
7.570000000000000284e+00 7.973267283665588442e-03
7.570999999999999730e+00 8.068623464626627564e-03
7.572000000000000064e+00 8.148687498411568905e-03
7.573000000000000398e+00 8.210752101195964783e-03
7.573999999999999844e+00 8.251295157987151643e-03
7.575000000000000178e+00 8.266164188924262843e-03
7.576000000000000512e+00 8.250845325231888003e-03
7.576999999999999957e+00 8.200811493169073846e-03
7.578000000000000291e+00 8.111890274399536152e-03
7.578999999999999737e+00 7.980644596382781980e-03
7.580000000000000071e+00 7.804716523483880113e-03
7.581000000000000405e+00 7.583080716688335270e-03
7.581999999999999851e+00 7.316204534610149315e-03
7.583000000000000185e+00 7.006097681531417432e-03
7.584000000000000519e+00 6.656226873907822306e-03
7.584999999999999964e+00 6.271317662263603543e-03
7.586000000000000298e+00 5.857095362219281141e-03
7.586999999999999744e+00 5.419953791201881713e-03
7.588000000000000078e+00 4.966607947909776333e-03
7.589000000000000412e+00 4.503767944185767431e-03
7.589999999999999858e+00 4.037834451344910792e-03
7.591000000000000192e+00 3.574638033437790938e-03
7.592000000000000526e+00 3.119237364807765558e-03
7.592999999999999972e+00 2.675782936921704529e-03
7.594000000000000306e+00 2.247418689099914876e-03
7.594999999999999751e+00 1.836254612035156985e-03
7.596000000000000085e+00 1.443398558241215006e-03
7.597000000000000419e+00 1.069036846339958824e-03
7.597999999999999865e+00 7.125875893255676071e-04
7.599000000000000199e+00 3.728991703423805500e-04
7.600000000000000533e+00 4.849883672512370563e-05
7.600999999999999979e+00 -2.621375716302853302e-04
7.602000000000000313e+00 -5.603243026831537799e-04
7.602999999999999758e+00 -8.469315206905409085e-04
7.604000000000000092e+00 -1.122233053842511003e-03
7.605000000000000426e+00 -1.385832943839699792e-03
7.605999999999999872e+00 -1.636708764186524129e-03
7.607000000000000206e+00 -1.873354710269945324e-03
7.608000000000000540e+00 -2.094014842455078299e-03
7.608999999999999986e+00 -2.296972718299225644e-03
7.610000000000000320e+00 -2.480838035803830787e-03
7.610999999999999766e+00 -2.644806900444843668e-03
7.612000000000000099e+00 -2.788859960328569140e-03
7.613000000000000433e+00 -2.913836947441211800e-03
7.613999999999999879e+00 -3.021396783979071743e-03
7.615000000000000213e+00 -3.113865941152516546e-03
7.616000000000000547e+00 -3.193980082060076959e-03
7.616999999999999993e+00 -3.264555093324187068e-03
7.618000000000000327e+00 -3.328150400282097170e-03
7.618999999999999773e+00 -3.386752102697054238e-03
7.620000000000000107e+00 -3.441517884282420999e-03
7.621000000000000441e+00 -3.492625866610119239e-03
7.621999999999999886e+00 -3.539233397229790429e-03
7.623000000000000220e+00 -3.579558924913873834e-03
7.624000000000000554e+00 -3.611062785946241634e-03
7.625000000000000000e+00 -3.630692836412357377e-03
7.626000000000000334e+00 -3.635202716937526411e-03
7.626999999999999780e+00 -3.621471019153562655e-03
7.628000000000000114e+00 -3.586788828440335471e-03
7.629000000000000448e+00 -3.529126416416285186e-03
7.629999999999999893e+00 -3.447302750573879269e-03
7.631000000000000227e+00 -3.341098643128376754e-03
7.632000000000000561e+00 -3.211272950169326290e-03
7.633000000000000007e+00 -3.059520036902589092e-03
7.634000000000000341e+00 -2.888367326514283250e-03
7.634999999999999787e+00 -2.701029994513386764e-03
7.636000000000000121e+00 -2.501232416722691445e-03
7.637000000000000455e+00 -2.293015575595986916e-03
7.637999999999999901e+00 -2.080539088259646726e-03
7.639000000000000234e+00 -1.867890457007880195e-03
7.640000000000000568e+00 -1.658904720667612066e-03
7.641000000000000014e+00 -1.456994140373368829e-03
7.642000000000000348e+00 -1.265015992257257455e-03
7.642999999999999794e+00 -1.085157699510322284e-03
7.644000000000000128e+00 -9.188899785187626445e-04
7.645000000000000462e+00 -7.669326364893672967e-04
7.645999999999999908e+00 -6.292783491935357828e-04
7.647000000000000242e+00 -5.052550916339586945e-04
7.648000000000000576e+00 -3.936287422511463760e-04
7.649000000000000021e+00 -2.927301645460959304e-04
7.650000000000000355e+00 -2.005958225587815315e-04
7.650999999999999801e+00 -1.151393848364852800e-04
7.652000000000000135e+00 -3.428957133277421869e-05
7.653000000000000469e+00 4.385706599700993737e-05
7.653999999999999915e+00 1.208864999563889726e-04
7.655000000000000249e+00 1.979701695858580011e-04
7.656000000000000583e+00 2.757695776122535275e-04
7.657000000000000028e+00 3.544082796067203308e-04
7.658000000000000362e+00 4.334522343332710185e-04
7.658999999999999808e+00 5.119476625632275995e-04
7.660000000000000142e+00 5.885287074658117909e-04
7.661000000000000476e+00 6.615095424157200988e-04
7.661999999999999922e+00 7.290624404072712462e-04
7.663000000000000256e+00 7.893950893297058775e-04
7.664000000000000590e+00 8.409358843022410367e-04
7.665000000000000036e+00 8.825237275108705230e-04
7.666000000000000369e+00 9.135528030803865716e-04
7.666999999999999815e+00 9.340919855827552317e-04
7.668000000000000149e+00 9.449438448233251839e-04
7.669000000000000483e+00 9.476468386670696157e-04
7.669999999999999929e+00 9.444026630998950903e-04
7.671000000000000263e+00 9.379432051418688798e-04
7.672000000000000597e+00 9.313400842010740753e-04
7.673000000000000043e+00 9.277577265046976296e-04
7.674000000000000377e+00 9.301903727319964276e-04
7.674999999999999822e+00 9.411920838754149520e-04
7.676000000000000156e+00 9.626159274569408893e-04
7.677000000000000490e+00 9.954081617295821270e-04
7.677999999999999936e+00 1.039437663808520347e-03
7.679000000000000270e+00 1.093422381679233502e-03
7.679999999999999716e+00 1.154930969242771955e-03
7.681000000000000050e+00 1.220479935318717016e-03
7.682000000000000384e+00 1.285745527865152010e-03
7.682999999999999829e+00 1.345822953127972805e-03
7.684000000000000163e+00 1.395564409306408174e-03
7.685000000000000497e+00 1.429955783456260702e-03
7.685999999999999943e+00 1.444490617098268632e-03
7.687000000000000277e+00 1.435523846666852694e-03
7.687999999999999723e+00 1.400538615564221340e-03
7.689000000000000057e+00 1.338363546808351168e-03
7.690000000000000391e+00 1.249256624172245377e-03
7.690999999999999837e+00 1.134886581886822678e-03
7.692000000000000171e+00 9.982095619962059845e-04
7.693000000000000504e+00 8.432539496936222170e-04
7.693999999999999950e+00 6.748298342960857210e-04
7.695000000000000284e+00 4.982102946952540008e-04
7.695999999999999730e+00 3.187668138330014274e-04
7.697000000000000064e+00 1.416461260731764402e-04
7.698000000000000398e+00 -2.853377431098188193e-05
7.698999999999999844e+00 -1.879229599833819389e-04
7.700000000000000178e+00 -3.336289850838825054e-04
7.701000000000000512e+00 -4.638019454706693257e-04
7.701999999999999957e+00 -5.776642534620549238e-04
7.703000000000000291e+00 -6.754513198816110894e-04
7.703999999999999737e+00 -7.582972300323428992e-04
7.705000000000000071e+00 -8.280599159107138304e-04
7.706000000000000405e+00 -8.871204549830895379e-04
7.706999999999999851e+00 -9.381490641450337866e-04
7.708000000000000185e+00 -9.838770181033709879e-04
7.709000000000000519e+00 -1.026865654621463226e-03
7.709999999999999964e+00 -1.069313143361968034e-03
7.711000000000000298e+00 -1.112899804394511380e-03
7.711999999999999744e+00 -1.158660727960041581e-03
7.713000000000000078e+00 -1.206923503827367133e-03
7.714000000000000412e+00 -1.257283512897218718e-03
7.714999999999999858e+00 -1.308644056742325331e-03
7.716000000000000192e+00 -1.359304236871739652e-03
7.717000000000000526e+00 -1.407094512643901080e-03
7.717999999999999972e+00 -1.449556884004664240e-03
7.719000000000000306e+00 -1.484149028311179718e-03
7.719999999999999751e+00 -1.508484762925112882e-03
7.721000000000000085e+00 -1.520585200213432501e-03
7.722000000000000419e+00 -1.519092657526780518e-03
7.722999999999999865e+00 -1.503493153059725111e-03
7.724000000000000199e+00 -1.474251466565400888e-03
7.725000000000000533e+00 -1.432897557069304564e-03
7.725999999999999979e+00 -1.382019042148104841e-03
7.727000000000000313e+00 -1.325184003703585916e-03
7.727999999999999758e+00 -1.266754119402754971e-03
7.729000000000000092e+00 -1.211640524675424357e-03
7.730000000000000426e+00 -1.164979412505197333e-03
7.730999999999999872e+00 -1.131780502706460209e-03
7.732000000000000206e+00 -1.116526615413426012e-03
7.733000000000000540e+00 -1.122801850369866848e-03
7.733999999999999986e+00 -1.152929276679048615e-03
7.735000000000000320e+00 -1.207667068979334990e-03
7.735999999999999766e+00 -1.286003055860273627e-03
7.737000000000000099e+00 -1.385069025697164505e-03
7.738000000000000433e+00 -1.500195081332085121e-03
7.738999999999999879e+00 -1.625106456861802589e-03
7.740000000000000213e+00 -1.752278331112302632e-03
7.741000000000000547e+00 -1.873414144724085909e-03
7.741999999999999993e+00 -1.979993016415227888e-03
7.743000000000000327e+00 -2.063861035170132165e-03
7.743999999999999773e+00 -2.117785916809449172e-03
7.745000000000000107e+00 -2.135943905380032187e-03
7.746000000000000441e+00 -2.114272987861326968e-03
7.746999999999999886e+00 -2.050683028137542403e-03
7.748000000000000220e+00 -1.945089708339343883e-03
7.749000000000000554e+00 -1.799294406321436460e-03
7.750000000000000000e+00 -1.616731438067234988e-03
7.751000000000000334e+00 -1.402100419398771228e-03
7.751999999999999780e+00 -1.160946967299401542e-03
7.753000000000000114e+00 -8.992281934270862686e-04
7.754000000000000448e+00 -6.228990670873812236e-04
7.754999999999999893e+00 -3.375814712377927032e-04
7.756000000000000227e+00 -4.829754183823855836e-05
7.757000000000000561e+00 2.406746691916656158e-04
7.758000000000000007e+00 5.258571027146165602e-04
7.759000000000000341e+00 8.045425836300391497e-04
7.759999999999999787e+00 1.074719672577573734e-03
7.761000000000000121e+00 1.334943546611991891e-03
7.762000000000000455e+00 1.584201630848902339e-03
7.762999999999999901e+00 1.821816677042692499e-03
7.764000000000000234e+00 2.047341803291048961e-03
7.765000000000000568e+00 2.260522316193109942e-03
7.766000000000000014e+00 2.461256175599447517e-03
7.767000000000000348e+00 2.649592065350499411e-03
7.767999999999999794e+00 2.825724105435039549e-03
7.769000000000000128e+00 2.989979489637830529e-03
7.770000000000000462e+00 3.142793703322119356e-03
7.770999999999999908e+00 3.284628513409625951e-03
7.772000000000000242e+00 3.415888673416235706e-03
7.773000000000000576e+00 3.536791628474127407e-03
7.774000000000000021e+00 3.647251228976741439e-03
7.775000000000000355e+00 3.746770205455799037e-03
7.775999999999999801e+00 3.834397935894906951e-03
7.777000000000000135e+00 3.908741478057372633e-03
7.778000000000000469e+00 3.968056120869450053e-03
7.778999999999999915e+00 4.010433667772633944e-03
7.780000000000000249e+00 4.034041911268605209e-03
7.781000000000000583e+00 4.037398872126267239e-03
7.782000000000000028e+00 4.019660683045108741e-03
7.783000000000000362e+00 3.980871848154004036e-03
7.783999999999999808e+00 3.922142787034429805e-03
7.785000000000000142e+00 3.845723235053679755e-03
7.786000000000000476e+00 3.754950903997875209e-03
7.786999999999999922e+00 3.654110899509884890e-03
7.788000000000000256e+00 3.548170754502962942e-03
7.789000000000000590e+00 3.442468007458516620e-03
7.790000000000000036e+00 3.342353066256118378e-03
7.791000000000000369e+00 3.252862632031367374e-03
7.791999999999999815e+00 3.178429218540967417e-03
7.793000000000000149e+00 3.122665622486060256e-03
7.794000000000000483e+00 3.088252508653487483e-03
7.794999999999999929e+00 3.076907105136794489e-03
7.796000000000000263e+00 3.089440569050957552e-03
7.797000000000000597e+00 3.125854572454369023e-03
7.798000000000000043e+00 3.185490482145828493e-03
7.799000000000000377e+00 3.267173592958669531e-03
7.799999999999999822e+00 3.369368246140802808e-03
7.801000000000000156e+00 3.490320121653798895e-03
7.802000000000000490e+00 3.628182792543376174e-03
7.802999999999999936e+00 3.781121515003036445e-03
7.804000000000000270e+00 3.947389659206747281e-03
7.805000000000000604e+00 4.125376410343512684e-03
7.806000000000000050e+00 4.313636071785638230e-03
7.807000000000000384e+00 4.510863629340174097e-03
7.807999999999999829e+00 4.715853416072941610e-03
7.809000000000000163e+00 4.927428691298784032e-03
7.810000000000000497e+00 5.144340661386938122e-03
7.810999999999999943e+00 5.365158041422367352e-03
7.812000000000000277e+00 5.588185229048881278e-03
7.812999999999999723e+00 5.811390033612084949e-03
7.814000000000000057e+00 6.032377823341447329e-03
7.815000000000000391e+00 6.248415452216898695e-03
7.815999999999999837e+00 6.456515900840727011e-03
7.817000000000000171e+00 6.653566471097140111e-03
7.818000000000000504e+00 6.836478309198062986e-03
7.818999999999999950e+00 7.002331768419217672e-03
7.820000000000000284e+00 7.148524378777054711e-03
7.820999999999999730e+00 7.272868951518884559e-03
7.822000000000000064e+00 7.373637563178499221e-03
7.823000000000000398e+00 7.449588040173306565e-03
7.823999999999999844e+00 7.499927758303460805e-03
7.825000000000000178e+00 7.524262278017034185e-03
7.826000000000000512e+00 7.522526163533627477e-03
7.826999999999999957e+00 7.494908369157816941e-03
7.828000000000000291e+00 7.441807436037805625e-03
7.828999999999999737e+00 7.363802887663520834e-03
7.830000000000000071e+00 7.261635720550284161e-03
7.831000000000000405e+00 7.136243651615995984e-03
7.831999999999999851e+00 6.988800874680678454e-03
7.833000000000000185e+00 6.820792350206427226e-03
7.834000000000000519e+00 6.634088756123838679e-03
7.834999999999999964e+00 6.431017831707076284e-03
7.836000000000000298e+00 6.214407563753945353e-03
7.836999999999999744e+00 5.987603643248936083e-03
7.838000000000000078e+00 5.754428955890144616e-03
7.839000000000000412e+00 5.519077939235121806e-03
7.839999999999999858e+00 5.285956669790799721e-03
7.841000000000000192e+00 5.059446440919386501e-03
7.842000000000000526e+00 4.843647704052628233e-03
7.842999999999999972e+00 4.642111792501574762e-03
7.844000000000000306e+00 4.457589543753139386e-03
7.844999999999999751e+00 4.291834520793532878e-03
7.846000000000000085e+00 4.145482187283917354e-03
7.847000000000000419e+00 4.018017103540391134e-03
7.847999999999999865e+00 3.907825476811436875e-03
7.849000000000000199e+00 3.812350940733510128e-03
7.850000000000000533e+00 3.728305475160477705e-03
7.850999999999999979e+00 3.651908920600853946e-03
7.852000000000000313e+00 3.579178004453658062e-03
7.852999999999999758e+00 3.506180308705361421e-03
7.854000000000000092e+00 3.429299047909564139e-03
7.855000000000000426e+00 3.345439655697784228e-03
7.855999999999999872e+00 3.252213400285678627e-03
7.857000000000000206e+00 3.148069441242832504e-03
7.858000000000000540e+00 3.032367289702003060e-03
7.858999999999999986e+00 2.905414918153571661e-03
7.860000000000000320e+00 2.768447539120064832e-03
7.860999999999999766e+00 2.623535182042873153e-03
7.862000000000000099e+00 2.473452737716645266e-03
7.863000000000000433e+00 2.321495284700797902e-03
7.863999999999999879e+00 2.171258857992318381e-03
7.865000000000000213e+00 2.026412337021772907e-03
7.866000000000000547e+00 1.890446357949758646e-03
7.866999999999999993e+00 1.766450820367653505e-03
7.868000000000000327e+00 1.656924357707044698e-03
7.868999999999999773e+00 1.563612781143743904e-03
7.870000000000000107e+00 1.487412807132185546e-03
7.871000000000000441e+00 1.428311485768864620e-03
7.871999999999999886e+00 1.385386285554668622e-03
7.873000000000000220e+00 1.356848667884766064e-03
7.874000000000000554e+00 1.340117482467299446e-03
7.875000000000000000e+00 1.331919697069143928e-03
7.876000000000000334e+00 1.328419406876207593e-03
7.876999999999999780e+00 1.325355328565005781e-03
7.878000000000000114e+00 1.318216844043811498e-03
7.879000000000000448e+00 1.302424714621953352e-03
7.879999999999999893e+00 1.273555299400127520e-03
7.881000000000000227e+00 1.227586890182280231e-03
7.882000000000000561e+00 1.161150900836635871e-03
7.883000000000000007e+00 1.071766630883024245e-03
7.884000000000000341e+00 9.580498233310302944e-04
7.884999999999999787e+00 8.198471215907674695e-04
7.886000000000000121e+00 6.582826025385181542e-04
7.887000000000000455e+00 4.757201335663275459e-04
7.887999999999999901e+00 2.756045438551372345e-04
7.889000000000000234e+00 6.223139819384089098e-05
7.890000000000000568e+00 -1.595643264982705642e-04
7.891000000000000014e+00 -3.847404677480062408e-04
7.892000000000000348e+00 -6.083786598489662875e-04
7.892999999999999794e+00 -8.260211516098833100e-04
7.894000000000000128e+00 -1.033962205343849378e-03
7.895000000000000462e+00 -1.229475625550455458e-03
7.895999999999999908e+00 -1.410982439484982339e-03
7.897000000000000242e+00 -1.578137495766183387e-03
7.898000000000000576e+00 -1.731839004870843737e-03
7.899000000000000021e+00 -1.874129611015555195e-03
7.900000000000000355e+00 -2.007988931543195060e-03
7.900999999999999801e+00 -2.137048850622217961e-03
7.902000000000000135e+00 -2.265219285901594239e-03
7.903000000000000469e+00 -2.396263864156868931e-03
7.903999999999999915e+00 -2.533379203595147351e-03
7.905000000000000249e+00 -2.678784234620892185e-03
7.906000000000000583e+00 -2.833394337325541128e-03
7.907000000000000028e+00 -2.996610434450347037e-03
7.908000000000000362e+00 -3.166260536923653276e-03
7.908999999999999808e+00 -3.338668819034581407e-03
7.910000000000000142e+00 -3.508891541332840192e-03
7.911000000000000476e+00 -3.671073267457734303e-03
7.911999999999999922e+00 -3.818875946666594728e-03
7.913000000000000256e+00 -3.945979438870513348e-03
7.914000000000000590e+00 -4.046561731906476132e-03
7.915000000000000036e+00 -4.115738212209314219e-03
7.916000000000000369e+00 -4.149900936952301972e-03
7.916999999999999815e+00 -4.146963695445532797e-03
7.918000000000000149e+00 -4.106449093178722413e-03
7.919000000000000483e+00 -4.029466983856582786e-03
7.919999999999999929e+00 -3.918568319073062987e-03
7.921000000000000263e+00 -3.777512898930503182e-03
7.922000000000000597e+00 -3.610957044556228641e-03
7.923000000000000043e+00 -3.424110612957891216e-03
7.924000000000000377e+00 -3.222385290315197583e-03
7.924999999999999822e+00 -3.011069574969083527e-03
7.926000000000000156e+00 -2.795032766704049453e-03
7.927000000000000490e+00 -2.578480682623494370e-03
7.927999999999999936e+00 -2.364794040171327993e-03
7.929000000000000270e+00 -2.156411780081545805e-03
7.930000000000000604e+00 -1.954795907719727565e-03
7.931000000000000050e+00 -1.760473393926548094e-03
7.932000000000000384e+00 -1.573129221551556114e-03
7.932999999999999829e+00 -1.391757055844727257e-03
7.934000000000000163e+00 -1.214844948298368296e-03
7.935000000000000497e+00 -1.040570650506688873e-03
7.935999999999999943e+00 -8.669827672093269669e-04
7.937000000000000277e+00 -6.921804911149295704e-04
7.937999999999999723e+00 -5.144549026863534181e-04
7.939000000000000057e+00 -3.324004417089717017e-04
7.940000000000000391e+00 -1.449907963597381691e-04
7.940999999999999837e+00 4.835540167051206433e-05
7.942000000000000171e+00 2.477072909976050868e-04
7.943000000000000504e+00 4.525717327424649307e-04
7.943999999999999950e+00 6.618368615965083968e-04
7.945000000000000284e+00 8.737464492673080408e-04
7.945999999999999730e+00 1.085922772860190792e-03
7.947000000000000064e+00 1.295443949802016622e-03
7.948000000000000398e+00 1.498993663217483866e-03
7.948999999999999844e+00 1.693067341715492630e-03
7.950000000000000178e+00 1.874254291520919061e-03
7.951000000000000512e+00 2.039510012558600448e-03
7.951999999999999957e+00 2.186430382587940553e-03
7.953000000000000291e+00 2.313461983269328968e-03
7.953999999999999737e+00 2.420033016237059693e-03
7.955000000000000071e+00 2.506592592670065563e-03
7.956000000000000405e+00 2.574564491283230349e-03
7.956999999999999851e+00 2.626226587985589639e-03
7.958000000000000185e+00 2.664539928524788364e-03
7.959000000000000519e+00 2.692934640771270371e-03
7.959999999999999964e+00 2.715087208887174194e-03
7.961000000000000298e+00 2.734695383942661179e-03
7.961999999999999744e+00 2.755253419762501710e-03
7.963000000000000078e+00 2.779843363308823721e-03
7.964000000000000412e+00 2.810943170986433554e-03
7.964999999999999858e+00 2.850251162091279895e-03
7.966000000000000192e+00 2.898575953918468544e-03
7.967000000000000526e+00 2.955749522931631727e-03
7.967999999999999972e+00 3.020630274482476955e-03
7.969000000000000306e+00 3.091184006720117377e-03
7.969999999999999751e+00 3.164623347899610251e-03
7.971000000000000085e+00 3.237623222619714133e-03
7.972000000000000419e+00 3.306605888740302059e-03
7.972999999999999865e+00 3.368040010123690177e-03
7.974000000000000199e+00 3.418762794039819676e-03
7.975000000000000533e+00 3.456280253939754583e-03
7.975999999999999979e+00 3.479008283292449842e-03
7.977000000000000313e+00 3.486436522190630456e-03
7.977999999999999758e+00 3.479207622626547761e-03
7.979000000000000092e+00 3.459082277077258315e-03
7.980000000000000426e+00 3.428784956957547318e-03
7.980999999999999872e+00 3.391789226879437635e-03
7.982000000000000206e+00 3.352013148546063945e-03
7.983000000000000540e+00 3.313490534168364587e-03
7.983999999999999986e+00 3.280062336436407201e-03
7.985000000000000320e+00 3.255089893592423653e-03
[truncated: 101,052 more chars]
