# Supplementary material for: Quadrupolar 23Na+ NMR relaxation as a probe of subpicosecond collective dynamics in aqueous electrolyte solutions
Source: Nat Commun. 2023 Jan 5;14:84. doi: 10.1038/s41467-022-35695-3 (PMC9816157; doi:10.1038/s41467-022-35695-3)
Supplement: Supplementary file 3 — Source data [file 41467_2022_35695_MOESM3_ESM.zip › Source Data/Figure5/fig5g_tau_struct_vs_tauc_T35degC.dat]

# tauc (ps); 	 tau struct (ps)
3.515561312300017338e-01 2.901353229441444581e-01
3.593490933412242794e-01 2.917768117634411129e-01
3.784529386114426353e-01 3.158123471612636624e-01
3.987158019871653858e-01 3.301603540497854983e-01
4.197445790912666119e-01 3.591272650355846752e-01
4.484072446725004824e-01 3.712685562916979154e-01
4.692350147353838707e-01 4.499403098631168940e-01
4.962464908735164104e-01 4.543358000717755973e-01
5.234934763084133635e-01 4.790270610047900890e-01
