# Supplementary material for: Quadrupolar 23Na+ NMR relaxation as a probe of subpicosecond collective dynamics in aqueous electrolyte solutions
Source: Nat Commun. 2023 Jan 5;14:84. doi: 10.1038/s41467-022-35695-3 (PMC9816157; doi:10.1038/s41467-022-35695-3)
Supplement: Supplementary file 3 — Source data [file 41467_2022_35695_MOESM3_ESM.zip › Source Data/Figure5/fig5d_tauc_exp_vs_tauc_SED_T35degC.dat]

# tauc exp (ps); 	 tauc SED (ps)
3.578308289542658782e-01 5.489255668955800083e+00
3.630642754935862193e-01 5.497637780897077775e+00
3.791831950487014047e-01 5.525376433515888586e+00
3.936158271771955652e-01 5.556549138446152725e+00
4.102654412963545050e-01 5.591776342410629042e+00
4.296998461657839941e-01 5.634124118519427959e+00
4.598394029268720873e-01 5.690741056001439979e+00
4.874795611477960033e-01 5.775535145666696124e+00
5.279215335476029614e-01 5.913764115076800110e+00
5.782227879686712146e-01 6.150845665181986277e+00
