# Supplementary material for: Quadrupolar 23Na+ NMR relaxation as a probe of subpicosecond collective dynamics in aqueous electrolyte solutions
Source: Nat Commun. 2023 Jan 5;14:84. doi: 10.1038/s41467-022-35695-3 (PMC9816157; doi:10.1038/s41467-022-35695-3)
Supplement: Supplementary file 3 — Source data [file 41467_2022_35695_MOESM3_ESM.zip › Source Data/Figure5/fig5e_eta_kT_vs_tauc_exp_T50degC.dat]

# eta/kT (10^17 Pa*s/J); 	 tauc exp (ps)
1.207819652245172293e+00 2.791749307020917059e-01
1.235919229456613477e+00 2.854616639470232697e-01
1.324633627956177451e+00 2.976280520430887866e-01
1.421683611059673114e+00 3.080341279932407028e-01
1.529801085531989235e+00 3.209186347141043671e-01
1.652674220441037178e+00 3.358616419555567889e-01
1.795174356638621793e+00 3.530253878569358794e-01
1.963808795848473343e+00 3.725863079190088745e-01
2.167320262878215331e+00 4.005111602950387484e-01
2.417550294439704039e+00 4.323860056953920394e-01
