# Supplementary material for: Quadrupolar 23Na+ NMR relaxation as a probe of subpicosecond collective dynamics in aqueous electrolyte solutions
Source: Nat Commun. 2023 Jan 5;14:84. doi: 10.1038/s41467-022-35695-3 (PMC9816157; doi:10.1038/s41467-022-35695-3)
Supplement: Supplementary file 3 — Source data [file 41467_2022_35695_MOESM3_ESM.zip › Source Data/Figure5/fig5f_tau_dip_vs_tauc_T30degC.dat]

# tauc (ps); 	 tau dip (ps)
3.704090067633043493e-01 4.699548435599901097e+00
3.897352856928685272e-01 5.336382259088851221e+00
4.119477924835618365e-01 5.950698060495983377e+00
4.320128922376359482e-01 6.446628074703840916e+00
4.589472784833451557e-01 6.960176349212444435e+00
4.834538976003205368e-01 7.409149207147966543e+00
5.156302269156338713e-01 8.016685556415072966e+00
5.511771892527553840e-01 8.602347334897816111e+00
5.826762081095864243e-01 9.170196530241039312e+00
