# Supplementary material for: Quadrupolar 23Na+ NMR relaxation as a probe of subpicosecond collective dynamics in aqueous electrolyte solutions
Source: Nat Commun. 2023 Jan 5;14:84. doi: 10.1038/s41467-022-35695-3 (PMC9816157; doi:10.1038/s41467-022-35695-3)
Supplement: Supplementary file 3 — Source data [file 41467_2022_35695_MOESM3_ESM.zip › Source Data/Figure5/fig5a_diff_coeff_sim_T50degC.dat]

# c (mol/kg); 	 D (10^9 m^2/s); 	 D err (10^9 m^2/s)
5.555555555555555247e-02 2.236423801420830859e+00 6.327469520498613109e-02
5.000000000000000000e-01 2.073938373016732228e+00 7.998333831127392435e-02
1.000000000000000000e+00 1.906878470776451673e+00 8.408853092212245639e-02
1.500000000000000000e+00 1.896198458577125212e+00 4.008885689310164036e-02
2.000000000000000000e+00 1.731891137059821784e+00 2.461480315622757709e-02
2.500000000000000000e+00 1.698382351286578107e+00 4.095041883094525936e-02
3.000000000000000000e+00 1.558738991543656027e+00 2.045238276745676639e-02
3.500000000000000000e+00 1.456269430631446760e+00 5.254603597202520127e-02
4.000000000000000000e+00 1.375795298770989383e+00 5.966575274174326649e-02
