# Supplementary material for: Quadrupolar 23Na+ NMR relaxation as a probe of subpicosecond collective dynamics in aqueous electrolyte solutions
Source: Nat Commun. 2023 Jan 5;14:84. doi: 10.1038/s41467-022-35695-3 (PMC9816157; doi:10.1038/s41467-022-35695-3)
Supplement: Supplementary file 3 — Source data [file 41467_2022_35695_MOESM3_ESM.zip › Source Data/Figure5/fig5g_tau_struct_vs_tauc_T20degC.dat]

# tauc (ps); 	 tau struct (ps)
4.371255216827640844e-01 4.082428875003793478e-01
4.708946067434867655e-01 4.238249340058488079e-01
5.021667553982267496e-01 4.459028866079249864e-01
5.239932065567267649e-01 4.829160349827154031e-01
5.542961959674070904e-01 5.304093610432960570e-01
5.895809648811949355e-01 5.543825460818401218e-01
6.389128633916775213e-01 6.045184264282900122e-01
6.873042573043861569e-01 6.808892844844282033e-01
7.326398172972787837e-01 7.150702606570501496e-01
