# Supplementary material for: Quadrupolar 23Na+ NMR relaxation as a probe of subpicosecond collective dynamics in aqueous electrolyte solutions
Source: Nat Commun. 2023 Jan 5;14:84. doi: 10.1038/s41467-022-35695-3 (PMC9816157; doi:10.1038/s41467-022-35695-3)
Supplement: Supplementary file 3 — Source data [file 41467_2022_35695_MOESM3_ESM.zip › Source Data/Figure5/fig5f_tau_dip_vs_tauc_T50degC.dat]

# tauc (ps); 	 tau dip (ps)
2.770561584557668100e-01 3.159318461603785266e+00
2.873422862284363277e-01 3.612076541371962435e+00
3.017027324415110789e-01 3.980169099823022805e+00
3.188531727750502642e-01 4.267337982372840344e+00
3.316975382206201473e-01 4.546376102746777725e+00
3.493159883996943549e-01 4.857311983768563657e+00
3.658002890952219421e-01 5.167060512763391955e+00
3.830733961423868350e-01 5.457541850348905932e+00
4.055851967089088572e-01 5.837235391842227727e+00
