# Supplementary material for: Quadrupolar 23Na+ NMR relaxation as a probe of subpicosecond collective dynamics in aqueous electrolyte solutions
Source: Nat Commun. 2023 Jan 5;14:84. doi: 10.1038/s41467-022-35695-3 (PMC9816157; doi:10.1038/s41467-022-35695-3)
Supplement: Supplementary file 3 — Source data [file 41467_2022_35695_MOESM3_ESM.zip › Source Data/Figure5/fig5f_tau_dip_vs_tauc_T45degC.dat]

# tauc (ps); 	 tau dip (ps)
2.944681771500426981e-01 3.450355595685185239e+00
3.098559204739922968e-01 3.982363091430287660e+00
3.240488832051163781e-01 4.345012663805510655e+00
3.384335996452630946e-01 4.695615333932741109e+00
3.565720493133573976e-01 5.021710387436516321e+00
3.786027672229551611e-01 5.350166074808186956e+00
3.942962589873481027e-01 5.753346463739104522e+00
4.193945325637356558e-01 6.078415793274611012e+00
4.379990906257336114e-01 6.497847345862882484e+00
