# Supplementary material for: Quadrupolar 23Na+ NMR relaxation as a probe of subpicosecond collective dynamics in aqueous electrolyte solutions
Source: Nat Commun. 2023 Jan 5;14:84. doi: 10.1038/s41467-022-35695-3 (PMC9816157; doi:10.1038/s41467-022-35695-3)
Supplement: Supplementary file 3 — Source data [file 41467_2022_35695_MOESM3_ESM.zip › Source Data/Figure5/fig5d_tauc_exp_vs_tauc_SED_T50degC.dat]

# tauc exp (ps); 	 tauc SED (ps)
2.791749307020917059e-01 3.589221150916472869e+00
2.854616639470232697e-01 3.546049458677713595e+00
2.976280520430887866e-01 3.440728546201732740e+00
3.080341279932407028e-01 3.368041453700385990e+00
3.209186347141043671e-01 3.324786864168478129e+00
3.358616419555567889e-01 3.309558051908374932e+00
3.530253878569358794e-01 3.323276795791501037e+00
3.725863079190088745e-01 3.370318108585236505e+00
4.005111602950387484e-01 3.460858264363713577e+00
4.323860056953920394e-01 3.615655397379255565e+00
