# Supplementary material for: Quadrupolar 23Na+ NMR relaxation as a probe of subpicosecond collective dynamics in aqueous electrolyte solutions
Source: Nat Commun. 2023 Jan 5;14:84. doi: 10.1038/s41467-022-35695-3 (PMC9816157; doi:10.1038/s41467-022-35695-3)
Supplement: Supplementary file 3 — Source data [file 41467_2022_35695_MOESM3_ESM.zip › Source Data/Figure5/fig5b_viscosity_sim_T35degC.dat]

# c (mol/kg); 	 visc (mPa*s); 	 visc err (mPa*s)
5.555555555555555247e-02 7.123706376932376072e-01 2.225981761835096190e-02
5.000000000000000000e-01 7.560412712380020217e-01 2.196512647274867155e-02
1.000000000000000000e+00 8.304295283474975031e-01 2.166714341267987620e-02
1.500000000000000000e+00 8.882721218987976730e-01 3.247491686315885639e-02
2.000000000000000000e+00 9.635652223588783150e-01 1.457514717870516188e-02
2.500000000000000000e+00 1.032149234518941583e+00 1.479604273778494308e-02
3.000000000000000000e+00 1.191018293441087339e+00 4.899162299299542056e-02
3.500000000000000000e+00 1.261696583617808454e+00 2.827372763697637639e-02
4.000000000000000000e+00 1.357317018837021383e+00 5.333428904092277906e-02
