# Supplementary material for: Quadrupolar 23Na+ NMR relaxation as a probe of subpicosecond collective dynamics in aqueous electrolyte solutions
Source: Nat Commun. 2023 Jan 5;14:84. doi: 10.1038/s41467-022-35695-3 (PMC9816157; doi:10.1038/s41467-022-35695-3)
Supplement: Supplementary file 3 — Source data [file 41467_2022_35695_MOESM3_ESM.zip › Source Data/Figure5/fig5c_stress_acf_c3.50m.dat]

# t (ps); 	 stress acf * V/kT (GPa)
0.000000000000000000e+00 1.172631195031524776e+01
1.000000000000000021e-03 1.169167920593964638e+01
2.000000000000000042e-03 1.158925553583162937e+01
3.000000000000000062e-03 1.142326291749068545e+01
4.000000000000000083e-03 1.120032825578355684e+01
5.000000000000000104e-03 1.092892622488735910e+01
6.000000000000000125e-03 1.061870254148370663e+01
7.000000000000000146e-03 1.027975747178591348e+01
8.000000000000000167e-03 9.921965607081917327e+00
9.000000000000001055e-03 9.554393665545521941e+00
1.000000000000000021e-02 9.184857677466897741e+00
1.099999999999999936e-02 8.819638917312824233e+00
1.200000000000000025e-02 8.463358137029786121e+00
1.300000000000000114e-02 8.118992364507917614e+00
1.400000000000000029e-02 7.788008668054428263e+00
1.499999999999999944e-02 7.470584473417173577e+00
1.600000000000000033e-02 7.165883256910765553e+00
1.700000000000000122e-02 6.872356419424511031e+00
1.800000000000000211e-02 6.588045879437319563e+00
1.899999999999999953e-02 6.310866344413087248e+00
2.000000000000000042e-02 6.038850992590895750e+00
2.100000000000000130e-02 5.770349004205961307e+00
2.199999999999999872e-02 5.504167975230441989e+00
2.299999999999999961e-02 5.239658449345367508e+00
2.400000000000000050e-02 4.976741758056047793e+00
2.500000000000000139e-02 4.715885773179903317e+00
2.600000000000000228e-02 4.458036072802440408e+00
2.699999999999999969e-02 4.204512203335690756e+00
2.800000000000000058e-02 3.956880170971964539e+00
2.900000000000000147e-02 3.716813013017519207e+00
2.999999999999999889e-02 3.485951165077113778e+00
3.099999999999999978e-02 3.265773530533908175e+00
3.200000000000000067e-02 3.057488545799783353e+00
3.300000000000000155e-02 2.861952438854545200e+00
3.400000000000000244e-02 2.679619243257465477e+00
3.500000000000000333e-02 2.510524279387603919e+00
3.600000000000000422e-02 2.354299943331431777e+00
3.699999999999999817e-02 2.210219985284960220e+00
3.799999999999999906e-02 2.077266356924232671e+00
3.899999999999999994e-02 1.954211207041367970e+00
4.000000000000000083e-02 1.839706031605780723e+00
4.100000000000000172e-02 1.732370068529863527e+00
4.200000000000000261e-02 1.630871139027085137e+00
4.300000000000000350e-02 1.533993478769541285e+00
4.399999999999999745e-02 1.440689109473101581e+00
4.499999999999999833e-02 1.350111151952167132e+00
4.599999999999999922e-02 1.261629353213021165e+00
4.700000000000000011e-02 1.174829563890468886e+00
4.800000000000000100e-02 1.089499989164843141e+00
4.900000000000000189e-02 1.005607622173278148e+00
5.000000000000000278e-02 9.232684467239635762e-01
5.100000000000000366e-02 8.427147476972320916e-01
5.200000000000000455e-02 7.642623714826968229e-01
5.299999999999999850e-02 6.882801832139995302e-01
5.399999999999999939e-02 6.151631596339580677e-01
5.500000000000000028e-02 5.453099765853272052e-01
5.600000000000000117e-02 4.791052521954142773e-01
5.700000000000000205e-02 4.169062153313090602e-01
5.800000000000000294e-02 3.590332268433515384e-01
5.900000000000000383e-02 3.057634240482587917e-01
5.999999999999999778e-02 2.573267315343532036e-01
6.099999999999999867e-02 2.139035144443573733e-01
6.199999999999999956e-02 1.756233949886048806e-01
6.300000000000000044e-02 1.425648166674080564e-01
6.400000000000000133e-02 1.147552693739645191e-01
6.500000000000000222e-02 9.217211876320999253e-02
6.600000000000000311e-02 7.474421831421311502e-02
6.700000000000000400e-02 6.235447886678083945e-02
6.800000000000000488e-02 5.484357518042991264e-02
6.900000000000000577e-02 5.201489733299265866e-02
7.000000000000000666e-02 5.364076345708616855e-02
7.100000000000000755e-02 5.946972120905812120e-02
7.200000000000000844e-02 6.923465864192021590e-02
7.299999999999999545e-02 8.266131607489943245e-02
7.399999999999999634e-02 9.947668949261072313e-02
7.499999999999999722e-02 1.194168102303407863e-01
7.599999999999999811e-02 1.422333812311633305e-01
7.699999999999999900e-02 1.676989159439206123e-01
7.799999999999999989e-02 1.956100705689217401e-01
7.900000000000000078e-02 2.257890813798325846e-01
8.000000000000000167e-02 2.580833815569920087e-01
8.100000000000000255e-02 2.923635901903509082e-01
8.200000000000000344e-02 3.285202665601038574e-01
8.300000000000000433e-02 3.664598158708430864e-01
8.400000000000000522e-02 4.061000514058289435e-01
8.500000000000000611e-02 4.473658232166807247e-01
8.600000000000000699e-02 4.901850940816081525e-01
8.700000000000000788e-02 5.344857547552270827e-01
8.799999999999999489e-02 5.801933012443457605e-01
8.899999999999999578e-02 6.272294408113954223e-01
8.999999999999999667e-02 6.755115336679362592e-01
9.099999999999999756e-02 7.249527207240942239e-01
9.199999999999999845e-02 7.754625030979660494e-01
9.299999999999999933e-02 8.269475419888931977e-01
9.400000000000000022e-02 8.793124282062703134e-01
9.500000000000000111e-02 9.324602238197527981e-01
9.600000000000000200e-02 9.862926069678209506e-01
9.700000000000000289e-02 1.040709609046858164e+00
9.800000000000000377e-02 1.095608843442775093e+00
9.900000000000000466e-02 1.150884379268824809e+00
1.000000000000000056e-01 1.206425348926861485e+00
1.010000000000000064e-01 1.262114490183101623e+00
1.020000000000000073e-01 1.317826819891208867e+00
1.030000000000000082e-01 1.373428632243278713e+00
1.040000000000000091e-01 1.428776995631316771e+00
1.049999999999999961e-01 1.483719889645557455e+00
1.059999999999999970e-01 1.538097043155531640e+00
1.069999999999999979e-01 1.591741467683984723e+00
1.079999999999999988e-01 1.644481681203312728e+00
1.089999999999999997e-01 1.696144407839738522e+00
1.100000000000000006e-01 1.746557685778979518e+00
1.110000000000000014e-01 1.795554094379590682e+00
1.120000000000000023e-01 1.842973960437417347e+00
1.130000000000000032e-01 1.888668275876875580e+00
1.140000000000000041e-01 1.932501193550590246e+00
1.150000000000000050e-01 1.974351944289485683e+00
1.160000000000000059e-01 2.014116098562991564e+00
1.170000000000000068e-01 2.051706151827073832e+00
1.180000000000000077e-01 2.087051483373342453e+00
1.190000000000000085e-01 2.120097771066385306e+00
1.199999999999999956e-01 2.150805953685479111e+00
1.209999999999999964e-01 2.179150916410823591e+00
1.219999999999999973e-01 2.205120043600985902e+00
1.229999999999999982e-01 2.228711763623453912e+00
1.239999999999999991e-01 2.249934176379219330e+00
1.250000000000000000e-01 2.268803881466229910e+00
1.260000000000000009e-01 2.285344971020419003e+00
1.270000000000000018e-01 2.299588245886379667e+00
1.280000000000000027e-01 2.311570592682458347e+00
1.290000000000000036e-01 2.321334422291434940e+00
1.300000000000000044e-01 2.328927159882816067e+00
1.310000000000000053e-01 2.334400640308274877e+00
1.320000000000000062e-01 2.337810415559633093e+00
1.330000000000000071e-01 2.339214925653243959e+00
1.340000000000000080e-01 2.338674525481714284e+00
1.350000000000000089e-01 2.336250436847616463e+00
1.360000000000000098e-01 2.332003698811497827e+00
1.370000000000000107e-01 2.325994188350542835e+00
1.380000000000000115e-01 2.318279828586462976e+00
1.390000000000000124e-01 2.308916061762885885e+00
1.400000000000000133e-01 2.297955637224055270e+00
1.410000000000000142e-01 2.285448800506135747e+00
1.420000000000000151e-01 2.271443806638040908e+00
1.430000000000000160e-01 2.255987784690103304e+00
1.440000000000000169e-01 2.239127822007736857e+00
1.449999999999999900e-01 2.220912220786548819e+00
1.459999999999999909e-01 2.201391738219579342e+00
1.469999999999999918e-01 2.180620747357313594e+00
1.479999999999999927e-01 2.158658151681167148e+00
1.489999999999999936e-01 2.135568032164660401e+00
1.499999999999999944e-01 2.111419924953016114e+00
1.509999999999999953e-01 2.086288765119559407e+00
1.519999999999999962e-01 2.060254487019336889e+00
1.529999999999999971e-01 2.033401367123343739e+00
1.539999999999999980e-01 2.005817190402436001e+00
1.549999999999999989e-01 1.977592268488557625e+00
1.559999999999999998e-01 1.948818405132966003e+00
1.570000000000000007e-01 1.919587891763584908e+00
1.580000000000000016e-01 1.889992533654563989e+00
1.590000000000000024e-01 1.860122766506394854e+00
1.600000000000000033e-01 1.830066878171618727e+00
1.610000000000000042e-01 1.799910340958192023e+00
1.620000000000000051e-01 1.769735296377712874e+00
1.630000000000000060e-01 1.739620152451166746e+00
1.640000000000000069e-01 1.709639331453592259e+00
1.650000000000000078e-01 1.679863147816067270e+00
1.660000000000000087e-01 1.650357808672345827e+00
1.670000000000000095e-01 1.621185439507188075e+00
1.680000000000000104e-01 1.592404229149907424e+00
1.690000000000000113e-01 1.564068529635039173e+00
1.700000000000000122e-01 1.536228954866972973e+00
1.710000000000000131e-01 1.508932424194296740e+00
1.720000000000000140e-01 1.482222151992608428e+00
1.730000000000000149e-01 1.456137591273577891e+00
1.740000000000000158e-01 1.430714328463546847e+00
1.750000000000000167e-01 1.405983982605128801e+00
1.759999999999999898e-01 1.381974124154192074e+00
1.769999999999999907e-01 1.358708250397899775e+00
1.779999999999999916e-01 1.336205841227590119e+00
1.789999999999999925e-01 1.314482544394994346e+00
1.799999999999999933e-01 1.293550417372683059e+00
1.809999999999999942e-01 1.273418322956431536e+00
1.819999999999999951e-01 1.254092388456111262e+00
1.829999999999999960e-01 1.235576528297362753e+00
1.839999999999999969e-01 1.217873004771738321e+00
1.849999999999999978e-01 1.200982966948885844e+00
1.859999999999999987e-01 1.184906981086858213e+00
1.869999999999999996e-01 1.169645419188324542e+00
1.880000000000000004e-01 1.155198761170326494e+00
1.890000000000000013e-01 1.141567706528046511e+00
1.900000000000000022e-01 1.128753138524262845e+00
1.910000000000000031e-01 1.116755913631390706e+00
1.920000000000000040e-01 1.105576500335719414e+00
1.930000000000000049e-01 1.095214521237685812e+00
1.940000000000000058e-01 1.085668255342173705e+00
1.950000000000000067e-01 1.076934121593712046e+00
1.960000000000000075e-01 1.069006268633418077e+00
1.970000000000000084e-01 1.061876254037228406e+00
1.980000000000000093e-01 1.055532905449004577e+00
1.990000000000000102e-01 1.049962328035962678e+00
2.000000000000000111e-01 1.045148071334160322e+00
2.010000000000000120e-01 1.041071443323305257e+00
2.020000000000000129e-01 1.037711906061587808e+00
2.030000000000000138e-01 1.035047510018864969e+00
2.040000000000000147e-01 1.033055334881594955e+00
2.050000000000000155e-01 1.031711867573245289e+00
2.060000000000000164e-01 1.030993274574748986e+00
2.070000000000000173e-01 1.030875586108667141e+00
2.080000000000000182e-01 1.031334723208241044e+00
2.089999999999999913e-01 1.032346411187610169e+00
2.099999999999999922e-01 1.033885987127384443e+00
2.109999999999999931e-01 1.035928107390338582e+00
2.119999999999999940e-01 1.038446427814247564e+00
2.129999999999999949e-01 1.041413239394794576e+00
2.139999999999999958e-01 1.044799153890362264e+00
2.149999999999999967e-01 1.048572845274985621e+00
2.159999999999999976e-01 1.052700925429352452e+00
2.169999999999999984e-01 1.057147941086705956e+00
2.179999999999999993e-01 1.061876573098785581e+00
2.190000000000000002e-01 1.066847984645145520e+00
2.200000000000000011e-01 1.072022343693880275e+00
2.210000000000000020e-01 1.077359470461408009e+00
2.220000000000000029e-01 1.082819555157823910e+00
2.230000000000000038e-01 1.088363877071784946e+00
2.240000000000000047e-01 1.093955491595431706e+00
2.250000000000000056e-01 1.099559802453038859e+00
2.260000000000000064e-01 1.105144975223599335e+00
2.270000000000000073e-01 1.110682199427456496e+00
2.280000000000000082e-01 1.116145771505502537e+00
2.290000000000000091e-01 1.121513016368374194e+00
2.300000000000000100e-01 1.126764074926056791e+00
2.310000000000000109e-01 1.131881586911127835e+00
2.320000000000000118e-01 1.136850324537919565e+00
2.330000000000000127e-01 1.141656801629744589e+00
2.340000000000000135e-01 1.146288883747536680e+00
2.350000000000000144e-01 1.150735441779594304e+00
2.360000000000000153e-01 1.154986053809122115e+00
2.370000000000000162e-01 1.159030748665381916e+00
2.380000000000000171e-01 1.162859810253493498e+00
2.390000000000000180e-01 1.166463652985650912e+00
2.399999999999999911e-01 1.169832759632457364e+00
2.409999999999999920e-01 1.172957651735002660e+00
2.419999999999999929e-01 1.175828951276261858e+00
2.429999999999999938e-01 1.178437488930911048e+00
2.439999999999999947e-01 1.180774469250845060e+00
2.449999999999999956e-01 1.182831654700693624e+00
2.459999999999999964e-01 1.184601589069816496e+00
2.469999999999999973e-01 1.186077810326621629e+00
2.479999999999999982e-01 1.187255051183588872e+00
2.489999999999999991e-01 1.188129401685160236e+00
2.500000000000000000e-01 1.188698395697376897e+00
2.510000000000000009e-01 1.188961022931849687e+00
2.520000000000000018e-01 1.188917644295316212e+00
2.530000000000000027e-01 1.188569807994631855e+00
2.540000000000000036e-01 1.187920007482383244e+00
2.550000000000000044e-01 1.186971379649309544e+00
2.560000000000000053e-01 1.185727387783270803e+00
2.570000000000000062e-01 1.184191563245343248e+00
2.580000000000000071e-01 1.182367320474897454e+00
2.590000000000000080e-01 1.180257892686427779e+00
2.600000000000000089e-01 1.177866411690826398e+00
2.610000000000000098e-01 1.175196142270112265e+00
2.620000000000000107e-01 1.172250835170708827e+00
2.630000000000000115e-01 1.169035174335254057e+00
2.640000000000000124e-01 1.165555291648856073e+00
2.650000000000000133e-01 1.161819222594845602e+00
2.660000000000000142e-01 1.157837319956579680e+00
2.670000000000000151e-01 1.153622518433188748e+00
2.680000000000000160e-01 1.149190456013448491e+00
2.690000000000000169e-01 1.144559411018747586e+00
2.700000000000000178e-01 1.139750059457175002e+00
2.710000000000000187e-01 1.134785074540423988e+00
2.720000000000000195e-01 1.129688591168802603e+00
2.730000000000000204e-01 1.124485550224616492e+00
2.740000000000000213e-01 1.119201010029280630e+00
2.750000000000000222e-01 1.113859390909611058e+00
2.760000000000000231e-01 1.108483783344306417e+00
2.770000000000000240e-01 1.103095304310564462e+00
2.780000000000000249e-01 1.097712553972834293e+00
2.790000000000000258e-01 1.092351237086071958e+00
2.800000000000000266e-01 1.087023938731956907e+00
2.810000000000000275e-01 1.081740111778194180e+00
2.820000000000000284e-01 1.076506229323354713e+00
2.830000000000000293e-01 1.071326120744962918e+00
2.840000000000000302e-01 1.066201456152373162e+00
2.850000000000000311e-01 1.061132334868050808e+00
2.860000000000000320e-01 1.056117939229019864e+00
2.870000000000000329e-01 1.051157195646631681e+00
2.880000000000000338e-01 1.046249395317713882e+00
2.889999999999999791e-01 1.041394746924856118e+00
2.899999999999999800e-01 1.036594794540426578e+00
2.909999999999999809e-01 1.031852689169932447e+00
2.919999999999999818e-01 1.027173306237781691e+00
2.929999999999999827e-01 1.022563194187888325e+00
2.939999999999999836e-01 1.018030375784638286e+00
2.949999999999999845e-01 1.013584014311318393e+00
2.959999999999999853e-01 1.009233988038628738e+00
2.969999999999999862e-01 1.004990384851451202e+00
2.979999999999999871e-01 1.000862971733268214e+00
2.989999999999999880e-01 9.968606820685863568e-01
2.999999999999999889e-01 9.929911362638099703e-01
3.009999999999999898e-01 9.892602629793968427e-01
3.019999999999999907e-01 9.856720236192222373e-01
3.029999999999999916e-01 9.822282645457747208e-01
3.039999999999999925e-01 9.789287583585609687e-01
3.049999999999999933e-01 9.757713481354768348e-01
3.059999999999999942e-01 9.727522653900942951e-01
3.069999999999999951e-01 9.698665496735326963e-01
3.079999999999999960e-01 9.671085531984470185e-01
3.089999999999999969e-01 9.644724769604572367e-01
3.099999999999999978e-01 9.619529076911572663e-01
3.109999999999999987e-01 9.595452808669520106e-01
3.119999999999999996e-01 9.572462695340091532e-01
3.130000000000000004e-01 9.550540384018848528e-01
3.140000000000000013e-01 9.529683558687385148e-01
3.150000000000000022e-01 9.509905484046884405e-01
3.160000000000000031e-01 9.491233227803992367e-01
3.170000000000000040e-01 9.473704223728965923e-01
3.180000000000000049e-01 9.457362182600059786e-01
3.190000000000000058e-01 9.442252122514892543e-01
3.200000000000000067e-01 9.428415234379918797e-01
3.210000000000000075e-01 9.415884087966135407e-01
3.220000000000000084e-01 9.404678428563159054e-01
3.230000000000000093e-01 9.394802295774876688e-01
3.240000000000000102e-01 9.386242456889861696e-01
3.250000000000000111e-01 9.378968189538523514e-01
3.260000000000000120e-01 9.372932376039498914e-01
3.270000000000000129e-01 9.368073410332936612e-01
3.280000000000000138e-01 9.364317961965316073e-01
3.290000000000000147e-01 9.361583705963789637e-01
3.300000000000000155e-01 9.359782089395032312e-01
3.310000000000000164e-01 9.358820840031268906e-01
3.320000000000000173e-01 9.358606358981038653e-01
3.330000000000000182e-01 9.359045799030937252e-01
3.340000000000000191e-01 9.360048864655231560e-01
3.350000000000000200e-01 9.361529641630985665e-01
3.360000000000000209e-01 9.363408255004417313e-01
3.370000000000000218e-01 9.365612514096511854e-01
3.380000000000000226e-01 9.368079259500949885e-01
3.390000000000000235e-01 9.370755180579990462e-01
3.400000000000000244e-01 9.373597311667234422e-01
3.410000000000000253e-01 9.376572649971179896e-01
3.420000000000000262e-01 9.379657049284058079e-01
3.430000000000000271e-01 9.382833548705141746e-01
3.440000000000000280e-01 9.386089928465141119e-01
3.450000000000000289e-01 9.389416000549424268e-01
3.460000000000000298e-01 9.392800592986798591e-01
3.470000000000000306e-01 9.396228669123111166e-01
3.480000000000000315e-01 9.399678578821895059e-01
3.490000000000000324e-01 9.403119958457404337e-01
3.500000000000000333e-01 9.406512056421295620e-01
3.510000000000000342e-01 9.409802924850604322e-01
3.519999999999999796e-01 9.412929418165726370e-01
3.529999999999999805e-01 9.415817747107494418e-01
3.539999999999999813e-01 9.418385097254982075e-01
3.549999999999999822e-01 9.420542024624518618e-01
3.559999999999999831e-01 9.422195316474816229e-01
3.569999999999999840e-01 9.423251430882378932e-01
3.579999999999999849e-01 9.423620546036184376e-01
3.589999999999999858e-01 9.423220449861469117e-01
3.599999999999999867e-01 9.421980230527650102e-01
3.609999999999999876e-01 9.419843770444755737e-01
3.619999999999999885e-01 9.416772387748283402e-01
3.629999999999999893e-01 9.412746419985447144e-01
3.639999999999999902e-01 9.407766065355144258e-01
3.649999999999999911e-01 9.401850747919819895e-01
3.659999999999999920e-01 9.395037958839503878e-01
3.669999999999999929e-01 9.387380946378183211e-01
3.679999999999999938e-01 9.378945884070259975e-01
3.689999999999999947e-01 9.369808645662139890e-01
3.699999999999999956e-01 9.360051363135422076e-01
3.709999999999999964e-01 9.349759007039933900e-01
3.719999999999999973e-01 9.339015985218963589e-01
3.729999999999999982e-01 9.327903032668425354e-01
3.739999999999999991e-01 9.316494423402881253e-01
3.750000000000000000e-01 9.304855562769379640e-01
3.760000000000000009e-01 9.293041265243122684e-01
3.770000000000000018e-01 9.281094579836839387e-01
3.780000000000000027e-01 9.269046434400973755e-01
3.790000000000000036e-01 9.256915977695173714e-01
3.800000000000000044e-01 9.244711718545017831e-01
3.810000000000000053e-01 9.232433269940767406e-01
3.820000000000000062e-01 9.220073414748055640e-01
3.830000000000000071e-01 9.207620660855535544e-01
3.840000000000000080e-01 9.195061532553617800e-01
3.850000000000000089e-01 9.182382789951034630e-01
3.860000000000000098e-01 9.169573152004162342e-01
3.870000000000000107e-01 9.156624575256312459e-01
3.880000000000000115e-01 9.143532969973271474e-01
3.890000000000000124e-01 9.130298248750919887e-01
3.900000000000000133e-01 9.116924238015512438e-01
3.910000000000000142e-01 9.103418184836756799e-01
3.920000000000000151e-01 9.089790026069850537e-01
3.930000000000000160e-01 9.076051950700401161e-01
3.940000000000000169e-01 9.062217845706939112e-01
3.950000000000000178e-01 9.048302698198495975e-01
3.960000000000000187e-01 9.034322204831509717e-01
3.970000000000000195e-01 9.020292260125426509e-01
3.980000000000000204e-01 9.006228570409658962e-01
3.990000000000000213e-01 8.992146166666389329e-01
4.000000000000000222e-01 8.978059168441341331e-01
4.010000000000000231e-01 8.963980663070343358e-01
4.020000000000000240e-01 8.949922644861686427e-01
4.030000000000000249e-01 8.935896239416518672e-01
4.040000000000000258e-01 8.921911740668336810e-01
4.050000000000000266e-01 8.907978865110235400e-01
4.060000000000000275e-01 8.894106543118688313e-01
4.070000000000000284e-01 8.880302525476080344e-01
4.080000000000000293e-01 8.866572592337508274e-01
4.090000000000000302e-01 8.852919678192309183e-01
4.100000000000000311e-01 8.839342888233137074e-01
4.110000000000000320e-01 8.825836936197770655e-01
4.120000000000000329e-01 8.812392239667975469e-01
4.130000000000000338e-01 8.798995639323770046e-01
4.140000000000000346e-01 8.785632226992093896e-01
4.150000000000000355e-01 8.772288005536615918e-01
4.160000000000000364e-01 8.758953110732153879e-01
4.169999999999999818e-01 8.745624820551505252e-01
4.179999999999999827e-01 8.732310223367821811e-01
4.189999999999999836e-01 8.719027956090542597e-01
4.199999999999999845e-01 8.705808259254135262e-01
4.209999999999999853e-01 8.692691846050071280e-01
4.219999999999999862e-01 8.679726868395725159e-01
4.229999999999999871e-01 8.666965005819573520e-01
4.239999999999999880e-01 8.654456361832956190e-01
4.249999999999999889e-01 8.642244718884816157e-01
4.259999999999999898e-01 8.630362771768933516e-01
4.269999999999999907e-01 8.618828860057041741e-01
4.279999999999999916e-01 8.607645104094719946e-01
4.289999999999999925e-01 8.596797137061870098e-01
4.299999999999999933e-01 8.586255869233360150e-01
4.309999999999999942e-01 8.575980694269199622e-01
4.319999999999999951e-01 8.565923895442690839e-01
4.329999999999999960e-01 8.556035733781337527e-01
4.339999999999999969e-01 8.546269453278636519e-01
4.349999999999999978e-01 8.536585700081611439e-01
4.359999999999999987e-01 8.526956056624923619e-01
4.369999999999999996e-01 8.517364906228843680e-01
4.380000000000000004e-01 8.507809982989034125e-01
4.390000000000000013e-01 8.498301173394429142e-01
4.400000000000000022e-01 8.488858272295025653e-01
4.410000000000000031e-01 8.479507501729134367e-01
4.420000000000000040e-01 8.470277584875025578e-01
4.430000000000000049e-01 8.461195715501824699e-01
4.440000000000000058e-01 8.452283816484212897e-01
4.450000000000000067e-01 8.443555449881484654e-01
4.460000000000000075e-01 8.435013560252018205e-01
4.470000000000000084e-01 8.426649190050135019e-01
4.480000000000000093e-01 8.418441190018123299e-01
4.490000000000000102e-01 8.410357018967673515e-01
4.500000000000000111e-01 8.402354125250814931e-01
4.510000000000000120e-01 8.394382193003491199e-01
4.520000000000000129e-01 8.386386032802123358e-01
4.530000000000000138e-01 8.378308391365015817e-01
4.540000000000000147e-01 8.370093082537659601e-01
4.550000000000000155e-01 8.361687940506034034e-01
4.560000000000000164e-01 8.353047480074848874e-01
4.570000000000000173e-01 8.344135019032459244e-01
4.580000000000000182e-01 8.334924242083247004e-01
4.590000000000000191e-01 8.325399855061285104e-01
4.600000000000000200e-01 8.315557744449921795e-01
4.610000000000000209e-01 8.305404121195592015e-01
4.620000000000000218e-01 8.294954152954436832e-01
4.630000000000000226e-01 8.284229890184899858e-01
4.640000000000000235e-01 8.273257986263601316e-01
4.650000000000000244e-01 8.262067035038848095e-01
4.660000000000000253e-01 8.250685079406308020e-01
4.670000000000000262e-01 8.239137407587187045e-01
4.680000000000000271e-01 8.227444798164175177e-01
4.690000000000000280e-01 8.215622501836898905e-01
4.700000000000000289e-01 8.203679883572286835e-01
4.710000000000000298e-01 8.191620975598615795e-01
4.720000000000000306e-01 8.179445442586719128e-01
4.730000000000000315e-01 8.167150171400615610e-01
4.740000000000000324e-01 8.154731054593733486e-01
4.750000000000000333e-01 8.142184831685546076e-01
4.760000000000000342e-01 8.129510920335241142e-01
4.770000000000000351e-01 8.116712896862552373e-01
4.780000000000000360e-01 8.103799625127783290e-01
4.790000000000000369e-01 8.090785917693377183e-01
4.799999999999999822e-01 8.077692771041691255e-01
4.809999999999999831e-01 8.064546908372163259e-01
4.819999999999999840e-01 8.051379842907945283e-01
4.829999999999999849e-01 8.038226524745522017e-01
4.839999999999999858e-01 8.025123367805615526e-01
4.849999999999999867e-01 8.012106247830630412e-01
4.859999999999999876e-01 7.999208395351997680e-01
4.869999999999999885e-01 7.986458364876940497e-01
4.879999999999999893e-01 7.973878461915642202e-01
4.889999999999999902e-01 7.961483453763431584e-01
4.899999999999999911e-01 7.949280134860011726e-01
4.909999999999999920e-01 7.937267351008431282e-01
4.919999999999999929e-01 7.925436587213801065e-01
4.929999999999999938e-01 7.913773301563570284e-01
4.939999999999999947e-01 7.902258560692428935e-01
4.949999999999999956e-01 7.890870881880154286e-01
4.959999999999999964e-01 7.879588101585812687e-01
4.969999999999999973e-01 7.868389126499971686e-01
4.979999999999999982e-01 7.857255049785114576e-01
4.989999999999999991e-01 7.846170105736204325e-01
5.000000000000000000e-01 7.835121770697602850e-01
5.010000000000000009e-01 7.824100520957383287e-01
5.020000000000000018e-01 7.813099328195357574e-01
5.030000000000000027e-01 7.802112813718347084e-01
5.040000000000000036e-01 7.791136616049904040e-01
5.050000000000000044e-01 7.780166971227748807e-01
5.060000000000000053e-01 7.769200428222524657e-01
5.070000000000000062e-01 7.758234139043743705e-01
5.080000000000000071e-01 7.747266570895124937e-01
5.090000000000000080e-01 7.736298187399380799e-01
5.100000000000000089e-01 7.725332553224057985e-01
5.110000000000000098e-01 7.714377310247739761e-01
5.120000000000000107e-01 7.703444940802552932e-01
5.130000000000000115e-01 7.692553105163690841e-01
5.140000000000000124e-01 7.681724572546165808e-01
5.150000000000000133e-01 7.670986626970868194e-01
5.160000000000000142e-01 7.660369713324446383e-01
5.170000000000000151e-01 7.649905838088131294e-01
5.180000000000000160e-01 7.639626418427172272e-01
5.190000000000000169e-01 7.629560006132946048e-01
5.200000000000000178e-01 7.619730154968553659e-01
5.210000000000000187e-01 7.610153493165501271e-01
5.220000000000000195e-01 7.600838388240542809e-01
5.230000000000000204e-01 7.591784250199969941e-01
5.240000000000000213e-01 7.582981551760008543e-01
5.250000000000000222e-01 7.574412532314050983e-01
5.260000000000000231e-01 7.566052544995044427e-01
5.270000000000000240e-01 7.557871884387632466e-01
5.280000000000000249e-01 7.549838321183931500e-01
5.290000000000000258e-01 7.541919491640718398e-01
5.300000000000000266e-01 7.534085773352103832e-01
5.310000000000000275e-01 7.526312895462730079e-01
5.320000000000000284e-01 7.518584145933732144e-01
5.330000000000000293e-01 7.510891973312924241e-01
5.340000000000000302e-01 7.503238478251608168e-01
5.350000000000000311e-01 7.495634943868700883e-01
5.360000000000000320e-01 7.488099982388716214e-01
5.370000000000000329e-01 7.480656665010887441e-01
5.380000000000000338e-01 7.473328632520664927e-01
5.390000000000000346e-01 7.466135982359758394e-01
5.400000000000000355e-01 7.459091147612462169e-01
5.410000000000000364e-01 7.452195413699995719e-01
5.420000000000000373e-01 7.445436517438113189e-01
5.430000000000000382e-01 7.438787713879119190e-01
5.440000000000000391e-01 7.432208307646612777e-01
5.450000000000000400e-01 7.425645565363112599e-01
5.460000000000000409e-01 7.419037739088338856e-01
5.470000000000000417e-01 7.412318099606969302e-01
5.480000000000000426e-01 7.405419395635516322e-01
5.490000000000000435e-01 7.398278508142352994e-01
5.500000000000000444e-01 7.390840728010332761e-01
5.510000000000000453e-01 7.383063584607811869e-01
5.520000000000000462e-01 7.374919800150047111e-01
5.530000000000000471e-01 7.366399244207243457e-01
5.540000000000000480e-01 7.357509636337772330e-01
5.550000000000000488e-01 7.348275949597576906e-01
5.560000000000000497e-01 7.338738706061019856e-01
5.570000000000000506e-01 7.328950948656745012e-01
5.580000000000000515e-01 7.318974517093465026e-01
5.590000000000000524e-01 7.308875731971035128e-01
5.600000000000000533e-01 7.298720922342039064e-01
5.610000000000000542e-01 7.288572240823670834e-01
5.620000000000000551e-01 7.278484194485139724e-01
5.630000000000000560e-01 7.268501163093137318e-01
5.640000000000000568e-01 7.258655866702065085e-01
5.650000000000000577e-01 7.248969180272402113e-01
5.660000000000000586e-01 7.239450833752546499e-01
5.670000000000000595e-01 7.230100868695694682e-01
5.680000000000000604e-01 7.220911390370086114e-01
5.690000000000000613e-01 7.211868544978702333e-01
5.700000000000000622e-01 7.202954168359650966e-01
5.710000000000000631e-01 7.194147230323710840e-01
5.720000000000000639e-01 7.185425116345103280e-01
5.730000000000000648e-01 7.176764225725390522e-01
5.740000000000000657e-01 7.168140993824507756e-01
5.750000000000000666e-01 7.159532675379942646e-01
5.760000000000000675e-01 7.150918014140308365e-01
5.769999999999999574e-01 7.142278149053244984e-01
5.779999999999999583e-01 7.133597354192956486e-01
5.789999999999999591e-01 7.124863455050230998e-01
5.799999999999999600e-01 7.116068139503348711e-01
5.809999999999999609e-01 7.107206657350534362e-01
5.819999999999999618e-01 7.098277127861309932e-01
5.829999999999999627e-01 7.089279472716965014e-01
5.839999999999999636e-01 7.080214042606346458e-01
5.849999999999999645e-01 7.071079900851882094e-01
5.859999999999999654e-01 7.061873338238052744e-01
5.869999999999999662e-01 7.052586420206206075e-01
5.879999999999999671e-01 7.043205601329988186e-01
5.889999999999999680e-01 7.033711258199406569e-01
5.899999999999999689e-01 7.024077238601194040e-01
5.909999999999999698e-01 7.014271416776433066e-01
5.919999999999999707e-01 7.004256759052011061e-01
5.929999999999999716e-01 6.993993269291012282e-01
5.939999999999999725e-01 6.983440660372710607e-01
5.949999999999999734e-01 6.972561542124398049e-01
5.959999999999999742e-01 6.961324969509248284e-01
5.969999999999999751e-01 6.949709905412994049e-01
5.979999999999999760e-01 6.937708137799373231e-01
5.989999999999999769e-01 6.925326178107840125e-01
5.999999999999999778e-01 6.912585971463249823e-01
6.009999999999999787e-01 6.899524315266282182e-01
6.019999999999999796e-01 6.886190752181544639e-01
6.029999999999999805e-01 6.872644529092475363e-01
6.039999999999999813e-01 6.858951046466860157e-01
6.049999999999999822e-01 6.845177972054801163e-01
6.059999999999999831e-01 6.831391724929218867e-01
6.069999999999999840e-01 6.817654434604378810e-01
6.079999999999999849e-01 6.804021715478644206e-01
6.089999999999999858e-01 6.790541460394667883e-01
6.099999999999999867e-01 6.777253081293386217e-01
6.109999999999999876e-01 6.764187648462278712e-01
6.119999999999999885e-01 6.751368284841101630e-01
6.129999999999999893e-01 6.738810722060637470e-01
6.139999999999999902e-01 6.726524115934940928e-01
6.149999999999999911e-01 6.714511924959289946e-01
6.159999999999999920e-01 6.702772842551036891e-01
6.169999999999999929e-01 6.691301789121997246e-01
6.179999999999999938e-01 6.680090836529559706e-01
6.189999999999999947e-01 6.669130465100855387e-01
6.199999999999999956e-01 6.658410649892498867e-01
6.209999999999999964e-01 6.647922053818822175e-01
6.219999999999999973e-01 6.637656952985484526e-01
6.229999999999999982e-01 6.627609808060674901e-01
6.239999999999999991e-01 6.617777753494322734e-01
6.250000000000000000e-01 6.608160614249039000e-01
6.260000000000000009e-01 6.598760390684226262e-01
6.270000000000000018e-01 6.589580671964424541e-01
6.280000000000000027e-01 6.580625720429452707e-01
6.290000000000000036e-01 6.571899642433943756e-01
6.300000000000000044e-01 6.563405432353880409e-01
6.310000000000000053e-01 6.555144611878298555e-01
6.320000000000000062e-01 6.547116650582953667e-01
6.330000000000000071e-01 6.539319057185769557e-01
6.340000000000000080e-01 6.531747389196445042e-01
6.350000000000000089e-01 6.524395509959657335e-01
6.360000000000000098e-01 6.517255879020795728e-01
6.370000000000000107e-01 6.510319600467855405e-01
6.380000000000000115e-01 6.503576472356027427e-01
6.390000000000000124e-01 6.497014737942103935e-01
6.400000000000000133e-01 6.490620814959277007e-01
6.410000000000000142e-01 6.484379094909369368e-01
6.420000000000000151e-01 6.478271794567589392e-01
6.430000000000000160e-01 6.472279115852556108e-01
6.440000000000000169e-01 6.466379741959460414e-01
6.450000000000000178e-01 6.460551819832947018e-01
6.460000000000000187e-01 6.454773890306597650e-01
6.470000000000000195e-01 6.449026182064996338e-01
6.480000000000000204e-01 6.443291925757586025e-01
6.490000000000000213e-01 6.437558335232276274e-01
6.500000000000000222e-01 6.431817075770662751e-01
6.510000000000000231e-01 6.426064650781097010e-01
6.520000000000000240e-01 6.420301987420649059e-01
6.530000000000000249e-01 6.414533817013101658e-01
6.540000000000000258e-01 6.408767655342308966e-01
6.550000000000000266e-01 6.403012642354628525e-01
6.560000000000000275e-01 6.397278533193292427e-01
6.570000000000000284e-01 6.391574921449917346e-01
6.580000000000000293e-01 6.385910598309132435e-01
6.590000000000000302e-01 6.380293231997733461e-01
6.600000000000000311e-01 6.374729298444837822e-01
6.610000000000000320e-01 6.369224051878734638e-01
6.620000000000000329e-01 6.363781614685674048e-01
6.630000000000000338e-01 6.358404666783645798e-01
6.640000000000000346e-01 6.353093956409636700e-01
6.650000000000000355e-01 6.347847623894236069e-01
6.660000000000000364e-01 6.342660167064108068e-01
6.670000000000000373e-01 6.337521306946085620e-01
6.680000000000000382e-01 6.332414874719968223e-01
6.690000000000000391e-01 6.327318157164925072e-01
6.700000000000000400e-01 6.322201604618368220e-01
6.710000000000000409e-01 6.317029409216152747e-01
6.720000000000000417e-01 6.311760761062511493e-01
6.730000000000000426e-01 6.306352272744335519e-01
6.740000000000000435e-01 6.300760942483651927e-01
6.750000000000000444e-01 6.294947974843061456e-01
6.760000000000000453e-01 6.288882700349689436e-01
6.770000000000000462e-01 6.282546569195448516e-01
6.780000000000000471e-01 6.275936416906592319e-01
6.790000000000000480e-01 6.269066630848292299e-01
6.800000000000000488e-01 6.261969812299200688e-01
6.810000000000000497e-01 6.254695884734186029e-01
6.820000000000000506e-01 6.247309381675312245e-01
6.830000000000000515e-01 6.239885081773134390e-01
6.840000000000000524e-01 6.232502758028268808e-01
6.850000000000000533e-01 6.225241026646211040e-01
6.860000000000000542e-01 6.218171354034852660e-01
6.870000000000000551e-01 6.211352327843969734e-01
6.880000000000000560e-01 6.204825134647734552e-01
6.890000000000000568e-01 6.198610130660984208e-01
6.900000000000000577e-01 6.192705025594269497e-01
6.910000000000000586e-01 6.187084686167111380e-01
6.920000000000000595e-01 6.181702227166750996e-01
6.930000000000000604e-01 6.176491523827210006e-01
6.940000000000000613e-01 6.171370819272350428e-01
6.950000000000000622e-01 6.166247330026507489e-01
6.960000000000000631e-01 6.161022229427377539e-01
6.970000000000000639e-01 6.155596185824210309e-01
6.980000000000000648e-01 6.149875024009150426e-01
6.990000000000000657e-01 6.143774996114439446e-01
7.000000000000000666e-01 6.137227419830764141e-01
7.010000000000000675e-01 6.130182353413462515e-01
7.020000000000000684e-01 6.122611217363325142e-01
7.030000000000000693e-01 6.114507558362480832e-01
7.039999999999999591e-01 6.105886568185399099e-01
7.049999999999999600e-01 6.096782923466689263e-01
7.059999999999999609e-01 6.087247566845950253e-01
7.069999999999999618e-01 6.077343464622055880e-01
7.079999999999999627e-01 6.067140885536607131e-01
7.089999999999999636e-01 6.056712540364928010e-01
7.099999999999999645e-01 6.046129065683480963e-01
7.109999999999999654e-01 6.035455180857196567e-01
7.119999999999999662e-01 6.024746359948889296e-01
7.129999999999999671e-01 6.014046723570330988e-01
7.139999999999999680e-01 6.003387879065849031e-01
7.149999999999999689e-01 5.992788382593381424e-01
7.159999999999999698e-01 5.982254275701757162e-01
7.169999999999999707e-01 5.971780353556610521e-01
7.179999999999999716e-01 5.961351832823974517e-01
7.189999999999999725e-01 5.950946625940740642e-01
7.199999999999999734e-01 5.940537747447838246e-01
7.209999999999999742e-01 5.930096212039973613e-01
7.219999999999999751e-01 5.919593677501154838e-01
7.229999999999999760e-01 5.909005304166317085e-01
7.239999999999999769e-01 5.898312350119205849e-01
7.249999999999999778e-01 5.887504559708006679e-01
7.259999999999999787e-01 5.876582058946447917e-01
7.269999999999999796e-01 5.865556593761531712e-01
7.279999999999999805e-01 5.854452058923916846e-01
7.289999999999999813e-01 5.843304126096289242e-01
7.299999999999999822e-01 5.832158888853257173e-01
7.309999999999999831e-01 5.821070533409573589e-01
7.319999999999999840e-01 5.810098116917175037e-01
7.329999999999999849e-01 5.799301680619108890e-01
7.339999999999999858e-01 5.788737867200568488e-01
7.349999999999999867e-01 5.778455794882990659e-01
7.359999999999999876e-01 5.768493399665615140e-01
7.369999999999999885e-01 5.758875016508742117e-01
7.379999999999999893e-01 5.749610023201701114e-01
7.389999999999999902e-01 5.740693383324805277e-01
7.399999999999999911e-01 5.732107175430057877e-01
7.409999999999999920e-01 5.723823450662776091e-01
7.419999999999999929e-01 5.715807774301084887e-01
7.429999999999999938e-01 5.708022948229287685e-01
7.439999999999999947e-01 5.700432387707916604e-01
7.449999999999999956e-01 5.693002904443337231e-01
7.459999999999999964e-01 5.685706518398175868e-01
7.469999999999999973e-01 5.678521199709664069e-01
7.479999999999999982e-01 5.671430664880172667e-01
7.489999999999999991e-01 5.664423200329280483e-01
7.500000000000000000e-01 5.657490077409689233e-01
7.510000000000000009e-01 5.650623526865170554e-01
7.520000000000000018e-01 5.643814818187903315e-01
7.530000000000000027e-01 5.637052980655722356e-01
7.540000000000000036e-01 5.630323991403626271e-01
7.550000000000000044e-01 5.623610791503084183e-01
7.560000000000000053e-01 5.616894403146134307e-01
7.570000000000000062e-01 5.610155755842173297e-01
7.580000000000000071e-01 5.603377849132993305e-01
7.590000000000000080e-01 5.596548457357897188e-01
7.600000000000000089e-01 5.589662227808253059e-01
7.610000000000000098e-01 5.582722752594057036e-01
7.620000000000000107e-01 5.575743573425662181e-01
7.630000000000000115e-01 5.568748417012124863e-01
7.640000000000000124e-01 5.561770465822710729e-01
7.650000000000000133e-01 5.554850661284977953e-01
7.660000000000000142e-01 5.548035080713312750e-01
7.670000000000000151e-01 5.541371806198240879e-01
7.680000000000000160e-01 5.534907611856633158e-01
7.690000000000000169e-01 5.528684384688501430e-01
7.700000000000000178e-01 5.522736149445670595e-01
7.710000000000000187e-01 5.517086685216618935e-01
7.720000000000000195e-01 5.511748188302358908e-01
7.730000000000000204e-01 5.506721002345889016e-01
7.740000000000000213e-01 5.501994505407050706e-01
7.750000000000000222e-01 5.497549385091021756e-01
7.760000000000000231e-01 5.493360187028194508e-01
7.770000000000000240e-01 5.489399012606301920e-01
7.780000000000000249e-01 5.485638982202338809e-01
7.790000000000000258e-01 5.482057652226068889e-01
7.800000000000000266e-01 5.478639679915687788e-01
7.810000000000000275e-01 5.475378625117055531e-01
7.820000000000000284e-01 5.472277599595284370e-01
7.830000000000000293e-01 5.469348618351171920e-01
7.840000000000000302e-01 5.466610812329583124e-01
7.850000000000000311e-01 5.464087424004751004e-01
7.860000000000000320e-01 5.461802241989254236e-01
7.870000000000000329e-01 5.459775700084554817e-01
7.880000000000000338e-01 5.458021241411389335e-01
7.890000000000000346e-01 5.456542293684629730e-01
7.900000000000000355e-01 5.455330086076782825e-01
7.910000000000000364e-01 5.454362920630928535e-01
7.920000000000000373e-01 5.453606760541381826e-01
7.930000000000000382e-01 5.453016922253128840e-01
7.940000000000000391e-01 5.452540946516918341e-01
7.950000000000000400e-01 5.452121975594950154e-01
7.960000000000000409e-01 5.451702478028934706e-01
7.970000000000000417e-01 5.451227606130789605e-01
7.980000000000000426e-01 5.450648116932532705e-01
7.990000000000000435e-01 5.449922316577560100e-01
8.000000000000000444e-01 5.449017287027150269e-01
8.010000000000000453e-01 5.447909085578643840e-01
8.020000000000000462e-01 5.446582401119168804e-01
8.030000000000000471e-01 5.445029625500954484e-01
8.040000000000000480e-01 5.443249523435150783e-01
8.050000000000000488e-01 5.441245902335574147e-01
8.060000000000000497e-01 5.439025918439626128e-01
8.070000000000000506e-01 5.436598570993396162e-01
8.080000000000000515e-01 5.433973202570928640e-01
8.090000000000000524e-01 5.431157917980254934e-01
8.100000000000000533e-01 5.428158207100847177e-01
8.110000000000000542e-01 5.424975827335878353e-01
8.120000000000000551e-01 5.421607626206410568e-01
8.130000000000000560e-01 5.418045115908003417e-01
8.140000000000000568e-01 5.414274221877909410e-01
8.150000000000000577e-01 5.410275878769441604e-01
8.160000000000000586e-01 5.406026929035315787e-01
8.170000000000000595e-01 5.401501967383897096e-01
8.180000000000000604e-01 5.396675446586146618e-01
8.190000000000000613e-01 5.391524190716646681e-01
8.200000000000000622e-01 5.386029706759816182e-01
8.210000000000000631e-01 5.380180366863142050e-01
8.220000000000000639e-01 5.373973025048490726e-01
8.230000000000000648e-01 5.367413713471477221e-01
8.240000000000000657e-01 5.360517509886537635e-01
8.250000000000000666e-01 5.353307632352988232e-01
8.260000000000000675e-01 5.345813638050778138e-01
8.270000000000000684e-01 5.338068992426281412e-01
8.280000000000000693e-01 5.330108437332764515e-01
8.290000000000000702e-01 5.321965276339772899e-01
8.300000000000000711e-01 5.313668829889726108e-01
8.310000000000000719e-01 5.305242309780592302e-01
8.320000000000000728e-01 5.296701155352843138e-01
8.329999999999999627e-01 5.288052036347152818e-01
8.339999999999999636e-01 5.279292582623787977e-01
8.349999999999999645e-01 5.270411791152154191e-01
8.359999999999999654e-01 5.261391267360989721e-01
8.369999999999999662e-01 5.252207365955997576e-01
8.379999999999999671e-01 5.242833910749722381e-01
8.389999999999999680e-01 5.233245521211943307e-01
8.399999999999999689e-01 5.223421230132625492e-01
8.409999999999999698e-01 5.213347944232521458e-01
8.419999999999999707e-01 5.203023321305592086e-01
8.429999999999999716e-01 5.192457777254102513e-01
8.439999999999999725e-01 5.181674944330219024e-01
8.449999999999999734e-01 5.170711244825865194e-01
8.459999999999999742e-01 5.159613739929389542e-01
8.469999999999999751e-01 5.148437132188499188e-01
8.479999999999999760e-01 5.137239888139932820e-01
8.489999999999999769e-01 5.126080066200375818e-01
8.499999999999999778e-01 5.115011591219811304e-01
8.509999999999999787e-01 5.104081097424865154e-01
8.519999999999999796e-01 5.093325624957240061e-01
8.529999999999999805e-01 5.082772000087528719e-01
8.539999999999999813e-01 5.072437127615406771e-01
8.549999999999999822e-01 5.062329562022105378e-01
8.559999999999999831e-01 5.052451898491433502e-01
8.569999999999999840e-01 5.042803499430886793e-01
8.579999999999999849e-01 5.033383066337429046e-01
8.589999999999999858e-01 5.024190724368438055e-01
8.599999999999999867e-01 5.015228931399908774e-01
8.609999999999999876e-01 5.006502486809580876e-01
8.619999999999999885e-01 4.998017146001334510e-01
8.629999999999999893e-01 4.989777455330545730e-01
8.639999999999999902e-01 4.981784327126483336e-01
8.649999999999999911e-01 4.974032345458750948e-01
8.659999999999999920e-01 4.966507694602732559e-01
8.669999999999999929e-01 4.959187349231749531e-01
8.679999999999999938e-01 4.952039106674497870e-01
8.689999999999999947e-01 4.945022918118753275e-01
8.699999999999999956e-01 4.938093414360045230e-01
8.709999999999999964e-01 4.931202934426185958e-01
8.719999999999999973e-01 4.924305081094012548e-01
8.729999999999999982e-01 4.917358194451583731e-01
8.739999999999999991e-01 4.910328406216247221e-01
8.750000000000000000e-01 4.903192274757693925e-01
8.760000000000000009e-01 4.895938731517910369e-01
8.770000000000000018e-01 4.888570457894211296e-01
8.780000000000000027e-01 4.881104287725016588e-01
8.790000000000000036e-01 4.873570955628124257e-01
8.800000000000000044e-01 4.866014477968338414e-01
8.810000000000000053e-01 4.858490494999846421e-01
8.820000000000000062e-01 4.851064134501600900e-01
8.830000000000000071e-01 4.843807102515810814e-01
8.840000000000000080e-01 4.836794501779976274e-01
8.850000000000000089e-01 4.830101188626580999e-01
8.860000000000000098e-01 4.823798168843504430e-01
8.870000000000000107e-01 4.817949503231001573e-01
8.880000000000000115e-01 4.812609342859763828e-01
8.890000000000000124e-01 4.807819899522526308e-01
8.900000000000000133e-01 4.803610219369425782e-01
8.910000000000000142e-01 4.799995717925938377e-01
8.920000000000000151e-01 4.796978351330910550e-01
8.930000000000000160e-01 4.794547334526534921e-01
8.940000000000000169e-01 4.792680208760648486e-01
8.950000000000000178e-01 4.791344159774043598e-01
8.960000000000000187e-01 4.790497383706521228e-01
8.970000000000000195e-01 4.790090737094483408e-01
8.980000000000000204e-01 4.790069233053865227e-01
8.990000000000000213e-01 4.790373705043108887e-01
9.000000000000000222e-01 4.790942353551406185e-01
9.010000000000000231e-01 4.791712188385780502e-01
9.020000000000000240e-01 4.792620346011131072e-01
9.030000000000000249e-01 4.793605233779533181e-01
9.040000000000000258e-01 4.794607392508627441e-01
9.050000000000000266e-01 4.795570113901465592e-01
9.060000000000000275e-01 4.796440070272079970e-01
9.070000000000000284e-01 4.797167730083371495e-01
9.080000000000000293e-01 4.797707733736015223e-01
9.090000000000000302e-01 4.798019446948710853e-01
9.100000000000000311e-01 4.798067252741488042e-01
9.110000000000000320e-01 4.797821006181382519e-01
9.120000000000000329e-01 4.797255749930708357e-01
9.130000000000000338e-01 4.796351255091534371e-01
9.140000000000000346e-01 4.795091090723503369e-01
9.150000000000000355e-01 4.793461363850431423e-01
9.160000000000000364e-01 4.791449716750372789e-01
9.170000000000000373e-01 4.789044234366522934e-01
9.180000000000000382e-01 4.786233159672954041e-01
9.190000000000000391e-01 4.783005540640947184e-01
9.200000000000000400e-01 4.779352679639111701e-01
9.210000000000000409e-01 4.775270163150258651e-01
9.220000000000000417e-01 4.770760190936350620e-01
9.230000000000000426e-01 4.765833816824829872e-01
9.240000000000000435e-01 4.760512526095506125e-01
9.250000000000000444e-01 4.754828699141778192e-01
9.260000000000000453e-01 4.748824821986969980e-01
9.270000000000000462e-01 4.742551543017750615e-01
9.280000000000000471e-01 4.736064925877244147e-01
9.290000000000000480e-01 4.729423085432747920e-01
9.300000000000000488e-01 4.722682966593731990e-01
9.310000000000000497e-01 4.715897539047025910e-01
9.320000000000000506e-01 4.709113949357483508e-01
9.330000000000000515e-01 4.702372710372327846e-01
9.340000000000000524e-01 4.695707717314580032e-01
9.350000000000000533e-01 4.689147332334922536e-01
9.360000000000000542e-01 4.682715706761927388e-01
9.370000000000000551e-01 4.676434399530328134e-01
9.380000000000000560e-01 4.670323707480091291e-01
9.390000000000000568e-01 4.664403700642624773e-01
9.400000000000000577e-01 4.658694661847124219e-01
9.410000000000000586e-01 4.653216993434622917e-01
9.420000000000000595e-01 4.647990845720634256e-01
9.430000000000000604e-01 4.643035194051577941e-01
9.440000000000000613e-01 4.638366995151678163e-01
9.450000000000000622e-01 4.634000283116570529e-01
9.460000000000000631e-01 4.629945408848163413e-01
9.470000000000000639e-01 4.626208328934571234e-01
9.480000000000000648e-01 4.622789945012935608e-01
9.490000000000000657e-01 4.619685323009568023e-01
9.500000000000000666e-01 4.616882991603530328e-01
9.510000000000000675e-01 4.614364040116285537e-01
9.520000000000000684e-01 4.612101400833356069e-01
9.530000000000000693e-01 4.610059008362797361e-01
9.540000000000000702e-01 4.608191628507768423e-01
9.550000000000000711e-01 4.606444934354630982e-01
9.560000000000000719e-01 4.604756739613695693e-01
9.570000000000000728e-01 4.603058714550464781e-01
9.580000000000000737e-01 4.601278791042074934e-01
9.590000000000000746e-01 4.599344002780288987e-01
9.599999999999999645e-01 4.597183734221329532e-01
9.609999999999999654e-01 4.594732450412840064e-01
9.619999999999999662e-01 4.591932277097904302e-01
9.629999999999999671e-01 4.588734655236663684e-01
9.639999999999999680e-01 4.585101282486357954e-01
9.649999999999999689e-01 4.581004456899696597e-01
9.659999999999999698e-01 4.576426570011774553e-01
9.669999999999999707e-01 4.571359684829172099e-01
9.679999999999999716e-01 4.565804647319862686e-01
9.689999999999999725e-01 4.559770224878908484e-01
9.699999999999999734e-01 4.553272562290501813e-01
9.709999999999999742e-01 4.546334378836199841e-01
9.719999999999999751e-01 4.538984618605929056e-01
9.729999999999999760e-01 4.531257886599028839e-01
9.739999999999999769e-01 4.523193867552729452e-01
9.749999999999999778e-01 4.514836608283775976e-01
9.759999999999999787e-01 4.506233445629998502e-01
9.769999999999999796e-01 4.497433804273489599e-01
9.779999999999999805e-01 4.488487746959403668e-01
9.789999999999999813e-01 4.479444502891646307e-01
9.799999999999999822e-01 4.470351008619714017e-01
9.809999999999999831e-01 4.461250700434937211e-01
9.819999999999999840e-01 4.452182509367886842e-01
9.829999999999999849e-01 4.443180406736447208e-01
9.839999999999999858e-01 4.434273173156193515e-01
9.849999999999999867e-01 4.425484489293449175e-01
9.859999999999999876e-01 4.416833268949919011e-01
9.869999999999999885e-01 4.408334021833349992e-01
9.879999999999999893e-01 4.399997400296783434e-01
9.889999999999999902e-01 4.391830446342718797e-01
9.899999999999999911e-01 4.383837082392184614e-01
9.909999999999999920e-01 4.376018429311751001e-01
9.919999999999999929e-01 4.368373359723826121e-01
9.929999999999999938e-01 4.360899165108740871e-01
9.939999999999999947e-01 4.353592256292201368e-01
9.949999999999999956e-01 4.346449290368186169e-01
9.959999999999999964e-01 4.339468131786983207e-01
9.969999999999999973e-01 4.332649110441894047e-01
9.979999999999999982e-01 4.325995745261928538e-01
9.989999999999999991e-01 4.319515507761361173e-01
1.000000000000000000e+00 4.313219970333985742e-01
1.001000000000000112e+00 4.307124333821490403e-01
1.002000000000000002e+00 4.301246487603599400e-01
1.003000000000000114e+00 4.295605026924797509e-01
1.004000000000000004e+00 4.290217211089360494e-01
1.005000000000000115e+00 4.285096354340270364e-01
1.006000000000000005e+00 4.280249252273492511e-01
1.007000000000000117e+00 4.275674012694052339e-01
1.008000000000000007e+00 4.271358476131350557e-01
1.009000000000000119e+00 4.267279445343871158e-01
1.010000000000000009e+00 4.263402912223344110e-01
1.011000000000000121e+00 4.259685488402911169e-01
1.012000000000000011e+00 4.256076312094737024e-01
1.013000000000000123e+00 4.252519889016208587e-01
1.014000000000000012e+00 4.248959113091328454e-01
1.015000000000000124e+00 4.245338592633369212e-01
1.016000000000000014e+00 4.241607554591258489e-01
1.017000000000000126e+00 4.237722266295363416e-01
1.018000000000000016e+00 4.233647774647480988e-01
1.019000000000000128e+00 4.229359074370800942e-01
1.020000000000000018e+00 4.224841150400616696e-01
1.021000000000000130e+00 4.220088517624417390e-01
1.022000000000000020e+00 4.215103752797785819e-01
1.023000000000000131e+00 4.209895834552151994e-01
1.024000000000000021e+00 4.204478027281942643e-01
1.024999999999999911e+00 4.198865897234721478e-01
1.026000000000000023e+00 4.193075682909594981e-01
1.026999999999999913e+00 4.187123049906157357e-01
1.028000000000000025e+00 4.181022506443780595e-01
1.028999999999999915e+00 4.174787666454123913e-01
1.030000000000000027e+00 4.168432026075331587e-01
1.030999999999999917e+00 4.161970034129424678e-01
1.032000000000000028e+00 4.155418807075908494e-01
1.032999999999999918e+00 4.148799494375268182e-01
1.034000000000000030e+00 4.142138669211739566e-01
1.034999999999999920e+00 4.135469179808141105e-01
1.036000000000000032e+00 4.128830598588186795e-01
1.036999999999999922e+00 4.122268539440018809e-01
1.038000000000000034e+00 4.115833294705183998e-01
1.038999999999999924e+00 4.109577638122907106e-01
1.040000000000000036e+00 4.103553652373053140e-01
1.040999999999999925e+00 4.097809217996067899e-01
1.042000000000000037e+00 4.092384062421243196e-01
1.042999999999999927e+00 4.087305909836662643e-01
1.044000000000000039e+00 4.082587068588066082e-01
1.044999999999999929e+00 4.078222107196037838e-01
1.046000000000000041e+00 4.074186251950962512e-01
1.046999999999999931e+00 4.070435628569343822e-01
1.048000000000000043e+00 4.066908825728933752e-01
1.048999999999999932e+00 4.063530080496113861e-01
1.050000000000000044e+00 4.060213985468111852e-01
1.050999999999999934e+00 4.056871106532921045e-01
1.052000000000000046e+00 4.053414496593996108e-01
1.052999999999999936e+00 4.049766107113022540e-01
1.054000000000000048e+00 4.045862735679436883e-01
1.054999999999999938e+00 4.041660864269360220e-01
1.056000000000000050e+00 4.037140002312405440e-01
1.056999999999999940e+00 4.032304043433228569e-01
1.058000000000000052e+00 4.027180486095531253e-01
1.058999999999999941e+00 4.021818241761018764e-01
1.060000000000000053e+00 4.016283359776325890e-01
1.060999999999999943e+00 4.010654052781843504e-01
1.062000000000000055e+00 4.005014759273367586e-01
1.062999999999999945e+00 3.999450383607234261e-01
1.064000000000000057e+00 3.994040786727451886e-01
1.064999999999999947e+00 3.988856051466177499e-01
1.066000000000000059e+00 3.983952989860591876e-01
1.066999999999999948e+00 3.979372847131838475e-01
1.068000000000000060e+00 3.975140216024791728e-01
1.068999999999999950e+00 3.971263261752345786e-01
1.070000000000000062e+00 3.967735067533610382e-01
1.070999999999999952e+00 3.964535804207566239e-01
1.072000000000000064e+00 3.961635529169506009e-01
1.072999999999999954e+00 3.958997413814545618e-01
1.074000000000000066e+00 3.956581017620927065e-01
1.074999999999999956e+00 3.954345561122153963e-01
1.076000000000000068e+00 3.952252901140722030e-01
1.076999999999999957e+00 3.950269842025484479e-01
1.078000000000000069e+00 3.948369962427171753e-01
1.078999999999999959e+00 3.946534408718492815e-01
1.080000000000000071e+00 3.944752186391304316e-01
1.080999999999999961e+00 3.943019497044323307e-01
1.082000000000000073e+00 3.941338406743503109e-01
1.082999999999999963e+00 3.939715080812414838e-01
1.084000000000000075e+00 3.938157631410695858e-01
1.084999999999999964e+00 3.936673812481814028e-01
1.086000000000000076e+00 3.935268945119115291e-01
1.086999999999999966e+00 3.933943824934448275e-01
1.088000000000000078e+00 3.932693260737584184e-01
1.088999999999999968e+00 3.931505046925344860e-01
1.090000000000000080e+00 3.930359704686207656e-01
1.090999999999999970e+00 3.929230776609146103e-01
1.092000000000000082e+00 3.928085985748107634e-01
1.092999999999999972e+00 3.926889106106073446e-01
1.094000000000000083e+00 3.925602126626632216e-01
1.094999999999999973e+00 3.924187678810506785e-01
1.096000000000000085e+00 3.922611508143798442e-01
1.096999999999999975e+00 3.920844445277068546e-01
1.098000000000000087e+00 3.918863680237428260e-01
1.098999999999999977e+00 3.916653185504946344e-01
1.100000000000000089e+00 3.914203250647307897e-01
1.100999999999999979e+00 3.911509318749019637e-01
1.102000000000000091e+00 3.908570383422285133e-01
1.102999999999999980e+00 3.905387168736655923e-01
1.104000000000000092e+00 3.901960727141241536e-01
1.104999999999999982e+00 3.898291442652145333e-01
1.106000000000000094e+00 3.894378707176757715e-01
1.106999999999999984e+00 3.890221392426103653e-01
1.108000000000000096e+00 3.885818978349364072e-01
1.108999999999999986e+00 3.881172959300627778e-01
1.110000000000000098e+00 3.876288562882138633e-01
1.110999999999999988e+00 3.871176372798255660e-01
1.112000000000000099e+00 3.865853787749444770e-01
1.112999999999999989e+00 3.860345887819293109e-01
1.114000000000000101e+00 3.854685519988246822e-01
1.114999999999999991e+00 3.848912971220502799e-01
1.116000000000000103e+00 3.843074497768285691e-01
1.116999999999999993e+00 3.837220377940699922e-01
1.118000000000000105e+00 3.831402108200402390e-01
1.118999999999999995e+00 3.825669262095510170e-01
1.120000000000000107e+00 3.820066364601218956e-01
1.120999999999999996e+00 3.814629773511587496e-01
1.122000000000000108e+00 3.809385318361359629e-01
1.122999999999999998e+00 3.804346622694757540e-01
1.124000000000000110e+00 3.799514281887611533e-01
1.125000000000000000e+00 3.794876022729899434e-01
1.126000000000000112e+00 3.790407863590543602e-01
1.127000000000000002e+00 3.786075777000318943e-01
1.128000000000000114e+00 3.781837974453282625e-01
1.129000000000000004e+00 3.777647474023608232e-01
1.130000000000000115e+00 3.773454684197899978e-01
1.131000000000000005e+00 3.769210027146653319e-01
1.132000000000000117e+00 3.764866478546939343e-01
1.133000000000000007e+00 3.760382030182261581e-01
1.134000000000000119e+00 3.755721829511943222e-01
1.135000000000000009e+00 3.750860332954058518e-01
1.136000000000000121e+00 3.745783010742481656e-01
1.137000000000000011e+00 3.740487933626179817e-01
1.138000000000000123e+00 3.734986518191928950e-01
1.139000000000000012e+00 3.729303932919356690e-01
1.140000000000000124e+00 3.723478545661328964e-01
1.141000000000000014e+00 3.717560352755592268e-01
1.142000000000000126e+00 3.711608574908840663e-01
1.143000000000000016e+00 3.705688348913730445e-01
1.144000000000000128e+00 3.699866749818562783e-01
1.145000000000000018e+00 3.694208566000836136e-01
1.146000000000000130e+00 3.688771995980878460e-01
1.147000000000000020e+00 3.683604771230836183e-01
1.148000000000000131e+00 3.678740859794881746e-01
1.149000000000000021e+00 3.674198298298982368e-01
1.150000000000000133e+00 3.669977807913903378e-01
1.151000000000000023e+00 3.666062622682098593e-01
1.152000000000000135e+00 3.662419788642674590e-01
1.153000000000000025e+00 3.659002115232697916e-01
1.153999999999999915e+00 3.655751192428908780e-01
1.155000000000000027e+00 3.652601319140080238e-01
1.155999999999999917e+00 3.649483607395658247e-01
1.157000000000000028e+00 3.646330570237103497e-01
1.157999999999999918e+00 3.643080567466351893e-01
1.159000000000000030e+00 3.639682106982022880e-01
1.159999999999999920e+00 3.636097250070967069e-01
1.161000000000000032e+00 3.632304341676368953e-01
1.161999999999999922e+00 3.628299705773139761e-01
1.163000000000000034e+00 3.624097777645751139e-01
1.163999999999999924e+00 3.619730140221691927e-01
1.165000000000000036e+00 3.615242853769998765e-01
1.165999999999999925e+00 3.610692690958569040e-01
1.167000000000000037e+00 3.606142327109714274e-01
1.167999999999999927e+00 3.601654797773100602e-01
1.169000000000000039e+00 3.597287822950455127e-01
1.169999999999999929e+00 3.593088607338904561e-01
1.171000000000000041e+00 3.589089479535448879e-01
1.171999999999999931e+00 3.585305093412941013e-01
1.173000000000000043e+00 3.581731235227622046e-01
1.173999999999999932e+00 3.578345726286674688e-01
1.175000000000000044e+00 3.575110939947320210e-01
1.175999999999999934e+00 3.571977933271535122e-01
1.177000000000000046e+00 3.568891343777722547e-01
1.177999999999999936e+00 3.565794829798968335e-01
1.179000000000000048e+00 3.562636332043657150e-01
1.179999999999999938e+00 3.559372278873850215e-01
1.181000000000000050e+00 3.555970833526478359e-01
1.181999999999999940e+00 3.552413603761553906e-01
1.183000000000000052e+00 3.548695982267313087e-01
1.183999999999999941e+00 3.544826245788105235e-01
1.185000000000000053e+00 3.540823410845779229e-01
1.185999999999999943e+00 3.536714626578726373e-01
1.187000000000000055e+00 3.532532136242812482e-01
1.187999999999999945e+00 3.528310226447549103e-01
1.189000000000000057e+00 3.524082509020133314e-01
1.189999999999999947e+00 3.519879751841704096e-01
1.191000000000000059e+00 3.515728154156885776e-01
1.191999999999999948e+00 3.511648662872387527e-01
1.193000000000000060e+00 3.507656552757225654e-01
1.193999999999999950e+00 3.503761893519631299e-01
1.195000000000000062e+00 3.499970251552890765e-01
1.195999999999999952e+00 3.496283686222129150e-01
1.197000000000000064e+00 3.492701882570819483e-01
1.197999999999999954e+00 3.489222912975895041e-01
1.199000000000000066e+00 3.485843831183024211e-01
1.199999999999999956e+00 3.482560885183409449e-01
1.201000000000000068e+00 3.479369235730195298e-01
1.201999999999999957e+00 3.476262263630461868e-01
1.203000000000000069e+00 3.473230838095766049e-01
1.203999999999999959e+00 3.470262270863461729e-01
1.205000000000000071e+00 3.467339695292918633e-01
1.205999999999999961e+00 3.464441594782831091e-01
1.207000000000000073e+00 3.461541910220053420e-01
1.207999999999999963e+00 3.458610449631833728e-01
1.209000000000000075e+00 3.455614057139432260e-01
1.209999999999999964e+00 3.452517572503626120e-01
1.211000000000000076e+00 3.449285414243427050e-01
1.211999999999999966e+00 3.445883176530965541e-01
1.213000000000000078e+00 3.442279089647621304e-01
1.213999999999999968e+00 3.438445599704909039e-01
1.215000000000000080e+00 3.434360999737792186e-01
1.215999999999999970e+00 3.430010982439712919e-01
1.217000000000000082e+00 3.425390243524238931e-01
1.217999999999999972e+00 3.420503818586451139e-01
1.219000000000000083e+00 3.415367894654382508e-01
1.219999999999999973e+00 3.410010253466700947e-01
1.221000000000000085e+00 3.404469476014146956e-01
1.221999999999999975e+00 3.398793377539569560e-01
1.223000000000000087e+00 3.393036327435031696e-01
1.223999999999999977e+00 3.387255589928452326e-01
1.225000000000000089e+00 3.381507519811277618e-01
1.225999999999999979e+00 3.375843244948268373e-01
1.227000000000000091e+00 3.370305140625452500e-01
1.227999999999999980e+00 3.364924167594581239e-01
1.229000000000000092e+00 3.359718256550954796e-01
1.229999999999999982e+00 3.354692419056712893e-01
1.231000000000000094e+00 3.349840102623842242e-01
1.231999999999999984e+00 3.345145746827307143e-01
1.233000000000000096e+00 3.340588136572602562e-01
1.233999999999999986e+00 3.336144010458149678e-01
1.235000000000000098e+00 3.331791437099814179e-01
1.235999999999999988e+00 3.327512495777992796e-01
1.237000000000000099e+00 3.323294727749143140e-01
1.237999999999999989e+00 3.319131739938057657e-01
1.239000000000000101e+00 3.315022216980879066e-01
1.239999999999999991e+00 3.310968368610211487e-01
1.241000000000000103e+00 3.306973842270233832e-01
1.241999999999999993e+00 3.303041273356046581e-01
1.243000000000000105e+00 3.299170091850872621e-01
1.243999999999999995e+00 3.295354911096362582e-01
1.245000000000000107e+00 3.291584509980055584e-01
1.245999999999999996e+00 3.287841675038785660e-01
1.247000000000000108e+00 3.284104001589727151e-01
1.247999999999999998e+00 3.280345320847150026e-01
1.249000000000000110e+00 3.276537833325454119e-01
1.250000000000000000e+00 3.272654511517728571e-01
1.251000000000000112e+00 3.268671782863979969e-01
1.252000000000000002e+00 3.264572154539699955e-01
1.253000000000000114e+00 3.260346261656906219e-01
1.254000000000000004e+00 3.255994522801917701e-01
1.255000000000000115e+00 3.251527990230230203e-01
1.256000000000000005e+00 3.246968206579449734e-01
1.257000000000000117e+00 3.242346076449454939e-01
1.258000000000000007e+00 3.237699863765304831e-01
1.259000000000000119e+00 3.233072074184762945e-01
1.260000000000000009e+00 3.228505854946367437e-01
1.261000000000000121e+00 3.224040888903693114e-01
1.262000000000000011e+00 3.219709412692432493e-01
1.263000000000000123e+00 3.215532636267187661e-01
1.264000000000000012e+00 3.211517949820791307e-01
1.265000000000000124e+00 3.207657491607785460e-01
1.266000000000000014e+00 3.203928223518418550e-01
1.267000000000000126e+00 3.200293451659075306e-01
1.268000000000000016e+00 3.196705953638062647e-01
1.269000000000000128e+00 3.193112162163479484e-01
1.270000000000000018e+00 3.189457116049618790e-01
1.271000000000000130e+00 3.185689314692824459e-01
1.272000000000000020e+00 3.181765315198022970e-01
1.273000000000000131e+00 3.177653313324105833e-01
1.274000000000000021e+00 3.173335387846605848e-01
1.275000000000000133e+00 3.168808480104585157e-01
1.276000000000000023e+00 3.164083609213495518e-01
1.277000000000000135e+00 3.159184191853097734e-01
1.278000000000000025e+00 3.154143255401670176e-01
1.279000000000000137e+00 3.149000232658411558e-01
1.280000000000000027e+00 3.143797626964895398e-01
1.280999999999999917e+00 3.138577916035176218e-01
1.282000000000000028e+00 3.133381214374456603e-01
1.282999999999999918e+00 3.128243589107552181e-01
1.284000000000000030e+00 3.123196597790941498e-01
1.284999999999999920e+00 3.118267382458341785e-01
1.286000000000000032e+00 3.113479604937677281e-01
1.286999999999999922e+00 3.108854677437764003e-01
1.288000000000000034e+00 3.104413052048722865e-01
1.288999999999999924e+00 3.100175061691802236e-01
1.290000000000000036e+00 3.096161359240626187e-01
1.290999999999999925e+00 3.092392605352819457e-01
1.292000000000000037e+00 3.088888377094429205e-01
1.292999999999999927e+00 3.085665611088618254e-01
1.294000000000000039e+00 3.082736859100741467e-01
1.294999999999999929e+00 3.080108220549666043e-01
1.296000000000000041e+00 3.077777850123852299e-01
1.296999999999999931e+00 3.075734702862849557e-01
1.298000000000000043e+00 3.073958133163050555e-01
1.298999999999999932e+00 3.072417947429974538e-01
1.300000000000000044e+00 3.071075548875231709e-01
1.300999999999999934e+00 3.069885518583615469e-01
1.302000000000000046e+00 3.068798014504741101e-01
1.302999999999999936e+00 3.067761358384420989e-01
1.304000000000000048e+00 3.066724872780327571e-01
1.304999999999999938e+00 3.065641361073810356e-01
1.306000000000000050e+00 3.064469650199148631e-01
1.306999999999999940e+00 3.063176072769857594e-01
1.308000000000000052e+00 3.061735750836329095e-01
1.308999999999999941e+00 3.060132885163595051e-01
1.310000000000000053e+00 3.058360584056417641e-01
1.310999999999999943e+00 3.056419914254310810e-01
1.312000000000000055e+00 3.054318716413244594e-01
1.312999999999999945e+00 3.052070025722803948e-01
1.314000000000000057e+00 3.049690385988870212e-01
1.314999999999999947e+00 3.047197970614920481e-01
1.316000000000000059e+00 3.044610983595253395e-01
1.316999999999999948e+00 3.041946028280139158e-01
1.318000000000000060e+00 3.039217174654419429e-01
1.318999999999999950e+00 3.036435192051779031e-01
1.320000000000000062e+00 3.033607501496393133e-01
1.320999999999999952e+00 3.030738778342002560e-01
1.322000000000000064e+00 3.027831723018415966e-01
1.322999999999999954e+00 3.024888552798135066e-01
1.324000000000000066e+00 3.021912336416955336e-01
1.324999999999999956e+00 3.018908247239259768e-01
1.326000000000000068e+00 3.015884376928991140e-01
1.326999999999999957e+00 3.012851903454784597e-01
1.328000000000000069e+00 3.009824840250673317e-01
1.328999999999999959e+00 3.006819229637695545e-01
1.330000000000000071e+00 3.003851721450143675e-01
1.330999999999999961e+00 3.000938430821725178e-01
1.332000000000000073e+00 2.998093858577027815e-01
1.332999999999999963e+00 2.995329911876868922e-01
1.334000000000000075e+00 2.992655580353286715e-01
1.334999999999999964e+00 2.990076801341500223e-01
1.336000000000000076e+00 2.987596421140308323e-01
1.336999999999999966e+00 2.985214621871952745e-01
1.338000000000000078e+00 2.982928911807735117e-01
1.338999999999999968e+00 2.980734185819193804e-01
1.340000000000000080e+00 2.978622627108527543e-01
1.340999999999999970e+00 2.976583644987398913e-01
1.342000000000000082e+00 2.974604097703950623e-01
1.342999999999999972e+00 2.972668780433864177e-01
1.344000000000000083e+00 2.970761313307090923e-01
1.344999999999999973e+00 2.968865475833634138e-01
1.346000000000000085e+00 2.966966671018625434e-01
1.346999999999999975e+00 2.965053514484392583e-01
1.348000000000000087e+00 2.963119063227697136e-01
1.348999999999999977e+00 2.961161688552354510e-01
1.350000000000000089e+00 2.959185198861960520e-01
1.350999999999999979e+00 2.957198401302216229e-01
1.352000000000000091e+00 2.955213328706363662e-01
1.352999999999999980e+00 2.953243452418899961e-01
1.354000000000000092e+00 2.951300900338494348e-01
1.354999999999999982e+00 2.949393648866940887e-01
1.356000000000000094e+00 2.947522968974601865e-01
1.356999999999999984e+00 2.945681272493302916e-01
1.358000000000000096e+00 2.943851020898279325e-01
1.358999999999999986e+00 2.942004752727022110e-01
1.360000000000000098e+00 2.940106458026336966e-01
1.360999999999999988e+00 2.938114317073718951e-01
1.362000000000000099e+00 2.935984575140867525e-01
1.362999999999999989e+00 2.933676036999429138e-01
1.364000000000000101e+00 2.931155009208407103e-01
1.364999999999999991e+00 2.928399849424507262e-01
1.366000000000000103e+00 2.925404751537131753e-01
1.366999999999999993e+00 2.922182228763927081e-01
1.368000000000000105e+00 2.918763640408940097e-01
1.368999999999999995e+00 2.915198129420469852e-01
1.370000000000000107e+00 2.911549472292205287e-01
1.370999999999999996e+00 2.907891478015922071e-01
1.372000000000000108e+00 2.904302105950680724e-01
1.372999999999999998e+00 2.900857039271896864e-01
1.374000000000000110e+00 2.897623335888951379e-01
1.375000000000000000e+00 2.894653759132893578e-01
1.376000000000000112e+00 2.891982568519006480e-01
1.377000000000000002e+00 2.889622455975747184e-01
1.378000000000000114e+00 2.887563767649550250e-01
1.379000000000000004e+00 2.885775458562401807e-01
1.380000000000000115e+00 2.884207555719309757e-01
1.381000000000000005e+00 2.882795444068760315e-01
1.382000000000000117e+00 2.881465120196700092e-01
1.383000000000000007e+00 2.880138955429002445e-01
1.384000000000000119e+00 2.878742112947635379e-01
1.385000000000000009e+00 2.877208428259102613e-01
1.386000000000000121e+00 2.875485717165007782e-01
1.387000000000000011e+00 2.873539907645631386e-01
1.388000000000000123e+00 2.871357740376305756e-01
1.389000000000000012e+00 2.868947625063008044e-01
1.390000000000000124e+00 2.866338420340758808e-01
1.391000000000000014e+00 2.863576297053059827e-01
1.392000000000000126e+00 2.860720132554057105e-01
1.393000000000000016e+00 2.857835407714912068e-01
1.394000000000000128e+00 2.854987741013084168e-01
1.395000000000000018e+00 2.852236345677279794e-01
1.396000000000000130e+00 2.849628365188178192e-01
1.397000000000000020e+00 2.847194718795435509e-01
1.398000000000000131e+00 2.844947872673770917e-01
1.399000000000000021e+00 2.842881622901708427e-01
1.400000000000000133e+00 2.840972938887988408e-01
1.401000000000000023e+00 2.839185722525564004e-01
1.402000000000000135e+00 2.837475599421726558e-01
1.403000000000000025e+00 2.835795164979717509e-01
1.404000000000000137e+00 2.834099070303214840e-01
1.405000000000000027e+00 2.832348352123378321e-01
1.406000000000000139e+00 2.830513255441571840e-01
1.407000000000000028e+00 2.828574767425947045e-01
1.407999999999999918e+00 2.826524262486803662e-01
1.409000000000000030e+00 2.824361774424773430e-01
1.409999999999999920e+00 2.822093442852657286e-01
1.411000000000000032e+00 2.819728524668043690e-01
1.411999999999999922e+00 2.817276539471340047e-01
1.413000000000000034e+00 2.814745321243460330e-01
1.413999999999999924e+00 2.812140024736166088e-01
1.415000000000000036e+00 2.809463132694453025e-01
1.415999999999999925e+00 2.806715556322737504e-01
1.417000000000000037e+00 2.803898376523017433e-01
1.417999999999999927e+00 2.801014597567960118e-01
1.419000000000000039e+00 2.798070503250353891e-01
1.419999999999999929e+00 2.795076681942275099e-01
1.421000000000000041e+00 2.792047807916270274e-01
1.421999999999999931e+00 2.789001813515297190e-01
1.423000000000000043e+00 2.785958473716624306e-01
1.423999999999999932e+00 2.782937472417194580e-01
1.425000000000000044e+00 2.779956450985242578e-01
1.425999999999999934e+00 2.777029319616076686e-01
1.427000000000000046e+00 2.774165004120431322e-01
1.427999999999999936e+00 2.771366554978998420e-01
1.429000000000000048e+00 2.768630949445382572e-01
1.429999999999999938e+00 2.765949229811437426e-01
1.431000000000000050e+00 2.763307064043515338e-01
1.431999999999999940e+00 2.760685678447217795e-01
1.433000000000000052e+00 2.758063072560490991e-01
1.433999999999999941e+00 2.755415349693274285e-01
1.435000000000000053e+00 2.752718322202281631e-01
1.435999999999999943e+00 2.749949172544123299e-01
1.437000000000000055e+00 2.747088267393439920e-01
1.437999999999999945e+00 2.744120744681661228e-01
1.439000000000000057e+00 2.741038212103143468e-01
1.439999999999999947e+00 2.737840051900996552e-01
1.441000000000000059e+00 2.734534329519805462e-01
1.441999999999999948e+00 2.731138241219530083e-01
1.443000000000000060e+00 2.727677891296018675e-01
1.443999999999999950e+00 2.724187514364064255e-01
1.445000000000000062e+00 2.720707900001708146e-01
1.445999999999999952e+00 2.717284263173430636e-01
1.447000000000000064e+00 2.713963567316547421e-01
1.447999999999999954e+00 2.710791443275906154e-01
1.449000000000000066e+00 2.707808976134322698e-01
1.449999999999999956e+00 2.705049554303898818e-01
1.451000000000000068e+00 2.702536069050791023e-01
1.451999999999999957e+00 2.700278731282731437e-01
1.453000000000000069e+00 2.698273563923338503e-01
1.453999999999999959e+00 2.696502030030906716e-01
1.455000000000000071e+00 2.694931480027619175e-01
1.455999999999999961e+00 2.693516714757131503e-01
1.457000000000000073e+00 2.692202341331724202e-01
1.457999999999999963e+00 2.690926289183167563e-01
1.459000000000000075e+00 2.689623686625571830e-01
1.459999999999999964e+00 2.688231190699886253e-01
1.461000000000000076e+00 2.686691231550575876e-01
1.461999999999999966e+00 2.684955957333697296e-01
1.463000000000000078e+00 2.682990241886452631e-01
1.463999999999999968e+00 2.680773582190021931e-01
1.465000000000000080e+00 2.678300498926352580e-01
1.465999999999999970e+00 2.675579789051025226e-01
1.467000000000000082e+00 2.672632461248513613e-01
1.467999999999999972e+00 2.669488738587248444e-01
1.469000000000000083e+00 2.666184469835327642e-01
1.469999999999999973e+00 2.662757619176446267e-01
1.471000000000000085e+00 2.659245135287414685e-01
1.471999999999999975e+00 2.655680139329311684e-01
1.473000000000000087e+00 2.652089992346742808e-01
1.473999999999999977e+00 2.648495236533464636e-01
1.475000000000000089e+00 2.644909153470488272e-01
1.475999999999999979e+00 2.641337844667112078e-01
1.477000000000000091e+00 2.637780930204594587e-01
1.477999999999999980e+00 2.634232605910075686e-01
1.479000000000000092e+00 2.630682903061288824e-01
1.479999999999999982e+00 2.627119124229687630e-01
1.481000000000000094e+00 2.623527515789070841e-01
1.481999999999999984e+00 2.619894619573542305e-01
1.483000000000000096e+00 2.616209008640365541e-01
1.483999999999999986e+00 2.612462200508073873e-01
1.485000000000000098e+00 2.608649637848149960e-01
1.485999999999999988e+00 2.604771120645003601e-01
1.487000000000000099e+00 2.600830912177930498e-01
1.487999999999999989e+00 2.596837507576005843e-01
1.489000000000000101e+00 2.592803347044205786e-01
1.489999999999999991e+00 2.588744463146035457e-01
1.491000000000000103e+00 2.584680093582261695e-01
1.491999999999999993e+00 2.580632277969912569e-01
1.493000000000000105e+00 2.576625728315521391e-01
1.493999999999999995e+00 2.572687213272146223e-01
1.495000000000000107e+00 2.568845094742632784e-01
1.495999999999999996e+00 2.565128458844926351e-01
1.497000000000000108e+00 2.561565962424292575e-01
1.497999999999999998e+00 2.558184616109587806e-01
1.499000000000000110e+00 2.555008373801544996e-01
1.500000000000000000e+00 2.552057154927422911e-01
1.501000000000000112e+00 2.549345629600843210e-01
1.502000000000000002e+00 2.546882715753039372e-01
1.503000000000000114e+00 2.544671358599126521e-01
1.504000000000000004e+00 2.542709038435914670e-01
1.505000000000000115e+00 2.540988393589413419e-01
1.506000000000000005e+00 2.539498241686921065e-01
1.507000000000000117e+00 2.538224477854054140e-01
1.508000000000000007e+00 2.537151088501338192e-01
1.509000000000000119e+00 2.536260827595395173e-01
1.510000000000000009e+00 2.535535793175921482e-01
1.511000000000000121e+00 2.534957562278066789e-01
1.512000000000000011e+00 2.534507440383327870e-01
1.513000000000000123e+00 2.534166471161736767e-01
1.514000000000000012e+00 2.533915391054185062e-01
1.515000000000000124e+00 2.533734769486610805e-01
1.516000000000000014e+00 2.533605245962674557e-01
1.517000000000000126e+00 2.533507800128646514e-01
1.518000000000000016e+00 2.533424210308942159e-01
1.519000000000000128e+00 2.533337452416482005e-01
1.520000000000000018e+00 2.533232172816147210e-01
1.521000000000000130e+00 2.533095036474556361e-01
1.522000000000000020e+00 2.532914781178980945e-01
1.523000000000000131e+00 2.532682051520818156e-01
1.524000000000000021e+00 2.532388990824543384e-01
1.525000000000000133e+00 2.532028595169381613e-01
1.526000000000000023e+00 2.531593946892634617e-01
1.527000000000000135e+00 2.531077576863057232e-01
1.528000000000000025e+00 2.530470943347193913e-01
1.529000000000000137e+00 2.529764293102423900e-01
1.530000000000000027e+00 2.528946704566682468e-01
1.531000000000000139e+00 2.528006722632406555e-01
1.532000000000000028e+00 2.526932964377975321e-01
1.533000000000000140e+00 2.525715141390434959e-01
1.534000000000000030e+00 2.524344993971224804e-01
1.535000000000000142e+00 2.522817262751950174e-01
1.536000000000000032e+00 2.521130241994433696e-01
1.536999999999999922e+00 2.519286197331627730e-01
1.538000000000000034e+00 2.517291140731225951e-01
1.538999999999999924e+00 2.515154358949384661e-01
1.540000000000000036e+00 2.512887434312598978e-01
1.540999999999999925e+00 2.510502953502116719e-01
1.542000000000000037e+00 2.508013366968097069e-01
1.542999999999999927e+00 2.505429842340728408e-01
1.544000000000000039e+00 2.502761469097681268e-01
1.544999999999999929e+00 2.500015061020836593e-01
1.546000000000000041e+00 2.497195548749834570e-01
1.546999999999999931e+00 2.494306893689015592e-01
1.548000000000000043e+00 2.491353415160519891e-01
1.548999999999999932e+00 2.488341493872721910e-01
1.550000000000000044e+00 2.485280581039124859e-01
1.550999999999999934e+00 2.482184582496994862e-01
1.552000000000000046e+00 2.479072298533049890e-01
1.552999999999999936e+00 2.475967307135164275e-01
1.554000000000000048e+00 2.472897411210957797e-01
1.554999999999999938e+00 2.469893447022710187e-01
1.556000000000000050e+00 2.466987886475190683e-01
1.556999999999999940e+00 2.464213216393172368e-01
1.558000000000000052e+00 2.461600256499631156e-01
1.558999999999999941e+00 2.459176259603744474e-01
1.560000000000000053e+00 2.456963460711247826e-01
1.560999999999999943e+00 2.454977526881611527e-01
1.562000000000000055e+00 2.453226460990776125e-01
1.562999999999999945e+00 2.451709726031775782e-01
1.564000000000000057e+00 2.450418103657360513e-01
1.564999999999999947e+00 2.449333914081374408e-01
1.566000000000000059e+00 2.448432040187288605e-01
1.566999999999999948e+00 2.447681362807424266e-01
1.568000000000000060e+00 2.447046833148806555e-01
1.568999999999999950e+00 2.446491862890233793e-01
1.570000000000000062e+00 2.445980762403054398e-01
1.570999999999999952e+00 2.445481062451829168e-01
1.572000000000000064e+00 2.444965562768957601e-01
1.572999999999999954e+00 2.444413632527981939e-01
1.574000000000000066e+00 2.443811858719181773e-01
1.574999999999999956e+00 2.443154086407031134e-01
1.576000000000000068e+00 2.442440633774485836e-01
1.576999999999999957e+00 2.441677333788019322e-01
1.578000000000000069e+00 2.440874128671493004e-01
1.578999999999999959e+00 2.440043624458101967e-01
1.580000000000000071e+00 2.439199859714116236e-01
1.580999999999999961e+00 2.438357174939072836e-01
1.582000000000000073e+00 2.437529141459232052e-01
1.582999999999999963e+00 2.436727759352836087e-01
1.584000000000000075e+00 2.435962775543603631e-01
1.584999999999999964e+00 2.435240898047198177e-01
1.586000000000000076e+00 2.434565345158015981e-01
1.586999999999999966e+00 2.433935317669677079e-01
1.588000000000000078e+00 2.433345794715353061e-01
1.588999999999999968e+00 2.432787672268457990e-01
1.590000000000000080e+00 2.432247960891911198e-01
1.590999999999999970e+00 2.431710666649391506e-01
1.592000000000000082e+00 2.431158164984426051e-01
1.592999999999999972e+00 2.430572505369965053e-01
1.594000000000000083e+00 2.429937392714491828e-01
1.594999999999999973e+00 2.429239910190434948e-01
1.596000000000000085e+00 2.428472232195011959e-01
1.596999999999999975e+00 2.427632611477446856e-01
1.598000000000000087e+00 2.426725962247520962e-01
1.598999999999999977e+00 2.425763328765921101e-01
1.600000000000000089e+00 2.424760750675818421e-01
1.600999999999999979e+00 2.423737364006571526e-01
1.602000000000000091e+00 2.422713172264939485e-01
1.602999999999999980e+00 2.421706525813583366e-01
1.604000000000000092e+00 2.420732010585085747e-01
1.604999999999999982e+00 2.419798759065968918e-01
1.606000000000000094e+00 2.418909496484062394e-01
1.606999999999999984e+00 2.418060268140815317e-01
1.608000000000000096e+00 2.417241011753268887e-01
1.608999999999999986e+00 2.416436833345395330e-01
1.610000000000000098e+00 2.415629511436638288e-01
1.610999999999999988e+00 2.414799667252195969e-01
1.612000000000000099e+00 2.413928863839349681e-01
1.612999999999999989e+00 2.413001933490481199e-01
1.614000000000000101e+00 2.412008852629232147e-01
1.614999999999999991e+00 2.410946806155448152e-01
1.616000000000000103e+00 2.409821761600011991e-01
1.616999999999999993e+00 2.408649320606946476e-01
1.618000000000000105e+00 2.407455290208559973e-01
1.618999999999999995e+00 2.406275236111344584e-01
1.620000000000000107e+00 2.405153303353901040e-01
1.620999999999999996e+00 2.404140187990387589e-01
1.622000000000000108e+00 2.403290297398299469e-01
1.622999999999999998e+00 2.402658273130391930e-01
1.624000000000000110e+00 2.402295234394879186e-01
1.625000000000000000e+00 2.402244820186544005e-01
1.626000000000000112e+00 2.402539658632311670e-01
1.627000000000000002e+00 2.403198169889541325e-01
1.628000000000000114e+00 2.404222648204180912e-01
1.629000000000000004e+00 2.405597885941513359e-01
1.630000000000000115e+00 2.407291561670147628e-01
1.631000000000000005e+00 2.409255095540415448e-01
1.632000000000000117e+00 2.411426039804937249e-01
1.633000000000000007e+00 2.413730940449428652e-01
1.634000000000000119e+00 2.416088940984740252e-01
1.635000000000000009e+00 2.418415883011827139e-01
1.636000000000000121e+00 2.420628303720737118e-01
1.637000000000000011e+00 2.422647462242111804e-01
1.638000000000000123e+00 2.424403033581524480e-01
1.639000000000000012e+00 2.425836310055472789e-01
1.640000000000000124e+00 2.426902255465437364e-01
1.641000000000000014e+00 2.427570995250738495e-01
1.642000000000000126e+00 2.427827963721048421e-01
1.643000000000000016e+00 2.427673116560247757e-01
1.644000000000000128e+00 2.427119051137986427e-01
1.645000000000000018e+00 2.426188360695663015e-01
1.646000000000000130e+00 2.424910584973761496e-01
1.647000000000000020e+00 2.423318505383510735e-01
1.648000000000000131e+00 2.421444737650602641e-01
1.649000000000000021e+00 2.419318629312423030e-01
1.650000000000000133e+00 2.416963507254172028e-01
1.651000000000000023e+00 2.414395270567572249e-01
1.652000000000000135e+00 2.411621557476786859e-01
1.653000000000000025e+00 2.408642072104569820e-01
1.654000000000000137e+00 2.405449765030391041e-01
1.655000000000000027e+00 2.402032726313555744e-01
1.656000000000000139e+00 2.398376624514838018e-01
1.657000000000000028e+00 2.394467191406819406e-01
1.658000000000000140e+00 2.390292665685620488e-01
1.659000000000000030e+00 2.385845809453191746e-01
1.660000000000000142e+00 2.381125397201488414e-01
1.661000000000000032e+00 2.376136726274273026e-01
1.662000000000000144e+00 2.370891339468805259e-01
1.663000000000000034e+00 2.365406097634927263e-01
1.664000000000000146e+00 2.359701646554543120e-01
1.665000000000000036e+00 2.353800137865492970e-01
1.665999999999999925e+00 2.347723372259125918e-01
1.667000000000000037e+00 2.341490526741598077e-01
1.667999999999999927e+00 2.335116824060034513e-01
1.669000000000000039e+00 2.328612592054627173e-01
1.669999999999999929e+00 2.321983054840096317e-01
1.671000000000000041e+00 2.315228877090302062e-01
1.671999999999999931e+00 2.308347372260881047e-01
1.673000000000000043e+00 2.301334154816875865e-01
1.673999999999999932e+00 2.294185163695539598e-01
1.675000000000000044e+00 2.286898711327100542e-01
1.675999999999999934e+00 2.279477363740454732e-01
1.677000000000000046e+00 2.271929542566391569e-01
1.677999999999999936e+00 2.264270599799977357e-01
1.679000000000000048e+00 2.256523412460541278e-01
1.679999999999999938e+00 2.248718266412129130e-01
1.681000000000000050e+00 2.240892138788572185e-01
1.681999999999999940e+00 2.233087283348481056e-01
1.683000000000000052e+00 2.225349686057648824e-01
1.683999999999999941e+00 2.217726883179177710e-01
1.685000000000000053e+00 2.210265894278864440e-01
1.685999999999999943e+00 2.203010899654918031e-01
1.687000000000000055e+00 2.196001382750976672e-01
1.687999999999999945e+00 2.189270417786358114e-01
1.689000000000000057e+00 2.182843243278077827e-01
1.689999999999999947e+00 2.176736572173865181e-01
1.691000000000000059e+00 2.170958234482531779e-01
1.691999999999999948e+00 2.165507371170283801e-01
1.693000000000000060e+00 2.160375389585253991e-01
1.693999999999999950e+00 2.155547363264784799e-01
1.695000000000000062e+00 2.151004227415581893e-01
1.695999999999999952e+00 2.146725074111330844e-01
1.697000000000000064e+00 2.142689709121451680e-01
1.697999999999999954e+00 2.138881446904996597e-01
1.699000000000000066e+00 2.135289082367145264e-01
1.699999999999999956e+00 2.131908390991724966e-01
1.701000000000000068e+00 2.128742567777820172e-01
1.701999999999999957e+00 2.125801699248336674e-01
1.703000000000000069e+00 2.123101112872830265e-01
1.703999999999999959e+00 2.120659101798249568e-01
1.705000000000000071e+00 2.118494226324929008e-01
1.705999999999999961e+00 2.116622582238097405e-01
1.707000000000000073e+00 2.115055604007689549e-01
1.707999999999999963e+00 2.113798661233000087e-01
1.709000000000000075e+00 2.112850721429151979e-01
1.709999999999999964e+00 2.112205226922275192e-01
1.711000000000000076e+00 2.111851720168519131e-01
1.711999999999999966e+00 2.111778101288866449e-01
1.713000000000000078e+00 2.111973111657966251e-01
1.713999999999999968e+00 2.112428482141507635e-01
1.715000000000000080e+00 2.113140189605819397e-01
1.715999999999999970e+00 2.114108769114578235e-01
1.717000000000000082e+00 2.115338259796808451e-01
1.717999999999999972e+00 2.116833928482061700e-01
1.719000000000000083e+00 2.118599014342216480e-01
1.719999999999999973e+00 2.120631008661047756e-01
1.721000000000000085e+00 2.122917867951693849e-01
1.721999999999999975e+00 2.125435071456990843e-01
1.723000000000000087e+00 2.128143799070452147e-01
1.723999999999999977e+00 2.130990619611710934e-01
1.725000000000000089e+00 2.133909029902648358e-01
1.725999999999999979e+00 2.136822410348633294e-01
1.727000000000000091e+00 2.139648465939550659e-01
1.727999999999999980e+00 2.142304503818462658e-01
1.729000000000000092e+00 2.144713135095746848e-01
1.729999999999999982e+00 2.146807730377741363e-01
1.731000000000000094e+00 2.148537411530731522e-01
1.731999999999999984e+00 2.149870968585116116e-01
1.733000000000000096e+00 2.150799387610219660e-01
1.733999999999999986e+00 2.151337086626217698e-01
1.735000000000000098e+00 2.151521500566063450e-01
1.735999999999999988e+00 2.151410892315485657e-01
1.737000000000000099e+00 2.151080883183826287e-01
1.737999999999999989e+00 2.150619546605541110e-01
1.739000000000000101e+00 2.150121509522180951e-01
1.739999999999999991e+00 2.149681548742861936e-01
1.741000000000000103e+00 2.149388452063107358e-01
1.741999999999999993e+00 2.149319212044084326e-01
1.743000000000000105e+00 2.149534321689702543e-01
1.743999999999999995e+00 2.150074487915938359e-01
1.745000000000000107e+00 2.150958778762904200e-01
1.745999999999999996e+00 2.152184714895301609e-01
1.747000000000000108e+00 2.153729574084454756e-01
1.747999999999999998e+00 2.155552955041214191e-01
1.749000000000000110e+00 2.157600537134036212e-01
1.750000000000000000e+00 2.159808298473216426e-01
1.751000000000000112e+00 2.162107314406354619e-01
1.752000000000000002e+00 2.164428320153937990e-01
1.753000000000000114e+00 2.166706496198959608e-01
1.754000000000000004e+00 2.168885495576461098e-01
1.755000000000000115e+00 2.170920944434856781e-01
1.756000000000000005e+00 2.172782898027430520e-01
1.757000000000000117e+00 2.174457002549317619e-01
1.758000000000000007e+00 2.175944528129690192e-01
1.759000000000000119e+00 2.177260650410484943e-01
1.760000000000000009e+00 2.178431347264520035e-01
1.761000000000000121e+00 2.179489263912220420e-01
1.762000000000000011e+00 2.180468375995132102e-01
1.763000000000000123e+00 2.181398818084531455e-01
1.764000000000000012e+00 2.182302003439097748e-01
1.765000000000000124e+00 2.183186582591965519e-01
1.766000000000000014e+00 2.184046062280829703e-01
1.767000000000000126e+00 2.184858264816859630e-01
1.768000000000000016e+00 2.185586669887680245e-01
1.769000000000000128e+00 2.186183807551044800e-01
1.770000000000000018e+00 2.186595476685307682e-01
1.771000000000000130e+00 2.186766207112674221e-01
1.772000000000000020e+00 2.186644437676661945e-01
1.773000000000000131e+00 2.186187493551627892e-01
1.774000000000000021e+00 2.185365288674543938e-01
1.775000000000000133e+00 2.184162951297811406e-01
1.776000000000000023e+00 2.182581725391857519e-01
1.777000000000000135e+00 2.180638653311399167e-01
1.778000000000000025e+00 2.178365037706372076e-01
1.779000000000000137e+00 2.175804065388420860e-01
1.780000000000000027e+00 2.173007672625461295e-01
1.781000000000000139e+00 2.170033185602106285e-01
1.782000000000000028e+00 2.166939885186582038e-01
1.783000000000000140e+00 2.163785649510690523e-01
1.784000000000000030e+00 2.160623704794617517e-01
1.785000000000000142e+00 2.157500002098187986e-01
1.786000000000000032e+00 2.154450859614321645e-01
1.787000000000000144e+00 2.151501003854008331e-01
1.788000000000000034e+00 2.148662547573541026e-01
1.789000000000000146e+00 2.145934341005863166e-01
1.790000000000000036e+00 2.143302506685326736e-01
1.791000000000000147e+00 2.140741610771998982e-01
1.792000000000000037e+00 2.138216715034840232e-01
1.792999999999999927e+00 2.135686437973002560e-01
1.794000000000000039e+00 2.133106143548693656e-01
1.794999999999999929e+00 2.130431552675497442e-01
1.796000000000000041e+00 2.127622124933629399e-01
1.796999999999999931e+00 2.124643986141023233e-01
1.798000000000000043e+00 2.121472030557025046e-01
1.798999999999999932e+00 2.118091240720117729e-01
1.800000000000000044e+00 2.114497106643046798e-01
1.800999999999999934e+00 2.110695523562150233e-01
1.802000000000000046e+00 2.106701756542614101e-01
1.802999999999999936e+00 2.102539270236365443e-01
1.804000000000000048e+00 2.098238266530096097e-01
1.804999999999999938e+00 2.093834006530678749e-01
1.806000000000000050e+00 2.089365024049679442e-01
1.806999999999999940e+00 2.084871440514344254e-01
1.808000000000000052e+00 2.080392998301621166e-01
1.808999999999999941e+00 2.075966947864424372e-01
1.810000000000000053e+00 2.071626124117287304e-01
1.810999999999999943e+00 2.067396803610159206e-01
1.812000000000000055e+00 2.063296887869556784e-01
1.812999999999999945e+00 2.059334445697850735e-01
1.814000000000000057e+00 2.055506832966246533e-01
1.814999999999999947e+00 2.051800393140972290e-01
1.816000000000000059e+00 2.048191106666163996e-01
1.816999999999999948e+00 2.044646195967365077e-01
1.818000000000000060e+00 2.041126365677932986e-01
1.818999999999999950e+00 2.037588761725439568e-01
1.820000000000000062e+00 2.033990289882948166e-01
1.820999999999999952e+00 2.030291048195765613e-01
1.822000000000000064e+00 2.026457389315014512e-01
1.822999999999999954e+00 2.022464454668285450e-01
1.824000000000000066e+00 2.018297737147483617e-01
1.824999999999999956e+00 2.013953765657931494e-01
1.826000000000000068e+00 2.009439773186093015e-01
1.826999999999999957e+00 2.004772458466209384e-01
1.828000000000000069e+00 1.999976177554659562e-01
1.828999999999999959e+00 1.995080857547309461e-01
1.830000000000000071e+00 1.990119675744648486e-01
1.830999999999999961e+00 1.985127095665805419e-01
1.832000000000000073e+00 1.980137448884057016e-01
1.832999999999999963e+00 1.975183545701918453e-01
1.834000000000000075e+00 1.970296178849435531e-01
1.834999999999999964e+00 1.965503801218367597e-01
1.836000000000000076e+00 1.960832257995969719e-01
1.836999999999999966e+00 1.956304696222190831e-01
1.838000000000000078e+00 1.951941380712429175e-01
1.838999999999999968e+00 1.947759138696497916e-01
1.840000000000000080e+00 1.943770887196339670e-01
1.840999999999999970e+00 1.939984615112093636e-01
1.842000000000000082e+00 1.936402837593475812e-01
1.842999999999999972e+00 1.933021898671732075e-01
1.844000000000000083e+00 1.929831931864124384e-01
1.844999999999999973e+00 1.926817599407641135e-01
1.846000000000000085e+00 1.923959198776721835e-01
1.846999999999999975e+00 1.921234860591232441e-01
1.848000000000000087e+00 1.918622922648568763e-01
1.848999999999999977e+00 1.916104681475272464e-01
1.850000000000000089e+00 1.913666935834233696e-01
1.850999999999999979e+00 1.911303910994286426e-01
1.852000000000000091e+00 1.909018573957345644e-01
1.852999999999999980e+00 1.906822549215413110e-01
1.854000000000000092e+00 1.904735434336785604e-01
1.854999999999999982e+00 1.902782860775416307e-01
1.856000000000000094e+00 1.900994103221703146e-01
1.856999999999999984e+00 1.899398967250541526e-01
1.858000000000000096e+00 1.898024875670019651e-01
1.858999999999999986e+00 1.896893808239833723e-01
1.860000000000000098e+00 1.896019950427221823e-01
1.860999999999999988e+00 1.895407371665954466e-01
1.862000000000000099e+00 1.895048969844323750e-01
1.862999999999999989e+00 1.894925743066098733e-01
1.864000000000000101e+00 1.895006952070044937e-01
1.864999999999999991e+00 1.895251000874912661e-01
1.866000000000000103e+00 1.895606856761263281e-01
1.866999999999999993e+00 1.896016367400201186e-01
1.868000000000000105e+00 1.896416926944121950e-01
1.868999999999999995e+00 1.896744756278264110e-01
1.870000000000000107e+00 1.896938506010159009e-01
1.870999999999999996e+00 1.896942895810041774e-01
1.872000000000000108e+00 1.896712355383005921e-01
1.872999999999999998e+00 1.896214293817541086e-01
1.874000000000000110e+00 1.895431512190063894e-01
1.875000000000000000e+00 1.894363991601884512e-01
1.876000000000000112e+00 1.893028932179847690e-01
1.877000000000000002e+00 1.891459890290674850e-01
1.878000000000000114e+00 1.889704656089772894e-01
1.879000000000000004e+00 1.887821777508167376e-01
1.880000000000000115e+00 1.885876611761631294e-01
1.881000000000000005e+00 1.883937168142718055e-01
1.882000000000000117e+00 1.882069647033069448e-01
1.883000000000000007e+00 1.880335038160629302e-01
1.884000000000000119e+00 1.878786241996225903e-01
1.885000000000000009e+00 1.877466263069725305e-01
1.886000000000000121e+00 1.876407690881313761e-01
1.887000000000000011e+00 1.875632777129069839e-01
1.888000000000000123e+00 1.875154423884019261e-01
1.889000000000000012e+00 1.874977539717050112e-01
1.890000000000000124e+00 1.875100326813660123e-01
1.891000000000000014e+00 1.875515682761420000e-01
1.892000000000000126e+00 1.876212018096269918e-01
1.893000000000000016e+00 1.877173693597251058e-01
1.894000000000000128e+00 1.878381386136815934e-01
1.895000000000000018e+00 1.879812112813206981e-01
1.896000000000000130e+00 1.881439460401794772e-01
1.897000000000000020e+00 1.883234044586801770e-01
1.898000000000000131e+00 1.885164030872657215e-01
1.899000000000000021e+00 1.887196240662924185e-01
1.900000000000000133e+00 1.889297220247525555e-01
1.901000000000000023e+00 1.891434597923125072e-01
1.902000000000000135e+00 1.893578296290031049e-01
1.903000000000000025e+00 1.895701787260019588e-01
1.904000000000000137e+00 1.897783033682627352e-01
1.905000000000000027e+00 1.899805201630500318e-01
1.906000000000000139e+00 1.901757280302063258e-01
1.907000000000000028e+00 1.903634266289089827e-01
1.908000000000000140e+00 1.905437120711693244e-01
1.909000000000000030e+00 1.907172228429773742e-01
1.910000000000000142e+00 1.908850506897263599e-01
1.911000000000000032e+00 1.910485955006969438e-01
1.912000000000000144e+00 1.912093786452531141e-01
1.913000000000000034e+00 1.913688236712726976e-01
1.914000000000000146e+00 1.915280115243658821e-01
1.915000000000000036e+00 1.916874433016302337e-01
1.916000000000000147e+00 1.918468244310213566e-01
1.917000000000000037e+00 1.920049095947057860e-01
1.918000000000000149e+00 1.921594191466955981e-01
1.919000000000000039e+00 1.923070541207338446e-01
1.919999999999999929e+00 1.924436056036536447e-01
1.921000000000000041e+00 1.925641682409863498e-01
1.921999999999999931e+00 1.926634200217054171e-01
1.923000000000000043e+00 1.927359657896525191e-01
1.923999999999999932e+00 1.927767218748588363e-01
1.925000000000000044e+00 1.927812735350473983e-01
1.925999999999999934e+00 1.927462258531169037e-01
1.927000000000000046e+00 1.926694612191958422e-01
1.927999999999999936e+00 1.925503321858072214e-01
1.929000000000000048e+00 1.923897435296628156e-01
1.929999999999999938e+00 1.921901147250126007e-01
1.931000000000000050e+00 1.919552576671468280e-01
1.931999999999999940e+00 1.916901271269968177e-01
1.933000000000000052e+00 1.914005197643970091e-01
1.933999999999999941e+00 1.910926777226540085e-01
1.935000000000000053e+00 1.907728912115106423e-01
1.935999999999999943e+00 1.904470970616098380e-01
1.937000000000000055e+00 1.901204788020075254e-01
1.937999999999999945e+00 1.897971546438985690e-01
1.939000000000000057e+00 1.894799243276592271e-01
1.939999999999999947e+00 1.891701318810986021e-01
1.941000000000000059e+00 1.888676501485577197e-01
1.941999999999999948e+00 1.885709912539013378e-01
1.943000000000000060e+00 1.882775384852263256e-01
1.943999999999999950e+00 1.879838796199526096e-01
1.945000000000000062e+00 1.876862071146065958e-01
1.945999999999999952e+00 1.873807649681227816e-01
1.947000000000000064e+00 1.870642665518251757e-01
1.947999999999999954e+00 1.867342342557953838e-01
1.949000000000000066e+00 1.863892707129648219e-01
1.949999999999999956e+00 1.860291609293540094e-01
1.951000000000000068e+00 1.856548639719636795e-01
1.951999999999999957e+00 1.852683633052791268e-01
1.953000000000000069e+00 1.848724325463585449e-01
1.953999999999999959e+00 1.844703307017758476e-01
1.955000000000000071e+00 1.840654898267481965e-01
1.955999999999999961e+00 1.836612314295114901e-01
1.957000000000000073e+00 1.832605344230542888e-01
1.957999999999999963e+00 1.828658885548277158e-01
1.959000000000000075e+00 1.824792214679056002e-01
1.959999999999999964e+00 1.821019058223696252e-01
1.961000000000000076e+00 1.817348269341186040e-01
1.961999999999999966e+00 1.813784473441095724e-01
1.963000000000000078e+00 1.810329212836523372e-01
1.963999999999999968e+00 1.806981782263158420e-01
1.965000000000000080e+00 1.803739750800314179e-01
1.965999999999999970e+00 1.800599088869123676e-01
1.967000000000000082e+00 1.797554244618408126e-01
1.967999999999999972e+00 1.794597620072427568e-01
1.969000000000000083e+00 1.791719194252989478e-01
1.969999999999999973e+00 1.788906228634362106e-01
1.971000000000000085e+00 1.786143339164954214e-01
1.971999999999999975e+00 1.783412854353558785e-01
1.973000000000000087e+00 1.780695714372020899e-01
1.973999999999999977e+00 1.777972820200132142e-01
1.975000000000000089e+00 1.775226625216546616e-01
1.975999999999999979e+00 1.772442760090306990e-01
1.977000000000000091e+00 1.769611455707055803e-01
1.977999999999999980e+00 1.766728746445590248e-01
1.979000000000000092e+00 1.763797378909838509e-01
1.979999999999999982e+00 1.760827225247253158e-01
1.981000000000000094e+00 1.757835332725727340e-01
1.981999999999999984e+00 1.754845937403314293e-01
1.983000000000000096e+00 1.751889878228889696e-01
1.983999999999999986e+00 1.749004025731583367e-01
1.985000000000000098e+00 1.746230034811710463e-01
1.985999999999999988e+00 1.743613000695884430e-01
1.987000000000000099e+00 1.741199160873399543e-01
1.987999999999999989e+00 1.739033217627439232e-01
1.989000000000000101e+00 1.737155112850582994e-01
1.989999999999999991e+00 1.735596685575922504e-01
1.991000000000000103e+00 1.734378248545007661e-01
1.991999999999999993e+00 1.733505862802144359e-01
1.993000000000000105e+00 1.732969424695072758e-01
1.993999999999999995e+00 1.732741941667616525e-01
1.995000000000000107e+00 1.732780015336665425e-01
1.995999999999999996e+00 1.733025872495669029e-01
1.997000000000000108e+00 1.733410558335361507e-01
1.997999999999999998e+00 1.733858060475530483e-01
1.999000000000000110e+00 1.734290175735938022e-01
2.000000000000000000e+00 1.734631571919004744e-01
2.000999999999999890e+00 1.734814805732724230e-01
2.002000000000000224e+00 1.734784513816725604e-01
2.003000000000000114e+00 1.734500970498591144e-01
2.004000000000000004e+00 1.733941954258011731e-01
2.004999999999999893e+00 1.733103454646118258e-01
2.006000000000000227e+00 1.731998911268101404e-01
2.007000000000000117e+00 1.730656980383950549e-01
2.008000000000000007e+00 1.729118519098719886e-01
2.008999999999999897e+00 1.727432970273018731e-01
2.010000000000000231e+00 1.725654473267336786e-01
2.011000000000000121e+00 1.723838114712362146e-01
2.012000000000000011e+00 1.722036907278275408e-01
2.012999999999999901e+00 1.720299210773846843e-01
2.014000000000000234e+00 1.718666914309967542e-01
2.015000000000000124e+00 1.717174218763734550e-01
2.016000000000000014e+00 1.715847096670695682e-01
2.016999999999999904e+00 1.714702811695574813e-01
2.018000000000000238e+00 1.713750081997832408e-01
2.019000000000000128e+00 1.712989380653046345e-01
2.020000000000000018e+00 1.712413596815443029e-01
2.020999999999999908e+00 1.712008788415077809e-01
2.022000000000000242e+00 1.711755447362155180e-01
2.023000000000000131e+00 1.711629926053492290e-01
2.024000000000000021e+00 1.711605843698086327e-01
2.024999999999999911e+00 1.711655582959366872e-01
2.026000000000000245e+00 1.711751685624427199e-01
2.027000000000000135e+00 1.711868110963644107e-01
2.028000000000000025e+00 1.711981328885955611e-01
2.028999999999999915e+00 1.712071135961873436e-01
2.030000000000000249e+00 1.712121488031992655e-01
2.031000000000000139e+00 1.712121113884925716e-01
2.032000000000000028e+00 1.712063725169198913e-01
2.032999999999999918e+00 1.711948133410927109e-01
2.034000000000000252e+00 1.711777475714273966e-01
2.035000000000000142e+00 1.711558242402301255e-01
2.036000000000000032e+00 1.711298089929098876e-01
2.036999999999999922e+00 1.711003626055973281e-01
2.038000000000000256e+00 1.710677855960094917e-01
2.039000000000000146e+00 1.710317494292120932e-01
2.040000000000000036e+00 1.709911161837311122e-01
2.040999999999999925e+00 1.709438301233615343e-01
2.042000000000000259e+00 1.708869152528752489e-01
2.043000000000000149e+00 1.708166206505369877e-01
2.044000000000000039e+00 1.707286575020380837e-01
2.044999999999999929e+00 1.706185380392558626e-01
2.046000000000000263e+00 1.704819754497656492e-01
2.047000000000000153e+00 1.703152887616645739e-01
2.048000000000000043e+00 1.701157865435106165e-01
2.048999999999999932e+00 1.698820538208191677e-01
2.049999999999999822e+00 1.696141637329976193e-01
2.051000000000000156e+00 1.693137551186766898e-01
2.052000000000000046e+00 1.689839939788566336e-01
2.052999999999999936e+00 1.686294061025504776e-01
2.053999999999999826e+00 1.682556234178427257e-01
2.055000000000000160e+00 1.678690538857220693e-01
2.056000000000000050e+00 1.674764888127330820e-01
2.056999999999999940e+00 1.670847163785490752e-01
2.057999999999999829e+00 1.667001490650052153e-01
2.059000000000000163e+00 1.663285111300250030e-01
2.060000000000000053e+00 1.659745566819256501e-01
2.060999999999999943e+00 1.656419079644271819e-01
2.061999999999999833e+00 1.653329627276691471e-01
2.063000000000000167e+00 1.650489016740485093e-01
2.064000000000000057e+00 1.647897617204590603e-01
2.064999999999999947e+00 1.645546054412402870e-01
2.065999999999999837e+00 1.643417170244460546e-01
2.067000000000000171e+00 1.641488684735522285e-01
2.068000000000000060e+00 1.639735580206811705e-01
2.068999999999999950e+00 1.638132759727372878e-01
2.069999999999999840e+00 1.636657115924522732e-01
2.071000000000000174e+00 1.635289390177647184e-01
2.072000000000000064e+00 1.634015539059428535e-01
2.072999999999999954e+00 1.632827433758366198e-01
2.073999999999999844e+00 1.631723062135795321e-01
2.075000000000000178e+00 1.630705952045779505e-01
2.076000000000000068e+00 1.629784122943143954e-01
2.076999999999999957e+00 1.628968327175681630e-01
2.077999999999999847e+00 1.628270026621416178e-01
2.079000000000000181e+00 1.627698922028874562e-01
2.080000000000000071e+00 1.627260838868494486e-01
2.080999999999999961e+00 1.626955706037116756e-01
2.081999999999999851e+00 1.626776430423172992e-01
2.083000000000000185e+00 1.626708469329259388e-01
2.084000000000000075e+00 1.626730502351311503e-01
2.084999999999999964e+00 1.626815739768356639e-01
2.085999999999999854e+00 1.626934160545213393e-01
2.087000000000000188e+00 1.627055005657188080e-01
2.088000000000000078e+00 1.627149428624536376e-01
2.088999999999999968e+00 1.627192858815912635e-01
2.089999999999999858e+00 1.627166936937794184e-01
2.091000000000000192e+00 1.627060762261781923e-01
2.092000000000000082e+00 1.626871513059774399e-01
2.092999999999999972e+00 1.626604103455962513e-01
2.093999999999999861e+00 1.626270461014987234e-01
2.095000000000000195e+00 1.625887916647742182e-01
2.096000000000000085e+00 1.625477707985754916e-01
2.096999999999999975e+00 1.625063041197501723e-01
2.097999999999999865e+00 1.624667638151372495e-01
2.099000000000000199e+00 1.624314331266264178e-01
2.100000000000000089e+00 1.624024229999771196e-01
2.100999999999999979e+00 1.623816294949464445e-01
2.101999999999999869e+00 1.623707163140359899e-01
2.103000000000000203e+00 1.623711303648116000e-01
2.104000000000000092e+00 1.623841251633504901e-01
2.104999999999999982e+00 1.624107772830810092e-01
2.105999999999999872e+00 1.624520070124196303e-01
2.107000000000000206e+00 1.625085870910150110e-01
2.108000000000000096e+00 1.625811410465976548e-01
2.108999999999999986e+00 1.626701358914065809e-01
2.109999999999999876e+00 1.627758552783252766e-01
2.111000000000000210e+00 1.628983779080884486e-01
2.112000000000000099e+00 1.630375617299111846e-01
2.112999999999999989e+00 1.631929967822995098e-01
2.113999999999999879e+00 1.633639884871362080e-01
2.115000000000000213e+00 1.635495086114906182e-01
2.116000000000000103e+00 1.637481742346009461e-01
2.116999999999999993e+00 1.639582458766668804e-01
2.117999999999999883e+00 1.641776371287915481e-01
2.119000000000000217e+00 1.644039695910991250e-01
2.120000000000000107e+00 1.646346528274900967e-01
2.120999999999999996e+00 1.648670173448971432e-01
2.121999999999999886e+00 1.650984388738470643e-01
2.123000000000000220e+00 1.653264968574072180e-01
2.124000000000000110e+00 1.655491141320493131e-01
2.125000000000000000e+00 1.657646660726054821e-01
2.125999999999999890e+00 1.659720438293078859e-01
2.127000000000000224e+00 1.661706629964462834e-01
2.128000000000000114e+00 1.663604080250601358e-01
2.129000000000000004e+00 1.665415168878839614e-01
2.129999999999999893e+00 1.667144272672528293e-01
2.131000000000000227e+00 1.668795750351539930e-01
2.132000000000000117e+00 1.670372191821768160e-01
2.133000000000000007e+00 1.671872570952260273e-01
2.133999999999999897e+00 1.673290865916436387e-01
2.135000000000000231e+00 1.674615257078002073e-01
2.136000000000000121e+00 1.675827650932965596e-01
2.137000000000000011e+00 1.676903857789337482e-01
2.137999999999999901e+00 1.677814256392552439e-01
2.139000000000000234e+00 1.678524755394486256e-01
2.140000000000000124e+00 1.678998168707294680e-01
2.141000000000000014e+00 1.679195932604456432e-01
2.141999999999999904e+00 1.679080041977152327e-01
2.143000000000000238e+00 1.678615050859158242e-01
2.144000000000000128e+00 1.677770528823917806e-01
2.145000000000000018e+00 1.676523195442954639e-01
2.145999999999999908e+00 1.674858979366602996e-01
2.147000000000000242e+00 1.672774520334114334e-01
2.148000000000000131e+00 1.670277859180520630e-01
2.149000000000000021e+00 1.667388190177476748e-01
2.149999999999999911e+00 1.664134455748144947e-01
2.151000000000000245e+00 1.660552813768483293e-01
2.152000000000000135e+00 1.656683227453855378e-01
2.153000000000000025e+00 1.652565551384565790e-01
2.153999999999999915e+00 1.648235325272899288e-01
2.155000000000000249e+00 1.643720323825700325e-01
2.156000000000000139e+00 1.639037838812069381e-01
2.157000000000000028e+00 1.634193099341796351e-01
2.157999999999999918e+00 1.629179561857831138e-01
2.159000000000000252e+00 1.623980393534047995e-01
2.160000000000000142e+00 1.618571460592887201e-01
2.161000000000000032e+00 1.612925207920977433e-01
2.161999999999999922e+00 1.607015186993387412e-01
2.163000000000000256e+00 1.600820442682253653e-01
2.164000000000000146e+00 1.594329336153642862e-01
2.165000000000000036e+00 1.587542430836489937e-01
2.165999999999999925e+00 1.580474163041445945e-01
2.167000000000000259e+00 1.573153040500517297e-01
2.168000000000000149e+00 1.565620334100667199e-01
2.169000000000000039e+00 1.557927720217955614e-01
2.169999999999999929e+00 1.550133874905369746e-01
2.171000000000000263e+00 1.542300828261964907e-01
2.172000000000000153e+00 1.534490250971522751e-01
2.173000000000000043e+00 1.526760317614854479e-01
2.173999999999999932e+00 1.519163350026579984e-01
2.175000000000000266e+00 1.511744471188433692e-01
2.176000000000000156e+00 1.504541229715174733e-01
2.177000000000000046e+00 1.497584274928433490e-01
2.177999999999999936e+00 1.490898585174678104e-01
2.178999999999999826e+00 1.484504979465685603e-01
2.180000000000000160e+00 1.478421804791627825e-01
2.181000000000000050e+00 1.472665969651276718e-01
2.181999999999999940e+00 1.467253698221609448e-01
2.182999999999999829e+00 1.462200479980029499e-01
2.184000000000000163e+00 1.457520319705910006e-01
2.185000000000000053e+00 1.453224420802861627e-01
2.185999999999999943e+00 1.449319430384368168e-01
2.186999999999999833e+00 1.445805559346846070e-01
2.188000000000000167e+00 1.442674856874427980e-01
2.189000000000000057e+00 1.439910060784536650e-01
2.189999999999999947e+00 1.437484083068933105e-01
2.190999999999999837e+00 1.435360605703029091e-01
2.192000000000000171e+00 1.433495672540050780e-01
2.193000000000000060e+00 1.431840026222700735e-01
2.193999999999999950e+00 1.430342511854630350e-01
2.194999999999999840e+00 1.428953793778721670e-01
2.196000000000000174e+00 1.427630092926698846e-01
2.197000000000000064e+00 1.426336573705373478e-01
2.197999999999999954e+00 1.425049835078126548e-01
2.198999999999999844e+00 1.423759368037558204e-01
2.200000000000000178e+00 1.422467700445924077e-01
2.201000000000000068e+00 1.421188980351201780e-01
2.201999999999999957e+00 1.419946393333444412e-01
2.202999999999999847e+00 1.418768613607161999e-01
2.204000000000000181e+00 1.417685519854846310e-01
2.205000000000000071e+00 1.416724198909803667e-01
2.205999999999999961e+00 1.415905110252257404e-01
2.206999999999999851e+00 1.415239221875711217e-01
2.208000000000000185e+00 1.414726590278961305e-01
2.209000000000000075e+00 1.414356090130600430e-01
2.209999999999999964e+00 1.414106871784655273e-01
2.210999999999999854e+00 1.413950687627096858e-01
2.212000000000000188e+00 1.413855055545062689e-01
2.213000000000000078e+00 1.413786651133755456e-01
2.213999999999999968e+00 1.413714528845398388e-01
2.214999999999999858e+00 1.413612493091151445e-01
2.216000000000000192e+00 1.413460478595543468e-01
2.217000000000000082e+00 1.413244988476896613e-01
2.217999999999999972e+00 1.412958137737253261e-01
2.218999999999999861e+00 1.412596198207736464e-01
2.220000000000000195e+00 1.412157499383737691e-01
2.221000000000000085e+00 1.411640509187304104e-01
2.221999999999999975e+00 1.411042029322014668e-01
2.222999999999999865e+00 1.410356362534365693e-01
2.224000000000000199e+00 1.409575108144507927e-01
2.225000000000000089e+00 1.408688062657888485e-01
2.225999999999999979e+00 1.407684796076378309e-01
2.226999999999999869e+00 1.406556872898702404e-01
2.228000000000000203e+00 1.405300322674744307e-01
2.229000000000000092e+00 1.403917765514116900e-01
2.229999999999999982e+00 1.402420292262588630e-01
2.230999999999999872e+00 1.400828246059045434e-01
2.232000000000000206e+00 1.399171245073870529e-01
2.233000000000000096e+00 1.397486907109210530e-01
2.233999999999999986e+00 1.395818757831569501e-01
2.234999999999999876e+00 1.394212989083301046e-01
2.236000000000000210e+00 1.392715005762464320e-01
2.237000000000000099e+00 1.391365773214794377e-01
2.237999999999999989e+00 1.390198473317689198e-01
2.238999999999999879e+00 1.389236098555116927e-01
2.240000000000000213e+00 1.388489900985593883e-01
2.241000000000000103e+00 1.387959479344716418e-01
2.241999999999999993e+00 1.387633800022793351e-01
2.242999999999999883e+00 1.387493321771454402e-01
2.244000000000000217e+00 1.387513108335713397e-01
2.245000000000000107e+00 1.387665954099319143e-01
2.245999999999999996e+00 1.387925568768804407e-01
2.246999999999999886e+00 1.388269391278325882e-01
2.248000000000000220e+00 1.388680786512892229e-01
2.249000000000000110e+00 1.389150398320495305e-01
2.250000000000000000e+00 1.389677115870002755e-01
2.250999999999999890e+00 1.390268275141307297e-01
2.252000000000000224e+00 1.390939244286802379e-01
2.253000000000000114e+00 1.391712712363586402e-01
2.254000000000000004e+00 1.392617556600216910e-01
2.254999999999999893e+00 1.393687272509502306e-01
2.256000000000000227e+00 1.394957989566411594e-01
2.257000000000000117e+00 1.396466230145094467e-01
2.258000000000000007e+00 1.398246209529329653e-01
2.258999999999999897e+00 1.400327161685637478e-01
2.260000000000000231e+00 1.402730445413849225e-01
2.261000000000000121e+00 1.405467095568035119e-01
2.262000000000000011e+00 1.408535845559594490e-01
2.262999999999999901e+00 1.411922011968521906e-01
2.264000000000000234e+00 1.415597288007409138e-01
2.265000000000000124e+00 1.419520712563800136e-01
2.266000000000000014e+00 1.423640800737913659e-01
2.266999999999999904e+00 1.427898354117303759e-01
2.268000000000000238e+00 1.432230201690504190e-01
2.269000000000000128e+00 1.436573195297251859e-01
2.270000000000000018e+00 1.440868196939053547e-01
2.270999999999999908e+00 1.445063480930794397e-01
2.272000000000000242e+00 1.449117553947038561e-01
2.273000000000000131e+00 1.453000832029395506e-01
2.274000000000000021e+00 1.456695903900001032e-01
2.274999999999999911e+00 1.460196859036871353e-01
2.276000000000000245e+00 1.463507209499574080e-01
2.277000000000000135e+00 1.466636972606127631e-01
2.278000000000000025e+00 1.469598945317188154e-01
2.278999999999999915e+00 1.472405004419699570e-01
2.280000000000000249e+00 1.475062402805073780e-01
2.281000000000000139e+00 1.477570393978010765e-01
2.282000000000000028e+00 1.479918135325299089e-01
2.282999999999999918e+00 1.482083489283700095e-01
2.284000000000000252e+00 1.484033089427725938e-01
2.285000000000000142e+00 1.485723819855115369e-01
2.286000000000000032e+00 1.487105425143271931e-01
2.286999999999999922e+00 1.488124318914100519e-01
2.288000000000000256e+00 1.488727875418349722e-01
2.289000000000000146e+00 1.488869196136591300e-01
2.290000000000000036e+00 1.488511561913609116e-01
2.290999999999999925e+00 1.487632346220212620e-01
2.292000000000000259e+00 1.486225654744549873e-01
2.293000000000000149e+00 1.484303747157611764e-01
2.294000000000000039e+00 1.481896885918432549e-01
2.294999999999999929e+00 1.479051620593113126e-01
2.296000000000000263e+00 1.475827994810472998e-01
2.297000000000000153e+00 1.472295873093547036e-01
2.298000000000000043e+00 1.468530902339203470e-01
2.298999999999999932e+00 1.464610611017398978e-01
2.300000000000000266e+00 1.460611059246431365e-01
2.301000000000000156e+00 1.456604037613161984e-01
2.302000000000000046e+00 1.452655117252941164e-01
2.302999999999999936e+00 1.448822556980744747e-01
2.304000000000000270e+00 1.445156637987685955e-01
2.305000000000000160e+00 1.441699452759691025e-01
2.306000000000000050e+00 1.438484774450552450e-01
2.306999999999999940e+00 1.435538064308480022e-01
2.307999999999999829e+00 1.432876198730305695e-01
2.309000000000000163e+00 1.430507249678579229e-01
2.310000000000000053e+00 1.428430337929090799e-01
2.310999999999999943e+00 1.426635638287955532e-01
2.311999999999999833e+00 1.425104971597004333e-01
2.313000000000000167e+00 1.423812754853121532e-01
2.314000000000000057e+00 1.422727610065185333e-01
2.314999999999999947e+00 1.421814593080948375e-01
2.315999999999999837e+00 1.421037721489751826e-01
2.317000000000000171e+00 1.420362967225806961e-01
2.318000000000000060e+00 1.419760517061443017e-01
2.318999999999999950e+00 1.419206948571826721e-01
2.319999999999999840e+00 1.418686249480390349e-01
2.321000000000000174e+00 1.418189972483584194e-01
2.322000000000000064e+00 1.417716407408387835e-01
2.322999999999999954e+00 1.417268742527845737e-01
2.323999999999999844e+00 1.416852830403022845e-01
2.325000000000000178e+00 1.416474797341911729e-01
2.326000000000000068e+00 1.416138796283585022e-01
2.326999999999999957e+00 1.415845299070732366e-01
2.327999999999999847e+00 1.415590117037854589e-01
2.329000000000000181e+00 1.415364400668624456e-01
2.330000000000000071e+00 1.415155011157379350e-01
2.330999999999999961e+00 1.414945656388956752e-01
2.331999999999999851e+00 1.414718103477847766e-01
2.333000000000000185e+00 1.414453529748172511e-01
2.334000000000000075e+00 1.414133756571425427e-01
2.334999999999999964e+00 1.413741991187822955e-01
2.335999999999999854e+00 1.413263212376240641e-01
2.337000000000000188e+00 1.412684104963518594e-01
2.338000000000000078e+00 1.411992731711017302e-01
2.338999999999999968e+00 1.411177976688750280e-01
2.339999999999999858e+00 1.410229028623541658e-01
2.341000000000000192e+00 1.409135158466730542e-01
2.342000000000000082e+00 1.407885313945735906e-01
2.342999999999999972e+00 1.406468590280509634e-01
2.343999999999999861e+00 1.404874655759552893e-01
2.345000000000000195e+00 1.403094637810463896e-01
2.346000000000000085e+00 1.401121942832148359e-01
2.346999999999999975e+00 1.398953474337720770e-01
2.347999999999999865e+00 1.396590423482140797e-01
2.349000000000000199e+00 1.394039195934518305e-01
2.350000000000000089e+00 1.391311921939236140e-01
2.350999999999999979e+00 1.388426880254358675e-01
2.351999999999999869e+00 1.385408264444837889e-01
2.353000000000000203e+00 1.382285906810099552e-01
2.354000000000000092e+00 1.379094711567769860e-01
2.354999999999999982e+00 1.375873586762112466e-01
2.355999999999999872e+00 1.372664022960025654e-01
2.357000000000000206e+00 1.369508503491724538e-01
2.358000000000000096e+00 1.366448540764989561e-01
2.358999999999999986e+00 1.363522584361769874e-01
2.359999999999999876e+00 1.360763617618944155e-01
2.361000000000000210e+00 1.358197066510137829e-01
2.362000000000000099e+00 1.355838790552956197e-01
2.362999999999999989e+00 1.353693749418322934e-01
2.363999999999999879e+00 1.351755234896398761e-01
2.365000000000000213e+00 1.350004989980883308e-01
2.366000000000000103e+00 1.348413945722114760e-01
2.366999999999999993e+00 1.346943737674553554e-01
2.367999999999999883e+00 1.345548599100091502e-01
2.369000000000000217e+00 1.344177963772955064e-01
2.370000000000000107e+00 1.342778912981109629e-01
2.370999999999999996e+00 1.341299088853895038e-01
2.371999999999999886e+00 1.339689354203822680e-01
2.373000000000000220e+00 1.337906579972439058e-01
2.374000000000000110e+00 1.335916034808146413e-01
2.375000000000000000e+00 1.333693521701818374e-01
2.375999999999999890e+00 1.331226850321989563e-01
2.377000000000000224e+00 1.328516724361668011e-01
2.378000000000000114e+00 1.325576606627055232e-01
2.379000000000000004e+00 1.322431847286310025e-01
2.379999999999999893e+00 1.319117810421433223e-01
2.381000000000000227e+00 1.315677283510143236e-01
2.382000000000000117e+00 1.312157415534762617e-01
2.383000000000000007e+00 1.308606311861656157e-01
2.383999999999999897e+00 1.305069487219247537e-01
2.385000000000000231e+00 1.301587091808537322e-01
2.386000000000000121e+00 1.298191617942628107e-01
2.387000000000000011e+00 1.294906465350084690e-01
2.387999999999999901e+00 1.291745599509121767e-01
2.389000000000000234e+00 1.288714186451518917e-01
2.390000000000000124e+00 1.285809839631953666e-01
2.391000000000000014e+00 1.283024503341477496e-01
2.391999999999999904e+00 1.280346252356541481e-01
2.393000000000000238e+00 1.277761328505970795e-01
2.394000000000000128e+00 1.275255575420964071e-01
2.395000000000000018e+00 1.272815756805257548e-01
2.395999999999999908e+00 1.270430134331490546e-01
2.397000000000000242e+00 1.268089024581706414e-01
2.398000000000000131e+00 1.265785128754438604e-01
2.399000000000000021e+00 1.263513888843343091e-01
2.399999999999999911e+00 1.261274077407590899e-01
2.401000000000000245e+00 1.259068344932917638e-01
2.402000000000000135e+00 1.256904041296330876e-01
2.403000000000000025e+00 1.254793918217988469e-01
2.403999999999999915e+00 1.252756592885442277e-01
2.405000000000000249e+00 1.250816601838455611e-01
2.406000000000000139e+00 1.249004121474282247e-01
2.407000000000000028e+00 1.247354002900661757e-01
2.407999999999999918e+00 1.245904477441391878e-01
2.409000000000000252e+00 1.244695296717483607e-01
2.410000000000000142e+00 1.243765826043316258e-01
2.411000000000000032e+00 1.243153036259962985e-01
2.411999999999999922e+00 1.242889537481663975e-01
2.413000000000000256e+00 1.243001695243384636e-01
2.414000000000000146e+00 1.243508153422250018e-01
2.415000000000000036e+00 1.244418402403822677e-01
2.415999999999999925e+00 1.245731965114055539e-01
2.417000000000000259e+00 1.247437614020541624e-01
2.418000000000000149e+00 1.249513209026223703e-01
2.419000000000000039e+00 1.251925921543147191e-01
2.419999999999999929e+00 1.254633281275756573e-01
2.421000000000000263e+00 1.257584388696627309e-01
2.422000000000000153e+00 1.260722117918001428e-01
2.423000000000000043e+00 1.263985666551351028e-01
2.423999999999999932e+00 1.267313347596141504e-01
2.425000000000000266e+00 1.270645433577806682e-01
2.426000000000000156e+00 1.273926843645310225e-01
2.427000000000000046e+00 1.277109133849196609e-01
2.427999999999999936e+00 1.280151667946071992e-01
2.429000000000000270e+00 1.283022127388120381e-01
2.430000000000000160e+00 1.285695998662284012e-01
2.431000000000000050e+00 1.288155535778415517e-01
2.431999999999999940e+00 1.290388232865208318e-01
2.432999999999999829e+00 1.292385325688086284e-01
2.434000000000000163e+00 1.294140325204113373e-01
2.435000000000000053e+00 1.295647875958805539e-01
2.435999999999999943e+00 1.296903083407835167e-01
2.436999999999999833e+00 1.297901154910399146e-01
2.438000000000000167e+00 1.298637446768929338e-01
2.439000000000000057e+00 1.299107631354046721e-01
2.439999999999999947e+00 1.299308222517110145e-01
2.440999999999999837e+00 1.299236792557342257e-01
2.442000000000000171e+00 1.298892721437341635e-01
2.443000000000000060e+00 1.298277629165395797e-01
2.443999999999999950e+00 1.297395971511840496e-01
2.444999999999999840e+00 1.296255806245658893e-01
2.446000000000000174e+00 1.294869938289155975e-01
2.447000000000000064e+00 1.293256511106634088e-01
2.447999999999999954e+00 1.291440073346546424e-01
2.448999999999999844e+00 1.289451956110496400e-01
2.450000000000000178e+00 1.287330431163355160e-01
2.451000000000000068e+00 1.285120278966720708e-01
2.451999999999999957e+00 1.282871577435202304e-01
2.452999999999999847e+00 1.280638213707706585e-01
2.454000000000000181e+00 1.278475529319740844e-01
2.455000000000000071e+00 1.276437674899100760e-01
2.455999999999999961e+00 1.274574957367450856e-01
2.456999999999999851e+00 1.272931010479993463e-01
2.458000000000000185e+00 1.271540417340550344e-01
2.459000000000000075e+00 1.270426777534876817e-01
2.459999999999999964e+00 1.269601255203166301e-01
2.460999999999999854e+00 1.269061940332044947e-01
2.462000000000000188e+00 1.268793701397444296e-01
2.463000000000000078e+00 1.268768530860083232e-01
2.463999999999999968e+00 1.268946553798554755e-01
2.464999999999999858e+00 1.269277456358162692e-01
2.466000000000000192e+00 1.269702611544282211e-01
2.467000000000000082e+00 1.270157737408036391e-01
2.467999999999999972e+00 1.270576052053691563e-01
2.468999999999999861e+00 1.270891987986741689e-01
2.470000000000000195e+00 1.271045054126867524e-01
2.471000000000000085e+00 1.270983806477741507e-01
2.471999999999999975e+00 1.270669122697903886e-01
2.472999999999999865e+00 1.270076915103899862e-01
2.474000000000000199e+00 1.269199581662865672e-01
2.475000000000000089e+00 1.268045938410893581e-01
2.475999999999999979e+00 1.266640021616122214e-01
2.476999999999999869e+00 1.265018268195635676e-01
2.478000000000000203e+00 1.263225720469455249e-01
2.479000000000000092e+00 1.261311709919253066e-01
2.479999999999999982e+00 1.259325102680410868e-01
2.480999999999999872e+00 1.257310248628970006e-01
2.482000000000000206e+00 1.255303483930749475e-01
2.483000000000000096e+00 1.253330517866567129e-01
2.483999999999999986e+00 1.251405157547759439e-01
2.484999999999999876e+00 1.249529112437561540e-01
2.486000000000000210e+00 1.247692908329952194e-01
2.487000000000000099e+00 1.245877668660783505e-01
2.487999999999999989e+00 1.244057482606345105e-01
2.488999999999999879e+00 1.242202154860130026e-01
2.490000000000000213e+00 1.240280057756976972e-01
2.491000000000000103e+00 1.238260919681341693e-01
2.491999999999999993e+00 1.236118158510967485e-01
2.492999999999999883e+00 1.233830964284916981e-01
2.494000000000000217e+00 1.231385523153742112e-01
2.495000000000000107e+00 1.228775844357393454e-01
2.495999999999999996e+00 1.226003858063751395e-01
2.496999999999999886e+00 1.223078999523518756e-01
2.498000000000000220e+00 1.220017301259328779e-01
2.499000000000000110e+00 1.216840120812226755e-01
2.500000000000000000e+00 1.213572668718222863e-01
2.500999999999999890e+00 1.210242522499446471e-01
2.502000000000000224e+00 1.206878182878796668e-01
2.503000000000000114e+00 1.203507941221020755e-01
2.504000000000000004e+00 1.200159176020221263e-01
2.504999999999999893e+00 1.196858062285505175e-01
2.506000000000000227e+00 1.193629625619853363e-01
2.507000000000000117e+00 1.190498233189784261e-01
2.508000000000000007e+00 1.187488068042421158e-01
2.508999999999999897e+00 1.184623487368993977e-01
2.510000000000000231e+00 1.181928959001127682e-01
2.511000000000000121e+00 1.179428296353382810e-01
2.512000000000000011e+00 1.177143546968874299e-01
2.512999999999999901e+00 1.175093272724737209e-01
2.514000000000000234e+00 1.173290660748572412e-01
2.515000000000000124e+00 1.171741990882551460e-01
2.516000000000000014e+00 1.170445251844091511e-01
2.516999999999999904e+00 1.169389689132719762e-01
2.518000000000000238e+00 1.168556329063380750e-01
2.519000000000000128e+00 1.167919019810289283e-01
2.520000000000000018e+00 1.167446598140592096e-01
2.520999999999999908e+00 1.167105403226256499e-01
2.522000000000000242e+00 1.166862248851810169e-01
2.523000000000000131e+00 1.166687070825318251e-01
2.524000000000000021e+00 1.166555330657771811e-01
2.524999999999999911e+00 1.166449707573110200e-01
2.526000000000000245e+00 1.166361106868833986e-01
2.527000000000000135e+00 1.166288527888659499e-01
2.528000000000000025e+00 1.166238152003166856e-01
2.528999999999999915e+00 1.166221775773027824e-01
2.530000000000000249e+00 1.166254479615283640e-01
2.531000000000000139e+00 1.166351879111411360e-01
2.532000000000000028e+00 1.166527525419115141e-01
2.532999999999999918e+00 1.166790123433646409e-01
2.534000000000000252e+00 1.167141552542080712e-01
2.535000000000000142e+00 1.167575469092964058e-01
2.536000000000000032e+00 1.168076850149628587e-01
2.536999999999999922e+00 1.168622355879646857e-01
2.538000000000000256e+00 1.169181881071411355e-01
2.539000000000000146e+00 1.169720401795195236e-01
2.540000000000000036e+00 1.170200711872978055e-01
2.540999999999999925e+00 1.170586125631214169e-01
2.542000000000000259e+00 1.170843172700086754e-01
2.543000000000000149e+00 1.170943973779212666e-01
2.544000000000000039e+00 1.170867956335383403e-01
2.544999999999999929e+00 1.170602453539281579e-01
2.546000000000000263e+00 1.170142858351060633e-01
2.547000000000000153e+00 1.169491772784645861e-01
2.548000000000000043e+00 1.168657461782542095e-01
2.548999999999999932e+00 1.167651941824843220e-01
2.550000000000000266e+00 1.166489242984612984e-01
2.551000000000000156e+00 1.165183833713071271e-01
2.552000000000000046e+00 1.163749788247167710e-01
2.552999999999999936e+00 1.162200548479518092e-01
2.554000000000000270e+00 1.160549200342321924e-01
2.555000000000000160e+00 1.158809344046916739e-01
2.556000000000000050e+00 1.156996076526737999e-01
2.556999999999999940e+00 1.155126518279912251e-01
2.558000000000000274e+00 1.153220029447353107e-01
2.559000000000000163e+00 1.151297588632064217e-01
2.560000000000000053e+00 1.149380708604765822e-01
2.560999999999999943e+00 1.147489742347190533e-01
2.561999999999999833e+00 1.145642245769782075e-01
2.563000000000000167e+00 1.143851210721370110e-01
2.564000000000000057e+00 1.142124075353805612e-01
2.564999999999999947e+00 1.140462198602600896e-01
2.565999999999999837e+00 1.138861257130597548e-01
2.567000000000000171e+00 1.137312131553957217e-01
2.568000000000000060e+00 1.135802483504714938e-01
2.568999999999999950e+00 1.134318249445475518e-01
2.569999999999999840e+00 1.132845397927613879e-01
2.571000000000000174e+00 1.131370905766731771e-01
2.572000000000000064e+00 1.129883773370129740e-01
2.572999999999999954e+00 1.128375212149486106e-01
2.573999999999999844e+00 1.126838444654956195e-01
2.575000000000000178e+00 1.125268219640921802e-01
2.576000000000000068e+00 1.123660148004163722e-01
2.576999999999999957e+00 1.122010051421215848e-01
2.577999999999999847e+00 1.120313539054334367e-01
2.579000000000000181e+00 1.118565737052699960e-01
2.580000000000000071e+00 1.116761515693839579e-01
2.580999999999999961e+00 1.114895805012487556e-01
2.581999999999999851e+00 1.112964379104212503e-01
2.583000000000000185e+00 1.110964599032088496e-01
2.584000000000000075e+00 1.108896143585338390e-01
2.584999999999999964e+00 1.106761597055013341e-01
2.585999999999999854e+00 1.104566697139229003e-01
2.587000000000000188e+00 1.102320332768378791e-01
2.588000000000000078e+00 1.100033950036633790e-01
2.588999999999999968e+00 1.097720807702531332e-01
2.589999999999999858e+00 1.095394833093304154e-01
2.591000000000000192e+00 1.093069381937877144e-01
2.592000000000000082e+00 1.090755940929696993e-01
2.592999999999999972e+00 1.088463183851086785e-01
2.593999999999999861e+00 1.086196456024210999e-01
2.595000000000000195e+00 1.083957556608322187e-01
2.596000000000000085e+00 1.081745015334372173e-01
2.596999999999999975e+00 1.079554909341810670e-01
2.597999999999999865e+00 1.077382025100232649e-01
2.599000000000000199e+00 1.075221054114646746e-01
2.600000000000000089e+00 1.073067973402876685e-01
2.600999999999999979e+00 1.070921069061988584e-01
2.601999999999999869e+00 1.068781702243849496e-01
2.603000000000000203e+00 1.066654910626885222e-01
2.604000000000000092e+00 1.064549289885964312e-01
2.604999999999999982e+00 1.062476554040386184e-01
2.605999999999999872e+00 1.060450807258146860e-01
2.607000000000000206e+00 1.058487629541593200e-01
2.608000000000000096e+00 1.056603147127381792e-01
2.608999999999999986e+00 1.054813096382189314e-01
2.609999999999999876e+00 1.053132311083869038e-01
2.611000000000000210e+00 1.051574365540327988e-01
2.612000000000000099e+00 1.050151679859309128e-01
2.612999999999999989e+00 1.048875819355711558e-01
2.613999999999999879e+00 1.047758061343605218e-01
2.615000000000000213e+00 1.046809885290736347e-01
2.616000000000000103e+00 1.046043505265321361e-01
2.616999999999999993e+00 1.045471863431860909e-01
2.617999999999999883e+00 1.045108258949126456e-01
2.619000000000000217e+00 1.044965382360999867e-01
2.620000000000000107e+00 1.045054268775281459e-01
2.620999999999999996e+00 1.045382602832804625e-01
2.621999999999999886e+00 1.045953171959674854e-01
2.623000000000000220e+00 1.046762552844153760e-01
2.624000000000000110e+00 1.047799980733336023e-01
2.625000000000000000e+00 1.049046852079240644e-01
2.625999999999999890e+00 1.050476970303007018e-01
2.627000000000000224e+00 1.052057242597290998e-01
2.628000000000000114e+00 1.053749371806925739e-01
2.629000000000000004e+00 1.055511892856084016e-01
2.629999999999999893e+00 1.057302768295648177e-01
2.631000000000000227e+00 1.059082174071185600e-01
2.632000000000000117e+00 1.060815313444069680e-01
2.633000000000000007e+00 1.062474913301772184e-01
2.633999999999999897e+00 1.064043463840634168e-01
2.635000000000000231e+00 1.065514359371154268e-01
2.636000000000000121e+00 1.066892249261985198e-01
2.637000000000000011e+00 1.068192361367086562e-01
2.637999999999999901e+00 1.069438658147122689e-01
2.639000000000000234e+00 1.070661169915273214e-01
2.640000000000000124e+00 1.071892449708028022e-01
2.641000000000000014e+00 1.073163839460071767e-01
2.641999999999999904e+00 1.074501599594138435e-01
2.643000000000000238e+00 1.075923706721469281e-01
2.644000000000000128e+00 1.077437425917800590e-01
2.645000000000000018e+00 1.079037726790435248e-01
2.645999999999999908e+00 1.080707400148621239e-01
2.647000000000000242e+00 1.082418194589723492e-01
2.648000000000000131e+00 1.084133288411101015e-01
2.649000000000000021e+00 1.085810533884183499e-01
2.649999999999999911e+00 1.087406652364718146e-01
2.651000000000000245e+00 1.088881233620525579e-01
2.652000000000000135e+00 1.090201048084320778e-01
2.653000000000000025e+00 1.091343333435329938e-01
2.653999999999999915e+00 1.092298388947131327e-01
2.655000000000000249e+00 1.093070902103096681e-01
2.656000000000000139e+00 1.093679826082871315e-01
2.657000000000000028e+00 1.094157117018031700e-01
2.657999999999999918e+00 1.094545216470985266e-01
2.659000000000000252e+00 1.094893731108090851e-01
2.660000000000000142e+00 1.095255508234211500e-01
2.661000000000000032e+00 1.095682370963777241e-01
2.661999999999999922e+00 1.096221183235567553e-01
2.663000000000000256e+00 1.096910220185631363e-01
2.664000000000000146e+00 1.097776497485037916e-01
2.665000000000000036e+00 1.098833642117854614e-01
2.665999999999999925e+00 1.100081195927789246e-01
2.667000000000000259e+00 1.101504689441186874e-01
2.668000000000000149e+00 1.103076776311079782e-01
2.669000000000000039e+00 1.104759023552076835e-01
2.669999999999999929e+00 1.106504439683557023e-01
2.671000000000000263e+00 1.108260199999865636e-01
2.672000000000000153e+00 1.109970747474201547e-01
2.673000000000000043e+00 1.111580681934077885e-01
2.673999999999999932e+00 1.113037210848974584e-01
2.675000000000000266e+00 1.114292360378762448e-01
2.676000000000000156e+00 1.115304126855523048e-01
2.677000000000000046e+00 1.116037108529408794e-01
2.677999999999999936e+00 1.116462477108369072e-01
2.679000000000000270e+00 1.116557427138454156e-01
2.680000000000000160e+00 1.116304286010448843e-01
2.681000000000000050e+00 1.115689819298722602e-01
2.681999999999999940e+00 1.114704826775432950e-01
2.683000000000000274e+00 1.113344491008047693e-01
2.684000000000000163e+00 1.111609060492347034e-01
2.685000000000000053e+00 1.109505109686770297e-01
2.685999999999999943e+00 1.107047000930753977e-01
2.687000000000000277e+00 1.104257999073740282e-01
2.688000000000000167e+00 1.101170741261392749e-01
2.689000000000000057e+00 1.097826678286333013e-01
2.689999999999999947e+00 1.094274235732528994e-01
2.690999999999999837e+00 1.090566121742007760e-01
2.692000000000000171e+00 1.086755565232107729e-01
2.693000000000000060e+00 1.082892173634786709e-01
2.693999999999999950e+00 1.079018010457906962e-01
2.694999999999999840e+00 1.075164252858185066e-01
2.696000000000000174e+00 1.071349025824675782e-01
2.697000000000000064e+00 1.067576597415361012e-01
2.697999999999999954e+00 1.063838053011515183e-01
2.698999999999999844e+00 1.060113311466439612e-01
2.700000000000000178e+00 1.056374553302096009e-01
2.701000000000000068e+00 1.052590009627637768e-01
2.701999999999999957e+00 1.048728342180917927e-01
2.702999999999999847e+00 1.044762887704054066e-01
2.704000000000000181e+00 1.040675003413486649e-01
2.705000000000000071e+00 1.036456681253660611e-01
2.705999999999999961e+00 1.032111669911859320e-01
2.706999999999999851e+00 1.027655228060392611e-01
2.708000000000000185e+00 1.023112715743545315e-01
2.709000000000000075e+00 1.018517014595280434e-01
2.709999999999999964e+00 1.013905086223474694e-01
2.710999999999999854e+00 1.009314648916410928e-01
2.712000000000000188e+00 1.004780594400292576e-01
2.713000000000000078e+00 1.000332492583624749e-01
2.713999999999999968e+00 9.959926822453953055e-02
2.714999999999999858e+00 9.917756376462716350e-02
2.716000000000000192e+00 9.876882223386099224e-02
2.717000000000000082e+00 9.837310127092943612e-02
2.717999999999999972e+00 9.798999995328432078e-02
2.718999999999999861e+00 9.761886180812499869e-02
2.720000000000000195e+00 9.725894597701453814e-02
2.721000000000000085e+00 9.690957047365549026e-02
2.721999999999999975e+00 9.657016366209418556e-02
2.722999999999999865e+00 9.624026696148592352e-02
2.724000000000000199e+00 9.591948375582695641e-02
2.725000000000000089e+00 9.560738362936382906e-02
2.725999999999999979e+00 9.530343244587406726e-02
2.726999999999999869e+00 9.500694754618239923e-02
2.728000000000000203e+00 9.471711156861092884e-02
2.729000000000000092e+00 9.443303143689533996e-02
2.729999999999999982e+00 9.415386526768650122e-02
2.730999999999999872e+00 9.387896717111442191e-02
2.732000000000000206e+00 9.360803577803596121e-02
2.733000000000000096e+00 9.334127308385392618e-02
2.733999999999999986e+00 9.307947440344913059e-02
2.734999999999999876e+00 9.282408114477022631e-02
2.736000000000000210e+00 9.257719757093510471e-02
2.737000000000000099e+00 9.234152633957551370e-02
2.737999999999999989e+00 9.212028460476508196e-02
2.738999999999999879e+00 9.191707195561524268e-02
2.740000000000000213e+00 9.173573483851606147e-02
2.741000000000000103e+00 9.158018225809518020e-02
2.741999999999999993e+00 9.145421001725087540e-02
2.742999999999999883e+00 9.136134689978363255e-02
2.744000000000000217e+00 9.130466375169257742e-02
2.745000000000000107e+00 9.128664037775967299e-02
2.745999999999999996e+00 9.130904893002893263e-02
2.746999999999999886e+00 9.137285760206484420e-02
2.748000000000000220e+00 9.147818775448998685e-02
2.749000000000000110e+00 9.162431182927552320e-02
2.750000000000000000e+00 9.180967977283509274e-02
2.750999999999999890e+00 9.203200048283058377e-02
2.752000000000000224e+00 9.228835086225598006e-02
2.753000000000000114e+00 9.257530659156125441e-02
2.754000000000000004e+00 9.288910239243661215e-02
2.754999999999999893e+00 9.322581079689869210e-02
2.756000000000000227e+00 9.358151975272777090e-02
2.757000000000000117e+00 9.395250009692988902e-02
2.758000000000000007e+00 9.433532940053400428e-02
2.758999999999999897e+00 9.472699401036067945e-02
2.760000000000000231e+00 9.512493941651882501e-02
2.761000000000000121e+00 9.552704167020029113e-02
2.762000000000000011e+00 9.593153581616312153e-02
2.762999999999999901e+00 9.633689783798092543e-02
2.764000000000000234e+00 9.674170592104212874e-02
2.765000000000000124e+00 9.714445794644108179e-02
2.766000000000000014e+00 9.754347261863963170e-02
2.766999999999999904e+00 9.793677734034597626e-02
2.768000000000000238e+00 9.832208914760966201e-02
2.769000000000000128e+00 9.869685717805301572e-02
2.770000000000000018e+00 9.905836286779574895e-02
2.770999999999999908e+00 9.940388609015171628e-02
2.772000000000000242e+00 9.973090873025139413e-02
2.773000000000000131e+00 1.000373310792693066e-01
2.774000000000000021e+00 1.003216796504778907e-01
2.774999999999999911e+00 1.005832828261479656e-01
2.776000000000000245e+00 1.008224099137799562e-01
2.777000000000000135e+00 1.010403301283269439e-01
2.778000000000000025e+00 1.012393137845269270e-01
2.778999999999999915e+00 1.014225199066373928e-01
2.780000000000000249e+00 1.015938211956592119e-01
2.781000000000000139e+00 1.017575650363894413e-01
2.782000000000000028e+00 1.019182339165720652e-01
2.782999999999999918e+00 1.020801411695710093e-01
2.784000000000000252e+00 1.022470768280104164e-01
2.785000000000000142e+00 1.024220251646800611e-01
2.786000000000000032e+00 1.026069438431608249e-01
2.786999999999999922e+00 1.028026287569334396e-01
2.788000000000000256e+00 1.030086914843125062e-01
2.789000000000000146e+00 1.032236176606690092e-01
2.790000000000000036e+00 1.034449345393184255e-01
2.790999999999999925e+00 1.036694416089951193e-01
2.792000000000000259e+00 1.038934788008097493e-01
2.793000000000000149e+00 1.041132168776162104e-01
2.794000000000000039e+00 1.043249406320580219e-01
2.794999999999999929e+00 1.045252925051974868e-01
2.796000000000000263e+00 1.047114763817116323e-01
2.797000000000000153e+00 1.048814174445392294e-01
2.798000000000000043e+00 1.050338395754554510e-01
2.798999999999999932e+00 1.051682919554444151e-01
2.800000000000000266e+00 1.052851115038278412e-01
2.801000000000000156e+00 1.053853310742144112e-01
2.802000000000000046e+00 1.054705373539912283e-01
2.802999999999999936e+00 1.055426945545289430e-01
2.804000000000000270e+00 1.056039321733095171e-01
2.805000000000000160e+00 1.056563531219234520e-01
2.806000000000000050e+00 1.057018299109656889e-01
2.806999999999999940e+00 1.057418314469643905e-01
2.808000000000000274e+00 1.057772941865684768e-01
2.809000000000000163e+00 1.058085287381698159e-01
2.810000000000000053e+00 1.058352109744911534e-01
2.810999999999999943e+00 1.058564063145848583e-01
2.812000000000000277e+00 1.058706662938656146e-01
2.813000000000000167e+00 1.058761718087026377e-01
2.814000000000000057e+00 1.058709163857600027e-01
2.814999999999999947e+00 1.058528828686804146e-01
2.815999999999999837e+00 1.058202211572137480e-01
2.817000000000000171e+00 1.057714203464568958e-01
2.818000000000000060e+00 1.057053730257384999e-01
2.818999999999999950e+00 1.056214182985481254e-01
2.819999999999999840e+00 1.055193025314321575e-01
2.821000000000000174e+00 1.053990870123757001e-01
2.822000000000000064e+00 1.052610452987133155e-01
2.822999999999999954e+00 1.051055152173571150e-01
2.823999999999999844e+00 1.049328076291216050e-01
2.825000000000000178e+00 1.047431197503697342e-01
2.826000000000000068e+00 1.045365159359403356e-01
2.826999999999999957e+00 1.043129608056578006e-01
2.827999999999999847e+00 1.040723836999211394e-01
2.829000000000000181e+00 1.038147804604927227e-01
2.830000000000000071e+00 1.035403370286738650e-01
2.830999999999999961e+00 1.032495202326895595e-01
2.831999999999999851e+00 1.029431670854655534e-01
2.833000000000000185e+00 1.026225201152854150e-01
2.834000000000000075e+00 1.022892479944323557e-01
2.834999999999999964e+00 1.019454141681880727e-01
2.835999999999999854e+00 1.015934176524178473e-01
2.837000000000000188e+00 1.012359321899138909e-01
2.838000000000000078e+00 1.008758407913438876e-01
2.838999999999999968e+00 1.005161516092802493e-01
2.839999999999999858e+00 1.001599517305611087e-01
2.841000000000000192e+00 9.981034091358602367e-02
2.842000000000000082e+00 9.947036174602635894e-02
2.842999999999999972e+00 9.914295228161343343e-02
2.843999999999999861e+00 9.883086287983083862e-02
2.845000000000000195e+00 9.853660688542134616e-02
2.846000000000000085e+00 9.826237806221178872e-02
2.846999999999999975e+00 9.800998462750512563e-02
2.847999999999999865e+00 9.778080434126329434e-02
2.849000000000000199e+00 9.757574339692774712e-02
2.850000000000000089e+00 9.739518240461544907e-02
2.850999999999999979e+00 9.723895991788798765e-02
2.851999999999999869e+00 9.710635091397532004e-02
2.853000000000000203e+00 9.699607754070840859e-02
2.854000000000000092e+00 9.690629150024490657e-02
2.854999999999999982e+00 9.683460318906476905e-02
2.855999999999999872e+00 9.677812763937677920e-02
2.857000000000000206e+00 9.673355492612470408e-02
2.858000000000000096e+00 9.669725836232015426e-02
2.858999999999999986e+00 9.666543534775852431e-02
2.859999999999999876e+00 9.663425262497310486e-02
2.861000000000000210e+00 9.659999530756231689e-02
2.862000000000000099e+00 9.655919506924046103e-02
2.862999999999999989e+00 9.650872406657001745e-02
2.863999999999999879e+00 9.644582163470068192e-02
2.865000000000000213e+00 9.636808696542495389e-02
2.866000000000000103e+00 9.627343048059326669e-02
2.866999999999999993e+00 9.616001106444123370e-02
2.867999999999999883e+00 9.602617904529445192e-02
2.869000000000000217e+00 9.587045144906627958e-02
2.870000000000000107e+00 9.569155020607530981e-02
2.870999999999999996e+00 9.548846559846081716e-02
2.871999999999999886e+00 9.526057301340698502e-02
2.873000000000000220e+00 9.500776545255171235e-02
2.874000000000000110e+00 9.473054384430899810e-02
2.875000000000000000e+00 9.443010484823086137e-02
2.875999999999999890e+00 9.410832773381511140e-02
2.877000000000000224e+00 9.376771343870229924e-02
2.878000000000000114e+00 9.341123260464814781e-02
2.879000000000000004e+00 9.304212163309538708e-02
2.879999999999999893e+00 9.266364358487065578e-02
2.881000000000000227e+00 9.227884194476401736e-02
2.882000000000000117e+00 9.189032716998860040e-02
2.883000000000000007e+00 9.150010153078355635e-02
2.883999999999999897e+00 9.110947279240709518e-02
2.885000000000000231e+00 9.071903176449261363e-02
2.886000000000000121e+00 9.032872618958576183e-02
2.887000000000000011e+00 8.993798995522593598e-02
2.887999999999999901e+00 8.954594575735715101e-02
2.889000000000000234e+00 8.915163452360982954e-02
2.890000000000000124e+00 8.875423440514287887e-02
2.891000000000000014e+00 8.835328589838926938e-02
2.891999999999999904e+00 8.794882139031300061e-02
2.893000000000000238e+00 8.754147790362276638e-02
2.894000000000000128e+00 8.713249121114906293e-02
2.895000000000000018e+00 8.672364446087428569e-02
2.895999999999999908e+00 8.631712056677195988e-02
2.897000000000000242e+00 8.591536634221721980e-02
2.898000000000000131e+00 8.552087802850076581e-02
2.899000000000000021e+00 8.513603409458903037e-02
2.899999999999999911e+00 8.476291935459805138e-02
2.901000000000000245e+00 8.440320551140050032e-02
2.902000000000000135e+00 8.405803735486620798e-02
2.903000000000000025e+00 8.372800562654372780e-02
2.903999999999999915e+00 8.341312617535132090e-02
2.905000000000000249e+00 8.311289139378914836e-02
2.906000000000000139e+00 8.282632721296792622e-02
2.907000000000000028e+00 8.255210359534152775e-02
2.907999999999999918e+00 8.228866435423284886e-02
2.909000000000000252e+00 8.203438229146069183e-02
2.910000000000000142e+00 8.178771441963725297e-02
2.911000000000000032e+00 8.154736856767388908e-02
2.911999999999999922e+00 8.131245795568041446e-02
2.913000000000000256e+00 8.108260571646701276e-02
2.914000000000000146e+00 8.085805670617976504e-02
2.915000000000000036e+00 8.063971332376149159e-02
2.915999999999999925e+00 8.042910723013294017e-02
2.917000000000000259e+00 8.022834608642201437e-02
2.918000000000000149e+00 8.003997040117916129e-02
2.919000000000000039e+00 7.986678352958562210e-02
2.919999999999999929e+00 7.971164389334964295e-02
2.921000000000000263e+00 7.957727069628588168e-02
2.922000000000000153e+00 7.946605753327309896e-02
2.923000000000000043e+00 7.937990748271224473e-02
2.923999999999999932e+00 7.932015946270917772e-02
2.925000000000000266e+00 7.928751123541469270e-02
2.926000000000000156e+00 7.928201271167642505e-02
2.927000000000000046e+00 7.930307024929608706e-02
2.927999999999999936e+00 7.934946742413540033e-02
2.929000000000000270e+00 7.941937876381241490e-02
2.930000000000000160e+00 7.951039747308052963e-02
2.931000000000000050e+00 7.961957513748374460e-02
2.931999999999999940e+00 7.974349470054524491e-02
2.933000000000000274e+00 7.987840680200494758e-02
2.934000000000000163e+00 8.002040382968360344e-02
2.935000000000000053e+00 8.016566776003240802e-02
2.935999999999999943e+00 8.031074902019033623e-02
2.937000000000000277e+00 8.045284397986965375e-02
2.938000000000000167e+00 8.059005374556690859e-02
2.939000000000000057e+00 8.072157321292298959e-02
2.939999999999999947e+00 8.084777481024552070e-02
2.941000000000000281e+00 8.097018335440356318e-02
2.942000000000000171e+00 8.109133013695266068e-02
2.943000000000000060e+00 8.121449716378195682e-02
2.943999999999999950e+00 8.134339587817346340e-02
2.944999999999999840e+00 8.148179740876158872e-02
2.946000000000000174e+00 8.163318079047836295e-02
2.947000000000000064e+00 8.180044229404449807e-02
2.947999999999999954e+00 8.198570273747331216e-02
2.948999999999999844e+00 8.219019938489814658e-02
2.950000000000000178e+00 8.241432051112722312e-02
2.951000000000000068e+00 8.265771329663154643e-02
2.951999999999999957e+00 8.291946007687420184e-02
2.952999999999999847e+00 8.319828041181420719e-02
2.954000000000000181e+00 8.349274458248230613e-02
2.955000000000000071e+00 8.380142917075872333e-02
2.955999999999999961e+00 8.412300876931934346e-02
2.956999999999999851e+00 8.445630183973022731e-02
2.958000000000000185e+00 8.480025312596188580e-02
2.959000000000000075e+00 8.515385576137428358e-02
2.959999999999999964e+00 8.551607356102899904e-02
2.960999999999999854e+00 8.588575232233247592e-02
2.962000000000000188e+00 8.626156122707617779e-02
2.963000000000000078e+00 8.664198197637706933e-02
2.963999999999999968e+00 8.702530067909675093e-02
2.964999999999999858e+00 8.740967446899354509e-02
2.966000000000000192e+00 8.779317469384298467e-02
2.967000000000000082e+00 8.817386786870516635e-02
2.967999999999999972e+00 8.854985277126067866e-02
2.968999999999999861e+00 8.891927139186825424e-02
2.970000000000000195e+00 8.928028783837579918e-02
2.971000000000000085e+00 8.963103632345290062e-02
2.971999999999999975e+00 8.996954110164578911e-02
2.972999999999999865e+00 9.029363783968441526e-02
2.974000000000000199e+00 9.060089056168071919e-02
2.975000000000000089e+00 9.088854939680877931e-02
2.975999999999999979e+00 9.115355954198786637e-02
2.976999999999999869e+00 9.139260735442591987e-02
2.978000000000000203e+00 9.160224536820578412e-02
2.979000000000000092e+00 9.177904393347792456e-02
2.979999999999999982e+00 9.191978984383691875e-02
2.980999999999999872e+00 9.202167865709412475e-02
2.982000000000000206e+00 9.208253546563853476e-02
2.983000000000000096e+00 9.210098604687169677e-02
2.983999999999999986e+00 9.207658774343971397e-02
2.984999999999999876e+00 9.200992996107813793e-02
2.986000000000000210e+00 9.190265920054492554e-02
2.987000000000000099e+00 9.175743133010832997e-02
2.987999999999999989e+00 9.157784309451062754e-02
2.988999999999999879e+00 9.136824960891644365e-02
2.990000000000000213e+00 9.113354214206043080e-02
2.991000000000000103e+00 9.087888426185457280e-02
2.991999999999999993e+00 9.060941431614991104e-02
2.992999999999999883e+00 9.032992533987296846e-02
2.994000000000000217e+00 9.004460423227458876e-02
2.995000000000000107e+00 8.975679169227382403e-02
2.995999999999999996e+00 8.946884639853816545e-02
2.996999999999999886e+00 8.918209778501609564e-02
2.998000000000000220e+00 8.889691329450011281e-02
2.999000000000000110e+00 8.861287209155344069e-02
3.000000000000000000e+00 8.832901464079301324e-02
3.000999999999999890e+00 8.804414829736395554e-02
3.002000000000000224e+00 8.775716240382396005e-02
3.003000000000000114e+00 8.746733271660983577e-02
3.004000000000000004e+00 8.717458298600291866e-02
3.004999999999999893e+00 8.687965493499749670e-02
3.006000000000000227e+00 8.658419037383395522e-02
3.007000000000000117e+00 8.629072759484106292e-02
3.008000000000000007e+00 8.600257337452174577e-02
3.008999999999999897e+00 8.572358899997647996e-02
3.010000000000000231e+00 8.545790010627049571e-02
3.011000000000000121e+00 8.520954267377889302e-02
3.012000000000000011e+00 8.498208899918979764e-02
3.012999999999999901e+00 8.477828661378997155e-02
3.014000000000000234e+00 8.459973672211730522e-02
3.015000000000000124e+00 8.444668481923126024e-02
3.016000000000000014e+00 8.431789902522804359e-02
3.016999999999999904e+00 8.421067522456261722e-02
3.018000000000000238e+00 8.412096930578057130e-02
3.019000000000000128e+00 8.404366008014069189e-02
3.020000000000000018e+00 8.397286964839975609e-02
3.020999999999999908e+00 8.390234857381943800e-02
3.022000000000000242e+00 8.382588490097007961e-02
3.023000000000000131e+00 8.373768264562117536e-02
3.024000000000000021e+00 8.363269877526259555e-02
3.024999999999999911e+00 8.350691023723555428e-02
3.026000000000000245e+00 8.335750360037920415e-02
3.027000000000000135e+00 8.318294780678521516e-02
3.028000000000000025e+00 8.298297746403413000e-02
3.028999999999999915e+00 8.275849102578018701e-02
3.030000000000000249e+00 8.251135858570622650e-02
3.031000000000000139e+00 8.224417737986020049e-02
3.032000000000000028e+00 8.195998041988372673e-02
3.032999999999999918e+00 8.166195163079451036e-02
3.034000000000000252e+00 8.135316612967551098e-02
3.035000000000000142e+00 8.103637501991151071e-02
3.036000000000000032e+00 8.071382975959294492e-02
3.036999999999999922e+00 8.038721851784649819e-02
3.038000000000000256e+00 8.005765887334365116e-02
3.039000000000000146e+00 7.972575526033173765e-02
3.040000000000000036e+00 7.939170500167522238e-02
3.040999999999999925e+00 7.905543292193122074e-02
3.042000000000000259e+00 7.871671885243840261e-02
3.043000000000000149e+00 7.837532283469809957e-02
3.044000000000000039e+00 7.803105550821706760e-02
3.044999999999999929e+00 7.768384638156822231e-02
3.046000000000000263e+00 7.733376628705557199e-02
3.047000000000000153e+00 7.698102179767199460e-02
3.048000000000000043e+00 7.662594797820063142e-02
3.048999999999999932e+00 7.626900946599569908e-02
3.050000000000000266e+00 7.591082378286809207e-02
3.051000000000000156e+00 7.555220010818738952e-02
3.052000000000000046e+00 7.519418853288445392e-02
3.052999999999999936e+00 7.483812571331313612e-02
3.054000000000000270e+00 7.448567769666111782e-02
3.055000000000000160e+00 7.413883069089674538e-02
3.056000000000000050e+00 7.379985947330411356e-02
3.056999999999999940e+00 7.347123958997806015e-02
3.058000000000000274e+00 7.315552422921099696e-02
3.059000000000000163e+00 7.285524321928045499e-02
3.060000000000000053e+00 7.257281494896557217e-02
3.060999999999999943e+00 7.231047662128289866e-02
3.062000000000000277e+00 7.207029983143739549e-02
3.063000000000000167e+00 7.185421918851231382e-02
3.064000000000000057e+00 7.166412472868917416e-02
3.064999999999999947e+00 7.150193190357147233e-02
3.066000000000000281e+00 7.136964845426249648e-02
3.067000000000000171e+00 7.126937877143355027e-02
3.068000000000000060e+00 7.120327835882452050e-02
3.068999999999999950e+00 7.117342141166449476e-02
3.070000000000000284e+00 7.118161398143738050e-02
3.071000000000000174e+00 7.122916075433002869e-02
3.072000000000000064e+00 7.131663974828268693e-02
3.072999999999999954e+00 7.144369736716990604e-02
3.073999999999999844e+00 7.160889569087594553e-02
3.075000000000000178e+00 7.180965053328390579e-02
3.076000000000000068e+00 7.204227281181456444e-02
3.076999999999999957e+00 7.230209557348241112e-02
3.077999999999999847e+00 7.258371237229657713e-02
3.079000000000000181e+00 7.288123309474961453e-02
3.080000000000000071e+00 7.318863745494451345e-02
3.080999999999999961e+00 7.350009964075779334e-02
3.081999999999999851e+00 7.381030279282405071e-02
3.083000000000000185e+00 7.411470750676234232e-02
3.084000000000000075e+00 7.440977869920561982e-02
3.084999999999999964e+00 7.469313394607419998e-02
3.085999999999999854e+00 7.496362509663703766e-02
3.087000000000000188e+00 7.522132855274085705e-02
3.088000000000000078e+00 7.546748418870943831e-02
3.088999999999999968e+00 7.570435973152643550e-02
3.089999999999999858e+00 7.593502888523503969e-02
3.091000000000000192e+00 7.616312507235381557e-02
3.092000000000000082e+00 7.639255871607224246e-02
3.092999999999999972e+00 7.662719985346193308e-02
3.093999999999999861e+00 7.687059638863694144e-02
3.095000000000000195e+00 7.712568966770401435e-02
3.096000000000000085e+00 7.739457317940234837e-02
3.096999999999999975e+00 7.767830574145202782e-02
3.097999999999999865e+00 7.797679225262758862e-02
3.099000000000000199e+00 7.828871337072525194e-02
3.100000000000000089e+00 7.861157572103268099e-02
3.100999999999999979e+00 7.894182153479731290e-02
3.101999999999999869e+00 7.927501269308633025e-02
3.103000000000000203e+00 7.960612929961256856e-02
3.104000000000000092e+00 7.992986021927525608e-02
3.104999999999999982e+00 8.024096687205503620e-02
3.105999999999999872e+00 8.053461526895175360e-02
3.107000000000000206e+00 8.080666713761243403e-02
3.108000000000000096e+00 8.105389243941270305e-02
3.108999999999999986e+00 8.127410555147242255e-02
3.109999999999999876e+00 8.146619089901904753e-02
3.111000000000000210e+00 8.163004958582702197e-02
3.112000000000000099e+00 8.176647137790646336e-02
3.112999999999999989e+00 8.187695197860031526e-02
3.113999999999999879e+00 8.196349108868881961e-02
3.115000000000000213e+00 8.202839228467564969e-02
3.116000000000000103e+00 8.207406695311601774e-02
3.116999999999999993e+00 8.210289146905923319e-02
3.117999999999999883e+00 8.211706595603866787e-02
3.119000000000000217e+00 8.211855117844465979e-02
3.120000000000000107e+00 8.210899856167246103e-02
3.120999999999999996e+00 8.208972834513987571e-02
3.121999999999999886e+00 8.206174486561088055e-02
3.123000000000000220e+00 8.202572894368648226e-02
3.124000000000000110e+00 8.198207245102311080e-02
3.125000000000000000e+00 8.193089299482798904e-02
3.125999999999999890e+00 8.187206026454950381e-02
3.127000000000000224e+00 8.180522098742962211e-02
3.128000000000000114e+00 8.172983273230091661e-02
3.129000000000000004e+00 8.164519336253278636e-02
3.129999999999999893e+00 8.155051365683112230e-02
3.131000000000000227e+00 8.144497417869754619e-02
3.132000000000000117e+00 8.132779647475048279e-02
3.133000000000000007e+00 8.119831828482315661e-02
3.133999999999999897e+00 8.105605812614896655e-02
3.135000000000000231e+00 8.090076820315077188e-02
3.136000000000000121e+00 8.073248024176871152e-02
3.137000000000000011e+00 8.055155172203973257e-02
3.137999999999999901e+00 8.035870091101068868e-02
3.139000000000000234e+00 8.015503027992383622e-02
3.140000000000000124e+00 7.994205787104238792e-02
3.141000000000000014e+00 7.972171007094115691e-02
3.141999999999999904e+00 7.949630829279280553e-02
3.143000000000000238e+00 7.926849601454367955e-02
3.144000000000000128e+00 7.904115643226972132e-02
3.145000000000000018e+00 7.881726014202479480e-02
3.145999999999999908e+00 7.859967661417668894e-02
3.147000000000000242e+00 7.839101415796204120e-02
3.148000000000000131e+00 7.819342448036377402e-02
3.149000000000000021e+00 7.800844629281215858e-02
3.149999999999999911e+00 7.783690816598905216e-02
3.151000000000000245e+00 7.767886740209632712e-02
3.152000000000000135e+00 7.753361431614481936e-02
3.153000000000000025e+00 7.739971964267669535e-02
3.153999999999999915e+00 7.727514183271652626e-02
3.155000000000000249e+00 7.715737004201020377e-02
3.156000000000000139e+00 7.704358589720708417e-02
3.157000000000000028e+00 7.693084321744544929e-02
3.157999999999999918e+00 7.681626188077683715e-02
3.159000000000000252e+00 7.669723707305999005e-02
3.160000000000000142e+00 7.657161823412769741e-02
3.161000000000000032e+00 7.643785469104430463e-02
3.161999999999999922e+00 7.629511611673349403e-02
3.163000000000000256e+00 7.614333138587742189e-02
3.164000000000000146e+00 7.598318213777716101e-02
3.165000000000000036e+00 7.581599803641052293e-02
3.165999999999999925e+00 7.564363970001755644e-02
3.167000000000000259e+00 7.546828912367395392e-02
3.168000000000000149e+00 7.529224969677927870e-02
3.169000000000000039e+00 7.511774227366722900e-02
3.169999999999999929e+00 7.494671660246661482e-02
3.171000000000000263e+00 7.478070189770860687e-02
3.172000000000000153e+00 7.462070754710833920e-02
3.173000000000000043e+00 7.446717048277427808e-02
3.173999999999999932e+00 7.431992284242552871e-02
3.175000000000000266e+00 7.417820209721084912e-02
3.176000000000000156e+00 7.404068291000373558e-02
3.177000000000000046e+00 7.390551603686919269e-02
3.177999999999999936e+00 7.377038953902129159e-02
3.179000000000000270e+00 7.363259469823787984e-02
3.180000000000000160e+00 7.348911758089868296e-02
3.181000000000000050e+00 7.333676768717785344e-02
3.181999999999999940e+00 7.317230006852745716e-02
3.183000000000000274e+00 7.299258569564608112e-02
3.184000000000000163e+00 7.279478248822039699e-02
3.185000000000000053e+00 7.257652476951692577e-02
3.185999999999999943e+00 7.233607251625726042e-02
3.187000000000000277e+00 7.207245003518590598e-02
3.188000000000000167e+00 7.178554261427454175e-02
3.189000000000000057e+00 7.147612365746505714e-02
3.189999999999999947e+00 7.114584244967109283e-02
3.191000000000000281e+00 7.079716776401893952e-02
3.192000000000000171e+00 7.043327528633384904e-02
3.193000000000000060e+00 7.005792794721990568e-02
3.193999999999999950e+00 6.967531832115159141e-02
3.195000000000000284e+00 6.928990369849756525e-02
3.196000000000000174e+00 6.890624797760808162e-02
3.197000000000000064e+00 6.852885815173667683e-02
3.197999999999999954e+00 6.816202941829516138e-02
3.199000000000000288e+00 6.780968694912417605e-02
3.200000000000000178e+00 6.747524726553834340e-02
3.201000000000000068e+00 6.716149886139850811e-02
3.201999999999999957e+00 6.687049315774740155e-02
3.202999999999999847e+00 6.660349782065913549e-02
3.204000000000000181e+00 6.636096860903198391e-02
3.205000000000000071e+00 6.614258437076443731e-02
3.205999999999999961e+00 6.594731636658718310e-02
3.206999999999999851e+00 6.577357283095977558e-02
3.208000000000000185e+00 6.561936542378433990e-02
3.209000000000000075e+00 6.548252490467000586e-02
3.209999999999999964e+00 6.536094192281319271e-02
3.210999999999999854e+00 6.525280542453865129e-02
3.212000000000000188e+00 6.515684816476567665e-02
3.213000000000000078e+00 6.507252005608969714e-02
3.213999999999999968e+00 6.500016963009200288e-02
3.214999999999999858e+00 6.494109371538597797e-02
3.216000000000000192e+00 6.489754965205896120e-02
3.217000000000000082e+00 6.487265085737117798e-02
3.217999999999999972e+00 6.487019413100925114e-02
3.218999999999999861e+00 6.489442092683046781e-02
3.220000000000000195e+00 6.494971428451333517e-02
3.221000000000000085e+00 6.504029359698040857e-02
3.221999999999999975e+00 6.516987441833974048e-02
3.222999999999999865e+00 6.534138317725016187e-02
3.224000000000000199e+00 6.555669596626582940e-02
3.225000000000000089e+00 6.581643571160020190e-02
3.225999999999999979e+00 6.611983406543164854e-02
3.226999999999999869e+00 6.646466193067651629e-02
3.228000000000000203e+00 6.684725261518111028e-02
3.229000000000000092e+00 6.726259099524237173e-02
3.229999999999999982e+00 6.770450413406035872e-02
3.230999999999999872e+00 6.816593181478045049e-02
3.232000000000000206e+00 6.863926145216445174e-02
3.233000000000000096e+00 6.911670177698289730e-02
3.233999999999999986e+00 6.959070363239397428e-02
3.234999999999999876e+00 7.005435295815565233e-02
3.236000000000000210e+00 7.050171182219849841e-02
3.237000000000000099e+00 7.092807355591325413e-02
3.237999999999999989e+00 7.133013217324549182e-02
3.238999999999999879e+00 7.170601628186626386e-02
3.240000000000000213e+00 7.205521457549698972e-02
3.241000000000000103e+00 7.237840459858689568e-02
3.241999999999999993e+00 7.267721958618986178e-02
3.242999999999999883e+00 7.295394351553485812e-02
3.244000000000000217e+00 7.321123577320226561e-02
3.245000000000000107e+00 7.345184638068984195e-02
3.245999999999999996e+00 7.367839551280358501e-02
3.246999999999999886e+00 7.389317912769795271e-02
3.248000000000000220e+00 7.409805574900858727e-02
3.249000000000000110e+00 7.429434964933893937e-02
3.250000000000000000e+00 7.448282648375355308e-02
3.250999999999999890e+00 7.466367463162271179e-02
3.252000000000000224e+00 7.483651887089856625e-02
3.253000000000000114e+00 7.500045901147964211e-02
3.254000000000000004e+00 7.515413350645598622e-02
3.254999999999999893e+00 7.529578834176052504e-02
3.256000000000000227e+00 7.542339142474679958e-02
3.257000000000000117e+00 7.553474099058876678e-02
3.258000000000000007e+00 7.562761995441993901e-02
3.258999999999999897e+00 7.569996436350481805e-02
3.260000000000000231e+00 7.575003208418103207e-02
3.261000000000000121e+00 7.577657581223917749e-02
3.262000000000000011e+00 7.577897767676264329e-02
3.262999999999999901e+00 7.575735882575473923e-02
3.264000000000000234e+00 7.571261958831401739e-02
3.265000000000000124e+00 7.564642436434942940e-02
3.266000000000000014e+00 7.556112191694616675e-02
3.266999999999999904e+00 7.545959225375749313e-02
3.268000000000000238e+00 7.534504947988271417e-02
3.269000000000000128e+00 7.522082543450270276e-02
3.270000000000000018e+00 7.509014826838855683e-02
3.270999999999999908e+00 7.495592945312498645e-02
3.272000000000000242e+00 7.482058761426632620e-02
3.273000000000000131e+00 7.468589186890266240e-02
3.274000000000000021e+00 7.455287949711496276e-02
3.274999999999999911e+00 7.442181750758979086e-02
3.276000000000000245e+00 7.429220284348628245e-02
3.277000000000000135e+00 7.416285566085759062e-02
3.278000000000000025e+00 7.403206793781107187e-02
3.278999999999999915e+00 7.389781368048051191e-02
3.280000000000000249e+00 7.375800024319784098e-02
3.281000000000000139e+00 7.361073948666993494e-02
3.282000000000000028e+00 7.345460191113509230e-02
3.282999999999999918e+00 7.328881128428944847e-02
3.284000000000000252e+00 7.311336405604397515e-02
3.285000000000000142e+00 7.292902816597743310e-02
3.286000000000000032e+00 7.273722098756377208e-02
3.286999999999999922e+00 7.253978719212028636e-02
3.288000000000000256e+00 7.233869344181792505e-02
3.289000000000000146e+00 7.213570040272634931e-02
3.290000000000000036e+00 7.193204865364059841e-02
3.290999999999999925e+00 7.172821309309948545e-02
3.292000000000000259e+00 7.152377568373480266e-02
3.293000000000000149e+00 7.131743303587806393e-02
3.294000000000000039e+00 7.110711692954448104e-02
3.294999999999999929e+00 7.089026626360295236e-02
3.296000000000000263e+00 7.066414614535179717e-02
3.297000000000000153e+00 7.042623123211715075e-02
3.298000000000000043e+00 7.017454354995934784e-02
3.298999999999999932e+00 6.990798297786456061e-02
3.300000000000000266e+00 6.962652236526592486e-02
3.301000000000000156e+00 6.933132483502305043e-02
3.302000000000000046e+00 6.902473849335898082e-02
3.302999999999999936e+00 6.871017131308579384e-02
3.304000000000000270e+00 6.839188676103595543e-02
3.305000000000000160e+00 6.807473953489365237e-02
3.306000000000000050e+00 6.776385201128792835e-02
3.306999999999999940e+00 6.746430732393123020e-02
3.308000000000000274e+00 6.718083078459721746e-02
3.309000000000000163e+00 6.691756833152814887e-02
3.310000000000000053e+00 6.667787561588571499e-02
3.310999999999999943e+00 6.646419210227343111e-02
3.312000000000000277e+00 6.627797896656136001e-02
3.313000000000000167e+00 6.611967639046643919e-02
3.314000000000000057e+00 6.598874931428941326e-02
3.314999999999999947e+00 6.588372726330558871e-02
3.316000000000000281e+00 6.580230153416274930e-02
3.317000000000000171e+00 6.574143483123043308e-02
3.318000000000000060e+00 6.569751060382160446e-02
3.318999999999999950e+00 6.566651740283528660e-02
3.320000000000000284e+00 6.564425528363268536e-02
3.321000000000000174e+00 6.562657851615846805e-02
3.322000000000000064e+00 6.560963000792832678e-02
3.322999999999999954e+00 6.559007501212438251e-02
3.324000000000000288e+00 6.556527581448730324e-02
3.325000000000000178e+00 6.553345288090661747e-02
3.326000000000000068e+00 6.549373124541105207e-02
3.326999999999999957e+00 6.544616335062194978e-02
3.328000000000000291e+00 6.539165486188143472e-02
3.329000000000000181e+00 6.533185021935872250e-02
3.330000000000000071e+00 6.526897403718498469e-02
3.330999999999999961e+00 6.520565417693893751e-02
3.331999999999999851e+00 6.514471903294133392e-02
3.333000000000000185e+00 6.508900223886729397e-02
3.334000000000000075e+00 6.504115365405181703e-02
3.334999999999999964e+00 6.500348750306428336e-02
3.335999999999999854e+00 6.497783396148901214e-02
3.337000000000000188e+00 6.496543815341034034e-02
3.338000000000000078e+00 6.496688004874083544e-02
3.338999999999999968e+00 6.498202824879431572e-02
3.339999999999999858e+00 6.501000938559350906e-02
3.341000000000000192e+00 6.504920030815737608e-02
3.342000000000000082e+00 6.509726724426941058e-02
3.342999999999999972e+00 6.515123233639369404e-02
3.343999999999999861e+00 6.520760175018443239e-02
3.345000000000000195e+00 6.526254669741735071e-02
3.346000000000000085e+00 6.531211295110733728e-02
3.346999999999999975e+00 6.535250566245889847e-02
3.347999999999999865e+00 6.538035417711504649e-02
3.349000000000000199e+00 6.539300344430643008e-02
3.350000000000000089e+00 6.538871754780804790e-02
3.350999999999999979e+00 6.536686070316469199e-02
3.351999999999999869e+00 6.532794616658628428e-02
3.353000000000000203e+00 6.527359116188168053e-02
3.354000000000000092e+00 6.520637441715071425e-02
3.354999999999999982e+00 6.512958677402738705e-02
3.355999999999999872e+00 6.504693136466677128e-02
3.357000000000000206e+00 6.496218313281053314e-02
3.358000000000000096e+00 6.487884671493583666e-02
3.358999999999999986e+00 6.479988473066755628e-02
3.359999999999999876e+00 6.472748583931450805e-02
3.361000000000000210e+00 6.466293855630300680e-02
3.362000000000000099e+00 6.460657109976800094e-02
3.362999999999999989e+00 6.455778642664967981e-02
3.363999999999999879e+00 6.451515653819206442e-02
3.365000000000000213e+00 6.447653315160677134e-02
3.366000000000000103e+00 6.443920002217948251e-02
3.366999999999999993e+00 6.440004405975288670e-02
3.367999999999999883e+00 6.435571723547675593e-02
3.369000000000000217e+00 6.430281168161436356e-02
3.370000000000000107e+00 6.423804389802698078e-02
3.370999999999999996e+00 6.415844158337112579e-02
3.371999999999999886e+00 6.406152780180028594e-02
3.373000000000000220e+00 6.394548048266139595e-02
3.374000000000000110e+00 6.380925273415319343e-02
3.375000000000000000e+00 6.365264172593704251e-02
3.375999999999999890e+00 6.347628844260710945e-02
3.377000000000000224e+00 6.328161935976381325e-02
3.378000000000000114e+00 6.307071974703745698e-02
3.379000000000000004e+00 6.284617038586770565e-02
3.379999999999999893e+00 6.261084670404487573e-02
3.381000000000000227e+00 6.236773702958565979e-02
3.382000000000000117e+00 6.211975181036538673e-02
3.383000000000000007e+00 6.186959113195002191e-02
3.383999999999999897e+00 6.161963648947774846e-02
3.385000000000000231e+00 6.137192045163231136e-02
3.386000000000000121e+00 6.112811111570709555e-02
3.387000000000000011e+00 6.088957045857665978e-02
3.387999999999999901e+00 6.065741809984161875e-02
3.389000000000000234e+00 6.043259499077630048e-02
3.390000000000000124e+00 6.021594994279259178e-02
3.391000000000000014e+00 6.000824845565192606e-02
3.391999999999999904e+00 5.981018062240900379e-02
3.393000000000000238e+00 5.962231567366710339e-02
3.394000000000000128e+00 5.944500859989844399e-02
3.395000000000000018e+00 5.927831603392661602e-02
3.395999999999999908e+00 5.912188403802185604e-02
3.397000000000000242e+00 5.897486303033012967e-02
3.398000000000000131e+00 5.883586546033824083e-02
3.399000000000000021e+00 5.870296236901599574e-02
3.399999999999999911e+00 5.857372839788730495e-02
3.401000000000000245e+00 5.844534778096640432e-02
3.402000000000000135e+00 5.831472864266003253e-02
3.403000000000000025e+00 5.817866278857514173e-02
3.403999999999999915e+00 5.803397750403762462e-02
3.405000000000000249e+00 5.787771280983840944e-02
3.406000000000000139e+00 5.770725156807794687e-02
3.407000000000000028e+00 5.752044167525203339e-02
3.407999999999999918e+00 5.731570546656030579e-02
3.409000000000000252e+00 5.709211202523447465e-02
3.410000000000000142e+00 5.684943449240682789e-02
3.411000000000000032e+00 5.658817580434548355e-02
3.411999999999999922e+00 5.630957042199722512e-02
3.413000000000000256e+00 5.601555187943561831e-02
3.414000000000000146e+00 5.570870852968116266e-02
3.415000000000000036e+00 5.539219116700786621e-02
3.415999999999999925e+00 5.506960323935768814e-02
3.417000000000000259e+00 5.474486963135190981e-02
3.418000000000000149e+00 5.442208292696970595e-02
3.419000000000000039e+00 5.410534142569203148e-02
3.419999999999999929e+00 5.379858832535220486e-02
3.421000000000000263e+00 5.350542735969252700e-02
3.422000000000000153e+00 5.322897043403169992e-02
3.423000000000000043e+00 5.297166228833891793e-02
3.423999999999999932e+00 5.273514658848012238e-02
3.425000000000000266e+00 5.252015351157952872e-02
3.426000000000000156e+00 5.232641736609548039e-02
3.427000000000000046e+00 5.215267267806794615e-02
3.427999999999999936e+00 5.199671002967663769e-02
3.429000000000000270e+00 5.185552354091234328e-02
3.430000000000000160e+00 5.172552004914778706e-02
3.431000000000000050e+00 5.160279872641957560e-02
3.431999999999999940e+00 5.148345357633257041e-02
3.433000000000000274e+00 5.136386727457119272e-02
3.434000000000000163e+00 5.124095503551295838e-02
3.435000000000000053e+00 5.111233822606575661e-02
3.435999999999999943e+00 5.097639747794906195e-02
3.437000000000000277e+00 5.083225061635206904e-02
3.438000000000000167e+00 5.067962227867343905e-02
3.439000000000000057e+00 5.051867634311355687e-02
3.439999999999999947e+00 5.034982935268345061e-02
3.441000000000000281e+00 5.017358250181928880e-02
3.442000000000000171e+00 4.999041821183411449e-02
3.443000000000000060e+00 4.980075306330110363e-02
3.443999999999999950e+00 4.960494030704391821e-02
3.445000000000000284e+00 4.940334822663342007e-02
3.446000000000000174e+00 4.919645814023724389e-02
3.447000000000000064e+00 4.898494928192474729e-02
3.447999999999999954e+00 4.876980572400815145e-02
3.449000000000000288e+00 4.855232425955820913e-02
3.450000000000000178e+00 4.833415200980568927e-02
3.451000000000000068e+00 4.811723523577800948e-02
3.451999999999999957e+00 4.790374157909925434e-02
3.453000000000000291e+00 4.769595590106464472e-02
3.454000000000000181e+00 4.749616528827260709e-02
3.455000000000000071e+00 4.730653620416391814e-02
3.455999999999999961e+00 4.712901988309787377e-02
3.456999999999999851e+00 4.696528316827541794e-02
3.458000000000000185e+00 4.681672161301124457e-02
3.459000000000000075e+00 4.668450383145546223e-02
3.459999999999999964e+00 4.656970388463817223e-02
3.460999999999999854e+00 4.647344226846986115e-02
3.462000000000000188e+00 4.639707962259966012e-02
3.463000000000000078e+00 4.634235381488609196e-02
3.463999999999999968e+00 4.631149813794448178e-02
3.464999999999999858e+00 4.630727438665311474e-02
3.466000000000000192e+00 4.633291353481428648e-02
3.467000000000000082e+00 4.639197704649390686e-02
3.467999999999999972e+00 4.648812827027402894e-02
3.468999999999999861e+00 4.662487505508069313e-02
3.470000000000000195e+00 4.680528496216361523e-02
3.471000000000000085e+00 4.703170912159064521e-02
3.471999999999999975e+00 4.730555513101809828e-02
3.472999999999999865e+00 4.762709587458779231e-02
3.474000000000000199e+00 4.799534371482591655e-02
3.475000000000000089e+00 4.840798015938675702e-02
3.475999999999999979e+00 4.886134270466029050e-02
3.476999999999999869e+00 4.935045570059327230e-02
3.478000000000000203e+00 4.986912752370613322e-02
3.479000000000000092e+00 5.041009042387946393e-02
3.479999999999999982e+00 5.096520525281372782e-02
3.480999999999999872e+00 5.152571131128004522e-02
3.482000000000000206e+00 5.208251755658872828e-02
3.483000000000000096e+00 5.262655059434664245e-02
3.483999999999999986e+00 5.314907448919050509e-02
3.484999999999999876e+00 5.364205760804378886e-02
3.486000000000000210e+00 5.409848399258012502e-02
3.487000000000000099e+00 5.451263509577373295e-02
3.487999999999999989e+00 5.488031523212091173e-02
3.488999999999999879e+00 5.519901455863762685e-02
3.490000000000000213e+00 5.546801309436075883e-02
3.491000000000000103e+00 5.568836575475667738e-02
3.491999999999999993e+00 5.586282649924208255e-02
3.492999999999999883e+00 5.599566342595078960e-02
3.494000000000000217e+00 5.609237014871080312e-02
3.495000000000000107e+00 5.615929932924995649e-02
3.495999999999999996e+00 5.620320831489017399e-02
3.496999999999999886e+00 5.623077009718219221e-02
3.498000000000000220e+00 5.624808283007202286e-02
3.499000000000000110e+00 5.626021828896454746e-02
3.500000000000000000e+00 5.627085713042937615e-02
3.500999999999999890e+00 5.628205803108216054e-02
3.502000000000000224e+00 5.629420077398890332e-02
3.503000000000000114e+00 5.630609168118527741e-02
3.504000000000000004e+00 5.631524091855490827e-02
3.504999999999999893e+00 5.631826175866463252e-02
3.506000000000000227e+00 5.631134619328137525e-02
3.507000000000000117e+00 5.629077638756263546e-02
3.508000000000000007e+00 5.625339341716895092e-02
3.508999999999999897e+00 5.619696502095987423e-02
3.510000000000000231e+00 5.612044637869659930e-02
3.511000000000000121e+00 5.602408007478006102e-02
3.512000000000000011e+00 5.590939764650594557e-02
3.512999999999999901e+00 5.577905171666123346e-02
3.514000000000000234e+00 5.563658481493347768e-02
3.515000000000000124e+00 5.548614609999624747e-02
3.516000000000000014e+00 5.533214809827535774e-02
3.516999999999999904e+00 5.517893348280682175e-02
3.518000000000000238e+00 5.503044027533441490e-02
3.519000000000000128e+00 5.488990607617570683e-02
3.520000000000000018e+00 5.475959961052292296e-02
3.520999999999999908e+00 5.464061097597285727e-02
3.522000000000000242e+00 5.453270724902572336e-02
3.523000000000000131e+00 5.443427554829514264e-02
3.524000000000000021e+00 5.434236412611853639e-02
3.524999999999999911e+00 5.425282834169427304e-02
3.526000000000000245e+00 5.416057058077329567e-02
3.527000000000000135e+00 5.405988416750991121e-02
3.528000000000000025e+00 5.394486789788550951e-02
3.528999999999999915e+00 5.380988466101177536e-02
3.530000000000000249e+00 5.365001723040570270e-02
3.531000000000000139e+00 5.346151241309726743e-02
3.532000000000000028e+00 5.324212663674218055e-02
3.532999999999999918e+00 5.299139043113143543e-02
3.534000000000000252e+00 5.271074025936800522e-02
3.535000000000000142e+00 5.240351481129405103e-02
3.536000000000000032e+00 5.207480121375116650e-02
3.536999999999999922e+00 5.173116637428316900e-02
3.538000000000000256e+00 5.138028802033554193e-02
3.539000000000000146e+00 5.103049632311753431e-02
3.540000000000000036e+00 5.069030572135591051e-02
3.540999999999999925e+00 5.036792915694043860e-02
3.542000000000000259e+00 5.007083396265763625e-02
3.543000000000000149e+00 4.980535222534672457e-02
3.544000000000000039e+00 4.957634897035841093e-02
3.544999999999999929e+00 4.938702237230178232e-02
3.546000000000000263e+00 4.923876375063095112e-02
3.547000000000000153e+00 4.913113620955809890e-02
3.548000000000000043e+00 4.906191082931519315e-02
3.548999999999999932e+00 4.902724087723087099e-02
3.550000000000000266e+00 4.902188138184745969e-02
3.551000000000000156e+00 4.903948078583873771e-02
3.552000000000000046e+00 4.907294710092183210e-02
3.552999999999999936e+00 4.911483653869110760e-02
3.554000000000000270e+00 4.915778534203476408e-02
3.555000000000000160e+00 4.919492538964490708e-02
3.556000000000000050e+00 4.922027358932158647e-02
3.556999999999999940e+00 4.922908470192170760e-02
3.558000000000000274e+00 4.921812953712204758e-02
3.559000000000000163e+00 4.918584891258900860e-02
3.560000000000000053e+00 4.913241005150097152e-02
3.560999999999999943e+00 4.905963725999163555e-02
3.562000000000000277e+00 4.897081687198373556e-02
3.563000000000000167e+00 4.887042101136600258e-02
3.564000000000000057e+00 4.876374028436612079e-02
3.564999999999999947e+00 4.865651117312640161e-02
3.566000000000000281e+00 4.855453204902229064e-02
3.567000000000000171e+00 4.846331274089081542e-02
3.568000000000000060e+00 4.838776408280197339e-02
3.568999999999999950e+00 4.833196498983450412e-02
3.570000000000000284e+00 4.829896599756228898e-02
3.571000000000000174e+00 4.829068184909686423e-02
3.572000000000000064e+00 4.830785641345045761e-02
3.572999999999999954e+00 4.835005440055937381e-02
3.574000000000000288e+00 4.841573522513208105e-02
3.575000000000000178e+00 4.850236148603452591e-02
3.576000000000000068e+00 4.860655690302127796e-02
3.576999999999999957e+00 4.872428075884349674e-02
3.578000000000000291e+00 4.885105828999501687e-02
3.579000000000000181e+00 4.898221260949013611e-02
3.580000000000000071e+00 4.911311103640016162e-02
3.580999999999999961e+00 4.923940507692427249e-02
3.582000000000000295e+00 4.935723239905230597e-02
3.583000000000000185e+00 4.946342812222038338e-02
3.584000000000000075e+00 4.955566905868739186e-02
3.584999999999999964e+00 4.963258134294373791e-02
3.585999999999999854e+00 4.969380976018753643e-02
3.587000000000000188e+00 4.974004467224328596e-02
3.588000000000000078e+00 4.977299961285346075e-02
3.588999999999999968e+00 4.979535648556233929e-02
3.589999999999999858e+00 4.981064588560126655e-02
3.591000000000000192e+00 4.982308539871631303e-02
3.592000000000000082e+00 4.983736145686627067e-02
3.592999999999999972e+00 4.985835732468593684e-02
3.593999999999999861e+00 4.989083504497680843e-02
3.595000000000000195e+00 4.993910793730071268e-02
3.596000000000000085e+00 5.000672037585678076e-02
3.596999999999999975e+00 5.009615936813727188e-02
3.597999999999999865e+00 5.020864719418286631e-02
3.599000000000000199e+00 5.034406452021929212e-02
3.600000000000000089e+00 5.050097667263601930e-02
3.600999999999999979e+00 5.067677920357467614e-02
3.601999999999999869e+00 5.086794151911315509e-02
3.603000000000000203e+00 5.107033993244887438e-02
3.604000000000000092e+00 5.127961894772208040e-02
3.604999999999999982e+00 5.149152621190400403e-02
3.605999999999999872e+00 5.170225808108602772e-02
3.607000000000000206e+00 5.190869835396617893e-02
3.608000000000000096e+00 5.210859670382791270e-02
3.608999999999999986e+00 5.230066065532575081e-02
3.609999999999999876e+00 5.248456108095767014e-02
3.611000000000000210e+00 5.266082232793518891e-02
3.612000000000000099e+00 5.283066063942361279e-02
3.612999999999999989e+00 5.299574043398499329e-02
3.613999999999999879e+00 5.315789194640729853e-02
3.615000000000000213e+00 5.331880848502129622e-02
3.616000000000000103e+00 5.347975750341509016e-02
3.616999999999999993e+00 5.364132010634775627e-02
3.617999999999999883e+00 5.380322153309390065e-02
3.619000000000000217e+00 5.396424183823633758e-02
3.620000000000000107e+00 5.412221490823827807e-02
3.620999999999999996e+00 5.427415669018462868e-02
3.621999999999999886e+00 5.441648766761806449e-02
3.623000000000000220e+00 5.454532851511293551e-02
3.624000000000000110e+00 5.465684059395305855e-02
3.625000000000000000e+00 5.474761771980513059e-02
3.625999999999999890e+00 5.481505052000910927e-02
3.627000000000000224e+00 5.485766776359898150e-02
3.628000000000000114e+00 5.487538577099244919e-02
3.629000000000000004e+00 5.486967735211271957e-02
3.629999999999999893e+00 5.484360334251424385e-02
3.631000000000000227e+00 5.480169810543929210e-02
3.632000000000000117e+00 5.474974106560594189e-02
3.633000000000000007e+00 5.469436528577090867e-02
3.633999999999999897e+00 5.464260020064586054e-02
3.635000000000000231e+00 5.460133440724821569e-02
3.636000000000000121e+00 5.457676968891221614e-02
3.637000000000000011e+00 5.457390704208762988e-02
3.637999999999999901e+00 5.459613361649671287e-02
3.639000000000000234e+00 5.464492800218576779e-02
3.640000000000000124e+00 5.471972419790011033e-02
3.641000000000000014e+00 5.481794269863424912e-02
3.641999999999999904e+00 5.493520142435252829e-02
3.643000000000000238e+00 5.506566995094237804e-02
3.644000000000000128e+00 5.520256664708731581e-02
3.645000000000000018e+00 5.533871052175197425e-02
3.645999999999999908e+00 5.546712374426385900e-02
3.647000000000000242e+00 5.558159275243330921e-02
3.648000000000000131e+00 5.567717915458579581e-02
3.649000000000000021e+00 5.575058135182568014e-02
3.649999999999999911e+00 5.580035018710256811e-02
3.651000000000000245e+00 5.582692873955417967e-02
3.652000000000000135e+00 5.583251577893451334e-02
3.653000000000000025e+00 5.582077078613160992e-02
3.653999999999999915e+00 5.579639235111551188e-02
3.655000000000000249e+00 5.576464391862919617e-02
3.656000000000000139e+00 5.573084871497857584e-02
3.657000000000000028e+00 5.569992334320904293e-02
3.657999999999999918e+00 5.567599063736857617e-02
3.659000000000000252e+00 5.566211263950957694e-02
3.660000000000000142e+00 5.566015237168851076e-02
3.661000000000000032e+00 5.567075098383750253e-02
3.661999999999999922e+00 5.569343741149803545e-02
3.663000000000000256e+00 5.572683364554383012e-02
3.664000000000000146e+00 5.576892985662063040e-02
3.665000000000000036e+00 5.581737001790927633e-02
3.665999999999999925e+00 5.586974427371785984e-02
3.667000000000000259e+00 5.592384210009406637e-02
3.668000000000000149e+00 5.597783860945276802e-02
3.669000000000000039e+00 5.603042666185784754e-02
3.669999999999999929e+00 5.608085301802532424e-02
3.671000000000000263e+00 5.612893049429379388e-02
3.672000000000000153e+00 5.617500415046527973e-02
3.673000000000000043e+00 5.621987971541791973e-02
3.673999999999999932e+00 5.626476128285264749e-02
3.675000000000000266e+00 5.631115757148399265e-02
3.676000000000000156e+00 5.636079567858302830e-02
3.677000000000000046e+00 5.641552021312764426e-02
3.677999999999999936e+00 5.647716603758519416e-02
3.679000000000000270e+00 5.654741321582951175e-02
3.680000000000000160e+00 5.662762419591762381e-02
3.681000000000000050e+00 5.671867546239618696e-02
3.681999999999999940e+00 5.682078748116536904e-02
3.683000000000000274e+00 5.693338272012944679e-02
3.684000000000000163e+00 5.705498681429359287e-02
3.685000000000000053e+00 5.718321537430550577e-02
3.685999999999999943e+00 5.731480832424529215e-02
3.687000000000000277e+00 5.744577127921775273e-02
3.688000000000000167e+00 5.757156514474356251e-02
3.689000000000000057e+00 5.768733235664427056e-02
3.689999999999999947e+00 5.778817550624117810e-02
3.691000000000000281e+00 5.786941672662004876e-02
3.692000000000000171e+00 5.792682793781969014e-02
3.693000000000000060e+00 5.795680610986477660e-02
3.693999999999999950e+00 5.795653719454293279e-02
3.695000000000000284e+00 5.792404365426924440e-02
3.696000000000000174e+00 5.785822605096417603e-02
3.697000000000000064e+00 5.775883013125230475e-02
3.697999999999999954e+00 5.762637688653561574e-02
3.699000000000000288e+00 5.746209085091986968e-02
3.700000000000000178e+00 5.726780013405939618e-02
3.701000000000000068e+00 5.704582648877811607e-02
3.701999999999999957e+00 5.679887678343966545e-02
3.703000000000000291e+00 5.652992799414313652e-02
3.704000000000000181e+00 5.624208469162746138e-02
3.705000000000000071e+00 5.593843030699176266e-02
3.705999999999999961e+00 5.562184882602312641e-02
3.707000000000000295e+00 5.529484896389610243e-02
3.708000000000000185e+00 5.495939041456334578e-02
3.709000000000000075e+00 5.461676831364759011e-02
3.709999999999999964e+00 5.426755500998640958e-02
3.711000000000000298e+00 5.391160544521309689e-02
3.712000000000000188e+00 5.354818750881742279e-02
3.713000000000000078e+00 5.317616416042679484e-02
3.713999999999999968e+00 5.279426557339320786e-02
3.714999999999999858e+00 5.240136428193598039e-02
3.716000000000000192e+00 5.199677295153226630e-02
3.717000000000000082e+00 5.158050450997875291e-02
3.717999999999999972e+00 5.115343759865437212e-02
3.718999999999999861e+00 5.071741340470590359e-02
3.720000000000000195e+00 5.027520641973456245e-02
3.721000000000000085e+00 4.983043274237401038e-02
3.721999999999999975e+00 4.938734110275316835e-02
3.722999999999999865e+00 4.895058399790241932e-02
3.724000000000000199e+00 4.852494599590467111e-02
3.725000000000000089e+00 4.811507145723607770e-02
3.725999999999999979e+00 4.772523184515685413e-02
3.726999999999999869e+00 4.735912135504439374e-02
3.728000000000000203e+00 4.701970263612732792e-02
3.729000000000000092e+00 4.670912053899862332e-02
3.729999999999999982e+00 4.642866111631947096e-02
3.730999999999999872e+00 4.617877928571021556e-02
3.732000000000000206e+00 4.595915027577533035e-02
3.733000000000000096e+00 4.576878330125459804e-02
3.733999999999999986e+00 4.560612665257146592e-02
3.734999999999999876e+00 4.546920479185676683e-02
3.736000000000000210e+00 4.535575012067259715e-02
3.737000000000000099e+00 4.526333929567396414e-02
3.737999999999999989e+00 4.518950229960933679e-02
3.738999999999999879e+00 4.513184993486948210e-02
3.740000000000000213e+00 4.508817619781737424e-02
3.741000000000000103e+00 4.505657107818379636e-02
3.741999999999999993e+00 4.503551975770163363e-02
3.742999999999999883e+00 4.502401256077067510e-02
3.744000000000000217e+00 4.502160157710741878e-02
3.745000000000000107e+00 4.502845106303569878e-02
3.745999999999999996e+00 4.504533687490112209e-02
3.746999999999999886e+00 4.507357527393161117e-02
3.748000000000000220e+00 4.511489741369117956e-02
3.749000000000000110e+00 4.517125670306308682e-02
3.750000000000000000e+00 4.524458853697013033e-02
3.750999999999999890e+00 4.533653718137667377e-02
3.752000000000000224e+00 4.544817157301974525e-02
3.753000000000000114e+00 4.557973611539310743e-02
3.754000000000000004e+00 4.573045582191340858e-02
3.754999999999999893e+00 4.589839593566283349e-02
3.756000000000000227e+00 4.608045176950104765e-02
3.757000000000000117e+00 4.627244700522871457e-02
3.758000000000000007e+00 4.646934305150803718e-02
3.758999999999999897e+00 4.666555410511669805e-02
3.760000000000000231e+00 4.685533373729375978e-02
3.761000000000000121e+00 4.703319730744943972e-02
3.762000000000000011e+00 4.719434547709848438e-02
3.762999999999999901e+00 4.733503290042599676e-02
3.764000000000000234e+00 4.745283604688278756e-02
3.765000000000000124e+00 4.754680103082861709e-02
3.766000000000000014e+00 4.761744123993728872e-02
3.766999999999999904e+00 4.766661037669361889e-02
3.768000000000000238e+00 4.769724612548813247e-02
3.769000000000000128e+00 4.771304528666494432e-02
3.770000000000000018e+00 4.771813448710750249e-02
3.770999999999999908e+00 4.771670803436137143e-02
3.772000000000000242e+00 4.771276144873374397e-02
3.773000000000000131e+00 4.770988994898931607e-02
3.774000000000000021e+00 4.771114952816157828e-02
3.774999999999999911e+00 4.771901819513561793e-02
3.776000000000000245e+00 4.773537224844733029e-02
3.777000000000000135e+00 4.776153937734668037e-02
3.778000000000000025e+00 4.779831889114825871e-02
3.778999999999999915e+00 4.784605052338879172e-02
3.780000000000000249e+00 4.790465030031182403e-02
3.781000000000000139e+00 4.797365386121897612e-02
3.782000000000000028e+00 4.805228734124168677e-02
3.782999999999999918e+00 4.813953556817307522e-02
3.784000000000000252e+00 4.823422651702108377e-02
3.785000000000000142e+00 4.833511298464808481e-02
3.786000000000000032e+00 4.844097333214538587e-02
3.786999999999999922e+00 4.855065966391264309e-02
3.788000000000000256e+00 4.866316672587216174e-02
3.789000000000000146e+00 4.877764289620743071e-02
3.790000000000000036e+00 4.889338769638916504e-02
3.790999999999999925e+00 4.900979792440911254e-02
3.792000000000000259e+00 4.912631940758539761e-02
3.793000000000000149e+00 4.924237466257037898e-02
3.794000000000000039e+00 4.935729273024647146e-02
3.794999999999999929e+00 4.947028804577001393e-02
3.796000000000000263e+00 4.958043406215564830e-02
3.797000000000000153e+00 4.968669837875018536e-02
3.798000000000000043e+00 4.978799154614552830e-02
3.798999999999999932e+00 4.988325401760129035e-02
3.800000000000000266e+00 4.997154831087345650e-02
3.801000000000000156e+00 5.005215939496674565e-02
3.802000000000000046e+00 5.012464598291910267e-02
3.802999999999999936e+00 5.018887254892101524e-02
3.804000000000000270e+00 5.024500662733020345e-02
3.805000000000000160e+00 5.029344481792667049e-02
3.806000000000000050e+00 5.033472512539387267e-02
3.806999999999999940e+00 5.036937336525798559e-02
3.808000000000000274e+00 5.039776532711229967e-02
3.809000000000000163e+00 5.041998217970793117e-02
3.810000000000000053e+00 5.043567193191150766e-02
3.810999999999999943e+00 5.044398282173444270e-02
3.812000000000000277e+00 5.044354696174253860e-02
3.813000000000000167e+00 5.043253862892196210e-02
3.814000000000000057e+00 5.040879478918915135e-02
3.814999999999999947e+00 5.037001962284928108e-02
3.816000000000000281e+00 5.031403511197155703e-02
3.817000000000000171e+00 5.023904223316226492e-02
3.818000000000000060e+00 5.014388949707634241e-02
3.818999999999999950e+00 5.002829259688244129e-02
3.820000000000000284e+00 4.989299422131236728e-02
3.821000000000000174e+00 4.973981339737922058e-02
3.822000000000000064e+00 4.957159064774868673e-02
3.822999999999999954e+00 4.939204800500440057e-02
3.824000000000000288e+00 4.920557204512824440e-02
3.825000000000000178e+00 4.901693660885234061e-02
3.826000000000000068e+00 4.883103244735492732e-02
3.826999999999999957e+00 4.865259091333028890e-02
3.828000000000000291e+00 4.848594636545348890e-02
3.829000000000000181e+00 4.833486593314772345e-02
3.830000000000000071e+00 4.820240081490393541e-02
3.830999999999999961e+00 4.809081991811874068e-02
3.832000000000000295e+00 4.800158692156541312e-02
3.833000000000000185e+00 4.793536595998273281e-02
3.834000000000000075e+00 4.789206905163918837e-02
3.834999999999999964e+00 4.787092717722759433e-02
3.836000000000000298e+00 4.787058871687278894e-02
3.837000000000000188e+00 4.788922560999357703e-02
3.838000000000000078e+00 4.792465188246190083e-02
3.838999999999999968e+00 4.797446067874783227e-02
3.839999999999999858e+00 4.803617831377274966e-02
3.841000000000000192e+00 4.810740896804195643e-02
3.842000000000000082e+00 4.818596620679140019e-02
3.842999999999999972e+00 4.827001205156668251e-02
3.843999999999999861e+00 4.835812549738119359e-02
3.845000000000000195e+00 4.844934425340623185e-02
3.846000000000000085e+00 4.854312180330833809e-02
3.846999999999999975e+00 4.863922263950890695e-02
3.847999999999999865e+00 4.873757836234434565e-02
3.849000000000000199e+00 4.883806180951132114e-02
3.850000000000000089e+00 4.894030401726269519e-02
3.850999999999999979e+00 4.904350007724572053e-02
3.851999999999999869e+00 4.914629790105939922e-02
3.853000000000000203e+00 4.924673422675595463e-02
3.854000000000000092e+00 4.934230189091540209e-02
3.854999999999999982e+00 4.943008686198325369e-02
3.855999999999999872e+00 4.950696986024709367e-02
3.857000000000000206e+00 4.956987938069569444e-02
3.858000000000000096e+00 4.961608862291805311e-02
3.858999999999999986e+00 4.964345930730294093e-02
3.859999999999999876e+00 4.965067266937765733e-02
3.861000000000000210e+00 4.963740005990550930e-02
3.862000000000000099e+00 4.960441243633033348e-02
3.862999999999999989e+00 4.955360698832644156e-02
3.863999999999999879e+00 4.948797749326852569e-02
3.865000000000000213e+00 4.941148084038337468e-02
3.866000000000000103e+00 4.932886311721317030e-02
3.866999999999999993e+00 4.924540640118661716e-02
3.867999999999999883e+00 4.916662339009822413e-02
3.869000000000000217e+00 4.909794716928939096e-02
3.870000000000000107e+00 4.904439745306200110e-02
3.870999999999999996e+00 4.901027653747400820e-02
3.871999999999999886e+00 4.899891547020777949e-02
3.873000000000000220e+00 4.901247738234002643e-02
3.874000000000000110e+00 4.905185202585591459e-02
3.875000000000000000e+00 4.911662511449632618e-02
3.875999999999999890e+00 4.920513546101533409e-02
3.877000000000000224e+00 4.931459236136757907e-02
3.878000000000000114e+00 4.944122401847676762e-02
3.879000000000000004e+00 4.958047629028743131e-02
3.879999999999999893e+00 4.972719825030478408e-02
3.881000000000000227e+00 4.987585518208864643e-02
3.882000000000000117e+00 5.002071158797338768e-02
3.883000000000000007e+00 5.015602218050368988e-02
3.883999999999999897e+00 5.027622163350022738e-02
3.885000000000000231e+00 5.037610745104822291e-02
3.886000000000000121e+00 5.045101079916556458e-02
3.887000000000000011e+00 5.049696173005615435e-02
3.887999999999999901e+00 5.051083575224700473e-02
3.889000000000000234e+00 5.049045513689516540e-02
3.890000000000000124e+00 5.043469130085620478e-02
3.891000000000000014e+00 5.034349490186992154e-02
3.891999999999999904e+00 5.021790888209441694e-02
3.893000000000000238e+00 5.006007178839252253e-02
3.894000000000000128e+00 4.987314624710982580e-02
3.895000000000000018e+00 4.966125361418689821e-02
3.895999999999999908e+00 4.942934575281195120e-02
3.897000000000000242e+00 4.918302259704657869e-02
3.898000000000000131e+00 4.892828125829620095e-02
3.899000000000000021e+00 4.867122750293829264e-02
3.899999999999999911e+00 4.841768505110594090e-02
3.901000000000000245e+00 4.817279882113330303e-02
3.902000000000000135e+00 4.794063287920471289e-02
3.903000000000000025e+00 4.772378650537281025e-02
3.903999999999999915e+00 4.752313033071556975e-02
3.905000000000000249e+00 4.733765587026602523e-02
3.906000000000000139e+00 4.716448823043765254e-02
3.907000000000000028e+00 4.699909847512524080e-02
3.907999999999999918e+00 4.683568181902262456e-02
3.909000000000000252e+00 4.666768381179575709e-02
3.910000000000000142e+00 4.648842479840372549e-02
3.911000000000000032e+00 4.629174918617857959e-02
3.911999999999999922e+00 4.607266641983932820e-02
3.913000000000000256e+00 4.582787259016782994e-02
3.914000000000000146e+00 4.555612945582147161e-02
3.915000000000000036e+00 4.525846731786248300e-02
3.915999999999999925e+00 4.493819593185589822e-02
3.917000000000000259e+00 4.460069065922629694e-02
3.918000000000000149e+00 4.425302529604262236e-02
3.919000000000000039e+00 4.390345233732475400e-02
3.919999999999999929e+00 4.356079679437661889e-02
3.921000000000000263e+00 4.323381467069155326e-02
3.922000000000000153e+00 4.293056002808408322e-02
3.923000000000000043e+00 4.265781192912121433e-02
3.923999999999999932e+00 4.242061059145947610e-02
3.925000000000000266e+00 4.222191179455556109e-02
3.926000000000000156e+00 4.206238762356827310e-02
3.927000000000000046e+00 4.194040082811789638e-02
3.927999999999999936e+00 4.185211247096824044e-02
3.929000000000000270e+00 4.179175224227948959e-02
3.930000000000000160e+00 4.175199059593456136e-02
3.931000000000000050e+00 4.172442584608355987e-02
3.931999999999999940e+00 4.170011022778202098e-02
3.933000000000000274e+00 4.167008929048662130e-02
3.934000000000000163e+00 4.162592837013819047e-02
3.935000000000000053e+00 4.156016520721737134e-02
3.935999999999999943e+00 4.146669724789844164e-02
3.937000000000000277e+00 4.134102791245370528e-02
3.938000000000000167e+00 4.118040387330255264e-02
3.939000000000000057e+00 4.098384123039601479e-02
3.939999999999999947e+00 4.075202634033864291e-02
3.941000000000000281e+00 4.048711824851779217e-02
3.942000000000000171e+00 4.019249954570953964e-02
3.943000000000000060e+00 3.987247457339312962e-02
3.943999999999999950e+00 3.953194854454514240e-02
3.945000000000000284e+00 3.917612461855887740e-02
3.946000000000000174e+00 3.881022567526025424e-02
3.947000000000000064e+00 3.843926660425098230e-02
3.947999999999999954e+00 3.806787634938178788e-02
3.949000000000000288e+00 3.770017771700735765e-02
3.950000000000000178e+00 3.733971140661426075e-02
3.951000000000000068e+00 3.698943343631409114e-02
3.951999999999999957e+00 3.665170290449525081e-02
3.953000000000000291e+00 3.632832323655803275e-02
3.954000000000000181e+00 3.602057595387081479e-02
3.955000000000000071e+00 3.572927514145799593e-02
3.955999999999999961e+00 3.545481001142920113e-02
3.957000000000000295e+00 3.519720690358211362e-02
3.958000000000000185e+00 3.495617388317422830e-02
3.959000000000000075e+00 3.473119778893332676e-02
3.959999999999999964e+00 3.452160457596347570e-02
3.961000000000000298e+00 3.432665217048939260e-02
3.962000000000000188e+00 3.414564868792471786e-02
3.963000000000000078e+00 3.397801639315314176e-02
3.963999999999999968e+00 3.382337250612280771e-02
3.965000000000000302e+00 3.368157811539271990e-02
3.966000000000000192e+00 3.355274407095303058e-02
3.967000000000000082e+00 3.343722332550486814e-02
3.967999999999999972e+00 3.333557831107031300e-02
3.968999999999999861e+00 3.324856224290819590e-02
3.970000000000000195e+00 3.317711375581421790e-02
3.971000000000000085e+00 3.312236787234770080e-02
3.971999999999999975e+00 3.308569215045410739e-02
3.972999999999999865e+00 3.306873686256066314e-02
3.974000000000000199e+00 3.307347187875998851e-02
3.975000000000000089e+00 3.310220337670444907e-02
3.975999999999999979e+00 3.315751473511811820e-02
3.976999999999999869e+00 3.324217329650689529e-02
3.978000000000000203e+00 3.335897206234044593e-02
3.979000000000000092e+00 3.351048614115799407e-02
3.979999999999999982e+00 3.369883909931199045e-02
3.980999999999999872e+00 3.392543890073670965e-02
3.982000000000000206e+00 3.419073465827175695e-02
3.983000000000000096e+00 3.449402952247394155e-02
3.983999999999999986e+00 3.483333309546163964e-02
3.984999999999999876e+00 3.520531333192282453e-02
3.986000000000000210e+00 3.560533238038593451e-02
3.987000000000000099e+00 3.602756606821736624e-02
3.987999999999999989e+00 3.646522162595592503e-02
3.988999999999999879e+00 3.691083550188397483e-02
3.990000000000000213e+00 3.735666827534371570e-02
3.991000000000000103e+00 3.779512718039901992e-02
3.991999999999999993e+00 3.821919345200233686e-02
3.992999999999999883e+00 3.862287717503657541e-02
3.994000000000000217e+00 3.900156603480413320e-02
3.995000000000000107e+00 3.935228405360262360e-02
3.995999999999999996e+00 3.967383790852880426e-02
3.996999999999999886e+00 3.996679285417707728e-02
3.998000000000000220e+00 4.023332606589550414e-02
3.999000000000000110e+00 4.047695342431583548e-02
4.000000000000000000e+00 4.070214329658496805e-02
4.001000000000000334e+00 4.091386469735510539e-02
4.001999999999999780e+00 4.111714382571023119e-02
4.003000000000000114e+00 4.131661687284650386e-02
4.004000000000000448e+00 4.151616229509254991e-02
4.004999999999999893e+00 4.171860559896551496e-02
4.006000000000000227e+00 4.192551986873825631e-02
4.006999999999999673e+00 4.213714350904722294e-02
4.008000000000000007e+00 4.235238016861839205e-02
4.009000000000000341e+00 4.256889007903978672e-02
4.009999999999999787e+00 4.278324806435505195e-02
4.011000000000000121e+00 4.299113915756802573e-02
4.012000000000000455e+00 4.318758535645368657e-02
4.012999999999999901e+00 4.336719465133144491e-02
4.014000000000000234e+00 4.352439639644787445e-02
4.014999999999999680e+00 4.365368417145899793e-02
4.016000000000000014e+00 4.374984601871871603e-02
4.017000000000000348e+00 4.380817779981214383e-02
4.017999999999999794e+00 4.382469701490825792e-02
4.019000000000000128e+00 4.379633334593398958e-02
4.020000000000000462e+00 4.372109647845786456e-02
4.020999999999999908e+00 4.359821136391519442e-02
4.022000000000000242e+00 4.342819276172835835e-02
4.022999999999999687e+00 4.321288851595246616e-02
4.024000000000000021e+00 4.295540238179610532e-02
4.025000000000000355e+00 4.265999751316200406e-02
4.025999999999999801e+00 4.233187094199281769e-02
4.027000000000000135e+00 4.197692978116848023e-02
4.028000000000000469e+00 4.160149118613248875e-02
4.028999999999999915e+00 4.121199214765804836e-02
4.030000000000000249e+00 4.081474648316150283e-02
4.030999999999999694e+00 4.041571209040702162e-02
4.032000000000000028e+00 4.002036341637445205e-02
4.033000000000000362e+00 3.963359172784454432e-02
4.033999999999999808e+00 3.925968887522669759e-02
4.035000000000000142e+00 3.890233017235959767e-02
4.036000000000000476e+00 3.856459132508074927e-02
4.036999999999999922e+00 3.824895589539072799e-02
4.038000000000000256e+00 3.795731010202069156e-02
4.038999999999999702e+00 3.769094063305722386e-02
4.040000000000000036e+00 3.745052968725763598e-02
4.041000000000000369e+00 3.723617082334747252e-02
4.041999999999999815e+00 3.704742621300402550e-02
4.043000000000000149e+00 3.688340021273944780e-02
4.044000000000000483e+00 3.674284241763631914e-02
4.044999999999999929e+00 3.662427390258304882e-02
4.046000000000000263e+00 3.652611090867566995e-02
4.046999999999999709e+00 3.644674778439111612e-02
4.048000000000000043e+00 3.638463665417945164e-02
4.049000000000000377e+00 3.633827572884081036e-02
4.049999999999999822e+00 3.630618409201085556e-02
4.051000000000000156e+00 3.628685913251396278e-02
4.052000000000000490e+00 3.627870439419948745e-02
4.052999999999999936e+00 3.627997470202768554e-02
4.054000000000000270e+00 3.628875856941918276e-02
4.054999999999999716e+00 3.630297796282588862e-02
4.056000000000000050e+00 3.632044248652449570e-02
4.057000000000000384e+00 3.633892417259611263e-02
4.057999999999999829e+00 3.635622648931970124e-02
4.059000000000000163e+00 3.637027822201044369e-02
4.060000000000000497e+00 3.637918213275283946e-02
4.060999999999999943e+00 3.638126611161775908e-02
4.062000000000000277e+00 3.637507103452856938e-02
4.062999999999999723e+00 3.635933095845674673e-02
4.064000000000000057e+00 3.633291063453356062e-02
4.065000000000000391e+00 3.629472588452640341e-02
4.065999999999999837e+00 3.624363126654427114e-02
4.067000000000000171e+00 3.617834898688812584e-02
4.068000000000000504e+00 3.609738552861101873e-02
4.068999999999999950e+00 3.599897959805818670e-02
4.070000000000000284e+00 3.588112301811367810e-02
4.070999999999999730e+00 3.574162309508222002e-02
4.072000000000000064e+00 3.557823738599767693e-02
4.073000000000000398e+00 3.538885646456783884e-02
4.073999999999999844e+00 3.517174023899844598e-02
4.075000000000000178e+00 3.492576835676178965e-02
4.076000000000000512e+00 3.465066558491866622e-02
4.076999999999999957e+00 3.434720234498010727e-02
4.078000000000000291e+00 3.401729117021350113e-02
4.078999999999999737e+00 3.366401300490023257e-02
4.080000000000000071e+00 3.329150573304903715e-02
4.081000000000000405e+00 3.290477861346692567e-02
4.081999999999999851e+00 3.250944282068737173e-02
4.083000000000000185e+00 3.211138831870131993e-02
4.084000000000000519e+00 3.171646864793788156e-02
4.084999999999999964e+00 3.133019629211511448e-02
4.086000000000000298e+00 3.095750771305734103e-02
4.086999999999999744e+00 3.060261619224948632e-02
4.088000000000000078e+00 3.026892968116699431e-02
4.089000000000000412e+00 2.995904273168104731e-02
4.089999999999999858e+00 2.967479378934760950e-02
4.091000000000000192e+00 2.941737268107854492e-02
4.092000000000000526e+00 2.918741441473395731e-02
4.092999999999999972e+00 2.898512873493804681e-02
4.094000000000000306e+00 2.881041249760548512e-02
4.094999999999999751e+00 2.866293981463812271e-02
4.096000000000000085e+00 2.854226113655446845e-02
4.097000000000000419e+00 2.844787583636458964e-02
4.097999999999999865e+00 2.837929825835874137e-02
4.099000000000000199e+00 2.833609191564523400e-02
4.099999999999999645e+00 2.831789753817842703e-02
4.100999999999999979e+00 2.832440851349291716e-02
4.102000000000000313e+00 2.835531240359255925e-02
4.102999999999999758e+00 2.841024146883393969e-02
4.104000000000000092e+00 2.848864798870894693e-02
4.105000000000000426e+00 2.858972054265281754e-02
4.105999999999999872e+00 2.871227278964706350e-02
4.107000000000000206e+00 2.885468414043989085e-02
4.107999999999999652e+00 2.901485453060164213e-02
4.108999999999999986e+00 2.919021627404521160e-02
4.110000000000000320e+00 2.937781641511535285e-02
4.110999999999999766e+00 2.957443595252899973e-02
4.112000000000000099e+00 2.977674874452039197e-02
4.113000000000000433e+00 2.998150719015420934e-02
4.113999999999999879e+00 3.018572830362748968e-02
4.115000000000000213e+00 3.038685097013255065e-02
4.115999999999999659e+00 3.058284566197871923e-02
4.116999999999999993e+00 3.077224610437703095e-02
4.118000000000000327e+00 3.095412509891886169e-02
4.118999999999999773e+00 3.112800165335931693e-02
4.120000000000000107e+00 3.129370831864682762e-02
4.121000000000000441e+00 3.145124895369784401e-02
4.121999999999999886e+00 3.160066887580518374e-02
4.123000000000000220e+00 3.174195378117881244e-02
4.123999999999999666e+00 3.187498161314045175e-02
4.125000000000000000e+00 3.199951000592069633e-02
4.126000000000000334e+00 3.211519594696615743e-02
4.126999999999999780e+00 3.222161032794011726e-02
4.128000000000000114e+00 3.231824835860874767e-02
4.129000000000000448e+00 3.240450048560046536e-02
4.129999999999999893e+00 3.247959546732145236e-02
4.131000000000000227e+00 3.254252024501697732e-02
4.131999999999999673e+00 3.259196380803542487e-02
4.133000000000000007e+00 3.262628032596533167e-02
4.134000000000000341e+00 3.264353807199889268e-02
4.134999999999999787e+00 3.264164717931324067e-02
4.136000000000000121e+00 3.261858832972904659e-02
4.137000000000000455e+00 3.257272099097568985e-02
4.137999999999999901e+00 3.250312196722433128e-02
4.139000000000000234e+00 3.240990604249902041e-02
4.139999999999999680e+00 3.229450581122715602e-02
4.141000000000000014e+00 3.215978861777720604e-02
4.142000000000000348e+00 3.201004717430811636e-02
4.142999999999999794e+00 3.185082114802624542e-02
4.144000000000000128e+00 3.168857858577439623e-02
4.145000000000000462e+00 3.153029156658229692e-02
4.145999999999999908e+00 3.138296854597347890e-02
4.147000000000000242e+00 3.125322689109616414e-02
4.147999999999999687e+00 3.114693364375115819e-02
4.149000000000000021e+00 3.106895924535417811e-02
4.150000000000000355e+00 3.102305822549801875e-02
4.150999999999999801e+00 3.101187282077606452e-02
4.152000000000000135e+00 3.103703800669237525e-02
4.153000000000000469e+00 3.109933222973413833e-02
4.153999999999999915e+00 3.119883893896132146e-02
4.155000000000000249e+00 3.133509691409148978e-02
4.155999999999999694e+00 3.150720468588776024e-02
4.157000000000000028e+00 3.171387197996826390e-02
4.158000000000000362e+00 3.195339806316678521e-02
4.158999999999999808e+00 3.222362379050178194e-02
4.160000000000000142e+00 3.252187956858514778e-02
4.161000000000000476e+00 3.284490809519156895e-02
4.161999999999999922e+00 3.318885030951521792e-02
4.163000000000000256e+00 3.354928348121946624e-02
4.163999999999999702e+00 3.392131331429185104e-02
4.165000000000000036e+00 3.429973411591842603e-02
4.166000000000000369e+00 3.467927096319243369e-02
4.166999999999999815e+00 3.505487138391098767e-02
4.168000000000000149e+00 3.542200607461729045e-02
4.169000000000000483e+00 3.577696612081184002e-02
4.169999999999999929e+00 3.611711704231627268e-02
4.171000000000000263e+00 3.644106648774488727e-02
4.171999999999999709e+00 3.674872498017704020e-02
4.173000000000000043e+00 3.704124981207439216e-02
4.174000000000000377e+00 3.732084447019573537e-02
4.174999999999999822e+00 3.759045552707617616e-02
4.176000000000000156e+00 3.785338053684002974e-02
4.177000000000000490e+00 3.811280817631831214e-02
4.177999999999999936e+00 3.837135636238661607e-02
4.179000000000000270e+00 3.863064793154533799e-02
4.179999999999999716e+00 3.889097346478657263e-02
4.181000000000000050e+00 3.915109207772045352e-02
4.182000000000000384e+00 3.940815951819650470e-02
4.182999999999999829e+00 3.965785561979613683e-02
4.184000000000000163e+00 3.989465928478545809e-02
4.185000000000000497e+00 4.011225057207971206e-02
4.185999999999999943e+00 4.030403018927809083e-02
4.187000000000000277e+00 4.046367103628915884e-02
4.187999999999999723e+00 4.058565786348562049e-02
4.189000000000000057e+00 4.066575267732777665e-02
4.190000000000000391e+00 4.070135555468016447e-02
4.190999999999999837e+00 4.069169029271083038e-02
4.192000000000000171e+00 4.063783249414344018e-02
4.193000000000000504e+00 4.054256887683240634e-02
4.193999999999999950e+00 4.041010940684372499e-02
4.195000000000000284e+00 4.024571102323158678e-02
4.195999999999999730e+00 4.005524268775051411e-02
4.197000000000000064e+00 3.984473800141054983e-02
4.198000000000000398e+00 3.962001011896705560e-02
4.198999999999999844e+00 3.938630914333883515e-02
4.200000000000000178e+00 3.914809364143224946e-02
4.201000000000000512e+00 3.890891008438326915e-02
4.201999999999999957e+00 3.867135624316406922e-02
4.203000000000000291e+00 3.843714000427379818e-02
4.203999999999999737e+00 3.820720855703273883e-02
4.205000000000000071e+00 3.798190795300891709e-02
4.206000000000000405e+00 3.776115165012101926e-02
4.206999999999999851e+00 3.754459797557256617e-02
4.208000000000000185e+00 3.733177081015191801e-02
4.209000000000000519e+00 3.712215140761418453e-02
4.209999999999999964e+00 3.691523447050613221e-02
4.211000000000000298e+00 3.671057901829272857e-02
4.211999999999999744e+00 3.650782582173801166e-02
4.213000000000000078e+00 3.630676353434961895e-02
4.214000000000000412e+00 3.610740040767448228e-02
4.214999999999999858e+00 3.591006733938332390e-02
4.216000000000000192e+00 3.571550015260802763e-02
4.217000000000000526e+00 3.552490958563295914e-02
4.217999999999999972e+00 3.533998129759786944e-02
4.219000000000000306e+00 3.516281835677022294e-02
4.219999999999999751e+00 3.499576272143334332e-02
4.221000000000000085e+00 3.484115016783544128e-02
4.222000000000000419e+00 3.470101259344653827e-02
4.222999999999999865e+00 3.457675958879684319e-02
4.224000000000000199e+00 3.446888696282170150e-02
4.224999999999999645e+00 3.437677248756795811e-02
4.225999999999999979e+00 3.429856111376593242e-02
4.227000000000000313e+00 3.423118146661358052e-02
4.227999999999999758e+00 3.417047369633944426e-02
4.229000000000000092e+00 3.411142130584481069e-02
4.230000000000000426e+00 3.404847294293465026e-02
4.230999999999999872e+00 3.397590372571309553e-02
4.232000000000000206e+00 3.388817897819601521e-02
4.232999999999999652e+00 3.378032729612639312e-02
4.233999999999999986e+00 3.364825659133233865e-02
4.235000000000000320e+00 3.348901342475549270e-02
4.235999999999999766e+00 3.330097642811504638e-02
4.237000000000000099e+00 3.308397865589575437e-02
4.238000000000000433e+00 3.283933377256775810e-02
4.238999999999999879e+00 3.256977491404862424e-02
4.240000000000000213e+00 3.227932219016289850e-02
4.240999999999999659e+00 3.197308589263876677e-02
4.241999999999999993e+00 3.165701977845815362e-02
4.243000000000000327e+00 3.133766793784786842e-02
4.243999999999999773e+00 3.102190748577304119e-02
4.245000000000000107e+00 3.071670537605279000e-02
4.246000000000000441e+00 3.042893679486591285e-02
4.246999999999999886e+00 3.016524455690793374e-02
4.248000000000000220e+00 2.993191740980536905e-02
4.248999999999999666e+00 2.973481417877724825e-02
4.250000000000000000e+00 2.957928184580835285e-02
4.251000000000000334e+00 2.947004915303117617e-02
4.251999999999999780e+00 2.941110176398462062e-02
4.253000000000000114e+00 2.940552560327714532e-02
4.254000000000000448e+00 2.945530231172435037e-02
4.254999999999999893e+00 2.956111367993436920e-02
4.256000000000000227e+00 2.972215986955423911e-02
4.256999999999999673e+00 2.993600483314816721e-02
4.258000000000000007e+00 3.019852682880001110e-02
4.259000000000000341e+00 3.050396088168834743e-02
4.259999999999999787e+00 3.084507430890636240e-02
4.261000000000000121e+00 3.121347416050848644e-02
4.262000000000000455e+00 3.160000693563455587e-02
4.262999999999999901e+00 3.199524928790332956e-02
4.264000000000000234e+00 3.239002151438542809e-02
4.264999999999999680e+00 3.277588566122463520e-02
4.266000000000000014e+00 3.314556196197267213e-02
4.267000000000000348e+00 3.349323043787404142e-02
4.267999999999999794e+00 3.381471961167410029e-02
4.269000000000000128e+00 3.410750923144062474e-02
4.270000000000000462e+00 3.437061552713326085e-02
4.270999999999999908e+00 3.460438582540704966e-02
4.272000000000000242e+00 3.481020838362249015e-02
4.272999999999999687e+00 3.499018223542656181e-02
4.274000000000000021e+00 3.514679705798521431e-02
4.275000000000000355e+00 3.528265332966402240e-02
4.275999999999999801e+00 3.540021476613187251e-02
4.277000000000000135e+00 3.550163061188071206e-02
4.278000000000000469e+00 3.558864660837728067e-02
4.278999999999999915e+00 3.566255735902743029e-02
4.280000000000000249e+00 3.572422293527675874e-02
4.280999999999999694e+00 3.577414623741734939e-02
4.282000000000000028e+00 3.581255514625698855e-02
4.283000000000000362e+00 3.583950783139099039e-02
4.283999999999999808e+00 3.585500957146704748e-02
4.285000000000000142e+00 3.585909424433030013e-02
4.286000000000000476e+00 3.585189757392274329e-02
4.286999999999999922e+00 3.583370910588579844e-02
4.288000000000000256e+00 3.580496023187965809e-02
4.288999999999999702e+00 3.576621218636153593e-02
4.290000000000000036e+00 3.571811947461685233e-02
4.291000000000000369e+00 3.566135033282573363e-02
4.291999999999999815e+00 3.559651898739937120e-02
4.293000000000000149e+00 3.552411576494515083e-02
4.294000000000000483e+00 3.544442980359466949e-02
4.294999999999999929e+00 3.535752336783239136e-02
4.296000000000000263e+00 3.526322238623599142e-02
4.296999999999999709e+00 3.516115367786633306e-02
4.298000000000000043e+00 3.505080342895640355e-02
4.299000000000000377e+00 3.493162452926899114e-02
4.299999999999999822e+00 3.480317170911459423e-02
4.301000000000000156e+00 3.466527247417998392e-02
4.302000000000000490e+00 3.451816347293536202e-02
4.302999999999999936e+00 3.436262383729697667e-02
4.304000000000000270e+00 3.420008202719290041e-02
4.304999999999999716e+00 3.403262773986139023e-02
4.306000000000000050e+00 3.386296625764374790e-02
4.307000000000000384e+00 3.369428985249503516e-02
4.307999999999999829e+00 3.353006471839339170e-02
4.309000000000000163e+00 3.337374239774251738e-02
4.310000000000000497e+00 3.322844357627950662e-02
4.310999999999999943e+00 3.309661815094362691e-02
4.312000000000000277e+00 3.297972436120034934e-02
4.312999999999999723e+00 3.287796018231090717e-02
4.314000000000000057e+00 3.279009354327166309e-02
4.315000000000000391e+00 3.271339740235325311e-02
4.315999999999999837e+00 3.264368854799117731e-02
4.317000000000000171e+00 3.257557063046970236e-02
4.318000000000000504e+00 3.250271948856638116e-02
4.318999999999999950e+00 3.241832667474695701e-02
4.320000000000000284e+00 3.231561013356040735e-02
4.320999999999999730e+00 3.218836196166751512e-02
4.322000000000000064e+00 3.203146985320194651e-02
4.323000000000000398e+00 3.184137715978867245e-02
4.323999999999999844e+00 3.161646908609071216e-02
4.325000000000000178e+00 3.135726518135995011e-02
4.326000000000000512e+00 3.106648958659973328e-02
4.326999999999999957e+00 3.074892902721514457e-02
4.328000000000000291e+00 3.041114585625737804e-02
4.328999999999999737e+00 3.006103290026416325e-02
4.330000000000000071e+00 2.970725970192768933e-02
4.331000000000000405e+00 2.935865079301269720e-02
4.331999999999999851e+00 2.902357128899702571e-02
4.333000000000000185e+00 2.870934918463811589e-02
4.334000000000000519e+00 2.842179975399318839e-02
4.334999999999999964e+00 2.816488076216179873e-02
4.336000000000000298e+00 2.794052722675063882e-02
4.336999999999999744e+00 2.774864224313862079e-02
4.338000000000000078e+00 2.758724945913369059e-02
4.339000000000000412e+00 2.745279599631549397e-02
4.339999999999999858e+00 2.734052998824442263e-02
4.341000000000000192e+00 2.724498610436592444e-02
4.342000000000000526e+00 2.716043553099654548e-02
4.342999999999999972e+00 2.708136699059907754e-02
4.344000000000000306e+00 2.700287882272963194e-02
4.344999999999999751e+00 2.692101263745669965e-02
4.346000000000000085e+00 2.683297987289098852e-02
4.347000000000000419e+00 2.673731735970386741e-02
4.347999999999999865e+00 2.663393855215642064e-02
4.349000000000000199e+00 2.652410527462733050e-02
4.350000000000000533e+00 2.641033930908897459e-02
4.350999999999999979e+00 2.629627679948710189e-02
4.352000000000000313e+00 2.618642691877456213e-02
4.352999999999999758e+00 2.608593686403137130e-02
4.354000000000000092e+00 2.600028955280290349e-02
4.355000000000000426e+00 2.593497300575720727e-02
4.355999999999999872e+00 2.589514351076850976e-02
4.357000000000000206e+00 2.588531798401117953e-02
4.357999999999999652e+00 2.590907527509906869e-02
4.358999999999999986e+00 2.596882672752490184e-02
4.360000000000000320e+00 2.606565632917535666e-02
4.360999999999999766e+00 2.619924390740535625e-02
4.362000000000000099e+00 2.636789008415887231e-02
4.363000000000000433e+00 2.656862088738693589e-02
4.363999999999999879e+00 2.679734932824182070e-02
4.365000000000000213e+00 2.704910683967078414e-02
4.365999999999999659e+00 2.731830826055287043e-02
4.366999999999999993e+00 2.759899891968269417e-02
4.368000000000000327e+00 2.788513203386770029e-02
4.368999999999999773e+00 2.817080790283154126e-02
4.370000000000000107e+00 2.845050602778727983e-02
4.371000000000000441e+00 2.871927425489998603e-02
4.371999999999999886e+00 2.897291114877051377e-02
4.373000000000000220e+00 2.920809984340978424e-02
4.373999999999999666e+00 2.942251053037280364e-02
4.375000000000000000e+00 2.961486077900165464e-02
4.376000000000000334e+00 2.978495239748902776e-02
4.376999999999999780e+00 2.993364364790272042e-02
4.378000000000000114e+00 3.006279867857215155e-02
4.379000000000000448e+00 3.017519848151620915e-02
4.379999999999999893e+00 3.027439068366020308e-02
4.381000000000000227e+00 3.036452053643174873e-02
4.381999999999999673e+00 3.045010195439996556e-02
4.383000000000000007e+00 3.053577521138753359e-02
4.384000000000000341e+00 3.062601454888538854e-02
4.384999999999999787e+00 3.072484746649228882e-02
4.386000000000000121e+00 3.083559441660959494e-02
4.387000000000000455e+00 3.096063667881355716e-02
4.387999999999999901e+00 3.110126124953292368e-02
4.389000000000000234e+00 3.125757838567923275e-02
4.389999999999999680e+00 3.142856619403869983e-02
4.391000000000000014e+00 3.161219784241781072e-02
4.392000000000000348e+00 3.180567282874281754e-02
4.392999999999999794e+00 3.200569453052376501e-02
4.394000000000000128e+00 3.220880483288370011e-02
4.395000000000000462e+00 3.241167733790441957e-02
4.395999999999999908e+00 3.261140541186827863e-02
4.397000000000000242e+00 3.280569832244398243e-02
4.397999999999999687e+00 3.299299983646687001e-02
4.399000000000000021e+00 3.317250811206907957e-02
4.400000000000000355e+00 3.334411784001934526e-02
4.400999999999999801e+00 3.350827005278782245e-02
4.402000000000000135e+00 3.366577128052192919e-02
4.403000000000000469e+00 3.381758818306888903e-02
4.403999999999999915e+00 3.396462305367920625e-02
4.405000000000000249e+00 3.410754641836989676e-02
4.405999999999999694e+00 3.424664062220395683e-02
4.407000000000000028e+00 3.438170937000686184e-02
4.408000000000000362e+00 3.451203116880145749e-02
4.408999999999999808e+00 3.463638507466539063e-02
4.410000000000000142e+00 3.475311650565928584e-02
4.411000000000000476e+00 3.486026517048451678e-02
4.411999999999999922e+00 3.495571399391521339e-02
4.413000000000000256e+00 3.503736740232647057e-02
4.413999999999999702e+00 3.510330852810433083e-02
4.415000000000000036e+00 3.515196415663102147e-02
4.416000000000000369e+00 3.518222117313440228e-02
4.416999999999999815e+00 3.519349011298678054e-02
4.418000000000000149e+00 3.518572161149612076e-02
4.419000000000000483e+00 3.515938492190451986e-02
4.419999999999999929e+00 3.511537641162491841e-02
4.421000000000000263e+00 3.505492076048177114e-02
4.421999999999999709e+00 3.497944738755148775e-02
4.423000000000000043e+00 3.489044956465665870e-02
4.424000000000000377e+00 3.478933800675716032e-02
4.424999999999999822e+00 3.467732249657230065e-02
4.426000000000000156e+00 3.455526361730056756e-02
4.427000000000000490e+00 3.442357528845852582e-02
4.427999999999999936e+00 3.428213343300360455e-02
4.429000000000000270e+00 3.413020304973767016e-02
4.429999999999999716e+00 3.396642596545616094e-02
4.431000000000000050e+00 3.378884079275572272e-02
4.432000000000000384e+00 3.359495367994051740e-02
4.432999999999999829e+00 3.338185613829436349e-02
4.434000000000000163e+00 3.314640101784852022e-02
4.435000000000000497e+00 3.288540627138192979e-02
4.435999999999999943e+00 3.259587870800663423e-02
4.437000000000000277e+00 3.227525158368692998e-02
4.437999999999999723e+00 3.192159990545109099e-02
4.439000000000000057e+00 3.153382216109723579e-02
4.440000000000000391e+00 3.111180917762049886e-02
4.440999999999999837e+00 3.065653953228699227e-02
4.442000000000000171e+00 3.017014838980121988e-02
4.443000000000000504e+00 2.965593857540664915e-02
4.443999999999999950e+00 2.911835436864799662e-02
4.445000000000000284e+00 2.856288351173912748e-02
4.445999999999999730e+00 2.799589660529430007e-02
4.447000000000000064e+00 2.742447113698338532e-02
4.448000000000000398e+00 2.685612750231295559e-02
4.448999999999999844e+00 2.629852521531904005e-02
4.450000000000000178e+00 2.575915077817029358e-02
4.451000000000000512e+00 2.524497810265514258e-02
4.451999999999999957e+00 2.476213788322990592e-02
4.453000000000000291e+00 2.431562945024780611e-02
4.453999999999999737e+00 2.390909478319170819e-02
4.455000000000000071e+00 2.354466097976689112e-02
4.456000000000000405e+00 2.322289083220374986e-02
4.456999999999999851e+00 2.294279150856291458e-02
4.458000000000000185e+00 2.270192639192902123e-02
4.459000000000000519e+00 2.249662043106341255e-02
4.459999999999999964e+00 2.232220750554172670e-02
4.461000000000000298e+00 2.217334337305413433e-02
4.461999999999999744e+00 2.204432405720471028e-02
4.463000000000000078e+00 2.192944773143948659e-02
4.464000000000000412e+00 2.182333910731690599e-02
4.464999999999999858e+00 2.172127321688217122e-02
4.466000000000000192e+00 2.161944953373439587e-02
4.467000000000000526e+00 2.151519418180300458e-02
4.467999999999999972e+00 2.140710508336595222e-02
4.469000000000000306e+00 2.129510299218674574e-02
4.469999999999999751e+00 2.118036787351708014e-02
4.471000000000000085e+00 2.106521583288836763e-02
4.472000000000000419e+00 2.095284576756716380e-02
4.472999999999999865e+00 2.084704103157524954e-02
4.474000000000000199e+00 2.075181251624671347e-02
4.475000000000000533e+00 2.067101612451515552e-02
4.475999999999999979e+00 2.060799850515718928e-02
4.477000000000000313e+00 2.056526660488109878e-02
4.477999999999999758e+00 2.054425467046052875e-02
4.479000000000000092e+00 2.054518656012650074e-02
4.480000000000000426e+00 2.056703568810289151e-02
4.480999999999999872e+00 2.060758468977287941e-02
4.482000000000000206e+00 2.066361039130560837e-02
4.482999999999999652e+00 2.073113034697624327e-02
4.483999999999999986e+00 2.080570837411310769e-02
4.485000000000000320e+00 2.088279913853038211e-02
4.485999999999999766e+00 2.095809804922109387e-02
4.487000000000000099e+00 2.102787968465256313e-02
4.488000000000000433e+00 2.108928915478460245e-02
4.488999999999999879e+00 2.114057655059554258e-02
4.490000000000000213e+00 2.118123156362344828e-02
4.490999999999999659e+00 2.121202980948153072e-02
4.491999999999999993e+00 2.123494024837356900e-02
4.493000000000000327e+00 2.125295614472061737e-02
4.493999999999999773e+00 2.126980704577663764e-02
4.495000000000000107e+00 2.128960264946873002e-02
4.496000000000000441e+00 2.131645677781250983e-02
4.496999999999999886e+00 2.135413444304755382e-02
4.498000000000000220e+00 2.140570882131870994e-02
4.498999999999999666e+00 2.147332018811426435e-02
4.500000000000000000e+00 2.155801252077553173e-02
4.501000000000000334e+00 2.165968450122524730e-02
4.501999999999999780e+00 2.177714986543015027e-02
4.503000000000000114e+00 2.190826182503137834e-02
4.504000000000000448e+00 2.205013374418993838e-02
4.504999999999999893e+00 2.219938017660685187e-02
4.506000000000000227e+00 2.235238883880701771e-02
4.506999999999999673e+00 2.250556970805608556e-02
4.508000000000000007e+00 2.265559183650400071e-02
4.509000000000000341e+00 2.279956904364497522e-02
4.509999999999999787e+00 2.293520092763975254e-02
4.511000000000000121e+00 2.306085493228187538e-02
4.512000000000000455e+00 2.317558621640212341e-02
4.512999999999999901e+00 2.327912863556045805e-02
4.514000000000000234e+00 2.337184229056534293e-02
4.514999999999999680e+00 2.345464324887636468e-02
4.516000000000000014e+00 2.352890146194209706e-02
4.517000000000000348e+00 2.359635361103896642e-02
4.517999999999999794e+00 2.365901737113180331e-02
4.519000000000000128e+00 2.371910619512641177e-02
4.520000000000000462e+00 2.377895351280069625e-02
4.520999999999999908e+00 2.384094638205231514e-02
4.522000000000000242e+00 2.390744285775017047e-02
4.522999999999999687e+00 2.398071057368724238e-02
4.524000000000000021e+00 2.406283421033102859e-02
4.525000000000000355e+00 2.415565039849316281e-02
4.525999999999999801e+00 2.426067359492123029e-02
4.527000000000000135e+00 2.437902247774671391e-02
4.528000000000000469e+00 2.451138022764394811e-02
4.528999999999999915e+00 2.465795283732055004e-02
4.530000000000000249e+00 2.481847569562594530e-02
4.530999999999999694e+00 2.499223611675897155e-02
4.532000000000000028e+00 2.517811765048815278e-02
4.533000000000000362e+00 2.537467318784323786e-02
4.533999999999999808e+00 2.558021657947495003e-02
4.535000000000000142e+00 2.579288976583047829e-02
4.536000000000000476e+00 2.601072084773495968e-02
4.536999999999999922e+00 2.623168000606271311e-02
4.538000000000000256e+00 2.645366683920637868e-02
4.538999999999999702e+00 2.667449632479056490e-02
4.540000000000000036e+00 2.689182793215597056e-02
4.541000000000000369e+00 2.710311986665394496e-02
4.541999999999999815e+00 2.730557030812990477e-02
4.543000000000000149e+00 2.749611413671974175e-02
4.544000000000000483e+00 2.767147894129448615e-02
4.544999999999999929e+00 2.782831010479724920e-02
4.546000000000000263e+00 2.796337363217850022e-02
4.546999999999999709e+00 2.807380948989771086e-02
4.548000000000000043e+00 2.815740043248760732e-02
4.549000000000000377e+00 2.821282763037989347e-02
4.549999999999999822e+00 2.823986232838841121e-02
4.551000000000000156e+00 2.823943603896993809e-02
4.552000000000000490e+00 2.821361054402623386e-02
4.552999999999999936e+00 2.816542861520553512e-02
4.554000000000000270e+00 2.809863650224987339e-02
4.554999999999999716e+00 2.801737264762466789e-02
4.556000000000000050e+00 2.792579670055882896e-02
4.557000000000000384e+00 2.782774882477155945e-02
4.557999999999999829e+00 2.772641532892600180e-02
4.559000000000000163e+00 2.762407135935973646e-02
4.560000000000000497e+00 2.752188501703228124e-02
4.560999999999999943e+00 2.741977695675864440e-02
4.562000000000000277e+00 2.731637206110282962e-02
4.562999999999999723e+00 2.720903641906680798e-02
4.564000000000000057e+00 2.709395900346567299e-02
4.565000000000000391e+00 2.696634894436743604e-02
4.565999999999999837e+00 2.682070142187087392e-02
4.567000000000000171e+00 2.665114268265083436e-02
4.568000000000000504e+00 2.645181578983096804e-02
4.568999999999999950e+00 2.621729370365209408e-02
4.570000000000000284e+00 2.594300140855539463e-02
4.570999999999999730e+00 2.562556796566147280e-02
4.572000000000000064e+00 2.526310992663235305e-02
4.573000000000000398e+00 2.485539698084828983e-02
4.573999999999999844e+00 2.440388096521954944e-02
4.575000000000000178e+00 2.391163596975103695e-02
4.576000000000000512e+00 2.338316435173870556e-02
4.576999999999999957e+00 2.282414291620156119e-02
4.578000000000000291e+00 2.224110104094724136e-02
4.578999999999999737e+00 2.164109534138882254e-02
4.580000000000000071e+00 2.103137252080084299e-02
4.581000000000000405e+00 2.041907079395558974e-02
4.581999999999999851e+00 1.981095728941594317e-02
4.583000000000000185e+00 1.921322509119357744e-02
4.584000000000000519e+00 1.863135369160169932e-02
4.584999999999999964e+00 1.807005443375402434e-02
4.586000000000000298e+00 1.753325312007960463e-02
4.586999999999999744e+00 1.702416677233979311e-02
4.588000000000000078e+00 1.654540168110323756e-02
4.589000000000000412e+00 1.609910728580979389e-02
4.589999999999999858e+00 1.568712504196053889e-02
4.591000000000000192e+00 1.531113092990506533e-02
4.592000000000000526e+00 1.497276162997499514e-02
4.592999999999999972e+00 1.467369846847212458e-02
4.594000000000000306e+00 1.441568975679930441e-02
4.594999999999999751e+00 1.420054050847598982e-02
4.596000000000000085e+00 1.403000784187763070e-02
4.597000000000000419e+00 1.390567969326563826e-02
4.597999999999999865e+00 1.382879735283870301e-02
4.599000000000000199e+00 1.380007391891012111e-02
4.600000000000000533e+00 1.381948646979591112e-02
4.600999999999999979e+00 1.388610077108132224e-02
4.602000000000000313e+00 1.399792564172884848e-02
4.602999999999999758e+00 1.415182259325357093e-02
4.604000000000000092e+00 1.434347923207105260e-02
4.605000000000000426e+00 1.456746893229965423e-02
4.605999999999999872e+00 1.481739976916202073e-02
4.607000000000000206e+00 1.508614677269407012e-02
4.608000000000000540e+00 1.536616819255485523e-02
4.608999999999999986e+00 1.564988576714705301e-02
4.610000000000000320e+00 1.593011502225904000e-02
4.610999999999999766e+00 1.620048993047552496e-02
4.612000000000000099e+00 1.645587501810851644e-02
4.613000000000000433e+00 1.669270859089864306e-02
4.613999999999999879e+00 1.690925641658481277e-02
4.615000000000000213e+00 1.710574537801635292e-02
4.615999999999999659e+00 1.728435072189991178e-02
4.616999999999999993e+00 1.744904442406387118e-02
4.618000000000000327e+00 1.760529945535328072e-02
4.618999999999999773e+00 1.775968014925041055e-02
4.620000000000000107e+00 1.791933498774994638e-02
4.621000000000000441e+00 1.809145867441429995e-02
4.621999999999999886e+00 1.828277554055635426e-02
4.623000000000000220e+00 1.849905328774690411e-02
4.623999999999999666e+00 1.874473368980005342e-02
4.625000000000000000e+00 1.902266979261000787e-02
4.626000000000000334e+00 1.933400457645627693e-02
4.626999999999999780e+00 1.967817348594703628e-02
4.628000000000000114e+00 2.005306630022073502e-02
4.629000000000000448e+00 2.045526006453407541e-02
4.629999999999999893e+00 2.088036187892024914e-02
4.631000000000000227e+00 2.132339441961644128e-02
4.631999999999999673e+00 2.177919219563994452e-02
4.633000000000000007e+00 2.224283393427708283e-02
4.634000000000000341e+00 2.270998191534668448e-02
4.634999999999999787e+00 2.317717716473422992e-02
4.636000000000000121e+00 2.364203726549219189e-02
4.637000000000000455e+00 2.410330389157562189e-02
4.637999999999999901e+00 2.456079489800427201e-02
4.639000000000000234e+00 2.501520453675091377e-02
4.639999999999999680e+00 2.546782293696102026e-02
4.641000000000000014e+00 2.592019012449151699e-02
4.642000000000000348e+00 2.637373345461998045e-02
4.642999999999999794e+00 2.682944080003576981e-02
4.644000000000000128e+00 2.728760095687886647e-02
4.645000000000000462e+00 2.774763590625307572e-02
4.645999999999999908e+00 2.820807032672717485e-02
4.647000000000000242e+00 2.866658724304076838e-02
4.647999999999999687e+00 2.912017237814178497e-02
4.649000000000000021e+00 2.956531974498945864e-02
4.650000000000000355e+00 2.999828546416593092e-02
4.650999999999999801e+00 3.041531297334689257e-02
4.652000000000000135e+00 3.081285972802460041e-02
4.653000000000000469e+00 3.118778556060648049e-02
4.653999999999999915e+00 3.153748242619687503e-02
4.655000000000000249e+00 3.185998078327707816e-02
4.655999999999999694e+00 3.215397965381755485e-02
4.657000000000000028e+00 3.241882597926039333e-02
4.658000000000000362e+00 3.265445012108580264e-02
4.658999999999999808e+00 3.286123343279340886e-02
4.660000000000000142e+00 3.303983704634180091e-02
4.661000000000000476e+00 3.319100414654543169e-02
4.661999999999999922e+00 3.331533392298071522e-02
4.663000000000000256e+00 3.341308961817580220e-02
4.663999999999999702e+00 3.348404301932633026e-02
4.665000000000000036e+00 3.352739323601623689e-02
4.666000000000000369e+00 3.354179687584558922e-02
4.666999999999999815e+00 3.352549939252597727e-02
4.668000000000000149e+00 3.347655858825645397e-02
4.669000000000000483e+00 3.339316601451960270e-02
4.669999999999999929e+00 3.327399630076525311e-02
4.671000000000000263e+00 3.311856361994516135e-02
4.671999999999999709e+00 3.292752919898682407e-02
4.673000000000000043e+00 3.270292561257069630e-02
4.674000000000000377e+00 3.244824204942600016e-02
4.674999999999999822e+00 3.216837398757614597e-02
4.676000000000000156e+00 3.186945637865059439e-02
4.677000000000000490e+00 3.155855618346899844e-02
4.677999999999999936e+00 3.124329328105820286e-02
4.679000000000000270e+00 3.093138628519707597e-02
4.679999999999999716e+00 3.063020821762677676e-02
4.681000000000000050e+00 3.034635850552601724e-02
4.682000000000000384e+00 3.008527016320856201e-02
4.682999999999999829e+00 2.985088761251726217e-02
4.684000000000000163e+00 2.964542715550521138e-02
4.685000000000000497e+00 2.946921691853832820e-02
4.685999999999999943e+00 2.932063196173661027e-02
4.687000000000000277e+00 2.919614617665209841e-02
4.687999999999999723e+00 2.909046866616693539e-02
4.689000000000000057e+00 2.899681259482271220e-02
4.690000000000000391e+00 2.890723015847656424e-02
4.690999999999999837e+00 2.881304994500112973e-02
4.692000000000000171e+00 2.870537138493833851e-02
4.693000000000000504e+00 2.857556601748740752e-02
4.693999999999999950e+00 2.841579524105217885e-02
4.695000000000000284e+00 2.821947925655101178e-02
4.695999999999999730e+00 2.798170297732746614e-02
4.697000000000000064e+00 2.769950956251871627e-02
4.698000000000000398e+00 2.737209720531285154e-02
4.698999999999999844e+00 2.700084641648150402e-02
4.700000000000000178e+00 2.658920902774469103e-02
4.701000000000000512e+00 2.614247265172622153e-02
4.701999999999999957e+00 2.566737535979923823e-02
4.703000000000000291e+00 2.517165984684980803e-02
4.703999999999999737e+00 2.466354109880113804e-02
4.705000000000000071e+00 2.415119005435437810e-02
4.706000000000000405e+00 2.364220667959155212e-02
4.706999999999999851e+00 2.314318754206393797e-02
4.708000000000000185e+00 2.265937619993784596e-02
4.709000000000000519e+00 2.219444002700566784e-02
4.709999999999999964e+00 2.175038145777334966e-02
4.711000000000000298e+00 2.132759032103581642e-02
4.711999999999999744e+00 2.092503030022916516e-02
4.713000000000000078e+00 2.054053807778218749e-02
4.714000000000000412e+00 2.017119457079617068e-02
4.714999999999999858e+00 1.981374805725612254e-02
4.716000000000000192e+00 1.946501509614784881e-02
4.717000000000000526e+00 1.912227677406610690e-02
4.717999999999999972e+00 1.878355392977215654e-02
4.719000000000000306e+00 1.844782425873752255e-02
4.719999999999999751e+00 1.811509795426087879e-02
4.721000000000000085e+00 1.778641649468751251e-02
4.722000000000000419e+00 1.746372532104216446e-02
4.722999999999999865e+00 1.714971254918633628e-02
4.724000000000000199e+00 1.684758033586998202e-02
4.725000000000000533e+00 1.656082085242396862e-02
4.725999999999999979e+00 1.629298643422020382e-02
4.727000000000000313e+00 1.604751507946803463e-02
4.727999999999999758e+00 1.582759219983891422e-02
4.729000000000000092e+00 1.563604176741114488e-02
4.730000000000000426e+00 1.547528355222787741e-02
4.730999999999999872e+00 1.534730471466311252e-02
4.732000000000000206e+00 1.525366082536667653e-02
4.733000000000000540e+00 1.519551306798006506e-02
4.733999999999999986e+00 1.517365787670962862e-02
4.735000000000000320e+00 1.518856672963269164e-02
4.735999999999999766e+00 1.524044820484970683e-02
4.737000000000000099e+00 1.532931560204059407e-02
4.738000000000000433e+00 1.545504698911491503e-02
4.738999999999999879e+00 1.561744119872897699e-02
4.740000000000000213e+00 1.581629196601826159e-02
4.740999999999999659e+00 1.605141031043688313e-02
4.741999999999999993e+00 1.632263497422887025e-02
4.743000000000000327e+00 1.662979679326180224e-02
4.743999999999999773e+00 1.697263492253034065e-02
4.745000000000000107e+00 1.735065521604108388e-02
4.746000000000000441e+00 1.776297255527591740e-02
4.746999999999999886e+00 1.820808640109020798e-02
4.748000000000000220e+00 1.868369669481936141e-02
4.748999999999999666e+00 1.918653217617004303e-02
4.750000000000000000e+00 1.971221068972053153e-02
4.751000000000000334e+00 2.025519021612052703e-02
4.751999999999999780e+00 2.080878445489534739e-02
4.753000000000000114e+00 2.136527061174030642e-02
4.754000000000000448e+00 2.191609666303445669e-02
4.754999999999999893e+00 2.245213706188256553e-02
4.756000000000000227e+00 2.296398660736758204e-02
4.756999999999999673e+00 2.344232048683220909e-02
4.758000000000000007e+00 2.387824322135780747e-02
4.759000000000000341e+00 2.426365231859773514e-02
4.759999999999999787e+00 2.459158134590299152e-02
4.761000000000000121e+00 2.485649733367841299e-02
4.762000000000000455e+00 2.505458378245378759e-02
4.762999999999999901e+00 2.518393399002959512e-02
4.764000000000000234e+00 2.524466646201206643e-02
4.764999999999999680e+00 2.523892348663965904e-02
4.766000000000000014e+00 2.517076049123308581e-02
4.767000000000000348e+00 2.504587783024127615e-02
4.767999999999999794e+00 2.487126059671804570e-02
4.769000000000000128e+00 2.465470557593392106e-02
4.770000000000000462e+00 2.440428609001673438e-02
4.770999999999999908e+00 2.412783469817677412e-02
4.772000000000000242e+00 2.383244121591868159e-02
4.772999999999999687e+00 2.352408548611711198e-02
4.774000000000000021e+00 2.320737384967532652e-02
4.775000000000000355e+00 2.288546153383818130e-02
4.775999999999999801e+00 2.256010174135287399e-02
4.777000000000000135e+00 2.223185194642417553e-02
4.778000000000000469e+00 2.190037479344625337e-02
4.778999999999999915e+00 2.156480907236277278e-02
4.780000000000000249e+00 2.122413079899186997e-02
4.780999999999999694e+00 2.087750363979042068e-02
4.782000000000000028e+00 2.052453753733073788e-02
4.783000000000000362e+00 2.016548277446252382e-02
4.783999999999999808e+00 1.980132523918396587e-02
4.785000000000000142e+00 1.943379597210541029e-02
4.786000000000000476e+00 1.906530863212662144e-02
4.786999999999999922e+00 1.869886244217474486e-02
4.788000000000000256e+00 1.833792052415059853e-02
4.788999999999999702e+00 1.798625796748737696e-02
4.790000000000000036e+00 1.764780029100972841e-02
4.791000000000000369e+00 1.732645113632038519e-02
4.791999999999999815e+00 1.702589788832516507e-02
4.793000000000000149e+00 1.674941149137509216e-02
4.794000000000000483e+00 1.649964453901919120e-02
4.794999999999999929e+00 1.627844263372989209e-02
4.796000000000000263e+00 1.608670305017274177e-02
4.796999999999999709e+00 1.592428180871418089e-02
4.798000000000000043e+00 1.578998411281180847e-02
4.799000000000000377e+00 1.568163930890852792e-02
4.799999999999999822e+00 1.559624697657427915e-02
4.801000000000000156e+00 1.553018691766815985e-02
4.802000000000000490e+00 1.547944479366056801e-02
4.802999999999999936e+00 1.543989373818728528e-02
4.804000000000000270e+00 1.540751826735331509e-02
4.804999999999999716e+00 1.537862835776425754e-02
4.806000000000000050e+00 1.535004258785022460e-02
4.807000000000000384e+00 1.531918924684115904e-02
4.807999999999999829e+00 1.528419837019543218e-02
4.809000000000000163e+00 1.524393630068379170e-02
4.810000000000000497e+00 1.519798951807207511e-02
4.810999999999999943e+00 1.514663714145887338e-02
4.812000000000000277e+00 1.509078420102512828e-02
4.812999999999999723e+00 1.503190174269190479e-02
4.814000000000000057e+00 1.497192918205259016e-02
4.815000000000000391e+00 1.491321711132904439e-02
4.815999999999999837e+00 1.485841542451188033e-02
4.817000000000000171e+00 1.481041479513995306e-02
4.818000000000000504e+00 1.477224353471924198e-02
4.818999999999999950e+00 1.474700006059065371e-02
4.820000000000000284e+00 1.473774595082044669e-02
4.820999999999999730e+00 1.474738959805912963e-02
4.822000000000000064e+00 1.477855756578288701e-02
4.823000000000000398e+00 1.483344781562935186e-02
4.823999999999999844e+00 1.491367640986356914e-02
4.825000000000000178e+00 1.502014349561859793e-02
4.826000000000000512e+00 1.515291251447211697e-02
4.826999999999999957e+00 1.531114878582626182e-02
4.828000000000000291e+00 1.549312592345978255e-02
4.828999999999999737e+00 1.569630934300193445e-02
4.830000000000000071e+00 1.591749900563632983e-02
4.831000000000000405e+00 1.615306285330232391e-02
4.831999999999999851e+00 1.639920499934955853e-02
4.833000000000000185e+00 1.665225843526244726e-02
4.834000000000000519e+00 1.690896290205937819e-02
4.834999999999999964e+00 1.716672958390912801e-02
4.836000000000000298e+00 1.742380202557898550e-02
4.836999999999999744e+00 1.767935065799564748e-02
4.838000000000000078e+00 1.793341518945626781e-02
4.839000000000000412e+00 1.818676208948881781e-02
4.839999999999999858e+00 1.844062708176941873e-02
4.841000000000000192e+00 1.869636124082345655e-02
4.842000000000000526e+00 1.895506482826300049e-02
4.842999999999999972e+00 1.921724189685194290e-02
4.844000000000000306e+00 1.948249051532250503e-02
4.844999999999999751e+00 1.974932436054755922e-02
4.846000000000000085e+00 2.001511237575188257e-02
4.847000000000000419e+00 2.027615068376321245e-02
4.847999999999999865e+00 2.052785078167884691e-02
4.849000000000000199e+00 2.076502770757763724e-02
4.850000000000000533e+00 2.098223926898347066e-02
4.850999999999999979e+00 2.117412597356951864e-02
4.852000000000000313e+00 2.133572088313778758e-02
4.852999999999999758e+00 2.146271934912762774e-02
4.854000000000000092e+00 2.155167097435351994e-02
4.855000000000000426e+00 2.160012335430059466e-02
4.855999999999999872e+00 2.160669866118077390e-02
4.857000000000000206e+00 2.157111801664713877e-02
4.858000000000000540e+00 2.149420338238354142e-02
4.858999999999999986e+00 2.137781708046541593e-02
4.860000000000000320e+00 2.122478660402278908e-02
4.860999999999999766e+00 2.103877679482951679e-02
4.862000000000000099e+00 2.082412617694930079e-02
4.863000000000000433e+00 2.058566589726188931e-02
4.863999999999999879e+00 2.032849787475119602e-02
4.865000000000000213e+00 2.005777327530649384e-02
4.865999999999999659e+00 1.977849927453386586e-02
4.866999999999999993e+00 1.949533716161210364e-02
4.868000000000000327e+00 1.921247273236961761e-02
4.868999999999999773e+00 1.893349228182609686e-02
4.870000000000000107e+00 1.866131871486399404e-02
4.871000000000000441e+00 1.839816050858068125e-02
4.871999999999999886e+00 1.814548927600932726e-02
4.873000000000000220e+00 1.790400970366234218e-02
4.873999999999999666e+00 1.767367391820092587e-02
4.875000000000000000e+00 1.745368795113366386e-02
4.876000000000000334e+00 1.724255986115076286e-02
4.876999999999999780e+00 1.703814708148610260e-02
4.878000000000000114e+00 1.683777242014313294e-02
4.879000000000000448e+00 1.663837334773375989e-02
4.879999999999999893e+00 1.643672800732832312e-02
4.881000000000000227e+00 1.622970663129411767e-02
4.881999999999999673e+00 1.601456589763542229e-02
4.883000000000000007e+00 1.578925257578072533e-02
4.884000000000000341e+00 1.555269194770013755e-02
4.884999999999999787e+00 1.530502006140137608e-02
4.886000000000000121e+00 1.504773532446928609e-02
4.887000000000000455e+00 1.478371735070094749e-02
4.887999999999999901e+00 1.451713929613526223e-02
4.889000000000000234e+00 1.425325304679412285e-02
4.889999999999999680e+00 1.399807498173467023e-02
4.891000000000000014e+00 1.375797120562066191e-02
4.892000000000000348e+00 1.353923697804569962e-02
4.892999999999999794e+00 1.334766008148103276e-02
4.894000000000000128e+00 1.318814896967407738e-02
4.895000000000000462e+00 1.306443394652473389e-02
4.895999999999999908e+00 1.297890740318286516e-02
4.897000000000000242e+00 1.293256671530288240e-02
4.897999999999999687e+00 1.292510133786234881e-02
4.899000000000000021e+00 1.295506767643769819e-02
4.900000000000000355e+00 1.302015233213388301e-02
4.900999999999999801e+00 1.311749344048570264e-02
4.902000000000000135e+00 1.324399477307048809e-02
4.903000000000000469e+00 1.339663542254970752e-02
4.903999999999999915e+00 1.357272221888732380e-02
4.905000000000000249e+00 1.377011572367449824e-02
4.905999999999999694e+00 1.398734331502874892e-02
4.907000000000000028e+00 1.422366773334019993e-02
4.908000000000000362e+00 1.447907459756230322e-02
4.908999999999999808e+00 1.475418981392401761e-02
4.910000000000000142e+00 1.505015279095741655e-02
4.911000000000000476e+00 1.536841803396510331e-02
4.911999999999999922e+00 1.571052697272096871e-02
4.913000000000000256e+00 1.607785351903183099e-02
4.913999999999999702e+00 1.647132380678705682e-02
4.915000000000000036e+00 1.689114894674000403e-02
4.916000000000000369e+00 1.733658298133801054e-02
4.916999999999999815e+00 1.780577216675894789e-02
4.918000000000000149e+00 1.829566743121418398e-02
4.919000000000000483e+00 1.880205364285905331e-02
4.919999999999999929e+00 1.931970805619195181e-02
4.921000000000000263e+00 1.984268288846297024e-02
4.921999999999999709e+00 2.036465066876521138e-02
4.923000000000000043e+00 2.087932534283503533e-02
4.924000000000000377e+00 2.138089620701486698e-02
4.924999999999999822e+00 2.186441536049448311e-02
4.926000000000000156e+00 2.232611180589227917e-02
4.927000000000000490e+00 2.276359570583583875e-02
4.927999999999999936e+00 2.317592171026592804e-02
4.929000000000000270e+00 2.356349687792976336e-02
4.929999999999999716e+00 2.392786927813408612e-02
4.931000000000000050e+00 2.427139620197952402e-02
4.932000000000000384e+00 2.459684843252301148e-02
4.932999999999999829e+00 2.490700098429574766e-02
4.934000000000000163e+00 2.520424605513905611e-02
4.935000000000000497e+00 2.549028860662466006e-02
4.935999999999999943e+00 2.576595138622969627e-02
4.937000000000000277e+00 2.603109561474831191e-02
4.937999999999999723e+00 2.628468074107793637e-02
4.939000000000000057e+00 2.652494480547829686e-02
4.940000000000000391e+00 2.674964065860657714e-02
4.940999999999999837e+00 2.695634773463887954e-02
4.942000000000000171e+00 2.714277310809161056e-02
4.943000000000000504e+00 2.730702161970648481e-02
4.943999999999999950e+00 2.744779436682988003e-02
4.945000000000000284e+00 2.756452269203372302e-02
4.945999999999999730e+00 2.765740100455924694e-02
4.947000000000000064e+00 2.772734100195194812e-02
4.948000000000000398e+00 2.777585031274039731e-02
4.948999999999999844e+00 2.780485754464172982e-02
4.950000000000000178e+00 2.781652031494774580e-02
4.951000000000000512e+00 2.781298671057658156e-02
4.951999999999999957e+00 2.779622037200288331e-02
4.953000000000000291e+00 2.776782310910863583e-02
4.953999999999999737e+00 2.772894543284918495e-02
4.955000000000000071e+00 2.768023001845622624e-02
4.956000000000000405e+00 2.762185056357340657e-02
4.956999999999999851e+00 2.755359655544963732e-02
4.958000000000000185e+00 2.747501887267167486e-02
4.959000000000000519e+00 2.738562833779351058e-02
4.959999999999999964e+00 2.728509441954728859e-02
4.961000000000000298e+00 2.717344081230921304e-02
4.961999999999999744e+00 2.705121977147810844e-02
4.963000000000000078e+00 2.691964253261847073e-02
4.964000000000000412e+00 2.678063390053461029e-02
4.964999999999999858e+00 2.663681404698949734e-02
4.966000000000000192e+00 2.649140876779678203e-02
4.967000000000000526e+00 2.634807875832954546e-02
4.967999999999999972e+00 2.621067520777772830e-02
4.969000000000000306e+00 2.608293788158161375e-02
4.969999999999999751e+00 2.596818914475854806e-02
4.971000000000000085e+00 2.586899233654891411e-02
4.972000000000000419e+00 2.578684404049947504e-02
4.972999999999999865e+00 2.572193632765693710e-02
4.974000000000000199e+00 2.567296137102365039e-02
4.975000000000000533e+00 2.563705930623412857e-02
4.975999999999999979e+00 2.560985318483002815e-02
4.977000000000000313e+00 2.558561513302428508e-02
4.977999999999999758e+00 2.555754976510826032e-02
4.979000000000000092e+00 2.551819924757796690e-02
4.980000000000000426e+00 2.545992632910288808e-02
4.980999999999999872e+00 2.537542679573113330e-02
4.982000000000000206e+00 2.525828408793202168e-02
4.983000000000000540e+00 2.510346126056971564e-02
4.983999999999999986e+00 2.490770412899582023e-02
4.985000000000000320e+00 2.466981895749268197e-02
4.985999999999999766e+00 2.439078138058963299e-02
4.987000000000000099e+00 2.407365652066640813e-02
4.988000000000000433e+00 2.372335759820173862e-02
4.988999999999999879e+00 2.334623881032197451e-02
4.990000000000000213e+00 2.294958137138728566e-02
4.991000000000000547e+00 2.254101290062881721e-02
4.991999999999999993e+00 2.212790494106096212e-02
4.993000000000000327e+00 2.171684597381307383e-02
4.993999999999999773e+00 2.131320283160210646e-02
4.995000000000000107e+00 2.092082410649138274e-02
4.996000000000000441e+00 2.054191734696224347e-02
4.996999999999999886e+00 2.017705306468942431e-02
4.998000000000000220e+00 1.982535520975172230e-02
4.998999999999999666e+00 1.948476565894754695e-02
5.000000000000000000e+00 1.915239785130734909e-02
5.001000000000000334e+00 1.882490198663611808e-02
5.001999999999999780e+00 1.849884475628770647e-02
5.003000000000000114e+00 1.817104361005615967e-02
5.004000000000000448e+00 1.783884711718356636e-02
5.004999999999999893e+00 1.750037749594952202e-02
5.006000000000000227e+00 1.715470096642173620e-02
5.006999999999999673e+00 1.680195385090594781e-02
5.008000000000000007e+00 1.644339679091881556e-02
5.009000000000000341e+00 1.608144065043684567e-02
5.009999999999999787e+00 1.571957919229543046e-02
5.011000000000000121e+00 1.536226515665494764e-02
5.012000000000000455e+00 1.501469550724184379e-02
5.012999999999999901e+00 1.468254055313241921e-02
5.014000000000000234e+00 1.437160374149181949e-02
5.014999999999999680e+00 1.408747598181203653e-02
5.016000000000000014e+00 1.383516800916880299e-02
5.017000000000000348e+00 1.361880266412085830e-02
5.017999999999999794e+00 1.344138865067476783e-02
5.019000000000000128e+00 1.330465620632988177e-02
5.020000000000000462e+00 1.320901809396475904e-02
5.020999999999999908e+00 1.315362395840428099e-02
5.022000000000000242e+00 1.313648997808832507e-02
5.022999999999999687e+00 1.315467426062599289e-02
5.024000000000000021e+00 1.320448080736771890e-02
5.025000000000000355e+00 1.328165621090849659e-02
5.025999999999999801e+00 1.338158952221019972e-02
5.027000000000000135e+00 1.349946180844482403e-02
5.028000000000000469e+00 1.363040703501160709e-02
5.028999999999999915e+00 1.376961735488782534e-02
5.030000000000000249e+00 1.391247325824415682e-02
5.030999999999999694e+00 1.405464981728449768e-02
5.032000000000000028e+00 1.419222821318328297e-02
5.033000000000000362e+00 1.432181608259459026e-02
5.033999999999999808e+00 1.444065307099923201e-02
5.035000000000000142e+00 1.454671401326763057e-02
5.036000000000000476e+00 1.463877601881866976e-02
5.036999999999999922e+00 1.471645350490104545e-02
5.038000000000000256e+00 1.478017676592486250e-02
5.038999999999999702e+00 1.483110187501697833e-02
5.040000000000000036e+00 1.487098357795450798e-02
5.041000000000000369e+00 1.490199114316301254e-02
5.041999999999999815e+00 1.492648827223248820e-02
5.043000000000000149e+00 1.494680217889868268e-02
5.044000000000000483e+00 1.496499900419063014e-02
5.044999999999999929e+00 1.498267887570930990e-02
5.046000000000000263e+00 1.500080497787413189e-02
5.046999999999999709e+00 1.501959397407103859e-02
5.048000000000000043e+00 1.503845338114243556e-02
5.049000000000000377e+00 1.505598566263295982e-02
5.049999999999999822e+00 1.507006795998693839e-02
5.051000000000000156e+00 1.507798784396305672e-02
5.052000000000000490e+00 1.507662915744345522e-02
5.052999999999999936e+00 1.506270655724284424e-02
5.054000000000000270e+00 1.503301106801784373e-02
5.054999999999999716e+00 1.498465035587742168e-02
5.056000000000000050e+00 1.491527703819064965e-02
5.057000000000000384e+00 1.482325481169420936e-02
5.057999999999999829e+00 1.470780164481874132e-02
5.059000000000000163e+00 1.456901210446534534e-02
5.060000000000000497e+00 1.440786143750204598e-02
5.060999999999999943e+00 1.422609985499463311e-02
5.062000000000000277e+00 1.402611897076380156e-02
5.062999999999999723e+00 1.381075012637707558e-02
5.064000000000000057e+00 1.358304654779402508e-02
5.065000000000000391e+00 1.334606838927347369e-02
5.065999999999999837e+00 1.310268364606854107e-02
5.067000000000000171e+00 1.285540987092102794e-02
5.068000000000000504e+00 1.260632550491526914e-02
5.068999999999999950e+00 1.235702433791426372e-02
5.070000000000000284e+00 1.210867140812755226e-02
5.070999999999999730e+00 1.186208925994875450e-02
5.072000000000000064e+00 1.161790239219420186e-02
5.073000000000000398e+00 1.137669572630563807e-02
5.073999999999999844e+00 1.113920162744714247e-02
5.075000000000000178e+00 1.090642831947828337e-02
5.076000000000000512e+00 1.067977850941625659e-02
5.076999999999999957e+00 1.046110616082890181e-02
5.078000000000000291e+00 1.025271082926844379e-02
5.078999999999999737e+00 1.005726816174941883e-02
5.080000000000000071e+00 9.877686416459936086e-03
5.081000000000000405e+00 9.716935633387140808e-03
5.081999999999999851e+00 9.577817055097932047e-03
5.083000000000000185e+00 9.462759802016929706e-03
5.084000000000000519e+00 9.373600025855867088e-03
5.084999999999999964e+00 9.311416962830120631e-03
5.086000000000000298e+00 9.276445395869789556e-03
5.086999999999999744e+00 9.268054724293792873e-03
5.088000000000000078e+00 9.284815143806319365e-03
5.089000000000000412e+00 9.324631873044006772e-03
5.089999999999999858e+00 9.384970085825544012e-03
5.091000000000000192e+00 9.463111908042698070e-03
5.092000000000000526e+00 9.556414626868098283e-03
5.092999999999999972e+00 9.662583249597862106e-03
5.094000000000000306e+00 9.779876532980753129e-03
5.094999999999999751e+00 9.907238280649748735e-03
5.096000000000000085e+00 1.004436029593159044e-02
5.097000000000000419e+00 1.019164342903550007e-02
5.097999999999999865e+00 1.035006360429389406e-02
5.099000000000000199e+00 1.052095316852973486e-02
5.100000000000000533e+00 1.070574860186413943e-02
5.100999999999999979e+00 1.090571083377917840e-02
5.102000000000000313e+00 1.112167324859656727e-02
5.102999999999999758e+00 1.135386768838592825e-02
5.104000000000000092e+00 1.160182442539243498e-02
5.105000000000000426e+00 1.186439801890720909e-02
5.105999999999999872e+00 1.213989103710223262e-02
5.107000000000000206e+00 1.242624500424979565e-02
5.108000000000000540e+00 1.272130549384836370e-02
5.108999999999999986e+00 1.302305217508050242e-02
5.110000000000000320e+00 1.332981531778342291e-02
5.110999999999999766e+00 1.364039297278504467e-02
5.112000000000000099e+00 1.395409153119133230e-02
5.113000000000000433e+00 1.427067612821854639e-02
5.113999999999999879e+00 1.459024215295051316e-02
5.115000000000000213e+00 1.491302878151441400e-02
5.116000000000000547e+00 1.523920517238442837e-02
5.116999999999999993e+00 1.556865448745812543e-02
5.118000000000000327e+00 1.590077658913706046e-02
5.118999999999999773e+00 1.623434080983324548e-02
5.120000000000000107e+00 1.656736576296874430e-02
5.121000000000000441e+00 1.689706605542463588e-02
5.121999999999999886e+00 1.721985169329860732e-02
5.123000000000000220e+00 1.753138208422931610e-02
5.123999999999999666e+00 1.782667881730492718e-02
5.125000000000000000e+00 1.810028589560516016e-02
5.126000000000000334e+00 1.834647953574733426e-02
5.126999999999999780e+00 1.855951082681376457e-02
5.128000000000000114e+00 1.873389655209887344e-02
5.129000000000000448e+00 1.886473345563405984e-02
5.129999999999999893e+00 1.894803043749601623e-02
5.131000000000000227e+00 1.898103446155269269e-02
5.131999999999999673e+00 1.896254391588745453e-02
5.133000000000000007e+00 1.889317023358944719e-02
5.134000000000000341e+00 1.877547649769618562e-02
5.134999999999999787e+00 1.861401201595985419e-02
5.136000000000000121e+00 1.841517304233253327e-02
5.137000000000000455e+00 1.818690471234468004e-02
5.137999999999999901e+00 1.793822598129810389e-02
5.139000000000000234e+00 1.767859932500919287e-02
5.139999999999999680e+00 1.741725099063971480e-02
5.141000000000000014e+00 1.716246709166764986e-02
5.142000000000000348e+00 1.692096159556902291e-02
5.142999999999999794e+00 1.669738704103728225e-02
5.144000000000000128e+00 1.649406143883768577e-02
5.145000000000000462e+00 1.631092063300026290e-02
5.145999999999999908e+00 1.614575504824550603e-02
5.147000000000000242e+00 1.599459793200218999e-02
5.147999999999999687e+00 1.585230421597916620e-02
5.149000000000000021e+00 1.571322596406852026e-02
5.150000000000000355e+00 1.557188175419839914e-02
5.150999999999999801e+00 1.542354334099474769e-02
5.152000000000000135e+00 1.526472383048276850e-02
5.153000000000000469e+00 1.509348843930158335e-02
5.153999999999999915e+00 1.490957278110330644e-02
5.155000000000000249e+00 1.471432974048349218e-02
5.155999999999999694e+00 1.451052276243318048e-02
5.157000000000000028e+00 1.430196876158843812e-02
5.158000000000000362e+00 1.409314827534236501e-02
5.158999999999999808e+00 1.388873263683819068e-02
5.160000000000000142e+00 1.369314198759929990e-02
5.161000000000000476e+00 1.351014453989861364e-02
5.161999999999999922e+00 1.334251750824457482e-02
5.163000000000000256e+00 1.319182349125017084e-02
5.163999999999999702e+00 1.305829021040122960e-02
5.165000000000000036e+00 1.294080241710297841e-02
5.166000000000000369e+00 1.283703461879825980e-02
5.166999999999999815e+00 1.274367307969285698e-02
5.168000000000000149e+00 1.265670697929250320e-02
5.169000000000000483e+00 1.257177868366786758e-02
5.169999999999999929e+00 1.248454945270410614e-02
5.171000000000000263e+00 1.239101824789543005e-02
5.171999999999999709e+00 1.228778165996209301e-02
5.173000000000000043e+00 1.217218076489851551e-02
5.174000000000000377e+00 1.204233589977582800e-02
5.174999999999999822e+00 1.189706831367890426e-02
5.176000000000000156e+00 1.173574276895533557e-02
5.177000000000000490e+00 1.155803303582701030e-02
5.177999999999999936e+00 1.136372590142264473e-02
5.179000000000000270e+00 1.115252469072593178e-02
5.179999999999999716e+00 1.092396214337299984e-02
5.181000000000000050e+00 1.067740015360679230e-02
5.182000000000000384e+00 1.041215005898474787e-02
5.182999999999999829e+00 1.012768172875623193e-02
5.184000000000000163e+00 9.823892439736881324e-03
5.185000000000000497e+00 9.501388224668904509e-03
5.185999999999999943e+00 9.161720666925042902e-03
5.187000000000000277e+00 8.807570696308660713e-03
5.187999999999999723e+00 8.442783409227059069e-03
5.189000000000000057e+00 8.072297480969397102e-03
5.190000000000000391e+00 7.701934034804057763e-03
5.190999999999999837e+00 7.338093356275526835e-03
5.192000000000000171e+00 6.987370545833609774e-03
5.193000000000000504e+00 6.656157693226171131e-03
5.193999999999999950e+00 6.350231914532922066e-03
5.195000000000000284e+00 6.074415630772520697e-03
5.195999999999999730e+00 5.832282196800498038e-03
5.197000000000000064e+00 5.625968036040721043e-03
5.198000000000000398e+00 5.456077194027872043e-03
5.198999999999999844e+00 5.321668682656358410e-03
5.200000000000000178e+00 5.220356080187208217e-03
5.201000000000000512e+00 5.148495985313919325e-03
5.201999999999999957e+00 5.101431397493113966e-03
5.203000000000000291e+00 5.073809931269388299e-03
5.203999999999999737e+00 5.059917474943562490e-03
5.205000000000000071e+00 5.054019834117867531e-03
5.206000000000000405e+00 5.050716525303308030e-03
5.206999999999999851e+00 5.045223943898094823e-03
5.208000000000000185e+00 5.033612686890713388e-03
5.209000000000000519e+00 5.012961148363128880e-03
5.209999999999999964e+00 4.981383854758512919e-03
5.211000000000000298e+00 4.937992800647920781e-03
5.211999999999999744e+00 4.882776266722036081e-03
5.213000000000000078e+00 4.816381427446791291e-03
5.214000000000000412e+00 4.739886685278875758e-03
5.214999999999999858e+00 4.654539519042173897e-03
5.216000000000000192e+00 4.561565061734785750e-03
5.217000000000000526e+00 4.461994003976161791e-03
5.217999999999999972e+00 4.356567023817181292e-03
5.219000000000000306e+00 4.245740546001508346e-03
5.219999999999999751e+00 4.129755572118923128e-03
5.221000000000000085e+00 4.008796688565481776e-03
5.222000000000000419e+00 3.883169626175465763e-03
5.222999999999999865e+00 3.753522106170516411e-03
5.224000000000000199e+00 3.621020638259244036e-03
5.225000000000000533e+00 3.487498299097212175e-03
5.225999999999999979e+00 3.355510034268765259e-03
5.227000000000000313e+00 3.228309610533973591e-03
5.227999999999999758e+00 3.109737296089065163e-03
5.229000000000000092e+00 3.004026943097772538e-03
5.230000000000000426e+00 2.915569063353647215e-03
5.230999999999999872e+00 2.848647937790173366e-03
5.232000000000000206e+00 2.807175690753178042e-03
5.233000000000000540e+00 2.794468419020969437e-03
5.233999999999999986e+00 2.813080174014117273e-03
5.235000000000000320e+00 2.864718838880959961e-03
5.235999999999999766e+00 2.950222709248747580e-03
5.237000000000000099e+00 3.069610538670071616e-03
5.238000000000000433e+00 3.222156612731598424e-03
5.238999999999999879e+00 3.406532777981576606e-03
5.240000000000000213e+00 3.620907579408365502e-03
5.241000000000000547e+00 3.863079239989586529e-03
5.241999999999999993e+00 4.130546507699994589e-03
5.243000000000000327e+00 4.420573050373301574e-03
5.243999999999999773e+00 4.730216575751242450e-03
5.245000000000000107e+00 5.056316537144808602e-03
5.246000000000000441e+00 5.395490938960634253e-03
5.246999999999999886e+00 5.744120821617066178e-03
5.248000000000000220e+00 6.098339056785180221e-03
5.248999999999999666e+00 6.454067653893657934e-03
5.250000000000000000e+00 6.807051350704633463e-03
5.251000000000000334e+00 7.152943378039662223e-03
5.251999999999999780e+00 7.487423737875238336e-03
5.253000000000000114e+00 7.806315280134432447e-03
5.254000000000000448e+00 8.105721727133233592e-03
5.254999999999999893e+00 8.382169792378832765e-03
5.256000000000000227e+00 8.632747861189990490e-03
5.256999999999999673e+00 8.855223679703913553e-03
5.258000000000000007e+00 9.048154070070726224e-03
5.259000000000000341e+00 9.210966374003242557e-03
5.259999999999999787e+00 9.344027218645365243e-03
5.261000000000000121e+00 9.448653731424999994e-03
5.262000000000000455e+00 9.527083878630028535e-03
5.262999999999999901e+00 9.582391746359626011e-03
5.264000000000000234e+00 9.618376928709473569e-03
5.264999999999999680e+00 9.639385868444729638e-03
5.266000000000000014e+00 9.650142188088659673e-03
5.267000000000000348e+00 9.655543504481486905e-03
5.267999999999999794e+00 9.660487213878328830e-03
5.269000000000000128e+00 9.669690129801969403e-03
5.270000000000000462e+00 9.687549432057556559e-03
5.270999999999999908e+00 9.718000298135636913e-03
5.272000000000000242e+00 9.764393185451915660e-03
5.272999999999999687e+00 9.829373750242219668e-03
5.274000000000000021e+00 9.914782565177816462e-03
5.275000000000000355e+00 1.002159284535429282e-02
5.275999999999999801e+00 1.014987322326689478e-02
5.277000000000000135e+00 1.029881211942392481e-02
5.278000000000000469e+00 1.046680241582066510e-02
5.278999999999999915e+00 1.065159529381585687e-02
5.280000000000000249e+00 1.085049000194872153e-02
5.280999999999999694e+00 1.106058333993134059e-02
5.282000000000000028e+00 1.127900126363200022e-02
5.283000000000000362e+00 1.150312216758553850e-02
5.283999999999999808e+00 1.173075086115795904e-02
5.285000000000000142e+00 1.196023551550149874e-02
5.286000000000000476e+00 1.219049820614966605e-02
5.286999999999999922e+00 1.242099453954032852e-02
5.288000000000000256e+00 1.265159108439776504e-02
5.288999999999999702e+00 1.288238903625485779e-02
5.290000000000000036e+00 1.311348435176920048e-02
5.291000000000000369e+00 1.334475895513744306e-02
5.291999999999999815e+00 1.357563413394556953e-02
5.293000000000000149e+00 1.380487427563520386e-02
5.294000000000000483e+00 1.403043503707212571e-02
5.294999999999999929e+00 1.424938067281449408e-02
5.296000000000000263e+00 1.445790491511123564e-02
5.296999999999999709e+00 1.465140839475681522e-02
5.298000000000000043e+00 1.482469992918087308e-02
5.299000000000000377e+00 1.497225977095227589e-02
5.299999999999999822e+00 1.508857992411663171e-02
5.301000000000000156e+00 1.516854090279495804e-02
5.302000000000000490e+00 1.520780066749226854e-02
5.302999999999999936e+00 1.520316312636766330e-02
5.304000000000000270e+00 1.515290121926341806e-02
5.304999999999999716e+00 1.505699110739934857e-02
5.306000000000000050e+00 1.491722178956031777e-02
5.307000000000000384e+00 1.473716339768007741e-02
5.307999999999999829e+00 1.452201897146993513e-02
5.309000000000000163e+00 1.427831717630137498e-02
5.310000000000000497e+00 1.401350796366692374e-02
5.310999999999999943e+00 1.373544244154653593e-02
5.312000000000000277e+00 1.345184250002595672e-02
5.312999999999999723e+00 1.316977352960116421e-02
5.314000000000000057e+00 1.289517671918440078e-02
5.315000000000000391e+00 1.263252802584371656e-02
5.315999999999999837e+00 1.238463058118016540e-02
5.317000000000000171e+00 1.215259258407790435e-02
5.318000000000000504e+00 1.193595508851179841e-02
5.318999999999999950e+00 1.173297392540691153e-02
5.320000000000000284e+00 1.154102512844434533e-02
5.320999999999999730e+00 1.135708941131411374e-02
5.322000000000000064e+00 1.117824319273475614e-02
5.323000000000000398e+00 1.100214298962757555e-02
5.323999999999999844e+00 1.082741660598181797e-02
5.325000000000000178e+00 1.065395207112658157e-02
5.326000000000000512e+00 1.048304982593958531e-02
5.326999999999999957e+00 1.031740748089475003e-02
5.328000000000000291e+00 1.016096548739343040e-02
5.328999999999999737e+00 1.001859543706130548e-02
5.330000000000000071e+00 9.895680740633374523e-03
5.331000000000000405e+00 9.797637438292686532e-03
5.331999999999999851e+00 9.729407659566185335e-03
5.333000000000000185e+00 9.695017269551166328e-03
5.334000000000000519e+00 9.697222905152295264e-03
5.334999999999999964e+00 9.737302271800734460e-03
5.336000000000000298e+00 9.815008107348203309e-03
5.336999999999999744e+00 9.928702048673191533e-03
5.338000000000000078e+00 1.007561381495717182e-02
5.339000000000000412e+00 1.025221928129549723e-02
5.339999999999999858e+00 1.045464312517438606e-02
5.341000000000000192e+00 1.067902859724326886e-02
5.342000000000000526e+00 1.092186452693559746e-02
5.342999999999999972e+00 1.118017992328331454e-02
5.344000000000000306e+00 1.145161886584462017e-02
5.344999999999999751e+00 1.173438981407789149e-02
5.346000000000000085e+00 1.202712639191573854e-02
5.347000000000000419e+00 1.232869482427678340e-02
5.347999999999999865e+00 1.263799471148910857e-02
5.349000000000000199e+00 1.295376005694340825e-02
5.350000000000000533e+00 1.327442017846466350e-02
5.350999999999999979e+00 1.359800770057588426e-02
5.352000000000000313e+00 1.392213586610742924e-02
5.352999999999999758e+00 1.424400618961845465e-02
5.354000000000000092e+00 1.456046733885657009e-02
5.355000000000000426e+00 1.486808284669654222e-02
5.355999999999999872e+00 1.516322574027949288e-02
5.357000000000000206e+00 1.544218902472500529e-02
5.358000000000000540e+00 1.570127584427546269e-02
5.358999999999999986e+00 1.593693773143743317e-02
5.360000000000000320e+00 1.614587812715760282e-02
5.360999999999999766e+00 1.632518561035983459e-02
5.362000000000000099e+00 1.647245972169164921e-02
5.363000000000000433e+00 1.658592597469116942e-02
5.363999999999999879e+00 1.666455270229232413e-02
5.365000000000000213e+00 1.670811972283100383e-02
5.366000000000000547e+00 1.671728606439308942e-02
5.366999999999999993e+00 1.669361433243709419e-02
5.368000000000000327e+00 1.663955247984900271e-02
5.368999999999999773e+00 1.655840225483774103e-02
5.370000000000000107e+00 1.645424389726662245e-02
5.371000000000000441e+00 1.633185361628724033e-02
5.371999999999999886e+00 1.619658638270170953e-02
5.373000000000000220e+00 1.605424211155610098e-02
5.374000000000000554e+00 1.591091228441082056e-02
5.375000000000000000e+00 1.577277192466753492e-02
5.376000000000000334e+00 1.564585345091947660e-02
5.376999999999999780e+00 1.553577595541245568e-02
5.378000000000000114e+00 1.544743008356725192e-02
5.379000000000000448e+00 1.538466978928131404e-02
5.379999999999999893e+00 1.535002502317361905e-02
5.381000000000000227e+00 1.534445192922561686e-02
5.381999999999999673e+00 1.536718480908523185e-02
5.383000000000000007e+00 1.541571841465568318e-02
5.384000000000000341e+00 1.548593064189165112e-02
5.384999999999999787e+00 1.557234509339905718e-02
5.386000000000000121e+00 1.566855322773956852e-02
5.387000000000000455e+00 1.576770690816719708e-02
5.387999999999999901e+00 1.586307020560659767e-02
5.389000000000000234e+00 1.594856979098652899e-02
5.389999999999999680e+00 1.601927452782467634e-02
5.391000000000000014e+00 1.607177106669469002e-02
5.392000000000000348e+00 1.610439312098937634e-02
5.392999999999999794e+00 1.611729665795940888e-02
5.394000000000000128e+00 1.611236219848462964e-02
5.395000000000000462e+00 1.609295321755628561e-02
5.395999999999999908e+00 1.606354517272508275e-02
5.397000000000000242e+00 1.602927748395510318e-02
5.397999999999999687e+00 1.599544653752665163e-02
5.399000000000000021e+00 1.596701474087056788e-02
5.400000000000000355e+00 1.594816174319154539e-02
5.400999999999999801e+00 1.594191943913676399e-02
5.402000000000000135e+00 1.594991908484071769e-02
5.403000000000000469e+00 1.597226397507386930e-02
5.403999999999999915e+00 1.600753542190397685e-02
5.405000000000000249e+00 1.605292285409842812e-02
5.405999999999999694e+00 1.610441040631169565e-02
5.407000000000000028e+00 1.615706903832577618e-02
5.408000000000000362e+00 1.620538422282849500e-02
5.408999999999999808e+00 1.624359041254204092e-02
5.410000000000000142e+00 1.626602534560821212e-02
5.411000000000000476e+00 1.626745787590551731e-02
5.411999999999999922e+00 1.624337284418226474e-02
5.413000000000000256e+00 1.619022789929183692e-02
5.413999999999999702e+00 1.610563881379214329e-02
5.415000000000000036e+00 1.598850725111018375e-02
5.416000000000000369e+00 1.583906977520142811e-02
5.416999999999999815e+00 1.565888700813238346e-02
5.418000000000000149e+00 1.545076486311881825e-02
5.419000000000000483e+00 1.521860937197440020e-02
5.419999999999999929e+00 1.496724848621385807e-02
5.421000000000000263e+00 1.470223897071196162e-02
5.421999999999999709e+00 1.442961999389913950e-02
5.423000000000000043e+00 1.415568020978943964e-02
5.424000000000000377e+00 1.388666524966791251e-02
5.424999999999999822e+00 1.362853143506053202e-02
5.426000000000000156e+00 1.338663547616918484e-02
5.427000000000000490e+00 1.316546003363093173e-02
5.427999999999999936e+00 1.296837406874317387e-02
5.429000000000000270e+00 1.279740829552581706e-02
5.429999999999999716e+00 1.265310994967460724e-02
5.431000000000000050e+00 1.253450241717857239e-02
5.432000000000000384e+00 1.243914216314001391e-02
5.432999999999999829e+00 1.236327165507250178e-02
5.434000000000000163e+00 1.230210889517856405e-02
5.435000000000000497e+00 1.225017103455805501e-02
5.435999999999999943e+00 1.220165522753789353e-02
5.437000000000000277e+00 1.215085343505791123e-02
5.437999999999999723e+00 1.209250337072582081e-02
5.439000000000000057e+00 1.202210803498747482e-02
5.440000000000000391e+00 1.193615024358360942e-02
5.440999999999999837e+00 1.183221330165088944e-02
5.442000000000000171e+00 1.170901768920378817e-02
5.443000000000000504e+00 1.156637871571725325e-02
5.443999999999999950e+00 1.140507993802712672e-02
5.445000000000000284e+00 1.122673919065081925e-02
5.445999999999999730e+00 1.103362503203129952e-02
5.447000000000000064e+00 1.082847362091865148e-02
5.448000000000000398e+00 1.061429650766449601e-02
5.448999999999999844e+00 1.039420977320451057e-02
5.450000000000000178e+00 1.017126750457352652e-02
5.451000000000000512e+00 9.948336301011145161e-03
5.451999999999999957e+00 9.727997708565120152e-03
5.453000000000000291e+00 9.512503812306751655e-03
5.453999999999999737e+00 9.303802299173751650e-03
5.455000000000000071e+00 9.103582468740968603e-03
5.456000000000000405e+00 8.913384958380985573e-03
5.456999999999999851e+00 8.734722932656705657e-03
5.458000000000000185e+00 8.569194561148482311e-03
5.459000000000000519e+00 8.418556364534620154e-03
5.459999999999999964e+00 8.284752196920200026e-03
5.461000000000000298e+00 8.169851611655292931e-03
5.461999999999999744e+00 8.075942390174759705e-03
5.463000000000000078e+00 8.004989926994048044e-03
5.464000000000000412e+00 7.958650477476748517e-03
5.464999999999999858e+00 7.938136498233605565e-03
5.466000000000000192e+00 7.944113378963956612e-03
5.467000000000000526e+00 7.976696315773555007e-03
5.467999999999999972e+00 8.035502391036205075e-03
5.469000000000000306e+00 8.119784297952552937e-03
5.469999999999999751e+00 8.228593498017187577e-03
5.471000000000000085e+00 8.360952641829236948e-03
5.472000000000000419e+00 8.515982415670225736e-03
5.472999999999999865e+00 8.692976393853206821e-03
5.474000000000000199e+00 8.891378726245737288e-03
5.475000000000000533e+00 9.110681703807656934e-03
5.475999999999999979e+00 9.350280740181687519e-03
5.477000000000000313e+00 9.609272823318398132e-03
5.477999999999999758e+00 9.886270344912096233e-03
5.479000000000000092e+00 1.017924694909928297e-02
5.480000000000000426e+00 1.048545863564135858e-02
5.480999999999999872e+00 1.080146157226269735e-02
5.482000000000000206e+00 1.112321826161769868e-02
5.483000000000000540e+00 1.144632443801897603e-02
5.483999999999999986e+00 1.176628593440467302e-02
5.485000000000000320e+00 1.207887287766508909e-02
5.485999999999999766e+00 1.238044770154191065e-02
5.487000000000000099e+00 1.266827325126788917e-02
5.488000000000000433e+00 1.294072180359569224e-02
5.488999999999999879e+00 1.319737148933533208e-02
5.490000000000000213e+00 1.343898395466446537e-02
5.491000000000000547e+00 1.366734192312187360e-02
5.491999999999999993e+00 1.388498435902107628e-02
5.493000000000000327e+00 1.409486067112247429e-02
5.493999999999999773e+00 1.429993798280268166e-02
5.495000000000000107e+00 1.450283506342867415e-02
5.496000000000000441e+00 1.470546911599866259e-02
5.496999999999999886e+00 1.490881044097648947e-02
5.498000000000000220e+00 1.511272069872505661e-02
5.499000000000000554e+00 1.531588336514549432e-02
5.500000000000000000e+00 1.551585126935721773e-02
5.501000000000000334e+00 1.570915425712188229e-02
5.501999999999999780e+00 1.589150070869708650e-02
5.503000000000000114e+00 1.605800370520821252e-02
5.504000000000000448e+00 1.620345452525138313e-02
5.504999999999999893e+00 1.632260042464966227e-02
5.506000000000000227e+00 1.641041606212158624e-02
5.506999999999999673e+00 1.646237333707117542e-02
5.508000000000000007e+00 1.647466048228109214e-02
5.509000000000000341e+00 1.644439643583494801e-02
5.509999999999999787e+00 1.636979199030053761e-02
5.511000000000000121e+00 1.625024506800989629e-02
5.512000000000000455e+00 1.608641068197431620e-02
5.512999999999999901e+00 1.588021014011575457e-02
5.514000000000000234e+00 1.563477943179245738e-02
5.514999999999999680e+00 1.535437995992620930e-02
5.516000000000000014e+00 1.504421610957326280e-02
5.517000000000000348e+00 1.471020996759261901e-02
5.517999999999999794e+00 1.435870314864091078e-02
5.519000000000000128e+00 1.399612130534106866e-02
5.520000000000000462e+00 1.362859287839034671e-02
5.520999999999999908e+00 1.326157081089042108e-02
5.522000000000000242e+00 1.289951060013445373e-02
5.522999999999999687e+00 1.254561262989687710e-02
5.524000000000000021e+00 1.220166866745471014e-02
5.525000000000000355e+00 1.186803474651148757e-02
5.525999999999999801e+00 1.154372950435489202e-02
5.527000000000000135e+00 1.122665948521937504e-02
5.528000000000000469e+00 1.091396169400222702e-02
5.528999999999999915e+00 1.060240511670617995e-02
5.530000000000000249e+00 1.028882458082088468e-02
5.530999999999999694e+00 9.970548998213132896e-03
5.532000000000000028e+00 9.645798812247001128e-03
5.533000000000000362e+00 9.313982033726690007e-03
5.533999999999999808e+00 8.975905781758202612e-03
5.535000000000000142e+00 8.633868947464973936e-03
5.536000000000000476e+00 8.291627845983903788e-03
5.536999999999999922e+00 7.954259946179610338e-03
5.538000000000000256e+00 7.627926118906629485e-03
5.538999999999999702e+00 7.319533114213389209e-03
5.540000000000000036e+00 7.036358114978755185e-03
5.541000000000000369e+00 6.785613053576042275e-03
5.541999999999999815e+00 6.573995669340903895e-03
5.543000000000000149e+00 6.407256127210356027e-03
5.544000000000000483e+00 6.289791532441098461e-03
5.544999999999999929e+00 6.224279015664811558e-03
5.546000000000000263e+00 6.211430934657554033e-03
5.546999999999999709e+00 6.249828852955665107e-03
5.548000000000000043e+00 6.335907699902457169e-03
5.549000000000000377e+00 6.464111601560585015e-03
5.549999999999999822e+00 6.627161604413589827e-03
5.551000000000000156e+00 6.816501072879144543e-03
5.552000000000000490e+00 7.022823794765054202e-03
5.552999999999999936e+00 7.236683979521982453e-03
5.554000000000000270e+00 7.449117744517230744e-03
5.554999999999999716e+00 7.652204742332445637e-03
5.556000000000000050e+00 7.839533526271263639e-03
5.557000000000000384e+00 8.006499489376270665e-03
5.557999999999999829e+00 8.150450792971601632e-03
5.559000000000000163e+00 8.270642345704916007e-03
5.560000000000000497e+00 8.368034662363211043e-03
5.560999999999999943e+00 8.444980914792895449e-03
5.562000000000000277e+00 8.504848137027181884e-03
5.562999999999999723e+00 8.551604972957376968e-03
5.564000000000000057e+00 8.589432109686980996e-03
5.565000000000000391e+00 8.622393617215732414e-03
5.565999999999999837e+00 8.654137384348638967e-03
5.567000000000000171e+00 8.687697056473805968e-03
5.568000000000000504e+00 8.725347462056628686e-03
5.568999999999999950e+00 8.768501648308574953e-03
5.570000000000000284e+00 8.817695491161525040e-03
5.570999999999999730e+00 8.872596868398953396e-03
5.572000000000000064e+00 8.932071754007075287e-03
5.573000000000000398e+00 8.994305062786362229e-03
5.573999999999999844e+00 9.056977220672054324e-03
5.575000000000000178e+00 9.117493339686469009e-03
5.576000000000000512e+00 9.173228831366848912e-03
5.576999999999999957e+00 9.221799696039163080e-03
5.578000000000000291e+00 9.261319118386950044e-03
5.578999999999999737e+00 9.290603187239043423e-03
5.580000000000000071e+00 9.309311805388754621e-03
5.581000000000000405e+00 9.317994838255395235e-03
5.581999999999999851e+00 9.318069704250623100e-03
5.583000000000000185e+00 9.311685144804330086e-03
5.584000000000000519e+00 9.301536274766004225e-03
5.584999999999999964e+00 9.290614648695556463e-03
5.586000000000000298e+00 9.281933390540123702e-03
5.586999999999999744e+00 9.278235471207142010e-03
5.588000000000000078e+00 9.281726649024079831e-03
5.589000000000000412e+00 9.293851805485918091e-03
5.589999999999999858e+00 9.315115233271175493e-03
5.591000000000000192e+00 9.344995830355916008e-03
5.592000000000000526e+00 9.381961144198223967e-03
5.592999999999999972e+00 9.423560233946939174e-03
5.594000000000000306e+00 9.466649154461780763e-03
5.594999999999999751e+00 9.507663792379373452e-03
5.596000000000000085e+00 9.543000555299477675e-03
5.597000000000000419e+00 9.569398625088709753e-03
5.597999999999999865e+00 9.584345345224455984e-03
5.599000000000000199e+00 9.586435933788143085e-03
5.600000000000000533e+00 9.575639273718941982e-03
5.600999999999999979e+00 9.553462981883555777e-03
5.602000000000000313e+00 9.522956507386345568e-03
5.602999999999999758e+00 9.488587940543006041e-03
5.604000000000000092e+00 9.455957535510959439e-03
5.605000000000000426e+00 9.431383575564254024e-03
5.605999999999999872e+00 9.421417727840625950e-03
5.607000000000000206e+00 9.432309279653518924e-03
5.608000000000000540e+00 9.469494388179117497e-03
5.608999999999999986e+00 9.537126603240804468e-03
5.610000000000000320e+00 9.637757546029971506e-03
5.610999999999999766e+00 9.772121990223314736e-03
5.612000000000000099e+00 9.939115472848578103e-03
5.613000000000000433e+00 1.013588293232900103e-02
5.613999999999999879e+00 1.035809304267959301e-02
5.615000000000000213e+00 1.060027431422438070e-02
5.616000000000000547e+00 1.085625649135553775e-02
5.616999999999999993e+00 1.111959759439980558e-02
5.618000000000000327e+00 1.138401667606856425e-02
5.618999999999999773e+00 1.164376431597275927e-02
5.620000000000000107e+00 1.189391542051162175e-02
5.621000000000000441e+00 1.213057610611607308e-02
5.621999999999999886e+00 1.235101688440767322e-02
5.623000000000000220e+00 1.255371974528166068e-02
5.624000000000000554e+00 1.273835604320391543e-02
5.625000000000000000e+00 1.290572059770537204e-02
5.626000000000000334e+00 1.305762176615529388e-02
5.626999999999999780e+00 1.319674038646119832e-02
5.628000000000000114e+00 1.332643637919468660e-02
5.629000000000000448e+00 1.345055860450238006e-02
5.629999999999999893e+00 1.357318285756298204e-02
5.631000000000000227e+00 1.369831918021168458e-02
5.631999999999999673e+00 1.382961634561026207e-02
5.633000000000000007e+00 1.397006057363611199e-02
5.634000000000000341e+00 1.412170172692397453e-02
5.634999999999999787e+00 1.428544836449261758e-02
5.636000000000000121e+00 1.446095582385589252e-02
5.637000000000000455e+00 1.464662576701322196e-02
5.637999999999999901e+00 1.483973766622009340e-02
5.639000000000000234e+00 1.503667926195077428e-02
5.639999999999999680e+00 1.523325358243204919e-02
5.641000000000000014e+00 1.542504263978434695e-02
5.642000000000000348e+00 1.560777358448421637e-02
5.642999999999999794e+00 1.577764630533426068e-02
5.644000000000000128e+00 1.593157207489483834e-02
5.645000000000000462e+00 1.606734135659744142e-02
5.645999999999999908e+00 1.618366222360994450e-02
5.647000000000000242e+00 1.628010639629118642e-02
5.647999999999999687e+00 1.635698895861001367e-02
5.649000000000000021e+00 1.641515268116145246e-02
5.650000000000000355e+00 1.645576937501331410e-02
5.650999999999999801e+00 1.648012496624533946e-02
5.652000000000000135e+00 1.648942736984952695e-02
5.653000000000000469e+00 1.648468942849418140e-02
5.653999999999999915e+00 1.646666685426760937e-02
5.655000000000000249e+00 1.643586606465756092e-02
5.655999999999999694e+00 1.639262661070688826e-02
5.657000000000000028e+00 1.633721565610101248e-02
5.658000000000000362e+00 1.626996575214829238e-02
5.658999999999999808e+00 1.619139491173553907e-02
5.660000000000000142e+00 1.610225231404676868e-02
5.661000000000000476e+00 1.600357261147623139e-02
5.661999999999999922e+00 1.589661332804248942e-02
5.663000000000000256e+00 1.578275677533274440e-02
5.663999999999999702e+00 1.566336918195211300e-02
5.665000000000000036e+00 1.553962908408038947e-02
5.666000000000000369e+00 1.541235784921827189e-02
5.666999999999999815e+00 1.528190366450210037e-02
5.668000000000000149e+00 1.514804410424056523e-02
5.669000000000000483e+00 1.501000020009435332e-02
5.669999999999999929e+00 1.486650611397632646e-02
5.671000000000000263e+00 1.471598821732087760e-02
5.671999999999999709e+00 1.455677979123138309e-02
5.673000000000000043e+00 1.438741222911918069e-02
5.674000000000000377e+00 1.420689759447995096e-02
5.674999999999999822e+00 1.401499243741903891e-02
5.676000000000000156e+00 1.381239631586411720e-02
5.677000000000000490e+00 1.360083373847326485e-02
5.677999999999999936e+00 1.338303073814707880e-02
5.679000000000000270e+00 1.316257339394611738e-02
5.679999999999999716e+00 1.294365459036452004e-02
5.681000000000000050e+00 1.273074934198928365e-02
5.682000000000000384e+00 1.252826878467726279e-02
5.682999999999999829e+00 1.234023759691034103e-02
5.684000000000000163e+00 1.217001807403457307e-02
5.685000000000000497e+00 1.202010975162343467e-02
5.685999999999999943e+00 1.189205911986800437e-02
5.687000000000000277e+00 1.178645631011747061e-02
5.687999999999999723e+00 1.170299585958796754e-02
5.689000000000000057e+00 1.164060694925616452e-02
5.690000000000000391e+00 1.159759012285913916e-02
5.690999999999999837e+00 1.157178470365581233e-02
5.692000000000000171e+00 1.156069856595740540e-02
5.693000000000000504e+00 1.156164902775431123e-02
5.693999999999999950e+00 1.157187248921023870e-02
5.695000000000000284e+00 1.158863524512203889e-02
5.695999999999999730e+00 1.160932560626130178e-02
5.697000000000000064e+00 1.163155017679724963e-02
5.698000000000000398e+00 1.165324077966752372e-02
5.698999999999999844e+00 1.167273790474258194e-02
5.700000000000000178e+00 1.168888312816154275e-02
5.701000000000000512e+00 1.170109858679690105e-02
5.701999999999999957e+00 1.170943356265065523e-02
5.703000000000000291e+00 1.171460459054243786e-02
5.703999999999999737e+00 1.171798312288948804e-02
5.705000000000000071e+00 1.172152889975951705e-02
5.706000000000000405e+00 1.172768031500762143e-02
5.706999999999999851e+00 1.173917697562176787e-02
5.708000000000000185e+00 1.175883445379920927e-02
5.709000000000000519e+00 1.178927258573373750e-02
5.709999999999999964e+00 1.183264778559682366e-02
5.711000000000000298e+00 1.189037752064408225e-02
5.711999999999999744e+00 1.196292583009227542e-02
5.713000000000000078e+00 1.204969227043406997e-02
5.714000000000000412e+00 1.214897694408077246e-02
5.714999999999999858e+00 1.225808156228782621e-02
5.716000000000000192e+00 1.237352989382493017e-02
5.717000000000000526e+00 1.249134982994595279e-02
5.717999999999999972e+00 1.260743075775376532e-02
5.719000000000000306e+00 1.271786392070254831e-02
5.719999999999999751e+00 1.281927609898187402e-02
5.721000000000000085e+00 1.290910370654239046e-02
5.722000000000000419e+00 1.298577801800616417e-02
5.722999999999999865e+00 1.304880802879451220e-02
5.724000000000000199e+00 1.309878388286045935e-02
5.725000000000000533e+00 1.313729145712211853e-02
5.725999999999999979e+00 1.316673473374425918e-02
5.727000000000000313e+00 1.319012891917778138e-02
5.727999999999999758e+00 1.321086001794486223e-02
5.729000000000000092e+00 1.323243735988885797e-02
5.730000000000000426e+00 1.325827299383492384e-02
5.730999999999999872e+00 1.329147152438666171e-02
5.732000000000000206e+00 1.333467908272329902e-02
5.733000000000000540e+00 1.338994786277799068e-02
5.733999999999999986e+00 1.345866610174016077e-02
5.735000000000000320e+00 1.354148809400170482e-02
5.735999999999999766e+00 1.363833136548448476e-02
5.737000000000000099e+00 1.374839731032992049e-02
5.738000000000000433e+00 1.387023886983712248e-02
5.738999999999999879e+00 1.400188245538368237e-02
5.740000000000000213e+00 1.414096245288643493e-02
5.741000000000000547e+00 1.428488935360997490e-02
5.741999999999999993e+00 1.443103605132848785e-02
5.743000000000000327e+00 1.457690990171523274e-02
5.743999999999999773e+00 1.472029651099601190e-02
5.745000000000000107e+00 1.485934345283393063e-02
5.746000000000000441e+00 1.499260837825526493e-02
5.746999999999999886e+00 1.511905568457418657e-02
5.748000000000000220e+00 1.523798597025547222e-02
5.749000000000000554e+00 1.534894732443392584e-02
5.750000000000000000e+00 1.545163516948863669e-02
5.751000000000000334e+00 1.554579389879055459e-02
5.751999999999999780e+00 1.563114969982341840e-02
5.753000000000000114e+00 1.570736284902573415e-02
5.754000000000000448e+00 1.577402036810175365e-02
5.754999999999999893e+00 1.583065056694792777e-02
5.756000000000000227e+00 1.587675839993071478e-02
5.757000000000000561e+00 1.591184587218542543e-02
5.758000000000000007e+00 1.593544619840518012e-02
5.759000000000000341e+00 1.594711961675585044e-02
5.759999999999999787e+00 1.594646476826170473e-02
5.761000000000000121e+00 1.593308873962285058e-02
5.762000000000000455e+00 1.590660171396034162e-02
5.762999999999999901e+00 1.586663745757580998e-02
5.764000000000000234e+00 1.581286067361752784e-02
5.764999999999999680e+00 1.574500614830371542e-02
5.766000000000000014e+00 1.566294552598136713e-02
5.767000000000000348e+00 1.556674289661125199e-02
5.767999999999999794e+00 1.545672040807444247e-02
5.769000000000000128e+00 1.533350839519997608e-02
5.770000000000000462e+00 1.519808645951328807e-02
5.770999999999999908e+00 1.505177767103751431e-02
5.772000000000000242e+00 1.489626417961750250e-02
5.772999999999999687e+00 1.473357906337587411e-02
5.774000000000000021e+00 1.456609208964105770e-02
5.775000000000000355e+00 1.439650648068381555e-02
5.775999999999999801e+00 1.422783943511201667e-02
5.777000000000000135e+00 1.406340019276804999e-02
5.778000000000000469e+00 1.390674313283902022e-02
5.778999999999999915e+00 1.376160116793479458e-02
5.780000000000000249e+00 1.363177791945625536e-02
5.780999999999999694e+00 1.352102033350975098e-02
5.782000000000000028e+00 1.343286314316755568e-02
5.783000000000000362e+00 1.337047481902014709e-02
5.783999999999999808e+00 1.333646508976214437e-02
5.785000000000000142e+00 1.333273795496528989e-02
5.786000000000000476e+00 1.336033239884002778e-02
5.786999999999999922e+00 1.341929458158176366e-02
5.788000000000000256e+00 1.350860549722311676e-02
5.788999999999999702e+00 1.362614235610904410e-02
5.790000000000000036e+00 1.376871422864090963e-02
5.791000000000000369e+00 1.393216526915687717e-02
5.791999999999999815e+00 1.411154384228172944e-02
5.793000000000000149e+00 1.430135431613025788e-02
5.794000000000000483e+00 1.449584897623488154e-02
5.794999999999999929e+00 1.468935787979012454e-02
5.796000000000000263e+00 1.487658941852710789e-02
5.796999999999999709e+00 1.505293200131138133e-02
5.798000000000000043e+00 1.521468751145141698e-02
5.799000000000000377e+00 1.535921275632142792e-02
5.799999999999999822e+00 1.548499579487186417e-02
5.801000000000000156e+00 1.559159550214930280e-02
5.802000000000000490e+00 1.567954682597467314e-02
5.802999999999999936e+00 1.575015631960281076e-02
5.804000000000000270e+00 1.580527923900660464e-02
5.804999999999999716e+00 1.584702270385816500e-02
5.806000000000000050e+00 1.587747569390726005e-02
5.807000000000000384e+00 1.589844263686693293e-02
5.807999999999999829e+00 1.591121073862424365e-02
5.809000000000000163e+00 1.591639123753495894e-02
5.810000000000000497e+00 1.591382540478773755e-02
5.810999999999999943e+00 1.590257791412722291e-02
5.812000000000000277e+00 1.588099660649679862e-02
5.812999999999999723e+00 1.584684010000357232e-02
5.814000000000000057e+00 1.579744460787937260e-02
5.815000000000000391e+00 1.572989847205101197e-02
5.815999999999999837e+00 1.564125154345180277e-02
5.817000000000000171e+00 1.552869503222989965e-02
5.818000000000000504e+00 1.538975211487364492e-02
5.818999999999999950e+00 1.522243968326244049e-02
5.820000000000000284e+00 1.502542746418259779e-02
5.820999999999999730e+00 1.479817947683782255e-02
5.822000000000000064e+00 1.454107258218915143e-02
5.823000000000000398e+00 1.425548546024093047e-02
5.823999999999999844e+00 1.394385534644999869e-02
5.825000000000000178e+00 1.360967887773387695e-02
5.826000000000000512e+00 1.325746407467074880e-02
5.826999999999999957e+00 1.289261845828740261e-02
5.828000000000000291e+00 1.252128379842972448e-02
5.828999999999999737e+00 1.215011316492609940e-02
5.830000000000000071e+00 1.178601923144908734e-02
5.831000000000000405e+00 1.143589915954420014e-02
5.831999999999999851e+00 1.110635255560681912e-02
5.833000000000000185e+00 1.080341765153147726e-02
5.834000000000000519e+00 1.053233773672771281e-02
5.834999999999999964e+00 1.029738784044736954e-02
5.836000000000000298e+00 1.010173357065158317e-02
5.836999999999999744e+00 9.947360934727585841e-03
5.838000000000000078e+00 9.835057261897034789e-03
5.839000000000000412e+00 9.764454801002886083e-03
5.839999999999999858e+00 9.734096283676564251e-03
5.841000000000000192e+00 9.741568023317303746e-03
5.842000000000000526e+00 9.783648115500623646e-03
5.842999999999999972e+00 9.856493619736370754e-03
5.844000000000000306e+00 9.955818257282528574e-03
5.844999999999999751e+00 1.007709825345785327e-02
5.846000000000000085e+00 1.021575227786561575e-02
5.847000000000000419e+00 1.036732065364404619e-02
5.847999999999999865e+00 1.052761198215242631e-02
5.849000000000000199e+00 1.069283758552515284e-02
5.850000000000000533e+00 1.085970650509367717e-02
5.850999999999999979e+00 1.102549169374024071e-02
5.852000000000000313e+00 1.118806296663623495e-02
5.852999999999999758e+00 1.134590127651503508e-02
5.854000000000000092e+00 1.149806794157680334e-02
5.855000000000000426e+00 1.164414577246396069e-02
5.855999999999999872e+00 1.178415063479204897e-02
5.857000000000000206e+00 1.191843267475522009e-02
5.858000000000000540e+00 1.204753057863214641e-02
5.858999999999999986e+00 1.217204517243555828e-02
5.860000000000000320e+00 1.229250413860993874e-02
5.860999999999999766e+00 1.240926588142231279e-02
5.862000000000000099e+00 1.252244320500571148e-02
5.863000000000000433e+00 1.263188663347722916e-02
5.863999999999999879e+00 1.273719675859127931e-02
5.865000000000000213e+00 1.283780684214048430e-02
5.866000000000000547e+00 1.293307191849716285e-02
5.866999999999999993e+00 1.302239013747750682e-02
5.868000000000000327e+00 1.310532347362649251e-02
5.868999999999999773e+00 1.318170612855664239e-02
5.870000000000000107e+00 1.325174054642423195e-02
5.871000000000000441e+00 1.331604006917602202e-02
5.871999999999999886e+00 1.337562562710848876e-02
5.873000000000000220e+00 1.343185322230223619e-02
5.874000000000000554e+00 1.348630266942583457e-02
5.875000000000000000e+00 1.354063220037250367e-02
5.876000000000000334e+00 1.359638426520813105e-02
5.876999999999999780e+00 1.365480181350617848e-02
5.878000000000000114e+00 1.371666696309168862e-02
5.879000000000000448e+00 1.378218673701387363e-02
5.879999999999999893e+00 1.385094353023248390e-02
5.881000000000000227e+00 1.392192885920523482e-02
5.882000000000000561e+00 1.399365399215187801e-02
5.883000000000000007e+00 1.406431951664272040e-02
5.884000000000000341e+00 1.413203785399621236e-02
5.884999999999999787e+00 1.419503866109001963e-02
5.886000000000000121e+00 1.425186426590887082e-02
5.887000000000000455e+00 1.430154312539794713e-02
5.887999999999999901e+00 1.434367530709734426e-02
5.889000000000000234e+00 1.437845389744726865e-02
5.889999999999999680e+00 1.440661546495669056e-02
5.891000000000000014e+00 1.442934006673357063e-02
5.892000000000000348e+00 1.444811120103837998e-02
5.892999999999999794e+00 1.446457312488081889e-02
5.894000000000000128e+00 1.448038244646795980e-02
5.895000000000000462e+00 1.449708753080060364e-02
5.895999999999999908e+00 1.451604593079922068e-02
5.897000000000000242e+00 1.453834915502833988e-02
5.897999999999999687e+00 1.456480377009169470e-02
5.899000000000000021e+00 1.459588623338194113e-02
5.900000000000000355e+00 1.463172117730760467e-02
5.900999999999999801e+00 1.467204302992913302e-02
5.902000000000000135e+00 1.471615098503119626e-02
5.903000000000000469e+00 1.476288529517176887e-02
5.903999999999999915e+00 1.481060168757034577e-02
5.905000000000000249e+00 1.485715890804851710e-02
5.905999999999999694e+00 1.489996325519866646e-02
5.907000000000000028e+00 1.493606492458083787e-02
5.908000000000000362e+00 1.496227238515869876e-02
5.908999999999999808e+00 1.497534526773074484e-02
5.910000000000000142e+00 1.497221372435699784e-02
5.911000000000000476e+00 1.495020580022641231e-02
5.911999999999999922e+00 1.490727071550224450e-02
5.913000000000000256e+00 1.484218861593367134e-02
5.913999999999999702e+00 1.475467582253596824e-02
5.915000000000000036e+00 1.464544330402261195e-02
5.916000000000000369e+00 1.451613708101521551e-02
5.916999999999999815e+00 1.436917987263595584e-02
5.918000000000000149e+00 1.420755122421346606e-02
5.919000000000000483e+00 1.403450240888013366e-02
5.919999999999999929e+00 1.385324709599264868e-02
5.921000000000000263e+00 1.366667882754974382e-02
5.921999999999999709e+00 1.347714767842132441e-02
5.923000000000000043e+00 1.328631465268588149e-02
5.924000000000000377e+00 1.309510933921144080e-02
5.924999999999999822e+00 1.290380341275016926e-02
5.926000000000000156e+00 1.271216524380222937e-02
5.927000000000000490e+00 1.251971674857136653e-02
5.927999999999999936e+00 1.232600621242684394e-02
5.929000000000000270e+00 1.213090234822982935e-02
5.929999999999999716e+00 1.193481446540288829e-02
5.931000000000000050e+00 1.173884853642725642e-02
5.932000000000000384e+00 1.154485790274928890e-02
5.932999999999999829e+00 1.135536644788714619e-02
5.934000000000000163e+00 1.117339441209445894e-02
5.935000000000000497e+00 1.100218905221993747e-02
5.935999999999999943e+00 1.084492640984066787e-02
5.937000000000000277e+00 1.070439026346011423e-02
5.937999999999999723e+00 1.058269405034025813e-02
5.939000000000000057e+00 1.048107232512252539e-02
5.940000000000000391e+00 1.039974884847881011e-02
5.940999999999999837e+00 1.033790462184368611e-02
5.942000000000000171e+00 1.029368875866698910e-02
5.943000000000000504e+00 1.026434880743702996e-02
5.943999999999999950e+00 1.024635573354618079e-02
5.945000000000000284e+00 1.023560952497781264e-02
5.945999999999999730e+00 1.022766066848645669e-02
5.947000000000000064e+00 1.021798902776613859e-02
5.948000000000000398e+00 1.020228622573663216e-02
5.948999999999999844e+00 1.017676628903292635e-02
5.950000000000000178e+00 1.013850139636499406e-02
5.951000000000000512e+00 1.008570203246110866e-02
5.951999999999999957e+00 1.001798549867966882e-02
5.953000000000000291e+00 9.936505503612521467e-03
5.953999999999999737e+00 9.844007927320638784e-03
5.955000000000000071e+00 9.744721152639562040e-03
5.956000000000000405e+00 9.644132060626841793e-03
5.956999999999999851e+00 9.548623423029787421e-03
5.958000000000000185e+00 9.465030130449181983e-03
5.959000000000000519e+00 9.400143524906322962e-03
5.959999999999999964e+00 9.360197725856630666e-03
5.961000000000000298e+00 9.350427207687564760e-03
5.961999999999999744e+00 9.374681312914686510e-03
5.963000000000000078e+00 9.435138625706241192e-03
5.964000000000000412e+00 9.532147390042178606e-03
5.964999999999999858e+00 9.664210971773955910e-03
5.966000000000000192e+00 9.828075374983546303e-03
5.967000000000000526e+00 1.001897588674830961e-02
5.967999999999999972e+00 1.023096731621859004e-02
5.969000000000000306e+00 1.045736567908922554e-02
5.969999999999999751e+00 1.069122464389705811e-02
5.971000000000000085e+00 1.092584025636096808e-02
5.972000000000000419e+00 1.115522503443969887e-02
5.972999999999999865e+00 1.137450254437808415e-02
5.974000000000000199e+00 1.158017765457542217e-02
5.975000000000000533e+00 1.177024842867687229e-02
5.975999999999999979e+00 1.194418630475458168e-02
5.977000000000000313e+00 1.210272858966094864e-02
5.977999999999999758e+00 1.224758942008662491e-02
5.979000000000000092e+00 1.238105933860169684e-02
5.980000000000000426e+00 1.250562842556974044e-02
5.980999999999999872e+00 1.262358507244295235e-02
5.982000000000000206e+00 1.273672877887156371e-02
5.983000000000000540e+00 1.284615500729182139e-02
5.983999999999999986e+00 1.295215827132787691e-02
5.985000000000000320e+00 1.305424273521951263e-02
5.985999999999999766e+00 1.315121589724405071e-02
5.987000000000000099e+00 1.324133357774213461e-02
5.988000000000000433e+00 1.332250699706560328e-02
5.988999999999999879e+00 1.339248662085383915e-02
5.990000000000000213e+00 1.344904442352971505e-02
5.991000000000000547e+00 1.349011021014557762e-02
5.991999999999999993e+00 1.351386828570113816e-02
5.993000000000000327e+00 1.351881390475700474e-02
5.993999999999999773e+00 1.350378105218729384e-02
5.995000000000000107e+00 1.346795550378831509e-02
5.996000000000000441e+00 1.341085942117173010e-02
5.996999999999999886e+00 1.333236856095729693e-02
5.998000000000000220e+00 1.323271380342773071e-02
5.999000000000000554e+00 1.311249983891936421e-02
6.000000000000000000e+00 1.297272012678535660e-02
6.001000000000000334e+00 1.281478272446049879e-02
6.001999999999999780e+00 1.264051186847402544e-02
6.003000000000000114e+00 1.245214177368006436e-02
6.004000000000000448e+00 1.225229443310256461e-02
6.004999999999999893e+00 1.204391181913474357e-02
6.006000000000000227e+00 1.183017124922811254e-02
6.007000000000000561e+00 1.161434380187625383e-02
6.008000000000000007e+00 1.139964005258089705e-02
6.009000000000000341e+00 1.118902125064967501e-02
6.009999999999999787e+00 1.098500031716497481e-02
6.011000000000000121e+00 1.078944501139201748e-02
6.012000000000000455e+00 1.060342429454330659e-02
6.012999999999999901e+00 1.042712729125913097e-02
6.014000000000000234e+00 1.025982875914548467e-02
6.015000000000000568e+00 1.009996300419219867e-02
6.016000000000000014e+00 9.945274530515959763e-03
6.017000000000000348e+00 9.793033360989262387e-03
6.017999999999999794e+00 9.640318053220253008e-03
6.019000000000000128e+00 9.484331061377323721e-03
6.020000000000000462e+00 9.322702967502021626e-03
6.020999999999999908e+00 9.153798346959996640e-03
6.022000000000000242e+00 8.976965664452076638e-03
6.022999999999999687e+00 8.792744886437591639e-03
6.024000000000000021e+00 8.602988868643543161e-03
6.025000000000000355e+00 8.410907496202948974e-03
6.025999999999999801e+00 8.221016548750679706e-03
6.027000000000000135e+00 8.038992181825832181e-03
6.028000000000000469e+00 7.871446198239743022e-03
6.028999999999999915e+00 7.725610266835690638e-03
6.030000000000000249e+00 7.608956896497744149e-03
6.030999999999999694e+00 7.528793132311540834e-03
6.032000000000000028e+00 7.491853157149505789e-03
6.033000000000000362e+00 7.503947433107185927e-03
6.033999999999999808e+00 7.569634340204437102e-03
6.035000000000000142e+00 7.692056796802265728e-03
6.036000000000000476e+00 7.872850834613706952e-03
6.036999999999999922e+00 8.112188764444760308e-03
6.038000000000000256e+00 8.408912066713450026e-03
6.038999999999999702e+00 8.760730729183988791e-03
6.040000000000000036e+00 9.164475152662337684e-03
6.041000000000000369e+00 9.616326332136155078e-03
6.041999999999999815e+00 1.011201009715389024e-02
6.043000000000000149e+00 1.064694020435289976e-02
6.044000000000000483e+00 1.121628053516732400e-02
6.044999999999999929e+00 1.181492580224275182e-02
6.046000000000000263e+00 1.243745464028120709e-02
6.046999999999999709e+00 1.307805725183086056e-02
6.048000000000000043e+00 1.373048723957888059e-02
6.049000000000000377e+00 1.438805941867729241e-02
6.049999999999999822e+00 1.504373698197306909e-02
6.051000000000000156e+00 1.569028641254063133e-02
6.052000000000000490e+00 1.632051127433599771e-02
6.052999999999999936e+00 1.692753838501077565e-02
6.054000000000000270e+00 1.750510030758901589e-02
6.054999999999999716e+00 1.804778312326143011e-02
6.056000000000000050e+00 1.855120698188721801e-02
6.057000000000000384e+00 1.901211365789546789e-02
6.057999999999999829e+00 1.942833397728078310e-02
6.059000000000000163e+00 1.979868424869188001e-02
6.060000000000000497e+00 2.012275767360868772e-02
6.060999999999999943e+00 2.040069192798580483e-02
6.062000000000000277e+00 2.063291246718945010e-02
6.062999999999999723e+00 2.081988729659623588e-02
6.064000000000000057e+00 2.096193713921618712e-02
6.065000000000000391e+00 2.105911321331258718e-02
6.065999999999999837e+00 2.111114164801768806e-02
6.067000000000000171e+00 2.111746343029557993e-02
6.068000000000000504e+00 2.107733950606002077e-02
6.068999999999999950e+00 2.099002467896111945e-02
6.070000000000000284e+00 2.085498843931121726e-02
6.070999999999999730e+00 2.067214147088199810e-02
6.072000000000000064e+00 2.044202440922638503e-02
6.073000000000000398e+00 2.016596224515802144e-02
6.073999999999999844e+00 1.984614608296354429e-02
6.075000000000000178e+00 1.948562699517858779e-02
6.076000000000000512e+00 1.908825504617334134e-02
6.076999999999999957e+00 1.865854266775538589e-02
6.078000000000000291e+00 1.820150937512222261e-02
6.078999999999999737e+00 1.772248894219867824e-02
6.080000000000000071e+00 1.722697243330997136e-02
6.081000000000000405e+00 1.672044111562758645e-02
6.081999999999999851e+00 1.620825484811979147e-02
6.083000000000000185e+00 1.569553833857041669e-02
6.084000000000000519e+00 1.518709662490987967e-02
6.084999999999999964e+00 1.468733921345719527e-02
6.086000000000000298e+00 1.420019251959687631e-02
6.086999999999999744e+00 1.372902263849990444e-02
6.088000000000000078e+00 1.327657363753942735e-02
6.089000000000000412e+00 1.284491388664132407e-02
6.089999999999999858e+00 1.243541963970430132e-02
6.091000000000000192e+00 1.204880325660578899e-02
6.092000000000000526e+00 1.168517053667795028e-02
6.092999999999999972e+00 1.134410264922597854e-02
6.094000000000000306e+00 1.102477682095034939e-02
6.094999999999999751e+00 1.072607917296191683e-02
6.096000000000000085e+00 1.044670562068308883e-02
6.097000000000000419e+00 1.018525515930596495e-02
6.097999999999999865e+00 9.940287450972997568e-03
6.099000000000000199e+00 9.710344329300481941e-03
6.100000000000000533e+00 9.493950743834744799e-03
6.100999999999999979e+00 9.289584630701477191e-03
6.102000000000000313e+00 9.095654371758521428e-03
6.102999999999999758e+00 8.910457485338332123e-03
6.104000000000000092e+00 8.732145737302601102e-03
6.105000000000000426e+00 8.558725493193825723e-03
6.105999999999999872e+00 8.388062153060159981e-03
6.107000000000000206e+00 8.217932047613153712e-03
6.108000000000000540e+00 8.046109658186400421e-03
6.108999999999999986e+00 7.870479233240103983e-03
6.110000000000000320e+00 7.689187341092721881e-03
6.110999999999999766e+00 7.500808934010889766e-03
6.112000000000000099e+00 7.304518628444590933e-03
6.113000000000000433e+00 7.100232990415056115e-03
6.113999999999999879e+00 6.888710685051739439e-03
6.115000000000000213e+00 6.671592671027173557e-03
6.116000000000000547e+00 6.451407966175144379e-03
6.116999999999999993e+00 6.231486730017493127e-03
6.118000000000000327e+00 6.015845832051577510e-03
6.118999999999999773e+00 5.809055275547643331e-03
6.120000000000000107e+00 5.616068403244809173e-03
6.121000000000000441e+00 5.442081881761739667e-03
6.121999999999999886e+00 5.292401408302206678e-03
6.123000000000000220e+00 5.172307821759923249e-03
6.124000000000000554e+00 5.086938923968725365e-03
6.125000000000000000e+00 5.041154889905908459e-03
6.126000000000000334e+00 5.039388246392705398e-03
6.126999999999999780e+00 5.085454074311651119e-03
6.128000000000000114e+00 5.182317814158890132e-03
6.129000000000000448e+00 5.331845974715246003e-03
6.129999999999999893e+00 5.534552390117987268e-03
6.131000000000000227e+00 5.789372753257809520e-03
6.132000000000000561e+00 6.093484040313371271e-03
6.133000000000000007e+00 6.442233391260673500e-03
6.134000000000000341e+00 6.829193467913661705e-03
6.134999999999999787e+00 7.246349916282574140e-03
6.136000000000000121e+00 7.684429743581780783e-03
6.137000000000000455e+00 8.133315898750026127e-03
6.137999999999999901e+00 8.582547145350363088e-03
6.139000000000000234e+00 9.021829189623997367e-03
6.140000000000000568e+00 9.441512209365799865e-03
6.141000000000000014e+00 9.833009990743437137e-03
6.142000000000000348e+00 1.018913564164592063e-02
6.142999999999999794e+00 1.050431457896853354e-02
6.144000000000000128e+00 1.077468982263319122e-02
6.145000000000000462e+00 1.099815617121198408e-02
6.145999999999999908e+00 1.117427866582475053e-02
6.147000000000000242e+00 1.130412967510127306e-02
6.147999999999999687e+00 1.139007497955891145e-02
6.149000000000000021e+00 1.143550103104319995e-02
6.150000000000000355e+00 1.144450166482181667e-02
6.150999999999999801e+00 1.142157471068760630e-02
6.152000000000000135e+00 1.137130664188660753e-02
6.153000000000000469e+00 1.129813085509445876e-02
6.153999999999999915e+00 1.120612884640740346e-02
6.155000000000000249e+00 1.109891161393956188e-02
6.155999999999999694e+00 1.097959138981954505e-02
6.157000000000000028e+00 1.085082244154926372e-02
6.158000000000000362e+00 1.071490431190263125e-02
6.158999999999999808e+00 1.057388724332120056e-02
6.160000000000000142e+00 1.042970116959018520e-02
6.161000000000000476e+00 1.028423015160137219e-02
6.161999999999999922e+00 1.013937568952464480e-02
6.163000000000000256e+00 9.997063838933770152e-03
6.163999999999999702e+00 9.859250840129882287e-03
6.165000000000000036e+00 9.727916709576884743e-03
6.166000000000000369e+00 9.605084096704461991e-03
6.166999999999999815e+00 9.492872700671775230e-03
6.168000000000000149e+00 9.393562102472890682e-03
6.169000000000000483e+00 9.309684517360469064e-03
6.169999999999999929e+00 9.244095153222501443e-03
6.171000000000000263e+00 9.199985284824990783e-03
6.171999999999999709e+00 9.180844761080267022e-03
6.173000000000000043e+00 9.190334241400472184e-03
6.174000000000000377e+00 9.232084777565268893e-03
6.174999999999999822e+00 9.309430751990116493e-03
6.176000000000000156e+00 9.425116931499923079e-03
6.177000000000000490e+00 9.580989860411252487e-03
6.177999999999999936e+00 9.777742971452719339e-03
6.179000000000000270e+00 1.001471228615986864e-02
6.179999999999999716e+00 1.028978470612992510e-02
6.181000000000000050e+00 1.059941042400838751e-02
6.182000000000000384e+00 1.093876412214336846e-02
6.182999999999999829e+00 1.130201756703607015e-02
6.184000000000000163e+00 1.168269850195770634e-02
6.185000000000000497e+00 1.207414385423142070e-02
6.185999999999999943e+00 1.246997106031392209e-02
6.187000000000000277e+00 1.286452822291770347e-02
6.187999999999999723e+00 1.325328435946888407e-02
6.189000000000000057e+00 1.363312064408775913e-02
6.190000000000000391e+00 1.400244863941418894e-02
6.190999999999999837e+00 1.436118262431961001e-02
6.192000000000000171e+00 1.471055417168989389e-02
6.193000000000000504e+00 1.505274043991444190e-02
6.193999999999999950e+00 1.539043139172732721e-02
6.195000000000000284e+00 1.572629984963997557e-02
6.195999999999999730e+00 1.606251292075307896e-02
6.197000000000000064e+00 1.640029250502965386e-02
6.198000000000000398e+00 1.673962719975751259e-02
6.198999999999999844e+00 1.707911299321045531e-02
6.200000000000000178e+00 1.741598798202525361e-02
6.201000000000000512e+00 1.774632293006065883e-02
6.201999999999999957e+00 1.806536142144577264e-02
6.203000000000000291e+00 1.836793309738517579e-02
6.203999999999999737e+00 1.864892007804270710e-02
6.205000000000000071e+00 1.890368904263319341e-02
6.206000000000000405e+00 1.912843462222429264e-02
6.206999999999999851e+00 1.932040770851675346e-02
6.208000000000000185e+00 1.947800268983492650e-02
6.209000000000000519e+00 1.960069283824551062e-02
6.209999999999999964e+00 1.968883625734092063e-02
6.211000000000000298e+00 1.974340229912565498e-02
6.211999999999999744e+00 1.976566123618336140e-02
6.213000000000000078e+00 1.975685946733517218e-02
6.214000000000000412e+00 1.971798630886490225e-02
6.214999999999999858e+00 1.964957775383453439e-02
6.216000000000000192e+00 1.955164823631301563e-02
6.217000000000000526e+00 1.942370147912734005e-02
6.217999999999999972e+00 1.926483515144779626e-02
6.219000000000000306e+00 1.907390446030947720e-02
6.219999999999999751e+00 1.884973506718242223e-02
6.221000000000000085e+00 1.859132216473666915e-02
6.222000000000000419e+00 1.829804409329319898e-02
6.222999999999999865e+00 1.796981980295793077e-02
6.224000000000000199e+00 1.760724422149201329e-02
6.225000000000000533e+00 1.721164507815646158e-02
6.225999999999999979e+00 1.678510856596152762e-02
6.227000000000000313e+00 1.633044903322128025e-02
6.227999999999999758e+00 1.585113471538683941e-02
6.229000000000000092e+00 1.535117458467625748e-02
6.230000000000000426e+00 1.483497761061242093e-02
6.230999999999999872e+00 1.430718588822100200e-02
6.232000000000000206e+00 1.377250614278968145e-02
6.233000000000000540e+00 1.323549314307533552e-02
6.233999999999999986e+00 1.270037100109637843e-02
6.235000000000000320e+00 1.217082319353139305e-02
6.235999999999999766e+00 1.164982765754897856e-02
6.237000000000000099e+00 1.113953139607121688e-02
6.238000000000000433e+00 1.064115935026296693e-02
6.238999999999999879e+00 1.015501996923523151e-02
6.240000000000000213e+00 9.680567921625049879e-03
6.241000000000000547e+00 9.216556290595992462e-03
6.241999999999999993e+00 8.761227284319706571e-03
6.243000000000000327e+00 8.312543799170690056e-03
6.243999999999999773e+00 7.868429443800848203e-03
6.245000000000000107e+00 7.426957091942458511e-03
6.246000000000000441e+00 6.986525670326553319e-03
6.246999999999999886e+00 6.545933758431659796e-03
6.248000000000000220e+00 6.104389183536994626e-03
6.249000000000000554e+00 5.661490173121936850e-03
6.250000000000000000e+00 5.217115764865214167e-03
6.251000000000000334e+00 4.771339060148104688e-03
6.251999999999999780e+00 4.324356238347956509e-03
6.253000000000000114e+00 3.876441814420705789e-03
6.254000000000000448e+00 3.427968127150109873e-03
6.254999999999999893e+00 2.979485496572389144e-03
6.256000000000000227e+00 2.531851573588998240e-03
6.257000000000000561e+00 2.086416091884583067e-03
6.258000000000000007e+00 1.645183515586992520e-03
6.259000000000000341e+00 1.210961053481543611e-03
6.259999999999999787e+00 7.874433156460659009e-04
6.261000000000000121e+00 3.792147325193859740e-04
6.262000000000000455e+00 -8.365471810339084030e-06
6.262999999999999901e+00 -3.693303111174489313e-04
6.264000000000000234e+00 -6.973988959272049357e-04
6.265000000000000568e+00 -9.862865476389555148e-04
6.266000000000000014e+00 -1.230043739476259198e-03
6.267000000000000348e+00 -1.423388866124001119e-03
6.267999999999999794e+00 -1.561965668439478042e-03
6.269000000000000128e+00 -1.642528637733431688e-03
6.270000000000000462e+00 -1.663046928757498698e-03
6.270999999999999908e+00 -1.622703206394160089e-03
6.272000000000000242e+00 -1.521816495867323819e-03
6.272999999999999687e+00 -1.361706854953634652e-03
6.274000000000000021e+00 -1.144537582256715006e-03
6.275000000000000355e+00 -8.731404979871154170e-04
6.275999999999999801e+00 -5.508616232655074926e-04
6.277000000000000135e+00 -1.814360329530738793e-04
6.278000000000000469e+00 2.311093536467159011e-04
6.278999999999999915e+00 6.825094618634460148e-04
6.280000000000000249e+00 1.168300114117361548e-03
6.280999999999999694e+00 1.683866985677039130e-03
6.282000000000000028e+00 2.224471565183550135e-03
6.283000000000000362e+00 2.785302298042843360e-03
6.283999999999999808e+00 3.361535158288674833e-03
6.285000000000000142e+00 3.948393295796189320e-03
6.286000000000000476e+00 4.541229103075262660e-03
6.286999999999999922e+00 5.135599949414796153e-03
6.288000000000000256e+00 5.727371113967766846e-03
6.288999999999999702e+00 6.312784538227790565e-03
6.290000000000000036e+00 6.888547662867649732e-03
6.291000000000000369e+00 7.451899894914600433e-03
6.291999999999999815e+00 8.000630491884860862e-03
6.293000000000000149e+00 8.533083747685113810e-03
6.294000000000000483e+00 9.048114859320829234e-03
6.294999999999999929e+00 9.544976470598192514e-03
6.296000000000000263e+00 1.002320303161139715e-02
6.296999999999999709e+00 1.048245959939414149e-02
6.298000000000000043e+00 1.092237860484350509e-02
6.299000000000000377e+00 1.134246880234763590e-02
6.299999999999999822e+00 1.174202147933786633e-02
6.301000000000000156e+00 1.212009736918686492e-02
6.302000000000000490e+00 1.247556584060283656e-02
6.302999999999999936e+00 1.280719571367965048e-02
6.304000000000000270e+00 1.311379753298189121e-02
6.304999999999999716e+00 1.339436395378370073e-02
6.306000000000000050e+00 1.364822969408276479e-02
6.307000000000000384e+00 1.387518325390307318e-02
6.307999999999999829e+00 1.407553727094059196e-02
6.309000000000000163e+00 1.425014194517895683e-02
6.310000000000000497e+00 1.440036400406971562e-02
6.310999999999999943e+00 1.452797416718189238e-02
6.312000000000000277e+00 1.463501671857266907e-02
6.312999999999999723e+00 1.472363589063191945e-02
6.314000000000000057e+00 1.479590244103281757e-02
6.315000000000000391e+00 1.485364572301881535e-02
6.315999999999999837e+00 1.489832178086486145e-02
6.317000000000000171e+00 1.493093411568262828e-02
6.318000000000000504e+00 1.495202209947084707e-02
6.318999999999999950e+00 1.496171209543270195e-02
6.320000000000000284e+00 1.495985390158783256e-02
6.320999999999999730e+00 1.494620664064584895e-02
6.322000000000000064e+00 1.492067135692344906e-02
6.323000000000000398e+00 1.488352054106838185e-02
6.323999999999999844e+00 1.483557824640399647e-02
6.325000000000000178e+00 1.477834641518314084e-02
6.326000000000000512e+00 1.471404544072672446e-02
6.326999999999999957e+00 1.464553586179729271e-02
6.328000000000000291e+00 1.457615413654971860e-02
6.328999999999999737e+00 1.450945310937370482e-02
6.330000000000000071e+00 1.444893037723401705e-02
6.331000000000000405e+00 1.439771272587151395e-02
6.331999999999999851e+00 1.435830276468527678e-02
6.333000000000000185e+00 1.433235237994125513e-02
6.334000000000000519e+00 1.432053642568963461e-02
6.334999999999999964e+00 1.432247012536846421e-02
6.336000000000000298e+00 1.433671519500583601e-02
6.336999999999999744e+00 1.436085294257417010e-02
6.338000000000000078e+00 1.439158167965127154e-02
6.339000000000000412e+00 1.442486993790109695e-02
6.339999999999999858e+00 1.445613008559960486e-02
6.341000000000000192e+00 1.448044519431183029e-02
6.342000000000000526e+00 1.449278797464936819e-02
6.342999999999999972e+00 1.448828853338208697e-02
6.344000000000000306e+00 1.446253703356694363e-02
6.344999999999999751e+00 1.441185096517302866e-02
6.346000000000000085e+00 1.433354727772213899e-02
6.347000000000000419e+00 1.422614923165715396e-02
6.347999999999999865e+00 1.408953386692235812e-02
6.349000000000000199e+00 1.392497885144130740e-02
6.350000000000000533e+00 1.373513052627693687e-02
6.350999999999999979e+00 1.352387434266296741e-02
6.352000000000000313e+00 1.329610801659163524e-02
6.352999999999999758e+00 1.305746102503761719e-02
6.354000000000000092e+00 1.281395622414351412e-02
6.355000000000000426e+00 1.257167409506062226e-02
6.355999999999999872e+00 1.233641941238308379e-02
6.357000000000000206e+00 1.211343196593176255e-02
6.358000000000000540e+00 1.190716260749979764e-02
6.358999999999999986e+00 1.172114014869529361e-02
6.360000000000000320e+00 1.155790552069580791e-02
6.360999999999999766e+00 1.141904676154094703e-02
6.362000000000000099e+00 1.130527972696702792e-02
6.363000000000000433e+00 1.121659210415056410e-02
6.363999999999999879e+00 1.115240863981832933e-02
6.365000000000000213e+00 1.111173357706550860e-02
6.366000000000000547e+00 1.109326937658812462e-02
6.366999999999999993e+00 1.109549918322513991e-02
6.368000000000000327e+00 1.111669599673003120e-02
6.368999999999999773e+00 1.115492029385826631e-02
6.370000000000000107e+00 1.120796179273973216e-02
6.371000000000000441e+00 1.127329526914539783e-02
6.371999999999999886e+00 1.134805184059646879e-02
6.373000000000000220e+00 1.142900967317622522e-02
6.374000000000000554e+00 1.151264741920821413e-02
6.375000000000000000e+00 1.159521548338044751e-02
6.376000000000000334e+00 1.167287377548279284e-02
6.376999999999999780e+00 1.174184959132142797e-02
6.378000000000000114e+00 1.179862953335278700e-02
6.379000000000000448e+00 1.184015619578258557e-02
6.379999999999999893e+00 1.186402489552643505e-02
6.381000000000000227e+00 1.186865840294022353e-02
6.382000000000000561e+00 1.185345673789641591e-02
6.383000000000000007e+00 1.181887846627382999e-02
6.384000000000000341e+00 1.176646119693345802e-02
6.384999999999999787e+00 1.169878677997106611e-02
6.386000000000000121e+00 1.161932305026628157e-02
6.387000000000000455e+00 1.153221469343276330e-02
6.387999999999999901e+00 1.144199958075064333e-02
6.389000000000000234e+00 1.135326410258618093e-02
6.390000000000000568e+00 1.127028541663505946e-02
6.391000000000000014e+00 1.119669810139689754e-02
6.392000000000000348e+00 1.113520626063853845e-02
6.392999999999999794e+00 1.108738380948110121e-02
6.394000000000000128e+00 1.105360676190788455e-02
6.395000000000000462e+00 1.103311108428482387e-02
6.395999999999999908e+00 1.102414024619991287e-02
6.397000000000000242e+00 1.102421408155938691e-02
6.398000000000000576e+00 1.103042961681628339e-02
6.399000000000000021e+00 1.103977845842792592e-02
6.400000000000000355e+00 1.104942516563029060e-02
6.400999999999999801e+00 1.105690092070577349e-02
6.402000000000000135e+00 1.106022839516282094e-02
6.403000000000000469e+00 1.105796605726388007e-02
6.403999999999999915e+00 1.104916231215729780e-02
6.405000000000000249e+00 1.103327337212701119e-02
6.405999999999999694e+00 1.101005334398995859e-02
6.407000000000000028e+00 1.097944722876748914e-02
6.408000000000000362e+00 1.094149771851871816e-02
6.408999999999999808e+00 1.089626672545639975e-02
6.410000000000000142e+00 1.084378563110979278e-02
6.411000000000000476e+00 1.078402753798931267e-02
6.411999999999999922e+00 1.071689018579881011e-02
6.413000000000000256e+00 1.064218919428827972e-02
6.413999999999999702e+00 1.055968575136666775e-02
6.415000000000000036e+00 1.046910951379980206e-02
6.416000000000000369e+00 1.037021675613043932e-02
6.416999999999999815e+00 1.026285958088126241e-02
6.418000000000000149e+00 1.014704127084360176e-02
6.419000000000000483e+00 1.002297190126273836e-02
6.419999999999999929e+00 9.891079949964959664e-03
6.421000000000000263e+00 9.751965056750288088e-03
6.421999999999999709e+00 9.606323017385957203e-03
6.423000000000000043e+00 9.454787212157920659e-03
6.424000000000000377e+00 9.297759050228143751e-03
6.424999999999999822e+00 9.135227165270693936e-03
6.426000000000000156e+00 8.966615908877900720e-03
6.427000000000000490e+00 8.790685838875765198e-03
6.427999999999999936e+00 8.605542067682502710e-03
6.429000000000000270e+00 8.408732019744489389e-03
6.429999999999999716e+00 8.197432948110542489e-03
6.431000000000000050e+00 7.968733112830023516e-03
6.432000000000000384e+00 7.719943774093573907e-03
6.432999999999999829e+00 7.448913468304207627e-03
6.434000000000000163e+00 7.154319506116576730e-03
6.435000000000000497e+00 6.835879575856321395e-03
6.435999999999999943e+00 6.494484696272287243e-03
6.437000000000000277e+00 6.132218634561851893e-03
6.437999999999999723e+00 5.752292701701687203e-03
6.439000000000000057e+00 5.358874632108812791e-03
6.440000000000000391e+00 4.956855354330840305e-03
6.440999999999999837e+00 4.551565587801074779e-03
6.442000000000000171e+00 4.148468299524764140e-03
6.443000000000000504e+00 3.752863289248100677e-03
6.443999999999999950e+00 3.369617679331765418e-03
6.445000000000000284e+00 3.002944987806703634e-03
6.445999999999999730e+00 2.656247968669836219e-03
6.447000000000000064e+00 2.332034593210350823e-03
6.448000000000000398e+00 2.031876045415243782e-03
6.448999999999999844e+00 1.756430856538241606e-03
6.450000000000000178e+00 1.505504339158171990e-03
6.451000000000000512e+00 1.278133075267424111e-03
6.451999999999999957e+00 1.072716123580561617e-03
6.453000000000000291e+00 8.871150981352111725e-04
6.453999999999999737e+00 7.188143887387973569e-04
6.455000000000000071e+00 5.650878735436240790e-04
6.456000000000000405e+00 4.231657276995731578e-04
6.456999999999999851e+00 2.904542103982585971e-04
6.458000000000000185e+00 1.647323481730040532e-04
6.459000000000000519e+00 4.435865365660235371e-05
6.459999999999999964e+00 -7.155294393895034188e-05
6.461000000000000298e+00 -1.829773130560697486e-04
6.461999999999999744e+00 -2.889088749127223413e-04
6.463000000000000078e+00 -3.873596603130892435e-04
6.464000000000000412e+00 -4.754485987711627032e-04
6.464999999999999858e+00 -5.495994894348637388e-04
6.466000000000000192e+00 -6.058166286531628530e-04
6.467000000000000526e+00 -6.400169344713948832e-04
6.467999999999999972e+00 -6.483946643459292340e-04
6.469000000000000306e+00 -6.277802260426094180e-04
6.469999999999999751e+00 -5.759246868624886629e-04
6.471000000000000085e+00 -4.917258455702384337e-04
6.472000000000000419e+00 -3.753522941563329387e-04
6.472999999999999865e+00 -2.282407875887203122e-04
6.474000000000000199e+00 -5.302288579481628236e-05
6.475000000000000533e+00 1.466350463013525035e-04
6.475999999999999979e+00 3.662172742184170238e-04
6.477000000000000313e+00 6.005915928190650333e-04
6.477999999999999758e+00 8.442077629673500278e-04
6.479000000000000092e+00 1.091315561804297347e-03
6.480000000000000426e+00 1.336168527286264122e-03
6.480999999999999872e+00 1.573237120057055776e-03
6.482000000000000206e+00 1.797460175886974763e-03
6.483000000000000540e+00 2.004510373896707144e-03
6.483999999999999986e+00 2.191081066675790428e-03
6.485000000000000320e+00 2.355181252617012840e-03
6.485999999999999766e+00 2.496361986044726665e-03
6.487000000000000099e+00 2.615861351517938162e-03
6.488000000000000433e+00 2.716627575987201181e-03
6.488999999999999879e+00 2.803142986681622477e-03
6.490000000000000213e+00 2.881110488508367533e-03
6.491000000000000547e+00 2.956939977684425614e-03
6.491999999999999993e+00 3.037155698079618132e-03
6.493000000000000327e+00 3.127736996463020922e-03
6.493999999999999773e+00 3.233520719835334713e-03
6.495000000000000107e+00 3.357701434419718776e-03
6.496000000000000441e+00 3.501534694958866652e-03
6.496999999999999886e+00 3.664257826135045113e-03
6.498000000000000220e+00 3.843228972645747112e-03
6.499000000000000554e+00 4.034303698687748650e-03
6.500000000000000000e+00 4.232353015565254277e-03
6.501000000000000334e+00 4.431871655372995877e-03
6.501999999999999780e+00 4.627637233467880862e-03
6.503000000000000114e+00 4.815271999014268320e-03
6.504000000000000448e+00 4.991754294076089157e-03
6.504999999999999893e+00 5.155745381045595890e-03
6.506000000000000227e+00 5.307767902113043682e-03
6.507000000000000561e+00 5.450195980171709982e-03
6.508000000000000007e+00 5.587089230064448339e-03
6.509000000000000341e+00 5.723900579346245972e-03
6.509999999999999787e+00 5.867042650299640789e-03
6.511000000000000121e+00 6.023401333574693317e-03
6.512000000000000455e+00 6.199802028689434426e-03
6.512999999999999901e+00 6.402456344204073176e-03
6.514000000000000234e+00 6.636458654292032473e-03
6.515000000000000568e+00 6.905362589569754954e-03
6.516000000000000014e+00 7.210831035215733986e-03
6.517000000000000348e+00 7.552464122396180049e-03
6.517999999999999794e+00 7.927761847275668211e-03
6.519000000000000128e+00 8.332257199459834965e-03
6.520000000000000462e+00 8.759794705505887652e-03
6.520999999999999908e+00 9.202924964691706206e-03
6.522000000000000242e+00 9.653375476097274949e-03
6.523000000000000576e+00 1.010253449119473748e-02
6.524000000000000021e+00 1.054193902563899631e-02
6.525000000000000355e+00 1.096367020807343523e-02
6.525999999999999801e+00 1.136069843435794438e-02
6.527000000000000135e+00 1.172711022099446818e-02
6.528000000000000469e+00 1.205822782231301751e-02
6.528999999999999915e+00 1.235066782703941012e-02
6.530000000000000249e+00 1.260230186634101954e-02
6.530999999999999694e+00 1.281215385939551109e-02
6.532000000000000028e+00 1.298028132848731350e-02
6.533000000000000362e+00 1.310760933619377865e-02
6.533999999999999808e+00 1.319575137125537576e-02
6.535000000000000142e+00 1.324681012400142320e-02
6.536000000000000476e+00 1.326319653444352729e-02
6.536999999999999922e+00 1.324743548506576718e-02
6.538000000000000256e+00 1.320199284651213043e-02
6.538999999999999702e+00 1.312912225362875863e-02
6.540000000000000036e+00 1.303074095838791316e-02
6.541000000000000369e+00 1.290831930749361013e-02
6.541999999999999815e+00 1.276282092308122541e-02
6.543000000000000149e+00 1.259466990111059517e-02
6.544000000000000483e+00 1.240376793452771520e-02
6.544999999999999929e+00 1.218956009330687644e-02
6.546000000000000263e+00 1.195114652824325052e-02
6.546999999999999709e+00 1.168743982628208875e-02
6.548000000000000043e+00 1.139736937243199418e-02
6.549000000000000377e+00 1.108009251572336130e-02
6.549999999999999822e+00 1.073524238032442894e-02
6.551000000000000156e+00 1.036312814037412128e-02
6.552000000000000490e+00 9.964878442335765169e-03
6.552999999999999936e+00 9.542541027010393792e-03
6.554000000000000270e+00 9.099065667519237732e-03
6.554999999999999716e+00 8.638222963463611931e-03
6.556000000000000050e+00 8.164388159919308552e-03
6.557000000000000384e+00 7.682309307098569677e-03
6.557999999999999829e+00 7.196828068287250586e-03
6.559000000000000163e+00 6.712596869147359480e-03
6.560000000000000497e+00 6.233849625706091614e-03
6.560999999999999943e+00 5.764213846188911278e-03
6.562000000000000277e+00 5.306626674217687807e-03
6.562999999999999723e+00 4.863313577306627167e-03
6.564000000000000057e+00 4.435838106607426119e-03
6.565000000000000391e+00 4.025185785960267923e-03
6.565999999999999837e+00 3.631898000738789829e-03
6.567000000000000171e+00 3.256219060368900717e-03
6.568000000000000504e+00 2.898192658988409803e-03
6.568999999999999950e+00 2.557801711511318785e-03
6.570000000000000284e+00 2.235047261903215683e-03
6.570999999999999730e+00 1.930025470776485647e-03
6.572000000000000064e+00 1.642953239581638981e-03
6.573000000000000398e+00 1.374188799635471265e-03
6.573999999999999844e+00 1.124230038546891308e-03
6.575000000000000178e+00 8.936861894768976947e-04
6.576000000000000512e+00 6.832347076339339914e-04
6.576999999999999957e+00 4.935744232974096984e-04
6.578000000000000291e+00 3.253763096951354725e-04
6.578999999999999737e+00 1.792247425452596723e-04
6.580000000000000071e+00 5.555364630782622885e-05
6.581000000000000405e+00 -4.541444763150888190e-05
6.581999999999999851e+00 -1.237499450108954480e-04
6.583000000000000185e+00 -1.798928123281279322e-04
6.584000000000000519e+00 -2.147202024008581221e-04
6.584999999999999964e+00 -2.295985537325122283e-04
6.586000000000000298e+00 -2.263893029341559134e-04
6.586999999999999744e+00 -2.073993085720717412e-04
6.588000000000000078e+00 -1.752937377036550837e-04
6.589000000000000412e+00 -1.329190281545719957e-04
6.589999999999999858e+00 -8.312306100380900252e-05
6.591000000000000192e+00 -2.852434578915971630e-05
6.592000000000000526e+00 2.868514666329348293e-05
6.592999999999999972e+00 8.689439378566192744e-05
6.594000000000000306e+00 1.451502672204197058e-04
6.594999999999999751e+00 2.031538889693734805e-04
6.596000000000000085e+00 2.611811891554318560e-04
6.597000000000000419e+00 3.199059256033621795e-04
6.597999999999999865e+00 3.802150610405053777e-04
6.599000000000000199e+00 4.429942341445215282e-04
6.600000000000000533e+00 5.089673426783545857e-04
6.600999999999999979e+00 5.785747053577369476e-04
6.602000000000000313e+00 6.519611044459881549e-04
6.602999999999999758e+00 7.290061181436227394e-04
6.604000000000000092e+00 8.094255302215091780e-04
6.605000000000000426e+00 8.929058584137495235e-04
6.605999999999999872e+00 9.792260510299017999e-04
6.607000000000000206e+00 1.068336371539921684e-03
6.608000000000000540e+00 1.160376721811078645e-03
6.608999999999999986e+00 1.255633649882465040e-03
6.610000000000000320e+00 1.354446839097432631e-03
6.610999999999999766e+00 1.457068540196049299e-03
6.612000000000000099e+00 1.563524933960160025e-03
6.613000000000000433e+00 1.673516580504370160e-03
6.613999999999999879e+00 1.786326088725487867e-03
6.615000000000000213e+00 1.900804173131873066e-03
6.616000000000000547e+00 2.015402612875434769e-03
6.616999999999999993e+00 2.128227278754883656e-03
6.618000000000000327e+00 2.237105514085761023e-03
6.618999999999999773e+00 2.339656394824434719e-03
6.620000000000000107e+00 2.433358959809618118e-03
6.621000000000000441e+00 2.515611201810422169e-03
6.621999999999999886e+00 2.583781580006486688e-03
6.623000000000000220e+00 2.635274134535750545e-03
6.624000000000000554e+00 2.667629961526497666e-03
6.625000000000000000e+00 2.678645966240047506e-03
6.626000000000000334e+00 2.666540262005467031e-03
6.626999999999999780e+00 2.630112238871843734e-03
6.628000000000000114e+00 2.568926247450213553e-03
6.629000000000000448e+00 2.483490086980549155e-03
6.629999999999999893e+00 2.375356106657111437e-03
6.631000000000000227e+00 2.247198137583939631e-03
6.632000000000000561e+00 2.102786059085002233e-03
6.633000000000000007e+00 1.946906799960660631e-03
6.634000000000000341e+00 1.785187390317895988e-03
6.634999999999999787e+00 1.623838979460540729e-03
6.636000000000000121e+00 1.469360343934254191e-03
6.637000000000000455e+00 1.328195437911824971e-03
6.637999999999999901e+00 1.206402614423490033e-03
6.639000000000000234e+00 1.109306166673000495e-03
6.640000000000000568e+00 1.041220739330005890e-03
6.641000000000000014e+00 1.005209358914953277e-03
6.642000000000000348e+00 1.002938591765015989e-03
6.642999999999999794e+00 1.034619062451797066e-03
6.644000000000000128e+00 1.099032510098980203e-03
6.645000000000000462e+00 1.193655552551137287e-03
6.645999999999999908e+00 1.314888699297701944e-03
6.647000000000000242e+00 1.458313445902441417e-03
6.648000000000000576e+00 1.619040943390392907e-03
6.649000000000000021e+00 1.792048897946429313e-03
6.650000000000000355e+00 1.972543472850770471e-03
6.650999999999999801e+00 2.156242054790887160e-03
6.652000000000000135e+00 2.339646963506676267e-03
6.653000000000000469e+00 2.520195964998004495e-03
6.653999999999999915e+00 2.696338193190232421e-03
6.655000000000000249e+00 2.867502152391506170e-03
6.656000000000000583e+00 3.033974485775008806e-03
6.657000000000000028e+00 3.196687595750968662e-03
6.658000000000000362e+00 3.356936845654906378e-03
6.658999999999999808e+00 3.516093690731947417e-03
6.660000000000000142e+00 3.675279178131084148e-03
6.661000000000000476e+00 3.835092133196630389e-03
6.661999999999999922e+00 3.995366690824973810e-03
6.663000000000000256e+00 4.155042152508661366e-03
6.663999999999999702e+00 4.312084498179620702e-03
6.665000000000000036e+00 4.463550376831697079e-03
6.666000000000000369e+00 4.605673208809798677e-03
6.666999999999999815e+00 4.734081291122035559e-03
6.668000000000000149e+00 4.844035062290494818e-03
6.669000000000000483e+00 4.930729382149118788e-03
6.669999999999999929e+00 4.989591767216549657e-03
6.671000000000000263e+00 5.016588842831513559e-03
6.671999999999999709e+00 5.008539442255197094e-03
6.673000000000000043e+00 4.963359472961862903e-03
6.674000000000000377e+00 4.880311970653024127e-03
6.674999999999999822e+00 4.760153844236435575e-03
6.676000000000000156e+00 4.605248142777323972e-03
6.677000000000000490e+00 4.419559441323521118e-03
6.677999999999999936e+00 4.208544459983375001e-03
6.679000000000000270e+00 3.978942989030968304e-03
6.679999999999999716e+00 3.738464584302978767e-03
6.681000000000000050e+00 3.495370212652222468e-03
6.682000000000000384e+00 3.257988169814465731e-03
6.682999999999999829e+00 3.034220821728275935e-03
6.684000000000000163e+00 2.831050616274843976e-03
6.685000000000000497e+00 2.654136939600316904e-03
6.685999999999999943e+00 2.507479907125996672e-03
6.687000000000000277e+00 2.393268349826480328e-03
6.687999999999999723e+00 2.311841407286371105e-03
6.689000000000000057e+00 2.261822269975124425e-03
6.690000000000000391e+00 2.240374311887717747e-03
6.690999999999999837e+00 2.243562765077118139e-03
6.692000000000000171e+00 2.266751468055016195e-03
6.693000000000000504e+00 2.305038637090449545e-03
6.693999999999999950e+00 2.353612780845876391e-03
6.695000000000000284e+00 2.408071427116320520e-03
6.695999999999999730e+00 2.464623389997154350e-03
6.697000000000000064e+00 2.520219306410281020e-03
6.698000000000000398e+00 2.572589531130650437e-03
6.698999999999999844e+00 2.620219234464272670e-03
6.700000000000000178e+00 2.662292731104227202e-03
6.701000000000000512e+00 2.698611053632421486e-03
6.701999999999999957e+00 2.729464353217036371e-03
6.703000000000000291e+00 2.755535359007536302e-03
6.703999999999999737e+00 2.777768743161595534e-03
6.705000000000000071e+00 2.797210376764502904e-03
6.706000000000000405e+00 2.814875125826358550e-03
6.706999999999999851e+00 2.831603411596213087e-03
6.708000000000000185e+00 2.847917465893060399e-03
6.709000000000000519e+00 2.863945042995573367e-03
6.709999999999999964e+00 2.879363316195836242e-03
6.711000000000000298e+00 2.893406695007137187e-03
6.711999999999999744e+00 2.904924941317915243e-03
6.713000000000000078e+00 2.912484308748330628e-03
6.714000000000000412e+00 2.914502653908969312e-03
6.714999999999999858e+00 2.909406834730367090e-03
6.716000000000000192e+00 2.895803074909952552e-03
6.717000000000000526e+00 2.872643455525447469e-03
6.717999999999999972e+00 2.839386649795533953e-03
6.719000000000000306e+00 2.796131769530649583e-03
6.719999999999999751e+00 2.743742854787837703e-03
6.721000000000000085e+00 2.683892979447440909e-03
6.722000000000000419e+00 2.619092705526026004e-03
6.722999999999999865e+00 2.552634441690583220e-03
6.724000000000000199e+00 2.488488694955766616e-03
6.725000000000000533e+00 2.431127655163102964e-03
6.725999999999999979e+00 2.385303032471065409e-03
6.727000000000000313e+00 2.355791780558124521e-03
6.727999999999999758e+00 2.347144694738165227e-03
6.729000000000000092e+00 2.363448465508347345e-03
6.730000000000000426e+00 2.408136288585268053e-03
6.730999999999999872e+00 2.483830159162345435e-03
6.732000000000000206e+00 2.592265495343726821e-03
6.733000000000000540e+00 2.734252682106891319e-03
6.733999999999999986e+00 2.909679718050750454e-03
6.735000000000000320e+00 3.117549302767209148e-03
6.735999999999999766e+00 3.356010726349161789e-03
6.737000000000000099e+00 3.622404150710532237e-03
6.738000000000000433e+00 3.913290356435689815e-03
6.738999999999999879e+00 4.224527927656156374e-03
6.740000000000000213e+00 4.551325587693595340e-03
6.741000000000000547e+00 4.888325707879887308e-03
6.741999999999999993e+00 5.229743634764282174e-03
6.743000000000000327e+00 5.569514553132976289e-03
6.743999999999999773e+00 5.901481639734843312e-03
6.745000000000000107e+00 6.219583963241098745e-03
6.746000000000000441e+00 6.518053253926794736e-03
6.746999999999999886e+00 6.791581394231444024e-03
6.748000000000000220e+00 7.035461511932778085e-03
6.749000000000000554e+00 7.245686545025488597e-03
6.750000000000000000e+00 7.419014680998136171e-03
6.751000000000000334e+00 7.552990797831555039e-03
6.751999999999999780e+00 7.645947931340817127e-03
6.753000000000000114e+00 7.697001301417800631e-03
6.754000000000000448e+00 7.706027579181254014e-03
6.754999999999999893e+00 7.673621137095134118e-03
6.756000000000000227e+00 7.601047956489312765e-03
6.757000000000000561e+00 7.490161864643208114e-03
6.758000000000000007e+00 7.343310271937577953e-03
6.759000000000000341e+00 7.163211406942132826e-03
6.759999999999999787e+00 6.952812456183060999e-03
6.761000000000000121e+00 6.715165340343526301e-03
6.762000000000000455e+00 6.453323532385068714e-03
6.762999999999999901e+00 6.170281354354070942e-03
6.764000000000000234e+00 5.868971897790479716e-03
6.765000000000000568e+00 5.552314612574616934e-03
6.766000000000000014e+00 5.223318096411254212e-03
6.767000000000000348e+00 4.885190480444147332e-03
6.767999999999999794e+00 4.541459124371293073e-03
6.769000000000000128e+00 4.196038723867671558e-03
6.770000000000000462e+00 3.853252291999200579e-03
6.770999999999999908e+00 3.517787501860326817e-03
6.772000000000000242e+00 3.194571915849491513e-03
6.773000000000000576e+00 2.888589455564386128e-03
6.774000000000000021e+00 2.604660898488939894e-03
6.775000000000000355e+00 2.347196886594320707e-03
6.775999999999999801e+00 2.119957685971309708e-03
6.777000000000000135e+00 1.925822333236944977e-03
6.778000000000000469e+00 1.766616507018451462e-03
6.778999999999999915e+00 1.642963633383397268e-03
6.780000000000000249e+00 1.554237770144241328e-03
6.781000000000000583e+00 1.498577154802424637e-03
6.782000000000000028e+00 1.472981910864333988e-03
6.783000000000000362e+00 1.473486776901120673e-03
6.783999999999999808e+00 1.495404767474861531e-03
6.785000000000000142e+00 1.533631548180550575e-03
6.786000000000000476e+00 1.582964185385173864e-03
6.786999999999999922e+00 1.638428215325722680e-03
6.788000000000000256e+00 1.695559167891572084e-03
6.788999999999999702e+00 1.750651132200188934e-03
6.790000000000000036e+00 1.800903748569380926e-03
6.791000000000000369e+00 1.844516082343352226e-03
6.791999999999999815e+00 1.880687811728550072e-03
6.793000000000000149e+00 1.909582020697252235e-03
6.794000000000000483e+00 1.932237248471435544e-03
6.794999999999999929e+00 1.950459820887724639e-03
6.796000000000000263e+00 1.966698628115849494e-03
6.796999999999999709e+00 1.983883460525322391e-03
6.798000000000000043e+00 2.005269676632866118e-03
6.799000000000000377e+00 2.034223715920924040e-03
6.799999999999999822e+00 2.074018205545449106e-03
6.801000000000000156e+00 2.127594561193137980e-03
6.802000000000000490e+00 2.197334123675290067e-03
6.802999999999999936e+00 2.284869931574525555e-03
6.804000000000000270e+00 2.390930929113468766e-03
6.804999999999999716e+00 2.515280975652031768e-03
6.806000000000000050e+00 2.656724962587142004e-03
6.807000000000000384e+00 2.813230316713291775e-03
6.807999999999999829e+00 2.982125649799103381e-03
6.809000000000000163e+00 3.160362024573324605e-03
6.810000000000000497e+00 3.344825228082275777e-03
6.810999999999999943e+00 3.532654398873832056e-03
6.812000000000000277e+00 3.721528286053310368e-03
6.812999999999999723e+00 3.909894158334384362e-03
6.814000000000000057e+00 4.097110653595015944e-03
6.815000000000000391e+00 4.283442017519961328e-03
6.815999999999999837e+00 4.469966415023820562e-03
6.817000000000000171e+00 4.658342087937282668e-03
6.818000000000000504e+00 4.850458584584678608e-03
6.818999999999999950e+00 5.048052983064968760e-03
6.820000000000000284e+00 5.252276689867763776e-03
6.820999999999999730e+00 5.463332461721476588e-03
6.822000000000000064e+00 5.680159196781965451e-03
6.823000000000000398e+00 5.900272131342033412e-03
6.823999999999999844e+00 6.119736231224985959e-03
6.825000000000000178e+00 6.333317591741392631e-03
6.826000000000000512e+00 6.534762941040418716e-03
6.826999999999999957e+00 6.717230590390088629e-03
6.828000000000000291e+00 6.873775067589907133e-03
6.828999999999999737e+00 6.997864455967402197e-03
6.830000000000000071e+00 7.083861403112666835e-03
6.831000000000000405e+00 7.127450016024407080e-03
6.831999999999999851e+00 7.125920775165990421e-03
6.833000000000000185e+00 7.078357931591340926e-03
6.834000000000000519e+00 6.985660821722902702e-03
6.834999999999999964e+00 6.850472229389462098e-03
6.836000000000000298e+00 6.676955306221007795e-03
6.836999999999999744e+00 6.470505066636109484e-03
6.838000000000000078e+00 6.237397167283090585e-03
6.839000000000000412e+00 5.984387458565533502e-03
6.839999999999999858e+00 5.718304270572410405e-03
6.841000000000000192e+00 5.445662545819423932e-03
6.842000000000000526e+00 5.172329434918637378e-03
6.842999999999999972e+00 4.903251202543056943e-03
6.844000000000000306e+00 4.642292756980128873e-03
6.844999999999999751e+00 4.392148412241442604e-03
6.846000000000000085e+00 4.154391487044426824e-03
6.847000000000000419e+00 3.929588305734572559e-03
6.847999999999999865e+00 3.717508936548555298e-03
6.849000000000000199e+00 3.517383353370094699e-03
6.850000000000000533e+00 3.328157219826322934e-03
6.850999999999999979e+00 3.148772746208512718e-03
6.852000000000000313e+00 2.978388767552826201e-03
6.852999999999999758e+00 2.816556341009239951e-03
6.854000000000000092e+00 2.663297722358143153e-03
6.855000000000000426e+00 2.519128382841317494e-03
6.855999999999999872e+00 2.385006693297562867e-03
6.857000000000000206e+00 2.262216504169338276e-03
6.858000000000000540e+00 2.152215566056624608e-03
6.858999999999999986e+00 2.056483581179863358e-03
6.860000000000000320e+00 1.976372105460226600e-03
6.860999999999999766e+00 1.912985930138139112e-03
6.862000000000000099e+00 1.867114718910491047e-03
6.863000000000000433e+00 1.839221379696190980e-03
6.863999999999999879e+00 1.829473279283276273e-03
6.865000000000000213e+00 1.837804524369265847e-03
6.866000000000000547e+00 1.864020756231840256e-03
6.866999999999999993e+00 1.907886260671280048e-03
6.868000000000000327e+00 1.969203412435476062e-03
6.868999999999999773e+00 2.047871368939438615e-03
6.870000000000000107e+00 2.143906885602928775e-03
6.871000000000000441e+00 2.257442070766948420e-03
6.871999999999999886e+00 2.388674673037322407e-03
6.873000000000000220e+00 2.537820860106528627e-03
6.874000000000000554e+00 2.705014708101507060e-03
6.875000000000000000e+00 2.890224795176290530e-03
6.876000000000000334e+00 3.093151417468510862e-03
6.876999999999999780e+00 3.313133794405602288e-03
6.878000000000000114e+00 3.549060773701874418e-03
6.879000000000000448e+00 3.799334461419526850e-03
6.879999999999999893e+00 4.061840255632504469e-03
6.881000000000000227e+00 4.333967297652561654e-03
6.882000000000000561e+00 4.612678990834463352e-03
6.883000000000000007e+00 4.894596181958177014e-03
6.884000000000000341e+00 5.176117113684494155e-03
6.884999999999999787e+00 5.453533233833087433e-03
6.886000000000000121e+00 5.723118706253395305e-03
6.887000000000000455e+00 5.981216009478837123e-03
6.887999999999999901e+00 6.224277059743639137e-03
6.889000000000000234e+00 6.448877062315251478e-03
6.890000000000000568e+00 6.651687017796034489e-03
6.891000000000000014e+00 6.829468862502243234e-03
6.892000000000000348e+00 6.979033424299183400e-03
6.892999999999999794e+00 7.097235819199236573e-03
6.894000000000000128e+00 7.180980373400795529e-03
6.895000000000000462e+00 7.227274727820404317e-03
6.895999999999999908e+00 7.233290347793087591e-03
6.897000000000000242e+00 7.196472595053146279e-03
6.898000000000000576e+00 7.114658551082339751e-03
6.899000000000000021e+00 6.986211088326203973e-03
6.900000000000000355e+00 6.810154874170444919e-03
6.900999999999999801e+00 6.586286458944197106e-03
6.902000000000000135e+00 6.315286411074291610e-03
6.903000000000000469e+00 5.998774891969550424e-03
6.903999999999999915e+00 5.639342690979706925e-03
6.905000000000000249e+00 5.240507843598364926e-03
6.906000000000000583e+00 4.806633671209153622e-03
6.907000000000000028e+00 4.342775331255954198e-03
6.908000000000000362e+00 3.854464143946222283e-03
6.908999999999999808e+00 3.347472465550118629e-03
6.910000000000000142e+00 2.827537609944247646e-03
6.911000000000000476e+00 2.300102956494341679e-03
6.911999999999999922e+00 1.770082432162536955e-03
6.913000000000000256e+00 1.241679762490504419e-03
6.913999999999999702e+00 7.182866607583861035e-04
6.915000000000000036e+00 2.024387773683633540e-04
6.916000000000000369e+00 -3.041170151792185750e-04
6.916999999999999815e+00 -8.003383401082204973e-04
6.918000000000000149e+00 -1.285716049024451715e-03
6.919000000000000483e+00 -1.760075591993492906e-03
6.919999999999999929e+00 -2.223356610132642443e-03
6.921000000000000263e+00 -2.675408870427303798e-03
6.921999999999999709e+00 -3.115784874283587715e-03
6.923000000000000043e+00 -3.543574865908545677e-03
6.924000000000000377e+00 -3.957264702238487246e-03
6.924999999999999822e+00 -4.354700027160430566e-03
6.926000000000000156e+00 -4.733091090839805330e-03
6.927000000000000490e+00 -5.089153630684579988e-03
6.927999999999999936e+00 -5.419315050948822488e-03
6.929000000000000270e+00 -5.720004285118260486e-03
6.929999999999999716e+00 -5.988025940741365134e-03
6.931000000000000050e+00 -6.220907793002139995e-03
6.932000000000000384e+00 -6.417259051831191059e-03
6.932999999999999829e+00 -6.576997189192290531e-03
6.934000000000000163e+00 -6.701465421882611510e-03
6.935000000000000497e+00 -6.793406682663184759e-03
6.935999999999999943e+00 -6.856771474376734295e-03
6.937000000000000277e+00 -6.896417202349049147e-03
6.937999999999999723e+00 -6.917721958905898201e-03
6.939000000000000057e+00 -6.926182594071214442e-03
6.940000000000000391e+00 -6.927043046895370315e-03
6.940999999999999837e+00 -6.924993606541374365e-03
6.942000000000000171e+00 -6.923981195634680390e-03
6.943000000000000504e+00 -6.927083983134248169e-03
6.943999999999999950e+00 -6.936496502640235318e-03
6.945000000000000284e+00 -6.953543949535494033e-03
6.945999999999999730e+00 -6.978740343998509135e-03
6.947000000000000064e+00 -7.011834192446125651e-03
6.948000000000000398e+00 -7.051879565678087318e-03
6.948999999999999844e+00 -7.097278538952071607e-03
6.950000000000000178e+00 -7.145830765096233481e-03
6.951000000000000512e+00 -7.194812635124485205e-03
6.951999999999999957e+00 -7.241059318479100074e-03
6.953000000000000291e+00 -7.281082323304271728e-03
6.953999999999999737e+00 -7.311210233914754164e-03
6.955000000000000071e+00 -7.327773862703157275e-03
6.956000000000000405e+00 -7.327293836662673518e-03
6.956999999999999851e+00 -7.306686558042686450e-03
6.958000000000000185e+00 -7.263460396458599685e-03
6.959000000000000519e+00 -7.195923381086136508e-03
6.959999999999999964e+00 -7.103336922930558392e-03
6.961000000000000298e+00 -6.986043968605365126e-03
6.961999999999999744e+00 -6.845494732706826346e-03
6.963000000000000078e+00 -6.684217236727299331e-03
6.964000000000000412e+00 -6.505666652991281933e-03
6.964999999999999858e+00 -6.314014799600575593e-03
6.966000000000000192e+00 -6.113836353501900592e-03
6.967000000000000526e+00 -5.909782004176128770e-03
6.967999999999999972e+00 -5.706221830802895266e-03
6.969000000000000306e+00 -5.506933405813436121e-03
6.969999999999999751e+00 -5.314840693518185083e-03
6.971000000000000085e+00 -5.131850620144283448e-03
6.972000000000000419e+00 -4.958766263661609774e-03
6.972999999999999865e+00 -4.795318103563886436e-03
6.974000000000000199e+00 -4.640298390520042685e-03
6.975000000000000533e+00 -4.491774290967243816e-03
6.975999999999999979e+00 -4.347372164884772891e-03
6.977000000000000313e+00 -4.204578678948032826e-03
6.977999999999999758e+00 -4.061079753929114008e-03
6.979000000000000092e+00 -3.915033978191663142e-03
6.980000000000000426e+00 -3.765278391314423514e-03
6.980999999999999872e+00 -3.611452181838871456e-03
6.982000000000000206e+00 -3.454000352052770222e-03
6.983000000000000540e+00 -3.294077010172098696e-03
6.983999999999999986e+00 -3.133339115409865868e-03
6.985000000000000320e+00 -2.973677438127237706e-03
6.985999999999999766e+00 -2.816924797496131363e-03
6.987000000000000099e+00 -2.664577050043978948e-03
6.988000000000000433e+00 -2.517553992498341390e-03
6.988999999999999879e+00 -2.376021854174748156e-03
6.990000000000000213e+00 -2.239308562371779103e-03
6.991000000000000547e+00 -2.105923229796172105e-03
6.991999999999999993e+00 -1.973658260350518150e-03
6.993000000000000327e+00 -1.839799411221411342e-03
6.993999999999999773e+00 -1.701373093743029780e-03
6.995000000000000107e+00 -1.555454689153504180e-03
6.996000000000000441e+00 -1.399503063351429429e-03
6.996999999999999886e+00 -1.231696493478164805e-03
6.998000000000000220e+00 -1.051241790568203851e-03
6.999000000000000554e+00 -8.585826700228379798e-04
7.000000000000000000e+00 -6.555606369001446216e-04
7.001000000000000334e+00 -4.454383099670486510e-04
7.001999999999999780e+00 -2.328038129176229873e-04
7.003000000000000114e+00 -2.333536139527345109e-05
7.004000000000000448e+00 1.765512544349132128e-04
7.004999999999999893e+00 3.601189954122744003e-04
7.006000000000000227e+00 5.208081091723285039e-04
7.007000000000000561e+00 6.527260452319473766e-04
7.008000000000000007e+00 7.511257795597206521e-04
7.009000000000000341e+00 8.128074127657890224e-04
7.009999999999999787e+00 8.364287892251292145e-04
7.011000000000000121e+00 8.226861833545519092e-04
7.012000000000000455e+00 7.743523652751361629e-04
7.012999999999999901e+00 6.961716818857349286e-04
7.014000000000000234e+00 5.945678405984790088e-04
7.015000000000000568e+00 4.772156424861520802e-04
7.016000000000000014e+00 3.524524005699962328e-04
7.017000000000000348e+00 2.286351562390882722e-04
7.017999999999999794e+00 1.134232238926967423e-04
7.019000000000000128e+00 1.311084233870107896e-05
7.020000000000000462e+00 -6.794419944698218959e-05
7.020999999999999908e+00 -1.277231402769939020e-04
7.022000000000000242e+00 -1.667172510574632671e-04
7.023000000000000576e+00 -1.878552196933024054e-04
7.024000000000000021e+00 -1.961926935093803834e-04
7.025000000000000355e+00 -1.984053072292449424e-04
7.025999999999999801e+00 -2.021208263868604137e-04
7.027000000000000135e+00 -2.151939102095955182e-04
7.028000000000000469e+00 -2.449707363142574032e-04
7.028999999999999915e+00 -2.976558547935954121e-04
7.030000000000000249e+00 -3.777948810663803170e-04
7.031000000000000583e+00 -4.879792394477111550e-04
7.032000000000000028e+00 -6.287304835200239117e-04
7.033000000000000362e+00 -7.986244674335535093e-04
7.033999999999999808e+00 -9.945964002071503406e-04
7.035000000000000142e+00 -1.212375945276327176e-03
7.036000000000000476e+00 -1.447022744023124859e-03
7.036999999999999922e+00 -1.693461574895633540e-03
7.038000000000000256e+00 -1.946999364535551089e-03
7.039000000000000590e+00 -2.203736900474271947e-03
7.040000000000000036e+00 -2.460856502326477270e-03
7.041000000000000369e+00 -2.716730510924836826e-03
7.041999999999999815e+00 -2.970930343985505977e-03
7.043000000000000149e+00 -3.224062905324821815e-03
7.044000000000000483e+00 -3.477533460887088142e-03
7.044999999999999929e+00 -3.733230131341352866e-03
7.046000000000000263e+00 -3.993203020333582765e-03
7.046999999999999709e+00 -4.259323729810474829e-03
7.048000000000000043e+00 -4.533013662062242502e-03
7.049000000000000377e+00 -4.815031231542398100e-03
7.049999999999999822e+00 -5.105334964435297683e-03
7.051000000000000156e+00 -5.403039183080514396e-03
7.052000000000000490e+00 -5.706454595552436920e-03
7.052999999999999936e+00 -6.013194870138903123e-03
7.054000000000000270e+00 -6.320330470977813912e-03
7.054999999999999716e+00 -6.624588782257793962e-03
7.056000000000000050e+00 -6.922557461307691021e-03
7.057000000000000384e+00 -7.210886207963632111e-03
7.057999999999999829e+00 -7.486483283734648997e-03
7.059000000000000163e+00 -7.746679694455502023e-03
7.060000000000000497e+00 -7.989365279642685752e-03
7.060999999999999943e+00 -8.213091375571341876e-03
7.062000000000000277e+00 -8.417126714532876045e-03
7.062999999999999723e+00 -8.601488604298811527e-03
7.064000000000000057e+00 -8.766927181514654749e-03
7.065000000000000391e+00 -8.914842564447600717e-03
7.065999999999999837e+00 -9.047191693991872216e-03
7.067000000000000171e+00 -9.166322048704897071e-03
7.068000000000000504e+00 -9.274793525585085796e-03
7.068999999999999950e+00 -9.375166559994697196e-03
7.070000000000000284e+00 -9.469792121554311201e-03
7.070999999999999730e+00 -9.560611561293685251e-03
7.072000000000000064e+00 -9.649007899046222261e-03
7.073000000000000398e+00 -9.735721438443282680e-03
7.073999999999999844e+00 -9.820842940130553034e-03
7.075000000000000178e+00 -9.903871901464305835e-03
7.076000000000000512e+00 -9.983877353147600081e-03
7.076999999999999957e+00 -1.005969513114237171e-02
7.078000000000000291e+00 -1.013014377589438290e-02
7.078999999999999737e+00 -1.019422716849162878e-02
7.080000000000000071e+00 -1.025131091631474069e-02
7.081000000000000405e+00 -1.030119797156659432e-02
7.081999999999999851e+00 -1.034414088693902910e-02
7.083000000000000185e+00 -1.038077191533792396e-02
7.084000000000000519e+00 -1.041194667004090822e-02
7.084999999999999964e+00 -1.043854915975134419e-02
7.086000000000000298e+00 -1.046129506481853835e-02
7.086999999999999744e+00 -1.048051816925941321e-02
7.088000000000000078e+00 -1.049605189068326602e-02
7.089000000000000412e+00 -1.050713729662425787e-02
7.089999999999999858e+00 -1.051241186965582580e-02
7.091000000000000192e+00 -1.050998028087816137e-02
7.092000000000000526e+00 -1.049753391006796009e-02
7.092999999999999972e+00 -1.047253028407829287e-02
7.094000000000000306e+00 -1.043240293089219006e-02
7.094999999999999751e+00 -1.037476905255564630e-02
7.096000000000000085e+00 -1.029762410574755135e-02
7.097000000000000419e+00 -1.019949183635879449e-02
7.097999999999999865e+00 -1.007950076434661196e-02
7.099000000000000199e+00 -9.937384311780062332e-03
7.100000000000000533e+00 -9.773426560717946021e-03
7.100999999999999979e+00 -9.588319088762673956e-03
7.102000000000000313e+00 -9.382984319692481284e-03
7.102999999999999758e+00 -9.158420097891662240e-03
7.104000000000000092e+00 -8.915549882586526476e-03
7.105000000000000426e+00 -8.655114806537390904e-03
7.105999999999999872e+00 -8.377667383652604577e-03
7.107000000000000206e+00 -8.083592650163177323e-03
7.108000000000000540e+00 -7.773204167917606607e-03
7.108999999999999986e+00 -7.446881456771264722e-03
7.110000000000000320e+00 -7.105175978696113767e-03
7.110999999999999766e+00 -6.748923498219920603e-03
7.112000000000000099e+00 -6.379289824281933301e-03
7.113000000000000433e+00 -5.997766533086160146e-03
7.113999999999999879e+00 -5.606102933336863485e-03
7.115000000000000213e+00 -5.206198640380507725e-03
7.116000000000000547e+00 -4.799978056976550098e-03
7.116999999999999993e+00 -4.389236597749017303e-03
7.118000000000000327e+00 -3.975531402822812463e-03
7.118999999999999773e+00 -3.560096449239572632e-03
7.120000000000000107e+00 -3.143791494327717595e-03
7.121000000000000441e+00 -2.727118940554166832e-03
7.121999999999999886e+00 -2.310292379206758256e-03
7.123000000000000220e+00 -1.893333292618638170e-03
7.124000000000000554e+00 -1.476215854993789866e-03
7.125000000000000000e+00 -1.059036008854151532e-03
7.126000000000000334e+00 -6.421937867867561845e-04
7.126999999999999780e+00 -2.265620906693001423e-04
7.128000000000000114e+00 1.863581043721588312e-04
7.129000000000000448e+00 5.943221797071994179e-04
7.129999999999999893e+00 9.942815429040362512e-04
7.131000000000000227e+00 1.382404175658404327e-03
7.132000000000000561e+00 1.754173157416306483e-03
7.133000000000000007e+00 2.104571185142433895e-03
7.134000000000000341e+00 2.428350539430330392e-03
7.134999999999999787e+00 2.720356134442934379e-03
7.136000000000000121e+00 2.975873836538849015e-03
7.137000000000000455e+00 3.190983415343719154e-03
7.137999999999999901e+00 3.362857297456835117e-03
7.139000000000000234e+00 3.489973437308535684e-03
7.140000000000000568e+00 3.572227320720116998e-03
7.141000000000000014e+00 3.610899226445032310e-03
7.142000000000000348e+00 3.608515603030141954e-03
7.142999999999999794e+00 3.568596928712555044e-03
7.144000000000000128e+00 3.495329463022174565e-03
7.145000000000000462e+00 3.393201117512589706e-03
7.145999999999999908e+00 3.266641352909984471e-03
7.147000000000000242e+00 3.119715481740036652e-03
7.148000000000000576e+00 2.955901999177759122e-03
7.149000000000000021e+00 2.777947726183214918e-03
7.150000000000000355e+00 2.587845531457613670e-03
7.150999999999999801e+00 2.386880419366335573e-03
7.152000000000000135e+00 2.175747845453062605e-03
7.153000000000000469e+00 1.954721786532627632e-03
7.153999999999999915e+00 1.723834652833863834e-03
7.155000000000000249e+00 1.483066580893669436e-03
7.156000000000000583e+00 1.232515925760344685e-03
7.157000000000000028e+00 9.725384399042913842e-04
7.158000000000000362e+00 7.038507134755178207e-04
7.158999999999999808e+00 4.275967129512989401e-04
7.160000000000000142e+00 1.453533334402512425e-04
7.161000000000000476e+00 -1.408893349554553255e-04
7.161999999999999922e+00 -4.288270005481445435e-04
7.163000000000000256e+00 -7.159478345980894044e-04
7.164000000000000590e+00 -9.996674568162825913e-04
7.165000000000000036e+00 -1.277496570809919657e-03
7.166000000000000369e+00 -1.547172792801502269e-03
7.166999999999999815e+00 -1.806780396507899015e-03
7.168000000000000149e+00 -2.054837772390642227e-03
7.169000000000000483e+00 -2.290307779590622199e-03
7.169999999999999929e+00 -2.512581912226794813e-03
7.171000000000000263e+00 -2.721410952371264378e-03
7.171999999999999709e+00 -2.916826324284045764e-03
7.173000000000000043e+00 -3.099031368956833322e-03
7.174000000000000377e+00 -3.268326117715139503e-03
7.174999999999999822e+00 -3.425024921771094386e-03
7.176000000000000156e+00 -3.569450188667917714e-03
7.177000000000000490e+00 -3.701934727572034345e-03
7.177999999999999936e+00 -3.822846381665899376e-03
7.179000000000000270e+00 -3.932655948184492038e-03
7.179999999999999716e+00 -4.031979934891956156e-03
7.181000000000000050e+00 -4.121643555651410655e-03
7.182000000000000384e+00 -4.202715541013704419e-03
7.182999999999999829e+00 -4.276523486597514842e-03
7.184000000000000163e+00 -4.344650799694295407e-03
7.185000000000000497e+00 -4.408905765572265593e-03
7.185999999999999943e+00 -4.471268764534267956e-03
7.187000000000000277e+00 -4.533793829342408488e-03
7.187999999999999723e+00 -4.598476637250084945e-03
7.189000000000000057e+00 -4.667105536877897559e-03
7.190000000000000391e+00 -4.741083123733903434e-03
7.190999999999999837e+00 -4.821247657094462034e-03
7.192000000000000171e+00 -4.907722343225878921e-03
7.193000000000000504e+00 -4.999791493253861324e-03
7.193999999999999950e+00 -5.095855952816416741e-03
7.195000000000000284e+00 -5.193450063228459423e-03
7.195999999999999730e+00 -5.289322279122951262e-03
7.197000000000000064e+00 -5.379614043638486498e-03
7.198000000000000398e+00 -5.460052993612077993e-03
7.198999999999999844e+00 -5.526217080556351455e-03
7.200000000000000178e+00 -5.573781044826369054e-03
7.201000000000000512e+00 -5.598778833776492728e-03
7.201999999999999957e+00 -5.597817639852022652e-03
7.203000000000000291e+00 -5.568283341942075609e-03
7.203999999999999737e+00 -5.508473398631392494e-03
7.205000000000000071e+00 -5.417692955220568436e-03
7.206000000000000405e+00 -5.296289239118051780e-03
7.206999999999999851e+00 -5.145638140681885533e-03
7.208000000000000185e+00 -4.968060986250440528e-03
7.209000000000000519e+00 -4.766707888815044369e-03
7.209999999999999964e+00 -4.545367659016153958e-03
7.211000000000000298e+00 -4.308248233924720505e-03
7.211999999999999744e+00 -4.059727211394890262e-03
7.213000000000000078e+00 -3.804082321277386936e-03
7.214000000000000412e+00 -3.545221862226524863e-03
7.214999999999999858e+00 -3.286453303817857101e-03
7.216000000000000192e+00 -3.030311709501488752e-03
7.217000000000000526e+00 -2.778456753500318458e-03
7.217999999999999972e+00 -2.531686495358763996e-03
7.219000000000000306e+00 -2.290040322373021638e-03
7.219999999999999751e+00 -2.053000100512791803e-03
7.221000000000000085e+00 -1.819759827777826539e-03
7.222000000000000419e+00 -1.589528213043064301e-03
7.222999999999999865e+00 -1.361823046929504189e-03
7.224000000000000199e+00 -1.136712776869880500e-03
7.225000000000000533e+00 -9.149726240041380822e-04
7.225999999999999979e+00 -6.981285689791656571e-04
7.227000000000000313e+00 -4.884223130665504061e-04
7.227999999999999758e+00 -2.886505855858725400e-04
7.229000000000000092e+00 -1.019386358906532696e-04
7.230000000000000426e+00 6.853060293427418604e-05
7.230999999999999872e+00 2.198023129943587370e-04
7.232000000000000206e+00 3.494012904867425137e-04
7.233000000000000540e+00 4.555554952266935406e-04
7.233999999999999986e+00 5.373164195532780006e-04
7.235000000000000320e+00 5.946244216433197371e-04
7.235999999999999766e+00 6.282852879799842799e-04
7.237000000000000099e+00 6.398637298917526786e-04
7.238000000000000433e+00 6.315290665064320118e-04
7.238999999999999879e+00 6.058599806706987684e-04
7.240000000000000213e+00 5.656300273586825026e-04
7.241000000000000547e+00 5.135920688077164672e-04
7.241999999999999993e+00 4.522829202546969668e-04
7.243000000000000327e+00 3.838495363256305172e-04
7.243999999999999773e+00 3.099210895549710807e-04
7.245000000000000107e+00 2.315385606468957076e-04
7.246000000000000441e+00 1.491586627131329167e-04
7.246999999999999886e+00 6.270172078923227726e-05
7.248000000000000220e+00 -2.833414313302409299e-05
7.249000000000000554e+00 -1.246965417152964134e-04
7.250000000000000000e+00 -2.272026495469017229e-04
7.251000000000000334e+00 -3.365202101240015150e-04
7.251999999999999780e+00 -4.529871081460893245e-04
7.253000000000000114e+00 -5.764747146816007889e-04
7.254000000000000448e+00 -7.062795990336170676e-04
7.254999999999999893e+00 -8.410832784145439800e-04
7.256000000000000227e+00 -9.789656698029878569e-04
7.257000000000000561e+00 -1.117463702444389511e-03
7.258000000000000007e+00 -1.253675866056176745e-03
7.259000000000000341e+00 -1.384391357837295392e-03
7.259999999999999787e+00 -1.506238747798360365e-03
7.261000000000000121e+00 -1.615860964461148745e-03
7.262000000000000455e+00 -1.710089281650997370e-03
7.262999999999999901e+00 -1.786108925106418780e-03
7.264000000000000234e+00 -1.841646824134547666e-03
7.265000000000000568e+00 -1.875122149433762139e-03
7.266000000000000014e+00 -1.885789006040244822e-03
7.267000000000000348e+00 -1.873830826862505055e-03
7.267999999999999794e+00 -1.840428591616232205e-03
7.269000000000000128e+00 -1.787797500448097933e-03
7.270000000000000462e+00 -1.719138917601825299e-03
7.270999999999999908e+00 -1.638554419786444286e-03
7.272000000000000242e+00 -1.550917103768198208e-03
7.273000000000000576e+00 -1.461672568105202869e-03
7.274000000000000021e+00 -1.376601836302681486e-03
7.275000000000000355e+00 -1.301557175700682797e-03
7.275999999999999801e+00 -1.242138360010989605e-03
7.277000000000000135e+00 -1.203396238057627453e-03
7.278000000000000469e+00 -1.189495732687394529e-03
7.278999999999999915e+00 -1.203397457677636605e-03
7.280000000000000249e+00 -1.246597372020371436e-03
7.281000000000000583e+00 -1.318880806962306794e-03
7.282000000000000028e+00 -1.418179027718239477e-03
7.283000000000000362e+00 -1.540541850288475786e-03
7.283999999999999808e+00 -1.680177285819040023e-03
7.285000000000000142e+00 -1.829647632787059514e-03
7.286000000000000476e+00 -1.980166893543235281e-03
7.286999999999999922e+00 -2.122026715756441910e-03
7.288000000000000256e+00 -2.245112153673532295e-03
7.289000000000000590e+00 -2.339475118124536342e-03
7.290000000000000036e+00 -2.395939906719284865e-03
7.291000000000000369e+00 -2.406683168962477862e-03
7.291999999999999815e+00 -2.365743289763312749e-03
7.293000000000000149e+00 -2.269428006048724005e-03
7.294000000000000483e+00 -2.116561722914322898e-03
7.294999999999999929e+00 -1.908575434717777646e-03
7.296000000000000263e+00 -1.649404881905563698e-03
7.296999999999999709e+00 -1.345223323656265626e-03
7.298000000000000043e+00 -1.004037792053575880e-03
7.299000000000000377e+00 -6.351725403964017091e-04
7.299999999999999822e+00 -2.486669950803648216e-04
7.301000000000000156e+00 1.452990512912276323e-04
7.302000000000000490e+00 5.369734859994596942e-04
7.302999999999999936e+00 9.175290517946750385e-04
7.304000000000000270e+00 1.279473081196364674e-03
7.304999999999999716e+00 1.616933238345863531e-03
7.306000000000000050e+00 1.925832862177751653e-03
7.307000000000000384e+00 2.203942821704985705e-03
7.307999999999999829e+00 2.450809484826877403e-03
7.309000000000000163e+00 2.667574429518276228e-03
7.310000000000000497e+00 2.856684444162555653e-03
7.310999999999999943e+00 3.021543140757090677e-03
7.312000000000000277e+00 3.166127600720530094e-03
7.312999999999999723e+00 3.294569779258617933e-03
7.314000000000000057e+00 3.410808273388205719e-03
7.315000000000000391e+00 3.518258971954165391e-03
7.315999999999999837e+00 3.619576929155300660e-03
7.317000000000000171e+00 3.716519796564643398e-03
7.318000000000000504e+00 3.809886136410745722e-03
7.318999999999999950e+00 3.899539553546061462e-03
7.320000000000000284e+00 3.984523900828432046e-03
7.320999999999999730e+00 4.063219523810519991e-03
7.322000000000000064e+00 4.133538659204165182e-03
7.323000000000000398e+00 4.193151180814541287e-03
7.323999999999999844e+00 4.239725703351128819e-03
7.325000000000000178e+00 4.271134509129538223e-03
7.326000000000000512e+00 4.285637998696264703e-03
7.326999999999999957e+00 4.282006952829481641e-03
7.328000000000000291e+00 4.259602974576892631e-03
7.328999999999999737e+00 4.218379860562849679e-03
7.330000000000000071e+00 4.158825478679079556e-03
7.331000000000000405e+00 4.081856656361259640e-03
7.331999999999999851e+00 3.988681749482623530e-03
7.333000000000000185e+00 3.880654685391228455e-03
7.334000000000000519e+00 3.759126880090665930e-03
7.334999999999999964e+00 3.625310666364558228e-03
7.336000000000000298e+00 3.480208094987799570e-03
7.336999999999999744e+00 3.324560328835854221e-03
7.338000000000000078e+00 3.158847181798819705e-03
7.339000000000000412e+00 2.983322322781172941e-03
7.339999999999999858e+00 2.798097698546993944e-03
7.341000000000000192e+00 2.603235227864503058e-03
7.342000000000000526e+00 2.398872355990280467e-03
7.342999999999999972e+00 2.185337626657616293e-03
7.344000000000000306e+00 1.963276418254057167e-03
7.344999999999999751e+00 1.733776014275054470e-03
7.346000000000000085e+00 1.498456197402288749e-03
7.347000000000000419e+00 1.259531969978555307e-03
7.347999999999999865e+00 1.019835066713234081e-03
7.349000000000000199e+00 7.827540471919445597e-04
7.350000000000000533e+00 5.521181676150664543e-04
7.350999999999999979e+00 3.319883168172879195e-04
7.352000000000000313e+00 1.263860559720966195e-04
7.352999999999999758e+00 -6.100523619203199324e-05
7.354000000000000092e+00 -2.271969655255175137e-04
7.355000000000000426e+00 -3.701885256398978466e-04
7.355999999999999872e+00 -4.892046368674081219e-04
7.357000000000000206e+00 -5.848214851847821248e-04
7.358000000000000540e+00 -6.589462115311887132e-04
7.358999999999999986e+00 -7.146876188959599627e-04
7.360000000000000320e+00 -7.560604950064270377e-04
7.360999999999999766e+00 -7.876090150165212167e-04
7.362000000000000099e+00 -8.139684220897355424e-04
7.363000000000000433e+00 -8.394041971616052677e-04
7.363999999999999879e+00 -8.674301122633811889e-04
7.365000000000000213e+00 -9.005017935295549485e-04
7.366000000000000547e+00 -9.398610175597156774e-04
7.366999999999999993e+00 -9.855071091214816486e-04
7.368000000000000327e+00 -1.036308628193187246e-03
7.368999999999999773e+00 -1.090229082122109745e-03
7.370000000000000107e+00 -1.144629431414136925e-03
7.371000000000000441e+00 -1.196624179839743656e-03
7.371999999999999886e+00 -1.243450904369112694e-03
7.373000000000000220e+00 -1.282771084789390611e-03
7.374000000000000554e+00 -1.312926267760286449e-03
7.375000000000000000e+00 -1.333116933847641652e-03
7.376000000000000334e+00 -1.343457908573884472e-03
7.376999999999999780e+00 -1.344968348890564647e-03
7.378000000000000114e+00 -1.339429768068037176e-03
7.379000000000000448e+00 -1.329184875845494619e-03
7.379999999999999893e+00 -1.316885052504334491e-03
7.381000000000000227e+00 -1.305199189828637561e-03
7.382000000000000561e+00 -1.296505787268462107e-03
7.383000000000000007e+00 -1.292649607129036163e-03
7.384000000000000341e+00 -1.294712804738156267e-03
7.384999999999999787e+00 -1.302916344982209349e-03
7.386000000000000121e+00 -1.316573510210394902e-03
7.387000000000000455e+00 -1.334186554638677443e-03
7.387999999999999901e+00 -1.353598909242065230e-03
7.389000000000000234e+00 -1.372247693267608952e-03
7.390000000000000568e+00 -1.387444958339102349e-03
7.391000000000000014e+00 -1.396676147524637162e-03
7.392000000000000348e+00 -1.397858916014462719e-03
7.392999999999999794e+00 -1.389584377990432055e-03
7.394000000000000128e+00 -1.371274788539256911e-03
7.395000000000000462e+00 -1.343297326985126066e-03
7.395999999999999908e+00 -1.306996529513552953e-03
7.397000000000000242e+00 -1.264651446872677634e-03
7.398000000000000576e+00 -1.219383388610866675e-03
7.399000000000000021e+00 -1.174986249648050322e-03
7.400000000000000355e+00 -1.135697464602238808e-03
7.400999999999999801e+00 -1.105934211681719502e-03
7.402000000000000135e+00 -1.090002753588262176e-03
7.403000000000000469e+00 -1.091798211038601252e-03
7.403999999999999915e+00 -1.114532429499850291e-03
7.405000000000000249e+00 -1.160543142313976567e-03
7.406000000000000583e+00 -1.231160725407341641e-03
7.407000000000000028e+00 -1.326683829219575976e-03
7.408000000000000362e+00 -1.446447475228580023e-03
7.408999999999999808e+00 -1.588945009502009884e-03
7.410000000000000142e+00 -1.752018595409974514e-03
7.411000000000000476e+00 -1.933031856127114933e-03
7.411999999999999922e+00 -2.129046808343836202e-03
7.413000000000000256e+00 -2.336936361008926273e-03
7.414000000000000590e+00 -2.553462081758987434e-03
7.415000000000000036e+00 -2.775279599914478625e-03
7.416000000000000369e+00 -2.998925534950958472e-03
7.416999999999999815e+00 -3.220784947060312958e-03
7.418000000000000149e+00 -3.437086751901052926e-03
7.419000000000000483e+00 -3.643938267824484156e-03
7.419999999999999929e+00 -3.837421265795810856e-03
7.421000000000000263e+00 -4.013738545783807239e-03
7.422000000000000597e+00 -4.169395388795434435e-03
7.423000000000000043e+00 -4.301410466477451587e-03
7.424000000000000377e+00 -4.407528480278206928e-03
7.424999999999999822e+00 -4.486377994370580394e-03
7.426000000000000156e+00 -4.537578749037261480e-03
7.427000000000000490e+00 -4.561776863921644318e-03
7.427999999999999936e+00 -4.560582790034045653e-03
7.429000000000000270e+00 -4.536446702605731809e-03
7.429999999999999716e+00 -4.492485248982560318e-03
7.431000000000000050e+00 -4.432253644883898600e-03
7.432000000000000384e+00 -4.359502825731835680e-03
7.432999999999999829e+00 -4.277952571051628523e-03
7.434000000000000163e+00 -4.191086052488197933e-03
7.435000000000000497e+00 -4.101966517491149183e-03
7.435999999999999943e+00 -4.013137122358742016e-03
7.437000000000000277e+00 -3.926522541913363140e-03
7.437999999999999723e+00 -3.843424776976166798e-03
7.439000000000000057e+00 -3.764532780206501957e-03
7.440000000000000391e+00 -3.689969697232568964e-03
7.440999999999999837e+00 -3.619371275920120652e-03
7.442000000000000171e+00 -3.551958956311063349e-03
7.443000000000000504e+00 -3.486645633928707293e-03
7.443999999999999950e+00 -3.422111605724871553e-03
7.445000000000000284e+00 -3.356925124762527753e-03
7.445999999999999730e+00 -3.289660507646926906e-03
7.447000000000000064e+00 -3.219027100384021147e-03
7.448000000000000398e+00 -3.144031116149417163e-03
7.448999999999999844e+00 -3.064143633633584912e-03
7.450000000000000178e+00 -2.979447862778422575e-03
7.451000000000000512e+00 -2.890757150415381414e-03
7.451999999999999957e+00 -2.799686295264430108e-03
7.453000000000000291e+00 -2.708620581462734857e-03
7.453999999999999737e+00 -2.620593510913694652e-03
7.455000000000000071e+00 -2.539088385411706998e-03
7.456000000000000405e+00 -2.467729386737403489e-03
7.456999999999999851e+00 -2.409937395544947941e-03
7.458000000000000185e+00 -2.368589844434271143e-03
7.459000000000000519e+00 -2.345666446597430635e-03
7.459999999999999964e+00 -2.342011262721076844e-03
7.461000000000000298e+00 -2.357164705077091464e-03
7.461999999999999744e+00 -2.389340912418759684e-03
7.463000000000000078e+00 -2.435513310568975746e-03
7.464000000000000412e+00 -2.491630161513965717e-03
7.464999999999999858e+00 -2.552927076019748196e-03
7.466000000000000192e+00 -2.614306992174168180e-03
7.467000000000000526e+00 -2.670750219389784498e-03
7.467999999999999972e+00 -2.717736575091903896e-03
7.469000000000000306e+00 -2.751593447762995179e-03
7.469999999999999751e+00 -2.769787543296192873e-03
7.471000000000000085e+00 -2.771082171050755390e-03
7.472000000000000419e+00 -2.755587265854148038e-03
7.472999999999999865e+00 -2.724676600385180034e-03
7.474000000000000199e+00 -2.680785768766465182e-03
7.475000000000000533e+00 -2.627126885830073817e-03
7.475999999999999979e+00 -2.567354497359872461e-03
7.477000000000000313e+00 -2.505196134703401110e-03
7.477999999999999758e+00 -2.444094547807308584e-03
7.479000000000000092e+00 -2.386896015156603299e-03
7.480000000000000426e+00 -2.335575268784438607e-03
7.480999999999999872e+00 -2.291045512723872708e-03
7.482000000000000206e+00 -2.253049539525949115e-03
7.483000000000000540e+00 -2.220134674499721177e-03
7.483999999999999986e+00 -2.189720354087356258e-03
7.485000000000000320e+00 -2.158267884259077157e-03
7.485999999999999766e+00 -2.121524969300710942e-03
7.487000000000000099e+00 -2.074854681301130203e-03
7.488000000000000433e+00 -2.013610518406147749e-03
7.488999999999999879e+00 -1.933523667216416374e-03
7.490000000000000213e+00 -1.831088191996525045e-03
7.491000000000000547e+00 -1.703895051577551667e-03
7.491999999999999993e+00 -1.550875209727919229e-03
7.493000000000000327e+00 -1.372457976987991046e-03
7.493999999999999773e+00 -1.170588421397620107e-03
7.495000000000000107e+00 -9.486337637004772566e-04
7.496000000000000441e+00 -7.111975736198740405e-04
7.496999999999999886e+00 -4.638074421075725562e-04
7.498000000000000220e+00 -2.125775694404946571e-04
7.499000000000000554e+00 3.618073718398978487e-05
7.500000000000000000e+00 2.763441899332672838e-04
7.501000000000000334e+00 5.023174632480282165e-04
7.501999999999999780e+00 7.093361903927269474e-04
7.503000000000000114e+00 8.937041763216021150e-04
7.504000000000000448e+00 1.052951311324023306e-03
7.504999999999999893e+00 1.185906721241039574e-03
7.506000000000000227e+00 1.292721977071718820e-03
7.507000000000000561e+00 1.374772226350300065e-03
7.508000000000000007e+00 1.434520384531618896e-03
7.509000000000000341e+00 1.475296649803316262e-03
7.509999999999999787e+00 1.501030797789523665e-03
7.511000000000000121e+00 1.515953841151124236e-03
7.512000000000000455e+00 1.524283219008499678e-03
7.512999999999999901e+00 1.529916415097625632e-03
7.514000000000000234e+00 1.536155353443567585e-03
7.515000000000000568e+00 1.545496394106519273e-03
7.516000000000000014e+00 1.559480009153079143e-03
7.517000000000000348e+00 1.578643710083380784e-03
7.517999999999999794e+00 1.602539451869097742e-03
7.519000000000000128e+00 1.629854637869451077e-03
7.520000000000000462e+00 1.658574411065346808e-03
7.520999999999999908e+00 1.686214446273932204e-03
7.522000000000000242e+00 1.710053731178556077e-03
7.523000000000000576e+00 1.727387030238750672e-03
7.524000000000000021e+00 1.735721656706967850e-03
7.525000000000000355e+00 1.732953642368723719e-03
7.525999999999999801e+00 1.717462141963035189e-03
7.527000000000000135e+00 1.688125831114888021e-03
7.528000000000000469e+00 1.644290748597542319e-03
7.528999999999999915e+00 1.585658750260014694e-03
7.530000000000000249e+00 1.512176204656652144e-03
7.531000000000000583e+00 1.423866668143363313e-03
7.532000000000000028e+00 1.320710213060723908e-03
7.533000000000000362e+00 1.202541588362898012e-03
7.533999999999999808e+00 1.069023527026174113e-03
7.535000000000000142e+00 9.196478121315312948e-04
7.536000000000000476e+00 7.538241759789396975e-04
7.536999999999999922e+00 5.709558417776931750e-04
7.538000000000000256e+00 3.705600828790038201e-04
7.539000000000000590e+00 1.523511047913979225e-04
7.540000000000000036e+00 -8.371319728883585165e-05
7.541000000000000369e+00 -3.374206466653502877e-04
7.541999999999999815e+00 -6.083529219353894053e-04
7.543000000000000149e+00 -8.959588224517450305e-04
7.544000000000000483e+00 -1.199634770408143300e-03
7.544999999999999929e+00 -1.518785334208368806e-03
7.546000000000000263e+00 -1.852835110892114227e-03
7.547000000000000597e+00 -2.201202678280667936e-03
7.548000000000000043e+00 -2.563205471376294158e-03
7.549000000000000377e+00 -2.937941503358891798e-03
7.549999999999999822e+00 -3.324108151545262981e-03
7.551000000000000156e+00 -3.719859370918637657e-03
7.552000000000000490e+00 -4.122659410116640173e-03
7.552999999999999936e+00 -4.529193705180392313e-03
7.554000000000000270e+00 -4.935337076542877649e-03
7.554999999999999716e+00 -5.336205961766126923e-03
7.556000000000000050e+00 -5.726279295107047224e-03
7.557000000000000384e+00 -6.099619788952273872e-03
7.557999999999999829e+00 -6.450138390059782442e-03
7.559000000000000163e+00 -6.771959827020458331e-03
7.560000000000000497e+00 -7.059774077028876764e-03
7.560999999999999943e+00 -7.309202100030820319e-03
7.562000000000000277e+00 -7.517140059898104118e-03
7.562999999999999723e+00 -7.682004519274832424e-03
7.564000000000000057e+00 -7.803905026760381107e-03
7.565000000000000391e+00 -7.884690931776065781e-03
7.565999999999999837e+00 -7.927860595321146661e-03
7.567000000000000171e+00 -7.938352737419582944e-03
7.568000000000000504e+00 -7.922235910025412359e-03
7.568999999999999950e+00 -7.886340638398220068e-03
7.570000000000000284e+00 -7.837831824285957164e-03
7.570999999999999730e+00 -7.783790546899807192e-03
7.572000000000000064e+00 -7.730812357482942654e-03
7.573000000000000398e+00 -7.684672639259560248e-03
7.573999999999999844e+00 -7.650031090520942149e-03
7.575000000000000178e+00 -7.630214246974723405e-03
7.576000000000000512e+00 -7.627100191709916543e-03
7.576999999999999957e+00 -7.641071656917288943e-03
7.578000000000000291e+00 -7.671053948521674992e-03
7.578999999999999737e+00 -7.714628636008902078e-03
7.580000000000000071e+00 -7.768233490921349835e-03
7.581000000000000405e+00 -7.827425819507150342e-03
7.581999999999999851e+00 -7.887196103174740416e-03
7.583000000000000185e+00 -7.942344494941095540e-03
7.584000000000000519e+00 -7.987848653800857721e-03
7.584999999999999964e+00 -8.019238946959267658e-03
7.586000000000000298e+00 -8.032936593814274731e-03
7.586999999999999744e+00 -8.026505853732546214e-03
7.588000000000000078e+00 -7.998863084590085090e-03
7.589000000000000412e+00 -7.950342159147237922e-03
7.589999999999999858e+00 -7.882690445487419012e-03
7.591000000000000192e+00 -7.798948137905071035e-03
7.592000000000000526e+00 -7.703234674703571434e-03
7.592999999999999972e+00 -7.600442264661194658e-03
7.594000000000000306e+00 -7.495884823062291466e-03
7.594999999999999751e+00 -7.394892689675741995e-03
7.596000000000000085e+00 -7.302392886307683059e-03
7.597000000000000419e+00 -7.222505941659978883e-03
7.597999999999999865e+00 -7.158187652531500071e-03
7.599000000000000199e+00 -7.110919005765185472e-03
7.600000000000000533e+00 -7.080496415890718924e-03
7.600999999999999979e+00 -7.064926045768052561e-03
7.602000000000000313e+00 -7.060454295889051837e-03
7.602999999999999758e+00 -7.061700692181320689e-03
7.604000000000000092e+00 -7.061929038675618039e-03
7.605000000000000426e+00 -7.053415995158870619e-03
7.605999999999999872e+00 -7.027931232693329297e-03
7.607000000000000206e+00 -6.977267263484844724e-03
7.608000000000000540e+00 -6.893839596392298090e-03
7.608999999999999986e+00 -6.771255009222246560e-03
7.610000000000000320e+00 -6.604836120601097031e-03
7.610999999999999766e+00 -6.392032522959978022e-03
7.612000000000000099e+00 -6.132695949645243158e-03
7.613000000000000433e+00 -5.829154329106150771e-03
7.613999999999999879e+00 -5.486103845434810687e-03
7.615000000000000213e+00 -5.110272273560240337e-03
7.616000000000000547e+00 -4.709955854872806269e-03
7.616999999999999993e+00 -4.294419598844293438e-03
7.618000000000000327e+00 -3.873244605272299808e-03
7.618999999999999773e+00 -3.455701617535229808e-03
7.620000000000000107e+00 -3.050213348350815611e-03
7.621000000000000441e+00 -2.663915236984249705e-03
7.621999999999999886e+00 -2.302392073745840491e-03
7.623000000000000220e+00 -1.969554472035923466e-03
7.624000000000000554e+00 -1.667661652689412469e-03
7.625000000000000000e+00 -1.397445558236187074e-03
7.626000000000000334e+00 -1.158327398171921877e-03
7.626999999999999780e+00 -9.486605203347465770e-04
7.628000000000000114e+00 -7.660072697931355045e-04
7.629000000000000448e+00 -6.073844452072964684e-04
7.629999999999999893e+00 -4.694860472314002389e-04
7.631000000000000227e+00 -3.488758326333968101e-04
7.632000000000000561e+00 -2.421168286653743674e-04
7.633000000000000007e+00 -1.458870687128313581e-04
7.634000000000000341e+00 -5.703473727639296880e-05
7.634999999999999787e+00 2.737898405765076950e-05
7.636000000000000121e+00 1.100593075981398688e-04
7.637000000000000455e+00 1.934486486691630700e-04
7.637999999999999901e+00 2.796802614312657201e-04
7.639000000000000234e+00 3.705191754843947913e-04
7.640000000000000568e+00 4.672480054088809401e-04
7.641000000000000014e+00 5.705652588177303596e-04
7.642000000000000348e+00 6.804479400174340492e-04
7.642999999999999794e+00 7.960833930841945899e-04
7.644000000000000128e+00 9.158311749881187019e-04
7.645000000000000462e+00 1.037260181277876959e-03
7.645999999999999908e+00 1.157303119667694958e-03
7.647000000000000242e+00 1.272470437199901870e-03
7.648000000000000576e+00 1.379147370860311916e-03
7.649000000000000021e+00 1.473906186344899668e-03
7.650000000000000355e+00 1.553838449683025286e-03
7.650999999999999801e+00 1.616808473150643842e-03
7.652000000000000135e+00 1.661646914046106729e-03
7.653000000000000469e+00 1.688209759804628479e-03
7.653999999999999915e+00 1.697336889747835115e-03
7.655000000000000249e+00 1.690701764953093890e-03
7.656000000000000583e+00 1.670585227496060223e-03
7.657000000000000028e+00 1.639612074250070646e-03
7.658000000000000362e+00 1.600508327940795882e-03
7.658999999999999808e+00 1.555901597095207855e-03
7.660000000000000142e+00 1.508190913646473980e-03
7.661000000000000476e+00 1.459529294761036751e-03
7.661999999999999922e+00 1.411847538182681942e-03
7.663000000000000256e+00 1.366957006338101509e-03
7.664000000000000590e+00 1.326660924955630439e-03
7.665000000000000036e+00 1.292861343057437676e-03
7.666000000000000369e+00 1.267600014140049611e-03
7.666999999999999815e+00 1.253072055436606951e-03
7.668000000000000149e+00 1.251545389167707132e-03
7.669000000000000483e+00 1.265251764911332847e-03
7.669999999999999929e+00 1.296220036652856369e-03
7.671000000000000263e+00 1.346091133343108471e-03
7.672000000000000597e+00 1.415938293194931490e-03
7.673000000000000043e+00 1.506102683078753115e-03
7.674000000000000377e+00 1.616069975032661307e-03
7.674999999999999822e+00 1.744400965591218211e-03
7.676000000000000156e+00 1.888728098594947419e-03
7.677000000000000490e+00 2.045821250079795598e-03
7.677999999999999936e+00 2.211729897578647210e-03
7.679000000000000270e+00 2.381957498402146895e-03
7.679999999999999716e+00 2.551705118800601767e-03
7.681000000000000050e+00 2.716122999108879030e-03
7.682000000000000384e+00 2.870565657197941736e-03
7.682999999999999829e+00 3.010835831464427591e-03
7.684000000000000163e+00 3.133395093484689364e-03
7.685000000000000497e+00 3.235542900679391851e-03
7.685999999999999943e+00 3.315546539579609236e-03
7.687000000000000277e+00 3.372724564504728240e-03
7.687999999999999723e+00 3.407501922006184354e-03
7.689000000000000057e+00 3.421411486695730229e-03
7.690000000000000391e+00 3.417054961128369699e-03
7.690999999999999837e+00 3.398031484898435348e-03
7.692000000000000171e+00 3.368793191989202882e-03
7.693000000000000504e+00 3.334460194213138655e-03
7.693999999999999950e+00 3.300585942666473503e-03
7.695000000000000284e+00 3.272876028087014135e-03
7.695999999999999730e+00 3.256859855009064386e-03
7.697000000000000064e+00 3.257576540803663011e-03
7.698000000000000398e+00 3.279263148736687172e-03
7.698999999999999844e+00 3.325063128700309154e-03
7.700000000000000178e+00 3.396829121567482290e-03
7.701000000000000512e+00 3.494992436192949966e-03
7.701999999999999957e+00 3.618550403465392497e-03
7.703000000000000291e+00 3.765183282289416740e-03
7.703999999999999737e+00 3.931493912677387972e-03
7.705000000000000071e+00 4.113341533692347653e-03
7.706000000000000405e+00 4.306266847090669744e-03
7.706999999999999851e+00 4.505930065636326240e-03
7.708000000000000185e+00 4.708528873554324382e-03
7.709000000000000519e+00 4.911110004047342104e-03
7.709999999999999964e+00 5.111756117703074136e-03
7.711000000000000298e+00 5.309605620920423812e-03
7.711999999999999744e+00 5.504700043523073558e-03
7.713000000000000078e+00 5.697672404075715576e-03
7.714000000000000412e+00 5.889364062071687431e-03
7.714999999999999858e+00 6.080409175264731708e-03
7.716000000000000192e+00 6.270830350828912603e-03
7.717000000000000526e+00 6.459767765502612627e-03
7.717999999999999972e+00 6.645319729762233507e-03
7.719000000000000306e+00 6.824565694092160802e-03
7.719999999999999751e+00 6.993702213140044754e-03
7.721000000000000085e+00 7.148304141318642842e-03
7.722000000000000419e+00 7.283672131037617972e-03
7.722999999999999865e+00 7.395181430970547247e-03
7.724000000000000199e+00 7.478638921839676768e-03
7.725000000000000533e+00 7.530572158321094216e-03
7.725999999999999979e+00 7.548483593841777764e-03
7.727000000000000313e+00 7.530999997705548413e-03
7.727999999999999758e+00 7.477963074290758239e-03
7.729000000000000092e+00 7.390434281964233625e-03
7.730000000000000426e+00 7.270634238877029913e-03
7.730999999999999872e+00 7.121808052033046579e-03
7.732000000000000206e+00 6.948041561681586945e-03
7.733000000000000540e+00 6.754042720120379158e-03
7.733999999999999986e+00 6.544878805958711729e-03
7.735000000000000320e+00 6.325697513474984671e-03
7.735999999999999766e+00 6.101473993178332597e-03
7.737000000000000099e+00 5.876776134366178996e-03
7.738000000000000433e+00 5.655575644629788276e-03
7.738999999999999879e+00 5.441123516291250170e-03
7.740000000000000213e+00 5.235901585594794280e-03
7.741000000000000547e+00 5.041640754039861810e-03
7.741999999999999993e+00 4.859392718849762406e-03
7.743000000000000327e+00 4.689644395591937437e-03
7.743999999999999773e+00 4.532455830518728780e-03
7.745000000000000107e+00 4.387590524755421648e-03
7.746000000000000441e+00 4.254649397129982649e-03
7.746999999999999886e+00 4.133164670529520732e-03
7.748000000000000220e+00 4.022674347189126795e-03
7.749000000000000554e+00 3.922776208845069057e-03
7.750000000000000000e+00 3.833153678306790678e-03
7.751000000000000334e+00 3.753554529257788295e-03
7.751999999999999780e+00 3.683781050666021413e-03
7.753000000000000114e+00 3.623659837902405874e-03
7.754000000000000448e+00 3.572958455151812283e-03
7.754999999999999893e+00 3.531339993767688458e-03
7.756000000000000227e+00 3.498278461260968721e-03
7.757000000000000561e+00 3.472972806847770405e-03
7.758000000000000007e+00 3.454281136504132235e-03
7.759000000000000341e+00 3.440644646389981551e-03
7.759999999999999787e+00 3.430047020711954157e-03
7.761000000000000121e+00 3.419979399608812261e-03
7.762000000000000455e+00 3.407453102294943307e-03
7.762999999999999901e+00 3.389050725154824865e-03
7.764000000000000234e+00 3.361007677507606064e-03
7.765000000000000568e+00 3.319399224374917304e-03
7.766000000000000014e+00 3.260349498666084613e-03
7.767000000000000348e+00 3.180286764504487544e-03
7.767999999999999794e+00 3.076253885148952545e-03
7.769000000000000128e+00 2.946173222831118856e-03
7.770000000000000462e+00 2.789077448042737509e-03
7.770999999999999908e+00 2.605265589975742577e-03
7.772000000000000242e+00 2.396325358707621263e-03
7.773000000000000576e+00 2.165032223970952789e-03
7.774000000000000021e+00 1.915136737259464858e-03
7.775000000000000355e+00 1.651013927721946576e-03
7.775999999999999801e+00 1.377278000866341947e-03
7.777000000000000135e+00 1.098366963956073309e-03
7.778000000000000469e+00 8.181401843368971702e-04
7.778999999999999915e+00 5.395617372178573238e-04
7.780000000000000249e+00 2.644821100402646808e-04
7.781000000000000583e+00 -6.464567445405022647e-06
7.782000000000000028e+00 -2.738402238141391179e-04
7.783000000000000362e+00 -5.392651018726992221e-04
7.783999999999999808e+00 -8.051782133009147266e-04
7.785000000000000142e+00 -1.074553195274526810e-03
7.786000000000000476e+00 -1.350534029267382594e-03
7.786999999999999922e+00 -1.636094518311285214e-03
7.788000000000000256e+00 -1.933706087497816164e-03
7.789000000000000590e+00 -2.245064576405274379e-03
7.790000000000000036e+00 -2.570870700462379345e-03
7.791000000000000369e+00 -2.910723015448746058e-03
7.791999999999999815e+00 -3.263070157727808538e-03
7.793000000000000149e+00 -3.625246378186813834e-03
7.794000000000000483e+00 -3.993564976237053664e-03
7.794999999999999929e+00 -4.363481384571691983e-03
7.796000000000000263e+00 -4.729764955226012889e-03
7.797000000000000597e+00 -5.086707762037087285e-03
7.798000000000000043e+00 -5.428331062677618953e-03
7.799000000000000377e+00 -5.748621217576044620e-03
7.799999999999999822e+00 -6.041757228138916642e-03
7.801000000000000156e+00 -6.302380472218262544e-03
7.802000000000000490e+00 -6.525861757121073289e-03
7.802999999999999936e+00 -6.708566190750726854e-03
7.804000000000000270e+00 -6.848083817774857848e-03
7.805000000000000604e+00 -6.943417947017363305e-03
7.806000000000000050e+00 -6.995078491670278335e-03
7.807000000000000384e+00 -7.005042605021808214e-03
7.807999999999999829e+00 -6.976617023716771664e-03
7.809000000000000163e+00 -6.914183885609092965e-03
7.810000000000000497e+00 -6.822835177287349048e-03
7.810999999999999943e+00 -6.707967416844665132e-03
7.812000000000000277e+00 -6.574845925099999377e-03
7.812999999999999723e+00 -6.428231449888919050e-03
7.814000000000000057e+00 -6.272054475556868187e-03
7.815000000000000391e+00 -6.109182111773541271e-03
7.815999999999999837e+00 -5.941311944796878221e-03
7.817000000000000171e+00 -5.768975157270722458e-03
7.818000000000000504e+00 -5.591643407585751915e-03
7.818999999999999950e+00 -5.407927590271876389e-03
7.820000000000000284e+00 -5.215841295697786276e-03
7.820999999999999730e+00 -5.013108603939549039e-03
7.822000000000000064e+00 -4.797490792474784320e-03
7.823000000000000398e+00 -4.567110845678486533e-03
7.823999999999999844e+00 -4.320712133757889303e-03
7.825000000000000178e+00 -4.057880811578124837e-03
7.826000000000000512e+00 -3.779168922973508669e-03
7.826999999999999957e+00 -3.486102488676918847e-03
7.828000000000000291e+00 -3.181086227980314818e-03
7.828999999999999737e+00 -2.867206504494503646e-03
7.830000000000000071e+00 -2.547959571416203665e-03
7.831000000000000405e+00 -2.226915372343487957e-03
7.831999999999999851e+00 -1.907383337923903395e-03
7.833000000000000185e+00 -1.592121949626156734e-03
7.834000000000000519e+00 -1.283091138442338632e-03
7.834999999999999964e+00 -9.813170155169310526e-04
7.836000000000000298e+00 -6.868704986057818946e-04
7.836999999999999744e+00 -3.989711639848601138e-04
7.838000000000000078e+00 -1.161482353369592434e-04
7.839000000000000412e+00 1.634949424738525725e-04
7.839999999999999858e+00 4.420498597184939005e-04
7.841000000000000192e+00 7.215362332379491889e-04
7.842000000000000526e+00 1.003711358399923901e-03
7.842999999999999972e+00 1.289961677663156768e-03
7.844000000000000306e+00 1.581253005415246939e-03
7.844999999999999751e+00 1.878172589560338918e-03
7.846000000000000085e+00 2.181021334073698827e-03
7.847000000000000419e+00 2.489934794242201592e-03
7.847999999999999865e+00 2.804985479446913885e-03
7.849000000000000199e+00 3.126226213202383444e-03
7.850000000000000533e+00 3.453695395613161270e-03
7.850999999999999979e+00 3.787362312844688803e-03
7.852000000000000313e+00 4.126991805418474095e-03
7.852999999999999758e+00 4.472006446616461420e-03
7.854000000000000092e+00 4.821340228002493102e-03
7.855000000000000426e+00 5.173373109447957849e-03
7.855999999999999872e+00 5.525899177838126085e-03
7.857000000000000206e+00 5.876192432030668752e-03
7.858000000000000540e+00 6.221141106820319427e-03
7.858999999999999986e+00 6.557471217551877167e-03
7.860000000000000320e+00 6.881959423370454139e-03
7.860999999999999766e+00 7.191648942002024265e-03
7.862000000000000099e+00 7.484024229130270892e-03
7.863000000000000433e+00 7.757119297809274457e-03
7.863999999999999879e+00 8.009544570181723402e-03
7.865000000000000213e+00 8.240435450400328959e-03
7.866000000000000547e+00 8.449332254760265337e-03
7.866999999999999993e+00 8.636020473976021086e-03
7.868000000000000327e+00 8.800361607173869810e-03
7.868999999999999773e+00 8.942127138787819146e-03
7.870000000000000107e+00 9.060854580958042220e-03
7.871000000000000441e+00 9.155774243001421273e-03
7.871999999999999886e+00 9.225761898799774915e-03
7.873000000000000220e+00 9.269358258343034576e-03
7.874000000000000554e+00 9.284831422127708123e-03
7.875000000000000000e+00 9.270279577886906056e-03
7.876000000000000334e+00 9.223789017528421022e-03
7.876999999999999780e+00 9.143566985124754881e-03
7.878000000000000114e+00 9.028154171111741136e-03
7.879000000000000448e+00 8.876603272553199031e-03
7.879999999999999893e+00 8.688654931748644034e-03
7.881000000000000227e+00 8.464885241841343944e-03
7.882000000000000561e+00 8.206797497895972765e-03
7.883000000000000007e+00 7.916825609471489500e-03
7.884000000000000341e+00 7.598267778086922712e-03
7.884999999999999787e+00 7.255107517081836772e-03
7.886000000000000121e+00 6.891775847712523599e-03
7.887000000000000455e+00 6.512837171088310673e-03
7.887999999999999901e+00 6.122688055995856651e-03
7.889000000000000234e+00 5.725242763017083722e-03
7.890000000000000568e+00 5.323705283018178962e-03
7.891000000000000014e+00 4.920425696459335488e-03
7.892000000000000348e+00 4.516852292101794161e-03
7.892999999999999794e+00 4.113613912664073995e-03
7.894000000000000128e+00 3.710654253384278265e-03
7.895000000000000462e+00 3.307476324807143153e-03
7.895999999999999908e+00 2.903390111466110264e-03
7.897000000000000242e+00 2.497793062157158649e-03
7.898000000000000576e+00 2.090421859260894934e-03
7.899000000000000021e+00 1.681564936448704363e-03
7.900000000000000355e+00 1.272213350280611494e-03
7.900999999999999801e+00 8.641628548199250474e-04
7.902000000000000135e+00 4.600545467512430725e-04
7.903000000000000469e+00 6.331839274300796183e-05
7.903999999999999915e+00 -3.219304754602262059e-04
7.905000000000000249e+00 -6.910480469789499064e-04
7.906000000000000583e+00 -1.039096375613959193e-03
7.907000000000000028e+00 -1.361086758408249896e-03
7.908000000000000362e+00 -1.652257645647756037e-03
7.908999999999999808e+00 -1.908370741541289039e-03
7.910000000000000142e+00 -2.125967943392787808e-03
7.911000000000000476e+00 -2.302599464409944754e-03
7.911999999999999922e+00 -2.436997616120911876e-03
7.913000000000000256e+00 -2.529177443291359857e-03
7.914000000000000590e+00 -2.580447927302228529e-03
7.915000000000000036e+00 -2.593325229134750727e-03
7.916000000000000369e+00 -2.571351621747259945e-03
7.916999999999999815e+00 -2.518802415664329018e-03
7.918000000000000149e+00 -2.440366564451889545e-03
7.919000000000000483e+00 -2.340782776282769855e-03
7.919999999999999929e+00 -2.224483168460246810e-03
7.921000000000000263e+00 -2.095278908745831954e-03
7.922000000000000597e+00 -1.956172507506239236e-03
7.923000000000000043e+00 -1.809221451503044116e-03
7.924000000000000377e+00 -1.655556928254379914e-03
7.924999999999999822e+00 -1.495500077951095966e-03
7.926000000000000156e+00 -1.328731609589835303e-03
7.927000000000000490e+00 -1.154508653705664739e-03
7.927999999999999936e+00 -9.718988769728828872e-04
7.929000000000000270e+00 -7.799743751559122052e-04
7.930000000000000604e+00 -5.779826969196925250e-04
7.931000000000000050e+00 -3.654362955401905351e-04
7.932000000000000384e+00 -1.421702299384339642e-04
7.932999999999999829e+00 9.163084063285625489e-05
7.934000000000000163e+00 3.354601195734702558e-04
7.935000000000000497e+00 5.885085793211157750e-04
7.935999999999999943e+00 8.497015076761773710e-04
7.937000000000000277e+00 1.117700327306283756e-03
7.937999999999999723e+00 1.390915021825190039e-03
7.939000000000000057e+00 1.667518265608662663e-03
7.940000000000000391e+00 1.945435034143431271e-03
7.940999999999999837e+00 2.222365203519863740e-03
7.942000000000000171e+00 2.495797464608660692e-03
7.943000000000000504e+00 2.763078855255504847e-03
7.943999999999999950e+00 3.021487489709860121e-03
7.945000000000000284e+00 3.268357798886903191e-03
7.945999999999999730e+00 3.501223443117326174e-03
7.947000000000000064e+00 3.717979171860428395e-03
7.948000000000000398e+00 3.917074900785371197e-03
7.948999999999999844e+00 4.097678758887357033e-03
7.950000000000000178e+00 4.259814430058237941e-03
7.951000000000000512e+00 4.404474588359080442e-03
7.951999999999999957e+00 4.533622825082397542e-03
7.953000000000000291e+00 4.650113193498291164e-03
7.953999999999999737e+00 4.757515970111949460e-03
7.955000000000000071e+00 4.859838265628994500e-03
7.956000000000000405e+00 4.961159863207140024e-03
7.956999999999999851e+00 5.065240646943807053e-03
7.958000000000000185e+00 5.175109995830554956e-03
7.959000000000000519e+00 5.292704859211969440e-03
7.959999999999999964e+00 5.418596309920331068e-03
7.961000000000000298e+00 5.551845001902718998e-03
7.961999999999999744e+00 5.689990675905603860e-03
7.963000000000000078e+00 5.829212569574651615e-03
7.964000000000000412e+00 5.964621251768506029e-03
7.964999999999999858e+00 6.090645534688008712e-03
7.966000000000000192e+00 6.201482895174907639e-03
7.967000000000000526e+00 6.291594648519957533e-03
7.967999999999999972e+00 6.356146480157473695e-03
7.969000000000000306e+00 6.391393159287900132e-03
7.969999999999999751e+00 6.394972018706064978e-03
7.971000000000000085e+00 6.366080109987036495e-03
7.972000000000000419e+00 6.305531546225267778e-03
7.972999999999999865e+00 6.215683187739977703e-03
7.974000000000000199e+00 6.100252716357622979e-03
7.975000000000000533e+00 5.964023713036943446e-03
7.975999999999999979e+00 5.812470134391165000e-03
7.977000000000000313e+00 5.651334739772636423e-03
7.977999999999999758e+00 5.486192144398419415e-03
7.979000000000000092e+00 5.322008978743975223e-03
7.980000000000000426e+00 5.162775138940282546e-03
7.980999999999999872e+00 5.011226894200190157e-03
7.982000000000000206e+00 4.868677541251638201e-03
7.983000000000000540e+00 4.735003756152039202e-03
7.983999999999999986e+00 4.608761684173725767e-03
[truncated: 101,715 more chars]
