# Supplementary material for: Quadrupolar 23Na+ NMR relaxation as a probe of subpicosecond collective dynamics in aqueous electrolyte solutions
Source: Nat Commun. 2023 Jan 5;14:84. doi: 10.1038/s41467-022-35695-3 (PMC9816157; doi:10.1038/s41467-022-35695-3)
Supplement: Supplementary file 3 — Source data [file 41467_2022_35695_MOESM3_ESM.zip › Source Data/Figure5/fig5b_viscosity_exp_T50degC.dat]

# c (mol/kg); 	 visc (mPa*s)
0.000000000000000000e+00 5.266249999999997877e-01
1.061224489795918463e-01 5.341466811730892772e-01
2.122448979591836926e-01 5.416767867441487638e-01
3.183673469387755528e-01 5.492192363214782880e-01
4.244897959183673852e-01 5.567779495133758916e-01
5.306122448979592177e-01 5.643568459281418370e-01
6.367346938775511056e-01 5.719598451740751655e-01
7.428571428571428825e-01 5.795908668594750290e-01
8.489795918367347705e-01 5.872538305926404689e-01
9.551020408163266584e-01 5.949526559818714144e-01
1.061224489795918435e+00 6.026912626354660185e-01
1.167346938775510212e+00 6.104735701617246546e-01
1.273469387755102211e+00 6.183034981689461418e-01
1.379591836734693988e+00 6.261849662654299653e-01
1.485714285714285765e+00 6.341218940594749442e-01
1.591836734693877764e+00 6.421182011593805639e-01
1.697959183673469541e+00 6.501778071734464204e-01
1.804081632653061318e+00 6.583046317099708888e-01
1.910204081632653317e+00 6.665025943772541206e-01
2.016326530612245094e+00 6.747756147835952678e-01
2.122448979591836871e+00 6.831276125372925945e-01
2.228571428571428648e+00 6.915625072466471401e-01
2.334693877551020424e+00 7.000842185199569467e-01
2.440816326530612645e+00 7.086966659655209444e-01
2.546938775510204422e+00 7.174037691916393955e-01
2.653061224489796199e+00 7.262094478066112302e-01
2.759183673469387976e+00 7.351176214187351565e-01
2.865306122448979753e+00 7.441322096363109928e-01
2.971428571428571530e+00 7.532571320676384463e-01
3.077551020408163751e+00 7.624963083210156700e-01
3.183673469387755528e+00 7.718536580047425932e-01
3.289795918367347305e+00 7.813331007271185902e-01
3.395918367346939082e+00 7.909385560964427020e-01
3.502040816326530859e+00 8.006739437210137478e-01
3.608163265306122636e+00 8.105431832091317679e-01
3.714285714285714413e+00 8.205501941690959145e-01
3.820408163265306634e+00 8.306988962092050066e-01
3.926530612244898411e+00 8.409932089377589737e-01
4.032653061224490187e+00 8.514370519630563017e-01
4.138775510204082408e+00 8.620343448933963648e-01
4.244897959183673741e+00 8.727890073370786483e-01
4.351020408163265962e+00 8.837049589024029705e-01
4.457142857142857295e+00 8.947861191976671513e-01
4.563265306122449516e+00 9.060364078311722302e-01
4.669387755102040849e+00 9.174597444112164712e-01
4.775510204081633070e+00 9.290600485460986935e-01
4.881632653061225291e+00 9.408412398441189373e-01
4.987755102040816624e+00 9.528072379135762437e-01
5.093877551020408845e+00 9.649619623627704312e-01
5.200000000000000178e+00 9.773093327999997637e-01
